# Supplementary material for: Structural effects of meso-halogenation on porphyrins
Source: Beilstein J Org Chem. 2021 May 14;17:1149–70. doi: 10.3762/bjoc.17.88 (PMC8144917; doi:10.3762/bjoc.17.88)
Supplement: File 3 — Crystal structure determination compounds 1, 2a, 4–11, 13, 16a and 24. [file Beilstein_J_Org_Chem-17-1149-s003.zip]

Archive with 12 entries (12 files):
- Compound+1.cif
- Compound+10.CIF
- Compound+11.CIF
- Compound+13.cif
- Compound+16A.CIF
- Compound+24.CIF
- Compound+2A.cif
- Compound+4.cif
- Compound+5.cif
- Compound+6.cif
- Compound+8.cif
- Compound+9.CIF
