# Supplementary material for: Structural effects of meso-halogenation on porphyrins
Source: Beilstein J Org Chem. 2021 May 14;17:1149–70. doi: 10.3762/bjoc.17.88 (PMC8144917; doi:10.3762/bjoc.17.88)
Supplement: File 3 — Crystal structure determination compounds 1, 2a, 4–11, 13, 16a and 24. [file Beilstein_J_Org_Chem-17-1149-s003.zip › Compound+1.cif]

data_ms563i
_audit_creation_date               2021-04-26
_audit_creation_method
;
Olex2 1.2
(compiled 2018.05.29 svn.r3508 for OlexSys, GUI svn.r5506)
;
_shelx_SHELXL_version_number       '2016/6'
_audit_contact_author_address      ?
_audit_contact_author_email        ?
_audit_contact_author_name         ''
_audit_contact_author_phone        ?
_publ_contact_author_id_orcid      ?
_publ_section_references
;
Dolomanov, O.V., Bourhis, L.J., Gildea, R.J, Howard, J.A.K. & Puschmann, H.
 (2009), J. Appl. Cryst. 42, 339-341.

Sheldrick, G.M. (2008). Acta Cryst. A64, 112-122.

Sheldrick, G.M. (2015). Acta Cryst. A71, 3-8.
;
_chemical_name_common              ?
_chemical_name_systematic          5-bromo-15,20-diphenylporphyrin
_chemical_formula_moiety           'C32 H21 Br N4'
_chemical_formula_sum              'C32 H21 Br N4'
_chemical_formula_weight           541.44
_chemical_melting_point            ?
loop_
  _atom_type_symbol
  _atom_type_description
  _atom_type_scat_dispersion_real
  _atom_type_scat_dispersion_imag
  _atom_type_scat_source
 'C' 'C' 0.0181 0.0091 'International Tables Vol C Tables 4.2.6.8 and 6.1.1.4'
 'H' 'H' 0.0000 0.0000 'International Tables Vol C Tables 4.2.6.8 and 6.1.1.4'
 'Br' 'Br' -0.6763 1.2805
 'International Tables Vol C Tables 4.2.6.8 and 6.1.1.4'
 'N' 'N' 0.0311 0.0180 'International Tables Vol C Tables 4.2.6.8 and 6.1.1.4'

_shelx_space_group_comment
;
The symmetry employed for this shelxl refinement is uniquely defined
by the following loop, which should always be used as a source of
symmetry information in preference to the above space-group names.
They are only intended as comments.
;
_space_group_crystal_system        'monoclinic'
_space_group_IT_number             15
_space_group_name_H-M_alt          'I 1 2/a 1'
_space_group_name_Hall             '-I 2ya'
loop_
  _space_group_symop_operation_xyz
 'x, y, z'
 '-x+1/2, y, -z'
 'x+1/2, y+1/2, z+1/2'
 '-x+1, y+1/2, -z+1/2'
 '-x, -y, -z'
 'x-1/2, -y, z'
 '-x+1/2, -y+1/2, -z+1/2'
 'x, -y+1/2, z+1/2'

_cell_length_a                     29.653(2)
_cell_length_b                     6.2785(3)
_cell_length_c                     27.1730(13)
_cell_angle_alpha                  90
_cell_angle_beta                   103.595(2)
_cell_angle_gamma                  90
_cell_volume                       4917.1(5)
_cell_formula_units_Z              8
_cell_measurement_reflns_used      6247
_cell_measurement_temperature      100(2)
_cell_measurement_theta_max        66.53
_cell_measurement_theta_min        3.35
_shelx_estimated_absorpt_T_max     0.929
_shelx_estimated_absorpt_T_min     0.806
_exptl_absorpt_coefficient_mu      2.503
_exptl_absorpt_correction_T_max    0.7528
_exptl_absorpt_correction_T_min    0.5967
_exptl_absorpt_correction_type     multi-scan
_exptl_absorpt_process_details    
 'SADABS-2012/1 (Bruker,2012) was used for absorption correction. wR2(int) was 0.0954 before and 0.0528 after correction. The Ratio of minimum to maximum transmission is 0.7926. The \l/2 correction factor is 0.0015.'
_exptl_absorpt_special_details     ?
_exptl_crystal_colour              'clear orange'
_exptl_crystal_colour_lustre       clear
_exptl_crystal_colour_primary      orange
_exptl_crystal_density_diffrn      1.463
_exptl_crystal_density_meas        ?
_exptl_crystal_density_method      ?
_exptl_crystal_description         needle
_exptl_crystal_F_000               2208
_exptl_crystal_preparation         ?
_exptl_crystal_size_max            0.09
_exptl_crystal_size_mid            0.05
_exptl_crystal_size_min            0.03
_exptl_transmission_factor_max     ?
_exptl_transmission_factor_min     ?
_diffrn_reflns_av_R_equivalents    0.0384
_diffrn_reflns_av_unetI/netI       0.0452
_diffrn_reflns_Laue_measured_fraction_full  0.954
_diffrn_reflns_Laue_measured_fraction_max  0.954
_diffrn_reflns_limit_h_max         34
_diffrn_reflns_limit_h_min         -24
_diffrn_reflns_limit_k_max         7
_diffrn_reflns_limit_k_min         -6
_diffrn_reflns_limit_l_max         32
_diffrn_reflns_limit_l_min         -30
_diffrn_reflns_number              11234
_diffrn_reflns_point_group_measured_fraction_full  0.954
_diffrn_reflns_point_group_measured_fraction_max  0.954
_diffrn_reflns_theta_full          65.464
_diffrn_reflns_theta_max           65.464
_diffrn_reflns_theta_min           3.347
_diffrn_ambient_temperature        100(2)
_diffrn_detector                   'Bruker APEX2 area detector'
_diffrn_detector_area_resol_mean   7.9
_diffrn_detector_type              'CCD area detector'
_diffrn_measured_fraction_theta_full  0.954
_diffrn_measured_fraction_theta_max  0.954
_diffrn_measurement_device         'three-circle diffractometer'
_diffrn_measurement_device_type    'Bruker APEX-II CCD'
_diffrn_measurement_method         '\w and \f scans'
_diffrn_radiation_monochromator    'mirror optics'
_diffrn_radiation_probe            x-ray
_diffrn_radiation_type             CuK\a
_diffrn_radiation_wavelength       1.54178
_diffrn_source                     'microfocus sealed X-ray tube'
_diffrn_source_type                'Incoatec I\ms'
_diffrn_special_details            ?
_diffrn_standards_number           0
_reflns_Friedel_coverage           0.000
_reflns_Friedel_fraction_full      .
_reflns_Friedel_fraction_max       .
_reflns_number_gt                  3712
_reflns_number_total               4045
_reflns_special_details
;
 Reflections were merged by SHELXL according to the crystal
 class for the calculation of statistics and refinement.
 
 _reflns_Friedel_fraction is defined as the number of unique
 Friedel pairs measured divided by the number that would be
 possible theoretically, ignoring centric projections and
 systematic absences.
;
_reflns_threshold_expression       'I > 2\s(I)'
_computing_cell_refinement         'SAINT+ Ver. 8.34A (Bruker, 2014)'
_computing_data_collection         'APEX2 Ver. v.7-1 (Bruker, 2014)'
_computing_data_reduction          'SAINT+ Ver. 8.34A (Bruker, 2014)'
_computing_molecular_graphics      'Olex2 (Dolomanov et al., 2009)'
_computing_publication_material    'Olex2 (Dolomanov et al., 2009)'
_computing_structure_refinement    'XL (Sheldrick, 2008)'
_computing_structure_solution      'XT (Sheldrick, 2015)'
_refine_diff_density_max           0.708
_refine_diff_density_min           -0.681
_refine_diff_density_rms           0.083
_refine_ls_extinction_coef         .
_refine_ls_extinction_method       none
_refine_ls_goodness_of_fit_ref     1.163
_refine_ls_hydrogen_treatment      constr
_refine_ls_matrix_type             full
_refine_ls_number_parameters       374
_refine_ls_number_reflns           4045
_refine_ls_number_restraints       73
_refine_ls_R_factor_all            0.0565
_refine_ls_R_factor_gt             0.0517
_refine_ls_restrained_S_all        1.155
_refine_ls_shift/su_max            0.001
_refine_ls_shift/su_mean           0.000
_refine_ls_structure_factor_coef   Fsqd
_refine_ls_weighting_details      
 'w=1/[\s^2^(Fo^2^)+37.9785P] where P=(Fo^2^+2Fc^2^)/3'
_refine_ls_weighting_scheme        calc
_refine_ls_wR_factor_gt            0.1162
_refine_ls_wR_factor_ref           0.1182
_refine_special_details           
 'The bromine atoms were modelled over both meso positions in a 96:4% occupancy. The phenyl group (C201-C206) was modelled over two position in a 60:40 % occupancy and fixed using the restraint ISOR and SADI. The internal nitrogen atoms were modelled over two positions in a 50:50% occupancy.'
_olex2_refinement_description
;
1. Fixed Uiso
 At 1.2 times of:
  All C(H) groups, All N(H) groups
2. Restrained distances
 C201-C20 \\sim C20-C0AA
 with sigma of 0.002
3. Uiso/Uaniso restraints and constraints
Uanis(C201) \\sim Ueq, Uanis(C0AA) \\sim Ueq, Uanis(C1F) \\sim Ueq, Uanis(C202)
\\sim Ueq, Uanis(C1C) \\sim Ueq, Uanis(C206) \\sim Ueq, Uanis(C1D) \\sim Ueq,
Uanis(C205) \\sim Ueq, Uanis(C204) \\sim Ueq, Uanis(C1B) \\sim Ueq, Uanis(C1E)
\\sim Ueq, Uanis(C203) \\sim Ueq: with sigma of 0.001 and sigma for terminal
atoms of 0.002
4. Others
 Sof(C1F)=Sof(H1F)=Sof(C1E)=Sof(H1E)=Sof(C1B)=Sof(H1B)=Sof(C1D)=Sof(H1D)=
 Sof(C1C)=Sof(H1C)=Sof(C0AA)=1-FVAR(1)
 Sof(C203)=Sof(H203)=Sof(C204)=Sof(H204)=Sof(C205)=Sof(H205)=Sof(C206)=
 Sof(H206)=Sof(C201)=Sof(C202)=Sof(H202)=FVAR(1)
 Fixed Sof: Br1(0.96) H23(0.5) H24(0.5) H21(0.5) H22(0.5) H15(0.96) H5(0.04)
 Br1A(0.04)
5.a Aromatic/amide H refined with riding coordinates:
 N23(H23), N24(H24), N21(H21), N22(H22), C8(H8), C17(H17), C7(H7), C18(H18),
 C3(H3), C2(H2), C12(H12), C13(H13), C102(H102), C15(H15), C5(H5), C105(H105),
 C103(H103), C106(H106), C104(H104), C1F(H1F), C1E(H1E), C1B(H1B), C1D(H1D),
 C1C(H1C), C203(H203), C204(H204), C205(H205), C206(H206), C202(H202)
5.b Fitted hexagon refined as free rotating group:
 C1F(C1E,C1B,C1D,C1C,C0AA), C203(C204,C205,C206,C201,C202)
;
_atom_sites_solution_hydrogens     geom
_atom_sites_solution_primary       dual
_atom_sites_solution_secondary     ?
loop_
  _atom_site_label
  _atom_site_type_symbol
  _atom_site_fract_x
  _atom_site_fract_y
  _atom_site_fract_z
  _atom_site_U_iso_or_equiv
  _atom_site_adp_type
  _atom_site_occupancy
  _atom_site_site_symmetry_order
  _atom_site_calc_flag
  _atom_site_refinement_flags_posn
  _atom_site_refinement_flags_adp
  _atom_site_refinement_flags_occupancy
  _atom_site_disorder_assembly
  _atom_site_disorder_group
 Br1 Br 0.39578(2) 1.11130(7) 0.39880(2) 0.02195(15) Uani 0.96 1 d . . P A 1
 N23 N 0.42062(11) 0.1814(5) 0.27232(12) 0.0203(7) Uani 1 1 d . . . . .
 H23 H 0.432022 0.269840 0.297274 0.024 Uiso 0.5 1 calc R . P B 2
 N24 N 0.50862(11) 0.2039(6) 0.35011(12) 0.0205(7) Uani 1 1 d . . . . .
 H24 H 0.483566 0.283926 0.342561 0.025 Uiso 0.5 1 calc R . P C 1
 N21 N 0.47811(11) 0.5884(6) 0.38940(12) 0.0207(7) Uani 1 1 d . . . . .
 H21 H 0.465454 0.495759 0.365897 0.025 Uiso 0.5 1 calc R . P D 2
 N22 N 0.39056(11) 0.5685(5) 0.31104(12) 0.0183(7) Uani 1 1 d . . . . .
 H22 H 0.415602 0.488679 0.319182 0.022 Uiso 0.5 1 calc R . P E 1
 C14 C 0.44174(14) -0.0006(7) 0.26091(15) 0.0210(8) Uani 1 1 d . . . . .
 C6 C 0.38196(14) 0.7516(7) 0.33492(15) 0.0197(8) Uani 1 1 d . . . . .
 C11 C 0.37868(13) 0.2019(7) 0.23813(15) 0.0199(8) Uani 1 1 d . . . . .
 C19 C 0.54775(13) 0.2414(7) 0.38756(15) 0.0201(8) Uani 1 1 d . . . . .
 C1 C 0.52153(13) 0.5726(6) 0.42141(14) 0.0196(8) Uani 1 1 d . . . . .
 C10 C 0.34716(13) 0.3669(7) 0.23696(15) 0.0217(9) Uani 1 1 d . . . . .
 C4 C 0.45791(14) 0.7745(7) 0.40058(15) 0.0210(9) Uani 1 1 d . . . . .
 C16 C 0.51595(14) 0.0188(7) 0.32677(15) 0.0210(9) Uani 1 1 d . . . . .
 C9 C 0.35243(13) 0.5342(7) 0.27192(15) 0.0209(9) Uani 1 1 d . . . . .
 C8 C 0.31863(14) 0.6987(7) 0.27228(15) 0.0223(9) Uani 1 1 d . . . . .
 H8 H 0.289030 0.710758 0.249551 0.027 Uiso 1 1 calc R . . . .
 C17 C 0.56119(14) -0.0655(7) 0.35016(15) 0.0227(9) Uani 1 1 d . . . . .
 H17 H 0.574550 -0.193009 0.341203 0.027 Uiso 1 1 calc R . . . .
 C7 C 0.33660(14) 0.8324(7) 0.31071(15) 0.0228(9) Uani 1 1 d . . . . .
 H7 H 0.322172 0.956181 0.320061 0.027 Uiso 1 1 calc R . . . .
 C20 C 0.55440(13) 0.4147(7) 0.42073(14) 0.0208(8) Uani 1 1 d D . . . .
 C18 C 0.58098(13) 0.0729(7) 0.38752(15) 0.0223(9) Uani 1 1 d . . . . .
 H18 H 0.610976 0.061030 0.409448 0.027 Uiso 1 1 calc R . . . .
 C3 C 0.48960(14) 0.8761(7) 0.44170(14) 0.0229(9) Uani 1 1 d . . . . .
 H3 H 0.484469 1.006217 0.457362 0.027 Uiso 1 1 calc R . . . .
 C2 C 0.52801(14) 0.7546(7) 0.45428(15) 0.0235(9) Uani 1 1 d . . . . .
 H2 H 0.554762 0.784239 0.480388 0.028 Uiso 1 1 calc R . . . .
 C101 C 0.30545(13) 0.3692(7) 0.19334(15) 0.0228(9) Uani 1 1 d . . . . .
 C12 C 0.37357(14) 0.0258(7) 0.20369(15) 0.0221(9) Uani 1 1 d . . . . .
 H12 H 0.347988 0.000332 0.175885 0.027 Uiso 1 1 calc R . . . .
 C13 C 0.41178(13) -0.0972(7) 0.21799(15) 0.0232(9) Uani 1 1 d . . . . .
 H13 H 0.417663 -0.225782 0.202170 0.028 Uiso 1 1 calc R . . . .
 C102 C 0.30373(14) 0.5146(7) 0.15412(16) 0.0263(9) Uani 1 1 d . . . . .
 H102 H 0.328052 0.615291 0.156338 0.032 Uiso 1 1 calc R . . . .
 C15 C 0.48511(14) -0.0732(7) 0.28594(15) 0.0227(9) Uani 1 1 d . . . . .
 H15 H 0.495014 -0.202430 0.273627 0.027 Uiso 0.96 1 calc R . P F 1
 C5 C 0.41396(14) 0.8437(6) 0.37533(14) 0.0198(8) Uani 1 1 d . . . . .
 H5 H 0.404227 0.973628 0.387458 0.024 Uiso 0.04 1 calc R . P A 2
 C105 C 0.23238(15) 0.2240(8) 0.14719(18) 0.0323(11) Uani 1 1 d . . . . .
 H105 H 0.207832 0.124574 0.144981 0.039 Uiso 1 1 calc R . . . .
 C103 C 0.26676(15) 0.5135(8) 0.11187(17) 0.0308(10) Uani 1 1 d . . . . .
 H103 H 0.265873 0.613092 0.085341 0.037 Uiso 1 1 calc R . . . .
 C106 C 0.26940(14) 0.2249(7) 0.18948(16) 0.0253(9) Uani 1 1 d . . . . .
 H106 H 0.269996 0.125562 0.216007 0.030 Uiso 1 1 calc R . . . .
 C104 C 0.23123(15) 0.3675(8) 0.10837(17) 0.0318(11) Uani 1 1 d . . . . .
 H104 H 0.206075 0.365953 0.079324 0.038 Uiso 1 1 calc R . . . .
 C1F C 0.61140(19) 0.3197(17) 0.5019(3) 0.026(2) Uani 0.61(3) 1 d . U P G 2
 H1F H 0.588104 0.234675 0.510894 0.031 Uiso 0.61(3) 1 calc R . P G 2
 C1E C 0.6555(2) 0.3303(18) 0.5338(3) 0.030(2) Uani 0.61(3) 1 d G U P G 2
 H1E H 0.662316 0.252515 0.564611 0.036 Uiso 0.61(3) 1 calc R . P G 2
 C1B C 0.68958(13) 0.4547(12) 0.5205(2) 0.027(4) Uani 0.61(3) 1 d G U P G 2
 H1B H 0.719705 0.461943 0.542335 0.032 Uiso 0.61(3) 1 calc R . P G 2
 C1D C 0.67958(16) 0.5685(13) 0.4754(2) 0.027(3) Uani 0.61(3) 1 d G U P G 2
 H1D H 0.702884 0.653530 0.466342 0.032 Uiso 0.61(3) 1 calc R . P G 2
 C1C C 0.63550(19) 0.5579(14) 0.4435(2) 0.019(2) Uani 0.61(3) 1 d G U P G 2
 H1C H 0.628672 0.635693 0.412625 0.023 Uiso 0.61(3) 1 calc R . P G 2
 C0AA C 0.60141(12) 0.4335(12) 0.4567(2) 0.026(9) Uani 0.61(3) 1 d DG U P G 2
 Br1A Br 0.4999(5) -0.314(2) 0.2761(5) 0.045(3) Uani 0.04 1 d . . P H 2
 C203 C 0.6497(3) 0.395(3) 0.5417(3) 0.023(3) Uani 0.39(3) 1 d . U P G 1
 H203 H 0.653569 0.355080 0.576195 0.028 Uiso 0.39(3) 1 calc R . P G 1
 C204 C 0.68729(19) 0.4690(19) 0.5244(3) 0.030(7) Uani 0.39(3) 1 d G U P G 1
 H204 H 0.716928 0.480376 0.547044 0.036 Uiso 0.39(3) 1 calc R . P G 1
 C205 C 0.6816(2) 0.527(3) 0.4739(3) 0.031(4) Uani 0.39(3) 1 d G U P G 1
 H205 H 0.707275 0.577556 0.462065 0.038 Uiso 0.39(3) 1 calc R . P G 1
 C206 C 0.6382(3) 0.510(3) 0.4407(2) 0.033(4) Uani 0.39(3) 1 d G U P G 1
 H206 H 0.634264 0.549440 0.406237 0.040 Uiso 0.39(3) 1 calc R . P G 1
 C201 C 0.60055(19) 0.4356(17) 0.4581(3) 0.016(12) Uani 0.39(3) 1 d DG U P G 1
 C202 C 0.6063(3) 0.378(3) 0.5085(4) 0.023(3) Uani 0.39(3) 1 d G U P G 1
 H202 H 0.580557 0.326964 0.520366 0.027 Uiso 0.39(3) 1 calc R . P G 1

loop_
  _atom_site_aniso_label
  _atom_site_aniso_U_11
  _atom_site_aniso_U_22
  _atom_site_aniso_U_33
  _atom_site_aniso_U_23
  _atom_site_aniso_U_13
  _atom_site_aniso_U_12
 Br1 0.0233(2) 0.0193(2) 0.0209(2) -0.00552(19) 0.00043(16) 0.00173(18)
 N23 0.0203(16) 0.0200(18) 0.0190(17) -0.0037(14) 0.0015(13) -0.0010(14)
 N24 0.0170(15) 0.0252(19) 0.0179(17) -0.0006(15) 0.0011(13) -0.0002(14)
 N21 0.0184(16) 0.0219(18) 0.0199(17) -0.0009(15) 0.0005(13) 0.0015(14)
 N22 0.0198(16) 0.0131(17) 0.0194(16) -0.0023(13) -0.0006(13) 0.0009(13)
 C14 0.023(2) 0.017(2) 0.024(2) -0.0012(18) 0.0068(16) -0.0008(17)
 C6 0.0216(19) 0.018(2) 0.019(2) 0.0013(17) 0.0026(16) -0.0005(16)
 C11 0.0202(19) 0.020(2) 0.019(2) -0.0004(17) 0.0037(16) -0.0028(16)
 C19 0.0184(19) 0.023(2) 0.0178(19) 0.0027(17) 0.0028(15) -0.0003(17)
 C1 0.0214(19) 0.019(2) 0.0181(19) 0.0013(17) 0.0031(15) -0.0017(16)
 C10 0.0174(18) 0.027(2) 0.019(2) 0.0020(18) 0.0017(15) -0.0020(17)
 C4 0.0214(19) 0.024(2) 0.017(2) -0.0006(17) 0.0026(16) -0.0047(17)
 C16 0.0218(19) 0.021(2) 0.020(2) 0.0047(17) 0.0043(16) 0.0018(17)
 C9 0.0184(19) 0.024(2) 0.019(2) 0.0013(17) 0.0020(15) -0.0002(17)
 C8 0.0188(19) 0.023(2) 0.023(2) -0.0019(18) 0.0008(16) 0.0025(17)
 C17 0.023(2) 0.022(2) 0.023(2) 0.0054(18) 0.0060(16) 0.0059(17)
 C7 0.0219(19) 0.023(2) 0.022(2) -0.0018(18) 0.0022(16) 0.0028(17)
 C20 0.0181(18) 0.024(2) 0.019(2) 0.0060(17) 0.0013(15) -0.0025(17)
 C18 0.0186(19) 0.024(2) 0.023(2) 0.0043(18) 0.0022(16) 0.0025(17)
 C3 0.024(2) 0.026(2) 0.017(2) -0.0046(18) 0.0027(16) -0.0026(18)
 C2 0.0195(19) 0.030(2) 0.019(2) -0.0016(18) -0.0003(16) -0.0025(18)
 C101 0.0174(18) 0.024(2) 0.025(2) -0.0095(18) 0.0000(16) -0.0011(17)
 C12 0.0198(19) 0.025(2) 0.020(2) -0.0047(18) 0.0014(16) -0.0044(17)
 C13 0.023(2) 0.022(2) 0.025(2) -0.0072(19) 0.0058(16) -0.0021(18)
 C102 0.024(2) 0.026(2) 0.026(2) -0.0003(19) -0.0002(17) -0.0010(18)
 C15 0.024(2) 0.019(2) 0.025(2) -0.0023(18) 0.0059(17) 0.0005(17)
 C5 0.0232(19) 0.018(2) 0.0174(19) -0.0012(16) 0.0037(16) 0.0003(16)
 C105 0.021(2) 0.035(3) 0.037(3) -0.010(2) -0.0014(18) -0.0032(19)
 C103 0.032(2) 0.032(3) 0.024(2) 0.001(2) -0.0017(18) 0.004(2)
 C106 0.023(2) 0.027(2) 0.025(2) -0.0009(19) 0.0014(17) -0.0014(18)
 C104 0.023(2) 0.036(3) 0.031(2) -0.012(2) -0.0050(18) 0.003(2)
 C1F 0.026(2) 0.026(2) 0.025(2) 0.0002(10) 0.0058(11) -0.0002(10)
 C1E 0.030(2) 0.030(2) 0.029(2) -0.0003(10) 0.0063(11) 0.0007(10)
 C1B 0.026(4) 0.026(4) 0.027(4) -0.0004(10) 0.0041(14) 0.0003(10)
 C1D 0.026(3) 0.027(3) 0.028(3) 0.0006(10) 0.0055(11) -0.0001(10)
 C1C 0.019(2) 0.018(2) 0.020(2) 0.0008(10) 0.0038(11) 0.0005(10)
 C0AA 0.026(9) 0.026(9) 0.026(9) 0.0003(10) 0.005(2) 0.0003(10)
 Br1A 0.046(7) 0.041(8) 0.044(7) -0.009(6) 0.005(6) -0.007(6)
 C203 0.023(3) 0.023(3) 0.023(3) 0.0002(10) 0.0049(12) -0.0001(10)
 C204 0.029(7) 0.030(7) 0.029(7) -0.0003(10) 0.0056(19) 0.0003(10)
 C205 0.031(4) 0.031(4) 0.032(4) 0.0002(10) 0.0071(14) 0.0000(10)
 C206 0.033(4) 0.033(4) 0.034(4) 0.0002(10) 0.0077(14) 0.0004(10)
 C201 0.016(12) 0.016(12) 0.015(12) 0.0002(10) 0.003(3) 0.0002(10)
 C202 0.023(3) 0.022(3) 0.023(3) 0.0000(10) 0.0050(12) -0.0002(10)

_geom_special_details
;
 All esds (except the esd in the dihedral angle between two l.s. planes)
 are estimated using the full covariance matrix.  The cell esds are taken
 into account individually in the estimation of esds in distances, angles
 and torsion angles; correlations between esds in cell parameters are only
 used when they are defined by crystal symmetry.  An approximate (isotropic)
 treatment of cell esds is used for estimating esds involving l.s. planes.
;
loop_
  _geom_bond_atom_site_label_1
  _geom_bond_atom_site_label_2
  _geom_bond_distance
  _geom_bond_site_symmetry_2
  _geom_bond_publ_flag
 Br1 C5 1.919(4) . ?
 N23 H23 0.8800 . ?
 N23 C14 1.373(5) . ?
 N23 C11 1.372(5) . ?
 N24 H24 0.8800 . ?
 N24 C19 1.372(5) . ?
 N24 C16 1.366(5) . ?
 N21 H21 0.8800 . ?
 N21 C1 1.377(5) . ?
 N21 C4 1.379(6) . ?
 N22 H22 0.8800 . ?
 N22 C6 1.373(5) . ?
 N22 C9 1.375(5) . ?
 C14 C13 1.425(6) . ?
 C14 C15 1.383(6) . ?
 C6 C7 1.443(6) . ?
 C6 C5 1.396(6) . ?
 C11 C10 1.391(6) . ?
 C11 C12 1.433(6) . ?
 C19 C20 1.397(6) . ?
 C19 C18 1.446(6) . ?
 C1 C20 1.393(6) . ?
 C1 C2 1.435(6) . ?
 C10 C9 1.400(6) . ?
 C10 C101 1.499(5) . ?
 C4 C3 1.430(6) . ?
 C4 C5 1.392(6) . ?
 C16 C17 1.443(6) . ?
 C16 C15 1.387(6) . ?
 C9 C8 1.441(6) . ?
 C8 H8 0.9500 . ?
 C8 C7 1.348(6) . ?
 C17 H17 0.9500 . ?
 C17 C18 1.360(6) . ?
 C7 H7 0.9500 . ?
 C20 C0AA 1.507(4) . ?
 C20 C201 1.505(4) . ?
 C18 H18 0.9500 . ?
 C3 H3 0.9500 . ?
 C3 C2 1.346(6) . ?
 C2 H2 0.9500 . ?
 C101 C102 1.395(6) . ?
 C101 C106 1.386(6) . ?
 C12 H12 0.9500 . ?
 C12 C13 1.351(6) . ?
 C13 H13 0.9500 . ?
 C102 H102 0.9500 . ?
 C102 C103 1.389(6) . ?
 C15 H15 0.9500 . ?
 C15 Br1A 1.612(15) . ?
 C5 H5 0.9500 . ?
 C105 H105 0.9500 . ?
 C105 C106 1.390(6) . ?
 C105 C104 1.382(7) . ?
 C103 H103 0.9500 . ?
 C103 C104 1.382(7) . ?
 C106 H106 0.9500 . ?
 C104 H104 0.9500 . ?
 C1F H1F 0.9500 . ?
 C1F C1E 1.3900 . ?
 C1F C0AA 1.3900 . ?
 C1E H1E 0.9500 . ?
 C1E C1B 1.3900 . ?
 C1B H1B 0.9500 . ?
 C1B C1D 1.3900 . ?
 C1D H1D 0.9500 . ?
 C1D C1C 1.3900 . ?
 C1C H1C 0.9500 . ?
 C1C C0AA 1.3900 . ?
 C203 H203 0.9500 . ?
 C203 C204 1.3900 . ?
 C203 C202 1.3900 . ?
 C204 H204 0.9500 . ?
 C204 C205 1.3900 . ?
 C205 H205 0.9500 . ?
 C205 C206 1.3900 . ?
 C206 H206 0.9500 . ?
 C206 C201 1.3900 . ?
 C201 C202 1.3900 . ?
 C202 H202 0.9500 . ?

loop_
  _geom_angle_atom_site_label_1
  _geom_angle_atom_site_label_2
  _geom_angle_atom_site_label_3
  _geom_angle
  _geom_angle_site_symmetry_1
  _geom_angle_site_symmetry_3
  _geom_angle_publ_flag
 C14 N23 H23 125.9 . . ?
 C11 N23 H23 125.9 . . ?
 C11 N23 C14 108.3(3) . . ?
 C19 N24 H24 126.5 . . ?
 C16 N24 H24 126.5 . . ?
 C16 N24 C19 106.9(3) . . ?
 C1 N21 H21 125.9 . . ?
 C1 N21 C4 108.2(3) . . ?
 C4 N21 H21 125.9 . . ?
 C6 N22 H22 126.7 . . ?
 C6 N22 C9 106.6(3) . . ?
 C9 N22 H22 126.7 . . ?
 N23 C14 C13 108.0(3) . . ?
 N23 C14 C15 125.7(4) . . ?
 C15 C14 C13 126.2(4) . . ?
 N22 C6 C7 109.6(3) . . ?
 N22 C6 C5 123.4(4) . . ?
 C5 C6 C7 126.9(4) . . ?
 N23 C11 C10 125.6(4) . . ?
 N23 C11 C12 108.1(3) . . ?
 C10 C11 C12 126.3(4) . . ?
 N24 C19 C20 125.4(4) . . ?
 N24 C19 C18 109.4(4) . . ?
 C20 C19 C18 125.3(3) . . ?
 N21 C1 C20 126.6(4) . . ?
 N21 C1 C2 107.7(3) . . ?
 C20 C1 C2 125.7(4) . . ?
 C11 C10 C9 125.2(3) . . ?
 C11 C10 C101 116.8(4) . . ?
 C9 C10 C101 118.0(4) . . ?
 N21 C4 C3 108.1(3) . . ?
 N21 C4 C5 124.1(4) . . ?
 C5 C4 C3 127.8(4) . . ?
 N24 C16 C17 109.9(4) . . ?
 N24 C16 C15 125.4(4) . . ?
 C15 C16 C17 124.7(4) . . ?
 N22 C9 C10 125.6(4) . . ?
 N22 C9 C8 109.2(3) . . ?
 C10 C9 C8 125.1(4) . . ?
 C9 C8 H8 126.2 . . ?
 C7 C8 C9 107.6(3) . . ?
 C7 C8 H8 126.2 . . ?
 C16 C17 H17 126.6 . . ?
 C18 C17 C16 106.7(4) . . ?
 C18 C17 H17 126.6 . . ?
 C6 C7 H7 126.6 . . ?
 C8 C7 C6 106.9(4) . . ?
 C8 C7 H7 126.6 . . ?
 C19 C20 C0AA 116.6(4) . . ?
 C19 C20 C201 118.1(5) . . ?
 C1 C20 C19 124.7(3) . . ?
 C1 C20 C0AA 118.6(4) . . ?
 C1 C20 C201 117.2(6) . . ?
 C19 C18 H18 126.5 . . ?
 C17 C18 C19 107.1(3) . . ?
 C17 C18 H18 126.5 . . ?
 C4 C3 H3 126.1 . . ?
 C2 C3 C4 107.9(4) . . ?
 C2 C3 H3 126.1 . . ?
 C1 C2 H2 125.9 . . ?
 C3 C2 C1 108.1(4) . . ?
 C3 C2 H2 125.9 . . ?
 C102 C101 C10 119.0(4) . . ?
 C106 C101 C10 122.1(4) . . ?
 C106 C101 C102 118.7(4) . . ?
 C11 C12 H12 126.3 . . ?
 C13 C12 C11 107.5(3) . . ?
 C13 C12 H12 126.3 . . ?
 C14 C13 H13 125.9 . . ?
 C12 C13 C14 108.2(4) . . ?
 C12 C13 H13 125.9 . . ?
 C101 C102 H102 119.7 . . ?
 C103 C102 C101 120.5(4) . . ?
 C103 C102 H102 119.7 . . ?
 C14 C15 C16 128.2(4) . . ?
 C14 C15 H15 115.9 . . ?
 C14 C15 Br1A 119.0(6) . . ?
 C16 C15 H15 115.9 . . ?
 C16 C15 Br1A 111.6(6) . . ?
 C6 C5 Br1 115.6(3) . . ?
 C6 C5 H5 115.0 . . ?
 C4 C5 Br1 114.4(3) . . ?
 C4 C5 C6 130.0(4) . . ?
 C4 C5 H5 115.0 . . ?
 C106 C105 H105 119.9 . . ?
 C104 C105 H105 119.9 . . ?
 C104 C105 C106 120.1(4) . . ?
 C102 C103 H103 120.0 . . ?
 C104 C103 C102 120.1(4) . . ?
 C104 C103 H103 120.0 . . ?
 C101 C106 C105 120.7(4) . . ?
 C101 C106 H106 119.7 . . ?
 C105 C106 H106 119.7 . . ?
 C105 C104 C103 119.9(4) . . ?
 C105 C104 H104 120.1 . . ?
 C103 C104 H104 120.1 . . ?
 C1E C1F H1F 120.0 . . ?
 C1E C1F C0AA 120.0 . . ?
 C0AA C1F H1F 120.0 . . ?
 C1F C1E H1E 120.0 . . ?
 C1F C1E C1B 120.0 . . ?
 C1B C1E H1E 120.0 . . ?
 C1E C1B H1B 120.0 . . ?
 C1D C1B C1E 120.0 . . ?
 C1D C1B H1B 120.0 . . ?
 C1B C1D H1D 120.0 . . ?
 C1C C1D C1B 120.0 . . ?
 C1C C1D H1D 120.0 . . ?
 C1D C1C H1C 120.0 . . ?
 C0AA C1C C1D 120.0 . . ?
 C0AA C1C H1C 120.0 . . ?
 C1F C0AA C20 120.3(4) . . ?
 C1C C0AA C20 119.6(4) . . ?
 C1C C0AA C1F 120.0 . . ?
 C204 C203 H203 120.0 . . ?
 C204 C203 C202 120.0 . . ?
 C202 C203 H203 120.0 . . ?
 C203 C204 H204 120.0 . . ?
 C203 C204 C205 120.0 . . ?
 C205 C204 H204 120.0 . . ?
 C204 C205 H205 120.0 . . ?
 C206 C205 C204 120.0 . . ?
 C206 C205 H205 120.0 . . ?
 C205 C206 H206 120.0 . . ?
 C205 C206 C201 120.0 . . ?
 C201 C206 H206 120.0 . . ?
 C206 C201 C20 118.4(6) . . ?
 C206 C201 C202 120.0 . . ?
 C202 C201 C20 121.5(6) . . ?
 C203 C202 H202 120.0 . . ?
 C201 C202 C203 120.0 . . ?
 C201 C202 H202 120.0 . . ?

loop_
  _geom_hbond_atom_site_label_D
  _geom_hbond_atom_site_label_H
  _geom_hbond_atom_site_label_A
  _geom_hbond_distance_DH
  _geom_hbond_distance_HA
  _geom_hbond_distance_DA
  _geom_hbond_angle_DHA
  _geom_hbond_site_symmetry_A
 N23 H23 N24 0.88 2.42 2.950(4) 119.1 .
 N23 H23 N22 0.88 2.32 2.872(5) 120.8 .
 N24 H24 N23 0.88 2.42 2.950(4) 118.9 .
 N24 H24 N21 0.88 2.32 2.870(5) 120.4 .
 N21 H21 N24 0.88 2.33 2.870(5) 119.6 .
 N21 H21 N22 0.88 2.41 2.948(4) 119.8 .
 N22 H22 N23 0.88 2.34 2.872(5) 119.4 .
 N22 H22 N21 0.88 2.41 2.948(4) 119.9 .

loop_
  _geom_torsion_atom_site_label_1
  _geom_torsion_atom_site_label_2
  _geom_torsion_atom_site_label_3
  _geom_torsion_atom_site_label_4
  _geom_torsion
  _geom_torsion_site_symmetry_1
  _geom_torsion_site_symmetry_2
  _geom_torsion_site_symmetry_3
  _geom_torsion_site_symmetry_4
  _geom_torsion_publ_flag
 N23 C14 C13 C12 0.5(5) . . . . ?
 N23 C14 C15 C16 -0.1(7) . . . . ?
 N23 C14 C15 Br1A 166.5(7) . . . . ?
 N23 C11 C10 C9 -2.8(7) . . . . ?
 N23 C11 C10 C101 174.3(4) . . . . ?
 N23 C11 C12 C13 0.7(5) . . . . ?
 N24 C19 C20 C1 1.8(7) . . . . ?
 N24 C19 C20 C0AA -175.8(4) . . . . ?
 N24 C19 C20 C201 -177.2(5) . . . . ?
 N24 C19 C18 C17 -0.5(5) . . . . ?
 N24 C16 C17 C18 -0.6(5) . . . . ?
 N24 C16 C15 C14 -0.1(7) . . . . ?
 N24 C16 C15 Br1A -167.5(6) . . . . ?
 N21 C1 C20 C19 -1.7(7) . . . . ?
 N21 C1 C20 C0AA 175.8(4) . . . . ?
 N21 C1 C20 C201 177.3(5) . . . . ?
 N21 C1 C2 C3 -0.6(5) . . . . ?
 N21 C4 C3 C2 0.7(5) . . . . ?
 N21 C4 C5 Br1 -179.1(3) . . . . ?
 N21 C4 C5 C6 -1.1(7) . . . . ?
 N22 C6 C7 C8 -0.6(5) . . . . ?
 N22 C6 C5 Br1 175.2(3) . . . . ?
 N22 C6 C5 C4 -2.7(7) . . . . ?
 N22 C9 C8 C7 1.0(5) . . . . ?
 C14 N23 C11 C10 -179.6(4) . . . . ?
 C14 N23 C11 C12 -0.4(4) . . . . ?
 C6 N22 C9 C10 178.3(4) . . . . ?
 C6 N22 C9 C8 -1.3(4) . . . . ?
 C11 N23 C14 C13 0.0(4) . . . . ?
 C11 N23 C14 C15 178.2(4) . . . . ?
 C11 C10 C9 N22 4.0(7) . . . . ?
 C11 C10 C9 C8 -176.5(4) . . . . ?
 C11 C10 C101 C102 -104.1(5) . . . . ?
 C11 C10 C101 C106 72.9(5) . . . . ?
 C11 C12 C13 C14 -0.7(5) . . . . ?
 C19 N24 C16 C17 0.2(4) . . . . ?
 C19 N24 C16 C15 -178.5(4) . . . . ?
 C19 C20 C0AA C1F -83.4(7) . . . . ?
 C19 C20 C0AA C1C 93.7(7) . . . . ?
 C19 C20 C201 C206 76.7(9) . . . . ?
 C19 C20 C201 C202 -101.8(10) . . . . ?
 C1 N21 C4 C3 -1.1(4) . . . . ?
 C1 N21 C4 C5 179.4(4) . . . . ?
 C1 C20 C0AA C1F 98.9(7) . . . . ?
 C1 C20 C0AA C1C -84.0(7) . . . . ?
 C1 C20 C201 C206 -102.4(9) . . . . ?
 C1 C20 C201 C202 79.1(11) . . . . ?
 C10 C11 C12 C13 179.9(4) . . . . ?
 C10 C9 C8 C7 -178.7(4) . . . . ?
 C10 C101 C102 C103 176.6(4) . . . . ?
 C10 C101 C106 C105 -176.5(4) . . . . ?
 C4 N21 C1 C20 -176.1(4) . . . . ?
 C4 N21 C1 C2 1.1(4) . . . . ?
 C4 C3 C2 C1 -0.1(5) . . . . ?
 C16 N24 C19 C20 -179.5(4) . . . . ?
 C16 N24 C19 C18 0.2(4) . . . . ?
 C16 C17 C18 C19 0.6(4) . . . . ?
 C9 N22 C6 C7 1.2(4) . . . . ?
 C9 N22 C6 C5 -176.8(4) . . . . ?
 C9 C10 C101 C102 73.3(5) . . . . ?
 C9 C10 C101 C106 -109.7(5) . . . . ?
 C9 C8 C7 C6 -0.2(5) . . . . ?
 C17 C16 C15 C14 -178.7(4) . . . . ?
 C17 C16 C15 Br1A 13.9(8) . . . . ?
 C7 C6 C5 Br1 -2.5(6) . . . . ?
 C7 C6 C5 C4 179.6(4) . . . . ?
 C20 C19 C18 C17 179.2(4) . . . . ?
 C20 C1 C2 C3 176.6(4) . . . . ?
 C20 C201 C202 C203 178.5(10) . . . . ?
 C18 C19 C20 C1 -177.9(4) . . . . ?
 C18 C19 C20 C0AA 4.6(6) . . . . ?
 C18 C19 C20 C201 3.1(7) . . . . ?
 C3 C4 C5 Br1 1.5(6) . . . . ?
 C3 C4 C5 C6 179.5(4) . . . . ?
 C2 C1 C20 C19 -178.4(4) . . . . ?
 C2 C1 C20 C0AA -0.9(6) . . . . ?
 C2 C1 C20 C201 0.6(7) . . . . ?
 C101 C10 C9 N22 -173.2(4) . . . . ?
 C101 C10 C9 C8 6.4(6) . . . . ?
 C101 C102 C103 C104 0.0(7) . . . . ?
 C12 C11 C10 C9 178.2(4) . . . . ?
 C12 C11 C10 C101 -4.7(6) . . . . ?
 C13 C14 C15 C16 177.8(4) . . . . ?
 C13 C14 C15 Br1A -15.5(9) . . . . ?
 C102 C101 C106 C105 0.5(6) . . . . ?
 C102 C103 C104 C105 0.6(7) . . . . ?
 C15 C14 C13 C12 -177.8(4) . . . . ?
 C15 C16 C17 C18 178.2(4) . . . . ?
 C5 C6 C7 C8 177.3(4) . . . . ?
 C5 C4 C3 C2 -179.8(4) . . . . ?
 C106 C101 C102 C103 -0.5(6) . . . . ?
 C106 C105 C104 C103 -0.6(7) . . . . ?
 C104 C105 C106 C101 0.1(7) . . . . ?
 C1F C1E C1B C1D 0.0 . . . . ?
 C1E C1F C0AA C20 177.1(7) . . . . ?
 C1E C1F C0AA C1C 0.0 . . . . ?
 C1E C1B C1D C1C 0.0 . . . . ?
 C1B C1D C1C C0AA 0.0 . . . . ?
 C1D C1C C0AA C20 -177.1(7) . . . . ?
 C1D C1C C0AA C1F 0.0 . . . . ?
 C0AA C1F C1E C1B 0.0 . . . . ?
 C203 C204 C205 C206 0.0 . . . . ?
 C204 C203 C202 C201 0.0 . . . . ?
 C204 C205 C206 C201 0.0 . . . . ?
 C205 C206 C201 C20 -178.5(9) . . . . ?
 C205 C206 C201 C202 0.0 . . . . ?
 C206 C201 C202 C203 0.0 . . . . ?
 C202 C203 C204 C205 0.0 . . . . ?

_shelx_res_file
;
TITL ms563i_a.res in I2/a
    ms563i.res
    created by SHELXL-2016/6 at 13:23:31 on 26-Apr-2021
REM Old TITL MS563I in I2/a
REM SHELXT solution in I2/a
REM R1 0.103, Rweak 0.008, Alpha 0.063, Orientation as input
REM Formula found by SHELXT: C32 N4 Br
CELL 1.54178 29.6525 6.2785 27.173 90 103.595 90
ZERR 8 0.002 0.0003 0.0013 0 0.002 0
LATT 2
SYMM 0.5-X,+Y,-Z
SFAC C H Br N
UNIT 256 168 8 32
SADI 0.002 C201 C20 C20 C0AA
ISOR 0.001 0.002 C201 C0AA C1F C202 C1C C206 C1D C205 C204 C1B C1E C203

L.S. 10
PLAN  20
SIZE 0.03 0.05 0.09
TEMP -173(2)
HTAB N23 N24
HTAB N23 N22
HTAB N24 N23
HTAB N24 N21
HTAB N21 N24
HTAB N21 N22
HTAB N22 N23
HTAB N22 N21
BOND $H
list 4
CONF
WPDB
HTAB
fmap 2
acta
OMIT -2 131
REM <olex2.extras>
REM <HklSrc "%.\\MS563I.hkl">
REM </olex2.extras>

WGHT    0.000000   37.978500
FVAR       0.19659   0.39154
PART 1
BR1   3    0.395776    1.111296    0.398796    10.96000    0.02326    0.01934 =
         0.02089   -0.00552    0.00043    0.00173
PART 0
N23   4    0.420618    0.181446    0.272319    11.00000    0.02027    0.02002 =
         0.01900   -0.00372    0.00149   -0.00101
PART 2
AFIX  43
H23   2    0.432022    0.269840    0.297274    10.50000   -1.20000
AFIX   0
PART 0
N24   4    0.508616    0.203942    0.350106    11.00000    0.01701    0.02518 =
         0.01786   -0.00058    0.00110   -0.00020
PART 1
AFIX  43
H24   2    0.483566    0.283926    0.342561    10.50000   -1.20000
AFIX   0
PART 0
N21   4    0.478111    0.588384    0.389405    11.00000    0.01840    0.02188 =
         0.01990   -0.00091    0.00048    0.00154
PART 2
AFIX  43
H21   2    0.465454    0.495759    0.365897    10.50000   -1.20000
AFIX   0
PART 0
N22   4    0.390557    0.568500    0.311037    11.00000    0.01979    0.01310 =
         0.01936   -0.00232   -0.00065    0.00088
PART 1
AFIX  43
H22   2    0.415602    0.488679    0.319182    10.50000   -1.20000
AFIX   0
PART 0
C14   1    0.441741   -0.000620    0.260913    11.00000    0.02313    0.01664 =
         0.02402   -0.00124    0.00684   -0.00075
C6    1    0.381957    0.751602    0.334925    11.00000    0.02160    0.01780 =
         0.01863    0.00126    0.00263   -0.00052
C11   1    0.378684    0.201872    0.238128    11.00000    0.02017    0.01998 =
         0.01904   -0.00037    0.00374   -0.00276
C19   1    0.547748    0.241435    0.387561    11.00000    0.01837    0.02335 =
         0.01780    0.00271    0.00280   -0.00030
C1    1    0.521529    0.572570    0.421406    11.00000    0.02136    0.01865 =
         0.01809    0.00132    0.00309   -0.00166
C10   1    0.347163    0.366940    0.236960    11.00000    0.01738    0.02745 =
         0.01899    0.00205    0.00168   -0.00203
C4    1    0.457906    0.774475    0.400578    11.00000    0.02138    0.02384 =
         0.01690   -0.00065    0.00260   -0.00466
C16   1    0.515953    0.018830    0.326767    11.00000    0.02176    0.02133 =
         0.01953    0.00474    0.00429    0.00177
C9    1    0.352426    0.534182    0.271925    11.00000    0.01840    0.02371 =
         0.01924    0.00133    0.00197   -0.00023
C8    1    0.318625    0.698697    0.272280    11.00000    0.01883    0.02338 =
         0.02274   -0.00192    0.00082    0.00250
AFIX  43
H8    2    0.289030    0.710758    0.249551    11.00000   -1.20000
AFIX   0
C17   1    0.561187   -0.065506    0.350163    11.00000    0.02321    0.02199 =
         0.02329    0.00535    0.00598    0.00587
AFIX  43
H17   2    0.574550   -0.193009    0.341203    11.00000   -1.20000
AFIX   0
C7    1    0.336601    0.832422    0.310710    11.00000    0.02190    0.02291 =
         0.02213   -0.00181    0.00215    0.00275
AFIX  43
H7    2    0.322172    0.956181    0.320061    11.00000   -1.20000
AFIX   0
C20   1    0.554400    0.414668    0.420733    11.00000    0.01811    0.02359 =
         0.01907    0.00604    0.00133   -0.00252
C18   1    0.580981    0.072865    0.387519    11.00000    0.01857    0.02430 =
         0.02265    0.00431    0.00215    0.00251
AFIX  43
H18   2    0.610976    0.061030    0.409448    11.00000   -1.20000
AFIX   0
C3    1    0.489605    0.876071    0.441699    11.00000    0.02407    0.02621 =
         0.01737   -0.00460    0.00267   -0.00260
AFIX  43
H3    2    0.484469    1.006217    0.457362    11.00000   -1.20000
AFIX   0
C2    1    0.528012    0.754613    0.454282    11.00000    0.01949    0.03001 =
         0.01867   -0.00161   -0.00033   -0.00251
AFIX  43
H2    2    0.554762    0.784239    0.480388    11.00000   -1.20000
AFIX   0
C101  1    0.305455    0.369151    0.193336    11.00000    0.01745    0.02367 =
         0.02479   -0.00949    0.00004   -0.00106
C12   1    0.373572    0.025842    0.203689    11.00000    0.01983    0.02499 =
         0.01992   -0.00470    0.00139   -0.00435
AFIX  43
H12   2    0.347988    0.000332    0.175885    11.00000   -1.20000
AFIX   0
C13   1    0.411782   -0.097169    0.217990    11.00000    0.02269    0.02187 =
         0.02509   -0.00716    0.00582   -0.00210
AFIX  43
H13   2    0.417663   -0.225782    0.202170    11.00000   -1.20000
AFIX   0
C102  1    0.303733    0.514641    0.154118    11.00000    0.02377    0.02635 =
         0.02575   -0.00032   -0.00021   -0.00101
AFIX  43
H102  2    0.328052    0.615291    0.156338    11.00000   -1.20000
AFIX   0
C15   1    0.485105   -0.073237    0.285942    11.00000    0.02371    0.01922 =
         0.02518   -0.00228    0.00590    0.00047
PART 1
AFIX  43
H15   2    0.495014   -0.202430    0.273627    10.96000   -1.20000
AFIX   0
PART 0
C5    1    0.413958    0.843659    0.375328    11.00000    0.02316    0.01846 =
         0.01738   -0.00119    0.00366    0.00026
PART 2
AFIX  43
H5    2    0.404227    0.973628    0.387458    10.04000   -1.20000
AFIX   0
PART 0
C105  1    0.232378    0.223997    0.147192    11.00000    0.02065    0.03524 =
         0.03707   -0.00956   -0.00138   -0.00324
AFIX  43
H105  2    0.207832    0.124574    0.144981    11.00000   -1.20000
AFIX   0
C103  1    0.266756    0.513483    0.111868    11.00000    0.03234    0.03211 =
         0.02375    0.00127   -0.00171    0.00423
AFIX  43
H103  2    0.265873    0.613092    0.085341    11.00000   -1.20000
AFIX   0
C106  1    0.269398    0.224855    0.189480    11.00000    0.02264    0.02656 =
         0.02465   -0.00094    0.00138   -0.00140
AFIX  43
H106  2    0.269996    0.125562    0.216007    11.00000   -1.20000
AFIX   0
C104  1    0.231230    0.367548    0.108366    11.00000    0.02257    0.03618 =
         0.03094   -0.01197   -0.00502    0.00343
AFIX  43
H104  2    0.206075    0.365953    0.079324    11.00000   -1.20000
AFIX  66
PART 2
C1F   1    0.611403    0.319699    0.501851   -21.00000    0.02582    0.02562 =
         0.02526    0.00016    0.00584   -0.00025
AFIX  43
H1F   2    0.588104    0.234675    0.510894   -21.00000   -1.20000
AFIX  65
C1E   1    0.655486    0.330297    0.533759   -21.00000    0.03042    0.03047 =
         0.02935   -0.00028    0.00635    0.00070
AFIX  43
H1E   2    0.662316    0.252515    0.564611   -21.00000   -1.20000
AFIX  65
C1B   1    0.689577    0.454700    0.520526   -21.00000    0.02591    0.02636 =
         0.02682   -0.00044    0.00407    0.00030
AFIX  43
H1B   2    0.719705    0.461943    0.542335   -21.00000   -1.20000
AFIX  65
C1D   1    0.679584    0.568507    0.475385   -21.00000    0.02617    0.02656 =
         0.02800    0.00059    0.00554   -0.00012
AFIX  43
H1D   2    0.702884    0.653530    0.466342   -21.00000   -1.20000
AFIX  65
C1C   1    0.635501    0.557911    0.443476   -21.00000    0.01875    0.01842 =
         0.01969    0.00081    0.00381    0.00055
AFIX  43
H1C   2    0.628672    0.635693    0.412625   -21.00000   -1.20000
AFIX  65
C0AA  1    0.601410    0.433508    0.456708   -21.00000    0.02572    0.02561 =
         0.02550    0.00027    0.00529    0.00029
AFIX   0
BR1A  3    0.499950   -0.313630    0.276054    10.04000    0.04648    0.04068 =
         0.04401   -0.00930    0.00519   -0.00672
PART 0
PART 1
AFIX  66
C203  1    0.649650    0.394534    0.541695    21.00000    0.02339    0.02290 =
         0.02258    0.00021    0.00494   -0.00013
AFIX  43
H203  2    0.653569    0.355080    0.576195    21.00000   -1.20000
AFIX  65
C204  1    0.687286    0.468962    0.524378    21.00000    0.02927    0.02956 =
         0.02949   -0.00033    0.00562    0.00028
AFIX  43
H204  2    0.716928    0.480376    0.547044    21.00000   -1.20000
AFIX  65
C205  1    0.681552    0.526688    0.473900    21.00000    0.03077    0.03126 =
         0.03186    0.00020    0.00713   -0.00002
AFIX  43
H205  2    0.707275    0.577556    0.462065    21.00000   -1.20000
AFIX  65
C206  1    0.638183    0.509987    0.440737    21.00000    0.03312    0.03348 =
         0.03364    0.00020    0.00767    0.00036
AFIX  43
H206  2    0.634264    0.549440    0.406237    21.00000   -1.20000
AFIX  65
C201  1    0.600546    0.435559    0.458053    21.00000    0.01556    0.01557 =
         0.01550    0.00024    0.00310    0.00018
C202  1    0.606280    0.377832    0.508531    21.00000    0.02279    0.02234 =
         0.02263   -0.00004    0.00502   -0.00023
AFIX  43
H202  2    0.580557    0.326964    0.520366    21.00000   -1.20000
AFIX   0
HKLF 4


REM  ms563i_a.res in I2/a
REM R1 =  0.0517 for    3712 Fo > 4sig(Fo)  and  0.0565 for all    4045 data
REM    374 parameters refined using     73 restraints

END

WGHT      0.0001     37.6378

REM Instructions for potential hydrogen bonds
HTAB N23 N24
HTAB N23 N22
HTAB N24 N23
HTAB N24 N21
HTAB N21 N24
HTAB N21 N22
HTAB N22 N23
HTAB N22 N21

REM Highest difference peak  0.708,  deepest hole -0.681,  1-sigma level  0.083
Q1    1   0.3843  1.0437  0.4195  11.00000  0.05    0.71
Q2    1   0.1478  0.3991  0.0574  11.00000  0.05    0.52
Q3    1   0.6707  0.4069  0.5319  11.00000  0.05    0.51
Q4    1   0.4087  1.0519  0.3658  11.00000  0.05    0.48
Q5    1   0.6790  0.6004  0.4961  11.00000  0.05    0.46
Q6    1   0.4441  0.1048  0.3520  11.00000  0.05    0.43
Q7    1   0.4013  0.7643  0.3889  11.00000  0.05    0.40
Q8    1   0.6108  0.4434  0.5968  11.00000  0.05    0.36
Q9    1   0.3563  1.1164  0.3729  11.00000  0.05    0.34
Q10   1   0.4449  1.1404  0.4022  11.00000  0.05    0.34
Q11   1   0.6317  0.2429  0.6105  11.00000  0.05    0.34
Q12   1   0.4408  1.1444  0.4287  11.00000  0.05    0.33
Q13   1   0.3493  1.1093  0.3856  11.00000  0.05    0.32
Q14   1   0.4235  1.1760  0.4475  11.00000  0.05    0.32
Q15   1   0.3640  0.5783  0.3442  11.00000  0.05    0.31
Q16   1   0.4313  1.0217  0.4366  11.00000  0.05    0.31
Q17   1   0.1795  0.2080  0.1499  11.00000  0.05    0.30
Q18   1   0.5995  0.3684  0.5399  11.00000  0.05    0.29
Q19   1   0.3575  1.0317  0.3619  11.00000  0.05    0.29
Q20   1   0.6367  0.5776  0.4626  11.00000  0.05    0.29
;
_shelx_res_checksum                28372
_shelx_hkl_file
;
   4   0   0 2053.19  108.89
   6   0   0  509.75   27.20
   8   0   0 1337.87   71.09
  10   0   0 2832.42  150.28
  12   0   0   91.39    5.50
  14   0   0 1057.59   56.49
  16   0   0  106.49    5.50
  18   0   0  433.66   18.70
  18   0   0  420.16   19.90
  18   0   0  403.26   18.30
  18   0   0  405.06   20.40
  20   0   0  293.37   13.50
  20   0   0  243.78   13.20
  20   0   0  262.77   12.20
  20   0   0  244.38   12.10
  22   0   0   17.00    3.50
  22   0   0   15.90    2.80
  22   0   0   15.40    2.50
  24   0   0 1506.55   72.09
  24   0   0 1469.15   63.59
  24   0   0 1532.55   68.39
  26   0   0   31.40    4.20
  26   0   0   40.70    4.00
  26   0   0   39.10    4.90
  28   0   0   20.00    3.60
  28   0   0   18.80    4.30
  28   0   0   20.40    3.20
  30   0   0    0.80    2.70
  30   0   0    0.70    2.20
  30   0   0    1.20    3.60
  32   0   0  212.28   12.00
  -1   1   0  288.47   14.20
   1   1   0  236.78   14.20
  -3   1   0  460.75   24.60
   3   1   0  453.65   24.40
  17   1   0   85.99    5.10
  17   1   0   84.69    6.10
  17   1   0   77.79    4.40
  17  -1   0   78.19    5.20
  17  -1   0   79.29    5.50
  19   1   0    1.80    2.10
  19   1   0    5.00    2.60
  19   1   0    5.40    1.40
  19  -1   0    1.80    1.70
  19  -1   0    4.80    2.10
  19  -1   0    5.00    1.90
  19  -1   0    5.30    2.70
  21   1   0    7.90    3.20
  21   1   0    7.20    1.60
  21   1   0    8.10    2.60
  21  -1   0    7.60    2.30
  21  -1   0    8.40    2.20
  23   1   0   18.30    3.50
  23   1   0   22.00    4.00
  23   1   0   20.10    2.40
  23  -1   0   18.00    3.10
  23  -1   0   23.40    3.40
  23  -1   0   20.20    3.50
  25   1   0  567.34   25.80
  25   1   0  577.24   28.10
  25   1   0  581.44   28.00
  25  -1   0  564.74   28.90
  25  -1   0  578.24   27.60
  27   1   0  235.68   13.60
  27   1   0  250.87   12.40
  27   1   0  247.58   12.40
  27  -1   0  233.58   13.40
  27  -1   0  218.28   13.20
  29   1   0  164.18    9.90
  29   1   0  188.48   11.30
  29  -1   0  180.38   10.50
  29  -1   0  178.68   10.80
  31   1   0   81.29    7.30
  31  -1   0   91.59    6.20
  31  -1   0   91.09    7.10
  33   1   0    7.00    2.90
  33  -1   0    3.00    1.70
  33  -1   0    6.40    2.90
   0   2   0  496.45   26.90
   0   2   0  460.65   26.00
   2   2   0    7.60    1.60
  -2   2   0    5.30    1.70
  -2   2   0    2.20    1.70
   4   2   0  292.67   16.40
  -4   2   0  304.07   16.70
  -6   2   0   27.50    3.30
   6   2   0   26.60    2.60
   8   2   0    2.90    1.20
  14   2   0    3.50    2.00
  16   2   0   33.80    3.60
  16   2   0   28.20    4.00
  16   2   0   27.90    2.30
  16  -2   0   39.20    4.00
  16  -2   0   43.40    5.10
  18   2   0   46.10    3.30
  18   2   0   60.79    4.80
  18   2   0   67.49    5.90
  18  -2   0   56.79    5.20
  18  -2   0   59.69    5.10
  18  -2   0   64.39    6.20
  20   2   0   84.79    6.10
  20   2   0   75.49    4.40
  20   2   0   81.19    7.10
  20  -2   0   77.99    7.40
  20  -2   0   83.89    6.30
  20  -2   0   76.19    6.10
  22   2   0   48.80    5.00
  22   2   0   39.30    5.20
  22  -2   0   43.00    4.80
  22  -2   0   60.59    6.30
  22  -2   0   44.70    4.70
  24   2   0  465.45   22.90
  24   2   0  438.26   20.90
  24  -2   0  440.16   22.00
  24  -2   0  456.35   23.40
  26   2   0  255.47   15.00
  26   2   0  264.37   13.90
  26  -2   0  274.47   15.00
  26  -2   0  269.77   14.20
  28   2   0    2.80    3.70
  28  -2   0    7.80    3.40
  28  -2   0    0.90    2.90
  30   2   0   -3.10    3.60
  30  -2   0    8.00    3.30
  30  -2   0    3.90    2.80
  32  -2   0    3.60    2.70
  32  -2   0    0.50    2.10
   1   3   0  101.69    6.60
  -1   3   0   97.79    6.60
  -1   3   0   87.69    6.40
  -3   3   0  247.38   15.10
   3   3   0  277.07   15.00
   5   3   0  290.47   16.30
   7   3   0  121.49    7.50
   9   3   0   51.79    4.00
  11   3   0  194.98    9.70
  11   3   0  194.08   10.60
  11   3   0  180.18    8.80
  11   3   0  151.78   12.20
  13   3   0   -1.60    3.40
  13   3   0    3.50    1.30
  13   3   0    2.20    1.50
  13  -3   0    3.50    3.40
  15   3   0  658.93   31.00
  15   3   0  612.94   31.10
  15   3   0  637.24   28.40
  15  -3   0  680.53   38.20
  17   3   0  449.56   22.70
  17   3   0  481.35   23.50
  17  -3   0  477.85   28.50
  19   3   0   11.70    1.80
  19   3   0    6.20    4.10
  19  -3   0   16.70    3.60
  19  -3   0   21.80    4.90
  21   3   0  206.28   12.70
  21  -3   0  194.18   11.00
  21  -3   0  188.78   11.70
  21  -3   0  183.78   13.90
  23   3   0   42.30    6.80
  23  -3   0   43.80    5.90
  23  -3   0   37.30    5.00
  23  -3   0   42.40    4.80
  25  -3   0   17.50    3.80
  25  -3   0   26.30    4.30
  25  -3   0   24.40    4.00
  27  -3   0  211.68   11.70
  27  -3   0  208.18   12.40
  29  -3   0   19.30    3.60
  29  -3   0   24.20    3.70
   0   4   0  235.98   16.20
   0   4   0  269.07   15.20
   2   4   0   65.39    5.70
  -2   4   0   59.79    5.30
   2   4   0   82.89    6.20
   2   4   0   66.99    7.20
  -2   4   0   76.79    7.70
   4   4   0  853.61   40.70
   4   4   0  888.31   45.60
   4   4   0  813.32   47.90
  -4   4   0  779.42   48.50
   6   4   0  287.17   18.50
   6   4   0  323.27   17.70
   6   4   0  323.97   15.90
  -6   4   0  285.07   19.80
   8   4   0   91.89    5.80
   8   4   0   79.89    6.90
   8   4   0   93.79    6.40
  -8   4   0   73.99    9.10
   8  -4   0   84.89    9.10
  10   4   0 1036.10   53.39
 -10   4   0  953.90   57.69
  10   4   0  961.80   47.60
  10  -4   0  988.80   57.49
  12   4   0  286.27   15.90
  12   4   0  271.47   14.30
  12  -4   0  271.27   18.70
  14   4   0  238.58   12.30
  14  -4   0  229.28   16.50
  16   4   0  412.16   19.30
  16   4   0  419.26   21.00
  16  -4   0  449.16   26.80
  18   4   0  141.09    7.60
  18   4   0  134.09    7.10
  18  -4   0  117.49   11.60
  20   4   0  375.06   19.50
  20  -4   0  430.46   25.40
  22  -4   0   89.49    9.00
  22  -4   0   87.29    7.00
  24  -4   0  200.98   13.80
  24  -4   0  210.28   11.50
  26  -4   0   31.90    4.10
  28  -4   0   71.99    5.50
   1   5   0  129.69    8.60
   1   5   0  125.09   10.40
  -1   5   0  110.99   10.70
   3   5   0  233.38   14.90
   3   5   0  218.78   12.30
   3   5   0  198.88   13.90
   5   5   0   68.69    6.70
   7   5   0   59.39    6.00
   7   5   0   58.69    5.30
   7   5   0   48.70    6.10
  -7   5   0   81.29    9.10
   7   5   0   59.99    6.00
  -9   5   0   79.79    9.50
   9   5   0   79.99    6.10
   9  -5   0   78.99   10.00
  11   5   0  138.89    8.30
 -11   5   0  127.49   12.90
  11  -5   0  129.79   12.40
 -13   5   0   39.80    7.70
  13   5   0   29.80    3.70
  13  -5   0   28.50    6.70
  15   5   0   31.90    3.50
  15  -5   0   37.30    7.20
  17   5   0   76.89    5.60
  17  -5   0   93.49   10.00
  19   5   0   48.00    3.90
  19  -5   0   51.79    7.20
  21  -5   0  103.29    9.50
  21  -5   0  105.59    7.30
  23  -5   0   37.80    5.40
  23  -5   0   52.09    5.00
   0   6   0  281.87   18.80
   2   6   0  173.18   12.80
   2   6   0  165.98   10.70
  -2   6   0  197.38   14.10
   4   6   0   69.49    7.20
   4   6   0   71.89    7.10
   4   6   0   58.09    6.00
   6   6   0  104.19    7.10
  -6   6   0   80.09   10.00
  -8   6   0   53.09    7.80
   8   6   0   72.79    5.80
 -10   6   0   76.69    9.80
  10   6   0   95.39    6.60
 -12   6   0   45.50    7.10
  12   6   0   44.60    4.60
  12  -6   0   53.29    8.20
 -14   6   0  232.08   16.60
  14   6   0  234.08   12.30
  14  -6   0  224.78   16.50
 -16   6   0   46.50    6.90
  16   6   0   41.10    4.00
  16  -6   0   55.89    7.20
  18   6   0   32.30    2.90
  18  -6   0   37.70    5.90
  20  -6   0   13.30    4.10
  -1   7   0  149.88   11.00
   3   7   0   17.60    3.40
  -3   7   0   21.60    4.60
  -3   7   0   25.90    4.90
  -5   7   0   19.40    4.90
   5   7   0   33.60    3.50
  -7   7   0   77.89    7.80
   7   7   0   81.79    5.60
   9   7   0   27.80    3.20
  -9   7   0   30.00    4.90
 -11   7   0   71.79    7.20
  33   0   1   -3.50    2.80
  31   0   1    0.70    1.80
  31   0   1   -1.60    3.20
  29   0   1   -0.70    3.30
  29   0   1    1.50    2.90
  29   0   1    0.60    2.30
  27   0   1    0.10    3.30
  27   0   1    2.90    2.90
  27   0   1    4.30    2.50
  25   0   1   -0.20    2.60
  25   0   1    3.10    2.30
  25   0   1    1.70    3.20
  23   0   1    0.60    2.20
  23   0   1   -1.80    3.00
  23   0   1   -1.30    1.90
  21   0   1    1.20    1.70
  21   0   1    2.00    2.50
  21   0   1    1.70    2.10
  21   0   1    0.80    1.60
  19   0   1    2.90    2.30
  19   0   1    3.10    1.90
  19   0   1    1.10    1.40
  19   0   1    3.80    1.50
  17   0   1    4.70    2.20
  17   0   1    3.50    1.70
  17   0   1    5.60    1.40
  17   0   1    4.50    1.40
  15   0   1    0.40    1.20
  13   0   1   -0.20    0.80
  11   0   1    1.40    0.90
   9   0   1    3.20    0.90
   7   0   1   -0.20    0.80
   3   0  -1   -2.10    0.50
   5   0  -1    3.90    0.90
   7   0  -1    3.30    0.90
   9   0  -1   -0.80    0.80
  11   0  -1   -0.60    0.90
  13   0  -1    0.10    1.00
  15   0  -1    7.90    1.50
  17   0  -1    1.20    1.40
  19   0  -1    2.30    2.30
  19   0  -1   -1.10    1.40
  19   0  -1    0.80    1.70
  19   0  -1    0.70    1.40
  21   0  -1    1.10    2.40
  21   0  -1    2.00    1.70
  21   0  -1    2.10    2.00
  23   0  -1    7.10    2.50
  23   0  -1    6.90    2.20
  23   0  -1    4.00    3.10
  25   0  -1   15.00    3.80
  25   0  -1    4.90    2.80
  25   0  -1    6.00    2.40
  27   0  -1    3.00    2.70
  27   0  -1    1.00    2.40
  27   0  -1    0.70    3.30
  29   0  -1    3.10    3.50
  29   0  -1    2.50    2.80
  29   0  -1   -1.00    2.40
  31   0  -1    1.90    2.20
  31   0  -1    0.20    3.40
  33   0  -1    1.80    3.00
  32   1   1  170.28    9.80
  32  -1   1  160.38    9.50
  32  -1   1  156.08    8.70
  30   1   1   53.49    5.70
  30   1   1   64.29    6.40
  30  -1   1   75.39    6.70
  30  -1   1   71.19    5.50
  28   1   1  139.59    8.90
  28   1   1  144.09   10.20
  28  -1   1  159.78    9.40
  28  -1   1  163.48    9.90
  26   1   1   21.50    3.80
  26   1   1   16.70    4.50
  26   1   1   21.10    2.70
  26  -1   1   30.60    4.00
  26  -1   1   22.40    3.50
  26  -1   1   20.10    4.10
  24   1   1  278.97   13.20
  24   1   1  270.37   13.20
  24   1   1  274.17   14.50
  24  -1   1  243.68   13.90
  24  -1   1  255.57   14.10
  24  -1   1  231.58   12.40
  22   1   1   16.70    2.10
  22   1   1   26.70    4.20
  22   1   1   17.00    3.30
  22  -1   1   15.00    3.30
  22  -1   1   11.30    2.70
  22  -1   1   14.10    2.80
  20   1   1   59.49    4.10
  20   1   1   62.39    5.00
  20   1   1   62.39    6.10
  20  -1   1   77.19    5.60
  20  -1   1   82.79    5.30
  20  -1   1   70.39    4.70
  18   1   1  323.47   16.20
  18   1   1  318.27   14.70
  18   1   1  290.77   15.60
  18  -1   1  312.37   14.40
  18  -1   1  343.17   15.80
  18  -1   1  345.47   16.40
  16   1   1   72.09    4.70
  -2   1  -1  113.49    6.00
   2   1   1   94.99    5.80
   0   1  -1  111.59    5.60
   0   1   1   83.49    5.50
   2   1  -1  772.72   40.60
  -2   1   1  750.62   40.70
   4   1  -1 1827.42   96.29
  -4   1   1 1800.02   96.39
   6   1  -1 3378.76  179.08
  18   1  -1  130.99    7.00
  18   1  -1  124.89    6.70
  18   1  -1  139.59    8.00
  18  -1  -1  119.39    7.40
  20   1  -1  307.47   15.00
  20   1  -1  297.57   14.50
  20   1  -1  297.07   13.70
  20  -1  -1  284.07   15.10
  20  -1  -1  296.37   14.60
  20  -1  -1  259.97   17.60
  22   1  -1   29.50    3.70
  22   1  -1   31.00    3.10
  22   1  -1   36.00    4.40
  22  -1  -1   41.90    4.20
  24   1  -1   39.80    4.90
  24   1  -1   38.90    3.60
  24   1  -1   43.30    4.70
  24  -1  -1   33.70    4.20
  26   1  -1   27.20    4.60
  26   1  -1   18.50    3.80
  26   1  -1   27.80    3.00
  26  -1  -1   20.00    3.80
  26  -1  -1   23.60    4.30
  28   1  -1   26.60    4.20
  28   1  -1   24.20    4.80
  28   1  -1   26.50    3.10
  28  -1  -1   33.50    4.70
  28  -1  -1   30.10    4.20
  30   1  -1  104.09    8.30
  30  -1  -1   96.69    7.90
  30  -1  -1  107.99    7.20
  32   1  -1    3.00    3.30
  32  -1  -1    5.30    3.20
  32  -1  -1    7.30    2.40
  31   2   1   10.90    4.60
  31  -2   1   16.10    2.90
  31  -2   1   14.30    3.30
  29   2   1   93.79    7.90
  29  -2   1   90.49    6.90
  29  -2   1   94.19    7.40
  27   2   1   33.90    5.30
  27   2   1   47.20    5.30
  27  -2   1   36.40    4.60
  27  -2   1   35.80    4.50
  25   2   1  889.31   39.00
  25   2   1  938.61   42.20
  25  -2   1  871.21   41.40
  25  -2   1  872.11   44.00
  23   2   1    5.00    4.10
  23   2   1    6.30    3.40
  23  -2   1   12.50    3.30
  23  -2   1   13.80    3.30
  21   2   1  610.94   29.60
  21   2   1  621.34   27.30
  21  -2   1  598.24   35.60
  21  -2   1  600.94   28.80
  21  -2   1  614.74   30.60
  19   2   1    1.70    2.40
  19   2   1    0.70    3.10
  19  -2   1    4.40    3.10
  19  -2   1    6.00    2.60
  19  -2   1    3.40    2.40
  17   2   1  512.45   22.90
  17   2   1  519.35   24.90
  17  -2   1  528.25   25.80
  17  -2   1  495.05   30.30
  15   2   1 1260.47   52.69
  15   2   1 1267.87   56.79
  15  -2   1 1205.48   60.09
   7   2   1 1017.10   54.29
  -5   2  -1  816.12   42.90
   5   2   1  775.12   42.50
   3   2   1  605.04   34.40
  -3   2  -1  680.03   34.70
  -1   2  -1 2701.73  146.69
   1   2   1 2777.82  146.49
   1   2   1 2458.55  141.39
  -1   2  -1 2706.23  141.49
  -1   2   1   37.30    3.40
   1   2  -1   35.50    3.30
   1   2  -1   41.20    3.20
  -1   2   1   35.30    3.30
  -3   2   1 2192.68  117.69
   3   2  -1 2227.38  117.59
   5   2  -1  387.66   22.20
  -5   2   1  429.86   22.60
   7   2  -1 1424.66   75.89
   9   2  -1 2805.82  148.99
  13   2  -1  747.23   32.60
  15   2  -1    4.20    2.20
  15   2  -1    4.50    1.20
  15   2  -1    7.60    2.80
  17   2  -1 1582.64   80.59
  17   2  -1 1782.52   71.69
  17   2  -1 1646.04   73.59
  17   2  -1 1771.52   76.89
  17  -2  -1 1719.23   81.59
  17  -2  -1 1706.73   96.09
  19   2  -1   94.79    6.50
  19   2  -1   84.89    5.10
  19   2  -1   95.49    7.20
  19  -2  -1   96.09    8.10
  19  -2  -1  110.79    6.80
  19  -2  -1   95.39    6.70
  21   2  -1  657.03   33.50
  21   2  -1  724.33   30.90
  21   2  -1  715.03   33.30
  21  -2  -1  678.63   40.70
  21  -2  -1  706.43   34.90
  21  -2  -1  717.53   32.70
  23   2  -1  446.66   22.40
  23   2  -1  463.55   21.30
  23   2  -1  471.15   23.20
  23  -2  -1  435.46   27.50
  23  -2  -1  478.35   24.00
  23  -2  -1  483.35   22.50
  25   2  -1  105.19    8.00
  25   2  -1   97.79    8.20
  25  -2  -1   96.89    7.50
  25  -2  -1   93.59    7.50
  27   2  -1  776.22   36.20
  27  -2  -1  732.23   37.90
  27  -2  -1  774.52   35.70
  29   2  -1  205.48   12.20
  29  -2  -1  199.58   11.90
  29  -2  -1  207.58   11.70
  31   2  -1  118.09    9.70
  31  -2  -1  137.49    8.40
  31  -2  -1  129.59    8.20
  30  -3   1    2.60    2.60
  30  -3   1    0.70    2.90
  28  -3   1   20.10    3.80
  28  -3   1   22.70    3.90
  26  -3   1   10.90    3.40
  26  -3   1   13.00    3.70
  24   3   1   10.30    5.90
  24  -3   1   -0.30    3.10
  24  -3   1    4.40    3.10
  24  -3   1    2.10    3.20
  22   3   1   10.90    5.00
  22  -3   1   23.70    5.10
  22  -3   1   19.50    3.80
  22  -3   1   21.30    4.00
  20   3   1   48.40    6.40
  20  -3   1   47.50    5.30
  20  -3   1   53.79    6.80
  20  -3   1   55.99    5.30
  18   3   1   81.39    7.80
  18   3   1   69.49    4.30
  18   3   1  103.39    7.30
  18  -3   1   66.19    6.20
  18  -3   1   67.69    7.70
  16   3   1   11.00    3.60
  16   3   1    7.40    3.60
  16   3   1    5.80    1.50
  16  -3   1   12.20    3.90
  14   3   1  588.94   27.40
  14   3   1  549.15   27.10
  14   3   1  538.75   24.70
  14   3   1  587.04   25.10
  14  -3   1  550.94   33.30
  12   3   1   17.10    4.20
  12   3   1   19.40    2.00
  12   3   1   20.90    2.30
  12  -3   1   17.90    4.10
  10   3   1  131.99    6.80
  10   3   1  143.09    7.50
   8   3   1  560.14   30.40
   6   3   1   46.30    3.90
   4   3   1  668.13   36.20
  -2   3  -1   79.29    5.50
  -2   3  -1   63.89    5.30
   2   3   1   68.99    5.30
   0   3  -1  641.84   35.30
   0   3   1  614.94   34.20
   0   3  -1  602.74   34.20
   0   3   1  648.44   35.10
  -2   3   1  706.03   40.00
   2   3  -1  689.63   38.70
  -2   3   1  743.33   38.90
  -4   3   1   15.00    2.80
   4   3  -1   11.10    2.10
   6   3  -1  114.09    7.20
   8   3  -1  259.17   14.60
  10   3  -1  333.17   18.50
  12   3  -1   72.49    8.00
  12   3  -1   82.89    5.00
  12   3  -1   84.19    5.40
  14   3  -1   28.50    2.80
  14   3  -1   33.30    5.10
  14   3  -1   28.80    2.50
  14  -3  -1   37.30    5.80
  16   3  -1   56.89    3.90
  16   3  -1   55.19    5.90
  16   3  -1   59.69    3.70
  16  -3  -1   69.59    7.20
  18   3  -1    9.30    2.00
  18   3  -1    6.40    1.70
  18   3  -1    5.00    4.00
  18  -3  -1   11.90    4.20
  20   3  -1   55.09    6.30
  20   3  -1   51.99    3.80
  20  -3  -1   48.70    5.40
  20  -3  -1   59.09    7.20
  22   3  -1   44.60    3.30
  22   3  -1   49.60    6.40
  22  -3  -1   47.90    5.40
  22  -3  -1   62.09    7.20
  24  -3  -1   83.99    8.00
  24  -3  -1   76.09    7.00
  24  -3  -1   90.19    7.10
  26  -3  -1   13.60    3.70
  26  -3  -1   18.80    3.90
  28  -3  -1   40.60    5.00
  28  -3  -1   46.70    4.80
  30  -3  -1   55.09    5.00
  30  -3  -1   51.49    5.10
  27  -4   1    6.60    2.80
  25  -4   1   13.30    3.40
  25  -4   1   11.80    3.40
  23  -4   1    5.50    3.20
  23  -4   1    5.10    4.10
  21  -4   1   82.39    6.80
  21  -4   1   88.59    9.00
  19   4   1    6.40    2.00
  19  -4   1    3.80    4.90
  17   4   1  364.26   18.50
  17   4   1  373.56   16.90
  17  -4   1  382.06   23.90
  15   4   1  274.77   14.20
  15   4   1  276.07   13.00
  15  -4   1  281.37   18.80
  13   4   1    6.40    2.10
  13  -4   1   12.90    4.70
  11   4   1   10.40    2.40
  11   4   1   11.50    2.40
  11  -4   1   13.90    5.00
  -9   4  -1   20.40    5.40
   9  -4   1   20.00    5.10
   7   4   1    5.40    2.30
  -7   4  -1    8.80    4.30
   7   4   1    8.50    2.40
   7   4   1    7.90    2.90
   7  -4   1    5.30    4.30
  -5   4  -1    7.50    4.00
   1   4   1   84.29    6.60
  -1   4  -1   75.99    8.00
   1   4   1   77.69    6.10
   1   4   1   82.39    7.70
  -1   4  -1   72.59    6.50
   1   4  -1   32.30    5.00
   1   4  -1   18.20    3.50
   1   4  -1   24.50    3.80
  -3   4   1  461.85   28.30
  -3   4   1  473.55   26.80
   3   4  -1  461.95   27.80
   3   4  -1  476.45   26.20
   3   4  -1  459.95   23.50
  -5   4   1  187.28   14.00
   5   4  -1  196.78   10.80
   5   4  -1  201.88   12.00
   5   4  -1  193.68   12.90
   7   4  -1  195.08   11.20
  -7   4   1  165.08   13.40
   7   4  -1  187.28   10.10
   7   4  -1  171.28   11.80
  -9   4   1   85.39    9.40
   9   4  -1   89.79    6.30
   9   4  -1   81.49    5.50
   9   4  -1   73.69    6.50
   9  -4  -1   84.29    9.10
  11   4  -1   75.59    5.60
 -11   4   1  102.79   10.50
  11   4  -1   79.79    6.20
  11  -4  -1   98.29    9.40
  13   4  -1  111.79    6.80
  13  -4  -1  116.69   10.60
  15   4  -1   13.70    2.40
  15  -4  -1    9.90    4.90
  17   4  -1   30.10    3.20
  17   4  -1   30.90    3.10
  17  -4  -1   28.30    6.30
  19   4  -1   38.50    3.60
  19   4  -1   36.30    3.80
  19  -4  -1   44.30    6.90
  21   4  -1  108.19    6.40
  21  -4  -1  115.39    8.10
  21  -4  -1  121.49   10.70
  23  -4  -1  222.28   12.20
  23  -4  -1  219.08   15.30
  25  -4  -1    1.40    3.40
  25  -4  -1    2.60    3.00
  27  -4  -1   11.60    3.20
  24  -5   1  203.08   10.70
  24  -5   1  205.58   13.00
  22  -5   1  248.58   16.00
  22  -5   1  243.08   12.70
  20  -5   1   43.70    6.70
  20  -5   1   38.50    4.60
  18   5   1  196.68   10.20
  18  -5   1  191.98   14.50
  16   5   1    3.60    2.30
  16  -5   1    3.40    5.00
  14   5   1  462.55   23.10
  14  -5   1  464.45   29.30
 -12   5  -1  250.67   19.00
  12   5   1  251.97   13.60
  12  -5   1  261.17   18.40
 -10   5  -1   96.19   11.60
  10   5   1  108.59    7.20
  10  -5   1  100.29   11.10
  -8   5  -1  334.27   22.80
   8   5   1  353.16   17.80
   8  -5   1  330.77   23.00
   6   5   1  147.09   10.00
   6   5   1  129.69   10.00
  -6   5  -1  121.99   12.20
   6   5   1  153.38    8.90
   4   5   1  423.46   21.10
  -4   5  -1  407.36   25.70
   4   5   1  392.86   23.80
   4   5   1  407.46   24.70
   2   5   1  105.19    8.90
   2   5   1  118.49    7.80
   2   5   1  117.79    9.80
  -2   5  -1   91.19    9.90
   0   5   1  100.89    8.10
   0   5   1  108.39   10.20
   0   5  -1  126.49   10.10
  -2   5   1   16.10    5.40
   2   5  -1   10.80    4.50
   2   5  -1    5.80    3.80
   2   5  -1   10.10    3.20
   4   5  -1  342.57   20.40
  -4   5   1  317.57   21.60
   4   5  -1  330.97   17.30
   4   5  -1  313.17   19.70
   6   5  -1  245.78   13.30
  -6   5   1  247.58   17.40
   6   5  -1  232.58   15.10
   6   5  -1  244.68   15.70
  -8   5   1   -1.40    4.90
   8   5  -1    5.20    3.20
   8   5  -1    4.70    2.50
 -10   5   1  382.16   25.90
  10   5  -1  403.06   20.20
  10  -5  -1  397.96   26.00
  12   5  -1  357.56   18.10
 -12   5   1  351.76   23.90
  12  -5  -1  340.57   23.50
  14   5  -1    3.60    2.40
 -14   5   1    2.90    6.20
  14  -5  -1    1.00    4.90
  16   5  -1   87.19    6.00
  16  -5  -1   82.39   10.10
  18   5  -1   32.30    3.20
  18  -5  -1   19.60    6.00
  20   5  -1  103.59    6.00
  20  -5  -1  101.79   10.00
  22  -5  -1  186.98   13.60
  22  -5  -1  193.88   10.50
  24  -5  -1    7.00    3.40
  24  -5  -1    4.10    2.70
  19  -6   1   56.79    4.70
  19  -6   1   56.59    6.50
  17   6   1   57.69    4.00
  17  -6   1   59.89    6.90
 -15   6  -1  204.78   16.00
  15   6   1  237.58   11.80
  15  -6   1  220.18   15.90
  13   6   1   15.20    2.90
 -13   6  -1   14.30    5.40
  13  -6   1   12.90    5.30
 -11   6  -1  116.89   10.90
  11   6   1  109.49    7.10
  11  -6   1  105.69   11.10
  -9   6  -1   29.60    6.40
   9   6   1   35.00    4.10
   7   6   1  293.47   15.40
  -7   6  -1  282.77   19.70
  -5   6  -1  100.89   11.20
   5   6   1  131.79    8.20
  -3   6  -1  220.58   15.10
   3   6   1  197.88   11.80
   3   6   1  189.48   13.60
  -1   6  -1  110.99   11.00
   1   6   1  132.39   10.60
   1   6   1  124.29    8.70
   1   6  -1  261.97   16.70
  -1   6   1  228.88   17.10
  -3   6   1   35.20    6.90
   3   6  -1   56.69    6.50
   3   6  -1   42.20    4.80
   5   6  -1  138.89   10.20
   5   6  -1  137.29    8.70
  -5   6   1  122.99   11.90
   7   6  -1   72.59    6.00
   9   6  -1   33.50    4.00
  -9   6   1   42.70    6.90
  11   6  -1   78.59    5.70
 -11   6   1   69.49    8.60
  11  -6  -1   69.89    9.10
 -13   6   1  192.68   15.00
  13   6  -1  201.98   10.90
  13  -6  -1  189.48   15.20
 -15   6   1   86.49    9.80
  15   6  -1   78.59    5.70
  15  -6  -1   82.29    9.50
  17   6  -1  150.78    7.80
 -17   6   1  117.29   11.40
  17  -6  -1  141.69   11.50
  19  -6  -1  116.99    9.40
  19  -6  -1  105.19    6.80
 -10   7  -1   71.39    7.40
   8   7   1   50.89    4.40
  -8   7  -1   42.00    5.80
  -6   7  -1    5.20    4.00
  -4   7  -1   29.30    5.20
   4   7   1   26.10    3.60
  -4   7  -1   23.70    4.70
  -2   7  -1   23.20    4.60
  -2   7  -1   29.30    5.00
   0   7  -1  133.39   10.20
  -2   7   1   18.50    4.20
  -2   7   1   27.80    4.70
  -4   7   1   39.40    5.30
  -6   7   1   19.20    4.30
   6   7  -1   14.60    2.90
  -8   7   1    4.10    3.90
   8   7  -1   12.90    2.60
 -10   7   1    5.90    3.90
  10   7  -1    2.50    2.20
 -12   7   1    2.40    3.70
  32   0   2  146.19    9.10
  30   0   2   43.70    5.20
  30   0   2   46.00    4.50
  30   0   2   39.60    3.70
  28   0   2  284.77   14.40
  28   0   2  302.17   15.40
  28   0   2  305.27   16.00
  26   0   2  164.98    9.30
  26   0   2  147.29   10.20
  26   0   2  165.48    9.20
  24   0   2   35.70    4.20
  24   0   2   33.60    3.60
  24   0   2   25.00    4.40
  22   0   2  132.29    8.00
  22   0   2  140.49    9.20
  22   0   2  140.59    7.90
  22   0   2  148.29    7.50
  20   0   2   33.40    2.90
  20   0   2   28.50    3.80
  20   0   2   34.60    3.50
  20   0   2   27.30    3.00
  18   0   2  701.53   30.20
  18   0   2  683.33   32.50
  18   0   2  738.83   31.00
  18   0   2  681.13   33.80
  16   0   2  571.44   25.30
  14   0   2 2840.22  122.79
  10   0   2   16.10    1.70
  -4   0  -2    8.30    0.80
   2   0   2  590.54   31.30
  -2   0  -2  585.64   29.40
   0   0  -2  777.82   38.90
   2   0  -2 1945.01   96.99
   4   0  -2  339.37   17.30
   6   0  -2 3016.00  163.68
   6   0  -2 3155.88  153.58
   8   0  -2 1146.59   61.09
  10   0  -2  628.64   33.80
  12   0  -2  810.52   43.50
  16   0  -2 2510.85  108.89
  18   0  -2  516.85   23.00
  18   0  -2  471.25   21.10
  18   0  -2  465.25   23.60
  20   0  -2  694.73   31.30
  20   0  -2  640.94   28.90
  20   0  -2  678.53   32.60
  22   0  -2  241.88   11.90
  22   0  -2  271.57   13.40
  22   0  -2  237.88   12.90
  24   0  -2  447.66   21.10
  24   0  -2  427.96   21.50
  24   0  -2  403.56   19.30
  26   0  -2 1043.40   50.09
  26   0  -2  995.60   44.30
  26   0  -2 1056.89   47.80
  28   0  -2  109.09    7.60
  28   0  -2  116.29    7.40
  28   0  -2  104.59    8.30
  30   0  -2  523.95   26.20
  30   0  -2  531.05   25.70
  32   0  -2   46.50    5.10
  32   0  -2   44.80    4.00
  31   1   2    3.20    3.40
  31  -1   2    7.40    3.30
  31  -1   2    4.90    2.10
  29   1   2  142.29    9.50
  29   1   2  132.99    8.20
  29  -1   2  132.69    9.10
  29  -1   2  131.09    8.20
  27   1   2   95.29    6.90
  27   1   2   83.19    7.80
  27  -1   2   95.49    7.60
  27  -1   2   87.09    6.60
  27  -1   2   85.29    6.20
  25   1   2   56.79    5.40
  25   1   2   54.79    4.10
  25   1   2   55.19    6.00
  25  -1   2   50.89    4.70
  25  -1   2   53.19    5.50
  25  -1   2   52.39    5.30
  23   1   2    9.80    3.10
  23   1   2   11.40    3.80
  23   1   2   10.40    2.00
  23  -1   2    6.20    2.60
  23  -1   2    5.70    2.60
  23  -1   2    8.30    3.10
  21   1   2  285.07   13.60
  21   1   2  272.17   14.00
  21   1   2  301.97   15.10
  21  -1   2  283.57   14.90
  21  -1   2  269.47   13.20
  21  -1   2  282.97   14.60
  19   1   2  470.85   21.90
  19   1   2  417.06   21.50
  19   1   2  465.25   20.10
  19  -1   2  442.66   21.30
  19  -1   2  431.36   19.70
  19  -1   2  458.15   22.30
  17   1   2   52.19    4.80
  17   1   2   47.30    4.00
  17  -1   2   50.19    4.00
  17  -1   2   51.39    4.40
  -1   1  -2   74.19    4.10
   1   1   2   60.09    4.00
   1   1  -2  162.58    8.60
  -1   1   2  146.99    8.60
  -3   1   2   15.00    1.60
   3   1  -2   10.20    1.40
  -5   1   2  467.85   25.60
   5   1  -2  478.45   25.40
   7   1  -2 1241.28   65.99
   9   1  -2  895.31   47.80
  17   1  -2  125.19    6.80
  17   1  -2  129.39    7.00
  17  -1  -2  138.89    7.60
  19   1  -2  307.97   15.90
  19   1  -2  307.27   15.70
  19   1  -2  318.77   14.70
  19  -1  -2  333.37   16.40
  19  -1  -2  311.77   19.30
  19  -1  -2  329.57   15.70
  21   1  -2  215.18   11.40
  21   1  -2  222.38   11.10
  21   1  -2  215.58   12.20
  21  -1  -2  247.78   11.90
  21  -1  -2  229.98   12.20
  21  -1  -2  212.28   14.10
  23   1  -2  107.19    6.20
  23   1  -2  104.59    7.70
  23   1  -2  107.39    6.80
  23  -1  -2   99.99    7.40
  23  -1  -2  100.79    7.10
  25   1  -2  165.58    9.20
  25   1  -2  157.28   10.30
  25   1  -2  160.18    8.90
  25  -1  -2  163.98   10.00
  25  -1  -2  162.68   10.00
  27   1  -2  285.67   15.40
  27   1  -2  280.77   14.60
  27   1  -2  269.57   13.90
  27  -1  -2  292.37   15.30
  27  -1  -2  283.37   15.50
  29   1  -2  135.39    9.60
  29   1  -2  141.49    8.00
  29  -1  -2  133.99    8.90
  29  -1  -2  150.38    9.50
  31   1  -2    4.20    3.50
  31  -1  -2    3.80    2.60
  31  -1  -2    4.10    3.30
  33   1  -2  111.79    7.20
  33  -1  -2   92.79    7.10
  33  -1  -2  105.59    6.40
  32  -2   2    4.20    2.10
  30   2   2   13.80    4.30
  30  -2   2   21.40    3.80
  30  -2   2   17.50    3.20
  28   2   2    7.80    4.00
  28  -2   2    8.80    3.50
  28  -2   2    7.50    3.10
  26   2   2  123.19    9.40
  26   2   2  112.19    8.20
  26  -2   2  123.89    8.30
  26  -2   2  120.09    8.20
  24   2   2    1.80    4.00
  24   2   2    7.60    3.40
  24  -2   2   10.90    3.10
  24  -2   2    9.70    3.40
  22   2   2    9.40    3.30
  22   2   2   16.50    4.50
  22  -2   2   16.20    3.40
  22  -2   2   12.60    3.60
  22  -2   2   15.10    3.50
  20   2   2  238.88   12.10
  20   2   2  246.88   13.70
  20  -2   2  242.68   12.60
  20  -2   2  238.78   13.20
  20  -2   2  227.38   15.20
  18   2   2   83.49    5.90
  18   2   2   91.49    7.30
  18  -2   2   88.99    6.30
  18  -2   2   83.99    6.30
  18  -2   2   87.39    7.50
  16   2   2   74.89    5.40
  16   2   2   73.59    6.50
  16  -2   2   77.49    6.80
  16  -2   2   81.79    5.70
  14   2   2   43.50    4.10
  14   2   2   50.29    5.00
  -4   2  -2   84.59    5.50
   4   2   2   80.49    5.10
  -2   2  -2   19.70    2.20
   2   2   2   15.30    2.00
   0   2  -2  221.38   12.10
   0   2   2  198.78   11.90
   0   2   2  176.68   11.60
   0   2  -2  228.88   11.80
   2   2  -2 1723.33   92.69
  -2   2   2 1789.92   92.79
  -2   2   2 1703.53   96.09
   4   2  -2   10.10    1.70
  -4   2   2   14.20    2.20
  -6   2   2   47.80    4.10
   6   2  -2   51.39    3.70
   8   2  -2   17.20    1.90
  10   2  -2  346.77   18.90
  14   2  -2   12.60    2.70
  14   2  -2   15.60    1.60
  16   2  -2   14.90    3.40
  16   2  -2   19.00    1.90
  16   2  -2   17.70    3.00
  16   2  -2   16.80    1.80
  16  -2  -2   14.20    2.80
  18   2  -2   65.79    5.90
  18   2  -2   57.39    3.90
  18   2  -2   70.79    5.30
  18  -2  -2   62.09    5.30
  18  -2  -2   74.59    6.70
  20   2  -2    1.90    3.00
  20   2  -2    1.80    2.60
  20   2  -2    1.40    1.30
  20  -2  -2    1.90    2.40
  20  -2  -2   -1.50    2.30
  20  -2  -2    3.40    3.30
  22   2  -2  202.08   10.70
  22   2  -2  199.68   12.30
  22   2  -2  200.98   11.10
  22  -2  -2  219.18   12.40
  22  -2  -2  219.88   11.70
  22  -2  -2  228.18   14.40
  24   2  -2    6.40    3.90
  24   2  -2    9.30    1.90
  24   2  -2   15.90    4.20
  24  -2  -2    6.20    3.20
  24  -2  -2    6.70    3.60
  24  -2  -2   11.00    3.40
  26   2  -2   13.60    4.00
  26   2  -2    8.50    1.90
  26  -2  -2   13.40    3.60
  26  -2  -2   12.10    3.60
  28   2  -2   12.40    4.10
  28  -2  -2   20.60    4.00
  28  -2  -2   13.70    3.90
  30   2  -2   27.40    4.80
  30  -2  -2   30.00    4.20
  30  -2  -2   32.90    4.30
  32  -2  -2    5.30    2.50
  32  -2  -2    4.20    2.90
  29  -3   2  222.98   11.70
  29  -3   2  216.98   12.20
  27  -3   2   45.50    5.00
  27  -3   2   45.40    4.70
  25  -3   2   21.30    3.80
  25  -3   2   18.80    4.00
  23   3   2   11.10    5.60
  23  -3   2   11.60    3.40
  23  -3   2    9.80    3.50
  23  -3   2    5.80    3.40
  21   3   2   37.50    6.30
  21  -3   2   61.79    7.00
  21  -3   2   50.79    5.20
  21  -3   2   61.69    5.80
  19   3   2  392.76   19.00
  19   3   2  386.46   20.80
  19  -3   2  394.76   21.00
  19  -3   2  410.06   24.60
  17   3   2    6.80    4.00
  17   3   2    7.10    3.50
  17  -3   2    7.40    3.80
  17  -3   2   10.90    3.00
  15   3   2  575.54   24.80
  15   3   2  553.14   27.10
  15   3   2  533.85   26.60
  15  -3   2  553.84   32.90
  13   3   2   59.19    4.00
  13   3   2   73.29    6.60
  13   3   2   61.89    3.70
  13   3   2   60.29    5.60
  13  -3   2   54.99    6.60
  11   3   2  241.38   12.50
  11   3   2  241.68   12.30
  11   3   2  263.27   13.70
  11   3   2  246.48   11.40
   9   3   2  429.56   21.30
   9   3   2  529.95   26.20
   7   3   2 1352.06   72.29
   5   3   2 1730.43   92.39
   3   3   2  197.68   10.20
  -3   3  -2  137.19   10.10
  -1   3  -2  433.96   23.60
   1   3   2  368.16   22.70
  -1   3  -2  429.36   22.90
  -1   3   2   29.40    3.60
  -1   3   2   25.40    3.00
   1   3  -2   37.30    3.60
   3   3  -2  835.22   47.90
  -3   3   2  941.71   48.20
  -3   3   2  886.81   49.70
   5   3  -2 1647.44   88.29
  -5   3   2 1653.63   88.49
   7   3  -2    3.70    1.70
   9   3  -2  456.75   25.10
  11   3  -2   41.60    3.70
  11   3  -2   41.30    3.40
  13   3  -2  504.25   24.70
  13   3  -2  530.55   27.70
  13  -3  -2  482.35   30.40
  15   3  -2  732.93   33.00
  15   3  -2  765.02   35.60
  15   3  -2  738.53   36.10
  15  -3  -2  769.72   44.00
  17   3  -2   70.29    4.50
  17   3  -2   76.89    7.00
  17   3  -2   73.49    4.40
  17  -3  -2   62.39    7.60
  19   3  -2  285.07   15.80
  19   3  -2  291.57   13.20
  19   3  -2  287.07   14.20
  19  -3  -2  260.47   18.50
  21   3  -2   62.19    4.20
  21   3  -2   56.19    7.10
  21  -3  -2   79.29    6.40
  21  -3  -2   66.09    8.00
  21  -3  -2   57.09    6.30
  23   3  -2   85.29    5.20
  23   3  -2  130.69   10.70
  23  -3  -2   89.39    9.00
  23  -3  -2   83.59    7.40
  23  -3  -2   95.99    7.10
  25  -3  -2   12.50    3.80
  25  -3  -2   14.30    3.60
  25  -3  -2   13.30    4.00
  27  -3  -2   79.69    7.20
  27  -3  -2   93.69    7.00
  29  -3  -2   82.49    6.40
  29  -3  -2   82.49    6.70
  26  -4   2   27.90    3.80
  24  -4   2   86.89    7.70
  24  -4   2   92.29    7.00
  22  -4   2  393.06   24.10
  22  -4   2  389.86   19.40
  20  -4   2   39.90    6.60
  20  -4   2   32.90    4.60
  18   4   2  394.96   19.50
  18  -4   2  399.96   25.10
  16   4   2  282.37   13.00
  16   4   2  276.07   14.10
  16  -4   2  279.37   18.80
  14   4   2  310.07   15.70
  14   4   2  304.37   14.30
  14  -4   2  317.47   20.50
  12   4   2  653.63   32.20
  12  -4   2  669.63   39.60
 -10   4  -2   94.79   10.50
  10   4   2   71.79    5.70
  10   4   2   76.49    5.50
  10  -4   2   82.19    8.80
  -8   4  -2  847.22   52.89
   8   4   2  928.91   43.90
   8   4   2  971.20   49.10
   8  -4   2  866.21   52.79
   6   4   2   14.10    3.50
   6   4   2   10.20    2.70
   6   4   2   14.00    2.70
  -6   4  -2    9.60    4.70
  -4   4  -2  358.36   21.60
   4   4   2  363.76   19.60
   4   4   2  304.47   20.80
   4   4   2  339.67   17.60
   2   4   2  549.74   30.10
   2   4   2  538.65   27.00
   2   4   2  497.15   31.80
  -2   4  -2  579.04   32.40
   0   4   2  249.58   16.10
   0   4  -2  243.68   14.90
   0   4   2  236.98   13.50
   0   4  -2  258.87   16.20
   0   4   2  242.18   14.80
  -2   4   2 1080.59   57.69
   2   4  -2 1089.79   57.59
  -2   4   2 1022.10   60.79
   2   4  -2 1040.30   51.39
   2   4  -2 1068.49   60.59
   4   4  -2   44.50    4.80
  -4   4   2   47.60    4.50
  -4   4   2   61.49    6.80
   4   4  -2   46.70    4.40
   4   4  -2   46.60    5.50
   6   4  -2  300.17   19.10
   6   4  -2  325.07   18.20
   6   4  -2  323.37   16.30
  -6   4   2  309.77   20.30
  -8   4   2   50.59    6.70
   8   4  -2   42.50    4.10
   8   4  -2   43.60    5.30
   8   4  -2   45.00    5.40
   8   4  -2   43.80    4.50
 -10   4   2  423.46   26.30
  10   4  -2  414.16   20.70
  10   4  -2  404.76   23.10
  10  -4  -2  411.16   26.20
  12   4  -2  399.46   22.80
 -12   4   2  411.96   26.50
  12   4  -2  410.46   20.50
  12  -4  -2  416.56   26.00
  14   4  -2  173.78   10.10
  14  -4  -2  215.98   14.60
  16   4  -2   74.09    5.00
  16  -4  -2   59.39    7.90
  18   4  -2   18.30    2.70
  18  -4  -2   17.00    5.50
  20   4  -2  153.88    8.30
  20  -4  -2  136.99   12.30
  22   4  -2  269.27   13.80
  22  -4  -2  283.87   14.60
  22  -4  -2  279.27   18.70
  24  -4  -2   25.90    4.00
  24  -4  -2   26.30    5.40
  26  -4  -2  148.99    8.90
  26  -4  -2  148.39   10.30
  28  -4  -2   27.10    3.50
  23  -5   2   23.90    4.30
  23  -5   2   23.90    3.40
  21  -5   2   46.60    4.60
  21  -5   2   45.10    6.00
  19  -5   2    4.80    4.40
  17   5   2   16.10    2.50
  17  -5   2    9.00    5.20
  15   5   2  174.88    9.60
  15  -5   2  171.98   13.70
  13   5   2  161.98    9.40
 -13   5  -2  159.38   14.50
  13  -5   2  170.18   13.50
  11   5   2   46.80    5.00
 -11   5  -2   43.90    7.90
  11  -5   2   47.60    7.50
   9   5   2   19.00    3.30
  -9   5  -2   20.80    6.80
   9  -5   2   14.40    5.70
  -7   5  -2   22.30    6.40
   5   5   2   47.30    5.90
   5   5   2   56.39    5.40
   5   5   2   52.09    6.50
   3   5   2  176.98   12.10
   3   5   2  161.78   10.10
   3   5   2  153.98   11.40
  -1   5  -2   22.30    5.20
   1   5   2   15.80    4.10
   1   5   2   23.30    4.10
   1   5   2   18.60    5.20
  -1   5   2  191.08   13.60
  -1   5   2  161.28   11.10
   1   5  -2  178.18   12.90
   3   5  -2    9.00    3.70
   3   5  -2   13.50    3.20
  -3   5   2   10.40    5.20
   5   5  -2  160.18    9.60
   5   5  -2  161.08   11.50
  -5   5   2  168.78   13.30
   5   5  -2  141.79   11.10
   7   5  -2   92.29    8.80
   7   5  -2  143.09    9.40
  -7   5   2  103.69   11.70
   7   5  -2  107.49    7.60
   7   5  -2  148.49    9.70
  -9   5   2  249.97   18.70
   9   5  -2  274.87   14.20
 -11   5   2   21.40    6.70
  11   5  -2    7.70    2.80
  11  -5  -2    9.90    5.50
  13   5  -2   61.99    5.30
 -13   5   2   62.09    9.30
  13  -5  -2   72.09    9.00
  15   5  -2    4.70    2.60
 -15   5   2    4.70    6.10
  15  -5  -2    0.80    5.30
  17   5  -2  123.49    7.40
  17  -5  -2  106.59   11.40
  19   5  -2    8.30    2.30
  19  -5  -2   11.80    5.80
  21   5  -2    1.70    1.60
  21  -5  -2    7.00    5.00
  21  -5  -2    3.30    3.20
  23  -5  -2   63.09    5.40
  23  -5  -2   63.09    7.40
  25  -5  -2  122.59    8.70
  18  -6   2    0.60    2.60
  18  -6   2    0.00    4.00
  16   6   2   28.90    3.10
  16  -6   2   29.30    5.40
  14   6   2    8.60    2.50
 -14   6  -2    5.60    4.80
  14  -6   2    9.50    4.90
 -12   6  -2  182.58   14.60
  12   6   2  192.08   10.50
  12  -6   2  188.98   14.30
 -10   6  -2  169.18   14.30
  10   6   2  195.08   10.50
  10  -6   2  180.78   14.40
  -8   6  -2   14.40    5.90
   8   6   2    7.20    2.90
   6   6   2  221.88   12.60
  -4   6  -2   12.50    5.80
  -2   6  -2    8.30    5.30
   0   6  -2  196.48   13.80
   0   6   2  175.68   13.70
   2   6  -2  136.09   10.50
  -2   6   2   94.89   10.70
   4   6  -2   57.99    7.30
   6   6  -2   69.59    6.10
  -6   6   2   59.19    8.20
   6   6  -2   73.09    7.10
  -8   6   2  116.59   11.50
   8   6  -2  121.59    7.80
 -10   6   2  141.49   12.60
  10   6  -2  138.59    8.50
  12   6  -2  197.78   11.20
 -12   6   2  205.98   15.60
  12  -6  -2  196.68   15.50
  14   6  -2   10.80    2.90
 -14   6   2    4.60    5.70
  14  -6  -2    5.60    5.40
  16   6  -2   39.70    4.10
 -16   6   2   38.00    6.90
  16  -6  -2   33.20    6.50
 -18   6   2    6.60    4.90
  18   6  -2    3.30    1.90
  18  -6  -2    8.20    4.90
  20  -6  -2   55.59    6.80
  -9   7  -2    5.80    3.80
   9   7   2   10.60    2.40
  -7   7  -2  189.68   12.50
   7   7   2  168.58    9.70
  -5   7  -2  223.48   14.90
  -5   7  -2  235.18   15.10
   5   7   2  218.18   12.10
   3   7   2    2.70    2.70
  -3   7  -2    6.20    4.20
  -3   7  -2    3.70    3.70
  -1   7  -2  165.48   11.90
   1   7  -2   87.59    7.60
  -1   7   2   73.69    7.50
  -3   7   2  272.87   17.10
  -5   7   2  360.46   21.10
   5   7  -2  334.47   17.80
  -7   7   2   23.80    4.90
   7   7  -2   30.70    3.50
   9   7  -2  114.79    6.90
  -9   7   2  108.49    9.10
 -11   7   2   -0.20    3.60
  31   0   3    1.60    3.30
  31   0   3    1.70    2.40
  29   0   3    0.00    2.00
  29   0   3    1.10    2.80
  29   0   3   -1.80    3.20
  27   0   3   -0.90    3.30
  27   0   3   -1.70    2.80
  27   0   3    0.30    2.20
  25   0   3   -2.90    2.50
  25   0   3    2.20    3.30
  25   0   3    1.00    2.20
  23   0   3    0.00    3.00
  23   0   3    1.40    2.00
  23   0   3    1.20    2.50
  21   0   3    1.30    1.70
  21   0   3    1.90    1.80
  21   0   3    1.50    2.20
  21   0   3    1.70    2.70
  19   0   3    1.90    2.30
  19   0   3    1.30    1.50
  19   0   3    0.50    1.40
  19   0   3    2.20    1.90
  17   0   3    0.10    1.30
  17   0   3    0.70    1.60
  17   0   3   -0.20    1.20
  17   0   3    0.00    1.90
  15   0   3    1.00    1.30
  13   0   3    3.90    1.30
  -5   0  -3   -0.50    0.70
   5   0   3    0.80    0.80
  -3   0  -3    2.40    0.70
   3   0   3    2.50    0.70
  -1   0  -3    1.70    0.70
   1   0  -3   -5.20    0.70
   3   0  -3   -4.40    0.80
   5   0  -3    2.20    1.00
   7   0  -3    0.60    1.10
   7   0  -3    0.80    1.00
   9   0  -3    1.10    1.00
   9   0  -3    1.20    1.00
  11   0  -3    3.30    1.20
  19   0  -3    1.80    1.70
  19   0  -3   -0.20    1.50
  19   0  -3    2.20    2.20
  21   0  -3    4.50    1.80
  21   0  -3    5.90    2.60
  21   0  -3    5.10    2.20
  23   0  -3   -2.10    2.10
  23   0  -3    0.50    1.70
  23   0  -3    2.00    1.90
  23   0  -3   -3.00    2.60
  25   0  -3    0.30    2.50
  25   0  -3    0.40    3.10
  25   0  -3   -1.60    2.10
  27   0  -3   -4.60    3.00
  27   0  -3    3.20    2.40
  29   0  -3   -0.50    2.50
  29   0  -3    0.80    3.20
  31   0  -3    4.60    2.60
  31   0  -3    8.40    3.60
  33   0  -3    1.30    1.80
  33   0  -3   -7.50    2.90
  32   1   3   37.60    4.40
  32  -1   3   36.10    3.00
  32  -1   3   45.80    4.60
  30   1   3  243.68   12.40
  30   1   3  241.78   13.80
  30  -1   3  258.07   13.10
  30  -1   3  250.67   13.40
  28   1   3   40.40    4.70
  28   1   3   41.00    5.40
  28  -1   3   40.20    4.20
  28  -1   3   37.00    4.20
  28  -1   3   34.90    4.90
  26   1   3  439.96   21.80
  26   1   3  433.86   19.90
  26  -1   3  400.36   19.30
  26  -1   3  418.06   21.20
  26  -1   3  430.86   21.70
  24   1   3   81.69    6.40
  24   1   3   90.39    7.60
  24  -1   3   72.99    6.60
  24  -1   3   58.79    5.50
  24  -1   3   72.09    5.60
  24  -1   3   81.39    6.10
  22   1   3  557.04   28.30
  22   1   3  574.24   26.10
  22   1   3  572.14   28.40
  22  -1   3  600.94   25.80
  22  -1   3  604.14   29.20
  22  -1   3  590.04   27.90
  22  -1   3  603.84   26.80
  20   1   3  299.67   16.00
  20   1   3  274.77   15.00
  20   1   3  288.77   14.40
  20  -1   3  313.97   14.70
  20  -1   3  321.47   14.20
  20  -1   3  321.17   15.50
  20  -1   3  327.77   15.90
  18   1   3  542.95   25.20
  18   1   3  538.25   23.20
  18  -1   3  509.45   24.70
  18  -1   3  515.25   25.90
  18  -1   3  514.45   23.80
  16   1   3  289.87   14.40
  16   1   3  291.77   13.00
  16  -1   3  276.37   13.90
  16  -1   3  274.97   13.20
  16  -1   3  272.97   14.30
  -4   1  -3    7.00    1.00
  -2   1  -3  909.21   51.29
  -2   1  -3 1003.30   48.00
   2   1   3  970.00   51.09
   0   1   3 4426.66  253.17
   0   1  -3 4474.15  244.38
   0   1  -3 5046.70  229.48
   0   1   3 4490.35  244.28
   2   1  -3 1773.02   93.39
   2   1  -3 1676.33   87.69
  -2   1   3 1821.42   93.39
   4   1  -3    1.00    1.10
   4   1  -3   -0.10    1.30
  -4   1   3    0.60    1.30
  -6   1   3 1505.05   80.29
   6   1  -3 1582.44   80.19
   6  -1  -3 1435.06   75.19
   8   1  -3  151.38    8.50
  10   1  -3   42.00    3.10
  12   1  -3  293.97   16.10
  14   1  -3   99.19    6.00
  16   1  -3  674.33   36.30
  18   1  -3  628.24   29.60
  18   1  -3  629.04   28.70
  18   1  -3  636.04   26.70
  18  -1  -3  602.94   30.10
  18  -1  -3  568.84   28.30
  20   1  -3    3.90    2.60
  20   1  -3    3.60    2.20
  20   1  -3    0.80    1.40
  20  -1  -3    2.90    3.00
  20  -1  -3    4.70    2.10
  20  -1  -3    3.10    2.20
  22   1  -3  610.34   27.30
  22   1  -3  612.94   30.20
  22   1  -3  591.94   29.40
  22  -1  -3  635.24   29.20
  22  -1  -3  653.93   31.00
  22  -1  -3  621.14   36.10
  24   1  -3  295.17   15.60
  24   1  -3  289.77   15.10
  24   1  -3  283.17   14.30
  24  -1  -3  306.07   15.40
  24  -1  -3  308.87   16.00
  26   1  -3  387.36   19.10
  26   1  -3  381.46   19.40
  26   1  -3  361.16   17.70
  26  -1  -3  388.66   19.20
  26  -1  -3  372.66   19.90
  28   1  -3   31.00    3.40
  28   1  -3   30.80    4.70
  28   1  -3   25.90    5.10
  28  -1  -3   25.80    4.20
  28  -1  -3   24.50    4.30
  30   1  -3  102.99    6.40
  30   1  -3   93.49    8.10
  30  -1  -3  107.49    7.50
  30  -1  -3  117.09    8.10
  32   1  -3  126.49    8.90
  32  -1  -3  156.38    8.70
  32  -1  -3  141.49    8.90
  34  -1  -3   20.50    2.50
  31   2   3   -2.80    4.50
  31  -2   3    0.90    2.20
  31  -2   3    0.30    2.70
  29   2   3   89.09    7.50
  29  -2   3   74.09    6.00
  29  -2   3   79.79    6.60
  27   2   3  179.38   10.40
  27   2   3  178.08   11.50
  27  -2   3  188.38   10.80
  27  -2   3  171.78   10.50
  25   2   3   55.49    5.80
  25   2   3   50.19    6.10
  25  -2   3   60.19    5.80
  25  -2   3   53.99    5.60
  23   2   3  866.91   39.80
  23   2   3  825.12   36.60
  23  -2   3  847.12   41.20
  23  -2   3  792.42   38.60
  21   2   3   -0.30    2.80
  21   2   3    1.20    3.60
  21  -2   3    2.50    2.20
  21  -2   3   -1.20    2.30
  21  -2   3    4.80    2.80
  21  -2   3    0.80    2.90
  19   2   3  385.56   18.90
  19   2   3  358.96   16.90
  19  -2   3  343.57   17.80
  19  -2   3  354.26   21.80
  19  -2   3  367.16   18.90
  17   2   3   23.40    3.30
  17   2   3   25.20    4.20
  17  -2   3   26.10    3.50
  17  -2   3   25.30    4.20
  17  -2   3   24.00    3.40
  15   2   3  487.15   22.00
  15   2   3  463.55   24.00
  15  -2   3  513.35   29.40
  15  -2   3  522.15   25.00
  13   2   3  126.39    6.90
   5   2   3  307.17   16.80
  -3   2  -3 1093.49   56.99
   3   2   3 1031.40   56.69
   1   2   3 1051.79   61.59
  -1   2  -3 1258.77   61.89
  -1   2   3 1623.74   87.19
   1   2  -3 1572.54   84.19
  -1   2   3 1537.15   84.19
  -3   2   3  146.39    8.90
  -3   2   3  152.78    8.70
   3   2  -3  140.19    8.60
  -5   2   3  173.38   10.20
   5   2  -3  172.28   10.00
  -7   2   3    0.40    1.60
   7   2  -3    1.90    1.30
   9   2  -3  439.26   23.60
   9  -2  -3  430.46   22.10
  15   2  -3 1547.25   76.49
  15   2  -3 1567.34   69.89
  15   2  -3 1724.83   67.89
  17   2  -3  126.49    8.10
  17   2  -3  129.89    7.40
  17   2  -3  123.29    6.80
  17   2  -3  124.09    6.40
  17  -2  -3  122.49    9.60
  17  -2  -3  131.09    7.90
  19   2  -3  178.68   10.20
  19   2  -3  160.58    8.90
  19   2  -3  170.18    9.30
  19  -2  -3  174.08   10.20
  19  -2  -3  176.28    9.70
  19  -2  -3  176.08   12.20
  21   2  -3  111.69    6.50
  21   2  -3  113.89    7.70
  21   2  -3  120.79    8.40
  21  -2  -3  119.79    8.10
  21  -2  -3  122.09    7.80
  21  -2  -3  126.39    9.70
  23   2  -3  380.06   16.80
  23   2  -3  329.67   16.90
  23   2  -3  343.17   17.80
  23  -2  -3  324.47   21.20
  23  -2  -3  333.27   18.40
  23  -2  -3  347.87   17.30
  25   2  -3  534.25   25.50
  25   2  -3  528.25   25.10
  25  -2  -3  516.55   26.60
  25  -2  -3  468.85   30.30
  25  -2  -3  531.35   25.00
  27   2  -3   52.09    5.70
  27   2  -3   40.50    3.50
  27  -2  -3   39.70    5.00
  27  -2  -3   39.60    4.90
  29   2  -3  122.79    8.80
  29  -2  -3  108.79    8.40
  29  -2  -3  125.09    8.40
  31  -2  -3   27.20    3.90
  31  -2  -3   33.80    4.20
  33  -2  -3  169.08    9.50
  28  -3   3   -0.80    2.60
  28  -3   3    1.40    2.90
  26  -3   3   10.60    3.30
  26  -3   3   12.50    3.50
  24   3   3   45.80    7.30
  24  -3   3   48.40    5.40
  24  -3   3   49.30    5.00
  22   3   3   74.09    8.00
  22  -3   3   78.99    7.50
  22  -3   3   90.59    7.00
  22  -3   3   73.99    6.70
  20   3   3   89.29    8.70
  20   3   3   84.89    7.20
  20  -3   3   83.89    8.30
  20  -3   3   82.99    7.00
  20  -3   3   95.99    6.80
  18   3   3    5.40    3.40
  18   3   3    9.30    4.30
  18  -3   3   14.70    4.40
  18  -3   3   16.60    3.50
  16   3   3  604.34   28.80
  16   3   3  601.54   26.30
  16  -3   3  574.04   29.80
  16  -3   3  575.14   34.90
  14   3   3   16.40    3.30
  14   3   3   12.40    1.80
  14   3   3   16.20    3.80
  14  -3   3   12.70    3.90
  12   3   3  256.77   13.50
  12   3   3  246.78   11.10
  12   3   3  233.08   12.10
  12   3   3  252.67   12.00
  12  -3   3  221.48   15.60
  10   3   3   14.70    4.60
  10   3   3   21.60    2.40
  10   3   3   23.60    3.40
  10   3   3   26.40    2.50
  -2   3  -3  553.64   29.70
   2   3   3  524.25   29.50
   0   3   3  102.79    7.40
   0   3   3  103.69    6.60
   0   3  -3  109.39    7.20
   0   3  -3  124.19    7.50
  -2   3   3   72.09    5.10
   2   3  -3   70.59    5.40
  -2   3   3   68.09    5.50
  -4   3   3  800.32   45.90
   4   3  -3  807.22   44.20
  -4   3   3  842.32   44.40
   6   3  -3   85.29    6.00
   8   3  -3  670.93   36.60
  10   3  -3    6.00    1.90
  12   3  -3   82.29    5.50
  12   3  -3   68.99    4.70
  14   3  -3    1.90    1.50
  14   3  -3   -2.10    1.70
  14  -3  -3    7.80    3.70
  16   3  -3   38.20    3.30
  16   3  -3   34.20    6.00
  16  -3  -3   33.60    5.60
  18   3  -3  131.39    7.00
  18   3  -3  132.69   10.30
  18   3  -3  135.09    7.40
  18  -3  -3  128.09   10.90
  20   3  -3   17.70    5.40
  20   3  -3   12.70    2.30
  20  -3  -3   17.70    5.10
  22   3  -3  420.66   21.50
  22   3  -3  398.56   19.70
  22  -3  -3  410.76   19.90
  22  -3  -3  403.56   25.20
  22  -3  -3  372.16   21.40
  24   3  -3    9.80    1.90
  24  -3  -3    8.60    3.60
  24  -3  -3    7.50    3.40
  24  -3  -3   16.00    4.80
  26  -3  -3   88.89    6.90
  26  -3  -3   86.19    7.60
  26  -3  -3   78.39    7.20
  28  -3  -3   50.19    5.40
  28  -3  -3   47.10    4.90
  30  -3  -3    1.10    2.90
  30  -3  -3   -1.20    2.70
  27  -4   3   12.70    3.00
  25  -4   3    3.30    2.80
  23  -4   3    0.00    3.60
  23  -4   3    7.30    3.20
  21  -4   3   68.19    6.10
  21  -4   3   60.39    7.40
  19  -4   3  270.07   18.10
  17   4   3   40.30    3.40
  17  -4   3   49.00    6.90
  15   4   3   28.70    2.80
  15   4   3   25.80    2.80
  15  -4   3   31.00    5.80
  13   4   3   46.40    4.10
  13   4   3   44.30    3.90
  13  -4   3   50.89    6.90
  11   4   3  198.98   10.70
  11  -4   3  190.28   14.30
  -9   4  -3   55.19    7.80
   9   4   3   56.79    4.60
   9   4   3   49.80    4.80
   9  -4   3   57.59    7.30
  -7   4  -3   12.00    4.70
   7  -4   3   13.40    4.80
   5   4   3   17.80    3.10
  -5   4  -3   14.70    4.70
   5   4   3   20.30    4.20
   5   4   3   20.90    3.10
   3   4   3  172.28   12.00
   3   4   3  170.38   10.80
   3   4   3  167.48    9.90
   1   4   3  164.48   10.70
   1   4   3  151.08    9.80
   1   4   3  177.38   12.10
  -1   4  -3  179.98   12.20
   1   4  -3  915.81   47.40
  -1   4   3  763.12   40.20
   1   4  -3  869.51   45.00
  -1   4   3  803.62   44.90
  -1   4   3  741.53   47.30
   3   4  -3   69.39    5.60
   3   4  -3   80.29    7.00
   3   4  -3   78.89    6.10
  -3   4   3   63.19    5.20
  -3   4   3   71.29    7.60
  -3   4   3   68.59    6.30
   5   4  -3   18.80    3.10
  -5   4   3   24.50    4.90
   5   4  -3   13.50    3.70
  -5   4   3   21.60    2.90
   5   4  -3   16.90    2.80
  -7   4   3   73.99    8.40
   7   4  -3   68.69    6.80
   7   4  -3   79.59    5.50
   7   4  -3   76.29    6.00
   9   4  -3  401.26   19.80
  -9   4   3  407.46   25.00
   9   4  -3  369.96   23.20
   9   4  -3  386.26   22.10
   9  -4  -3  397.56   25.20
  11   4  -3  144.59    8.30
  11   4  -3  139.49    9.20
 -11   4   3  156.68   12.70
  11  -4  -3  147.69   12.20
  13   4  -3    3.40    2.00
 -13   4   3    2.00    5.40
  13   4  -3    2.10    2.00
  13  -4  -3    2.10    4.60
  15   4  -3   99.69    6.30
  15  -4  -3  100.59   10.30
  17   4  -3  126.19    7.50
  17  -4  -3  122.99   11.40
  19   4  -3   34.00    3.60
  19  -4  -3   38.70    7.00
  21   4  -3   15.10    2.50
  21  -4  -3    8.60    3.70
  21  -4  -3   13.50    5.60
  23   4  -3    1.80    1.60
  23  -4  -3    4.50    3.30
  23  -4  -3    0.90    4.70
  25  -4  -3   22.70    3.80
  25  -4  -3   22.00    4.90
  27  -4  -3    4.00    2.70
  27  -4  -3    3.90    2.80
  22  -5   3  316.97   15.80
  22  -5   3  320.97   19.70
  20  -5   3  199.58   10.80
  20  -5   3  185.68   13.40
  18   5   3    3.70    1.70
  18  -5   3    5.20    4.50
  16   5   3  452.65   21.60
  16   5   3  442.56   19.70
  16  -5   3  409.36   27.20
  14   5   3   28.10    3.30
  14  -5   3   21.50    6.20
  12   5   3   94.29    6.60
 -12   5  -3   99.09   11.50
  12  -5   3   98.79   10.30
  10   5   3   94.99    6.70
 -10   5  -3  101.29   11.00
  10  -5   3   87.89   10.40
  -8   5  -3  291.07   19.90
   8   5   3  276.97   15.20
   8  -5   3  284.37   19.80
  -6   5  -3  487.65   30.90
   6   5   3  507.65   25.30
   4   5   3   19.10    3.60
   4   5   3    4.00    3.20
  -4   5  -3   14.10    4.90
   4   5   3    7.90    4.10
   2   5   3  414.26   21.20
   2   5   3  392.56   25.00
  -2   5  -3  444.66   25.50
   2   5   3  376.16   23.60
   0   5  -3   10.90    4.50
   0   5   3    4.50    3.40
   0   5   3    7.40    5.20
   0   5   3    7.60    3.40
  -2   5   3  950.00   56.79
   2   5  -3  998.80   56.39
   2   5  -3  985.60   48.00
   4   5  -3  428.26   21.50
  -4   5   3  432.66   26.40
   4   5  -3  379.66   24.20
   4   5  -3  423.36   25.30
   6   5  -3   20.50    4.10
   6   5  -3   24.90    3.50
  -6   5   3   27.20    6.20
   6   5  -3   27.30    4.90
  -8   5   3  486.55   30.30
   8   5  -3  479.55   28.60
   8   5  -3  479.25   24.30
  10   5  -3   75.39    6.10
 -10   5   3   87.19   10.40
  12   5  -3  226.58   12.40
 -12   5   3  223.38   17.40
  12  -5  -3  232.18   17.40
 -14   5   3   54.09    8.50
  14   5  -3   51.29    5.00
  14  -5  -3   57.29    8.30
 -16   5   3  301.27   22.10
  16   5  -3  320.17   16.10
  16  -5  -3  299.57   21.20
  18   5  -3  118.99    7.50
  18  -5  -3  124.09   11.80
  20   5  -3  115.09    6.90
  20  -5  -3  115.99   11.10
  22   5  -3  204.08   10.30
  22  -5  -3  208.58   14.50
  22  -5  -3  199.08   11.00
  24  -5  -3   17.40    4.40
  24  -5  -3   13.30    3.00
  19  -6   3   72.19    7.10
  17  -6   3   -0.70    4.20
  15   6   3  207.38   10.50
 -15   6  -3  186.48   14.70
  15  -6   3  203.28   14.40
  13   6   3  208.68   10.80
 -13   6  -3  196.68   14.80
  13  -6   3  197.98   14.70
  11   6   3   46.20    4.70
 -11   6  -3   39.50    6.50
  11  -6   3   40.00    6.80
   9   6   3  138.59    8.20
  -9   6  -3  127.29   11.70
   9  -6   3  118.39   11.80
  -7   6  -3    7.40    5.40
   7   6   3    8.50    3.10
  -5   6  -3  489.55   30.70
   5   6   3  507.15   25.40
   3   6   3  247.18   13.60
   3   6   3  225.68   15.20
  -3   6  -3  247.18   16.90
   1   6   3   60.89    6.20
   1   6   3   63.89    8.10
  -1   6  -3   79.69    8.80
   1   6  -3  661.63   38.00
  -1   6   3  620.14   38.00
   3   6  -3  183.18   12.10
  -3   6   3  125.79   12.70
   3   6  -3  158.58   12.10
   5   6  -3  231.68   12.90
   5   6  -3  242.38   15.40
  -5   6   3  213.68   16.40
  -7   6   3   49.10    7.80
   7   6  -3   50.89    5.20
  -9   6   3  166.08   14.00
   9   6  -3  172.18    9.90
 -11   6   3  258.47   17.70
  11   6  -3  231.08   13.10
 -13   6   3    7.90    5.50
  13   6  -3   10.10    2.90
  13  -6  -3    9.20    5.70
  15   6  -3  227.58   12.00
 -15   6   3  210.18   16.50
  15  -6  -3  224.58   16.30
  17   6  -3    3.80    2.30
 -17   6   3   10.10    5.40
  17  -6  -3    1.00    5.20
  19   6  -3  138.89    7.20
  19  -6  -3  126.79    7.70
  19  -6  -3  130.09   10.90
 -10   7  -3   19.40    4.30
 -10   7  -3   15.00    4.50
   8   7   3   17.00    2.50
  -8   7  -3   12.90    4.50
  -8   7  -3   10.40    4.10
  -6   7  -3   34.90    5.10
  -6   7  -3   33.90    5.40
  -4   7  -3   16.70    4.30
  -4   7  -3   16.80    4.50
  -2   7  -3   20.10    4.70
   2   7   3    9.30    3.30
   0   7  -3   43.80    5.70
  -2   7   3   69.29    6.70
  -2   7   3   70.59    7.10
  -4   7   3   18.00    4.30
   8   7  -3   25.60    3.20
  -8   7   3   33.10    5.10
 -10   7   3    2.20    3.70
 -12   7   3    9.20    4.00
  32   0   4    3.20    3.00
  30   0   4  245.48   13.40
  30   0   4  240.48   12.00
  28   0   4   18.20    4.10
  28   0   4   19.70    2.70
  28   0   4   17.60    3.60
  26   0   4   10.60    3.80
  26   0   4   13.20    2.60
  26   0   4    8.00    3.20
  24   0   4  255.67   12.50
  24   0   4  249.28   13.10
  24   0   4  239.68   13.90
  22   0   4  325.57   17.00
  22   0   4  354.36   15.70
  22   0   4  322.07   17.40
  22   0   4  342.57   15.90
  20   0   4  355.56   16.60
  20   0   4  347.67   18.10
  20   0   4  367.46   18.20
  20   0   4  381.66   16.70
  18   0   4  108.09    5.40
  18   0   4   97.19    6.70
  18   0   4   95.39    5.70
  18   0   4   91.79    5.60
  16   0   4  238.38   12.40
  16   0   4  249.28   12.60
  16   0   4  245.98   11.50
  16   0   4  262.67   11.50
  14   0   4  413.46   18.40
  -6   0  -4 2601.34  131.79
   6   0   4 2682.13  140.39
  -4   0  -4  525.95   26.70
   4   0   4  534.55   28.40
  -2   0  -4 1134.09   58.59
   2   0   4 1213.78   62.39
   0   0  -4 1385.86   69.19
   2   0  -4  539.05   27.80
   2   0  -4  561.84   29.60
   4   0  -4 1952.10   97.39
   6   0  -4 3269.97  162.98
   8   0  -4 2576.54  128.49
  10   0  -4  177.58    9.30
  18   0  -4  689.83   33.40
  20   0  -4   92.29    5.60
  20   0  -4   93.69    6.40
  20   0  -4   85.19    5.50
  22   0  -4  420.56   20.60
  22   0  -4  381.66   18.40
  22   0  -4  427.76   20.10
  24   0  -4  195.08   11.60
  24   0  -4  195.38   11.10
  24   0  -4  192.48   10.70
  26   0  -4   18.30    3.90
  26   0  -4   19.30    3.30
  28   0  -4    6.00    2.70
  28   0  -4    8.70    3.50
  30   0  -4  202.68   12.40
  30   0  -4  231.08   12.10
  32   0  -4 1060.49   48.80
  32   0  -4  955.00   46.30
  34   0  -4  249.68   12.50
  31   1   4   61.99    6.20
  31   1   4   48.60    5.20
  31  -1   4   65.29    5.80
  31  -1   4   57.39    4.20
  29   1   4   56.79    6.10
  29   1   4   57.19    5.20
  29  -1   4   55.39    5.50
  29  -1   4   58.09    4.80
  29  -1   4   51.29    4.80
  27   1   4  372.56   17.50
  27   1   4  379.36   19.10
  27  -1   4  372.06   18.90
  27  -1   4  349.87   16.90
  27  -1   4  350.16   18.50
  25   1   4   98.59    8.70
  25   1   4  120.39    7.60
  25  -1   4  111.99    7.40
  25  -1   4  108.39    6.80
  25  -1   4  110.39    7.00
  25  -1   4  103.79    8.10
  23   1   4  632.24   27.80
  23   1   4  622.14   30.20
  23  -1   4  629.84   31.00
  23  -1   4  633.24   27.50
  23  -1   4  613.64   28.30
  23  -1   4  602.74   29.60
  21   1   4  101.89    6.80
  21   1   4  115.29    8.30
  21  -1   4  106.39    6.40
  21  -1   4  105.49    6.90
  21  -1   4  105.89    7.50
  21  -1   4  102.19    6.40
  19   1   4  225.38   11.60
  19   1   4  238.28   13.00
  19  -1   4  253.97   12.50
  19  -1   4  232.88   12.60
  19  -1   4  237.08   11.70
  17   1   4 1304.47   60.59
  17   1   4 1350.86   56.39
  17  -1   4 1305.17   58.49
  17  -1   4 1365.16   64.09
  17  -1   4 1343.27   60.29
  15   1   4   16.40    2.30
  15   1   4   10.20    2.70
  15  -1   4   10.30    1.90
  15  -1   4   13.30    2.10
  15  -1   4   13.10    2.40
  -3   1  -4  663.13   34.20
   3   1   4  682.73   36.30
   3  -1   4  700.13   37.90
   1   1   4  128.09    6.80
  -1   1  -4  120.19    6.50
  -1   1  -4  113.79    7.00
   1   1  -4  478.35   23.70
   1   1  -4  471.85   25.30
  -1   1   4  453.15   25.20
   3   1  -4 3239.68  157.48
   3   1  -4 3232.98  167.68
  -3   1   4 3140.29  167.68
   3  -1  -4 3026.50  157.38
  -5   1   4 1754.52   93.69
   5   1  -4 1781.52   87.99
   5   1  -4 1836.12   93.69
   5  -1  -4 1671.73   87.89
   7   1  -4 2340.37  122.69
   7   1  -4 2425.76  115.39
  -7   1   4 2256.27  122.79
   7  -1  -4 2216.48  115.09
   9   1  -4    2.40    1.20
  11   1  -4  168.68    9.60
  13   1  -4    2.70    1.40
  15   1  -4  439.46   24.00
  17   1  -4    3.30    1.40
  17   1  -4   -0.20    1.90
  17   1  -4    6.20    1.60
  19   1  -4  320.67   15.90
  19   1  -4  340.47   14.80
  19   1  -4  322.87   15.80
  19  -1  -4  303.67   15.50
  19  -1  -4  300.57   19.40
  19  -1  -4  322.27   16.40
  21   1  -4  365.06   17.90
  21   1  -4  384.46   16.70
  21   1  -4  357.96   17.80
  21  -1  -4  351.56   21.80
  21  -1  -4  359.86   18.60
  21  -1  -4  340.77   17.50
  23   1  -4   39.50    4.30
  23   1  -4   46.70    5.00
  23   1  -4   43.40    3.70
  23  -1  -4   47.50    4.80
  23  -1  -4   44.70    5.30
  23  -1  -4   45.80    4.90
  25   1  -4  353.56   17.70
  25   1  -4  358.66   17.40
  25   1  -4  327.77   16.10
  25  -1  -4  318.97   18.00
  25  -1  -4  347.77   17.40
  27   1  -4  229.48   13.70
  27   1  -4  241.38   12.90
  27  -1  -4  260.97   14.00
  27  -1  -4  251.67   13.70
  29   1  -4    3.90    3.70
  29   1  -4    3.50    2.20
  29  -1  -4    2.30    3.30
  29  -1  -4   -0.90    2.90
  31   1  -4  177.98   11.00
  31   1  -4  192.08   10.10
  31  -1  -4  195.38   11.00
  31  -1  -4  186.08   10.90
  33  -1  -4    7.40    2.50
  30   2   4    5.90    4.00
  30  -2   4    5.70    2.50
  30  -2   4   -0.90    2.70
  28   2   4   10.20    4.10
  28   2   4    3.60    3.80
  28  -2   4   -0.80    3.00
  28  -2   4    0.30    2.50
  26   2   4    3.20    3.90
  26   2   4    2.90    3.40
  26  -2   4    5.30    3.00
  26  -2   4    4.50    2.90
  24   2   4   60.59    6.00
  24   2   4   58.29    6.70
  24  -2   4   54.89    4.80
  24  -2   4   60.79    5.80
  24  -2   4   60.89    6.10
  22   2   4  272.87   15.40
  22   2   4  257.17   13.60
  22  -2   4  266.47   12.70
  22  -2   4  273.37   14.20
  22  -2   4  266.97   14.70
  20   2   4   27.90    5.00
  20   2   4   29.00    4.10
  20  -2   4   31.90    3.90
  20  -2   4   22.20    3.60
  20  -2   4   24.80    4.10
  18   2   4    6.20    3.40
  18   2   4    1.60    2.40
  18  -2   4    0.90    2.20
  18  -2   4    4.00    2.20
  18  -2   4    1.00    2.60
  16   2   4   -2.50    2.00
  16   2   4    0.70    2.80
  16  -2   4    0.00    1.90
  16  -2   4    3.10    2.80
  14   2   4   44.00    4.10
  14   2   4   39.00    4.50
  14  -2   4   51.69    4.40
   4   2   4   60.69    4.20
  -2   2  -4    8.10    2.00
   2   2   4    3.00    1.60
   0   2  -4    3.70    1.50
   0   2   4    5.20    1.70
   0   2   4    8.40    1.30
  -2   2   4   36.60    3.30
   2   2  -4   35.00    3.20
  -2   2   4   31.30    3.00
  -4   2   4    5.90    1.90
  -4   2   4    2.60    1.40
  -6   2   4  147.99    9.00
   6   2  -4  150.08    8.80
   8   2  -4    2.90    1.40
   8  -2  -4    7.70    1.60
  10   2  -4  226.48   12.70
  12   2  -4   55.89    4.00
  14   2  -4    5.30    1.50
  16   2  -4   45.50    3.50
  16   2  -4   41.80    4.60
  16   2  -4   53.49    4.60
  16   2  -4   50.79    3.80
  18   2  -4   64.89    5.80
  18   2  -4   68.99    5.50
  18   2  -4   60.19    4.00
  18  -2  -4   55.99    5.10
  18  -2  -4   49.60    6.50
  20   2  -4  104.39    6.00
  20   2  -4  115.59    7.50
  20   2  -4  111.79    7.70
  20  -2  -4  102.39    7.00
  20  -2  -4   92.09    8.80
  20  -2  -4  100.29    7.30
  22   2  -4   43.90    3.60
  22   2  -4   48.70    5.30
  22  -2  -4   48.60    4.70
  22  -2  -4   51.29    5.30
  22  -2  -4   48.70    6.30
  24   2  -4   19.80    4.30
  24   2  -4   10.70    2.10
  24  -2  -4   14.40    3.50
  24  -2  -4   16.10    4.30
  24  -2  -4   12.20    3.60
  26   2  -4    5.00    3.70
  26   2  -4    2.70    1.80
  26  -2  -4    4.40    3.30
  26  -2  -4    2.20    3.20
  28   2  -4    6.40    1.90
  28   2  -4    9.80    3.80
  28  -2  -4    8.90    3.50
  28  -2  -4    9.20    3.50
  30   2  -4   47.60    6.40
  30  -2  -4   64.89    6.10
  30  -2  -4   69.79    6.10
  32  -2  -4    0.90    2.50
  29  -3   4   36.30    4.10
  29  -3   4   44.10    4.60
  27  -3   4  128.09    8.40
  27  -3   4  129.69    8.10
  25  -3   4    2.70    2.80
  25  -3   4   -1.20    2.90
  23   3   4  429.76   23.80
  23  -3   4  460.75   22.30
  23  -3   4  472.75   23.90
  21   3   4  151.38   11.50
  21   3   4  147.99   10.00
  21  -3   4  157.08   10.10
  21  -3   4  162.58    9.70
  21  -3   4  155.78   11.30
  19   3   4  497.85   22.80
  19   3   4  487.75   25.20
  19  -3   4  490.55   25.60
  19  -3   4  499.15   23.90
  19  -3   4  490.35   29.70
  17   3   4  543.55   23.80
  17   3   4  513.85   26.10
  17  -3   4  508.75   26.70
  17  -3   4  519.75   31.20
  15   3   4    4.40    3.50
  15   3   4    4.70    2.80
  15  -3   4   13.80    4.10
  15  -3   4    9.00    3.00
  13   3   4  432.26   22.10
  13   3   4  457.85   22.70
  13   3   4  453.85   20.60
  13  -3   4  478.75   27.50
  11   3   4  293.87   13.60
  11   3   4  299.07   15.20
  11   3   4  256.37   14.00
  11   3   4  278.37   12.80
  11  -3   4  290.07   18.00
   9   3   4  163.38    8.50
   9   3   4  165.28    7.80
   9   3   4  176.88    9.10
   9   3   4  120.19   11.10
   7   3   4  200.28   11.50
   5   3   4  795.22   42.90
   3   3   4 1608.74   85.99
  -1   3  -4   48.60    4.30
   1   3   4   40.70    4.40
   1   3  -4 1736.13   87.39
  -1   3   4 1569.34   89.89
  -1   3   4 1582.64   87.19
  -3   3   4 1401.66   72.59
   3   3  -4 1299.27   72.49
  -3   3   4 1348.77   74.99
   5   3  -4  515.25   28.30
  -5   3   4  510.45   28.50
   7   3  -4 1155.38   62.19
   9   3  -4   83.59    5.80
  11   3  -4  808.22   43.30
  11   3  -4  788.82   38.50
  13   3  -4    2.30    1.50
  13   3  -4    1.50    1.70
  13  -3  -4   -0.80    4.00
  15   3  -4  741.73   38.10
  15   3  -4  682.53   33.80
  15  -3  -4  671.03   41.30
  17   3  -4  350.96   16.90
  17  -3  -4  318.77   21.60
  19   3  -4  254.67   16.40
  19   3  -4  281.07   14.00
  19  -3  -4  274.67   18.40
  21   3  -4  650.33   32.40
  21  -3  -4  675.63   31.50
  21  -3  -4  677.23   40.00
  23   3  -4    7.30    2.00
  23  -3  -4    7.00    3.30
  23  -3  -4    2.90    3.40
  23  -3  -4    8.60    4.80
  25   3  -4  121.89    6.60
  25  -3  -4  125.99   10.20
  25  -3  -4  121.49    8.10
  25  -3  -4  103.19    8.60
  27  -3  -4   11.80    3.80
  27  -3  -4   10.40    3.40
  27  -3  -4    8.20    3.40
  29  -3  -4  179.68   11.10
  29  -3  -4  191.08   10.40
  31  -3  -4  193.38   11.50
  26  -4   4  353.06   17.20
  24  -4   4  268.77   13.90
  22  -4   4   44.70    4.80
  22  -4   4   51.69    6.30
  20  -4   4   45.70    4.90
  20  -4   4   52.69    6.50
  18  -4   4    4.20    4.50
  16   4   4  183.58    9.80
  16  -4   4  190.98   13.80
  14   4   4  101.39    5.70
  14   4   4  102.59    6.30
  14  -4   4  111.39   10.00
  12   4   4  153.38    8.10
  12   4   4  163.18    8.90
  12  -4   4  154.88   12.50
  10   4   4  538.05   26.10
  10  -4   4  514.25   32.10
   8   4   4   19.80    3.00
  -8   4  -4   33.10    6.50
   8   4   4   18.90    2.90
   8  -4   4   31.90    5.70
  -6   4  -4  744.83   42.80
   6   4   4  718.83   35.40
   6   4   4  755.72   39.60
   6  -4   4  672.03   42.70
   4   4   4  192.18   14.00
   4   4   4  224.08   13.00
  -4   4  -4  238.88   15.10
   4   4   4  207.68   11.80
   2   4   4  684.93   35.20
   2   4   4  644.74   41.50
  -2   4  -4  799.22   42.10
   2   4   4  743.63   39.50
   0   4   4  308.57   21.50
   0   4   4  350.96   18.30
   0   4   4  342.07   20.10
   0   4  -4  393.86   21.80
  -2   4   4  120.09    8.70
  -2   4   4  108.19    8.20
   2   4  -4  144.39    9.60
   2   4  -4  122.89    7.70
   2   4  -4  125.29    8.50
  -2   4   4  110.09    9.60
   4   4  -4  618.64   34.30
   4   4  -4  607.24   36.00
  -4   4   4  598.94   36.70
  -4   4   4  658.53   35.10
   4   4  -4  606.84   30.50
   6   4  -4   35.90    4.00
  -6   4   4   23.20    5.30
   6   4  -4   33.20    4.60
   6   4  -4   35.70    3.70
  -8   4   4  282.87   18.80
   8   4  -4  264.77   17.20
   8   4  -4  271.17   17.20
   8   4  -4  281.57   16.30
   8   4  -4  298.87   14.70
  10   4  -4  230.18   14.90
  10   4  -4  238.18   14.10
 -10   4   4  237.68   16.90
  10   4  -4  245.08   12.60
  10  -4  -4  236.98   16.70
  12   4  -4  142.29    9.20
  12   4  -4  150.68    8.30
 -12   4   4  132.89   12.40
  12  -4  -4  133.39   11.90
  14   4  -4  371.06   21.00
 -14   4   4  346.27   25.00
  14   4  -4  399.86   18.90
  14  -4  -4  360.46   24.10
  16   4  -4   12.40    2.70
  16  -4  -4   23.20    6.00
  18   4  -4  289.87   15.30
  18  -4  -4  307.67   20.40
  20   4  -4   25.90    3.20
  20  -4  -4   25.00    6.40
  22   4  -4  221.58   10.90
  22  -4  -4  192.48   15.30
  22  -4  -4  196.28   11.60
  24   4  -4  162.38    8.40
  24  -4  -4  167.28   12.50
  24  -4  -4  152.78    9.50
  26  -4  -4   -2.40    2.80
  26  -4  -4   -1.70    3.50
  28  -4  -4   98.79    6.70
  23  -5   4    9.60    3.00
  23  -5   4    8.20    2.70
  21  -5   4    3.40    2.70
  21  -5   4    6.70    4.00
  19  -5   4   30.30    4.20
  19  -5   4   40.80    5.90
  17   5   4    4.30    1.80
  17  -5   4    4.00    4.40
  15   5   4   34.00    3.10
  15   5   4   31.30    3.20
  15  -5   4   28.30    6.30
  13   5   4   53.19    4.90
  13  -5   4   63.09    8.50
  11   5   4   59.79    5.30
 -11   5  -4   52.69    8.90
  11  -5   4   48.50    7.80
   9   5   4   34.30    4.20
  -9   5  -4   38.60    7.30
   9  -5   4   38.90    7.50
  -7   5  -4   28.90    6.40
   7  -5   4   25.00    7.00
  -5   5  -4   87.69    9.60
   3   5   4   60.89    6.10
   3   5   4   72.09    7.40
  -3   5  -4   68.89    8.10
   3   5   4   65.09    6.70
   1   5   4   23.20    4.20
  -1   5  -4   31.40    5.60
   1   5   4   40.90    6.10
  -1   5   4   28.70    6.40
  -1   5   4   23.10    4.40
   1   5  -4   24.80    5.10
   3   5  -4   26.40    4.00
   3   5  -4   33.00    5.20
   5   5  -4  116.99   10.20
   5   5  -4  134.59    8.90
   5   5  -4  156.98   11.20
  -5   5   4  180.68   12.90
  -7   5   4   28.60    6.50
   7   5  -4   30.80    3.70
   7   5  -4   20.40    4.30
   7   5  -4   29.00    5.00
  -9   5   4   32.10    6.60
   9   5  -4   16.10    3.30
   9   5  -4   22.50    4.30
  11   5  -4  196.58   11.90
 -11   5   4  248.88   17.20
  11  -5  -4  224.38   17.40
  13   5  -4    5.20    2.70
 -13   5   4   14.70    6.30
  13  -5  -4   10.20    6.40
 -15   5   4  248.98   18.00
  15   5  -4  197.38   12.10
  15  -5  -4  230.38   17.20
  17   5  -4  260.77   14.10
 -17   5   4  271.37   20.20
  17  -5  -4  270.37   19.20
  19   5  -4    8.10    2.60
  19  -5  -4    9.50    6.00
  21   5  -4    7.20    2.10
  21  -5  -4    9.10    3.30
  21  -5  -4    8.40    5.30
  23   5  -4    0.80    1.30
  23  -5  -4    9.70    4.60
  23  -5  -4    4.40    2.70
  25  -5  -4    7.40    3.40
  18  -6   4    8.50    4.00
  18  -6   4    8.90    2.70
  16  -6   4   15.30    5.10
  14   6   4   14.70    2.40
 -14   6  -4    7.40    5.20
  14  -6   4   12.80    4.80
 -12   6  -4   71.09    9.00
  12   6   4   74.39    5.40
  12  -6   4   76.09    8.90
  10   6   4   57.09    5.20
 -10   6  -4   55.99    7.70
  10  -6   4   64.49    8.00
   8   6   4   37.40    4.10
  -8   6  -4   23.30    6.10
   8  -6   4   36.50    6.80
  -6   6  -4   92.99    9.90
   6   6   4   80.29    6.70
  -4   6  -4  113.89   10.90
   4   6   4  119.19    8.20
   2   6   4   95.39    8.50
   2   6   4   97.09    7.60
  -2   6  -4  118.59   10.20
   0   6  -4  280.77   16.60
   0   6   4  211.88   13.60
   0   6   4  226.08   16.10
   2   6  -4  121.59   10.00
  -2   6   4   89.79   10.30
  -4   6   4   70.39    8.50
   4   6  -4   77.89    8.40
   6   6  -4   20.90    4.50
  -6   6   4   15.00    5.70
   6   6  -4    9.10    3.10
   8   6  -4   51.99    5.00
  -8   6   4   39.00    7.50
 -10   6   4   48.20    7.60
  10   6  -4   49.20    4.90
 -12   6   4    7.30    5.70
  12   6  -4    1.40    2.70
  14   6  -4   86.99    6.50
 -14   6   4   94.09   10.90
  14  -6  -4  105.59   10.90
 -16   6   4   37.40    7.30
  16   6  -4   35.70    3.70
  16  -6  -4   34.50    7.20
  18   6  -4  171.98    9.30
 -18   6   4  167.08   13.70
  18  -6  -4  172.88   13.30
  20  -6  -4   35.90    5.50
  -9   7  -4  206.98   14.10
  -9   7  -4  208.98   13.80
  -7   7  -4  156.88   11.20
   7   7   4  146.19    8.40
  -7   7  -4  150.48   10.90
   5   7   4   54.49    4.80
  -5   7  -4   60.89    7.00
  -5   7  -4   63.29    7.40
  -3   7  -4  218.58   13.30
   3   7   4  160.48   10.40
   1   7   4    1.80    2.80
  -1   7  -4    8.00    4.30
   1   7  -4  185.18   12.70
  -3   7   4   37.90    4.80
  -5   7   4   49.90    5.50
  -7   7   4  442.26   24.40
   7   7  -4  365.66   20.30
  -9   7   4    9.50    4.10
 -11   7   4  133.09   10.00
  31   0   5    2.30    3.10
  31   0   5    2.10    2.30
  29   0   5    5.10    3.60
  29   0   5    1.30    2.70
  27   0   5    0.00    1.90
  27   0   5    2.10    3.40
  27   0   5    0.80    2.90
  25   0   5    2.40    3.50
  25   0   5    1.10    2.10
  25   0   5    2.00    2.80
  23   0   5    1.40    1.90
  23   0   5   -0.60    2.60
  23   0   5    2.70    2.30
  23   0   5    3.20    3.30
  21   0   5    0.00    1.70
  21   0   5    0.40    1.80
  21   0   5   -2.40    2.80
  21   0   5    0.80    2.20
  19   0   5    0.10    1.70
  19   0   5    0.60    1.90
  19   0   5    0.80    2.50
  19   0   5    0.00    1.50
  17   0   5    0.10    1.30
  17   0   5    1.30    1.80
  17   0   5    4.10    2.40
  17   0   5   -0.10    1.40
  15   0   5    1.80    1.30
  15   0   5    3.70    2.30
  13   0   5    1.40    1.20
   9   0   5    1.10    0.90
  -7   0  -5   -2.40    1.00
   7   0   5   -2.50    0.90
  -5   0  -5    1.80    1.10
   5   0   5   -0.10    0.90
   3   0   5   -1.80    1.00
  -3   0  -5   -1.50    1.20
  -1   0  -5    5.40    1.20
   1   0   5    4.40    0.90
   1   0  -5    2.30    1.10
   3   0  -5    1.00    1.00
   3   0  -5    0.60    1.10
   5   0  -5    3.00    1.40
   7   0  -5    5.60    1.50
   9   0  -5    5.90    1.40
  11   0  -5    2.10    1.20
  19   0  -5    4.10    1.60
  19   0  -5    6.50    2.30
  21   0  -5    1.10    1.70
  21   0  -5    0.30    2.50
  23   0  -5    0.20    1.90
  23   0  -5    0.90    2.60
  23   0  -5    1.10    1.90
  25   0  -5    3.30    3.10
  25   0  -5    1.00    2.20
  27   0  -5    0.70    2.50
  27   0  -5    0.00    3.10
  29   0  -5   -0.10    2.40
  29   0  -5    0.90    3.20
  31   0  -5   -1.00    2.40
  33   0  -5    5.20    2.30
  30   1   5   61.39    6.00
  30   1   5   66.09    5.40
  30  -1   5   65.89    4.60
  30  -1   5   58.19    5.90
  28   1   5  125.29    7.80
  28   1   5  124.29    9.00
  28  -1   5  119.49    7.20
  28  -1   5  114.19    8.40
  28  -1   5  122.09    7.50
  26   1   5  178.38    9.90
  26   1   5  188.38   11.40
  26  -1   5  170.48    9.40
  26  -1   5  170.88   10.20
  26  -1   5  167.78   10.70
  24   1   5   33.70    4.50
  24   1   5   30.30    5.10
  24  -1   5   33.10    4.00
  24  -1   5   31.20    3.90
  24  -1   5   32.60    4.50
  24  -1   5   32.10    3.60
  22   1   5  200.78   12.20
  22   1   5  212.08   10.70
  22  -1   5  192.58   10.20
  22  -1   5  194.58   11.40
  22  -1   5  196.98   11.20
  22  -1   5  205.68   10.30
  20   1   5  488.05   22.00
  20   1   5  494.75   24.10
  20  -1   5  476.35   22.40
  20  -1   5  495.65   21.80
  20  -1   5  484.35   24.40
  20  -1   5  488.35   23.60
  18   1   5 1202.28   50.99
  18   1   5 1195.88   54.89
  18  -1   5 1206.78   54.49
  18  -1   5 1204.08   57.69
  18  -1   5 1179.98   52.69
  16   1   5    9.60    2.80
  16   1   5    5.00    1.90
  16  -1   5   13.00    2.60
  16  -1   5   11.00    2.10
  16  -1   5    9.20    2.00
  14   1   5 1064.69   45.30
  14  -1   5 1075.99   46.90
  -4   1  -5  825.02   41.30
   2   1   5   19.60    1.90
  -2   1  -5   17.10    1.70
   2  -1   5   13.10    1.70
   0   1  -5 3639.74  181.38
   0   1  -5 3529.65  193.18
   0   1   5 3693.33  193.08
   0   1   5 3699.23  199.98
   2   1  -5 2936.71  148.59
  -2   1   5 2860.91  148.49
   2   1  -5 2886.71  139.49
   2  -1  -5 2506.65  139.39
   4   1  -5 9999.00  486.35
  -4   1   5 9876.11  517.55
   4   1  -5 9826.42  518.05
   4  -1  -5 9339.57  486.15
   6   1  -5 7249.48  385.46
  -6   1   5 7211.28  385.56
   6   1  -5 7688.83  362.16
   6  -1  -5 6941.21  361.96
   8   1  -5  926.91   50.29
   8   1  -5  976.90   47.40
   8  -1  -5  916.31   47.10
  10   1  -5  642.54   34.60
  12   1  -5  140.29    8.30
  14   1  -5  740.63   39.90
  16   1  -5  371.36   20.50
  18   1  -5    6.30    2.30
  18   1  -5    5.00    1.50
  18   1  -5    5.90    1.80
  18  -1  -5    5.90    2.10
  20   1  -5   57.59    4.70
  20   1  -5   57.59    4.50
  20   1  -5   63.59    5.50
  20   1  -5   61.29    4.00
  20  -1  -5   60.09    6.40
  20  -1  -5   56.19    5.00
  20  -1  -5   61.49    4.90
  22   1  -5    2.80    2.80
  22   1  -5   -1.70    1.50
  22   1  -5    1.30    2.30
  22  -1  -5    5.00    2.40
  22  -1  -5   -0.40    2.50
  22  -1  -5    0.90    3.20
  24   1  -5  470.35   22.20
  24   1  -5  504.95   24.40
  24   1  -5  495.85   24.10
  24  -1  -5  475.45   23.70
  24  -1  -5  519.05   25.30
  26   1  -5   19.50    2.90
  26   1  -5   16.20    4.00
  26  -1  -5   17.20    3.80
  26  -1  -5   18.10    3.60
  28   1  -5  614.34   30.00
  28   1  -5  586.94   29.30
  28  -1  -5  638.64   30.90
  28  -1  -5  601.04   29.10
  30   1  -5   93.49    6.20
  30   1  -5   90.19    7.50
  30  -1  -5   95.19    7.40
  30  -1  -5  103.69    7.40
  32   1  -5   46.10    3.80
  32  -1  -5   42.90    4.50
  34  -1  -5   -1.20    2.00
  29   2   5   27.10    4.80
  29  -2   5   37.30    4.00
  29  -2   5   34.00    4.20
  27   2   5  393.86   20.00
  27   2   5  370.86   18.10
  27  -2   5  389.66   19.80
  27  -2   5  377.86   19.10
  25   2   5   75.29    7.30
  25   2   5   60.79    5.80
  25  -2   5   64.29    5.10
  25  -2   5   66.89    6.20
  25  -2   5   62.19    5.90
  23   2   5  167.18   11.20
  23   2   5  162.78    9.40
  23  -2   5  152.98    9.60
  23  -2   5  147.79    9.60
  23  -2   5  148.89    8.40
  21   2   5  578.54   28.20
  21   2   5  568.64   25.60
  21  -2   5  559.04   28.50
  21  -2   5  556.14   27.00
  19   2   5  365.66   19.40
  19   2   5  371.96   17.40
  19  -2   5  353.96   22.20
  19  -2   5  380.66   19.40
  19  -2   5  382.96   18.50
  17   2   5  707.33   34.30
  17   2   5  701.63   31.50
  17  -2   5  739.53   33.60
  17  -2   5  698.83   41.60
  17  -2   5  755.72   35.70
  15   2   5  293.67   15.80
  15   2   5  299.47   14.10
  15  -2   5  318.17   15.90
  15  -2   5  295.17   18.50
  13   2   5  457.55   21.70
  13   2   5  439.16   19.70
  13  -2   5  439.56   22.40
   5   2   5   31.30    2.80
   3   2   5 1256.37   66.99
  -1   2  -5  241.38   13.60
   1   2   5  235.58   13.40
   1   2  -5   59.89    4.50
  -1   2   5   57.39    4.40
  -1   2   5   60.59    4.10
  -3   2   5  146.89    8.50
   3   2  -5  142.49    8.60
  -3   2   5  137.29    8.60
  -5   2   5   15.50    2.20
  -5   2   5   15.70    2.30
  -7   2   5 1011.10   53.89
   7   2  -5 1026.10   53.69
   7  -2  -5  962.20   50.29
   9   2  -5   10.40    1.80
   9  -2  -5   13.70    1.80
  11   2  -5  296.97   16.50
  13   2  -5  285.17   15.90
  15   2  -5   47.30    3.40
  15   2  -5   48.60    3.90
  17   2  -5  805.82   41.60
  17   2  -5  758.72   35.70
  17   2  -5  754.42   37.00
  17  -2  -5  755.82   37.90
  17  -2  -5  764.52   44.70
  19   2  -5    5.00    1.70
  19   2  -5    2.20    2.70
  19  -2  -5    4.10    2.50
  19  -2  -5    3.90    3.50
  19  -2  -5    4.10    2.60
  21   2  -5  324.87   16.30
  21   2  -5  319.97   15.80
  21  -2  -5  299.27   17.00
  21  -2  -5  309.77   20.10
  21  -2  -5  318.07   15.80
  23   2  -5  321.17   15.90
  23   2  -5  320.37   16.60
  23  -2  -5  315.87   17.30
  23  -2  -5  325.67   20.20
  23  -2  -5  294.07   15.90
  25   2  -5   26.20    4.50
  25   2  -5   25.80    2.90
  25  -2  -5   23.70    4.20
  25  -2  -5   31.30    5.00
  25  -2  -5   20.30    4.00
  27   2  -5  289.17   14.30
  27   2  -5  267.47   15.10
  27  -2  -5  269.17   14.70
  27  -2  -5  290.67   15.80
  29   2  -5   21.10    5.00
  29   2  -5   30.20    3.20
  29  -2  -5   30.70    4.50
  29  -2  -5   36.70    4.60
  31  -2  -5  200.38   11.60
  33  -2  -5   79.59    5.70
  28  -3   5  125.49    8.00
  28  -3   5  126.39    7.90
  26  -3   5   -1.40    2.70
  26  -3   5    5.20    2.90
  24  -3   5   99.49    7.20
  24  -3   5   97.59    7.30
  22   3   5    6.30    5.10
  22   3   5   26.40    4.90
  22  -3   5   15.00    3.70
  22  -3   5   12.40    3.80
  22  -3   5   14.10    3.70
  20   3   5   78.09    7.10
  20   3   5   81.09    7.80
  20  -3   5   82.29    7.00
  20  -3   5   77.59    7.60
  20  -3   5   79.69    6.80
  18   3   5  247.88   12.70
  18   3   5  237.58   14.50
  18  -3   5  232.38   13.90
  18  -3   5  250.97   16.20
  18  -3   5  243.98   13.10
  16   3   5   15.10    4.30
  16   3   5   16.00    3.60
  16  -3   5   25.30    4.00
  16  -3   5   24.70    4.70
  14   3   5  190.38   10.30
  14   3   5  191.48   11.70
  14  -3   5  186.58   11.50
  14  -3   5  203.68   13.40
  12   3   5   18.70    4.00
  12   3   5   18.70    3.10
  12  -3   5   13.80    4.00
  10   3   5  408.06   20.90
  10   3   5  437.66   19.10
  10   3   5  423.96   19.40
  10   3   5  443.36   21.50
  10  -3   5  430.46   25.90
   8   3   5  100.09    5.50
   8   3   5  102.79    6.00
   6   3   5  452.35   24.70
   0   3   5  273.87   16.10
   0   3  -5  288.07   16.30
  -2   3   5  898.51   47.60
  -2   3   5  862.01   48.80
   2   3  -5  873.51   47.70
  -4   3   5   36.30    3.80
  -4   3   5   39.20    4.40
   4   3  -5   46.70    4.20
   6   3  -5  183.78   11.20
  -6   3   5  191.18   11.50
   8   3  -5  279.57   15.50
   8  -3  -5  259.87   14.30
  10   3  -5  171.78   10.30
  12   3  -5   13.60    2.40
  12   3  -5   14.60    2.20
  14   3  -5  249.88   13.80
  14   3  -5  233.88   12.20
  14  -3  -5  222.88   16.00
  16   3  -5  172.88   10.50
  16   3  -5  176.18    9.40
  16  -3  -5  171.38   13.10
  18   3  -5   86.79    5.40
  18  -3  -5   75.19    8.80
  20   3  -5   91.39    6.10
  20  -3  -5  114.49   10.00
  22   3  -5   35.60    3.80
  22  -3  -5   51.29    5.00
  22  -3  -5   50.69    7.20
  24   3  -5  118.59    6.60
  24  -3  -5   93.09    7.70
  24  -3  -5  124.09   10.50
  26   3  -5   87.19    5.30
  26  -3  -5   83.39    6.80
  26  -3  -5   75.19    7.30
  26  -3  -5   92.49    8.40
  28  -3  -5    8.40    3.40
  28  -3  -5    2.80    3.00
  30  -3  -5    8.20    3.10
  25  -4   5   48.30    5.20
  25  -4   5   61.59    5.30
  23  -4   5   42.70    4.60
  23  -4   5   38.20    4.80
  21  -4   5    5.80    4.00
  21  -4   5    6.40    3.30
  19  -4   5    1.00    3.80
  19  -4   5   -1.00    3.00
  17  -4   5   10.20    4.70
  15   4   5  156.08    8.50
  15  -4   5  157.08   12.40
  13   4   5   25.60    2.80
  13   4   5   25.10    3.00
  13  -4   5   37.10    5.90
  11   4   5  245.68   12.70
  11  -4   5  231.18   16.50
   9  -4   5   27.30    5.80
   7   4   5   49.99    4.70
  -7   4  -5   59.09    7.40
   7   4   5   44.00    4.60
   7  -4   5   45.80    6.60
  -5   4  -5   68.09    8.20
   5  -4   5   74.79    8.30
   3   4   5  115.39    7.80
   3   4   5  110.99    9.10
  -3   4  -5  110.09    9.60
   3   4   5  100.29    7.10
   1   4   5  101.79    6.90
   1   4   5  106.29    8.80
  -1   4  -5   92.29    8.60
   1   4   5   80.39    7.10
  -1   4   5   10.30    3.00
   1   4  -5   19.70    4.50
  -1   4   5   11.80    3.00
  -1   4   5   16.00    4.20
   3   4  -5  254.67   16.30
  -3   4   5  265.27   15.60
  -3   4   5  272.27   14.90
  -3   4   5  267.47   14.40
   3   4  -5  254.67   15.40
  -3   4   5  241.48   16.80
   3   4  -5  238.68   13.70
   5   4  -5  190.78   13.10
   5   4  -5  193.78   11.00
  -5   4   5  199.78   14.00
  -5   4   5  210.88   12.20
   5   4  -5  199.98   12.30
   7   4  -5  102.29    6.70
  -7   4   5  108.39    9.70
   7   4  -5  110.59    7.50
   7   4  -5  107.29    8.50
   7   4  -5  102.99    8.30
  -9   4   5   57.89    7.40
   9   4  -5   42.10    4.60
   9   4  -5   41.40    4.30
   9   4  -5   51.39    6.00
  11   4  -5    4.10    2.10
  11   4  -5    4.80    3.20
 -11   4   5    6.70    4.40
  11   4  -5    1.40    2.10
  11  -4  -5    4.60    4.80
  13   4  -5   38.10    4.20
  13   4  -5   38.40    4.00
 -13   4   5   46.50    7.30
  13  -4  -5   44.50    6.50
  15   4  -5    6.60    2.40
  15   4  -5    3.90    2.20
  15  -4  -5   10.20    5.30
  17   4  -5    1.80    2.30
  17  -4  -5    0.70    5.30
  19   4  -5   14.20    2.70
  19  -4  -5    4.60    5.50
  21   4  -5   70.59    5.30
  21  -4  -5   66.39    8.70
  21  -4  -5   69.79    6.60
  23   4  -5   12.20    2.40
  23  -4  -5   16.60    3.70
  23  -4  -5   23.20    5.90
  25   4  -5   18.80    2.10
  25  -4  -5   23.70    5.30
  25  -4  -5   17.10    3.40
  27  -4  -5   11.60    3.20
  27  -4  -5   11.30    3.60
  22  -5   5   18.80    3.70
  22  -5   5   11.90    3.10
  20  -5   5  151.98   11.10
  20  -5   5  147.29    8.90
  18  -5   5   74.19    8.10
  18  -5   5   75.89    6.60
  16   5   5  148.39    8.20
  16  -5   5  161.38   12.00
  14   5   5  148.39    8.30
  14   5   5  143.49    7.70
  14  -5   5  141.89   12.10
  12   5   5  126.49    7.80
  12  -5   5  124.89   11.40
  10   5   5  370.86   18.70
 -10   5  -5  356.26   23.90
  10  -5   5  353.26   23.60
  -8   5  -5   92.79   10.40
   8   5   5  108.79    7.50
   8  -5   5   94.29   10.60
   6   5   5  431.76   22.50
  -6   5  -5  435.16   27.30
   6  -5   5  444.96   27.80
  -4   5  -5  698.83   37.20
   4   5   5  633.74   31.00
   4   5   5  533.35   35.70
   2   5   5   18.70    4.20
  -2   5  -5   34.00    5.60
   2   5   5   24.80    5.60
   2   5   5   30.90    4.20
   0   5  -5  238.38   14.40
   0   5   5  200.98   12.00
   0   5   5  200.68   14.60
   0   5   5  163.68   13.00
  -2   5   5   55.79    5.90
  -2   5   5   51.19    7.60
   2   5  -5   46.60    6.30
   4   5  -5  581.94   29.60
   4   5  -5  602.74   35.00
  -4   5   5  586.74   35.80
   6   5  -5  471.35   28.00
   6   5  -5  397.76   26.60
   6   5  -5  464.65   23.70
  -6   5   5  530.15   29.50
   6   5  -5  471.85   28.00
   8   5  -5   47.90    5.80
  -8   5   5   37.90    7.10
   8   5  -5   40.00    4.20
  -8   5   5   30.40    3.90
  10   5  -5  676.03   40.70
 -10   5   5  763.72   43.00
  10   5  -5  687.23   34.80
 -12   5   5   28.10    7.40
  12   5  -5   12.60    3.00
  12  -5  -5   21.00    6.90
  14   5  -5  304.97   16.00
 -14   5   5  305.27   22.00
  14  -5  -5  291.27   21.50
 -16   5   5  160.08   15.20
  16   5  -5  162.28    9.60
  16  -5  -5  158.08   14.50
  18   5  -5  206.68   11.90
  18  -5  -5  242.18   17.10
  20   5  -5  227.48   12.40
  20  -5  -5  247.48   17.30
  22   5  -5   11.40    2.30
  22  -5  -5   10.70    3.10
  22  -5  -5   13.60    5.30
  24  -5  -5  112.99    7.30
  24  -5  -5  136.89   10.00
  26  -5  -5    1.90    3.00
  17  -6   5  139.99    8.30
  17  -6   5  150.88   10.90
  15   6   5   30.40    2.80
  15  -6   5   30.90    5.50
 -13   6  -5  113.19   11.10
  13   6   5  141.99    7.50
  13  -6   5  129.59   11.30
  11   6   5   58.49    4.70
 -11   6  -5   36.30    7.10
  11  -6   5   38.90    7.20
   9   6   5   56.99    5.40
  -9   6  -5   76.29    8.80
   9  -6   5   69.39    8.30
   7   6   5  142.49    9.00
  -7   6  -5  142.79   11.90
   7  -6   5  147.29   13.00
  -5   6  -5    4.30    4.80
   5   6   5    3.10    3.10
   3   6   5   71.29    7.00
  -3   6  -5   95.79    9.30
  -1   6  -5  264.27   16.20
   1   6   5  218.08   13.20
   1   6   5  210.08   15.10
  -1   6   5   43.60    5.50
  -1   6   5   54.59    6.70
   3   6  -5  573.54   32.60
   3   6  -5  555.94   32.60
  -3   6   5  504.25   32.90
   5   6  -5    9.70    4.50
   5   6  -5   10.90    3.10
  -5   6   5   16.30    5.80
   7   6  -5  224.58   13.20
   7   6  -5  257.57   15.80
  -7   6   5  247.78   17.40
   9   6  -5    9.00    3.00
  -9   6   5   15.80    6.20
  11   6  -5  141.59    8.90
 -11   6   5  144.99   12.90
  13   6  -5   94.59    6.60
 -13   6   5   97.49   11.00
 -15   6   5   58.19    8.30
  15   6  -5   60.19    5.20
  15  -6  -5   50.99    8.30
 -17   6   5  372.26   23.60
  17   6  -5  339.27   17.80
  17  -6  -5  354.76   23.10
 -19   6   5    5.30    5.10
  19   6  -5    6.50    2.00
  19  -6  -5    3.70    5.00
  -8   7  -5   65.49    7.10
  -8   7  -5   42.90    5.60
   6   7   5   22.00    2.90
  -6   7  -5   23.20    4.70
  -4   7  -5   11.00    4.50
   4   7   5    5.70    2.60
  -2   7  -5   28.30    5.10
   2   7   5   11.60    3.10
   0   7  -5    4.50    4.10
   2   7  -5  127.39    9.60
  -4   7   5   53.09    6.10
  -6   7   5   29.20    4.60
  -8   7   5   27.90    4.90
 -10   7   5   18.10    4.40
 -12   7   5    4.30    3.90
  30   0   6   26.60    4.30
  30   0   6   25.70    3.50
  28   0   6  762.42   32.50
  28   0   6  717.53   34.90
  26   0   6   15.10    3.40
  26   0   6   16.60    2.60
  26   0   6   14.10    4.10
  24   0   6  154.68    8.90
  24   0   6  153.08   10.40
  24   0   6  167.48    9.10
  22   0   6   12.60    2.60
  22   0   6   11.90    2.30
  22   0   6   13.40    3.80
  22   0   6   16.30    3.30
  20   0   6  633.94   27.50
  20   0   6  580.74   30.40
  20   0   6  673.83   28.00
  20   0   6  612.04   29.90
  18   0   6  349.87   18.20
  18   0   6  364.16   16.60
  18   0   6  386.26   16.70
  18   0   6  363.56   18.20
  16   0   6   11.90    1.80
  16   0   6    9.60    2.80
  16   0   6    8.70    1.70
  14   0   6  341.77   15.30
  12   0   6  940.21   40.90
  10   0   6 1381.36   73.59
   8   0   6 2240.48  117.89
  -8   0  -6 2197.48  110.79
  -6   0  -6   37.00    2.80
   6   0   6   36.90    2.90
  -4   0  -6 1501.35   74.39
   4   0   6 1474.75   79.09
   2   0   6  142.79    8.10
  -2   0  -6  134.79    7.60
   2   0   6  149.19    8.10
   0   0  -6 2302.47  116.99
   0   0   6 2386.96  128.99
   2   0  -6 4742.23  239.58
   2   0  -6 4877.01  255.07
   4   0  -6   77.79    4.80
   4   0  -6   70.79    4.50
   6   0  -6 3275.07  163.28
   8   0  -6  690.73   34.80
  10   0  -6  921.81   46.40
  12   0  -6  630.04   31.90
  14   0  -6   22.30    2.30
  18   0  -6   82.19    5.30
  20   0  -6   17.40    3.10
  20   0  -6   26.90    4.00
  20   0  -6   18.60    2.50
  22   0  -6   34.40    4.00
  22   0  -6   37.00    4.00
  22   0  -6   38.80    3.90
  24   0  -6  183.08    9.90
  24   0  -6  165.98   10.10
  24   0  -6  166.88   10.70
  26   0  -6  506.75   25.90
  26   0  -6  574.34   27.20
  28   0  -6   49.30    5.10
  30   0  -6   18.10    3.30
  32   0  -6   -1.10    2.40
  34   0  -6   63.59    4.60
  31   1   6   59.89    5.30
  31  -1   6   50.89    4.80
  29   1   6   49.70    5.80
  29   1   6   51.59    5.00
  29  -1   6   52.59    4.60
  29  -1   6   51.39    5.10
  29  -1   6   52.29    4.40
  27   1   6    0.00    2.90
  27   1   6    2.20    3.80
  27  -1   6   -0.70    2.50
  27  -1   6    1.50    2.30
  27  -1   6    3.30    3.30
  25   1   6  176.88    9.90
  25   1   6  172.68   11.30
  25  -1   6  168.88    9.40
  25  -1   6  175.78   10.00
  25  -1   6  170.78    9.10
  25  -1   6  159.88   10.70
  23   1   6  313.47   15.30
  23   1   6  316.17   17.10
  23  -1   6  317.77   16.50
  23  -1   6  325.37   15.00
  23  -1   6  306.67   15.10
  23  -1   6  296.87   16.30
  21   1   6  651.13   30.90
  21   1   6  633.04   28.20
  21  -1   6  654.43   30.30
  21  -1   6  622.84   28.80
  21  -1   6  620.74   31.50
  21  -1   6  638.34   27.90
  19   1   6  297.07   15.60
  19   1   6  286.37   13.90
  19  -1   6  284.97   13.90
  19  -1   6  291.17   15.00
  19  -1   6  291.07   15.20
  17   1   6   27.20    3.30
  17   1   6   26.80    4.00
  17  -1   6   24.50    2.80
  17  -1   6   32.00    3.30
  17  -1   6   33.60    3.70
  15   1   6  272.37   12.50
  15   1   6  269.67   14.00
  15  -1   6  277.27   14.00
  15  -1   6  255.47   12.70
  15  -1   6  277.97   13.70
  13   1   6  183.68    9.10
  13  -1   6  185.58    9.00
 -11  -1  -6  521.85   26.70
  -5   1  -6   60.89    3.60
  -3   1  -6  182.78    9.80
   3  -1   6  193.28   10.90
  -1   1  -6 3134.09  150.58
  -1   1  -6 3074.49  160.58
  -1  -1  -6 2882.31  150.58
   1  -1   6 2986.90  166.28
   1   1  -6  442.16   21.80
   1   1  -6  426.56   23.30
  -1   1   6  442.26   23.20
   1  -1  -6  399.96   21.80
   3   1  -6 4126.79  217.78
  -3   1   6 4144.29  217.78
   3   1  -6 4267.67  204.58
   3  -1  -6 3879.81  204.48
   5   1  -6 3889.61  191.98
  -5   1   6 3771.52  204.38
   5   1  -6 3925.01  204.38
   5  -1  -6 3812.22  191.78
   7   1  -6 3777.62  179.48
   7   1  -6 3623.54  190.98
   7  -1  -6 3389.56  179.18
   9   1  -6  575.14   31.10
   9   1  -6  617.14   29.30
   9  -1  -6  533.25   29.00
  11   1  -6  820.52   43.30
  11   1  -6  843.82   40.80
  11  -1  -6  750.42   40.40
  13   1  -6  668.23   36.20
  15   1  -6  251.67   14.30
  17   1  -6  794.92   41.40
  17   1  -6  733.13   36.80
  19   1  -6   19.50    2.60
  19   1  -6   17.70    2.20
  19   1  -6   24.20    3.20
  19   1  -6   20.70    3.00
  19  -1  -6   21.60    2.90
  19  -1  -6   17.60    2.80
  19  -1  -6   22.90    4.20
  21   1  -6   96.89    6.90
  21   1  -6   97.99    6.40
  21   1  -6  108.39    6.70
  21   1  -6   98.79    5.90
  21  -1  -6   89.59    6.60
  21  -1  -6   95.39    8.30
  21  -1  -6  101.49    6.70
  23   1  -6   79.29    5.20
  23   1  -6   73.99    6.50
  23   1  -6   65.09    5.80
  23  -1  -6   74.89    7.20
  23  -1  -6   71.29    6.20
  23  -1  -6   79.39    6.00
  25   1  -6   15.90    2.60
  25   1  -6   16.30    3.90
  25  -1  -6   17.60    3.60
  25  -1  -6   15.80    3.50
  27   1  -6  134.39    9.10
  27   1  -6  134.19    7.90
  27  -1  -6  122.19    8.60
  27  -1  -6  141.89    8.90
  29   1  -6   -0.80    2.10
  29  -1  -6    3.10    3.00
  31   1  -6    8.90    2.40
  31  -1  -6    4.60    3.00
  33   1  -6   97.89    5.80
  33  -1  -6  107.39    6.90
  30   2   6   -3.10    4.70
  30  -2   6    4.30    2.00
  30  -2   6    1.90    2.60
  28   2   6    5.20    3.60
  28   2   6    1.00    3.60
  28  -2   6    0.20    2.40
  28  -2   6    2.30    3.00
  26   2   6   14.20    3.70
  26   2   6   16.10    4.60
  26  -2   6   10.00    2.90
  26  -2   6   12.20    3.40
  26  -2   6    9.50    2.70
  24   2   6  326.57   17.70
  24   2   6  312.57   15.70
  24  -2   6  321.27   14.90
  24  -2   6  319.97   17.10
  24  -2   6  311.67   16.40
  22   2   6   -5.60    3.90
  22   2   6    0.60    3.00
  22  -2   6    1.80    3.00
  22  -2   6    5.60    2.80
  22  -2   6    2.80    2.40
  20   2   6   17.70    3.60
  20   2   6   12.60    4.30
  20  -2   6   13.60    3.10
  20  -2   6    9.00    3.30
  18   2   6  150.58    8.80
  18   2   6  141.49   10.20
  18  -2   6  167.38    9.30
  18  -2   6  160.38    9.40
  18  -2   6  155.38   10.60
  16   2   6   48.90    5.30
  16   2   6   53.59    4.70
  16  -2   6   50.29    4.80
  16  -2   6   48.20    5.50
  16  -2   6   47.10    4.70
  14   2   6   92.39    7.00
  14   2   6   84.39    5.60
  14  -2   6   92.99    6.10
  14  -2   6   78.59    7.30
  12   2   6   46.10    4.60
  12   2   6   42.80    4.00
   4   2   6   17.30    2.00
   2   2   6    9.50    1.80
   0   2   6   99.89    6.50
   0   2  -6  108.19    6.70
  -2   2   6   45.70    3.60
  -2   2   6   49.20    4.00
   2   2  -6   55.89    4.20
  -4   2   6    4.00    1.70
  -4   2   6    4.00    1.40
   4   2  -6    2.70    1.60
   6   2  -6 1007.80   55.19
  -6   2   6 1047.80   55.29
   6  -2  -6 1030.50   51.79
   8   2  -6 1048.20   54.99
   8  -2  -6  995.90   51.49
  10   2  -6  254.27   14.10
  10  -2  -6  243.38   13.00
  12   2  -6  278.27   15.70
  14   2  -6    4.50    1.70
  16   2  -6   28.70    2.80
  16   2  -6   29.70    3.40
  16  -2  -6   37.10    5.40
  18   2  -6   44.00    4.00
  18   2  -6   49.20    4.80
  18   2  -6   45.90    3.60
  18  -2  -6   40.80    5.60
  18  -2  -6   42.90    4.60
  20   2  -6   38.20    4.50
  20   2  -6   34.70    3.30
  20  -2  -6   34.60    4.30
  20  -2  -6   31.50    5.40
  20  -2  -6   28.60    3.70
  22   2  -6   45.80    5.10
  22   2  -6   40.70    3.80
  22  -2  -6   51.79    4.80
  22  -2  -6   60.09    7.10
  22  -2  -6   53.69    5.50
  24   2  -6    9.80    3.70
  24   2  -6   10.10    2.20
  24  -2  -6    2.80    3.10
  24  -2  -6    4.20    3.10
  24  -2  -6    6.70    4.20
  26   2  -6   -1.30    1.70
  26   2  -6    3.20    3.40
  26  -2  -6    3.30    3.20
  26  -2  -6    0.30    3.00
  26  -2  -6    1.50    3.60
  28   2  -6   16.70    2.60
  28  -2  -6   22.40    4.10
  30   2  -6   64.39    4.40
  30  -2  -6   61.59    6.10
  32  -2  -6    4.10    2.70
  27  -3   6    2.10    2.80
  27  -3   6    2.40    2.80
  25  -3   6  249.38   13.90
  25  -3   6  246.38   13.10
  23   3   6   18.30    6.30
  23  -3   6    0.20    2.90
  23  -3   6    3.00    2.90
  21   3   6  183.38   10.40
  21   3   6  164.48   12.30
  21  -3   6  161.98   11.70
  21  -3   6  171.38   10.20
  21  -3   6  167.48   10.50
  19   3   6    7.30    4.60
  19   3   6   14.20    3.90
  19  -3   6   13.00    3.90
  19  -3   6   10.60    3.30
  19  -3   6    8.30    3.20
  17   3   6  453.05   21.10
  17   3   6  434.36   23.20
  17  -3   6  469.55   27.50
  17  -3   6  453.65   23.70
  15   3   6   95.99    6.80
  15   3   6   96.69    8.10
  15  -3   6   80.89    8.20
  15  -3   6   85.19    7.00
  13   3   6   87.49    5.20
  13   3   6   91.89    6.60
  13   3   6   96.59    7.90
  13  -3   6   97.29    8.20
  13  -3   6   82.39    7.00
  11   3   6  664.03   33.50
  11   3   6  743.83   33.20
  11   3   6  693.13   30.50
  11  -3   6  695.83   40.70
   9   3   6  202.48    8.90
   9   3   6  157.78    9.40
   9   3   6  132.89   12.20
   9   3   6  203.58    9.60
   7   3   6  203.38    9.80
   7   3   6  200.28   10.60
   7   3   6  202.58   11.50
   5   3   6  382.26   21.10
   3   3   6  278.97   15.80
   1   3   6  928.31   50.09
   1   3  -6   28.20    3.60
  -1   3   6   17.60    2.90
   3   3  -6  950.10   52.39
  -3   3   6  971.90   52.29
  -3   3   6  975.00   53.79
  -5   3   6  169.98   11.10
  -5   3   6  193.38   11.20
   5   3  -6  181.48   10.90
   7   3  -6  564.54   31.20
   7  -3  -6  570.94   29.20
   9   3  -6  311.77   17.20
   9  -3  -6  290.47   15.90
  11   3  -6   27.20    3.20
  11   3  -6   29.40    3.00
  13   3  -6  682.93   37.30
  13   3  -6  685.93   33.20
  13  -3  -6  676.33   40.70
  15   3  -6   25.60    3.20
  15   3  -6   22.50    2.70
  15  -3  -6   37.00    6.10
  17   3  -6  647.94   35.70
  17   3  -6  650.23   31.80
  17  -3  -6  658.13   39.10
  19   3  -6  310.97   15.90
  19  -3  -6  313.57   20.80
  21   3  -6   49.80    4.20
  21  -3  -6   40.30    7.00
  21  -3  -6   29.70    4.40
  23   3  -6  403.16   19.50
  23  -3  -6  376.56   19.20
  23  -3  -6  385.96   25.00
  25   3  -6  106.39    6.10
  25  -3  -6   98.99    9.70
  25  -3  -6   88.39    7.00
  27   3  -6  410.46   20.20
  27  -3  -6  415.76   25.00
  29  -3  -6   41.60    4.70
  26  -4   6   36.20    3.90
  24  -4   6  187.08   10.30
  24  -4   6  176.98   11.20
  22  -4   6  374.36   18.40
  22  -4   6  364.66   22.30
  20  -4   6   52.69    6.50
  20  -4   6   48.90    5.30
  18  -4   6  409.16   25.10
  18  -4   6  404.26   20.30
  16  -4   6   13.40    5.00
  14   4   6  202.48   10.40
  14  -4   6  185.48   14.10
  12   4   6   56.09    4.40
  12   4   6   53.89    4.70
  12  -4   6   57.39    7.50
  10   4   6  829.62   40.90
  10  -4   6  855.41   49.50
   8   4   6 1366.86   65.09
   8   4   6 1346.67   72.69
   8  -4   6 1353.16   77.69
  -6   4  -6   67.09    8.30
   6   4   6   70.09    5.30
   6   4   6   67.59    5.50
   6  -4   6   65.99    8.30
   4   4   6  264.57   15.10
   4   4   6  222.78   16.10
  -4   4  -6  273.87   17.10
   4   4   6  256.37   13.70
   4  -4   6  268.47   17.40
   2   4   6  189.68   11.70
   2   4   6  189.68   10.60
  -2   4  -6  205.28   13.30
   2   4   6  168.88   12.80
   0   4  -6 1035.00   52.29
   0   4   6  863.71   44.10
   0   4   6  908.51   49.30
   0   4   6  807.22   51.89
  -2   4   6  517.65   26.60
  -2   4   6  533.05   29.60
   2   4  -6  567.94   31.30
  -2   4   6  491.55   31.40
  -4   4   6   26.10    2.90
   4   4  -6   18.30    3.00
  -4   4   6   32.30    5.00
   4   4  -6   16.70    3.20
   4   4  -6   17.90    3.90
  -4   4   6   26.90    3.90
   6   4  -6  169.38   12.20
  -6   4   6  178.38   13.10
   6   4  -6  177.68   10.10
  -6   4   6  187.08   11.20
   6   4  -6  171.78   11.20
   6  -4  -6  181.68   10.60
   8   4  -6    6.70    2.50
   8   4  -6    3.90    3.30
  -8   4   6   17.70    5.10
   8   4  -6    5.20    2.40
 -10   4   6  385.16   26.20
  10   4  -6  414.16   23.70
  10   4  -6  446.06   21.20
  10   4  -6  421.26   25.00
 -12   4   6  345.57   22.60
  12   4  -6  335.37   19.70
  12   4  -6  364.76   17.60
  12   4  -6  328.77   20.60
  12  -4  -6  336.37   22.60
 -14   4   6  103.39   11.00
  14   4  -6   91.99    7.10
  14   4  -6  105.09    6.70
  14  -4  -6  104.19   10.40
  16   4  -6  339.67   17.50
  16  -4  -6  336.37   22.70
  18   4  -6   13.90    3.00
  18  -4  -6   14.10    5.90
  20   4  -6   71.59    5.40
  20  -4  -6   69.69    9.30
  22   4  -6  111.19    6.80
  22  -4  -6  102.69    7.60
  22  -4  -6  118.89   11.20
  24   4  -6  194.58    9.80
  24  -4  -6  161.18   10.20
  24  -4  -6  198.98   14.10
  26   4  -6   52.29    3.70
  26  -4  -6   62.59    7.00
  28  -4  -6   -1.10    2.60
  21  -5   6    4.40    2.70
  21  -5   6    6.70    3.30
  19  -5   6  112.19    7.70
  19  -5   6  126.19    9.80
  17  -5   6  115.99   10.20
  15   5   6   25.40    2.70
  15  -5   6   21.90    5.40
  13   5   6    6.00    2.30
  13   5   6    5.70    2.40
  13  -5   6    9.20    4.80
  11   5   6   17.90    3.40
  11  -5   6   24.20    5.80
  -9   5  -6   11.20    6.00
   9  -5   6   11.00    5.30
  -7   5  -6   14.10    5.50
   7  -5   6   20.30    6.10
  -5   5  -6    2.40    4.50
   5   5   6   12.10    3.40
   5  -5   6    9.20    5.40
  -3   5  -6   66.79    8.00
   3   5   6   59.89    6.10
   1   5   6   45.90    5.50
  -1   5  -6   46.80    6.40
   1   5   6   58.49    7.10
   1   5   6   51.99    5.60
  -1   5   6  105.19   10.30
   1   5  -6  122.89    9.60
  -1   5   6   94.19    8.60
  -1   5   6  105.09    8.40
  -3   5   6   61.79    6.70
   3   5  -6   78.89    7.80
  -3   5   6   67.59    8.50
   5   5  -6   55.09    6.50
   5   5  -6   50.49    6.40
   5   5  -6   44.20    4.70
  -5   5   6   42.40    7.10
   7   5  -6   38.50    5.80
   7   5  -6   33.30    4.10
  -7   5   6   26.90    6.80
  -9   5   6   11.20    2.80
   9   5  -6   12.80    2.90
  -9   5   6   15.30    6.00
   9   5  -6   12.70    4.30
  11   5  -6  190.98   10.70
  11   5  -6  179.18   12.50
 -13   5   6   17.00    6.70
  13   5  -6   11.50    3.20
  13  -5  -6   22.00    6.70
 -15   5   6   55.09    9.00
  15   5  -6   47.00    4.70
  15  -5  -6   41.00    8.00
  17   5  -6  227.98   13.30
 -17   5   6  250.47   19.60
  17  -5  -6  270.47   18.90
  19   5  -6  274.57   14.60
  19  -5  -6  283.57   19.80
  21   5  -6    1.50    2.20
  21  -5  -6    1.80    5.60
  21  -5  -6    0.70    2.80
  23   5  -6  124.49    6.90
  23  -5  -6  128.79   10.70
  25  -5  -6   -2.30    3.50
  16  -6   6    5.00    4.20
  16  -6   6    8.30    2.90
  14   6   6  177.88    9.30
  14  -6   6  183.18   13.10
 -12   6  -6   22.10    5.80
  12   6   6   25.40    3.00
  12  -6   6   27.00    5.70
  10   6   6   46.50    4.50
 -10   6  -6   29.40    6.30
  10  -6   6   28.60    6.70
  -8   6  -6   17.60    5.80
   8   6   6   25.60    3.70
   8  -6   6   20.00    6.40
  -6   6  -6    5.50    4.80
   6   6   6    7.70    3.20
  -4   6  -6    4.10    4.80
   4   6   6   -3.30    3.10
   2   6   6    4.20    3.40
  -2   6  -6   -1.20    4.80
   0   6   6   87.99    9.10
   0   6   6   89.29    7.70
   0   6  -6  120.89   10.10
   0   6  -6  120.89   10.40
   2   6  -6  243.28   15.60
   2   6  -6  223.08   15.30
  -2   6   6  207.28   15.50
  -4   6   6    4.30    5.30
   4   6  -6    5.60    4.70
   6   6  -6    5.40    4.20
  -6   6   6    1.20    5.20
   6   6  -6    5.90    2.90
   8   6  -6    3.30    2.80
  -8   6   6    6.80    5.70
   8   6  -6    4.70    3.80
  10   6  -6   90.49    6.90
 -10   6   6  100.69   10.90
 -12   6   6   40.00    7.20
  12   6  -6   28.90    3.80
 -14   6   6    8.80    5.80
  14   6  -6    7.70    2.70
  14  -6  -6    7.60    5.90
 -16   6   6  156.38   14.10
  16   6  -6  168.98    9.40
  16  -6  -6  162.18   14.00
 -18   6   6   24.90    6.20
  18   6  -6   16.70    2.80
  18  -6  -6   15.90    5.60
  20  -6  -6   25.60    5.30
  -7   7  -6  380.26   23.20
   5   7   6  180.08   11.20
  -5   7  -6  249.88   14.50
   3   7   6   89.19    6.30
   1   7   6   93.09    6.60
   1   7  -6   -1.60    3.80
   3   7  -6   31.50    4.50
  -5   7   6   22.90    3.90
  -7   7   6   67.19    6.90
  -9   7   6  121.09    9.60
 -11   7   6    2.50    3.70
  31   0   7    2.90    3.00
  29   0   7   -0.70    2.50
  29   0   7   -0.90    3.10
  27   0   7    0.40    3.40
  27   0   7    0.40    2.80
  25   0   7   -3.50    3.50
  25   0   7    0.00    2.60
  25   0   7   -0.90    1.90
  23   0   7    0.80    3.40
  23   0   7    1.30    2.70
  23   0   7    0.50    1.90
  21   0   7   -0.40    2.10
  21   0   7    0.90    3.20
  21   0   7   -0.10    2.30
  21   0   7   -0.10    1.80
  19   0   7    0.60    1.60
  19   0   7    2.10    2.10
  19   0   7    2.10    1.90
  19   0   7    0.00    2.90
  17   0   7   -0.30    1.90
  17   0   7    0.80    1.50
  17   0   7    1.40    1.60
  17   0   7    1.70    2.50
  15   0   7    2.00    1.40
  15   0   7    2.50    2.30
  15   0   7    2.00    1.40
  13   0   7    0.20    1.30
  11   0   7    1.50    1.30
  -5   0  -7    2.70    1.30
   5   0   7    2.80    1.00
  -3   0  -7    2.00    1.30
   3   0   7    1.40    1.10
   1   0   7    2.20    1.00
  -1   0  -7    0.30    1.30
  -1   0   7    0.20    1.00
   1   0  -7   -0.30    1.30
   3   0  -7    3.50    1.40
   3   0  -7    2.80    1.50
   5   0  -7    8.50    1.70
   5   0  -7    4.40    1.70
   7   0  -7    5.30    1.50
   9   0  -7    0.20    1.30
  11   0  -7    3.10    1.40
  13   0  -7    2.20    1.50
  19   0  -7    0.80    1.70
  19   0  -7    0.20    2.70
  21   0  -7    0.40    1.80
  21   0  -7    2.10    1.80
  21   0  -7    3.40    2.90
  23   0  -7    0.80    2.20
  23   0  -7    1.00    2.00
  25   0  -7    5.20    2.40
  27   0  -7    2.70    2.50
  29   0  -7    3.40    2.70
  31   0  -7    1.40    2.50
  33   0  -7    1.10    2.20
  30   1   7   12.10    2.80
  30   1   7   12.60    3.60
  30  -1   7    8.50    3.20
  28   1   7   74.29    6.00
  28   1   7   75.79    7.40
  28  -1   7   74.49    5.50
  28  -1   7   74.29    6.70
  28  -1   7   82.79    5.60
  26   1   7  193.28   12.50
  26   1   7  197.58   11.10
  26  -1   7  206.98   12.00
  26  -1   7  218.48   11.50
  26  -1   7  213.88   10.70
  24   1   7   -0.80    2.80
  24   1   7    4.10    4.00
  24  -1   7    2.60    2.40
  24  -1   7    2.00    2.60
  24  -1   7    3.20    2.40
  24  -1   7    0.90    3.40
  22   1   7  712.33   34.50
  22   1   7  723.63   31.70
  22  -1   7  706.53   33.90
  22  -1   7  699.13   32.20
  22  -1   7  730.03   31.40
  22  -1   7  728.53   35.40
  20   1   7  117.69    9.10
  20   1   7  133.99    7.80
  20  -1   7  132.99    7.40
  20  -1   7  120.19    7.30
  20  -1   7  135.29    8.00
  20  -1   7  127.99    8.50
  18   1   7  394.36   20.50
  18   1   7  423.36   18.70
  18  -1   7  417.56   20.70
  18  -1   7  391.86   18.90
  18  -1   7  419.86   20.10
  16   1   7  230.98   12.70
  16   1   7  232.68   11.30
  16  -1   7  249.48   12.30
  16  -1   7  234.88   12.40
  16  -1   7  224.48   11.30
  14   1   7   13.50    2.90
  14   1   7   11.30    2.10
  14  -1   7   10.80    2.00
  14  -1   7   12.40    2.60
  14  -1   7   11.60    2.10
 -10  -1  -7   93.49    5.80
  -8  -1  -7 1169.78   58.89
  -6   1  -7  185.48   11.00
  -6  -1  -7  246.58   11.50
  -4   1  -7  197.38   10.60
  -4  -1  -7  211.28   10.90
  -2   1  -7 1017.30   51.39
   2  -1   7 1047.40   56.79
  -2  -1  -7 1006.70   51.49
   0   1  -7  290.37   16.70
   0   1  -7  309.97   15.60
   0   1   7  327.17   16.90
   0  -1  -7  294.07   15.60
   0  -1   7  288.67   17.30
   2   1  -7  638.24   31.00
   2   1  -7  611.74   33.00
   2  -1  -7  581.24   30.90
   4   1  -7 1424.26   75.59
   4   1  -7 1497.65   71.09
   4  -1  -7 1326.57   70.89
   6   1  -7    4.40    1.60
   6   1  -7    5.70    1.60
   6  -1  -7    9.70    1.70
   8   1  -7 1261.27   62.89
   8   1  -7 1231.78   66.89
   8  -1  -7 1259.07   62.69
  10   1  -7  355.66   20.10
  10   1  -7  380.66   19.00
  10  -1  -7  360.86   18.80
  12   1  -7 1451.15   73.39
  12   1  -7 1398.06   68.99
  12  -1  -7 1264.97   68.59
  14   1  -7  617.54   33.60
  16   1  -7  618.14   33.70
  18   1  -7   22.00    2.40
  18   1  -7   25.10    2.90
  18  -1  -7   26.80    4.60
  18  -1  -7   28.20    3.30
  20   1  -7  377.36   20.30
  20   1  -7  359.96   18.00
  20  -1  -7  365.86   18.70
  20  -1  -7  338.47   22.10
  22   1  -7  318.17   17.40
  22   1  -7  304.67   15.50
  22  -1  -7  310.27   16.20
  22  -1  -7  287.87   19.20
  24   1  -7   45.40    4.50
  24   1  -7   50.29    4.30
  24  -1  -7   54.89    6.10
  24  -1  -7   58.99    5.40
  26   1  -7   66.09    5.00
  26  -1  -7   65.09    6.10
  28   1  -7   14.10    2.80
  28  -1  -7   10.20    3.30
  30   1  -7   32.30    3.50
  30  -1  -7   27.70    4.20
  32   1  -7   40.80    4.00
  32  -1  -7   46.80    4.90
  34  -1  -7  131.29    7.70
  29   2   7  253.17   15.00
  29  -2   7  272.27   14.10
  29  -2   7  298.47   14.40
  27   2   7    4.40    3.10
  27   2   7    6.80    4.00
  27  -2   7    5.30    2.40
  27  -2   7    7.60    2.80
  27  -2   7    3.10    3.20
  25   2   7  234.38   12.40
  25   2   7  244.98   14.30
  25  -2   7  238.48   11.70
  25  -2   7  225.68   12.90
  25  -2   7  244.58   13.30
  23   2   7  170.28    9.80
  23   2   7  166.48   11.50
  23  -2   7  161.98   10.00
  23  -2   7  170.08    8.90
  23  -2   7  160.98   10.10
  21   2   7    9.50    4.60
  21   2   7   13.30    3.50
  21  -2   7   17.80    3.70
  21  -2   7   15.10    3.20
  19   2   7    4.10    3.00
  19   2   7    4.60    3.80
  19  -2   7    5.80    2.90
  19  -2   7    7.50    2.80
  17   2   7   26.70    3.50
  17   2   7   30.50    4.80
  17  -2   7   24.90    3.60
  17  -2   7   21.90    4.00
  17  -2   7   18.80    3.40
  15   2   7  623.64   27.60
  15   2   7  637.84   30.10
  15  -2   7  629.34   31.30
  15  -2   7  671.13   29.60
  15  -2   7  585.24   36.30
  13   2   7   57.29    4.70
  13   2   7   68.99    6.00
  13  -2   7   54.69    5.80
 -13  -2  -7   63.09    4.90
  13  -2   7   53.49    5.00
  11   2   7  214.68   10.30
   3   2   7   75.29    5.00
   1   2   7 2873.71  148.99
  -1   2  -7 2730.53  139.99
  -1   2   7  368.36   20.80
   1   2  -7  368.76   19.60
  -1   2   7  393.96   21.20
   1   2  -7  380.86   21.10
  -3   2   7  309.27   16.90
   3   2  -7  311.77   17.10
  -3   2   7  301.67   17.30
   3   2  -7  289.37   15.90
   3  -2  -7  299.97   15.90
  -5   2   7  542.85   32.90
  -5   2   7  611.34   31.90
   5   2  -7  605.14   31.90
   5  -2  -7  579.04   29.80
  -7   2   7    4.20    1.80
   7   2  -7    2.50    1.60
   7  -2  -7    3.30    1.70
   9   2  -7 4258.47  219.88
   9  -2  -7 4015.60  206.28
  11   2  -7  837.52   42.80
  11  -2  -7  743.53   39.90
  13   2  -7  464.85   25.60
  15   2  -7  627.94   34.20
  15   2  -7  625.24   30.40
  17   2  -7  221.28   12.50
  17   2  -7  218.38   11.10
  17  -2  -7  189.88   14.30
  19   2  -7  733.83   40.10
  19   2  -7  789.12   35.80
  19  -2  -7  738.73   43.20
  19  -2  -7  678.43   36.60
  21   2  -7   14.20    2.30
  21   2  -7   14.50    2.50
  21  -2  -7   13.80    3.40
  21  -2  -7   18.30    4.80
  23   2  -7  452.05   22.30
  23  -2  -7  450.75   23.70
  23  -2  -7  446.46   27.70
  25   2  -7  113.19    7.10
  25  -2  -7  124.69   10.10
  25  -2  -7  124.69    8.70
  27   2  -7    3.40    2.00
  27  -2  -7   -1.00    3.10
  27  -2  -7    2.90    3.50
  29   2  -7  121.49    6.80
  29  -2  -7  106.49    8.10
  31   2  -7   18.80    2.30
  31  -2  -7   14.90    3.50
  33  -2  -7  140.49    8.40
  28  -3   7    0.70    2.70
  28  -3   7    3.50    2.30
  26  -3   7   67.49    5.70
  26  -3   7   54.09    5.60
  24  -3   7    3.60    3.10
  24  -3   7    6.00    3.10
  22   3   7  125.79    9.10
  22   3   7  132.99   11.90
  22  -3   7  134.79    8.60
  22  -3   7  124.79    8.70
  20   3   7   66.59    7.90
  20   3   7   68.49    6.40
  20  -3   7   64.19    6.90
  20  -3   7   70.49    6.20
  20  -3   7   78.89    6.80
  18   3   7   33.50    4.50
  18   3   7   23.80    5.50
  18  -3   7   26.70    4.90
  18  -3   7   24.70    4.20
  18  -3   7   30.40    4.10
  16   3   7   39.10    5.70
  16   3   7   39.60    4.90
  16  -3   7   35.70    4.70
  16  -3   7   39.20    5.60
  14   3   7   35.30    5.30
  14   3   7   32.30    4.20
  14  -3   7   34.20    5.20
  14  -3   7   28.90    4.20
  12   3   7  167.68   10.40
  12   3   7  155.68    8.70
  12   3   7  146.29    8.10
  12  -3   7  151.98   11.20
  10   3   7   93.79    5.40
  10   3   7   80.89    7.70
  10   3   7   75.59    6.10
  10  -3   7   99.09    8.30
   8   3   7  768.72   37.40
   8   3   7  782.12   34.20
   8  -3   7  773.02   45.20
   6   3   7  265.57   13.70
   6   3   7  271.27   15.10
   4   3   7  495.65   27.10
   2   3   7  827.02   44.70
   0   3   7  334.97   18.90
  -2   3   7  377.46   21.20
   2   3  -7  375.06   21.50
  -2   3   7  378.06   21.20
  -4   3   7    7.00    1.80
  -4   3   7    7.20    2.30
   4   3  -7    6.10    2.10
  -6   3   7  448.86   24.20
  -6   3   7  407.86   24.70
   6   3  -7  430.56   24.00
   6  -3  -7  431.46   22.50
   8   3  -7  306.27   17.40
   8  -3  -7  301.37   16.20
  10   3  -7   48.70    4.50
  10   3  -7   51.19    4.10
  12   3  -7   12.80    2.50
  12   3  -7    9.80    2.20
  12   3  -7   11.80    3.20
  14   3  -7   49.20    5.60
  14   3  -7   65.29    4.70
  14   3  -7   66.29    5.20
  14  -3  -7   67.29    7.70
  16   3  -7  201.08   11.00
  16   3  -7  207.38   12.50
  16  -3  -7  216.58   15.20
  18   3  -7   91.49    6.10
  18   3  -7   92.89    6.80
  18  -3  -7  110.59   10.10
  20   3  -7    4.90    2.30
  20  -3  -7   12.70    5.20
  22   3  -7   11.10    2.60
  22  -3  -7   12.60    3.40
  22  -3  -7   17.70    5.60
  24   3  -7   36.20    3.80
  24  -3  -7   32.10    6.50
  26   3  -7   11.20    2.30
  26  -3  -7   17.30    5.10
  28   3  -7    2.30    1.70
  28  -3  -7    6.90    3.50
  30  -3  -7  100.09    7.30
  25  -4   7   63.89    5.30
  23  -4   7   74.99    6.10
  21  -4   7   52.69    5.20
  21  -4   7   57.49    6.50
  19  -4   7   11.90    4.50
  19  -4   7    4.00    3.20
  17  -4   7  507.15   30.70
  15   4   7  314.17   16.30
  15  -4   7  352.96   21.20
  13   4   7    5.10    2.40
  13   4   7    7.80    2.20
  13  -4   7    3.00    4.00
  11   4   7   12.20    2.70
  11   4   7   12.60    2.40
  11  -4   7    3.40    4.30
   9   4   7   66.69    5.30
   9  -4   7   65.69    8.00
   7   4   7  199.98   13.20
  -7   4  -7  188.38   15.90
   7   4   7  258.57   12.30
   7  -4   7  261.97   16.00
  -5   4  -7  275.97   17.40
   5   4   7  251.27   15.20
   5   4   7  245.28   13.80
   5  -4   7  280.57   17.60
   3   4   7  113.89    8.00
   3   4   7  108.79    7.50
  -3   4  -7  120.89    9.70
   3   4   7  116.09    9.20
   3  -4   7  124.39   10.00
  -1   4  -7   71.79    7.30
   1   4   7   69.59    5.90
   1   4   7   56.39    5.50
   1   4   7   60.99    7.30
  -1   4   7   51.09    6.20
  -1   4   7   38.20    4.60
   1   4  -7   50.99    6.30
  -1   4   7   47.90    4.80
  -3   4   7   49.70    6.10
  -3   4   7   47.00    5.00
  -3   4   7   49.10    5.40
   3   4  -7   43.20    5.60
   5   4  -7    3.20    2.30
   5   4  -7    7.80    3.50
  -5   4   7    6.90    3.90
  -5   4   7    5.70    1.90
   5   4  -7    8.40    2.80
   5  -4  -7    5.70    2.90
   7   4  -7   58.29    5.50
  -7   4   7   61.79    7.50
   7   4  -7   60.99    6.50
  -7   4   7   52.59    5.10
   7   4  -7   62.09    6.40
   7   4  -7   60.89    4.80
   7  -4  -7   48.90    5.20
   9   4  -7  157.78   10.50
  -9   4   7  168.98   12.80
   9   4  -7  161.98    9.40
   9   4  -7  163.58   11.50
  11   4  -7   11.40    3.70
  11   4  -7   10.50    2.50
 -11   4   7   19.40    5.20
  11   4  -7    7.10    2.70
  13   4  -7   34.90    4.30
  13   4  -7   37.00    4.80
  13   4  -7   44.70    4.60
  13  -4  -7   50.19    7.80
  15   4  -7    9.00    2.60
  15   4  -7    7.50    2.60
 -15   4   7   13.20    6.00
  15  -4  -7   12.90    5.40
  17   4  -7   80.69    6.00
  17  -4  -7   77.89   10.00
  19   4  -7  163.28    9.50
  19  -4  -7  159.28   13.90
  21   4  -7    2.20    2.50
  21  -4  -7    3.20    5.30
  21  -4  -7    2.00    3.20
  23   4  -7   17.00    2.80
  23  -4  -7   22.10    6.00
  25   4  -7    0.20    1.80
  25  -4  -7    1.40    4.50
  27   4  -7    4.30    1.40
  27  -4  -7    6.60    3.80
  20  -5   7    1.60    3.40
  20  -5   7    1.60    2.70
  18  -5   7  159.98   11.90
  18  -5   7  165.48    9.60
  16  -5   7  590.14   35.40
  14   5   7   36.80    3.60
  14  -5   7   28.90    6.20
  12   5   7  182.28    9.60
  12  -5   7  145.09   12.80
  10   5   7   57.59    5.50
 -10   5  -7   51.69    8.30
  10  -5   7   46.80    6.90
   8   5   7  929.71   44.40
  -8   5  -7  858.71   53.19
   8  -5   7  931.11   53.29
   6   5   7  695.13   33.80
  -6   5  -7  661.63   40.50
   6  -5   7  676.63   40.70
   4   5   7    0.00    3.20
  -4   5  -7    4.40    4.10
   2   5   7  308.47   21.50
  -2   5  -7  377.06   22.10
   2   5   7  353.36   18.50
   0   5   7   81.49    9.30
   0   5  -7  105.69    9.00
   0   5   7   84.79    7.40
  -2   5   7  235.48   13.50
  -2   5   7  244.98   16.30
   2   5  -7  237.18   15.40
   2  -5  -7  190.58   13.60
   4   5  -7    2.40    4.10
   4   5  -7    3.10    4.10
  -4   5   7    6.60    5.10
   4  -5  -7    6.70    3.50
   6   5  -7   46.20    4.70
   6   5  -7   48.80    6.40
  -6   5   7   44.60    7.80
   8   5  -7  108.09    9.40
   8   5  -7   97.59    7.00
  -8   5   7  109.09   11.10
 -10   5   7  274.47   19.40
  10   5  -7  258.57   14.40
  10   5  -7  272.07   17.30
  12   5  -7  144.79    9.00
 -12   5   7  135.99   13.40
  14   5  -7    3.50    2.70
 -14   5   7    4.40    6.60
  14  -5  -7    5.60    6.30
  16   5  -7  378.76   19.30
 -16   5   7  358.56   26.20
  16  -5  -7  383.16   25.60
 -18   5   7  120.39   13.50
  18   5  -7  113.49    7.40
  18  -5  -7  102.19   12.60
  20   5  -7   58.59    4.90
  20  -5  -7   50.29    8.10
  22   5  -7  191.08   10.40
  22  -5  -7  205.58   14.80
  24   5  -7   24.90    2.70
  24  -5  -7   24.90    5.20
  26  -5  -7  130.59    9.20
  17  -6   7    4.10    3.40
  15  -6   7  154.78    8.90
  15  -6   7  149.99   11.30
  13   6   7  188.98    9.90
  13  -6   7  200.68   13.90
  11   6   7  133.29    7.50
 -11   6  -7  111.89   11.00
  11  -6   7  127.19   10.90
  -9   6  -7  218.88   15.90
   9   6   7  231.28   12.30
   9  -6   7  229.58   16.30
   7   6   7   50.59    5.40
  -7   6  -7   50.69    7.20
   7  -6   7   50.39    7.90
   5   6   7   64.69    5.90
  -5   6  -7   67.29    8.50
  -3   6  -7    5.00    4.90
   3   6   7    7.90    3.50
   1   6   7  207.68   13.90
  -1   6  -7  268.87   17.10
  -1   6  -7  270.47   17.00
  -1   6   7   74.29    8.60
   1   6  -7  104.79    9.50
   1   6  -7  107.59    9.10
  -1   6   7   86.09    7.70
  -3   6   7   88.99    9.80
   3   6  -7  111.19    9.90
  -5   6   7   37.80    6.80
   5   6  -7   37.30    6.10
  -7   6   7    5.90    5.50
   7   6  -7    9.90    3.20
   7   6  -7   10.80    4.70
  -9   6   7  316.87   21.50
   9   6  -7  321.67   16.90
  11   6  -7   47.80    5.10
 -11   6   7   60.09    8.50
  13   6  -7   84.79    6.40
 -13   6   7  105.89   11.20
  15   6  -7   59.69    5.10
 -15   6   7   63.29    8.60
  15  -6  -7   64.59    8.80
  17   6  -7   69.39    5.00
 -17   6   7   43.90    7.70
  17  -6  -7   50.19    8.20
  19   6  -7  121.29    6.60
 -19   6   7  101.79   10.90
  19  -6  -7  106.19   10.40
  -6   7  -7   26.10    5.00
  -4   7  -7   19.50    4.70
   4   7   7   11.80    2.90
  -2   7  -7   14.20    4.50
   2   7   7    8.30    2.90
   0   7  -7   69.89    7.30
   2   7  -7   62.79    6.70
  -6   7   7    8.30    3.40
  -8   7   7   66.19    6.90
 -10   7   7   22.20    4.40
  30   0   8  188.48    9.50
  30   0   8  188.28   10.70
  28   0   8   30.60    4.70
  28   0   8   22.40    3.60
  26   0   8  350.26   18.70
  26   0   8  377.26   17.00
  26   0   8  353.96   17.80
  24   0   8    4.10    2.10
  24   0   8    4.10    2.80
  24   0   8   -0.50    3.60
  22   0   8  985.20   43.10
  22   0   8 1068.69   44.00
  22   0   8  961.90   46.60
  22   0   8  972.20   48.10
  20   0   8  490.85   25.20
  20   0   8  522.95   23.10
  20   0   8  544.75   23.20
  20   0   8  490.75   25.30
  18   0   8   50.19    4.20
  18   0   8   58.79    4.30
  18   0   8   58.89    4.60
  18   0   8   55.99    5.40
  16   0   8  257.17   13.50
  16   0   8  273.27   12.40
  16   0   8  264.57   13.80
  14   0   8   40.10    4.00
  14   0   8   39.90    3.20
  14   0   8   42.60    3.00
  12   0   8 3105.89  134.29
  10   0   8   12.10    1.50
  10   0   8    7.60    1.30
  -8   0  -8  571.04   28.20
   8   0   8  536.85   29.80
  -6   0  -8 1062.39   51.89
   6   0   8 1003.20   55.19
  -4   0  -8  232.18   12.10
   4   0   8  229.88   12.80
  -2   0  -8 1702.23   86.19
   2   0   8 1660.13   91.89
   2   0   8 1805.92   94.89
   0   0  -8  325.87   17.50
   0   0   8  349.77   19.10
  -2   0   8 1279.27   70.49
   2   0  -8 1270.97   63.99
   4   0  -8 1679.23   91.29
   4   0  -8 1746.33   85.69
   6   0  -8 2133.49  104.89
   6   0  -8 2062.99  111.79
   8   0  -8   63.29    4.10
  10   0  -8   12.90    2.00
  12   0  -8 1747.53   87.59
  14   0  -8  441.46   22.70
  18   0  -8  297.17   15.20
  20   0  -8   95.09    6.70
  20   0  -8   92.09    7.70
  20   0  -8   99.29    6.10
  22   0  -8  465.85   28.30
  22   0  -8  488.15   24.00
  22   0  -8  484.85   26.90
  24   0  -8  147.19    8.80
  24   0  -8  151.58    9.70
  26   0  -8 1064.39   51.69
  28   0  -8  376.66   19.50
  30   0  -8  605.64   30.20
  32   0  -8  304.57   15.90
  34   0  -8   30.60    3.10
  29   1   8   33.50    4.70
  29   1   8   28.90    3.70
  29  -1   8   30.20    3.10
  29  -1   8   30.60    4.00
  29  -1   8   24.30    3.30
  27   1   8   25.10    4.90
  27   1   8   33.80    4.20
  27  -1   8   28.80    3.70
  27  -1   8   33.00    3.50
  27  -1   8   23.40    4.30
  25   1   8   26.70    4.10
  25   1   8   26.40    5.20
  25  -1   8   22.30    4.30
  25  -1   8   23.70    3.00
  25  -1   8   23.50    3.60
  25  -1   8   23.10    3.40
  23   1   8   81.39    7.90
  23   1   8   88.29    6.40
  23  -1   8   89.39    7.50
  23  -1   8   82.79    5.70
  23  -1   8   77.29    6.00
  23  -1   8   82.49    6.00
  21   1   8  121.29    7.60
  21   1   8  112.89    9.00
  21  -1   8  119.99    7.50
  21  -1   8  115.49    7.10
  21  -1   8  109.89    7.10
  21  -1   8  119.09    8.40
  19   1   8   30.80    4.80
  19   1   8   33.00    4.00
  19  -1   8   29.30    3.60
  19  -1   8   33.70    4.20
  19  -1   8   33.70    3.50
  17   1   8   68.19    6.40
  17   1   8   68.99    5.10
  17  -1   8   62.29    4.80
  17  -1   8   61.99    5.50
  17  -1   8   65.09    5.00
  15   1   8  113.69    6.70
  15   1   8  124.49    8.00
  15  -1   8  124.59    7.20
  15  -1   8  116.29    6.60
  15  -1   8  116.89    7.40
  13   1   8  166.48    9.60
  13   1   8  169.08    8.50
  13  -1   8  168.78    9.30
  13  -1   8  180.68    9.40
 -11  -1  -8  166.58    9.30
  -9  -1  -8   42.20    3.50
  -7  -1  -8   79.39    5.10
  -5   1  -8  846.32   43.10
  -5  -1  -8  868.11   43.30
  -3   1  -8  577.44   29.10
   3  -1   8  599.54   32.10
  -3  -1  -8  545.75   29.20
  -1   1  -8  226.48   11.80
   1  -1   8  230.38   13.10
  -1  -1  -8  216.28   11.90
   1   1  -8  687.13   37.40
   1   1  -8  699.13   35.10
   1  -1  -8  692.83   35.00
   3   1  -8   50.79    3.70
   3   1  -8   49.99    3.80
   3  -1  -8   49.60    3.60
   5   1  -8 5552.24  288.77
   5   1  -8 5372.46  271.17
   5  -1  -8 5398.86  271.07
   7   1  -8 2186.48  112.29
   7   1  -8 2028.00  105.39
   7  -1  -8 2101.59  105.29
   9   1  -8   82.19    5.20
   9   1  -8   77.29    5.50
   9  -1  -8   86.59    5.10
  11   1  -8   21.60    2.60
  11   1  -8   20.40    2.70
  11  -1  -8   23.00    2.30
  13   1  -8   38.30    3.60
  13   1  -8   37.50    3.50
  13  -1  -8   40.30    3.00
  15   1  -8  360.06   20.10
  17   1  -8  214.58   11.60
  17   1  -8  232.88   13.00
  19   1  -8  511.95   24.20
  19   1  -8  517.95   27.10
  19   1  -8  463.75   28.50
  19  -1  -8  500.85   24.70
  19  -1  -8  454.95   29.20
  21   1  -8  169.18   10.60
  21   1  -8  176.18    9.50
  21  -1  -8  174.58   12.40
  21  -1  -8  183.38   10.30
  23   1  -8  116.59    7.60
  23   1  -8  121.29    6.90
  23  -1  -8   94.19    9.00
  23  -1  -8  110.99    7.70
  25   1  -8   73.39    5.30
  25  -1  -8   80.69    6.30
  25  -1  -8   70.79    7.40
  27   1  -8    4.10    2.40
  27  -1  -8    2.70    2.90
  29   1  -8   70.19    5.30
  29  -1  -8   68.39    6.30
  31   1  -8   11.30    2.60
  31  -1  -8   11.00    3.30
  33   1  -8   -0.10    1.90
  33  -1  -8   -0.70    2.40
  28   2   8    9.00    3.60
  28   2   8    7.70    4.20
  28  -2   8   11.40    2.60
  28  -2   8   16.30    3.40
  26   2   8    1.30    3.00
  26   2   8   -1.90    3.80
  26  -2   8    0.30    2.50
  26  -2   8    2.20    2.30
  26  -2   8    2.80    3.30
  24   2   8   67.39    6.00
  24   2   8   59.29    6.80
  24  -2   8   55.89    4.90
  24  -2   8   55.29    5.50
  24  -2   8   56.69    5.60
  22   2   8   80.99    6.80
  22   2   8   89.09    8.60
  22  -2   8   87.39    6.00
  22  -2   8   92.89    7.20
  22  -2   8   88.49    6.70
  20   2   8   65.09    7.30
  20   2   8   68.39    6.30
  20  -2   8   78.99    6.20
  20  -2   8   80.89    6.60
  18   2   8   30.30    5.10
  18   2   8   30.20    4.20
  18  -2   8   27.10    4.00
  18  -2   8   24.10    3.80
  18  -2   8   29.60    4.00
  16   2   8  124.39    8.80
  16   2   8  127.49    7.20
  16  -2   8  106.79    8.60
  16  -2   8  116.29    7.50
  16  -2   8  104.39    7.60
  14   2   8   20.70    3.50
  14  -2   8   10.90    2.80
  14  -2   8    5.60    2.50
  14  -2   8    9.10    3.10
  12   2   8   62.89    5.90
  12   2   8   55.49    4.60
 -12  -2  -8   60.49    5.10
  12  -2   8   67.99    5.30
  12  -2   8   68.49    6.00
 -10  -2  -8    7.10    2.30
  -2   2  -8    0.50    1.40
   2   2   8    3.30    1.60
   0   2   8  152.98    8.30
   0   2  -8  121.79    7.70
   2   2  -8  727.93   39.10
   2   2  -8  751.02   41.80
  -2   2   8  830.02   42.80
  -2   2   8  793.72   41.60
   2  -2  -8  744.63   39.10
  -4   2   8  231.78   14.20
   4   2  -8  257.17   13.20
   4   2  -8  259.57   14.10
  -4   2   8  248.98   14.00
   4  -2  -8  225.48   13.00
   6   2  -8  110.09    6.90
  -6   2   8   98.99    6.90
   6   2  -8  117.39    6.60
   6  -2  -8   95.29    6.20
   8   2  -8   67.59    5.20
   8  -2  -8   77.09    4.90
  10   2  -8  256.87   15.20
  10  -2  -8  272.67   14.00
  12   2  -8   59.79    4.80
  14   2  -8   33.10    3.40
  14   2  -8   33.70    3.70
  16   2  -8    6.60    2.00
  16   2  -8    5.00    2.10
  16  -2  -8    5.80    3.70
  18   2  -8   12.20    2.50
  18   2  -8   13.80    2.40
  18  -2  -8   14.90    4.40
  20   2  -8  160.48   10.50
  20   2  -8  175.88    9.40
  20  -2  -8  180.28   12.80
  20  -2  -8  170.48   10.70
  22   2  -8  299.77   15.50
  22   2  -8  280.97   17.30
  22  -2  -8  319.27   16.80
  22  -2  -8  319.47   19.90
  24   2  -8   16.70    2.80
  24  -2  -8   24.90    4.30
  24  -2  -8   24.80    5.50
  26   2  -8   57.29    4.70
  26  -2  -8   60.39    6.30
  26  -2  -8   58.49    7.00
  28   2  -8    7.80    2.20
  28  -2  -8    9.40    3.50
  30   2  -8   33.70    3.40
  30  -2  -8   24.80    4.20
  32   2  -8   24.20    2.30
  32  -2  -8   19.20    3.40
  27  -3   8  126.79    7.80
  27  -3   8  125.99    7.90
  27  -3   8  128.39    7.80
  25  -3   8   26.30    3.90
  25  -3   8   26.40    3.90
  23   3   8  204.18   11.20
  23  -3   8  170.18   10.50
  23  -3   8  177.68   11.00
  21   3   8   10.00    4.00
  21   3   8   20.80    6.20
  21  -3   8   18.10    3.80
  21  -3   8   24.60    4.10
  19   3   8  165.28   12.40
  19   3   8  165.98   10.20
  19  -3   8  183.28   12.20
  19  -3   8  170.38   11.00
  19  -3   8  188.08   10.70
  17   3   8 1033.20   45.90
  17   3   8  982.50   49.40
  17  -3   8 1111.39   48.80
  17  -3   8 1090.59   60.79
  17  -3   8 1065.89   52.09
  15   3   8   69.19    6.10
  15   3   8   77.19    7.50
  15  -3   8   61.99    7.00
  15  -3   8   61.49    6.20
  13   3   8  191.98   10.30
  13   3   8  198.38   11.90
  13  -3   8  180.08   11.20
 -13  -3  -8  184.98   11.50
  13  -3   8  189.78   13.00
  11   3   8   84.89    5.30
  11   3   8   95.49    8.60
  11   3   8   81.69    6.30
  11  -3   8  101.79    8.10
   9   3   8  196.98    9.30
   9   3   8  181.58   10.00
   9  -3   8  191.98   13.10
   7   3   8  178.68    9.40
   7   3   8  168.58    8.70
   5   3   8  841.02   42.30
   5   3   8  910.31   47.20
   3   3   8  714.43   38.70
   1   3   8  118.19    7.70
  -1   3   8  700.83   38.20
   3   3  -8   38.10    4.40
  -3   3   8   52.19    3.70
  -3   3   8   47.50    4.60
  -5   3   8  260.47   14.90
  -5   3   8  258.17   15.10
   5   3  -8  240.68   14.80
   5  -3  -8  254.77   13.90
   7   3  -8  619.34   34.10
   7  -3  -8  617.34   31.80
   9   3  -8  202.68   12.00
   9  -3  -8  193.68   11.00
  11   3  -8  322.87   21.60
  11   3  -8  383.96   18.40
  11   3  -8  378.36   20.60
  13   3  -8    3.70    1.90
  13   3  -8   -0.10    2.80
  13   3  -8    2.50    2.10
  13  -3  -8    4.80    4.20
  15   3  -8  613.84   29.40
  15   3  -8  521.55   34.40
  15   3  -8  624.54   33.20
  15  -3  -8  647.44   36.30
  17   3  -8   26.70    3.10
  17   3  -8   25.60    3.50
  17  -3  -8   26.50    6.10
  19   3  -8  343.27   20.10
  19   3  -8  354.06   18.00
  19  -3  -8  362.26   23.20
  21   3  -8  941.61   45.00
  21  -3  -8  913.01   54.69
  23   3  -8   64.99    5.20
  23  -3  -8   80.19    8.90
  25   3  -8  147.59    8.40
  25  -3  -8  148.39   12.40
  27   3  -8   15.50    2.50
  27  -3  -8   13.30    4.50
  29   3  -8  285.07   14.20
  24  -4   8   33.50    3.80
  22  -4   8   44.50    4.60
  20  -4   8   19.20    3.90
  20  -4   8   24.50    4.60
  18  -4   8   12.30    4.40
  18  -4   8   13.50    3.60
  16  -4   8 1160.18   66.69
  14   4   8   15.90    2.50
  14  -4   8   11.30    4.40
  12   4   8  379.06   17.50
  12   4   8  385.66   19.20
  12  -4   8  379.36   23.90
  10   4   8  512.15   24.90
  10  -4   8  485.45   30.40
   8   4   8  205.98   10.80
   8  -4   8  178.38   13.70
   6   4   8  861.41   39.50
  -6   4  -8  742.03   47.20
   6  -4   8  817.52   47.30
   4   4   8   20.20    3.20
  -4   4  -8   20.30    4.50
   4   4   8   26.40    3.50
   4  -4   8   24.50    5.10
   2   4   8  324.57   17.80
   2   4   8  346.27   19.70
   2   4   8  325.17   21.10
  -2   4  -8  377.36   21.50
   0   4  -8   58.59    6.70
   0   4   8   63.59    5.60
   0   4   8   50.19    5.50
   0   4   8   62.49    6.80
  -2   4   8  211.38   14.20
  -2   4   8  215.18   12.90
  -2   4   8  209.88   11.80
   2   4  -8  183.88   13.70
  -4   4   8  488.85   30.10
  -4   4   8  498.65   28.30
  -4   4   8  514.75   25.60
   4   4  -8  477.35   29.70
   4  -4  -8  520.65   26.60
   6   4  -8  147.89   10.30
   6   4  -8  149.29   10.30
  -6   4   8  119.89   10.90
   6   4  -8  149.19    8.50
  -6   4   8  121.99    8.80
   6   4  -8  145.79    9.60
   6  -4  -8  140.39    9.00
   8   4  -8 1728.83   81.59
   8   4  -8 1779.02   96.39
  -8   4   8 1636.34   96.99
  -8   4   8 1650.93   94.89
   8   4  -8 1715.23   91.89
  10   4  -8   15.60    4.10
 -10   4   8   24.10    5.10
  10   4  -8   10.80    2.70
  10   4  -8    7.70    3.00
  12   4  -8  235.88   14.90
 -12   4   8  242.98   17.50
  12   4  -8  253.97   13.30
  12   4  -8  231.58   15.60
  12  -4  -8  256.17   17.90
  14   4  -8  103.69    8.50
  14   4  -8  126.19    7.70
 -14   4   8  130.89   12.00
  14   4  -8  105.69    8.20
  14  -4  -8  127.29   11.80
  16   4  -8  180.98    9.90
 -16   4   8  160.58   14.90
  16  -4  -8  154.78   14.20
  18   4  -8   16.80    3.20
  18  -4  -8   20.20    6.30
  20   4  -8  117.99    7.60
  20  -4  -8  111.89   11.90
  22   4  -8  188.88   10.40
  22  -4  -8  183.28   14.90
  24   4  -8   21.90    2.90
  24  -4  -8   28.80    6.20
  26   4  -8   91.39    5.30
  26  -4  -8   72.69    8.30
  28  -4  -8  120.79    8.70
  21  -5   8   24.40    3.20
  19  -5   8   33.90    4.90
  19  -5   8   21.70    3.60
  17  -5   8   12.30    4.40
  17  -5   8    9.60    3.40
  15  -5   8  224.88   15.60
  13   5   8    3.40    2.40
  13   5   8    3.40    2.10
  13  -5   8    3.90    5.00
  11   5   8   68.49    5.40
  11  -5   8   45.40    7.30
   9   5   8   11.30    3.30
  -9   5  -8   20.00    5.80
   9  -5   8   11.00    5.10
  -7   5  -8   21.00    5.40
   7   5   8   14.00    3.50
   7  -5   8   14.80    5.40
   5   5   8   35.90    4.60
  -5   5  -8   34.80    5.90
   5  -5   8   40.70    6.90
   3   5   8    1.40    3.10
  -3   5  -8    3.60    4.20
   1   5   8   18.40    5.10
  -1   5  -8   13.00    4.70
   1   5   8   13.00    3.70
  -1   5   8  161.78   13.40
  -1   5   8  171.98   10.90
   1   5  -8  177.28   12.80
   3   5  -8   23.80    5.10
   3   5  -8   24.30    5.10
  -3   5   8    8.30    4.00
  -3   5   8   22.60    5.70
  -5   5   8   40.40    7.20
   5   5  -8   32.00    5.60
  -7   5   8   67.89    8.70
   7   5  -8   66.19    8.10
   7   5  -8   63.39    5.70
  -9   5   8  519.45   32.70
   9   5  -8  530.05   31.20
   9   5  -8  509.45   26.30
  11   5  -8    2.40    2.80
  11   5  -8    5.20    3.90
 -11   5   8   14.10    6.10
 -11   5   8    1.70    2.40
 -13   5   8   14.80    6.80
  13   5  -8   14.70    3.30
  15   5  -8    9.80    3.00
 -15   5   8   19.80    7.00
  15  -5  -8   25.40    8.00
  17   5  -8   53.89    5.60
 -17   5   8   74.39   11.10
  17  -5  -8   81.19   10.60
 -19   5   8   13.90    7.70
  19   5  -8   13.00    3.10
  19  -5  -8   11.90    6.80
  21   5  -8    4.60    2.30
  21  -5  -8    8.20    5.90
  23   5  -8   14.20    2.30
  23  -5  -8    2.80    4.80
  25   5  -8   24.00    2.50
  25  -5  -8   28.80    4.80
  16  -6   8   74.69    7.00
  14  -6   8    6.80    3.00
  14  -6   8   13.20    4.30
 -12   6  -8   95.69   10.10
 -12   6  -8   90.69    9.80
  12  -6   8  111.89    9.70
  10   6   8   49.30    4.50
 -10   6  -8   40.00    6.70
  10  -6   8   43.80    6.90
  -8   6  -8   27.50    6.10
   8   6   8   31.30    3.70
   8  -6   8   24.60    6.00
  -6   6  -8    6.70    4.70
   6   6   8    2.30    3.00
   6  -6   8    4.50    5.20
   4   6   8   14.60    3.60
  -4   6  -8   13.30    5.50
  -4   6  -8   14.50    5.30
  -2   6  -8   33.50    5.80
   2   6   8   31.70    4.60
  -2   6  -8   34.40    6.20
   0   6  -8   24.20    5.40
   0   6  -8   26.70    5.80
   0   6   8   19.10    4.20
   2   6  -8   44.60    6.60
  -2   6   8   36.40    6.00
  -2   6   8   38.50    5.40
   4   6  -8   10.80    4.90
  -4   6   8    5.80    5.30
   6   6  -8  154.48   12.00
  -6   6   8  151.88   12.80
   8   6  -8   -0.60    2.70
   8   6  -8    0.80    4.00
  -8   6   8   12.90    5.70
 -10   6   8   62.99    8.50
  10   6  -8   55.79    5.40
 -12   6   8  110.19   11.00
  12   6  -8   72.39    6.00
  14   6  -8   18.30    3.20
 -14   6   8   17.00    6.80
  16   6  -8   34.90    3.90
 -16   6   8   42.00    7.30
  16  -6  -8   40.90    7.40
 -18   6   8   20.00    6.30
  18   6  -8   18.50    2.90
  18  -6  -8   25.80    6.50
  20  -6  -8   20.40    5.10
  -5   7  -8  104.49    9.00
  -3   7  -8  127.89   10.10
  -1   7  -8  136.89   10.40
   1   7  -8  417.96   24.90
   3   7  -8    3.90    3.30
  -9   7   8  142.19   10.10
  29   0   9    1.70    3.10
  29   0   9    0.30    2.20
  27   0   9   -0.50    2.60
  27   0   9   -2.80    3.40
  25   0   9    1.30    3.50
  25   0   9    3.30    2.00
  25   0   9   -3.00    2.40
  23   0   9    5.00    3.90
  23   0   9    5.10    2.70
  23   0   9    2.30    2.00
  21   0   9   -1.10    1.90
  21   0   9    0.20    2.30
  21   0   9    1.00    3.40
  21   0   9    0.40    2.20
  19   0   9    0.70    2.20
  19   0   9    1.60    1.80
  19   0   9    1.40    3.20
  19   0   9    0.40    2.20
  17   0   9    2.60    1.80
  17   0   9    2.70    2.80
  17   0   9    2.90    2.10
  17   0   9    0.40    1.60
  15   0   9   -2.60    1.50
  15   0   9    0.50    1.50
  15   0   9    2.10    2.40
  13   0   9    0.80    1.40
  13   0   9    0.50    1.30
  13   0   9    1.20    2.00
  11   0   9    2.80    1.40
   9   0   9    1.20    1.10
  -5   0  -9    2.20    1.40
  -3   0  -9    1.20    1.30
  -1   0  -9    2.80    1.60
   1   0   9    1.00    1.00
  -1   0   9    2.70    1.20
   1   0  -9    0.80    1.50
   3   0  -9    3.40    1.30
   3   0  -9    5.00    1.70
   5   0  -9    4.40    1.60
   5   0  -9    3.90    1.60
   7   0  -9    0.60    1.50
   7   0  -9    0.60    1.60
   9   0  -9    1.60    1.60
   9   0  -9    2.30    1.70
  11   0  -9    3.50    1.60
  13   0  -9    5.70    1.80
  15   0  -9    1.70    1.60
  19   0  -9   -0.20    1.90
  19   0  -9    0.40    1.80
  19   0  -9    2.70    3.00
  21   0  -9    0.80    3.00
  21   0  -9   -0.50    2.10
  21   0  -9   -0.20    1.80
  23   0  -9    0.90    2.30
  23   0  -9    2.40    3.20
  23   0  -9    2.10    2.10
  25   0  -9   -2.00    2.20
  27   0  -9    6.60    2.60
  29   0  -9    0.30    2.50
  31   0  -9    6.60    2.70
  33   0  -9    2.00    2.40
  28   1   9   53.69    4.90
  28   1   9   47.40    5.40
  28  -1   9   52.79    5.10
  28  -1   9   51.69    4.30
  28  -1   9   45.80    4.00
  26   1   9    0.20    3.90
  26   1   9    8.00    3.20
  26  -1   9   10.00    3.60
  26  -1   9    3.20    2.60
  26  -1   9    6.20    2.40
  24   1   9  142.29    8.60
  24   1   9  149.69   10.40
  24  -1   9  147.49    8.70
  24  -1   9  131.69    7.90
  24  -1   9  145.59    8.20
  24  -1   9  146.59    9.60
  22   1   9  143.29    8.80
  22   1   9  141.69   10.60
  22  -1   9  158.08    8.50
  22  -1   9  149.88    8.40
  22  -1   9  152.08   10.00
  22  -1   9  153.98    9.10
  20   1   9  299.37   16.10
  20   1   9  295.57   14.30
  20  -1   9  280.57   14.20
  20  -1   9  281.07   15.30
  20  -1   9  294.27   14.00
  20  -1   9  294.57   15.50
  18   1   9   84.19    7.30
  18   1   9   74.79    5.80
  18  -1   9   74.69    5.60
  18  -1   9   75.79    5.70
  18  -1   9   85.79    6.50
  16   1   9  297.77   13.60
  16   1   9  281.27   15.10
  16  -1   9  293.07   14.70
  16  -1   9  270.87   13.70
  16  -1   9  288.87   15.00
  14   1   9   80.59    6.20
  14   1   9   74.49    4.40
  14   1   9   78.09    5.00
  14  -1   9   74.19    5.60
  14  -1   9   74.59    5.30
  12   1   9   32.40    3.90
  12   1   9   35.30    3.30
  12   1   9   25.70    2.30
  12  -1   9   35.60    3.40
  12  -1   9   29.90    3.60
 -10  -1  -9  287.47   15.30
   8   1   9  315.37   14.00
  -8  -1  -9  307.57   16.40
  -6   1  -9 1829.32   93.69
  -6  -1  -9 1915.61   93.89
  -4   1  -9  684.03   34.30
  -4  -1  -9  668.13   34.40
  -2   1  -9  563.74   28.30
   2  -1   9  572.04   31.20
  -2  -1  -9  530.15   28.30
   0   1  -9  658.93   33.20
   0  -1  -9  644.74   33.20
   0  -1   9  657.33   36.60
   2   1  -9  779.72   42.60
   2   1  -9  776.42   40.00
   2  -1  -9  815.92   40.00
   4   1  -9  741.23   38.40
   4   1  -9  763.52   40.90
   4  -1  -9  767.82   38.30
   6   1  -9 1994.20  102.99
   6   1  -9 2107.89  109.69
   6  -1  -9 2064.59  102.79
   8   1  -9   35.40    3.50
   8   1  -9   35.00    3.30
   8  -1  -9   37.90    3.30
  10   1  -9    8.10    1.90
  10   1  -9    9.30    2.10
  10  -1  -9    8.80    1.90
  12   1  -9    8.10    2.00
  12   1  -9    6.80    2.10
  12  -1  -9   10.90    1.80
  14   1  -9  338.37   18.40
  14   1  -9  359.26   19.60
  16   1  -9  228.88   13.20
  16   1  -9  224.48   12.00
  18   1  -9  427.66   20.40
  18   1  -9  383.06   24.10
  18   1  -9  426.56   22.90
  18  -1  -9  395.56   24.70
  18  -1  -9  407.66   20.90
  20   1  -9   50.19    5.30
  20   1  -9   53.79    4.70
  20   1  -9   53.59    4.20
  20  -1  -9   54.99    5.10
  20  -1  -9   51.09    6.30
  22   1  -9   87.89    6.00
  22   1  -9   97.29    6.80
  22  -1  -9   97.09    8.60
  22  -1  -9  101.19    6.90
  24   1  -9  126.19    7.60
  24  -1  -9  123.39   10.00
  24  -1  -9  124.29    8.30
  26   1  -9   12.90    2.70
  26  -1  -9    6.40    3.10
  26  -1  -9    7.90    3.90
  28   1  -9  167.48    9.70
  28  -1  -9  173.28   10.40
  30   1  -9  135.19    8.10
  30  -1  -9  134.49    8.80
  32   1  -9  196.78   10.70
  32  -1  -9  198.98   11.30
  34   1  -9   46.00    3.70
  34  -1  -9   49.80    4.40
  27   2   9  149.79   10.40
  27   2   9  160.98    8.80
  27  -2   9  158.38    9.10
  27  -2   9  143.29    8.00
  27  -2   9  163.38    9.10
  27  -2   9  161.08    9.50
  25   2   9    1.80    3.00
  25   2   9    4.60    3.90
  25  -2   9   -2.20    2.20
  25  -2   9   -1.30    3.20
  25  -2   9    0.00    2.50
  23   2   9  532.05   28.80
  23   2   9  582.14   26.30
  23  -2   9  596.74   29.30
  23  -2   9  607.04   25.80
  23  -2   9  586.14   28.00
  21   2   9  239.78   12.40
  21   2   9  223.08   14.10
  21  -2   9  230.38   13.20
  21  -2   9  238.88   13.10
  19   2   9  109.99    7.40
  19   2   9  103.59    8.90
  19  -2   9   98.69    7.30
  19  -2   9  100.69    7.50
  17   2   9  217.48   11.00
  17   2   9  217.58   12.70
  17  -2   9  205.08   11.90
  17  -2   9  210.78   11.50
  17  -2   9  191.68   13.10
  15   2   9  351.56   18.50
  15   2   9  343.07   16.80
  15  -2   9  361.86   21.70
  15  -2   9  364.56   17.90
  15  -2   9  377.56   18.90
  13   2   9 1016.60   44.50
  13   2   9 1030.30   48.00
  13  -2   9 1069.99   50.69
  13  -2   9 1072.89   47.70
  13  -2   9 1018.00   59.29
  11   2   9  379.46   19.80
  11   2   9  376.26   18.10
  11  -2   9  418.06   24.10
  11  -2   9  427.86   20.70
 -11  -2  -9  415.16   21.60
  -9  -2  -9  907.31   46.40
  -7  -2  -9  308.27   16.60
  -5   2  -9  670.33   35.70
  -5  -2  -9  738.73   36.20
  -3   2  -9  478.75   24.90
  -3  -2  -9  489.95   25.20
   3  -2   9  489.25   27.70
  -1   2  -9  337.77   16.80
  -1  -2  -9  301.97   16.90
   1   2  -9 1502.55   76.49
   1  -2  -9 1540.85   76.49
   3   2  -9  506.95   26.80
  -3   2   9  533.85   28.50
  -3   2   9  542.65   29.20
   3   2  -9  508.95   28.60
   3  -2  -9  506.75   26.70
   5   2  -9 1736.13   91.59
  -5   2   9 1696.33   91.49
   5   2  -9 1772.32   85.99
   5  -2  -9 1638.24   85.79
   7   2  -9  723.33   37.00
   7   2  -9  726.23   39.30
   7  -2  -9  714.73   36.70
   9   2  -9  758.72   40.40
   9  -2  -9  722.33   37.60
  11   2  -9  645.34   36.90
  11  -2  -9  706.53   34.50
  13   2  -9  524.85   29.00
  15   2  -9  377.96   21.50
  15   2  -9  384.76   19.10
  17   2  -9  271.87   15.60
  17   2  -9  282.27   13.90
  17   2  -9  254.27   16.20
  17  -2  -9  263.67   17.70
  19   2  -9  128.49    7.50
  19   2  -9  125.99    8.50
  19  -2  -9  134.09   10.80
  21   2  -9  349.07   17.20
  21   2  -9  320.27   19.30
  21  -2  -9  348.47   21.80
  23   2  -9    4.20    2.20
  23  -2  -9   12.60    4.90
  23  -2  -9    9.90    3.40
  25   2  -9  575.04   27.90
  25  -2  -9  541.15   29.00
  25  -2  -9  576.34   34.10
  27   2  -9   65.39    4.80
  27  -2  -9   61.89    7.20
  27  -2  -9   56.39    5.90
  29   2  -9  193.28   10.20
  29  -2  -9  177.38   11.40
  31   2  -9  160.28    8.40
  31  -2  -9  144.49    9.50
  26  -3   9    5.20    2.60
  26  -3   9    5.50    2.60
  26  -3   9    2.50    2.90
  24  -3   9   11.60    3.30
  24  -3   9    8.60    3.30
  22   3   9   35.50    5.30
  22  -3   9   44.00    4.90
  22  -3   9   36.00    4.60
  22  -3   9   37.50    3.80
  20   3   9  337.17   16.90
  20   3   9  366.66   20.00
  20  -3   9  354.06   17.60
  20  -3   9  328.37   18.50
  18   3   9   77.19    8.00
  18   3   9   81.19    6.70
  18  -3   9   67.79    6.60
  18  -3   9   68.69    7.20
  18  -3   9   59.19    6.50
  16   3   9  599.74   27.70
  16   3   9  568.34   30.00
  16  -3   9  616.74   29.30
  16  -3   9  617.14   31.20
  16  -3   9  655.23   36.30
  14   3   9   71.29    6.50
  14   3   9   65.39    7.20
  14  -3   9   75.89    6.70
  14  -3   9   77.89    7.60
 -12  -3  -9   12.40    3.00
  12  -3   9    4.50    2.90
  10   3   9   65.39    4.80
  10   3   9   75.39    4.80
  10   3   9   64.89    6.20
 -10  -3  -9   78.19    6.30
  10  -3   9   81.19    7.20
   8   3   9   10.10    2.20
   8   3   9    9.10    2.10
   6   3   9  155.38    9.30
   6  -3   9  189.78   12.10
   4   3   9   85.49    5.70
   2   3   9   75.09    5.40
   2   3   9   69.79    5.40
   0   3   9  222.28   13.10
  -2   3   9   54.59    4.90
   2  -3  -9   56.19    4.80
  -4   3   9  272.27   16.10
  -4   3   9  286.47   16.10
   4  -3  -9  268.87   15.10
  -6   3   9   95.19    6.60
   6   3  -9   93.69    6.80
  -6   3   9   93.89    7.00
   6  -3  -9   97.59    6.50
   8   3  -9   34.40    4.10
   8  -3  -9   38.50    4.00
  10   3  -9   24.70    3.20
  10   3  -9   24.20    3.40
  10   3  -9   26.60    4.40
  10  -3  -9   26.10    3.20
  12   3  -9    2.40    2.00
  12   3  -9    2.50    2.20
  12   3  -9    2.90    3.10
 -12   3   9    2.20    4.50
 -14   3   9  352.56   23.40
  14   3  -9  357.56   18.00
  14   3  -9  366.56   20.40
  14   3  -9  312.47   21.20
  14  -3  -9  388.56   23.10
  16   3  -9    4.10    2.90
  16   3  -9    2.60    2.40
  16   3  -9    7.20    2.30
  16  -3  -9   11.00    5.10
  18   3  -9   12.80    3.00
  18   3  -9   13.80    2.70
  18  -3  -9    9.10    5.40
  20   3  -9    5.40    2.50
  20  -3  -9   16.90    5.70
  22   3  -9  173.88    9.70
  22  -3  -9  167.18   14.00
  24   3  -9  123.89    7.40
  24  -3  -9  116.19   11.20
  26   3  -9   61.79    4.70
  26  -3  -9   63.59    7.70
  28   3  -9   18.70    2.50
  28  -3  -9   14.70    4.30
  30   3  -9   16.70    2.00
  23  -4   9   25.50    3.70
  23  -4   9   32.00    3.70
  23  -4   9   22.50    3.60
  21  -4   9  108.39    7.40
  19  -4   9  244.58   13.70
  19  -4   9  267.67   16.70
  17  -4   9   46.20    5.30
  17  -4   9   54.59    6.90
  13   4   9  141.09    8.00
  11   4   9   65.19    5.30
  11   4   9   62.29    5.00
  11  -4   9   71.19    7.90
   9   4   9   27.30    3.40
  -9  -4  -9   27.10    4.30
   7   4   9   86.29    6.60
   7  -4   9  120.99    9.50
   5   4   9   54.99    5.30
  -5   4  -9   51.29    6.70
   5  -4   9   76.89    7.40
  -3   4  -9   26.60    5.20
   3   4   9   39.20    4.80
   3   4   9   24.20    3.50
   3   4   9   35.70    3.90
   3  -4   9   26.30    5.00
   1   4   9  245.88   15.60
  -1   4  -9  220.98   15.50
   1   4   9  246.18   13.00
   1   4   9  226.08   14.10
   1   4  -9  188.88   13.50
  -1   4   9  198.48   12.40
  -1   4   9  198.78   11.40
  -1   4   9  188.78   13.60
   1  -4  -9  209.68   12.10
  -3   4   9   24.80    4.90
  -3   4   9   22.40    3.80
  -3   4   9   20.20    3.70
   3   4  -9   20.90    4.70
   3  -4  -9   24.70    4.10
   5   4  -9  251.37   17.10
  -5   4   9  268.67   17.80
   5   4  -9  267.37   17.20
   5  -4  -9  291.67   15.60
  -7   4   9   61.19    7.50
  -7   4   9   54.19    4.70
   7   4  -9   44.90    6.10
   7   4  -9   49.00    4.90
   7  -4  -9   68.99    5.90
   9   4  -9  296.77   18.70
   9   4  -9  313.27   16.60
   9   4  -9  317.47   19.80
  -9   4   9  331.77   20.90
  11   4  -9  153.68   11.40
  11   4  -9  170.98   12.20
  11   4  -9  172.08   10.20
 -11   4   9  205.58   14.00
 -13   4   9   32.80    6.60
  13   4  -9   42.80    4.30
  13   4  -9   33.80    4.70
  13   4  -9   35.70    5.20
  13  -4  -9   43.90    8.20
  15   4  -9   28.00    3.90
  15   4  -9   32.10    4.30
  15  -4  -9   33.70    6.90
  17   4  -9   10.90    3.00
 -17   4   9   11.50    6.40
  17  -4  -9   17.70    7.00
  19   4  -9    7.00    2.80
  19  -4  -9    4.50    5.90
  21   4  -9   11.80    3.00
  21  -4  -9    3.30    6.10
  23   4  -9   23.90    3.20
  23  -4  -9   17.50    6.10
  25   4  -9    6.90    2.30
  25  -4  -9    2.60    4.70
  27   4  -9   20.50    2.40
  27  -4  -9   24.10    4.90
  20  -5   9  293.17   14.50
  20  -5   9  294.07   17.70
  18  -5   9   16.80    3.40
  18  -5   9   20.30    4.40
  16  -5   9   49.20    5.20
  16  -5   9   58.59    6.90
  14  -5   9  171.08   12.90
  12   5   9   25.50    3.10
  12   5   9   35.00    3.60
  12  -5   9   25.20    5.80
  10   5   9  452.15   22.10
  10  -5   9  417.06   27.40
  -8   5  -9   40.60    7.30
   8   5   9   46.60    4.80
   8  -5   9   44.50    7.20
   6   5   9  120.09    8.00
  -6   5  -9   99.49   10.30
   6  -5   9  104.09   10.80
  -4   5  -9   11.60    4.90
   4   5   9   13.10    3.70
   4  -5   9   12.80    5.40
   2   5   9  116.09    8.30
  -2   5  -9  133.79   10.20
   2   5   9  102.59    9.60
   0   5   9  381.96   19.60
   0   5   9  339.77   22.80
   0   5  -9  373.86   23.10
   2   5  -9   62.39    7.90
  -2   5   9   68.19    6.70
   2   5  -9   68.99    8.00
  -2   5   9   65.79    8.00
  -4   5   9 1136.99   65.99
   4   5  -9 1125.49   65.49
   4   5  -9 1114.19   65.39
  -4   5   9 1178.68   56.19
   6   5  -9   36.10    6.20
  -8   5   9  369.06   24.70
   8   5  -9  403.26   23.70
   8   5  -9  354.16   19.60
 -10   5   9  406.46   26.30
  10   5  -9  401.86   24.50
  10   5  -9  388.86   20.70
  12   5  -9   57.99    5.60
 -12   5   9   54.99    8.90
  12   5  -9   55.99    6.40
  14   5  -9  281.37   15.20
 -14   5   9  291.87   20.90
  14  -5  -9  269.57   21.20
  16   5  -9   11.00    3.20
 -16   5   9    5.80    6.60
  16  -5  -9   -3.20    6.90
  18   5  -9  257.57   14.00
 -18   5   9  259.47   20.40
  18  -5  -9  266.77   19.70
 -20   5   9    6.50    7.20
  20   5  -9    6.20    2.70
  20  -5  -9   17.80    6.50
  22   5  -9  181.08    9.60
  22  -5  -9  162.18   13.70
  24   5  -9  201.48   10.50
  24  -5  -9  210.08   14.20
  15  -6   9    5.00    3.40
  13  -6   9  151.28   10.70
  13  -6   9  130.09    8.30
 -11   6  -9   14.10    5.20
 -11   6  -9    6.30    4.60
  11  -6   9   12.70    4.80
  -9   6  -9   26.10    5.80
   9   6   9   36.40    3.70
  -9   6  -9   26.20    5.70
   9  -6   9   26.80    5.70
  -7   6  -9  257.57   17.90
  -7   6  -9  260.87   18.00
   7   6   9  277.57   14.30
   7  -6   9  266.87   18.20
  -5   6  -9   72.19    8.60
  -5   6  -9   72.29    8.40
   5   6   9   62.69    6.20
   5  -6   9   76.59    9.00
  -3   6  -9  417.06   24.90
   3   6   9  367.46   20.70
  -3   6  -9  415.86   25.10
  -1   6  -9    3.00    4.60
   1   6   9    5.60    3.50
  -1   6  -9    1.80    4.80
  -1   6   9  230.08   14.00
   1   6  -9  261.87   17.10
  -3   6   9  156.88   12.20
   3   6  -9  156.98   12.30
  -5   6   9   14.20    5.40
   5   6  -9    5.90    4.80
  -7   6   9  192.68   15.20
   7   6  -9  214.18   14.30
   9   6  -9    1.90    2.80
  -9   6   9    9.70    5.80
   9   6  -9    1.80    4.00
  11   6  -9  313.77   17.90
 -11   6   9  391.96   23.40
 -13   6   9   59.99    8.20
  13   6  -9   40.80    4.40
 -15   6   9   90.99   10.90
  15   6  -9   89.09    6.30
  17   6  -9  238.58   12.60
 -17   6   9  244.98   17.40
  17  -6  -9  228.68   17.20
 -19   6   9   29.30    6.60
  19   6  -9   44.00    3.80
  19  -6  -9   38.70    6.70
  -4   7  -9   88.99    8.20
  -2   7  -9    8.60    4.00
   0   7  -9   12.50    4.00
   2   7  -9   20.70    4.10
   4   7  -9    2.80    3.10
  28   0  10   71.19    6.70
  28   0  10   73.69    5.30
  26   0  10   43.70    4.40
  26   0  10   46.50    5.50
  24   0  10  322.07   16.50
  24   0  10  327.47   17.50
  24   0  10  334.57   15.70
  22   0  10  210.98   11.10
  22   0  10  204.48   10.90
  22   0  10  206.98   12.60
  20   0  10  293.97   13.30
  20   0  10  269.87   13.50
  20   0  10  268.77   15.20
  20   0  10  272.77   14.40
  18   0  10  135.09    7.20
  18   0  10  128.69    7.50
  18   0  10  124.69    7.50
  18   0  10  132.99    9.00
  16   0  10 1258.87   54.19
  16   0  10 1257.37   56.69
  16   0  10 1200.98   59.39
  14   0  10 2876.61  121.19
  14   0  10 2777.32  124.99
  14   0  10 2737.23  132.79
  12   0  10   43.00    4.20
  12   0  10   31.90    3.10
  12   0  10   35.60    3.00
  10   0  10  846.82   37.10
   8   0  10   22.00    2.20
  -8   0 -10   20.90    2.50
  -6   0 -10 4579.04  228.48
  -4   0 -10 1077.59   54.29
  -2   0 -10   41.90    3.30
   0   0  10 1656.93   86.19
   0   0 -10 1460.15   78.19
   2   0 -10  153.28    8.50
  -2   0  10  153.18    9.20
   4   0 -10  667.73   38.30
   4   0 -10  746.73   35.90
   6   0 -10  431.96   21.80
   6   0 -10  414.16   23.40
   8   0 -10  750.82   37.90
   8   0 -10  741.33   40.50
  10   0 -10 1246.98   61.79
  10   0 -10 1206.18   65.89
  12   0 -10   22.90    2.60
  12   0 -10   22.40    2.80
  14   0 -10 1384.06   70.69
  14   0 -10 1426.66   75.49
  16   0 -10    6.20    2.10
  18   0 -10  680.63   40.00
  18   0 -10  708.33   37.90
  18   0 -10  680.93   33.70
  20   0 -10   97.79    6.20
  20   0 -10   90.79    6.90
  20   0 -10   86.09    7.70
  22   0 -10  177.68   11.20
  22   0 -10  175.48   12.00
  22   0 -10  172.18    9.90
  24   0 -10  130.59    8.00
  24   0 -10  126.59    9.60
  24   0 -10  128.49    8.90
  26   0 -10   28.30    3.70
  28   0 -10   70.09    5.80
  30   0 -10   27.60    3.80
  32   0 -10  307.77   16.10
  34   0 -10  564.74   27.70
  29   1  10   12.60    3.50
  29  -1  10   12.80    3.20
  27   1  10   54.59    5.70
  27   1  10   56.69    4.90
  27  -1  10   56.29    5.40
  27  -1  10   48.10    4.60
  27  -1  10   53.99    4.30
  25   1  10   -2.60    2.60
  25   1  10    1.70    3.90
  25  -1  10    1.30    3.30
  25  -1  10   -0.50    1.80
  25  -1  10   -3.30    2.30
  25  -1  10   -1.80    2.10
  23   1  10  224.28   13.50
  23   1  10  220.38   11.70
  23  -1  10  226.38   11.30
  23  -1  10  226.98   12.40
  23  -1  10  211.38   11.20
  23  -1  10  237.58   13.10
  21   1  10  225.88   11.70
  21   1  10  226.28   13.70
  21  -1  10  220.98   11.40
  21  -1  10  231.28   11.40
  21  -1  10  217.48   12.90
  21  -1  10  227.18   12.50
  19   1  10    2.50    2.70
  19   1  10   -1.00    3.40
  19  -1  10    0.40    2.30
  19  -1  10    0.30    2.20
  19  -1  10    5.50    3.10
  17   1  10   59.19    4.80
  17   1  10   48.70    5.30
  17  -1  10   40.60    4.40
  17  -1  10   51.09    5.00
  17  -1  10   48.60    4.70
  15   1  10   54.69    4.60
  15   1  10   50.69    5.10
  15  -1  10   53.59    5.10
  15  -1  10   50.39    4.50
  13   1  10  290.97   15.00
  13   1  10  309.47   14.00
  13   1  10  312.87   15.40
  13  -1  10  308.17   15.10
  13  -1  10  276.77   17.90
  13  -1  10  323.27   15.70
  11   1  10  191.68    9.30
  11   1  10  176.98    9.80
  11  -1  10  211.68   10.50
   9   1  10   36.30    2.70
  -9  -1 -10   37.70    3.40
   7   1  10 1512.05   66.79
  -7  -1 -10 1568.24   77.49
  -5   1 -10  656.33   33.40
  -5  -1 -10  657.03   33.50
  -3   1 -10    4.40    1.60
  -3  -1 -10    5.90    1.80
   3  -1  10    4.40    1.30
  -1   1 -10   94.69    5.90
   1  -1  10   99.89    6.40
  -1  -1 -10   99.89    6.00
   1   1 -10   44.10    3.60
  -1   1  10   44.70    3.20
  -1  -1  10   47.80    3.90
   1  -1 -10   41.50    3.50
   3   1 -10   51.29    3.80
   3   1 -10   45.10    3.90
   3  -1 -10   49.70    3.70
   5   1 -10    2.00    1.80
   5   1 -10    1.80    1.60
   5  -1 -10    1.70    1.60
   7   1 -10  241.68   13.00
   7   1 -10  246.58   13.90
   7  -1 -10  236.38   12.90
   9   1 -10  730.73   37.00
   9   1 -10  700.33   39.40
   9  -1 -10  745.13   36.90
  11   1 -10  515.55   26.10
  11   1 -10  504.65   27.80
  11  -1 -10  494.25   25.90
  13   1 -10  151.48    8.80
  13   1 -10  148.89    9.30
  13  -1 -10  156.68    8.50
  15   1 -10   15.00    2.50
  15   1 -10   11.40    2.30
  17   1 -10   80.79    5.20
  17   1 -10   74.09    6.50
  17   1 -10   77.49    5.80
  17  -1 -10   74.99    7.20
  19   1 -10   10.20    2.30
  19   1 -10   11.80    2.50
  19   1 -10   12.40    3.30
  19  -1 -10   16.70    4.30
  19  -1 -10   16.50    3.00
  21   1 -10  368.06   17.90
  21   1 -10  342.97   20.10
  21   1 -10  347.87   21.10
  21  -1 -10  338.27   18.40
  21  -1 -10  363.06   22.10
  23   1 -10  245.98   15.20
  23   1 -10  263.27   13.60
  23  -1 -10  266.97   17.10
  23  -1 -10  255.67   14.10
  25   1 -10  133.89    7.90
  25  -1 -10  127.99    8.60
  25  -1 -10  128.29   10.30
  27   1 -10   54.99    5.00
  27  -1 -10   51.99    6.40
  27  -1 -10   60.49    5.90
  29   1 -10   -1.10    2.30
  29  -1 -10   -1.90    2.80
  31   1 -10  144.59    8.50
  31  -1 -10  144.99    9.10
  33   1 -10  287.37   14.20
  33  -1 -10  266.67   14.60
  28  -2  10    0.80    1.80
  28  -2  10    2.20    2.90
  26   2  10   -3.80    3.80
  26   2  10    2.80    2.80
  26  -2  10   -0.70    2.10
  26  -2  10   -2.10    2.30
  26  -2  10   -0.80    2.20
  26  -2  10    2.20    3.10
  24   2  10    2.50    4.00
  24   2  10    7.30    3.20
  24  -2  10    4.50    3.40
  24  -2  10    2.60    2.40
  24  -2  10    8.60    2.90
  22   2  10  165.08   11.10
  22   2  10  148.79    9.10
  22  -2  10  144.29    8.30
  22  -2  10  146.19    9.40
  22  -2  10  153.68    9.80
  20   2  10  350.66   16.70
  20   2  10  340.77   18.60
  20  -2  10  341.97   18.20
  20  -2  10  336.57   17.70
  18   2  10   12.40    3.40
  18   2  10    9.30    4.30
  18  -2  10    6.20    2.90
  18  -2  10    5.70    3.10
  16   2  10   92.89    7.70
  16   2  10   93.39    6.20
  16  -2  10   66.59    6.20
  16  -2  10   68.79    6.10
  16  -2  10   61.29    6.30
  14   2  10   15.40    3.60
  14   2  10   16.40    3.10
  14  -2  10   14.30    3.30
  14  -2  10   10.50    2.80
  14  -2  10    8.70    2.90
  12   2  10   21.80    3.80
  12   2  10   24.30    3.30
  12   2  10   21.70    2.50
  10   2  10    5.40    2.90
  10   2  10    5.10    2.20
  10   2  10    9.80    2.00
 -10  -2 -10   10.20    2.60
   8   2  10    6.40    1.90
  -8  -2 -10    9.60    2.60
  -6  -2 -10   18.40    2.90
  -4   2 -10   48.20    3.60
  -4  -2 -10   51.39    4.30
  -2   2 -10    6.40    1.80
  -2  -2 -10    7.40    2.30
   0   2 -10  118.19    7.00
   0  -2 -10  119.79    7.20
  -2   2  10   92.69    5.40
   2   2 -10   80.69    5.60
   2  -2 -10   82.39    5.60
  -4   2  10   15.40    2.10
   4   2 -10   17.00    2.60
   4   2 -10   19.20    2.80
   4  -2 -10   19.60    2.50
   6   2 -10   35.40    3.80
   6   2 -10   32.20    3.70
   6  -2 -10   45.50    3.70
   8   2 -10 3098.69  155.78
   8   2 -10 3151.08  165.88
   8  -2 -10 3084.89  155.48
  10   2 -10 1405.86   72.49
  10  -2 -10 1284.67   67.69
  12   2 -10   71.59    5.70
  14   2 -10  285.97   14.60
  14   2 -10  277.47   16.40
  16   2 -10   36.30    4.00
  16   2 -10   43.30    4.50
  16   2 -10   41.10    4.70
  16  -2 -10   58.89    7.00
  18   2 -10    4.70    2.70
  18   2 -10    3.20    2.30
  18   2 -10    7.40    2.10
  18  -2 -10    1.90    3.80
  20   2 -10    2.00    2.30
  20   2 -10    2.10    2.50
  20   2 -10   -0.60    1.90
  20  -2 -10    4.50    4.30
  22   2 -10    6.60    2.30
  22   2 -10    3.20    2.40
  22  -2 -10    6.20    4.30
  24   2 -10    1.10    2.20
  24  -2 -10    5.60    4.60
  24  -2 -10    9.80    3.60
  26   2 -10   34.70    3.90
  26  -2 -10   47.00    6.50
  26  -2 -10   48.90    5.50
  28   2 -10    0.90    2.20
  28  -2 -10   -0.80    3.60
  28  -2 -10    1.20    3.10
  30   2 -10   46.50    4.30
  30  -2 -10   54.99    5.60
  32   2 -10    5.00    1.90
  32  -2 -10    6.20    2.70
  25  -3  10   59.59    5.80
  25  -3  10   60.39    5.20
  25  -3  10   62.79    5.40
  23  -3  10   78.29    6.20
  23  -3  10   73.99    6.50
  23  -3  10   74.79    5.10
  21   3  10   64.99    5.80
  21  -3  10   56.99    5.80
  21  -3  10   47.50    5.20
  19   3  10  122.49    8.20
  19  -3  10  114.99    8.40
  19  -3  10  102.59    8.90
  19  -3  10  123.09    8.40
  17   3  10  637.54   32.80
  17   3  10  680.23   30.00
  17  -3  10  666.23   33.80
  17  -3  10  690.83   39.10
  17  -3  10  658.43   31.60
  15   3  10  297.87   15.40
  15  -3  10  228.68   14.20
  15  -3  10  242.88   16.00
  15  -3  10  230.38   13.30
  13   3  10  206.68   11.00
  13   3  10  234.28   14.30
  13   3  10  204.38   11.50
  13  -3  10  214.28   12.80
  13  -3  10  228.08   14.70
  11   3  10  687.53   34.10
  11   3  10  820.32   37.40
  11  -3  10  798.12   45.10
 -11  -3 -10  777.12   40.30
   9   3  10   18.40    2.60
   9   3  10   14.60    2.50
  -9  -3 -10   13.00    3.30
   9  -3  10   22.00    4.30
   7   3  10  390.06   20.40
   7  -3  10  406.86   24.80
  -7  -3 -10  431.56   22.20
   5   3  10   92.39    6.00
  -5  -3 -10   95.89    6.80
   5  -3  10   84.19    7.90
   3   3  10  348.27   18.30
  -3  -3 -10  372.76   19.60
   1   3  10  167.08   10.00
  -1  -3 -10  185.38   10.50
  -1   3  10  398.26   22.30
   1  -3 -10  396.46   21.20
  -3   3  10  273.87   15.90
   3  -3 -10  269.97   15.00
  -5   3  10   65.49    4.90
  -5   3  10   64.29    5.50
   5  -3 -10   64.49    5.40
   7   3 -10  316.87   19.00
  -7   3  10  324.47   19.40
   7  -3 -10  347.47   17.80
   9   3 -10  215.78   12.30
   9   3 -10  237.98   14.80
   9   3 -10  214.78   13.70
   9  -3 -10  239.98   12.80
  11   3 -10  119.99    7.30
  11   3 -10  121.09    8.20
  11   3 -10  110.59    9.20
 -11   3  10  104.89   10.60
  13   3 -10  285.27   14.30
  13   3 -10  250.07   16.90
 -13   3  10  270.37   18.90
  13   3 -10  282.47   16.20
  13  -3 -10  256.97   18.70
  15   3 -10  136.69    7.70
 -15   3  10  109.29   12.20
  15   3 -10  117.69    9.00
  15   3 -10  131.29    8.80
  15  -3 -10  111.79   11.40
  17   3 -10  375.46   22.10
  17   3 -10  410.76   19.60
  17   3 -10  372.66   22.70
  17  -3 -10  374.16   24.90
  19   3 -10   64.79    5.40
  19   3 -10   59.29    5.70
  19  -3 -10   77.39    9.10
  21   3 -10  127.29    7.80
  21  -3 -10  124.59   11.90
  23   3 -10   33.90    3.80
  23  -3 -10   38.90    7.30
  25   3 -10   98.49    6.30
  25  -3 -10   88.59    9.80
  27   3 -10  113.19    6.90
  27  -3 -10  106.49    9.70
  29   3 -10   34.40    3.40
  29  -3 -10   30.70    4.40
  31   3 -10   83.69    4.70
  22  -4  10   26.90    3.80
  22  -4  10   19.20    3.60
  22  -4  10   25.50    3.70
  20  -4  10   99.09    7.00
  20  -4  10   93.29    7.70
  18  -4  10   61.49    5.70
  18  -4  10   58.99    7.20
  16  -4  10    4.10    3.20
  16  -4  10    3.40    4.40
  14  -4  10  289.27   19.00
  12   4  10   27.30    3.40
  12  -4  10   35.60    6.30
  10   4  10  625.24   29.20
  10   4  10  605.04   26.70
  10  -4  10  543.35   35.50
   8   4  10  230.88   11.80
  -8  -4 -10  210.88   13.10
   8  -4  10  197.58   14.90
   6   4  10  226.88   12.40
  -6  -4 -10  217.68   13.60
   6  -4  10  236.58   15.70
   4   4  10  563.14   27.80
  -4   4 -10  509.75   33.20
  -4  -4 -10  572.14   29.80
   4  -4  10  579.24   33.50
   2   4  10   13.20    4.20
   2   4  10   15.80    3.10
  -2   4 -10   12.40    4.50
   2  -4  10    9.40    4.20
  -2  -4 -10   14.70    3.80
   0   4 -10  960.60   60.89
   0   4  10 1092.49   51.89
   0   4  10 1047.00   57.79
   0   4  10 1087.79   60.99
   0  -4 -10 1130.29   54.79
  -2   4  10   82.79    6.50
  -2   4  10   68.79    6.40
   2   4 -10   59.09    7.50
  -2   4  10   75.49    8.00
   2  -4 -10   88.19    6.80
   4   4 -10  135.09   10.20
  -4   4  10  118.59   10.40
  -4   4  10  125.89    8.80
   4   4 -10  143.09   10.20
  -4   4  10  119.09    9.10
   4  -4 -10  132.79    9.10
   6   4 -10  293.77   19.00
  -6   4  10  294.17   19.50
   6  -4 -10  306.77   16.90
  -8   4  10   26.40    3.30
   8   4 -10   28.10    5.10
   8   4 -10   26.90    3.90
  -8   4  10   30.90    6.30
 -10   4  10 1152.58   65.69
  10   4 -10 1058.49   61.79
  10   4 -10 1132.99   64.79
  10   4 -10 1176.58   54.99
  12   4 -10   11.60    3.10
  12   4 -10    7.70    3.20
  12   4 -10    9.30    4.00
 -12   4  10   22.20    6.00
 -14   4  10  644.54   41.30
  14   4 -10  739.73   33.70
  14   4 -10  681.53   39.40
  14  -4 -10  635.94   41.40
  16   4 -10  194.58   13.30
 -16   4  10  222.08   17.40
  16   4 -10  223.98   12.00
  16  -4 -10  207.58   17.00
 -18   4  10  105.19   12.70
  18   4 -10  100.49    7.10
  18  -4 -10   91.89   11.80
  20   4 -10  128.79    8.40
  20  -4 -10  149.29   13.20
  22   4 -10  179.48    9.70
  22  -4 -10  147.19   13.90
  24   4 -10  531.05   25.80
  24  -4 -10  512.25   32.10
  26   4 -10   15.00    2.50
  26  -4 -10   16.90    5.00
  28   4 -10   44.50    3.20
  28  -4 -10   37.90    4.90
  19  -5  10   15.70    2.90
  19  -5  10   19.10    3.60
  17  -5  10    8.10    3.90
  17  -5  10    9.70    3.10
  15  -5  10   -1.40    3.00
  15  -5  10    3.30    3.90
  13  -5  10   10.90    4.60
  11   5  10   84.19    6.30
  11   5  10  111.49    6.70
  11  -5  10   93.79    9.90
   9   5  10   22.90    3.50
   7   5  10    5.10    3.10
  -7   5 -10    8.60    4.70
   7  -5  10    3.30    4.90
   5   5  10  320.87   17.10
  -5   5 -10  314.67   20.70
   5  -5  10  314.77   21.10
   3   5  10   78.09    6.60
  -3   5 -10   68.69    8.50
   3  -5  10   74.29    9.10
  -1   5 -10   55.09    7.10
   1   5  10   53.49    6.50
   1   5  10   56.89    5.80
   1   5 -10   49.99    6.60
   1   5 -10   50.49    7.00
  -1   5  10   43.60    5.50
  -1   5  10   48.60    6.70
   3   5 -10   76.69    8.70
   3   5 -10   72.29    8.80
  -3   5  10   82.89    9.80
  -3   5  10   90.79    7.60
  -5   5  10   46.20    7.10
   5   5 -10   20.50    5.70
   7   5 -10   14.50    5.10
  -7   5  10   17.50    6.60
   9   5 -10   14.20    3.40
  -9   5  10   13.10    6.40
   9   5 -10   21.30    5.50
 -11   5  10    3.40    6.30
  11   5 -10    7.10    3.20
  11   5 -10   15.00    4.60
 -13   5  10   38.00    8.10
  13   5 -10   38.80    5.20
  13   5 -10   39.50    4.60
 -15   5  10   31.80    8.20
  15   5 -10   35.60    4.40
  15  -5 -10   44.10    9.00
 -17   5  10   26.10    8.00
  17   5 -10   15.20    3.40
  17  -5 -10   19.20    7.40
  19   5 -10    2.00    2.70
 -19   5  10   -3.60    6.80
  19  -5 -10    2.10    6.10
 -21   5  10    9.20    7.10
  21   5 -10    8.00    2.60
  21  -5 -10    9.50    6.20
  23   5 -10   93.69    6.00
  23  -5 -10  108.99    9.90
  25  -5 -10    1.00    3.80
  14  -6  10   42.20    5.20
  12   6  10   14.10    1.80
  12  -6  10   10.70    4.20
  12  -6  10   11.10    2.90
 -10   6 -10    7.40    5.20
  10   6  10   12.20    2.60
 -10   6 -10   14.70    5.30
  10  -6  10    9.70    4.50
   8   6  10   37.10    4.00
  -8   6 -10   45.80    6.40
  -8   6 -10   35.60    6.10
   8  -6  10   42.40    6.20
   6   6  10   72.39    6.60
  -6   6 -10   93.59    9.10
  -6   6 -10  101.69    9.50
   6  -6  10   96.49    9.40
  -4   6 -10    3.60    4.50
   4   6  10    8.30    3.40
  -4   6 -10    7.30    4.80
   4  -6  10    4.20    4.90
  -2   6 -10  308.97   19.10
   2   6  10  264.17   15.60
   0   6  10  149.09   10.40
   0   6 -10  177.58   12.90
  -2   6  10   -0.10    3.70
  -2   6  10   -0.10    4.00
   2   6 -10   -0.30    4.60
  -4   6  10   74.49    9.10
   4   6 -10   84.49    9.00
  -6   6  10   24.40    5.90
   6   6 -10    4.20    4.80
  -8   6  10   67.59    8.60
   8   6 -10   81.29    8.30
 -10   6  10  227.88   15.50
  10   6 -10  171.08   10.90
  10   6 -10  191.88   12.80
 -12   6  10   10.70    6.40
  12   6 -10    8.10    2.90
  14   6 -10   21.60    3.40
 -14   6  10   34.60    6.90
 -16   6  10   27.50    6.70
  16   6 -10   10.60    2.90
 -18   6  10   33.30    6.60
  18   6 -10   27.00    3.10
  18  -6 -10   33.70    6.80
  -3   7 -10   65.89    7.10
  -1   7 -10  210.68   13.70
   1   7 -10   31.50    4.60
   3   7 -10  163.58   10.90
  27   0  11   -0.80    2.30
  27   0  11   -1.30    3.30
  25   0  11    3.70    2.60
  25   0  11    4.90    3.80
  23   0  11    8.00    3.80
  23   0  11   -2.20    2.00
  23   0  11   -2.30    2.40
  21   0  11    1.50    2.20
  21   0  11    1.90    2.40
  21   0  11   -0.30    3.40
  21   0  11    1.20    2.20
  21   0  11   -0.90    1.90
  19   0  11    3.20    3.30
  19   0  11    0.60    2.30
  19   0  11    1.40    1.90
  19   0  11    2.40    2.40
  17   0  11   -0.10    2.20
  17   0  11    3.00    2.90
  17   0  11    1.30    2.10
  17   0  11   -1.80    1.90
  15   0  11   -0.30    2.60
  15   0  11    0.00    1.80
  15   0  11   -0.50    1.80
  13   0  11   -1.80    1.80
  13   0  11    2.90    1.70
  13   0  11    5.40    2.40
  11   0  11    1.30    1.50
  11   0  11    0.10    1.60
   9   0  11    1.50    1.30
  -7   0 -11    1.70    1.60
  -5   0 -11    3.70    1.80
  -3   0 -11    4.60    1.80
   1   0  11    2.80    1.10
  -1   0 -11    4.30    1.80
  -1   0  11    3.90    1.30
   1   0 -11    3.00    1.70
  -3   0  11   -0.20    1.30
   3   0 -11    1.30    1.60
   5   0 -11    3.70    1.90
   7   0 -11    1.90    1.70
   7   0 -11    1.00    1.70
   9   0 -11    4.10    1.90
   9   0 -11    4.80    1.90
  11   0 -11    4.10    1.80
  11   0 -11    2.50    2.00
  13   0 -11    5.40    1.80
  15   0 -11    3.50    1.70
  15   0 -11    3.90    2.00
  17   0 -11    2.10    2.10
  17   0 -11    2.60    1.80
  17   0 -11    2.10    3.00
  19   0 -11    4.00    2.40
  19   0 -11    7.50    3.30
  19   0 -11    7.40    2.30
  21   0 -11    0.30    2.00
  21   0 -11    0.40    3.10
  21   0 -11    1.30    2.30
  23   0 -11   -2.90    2.20
  23   0 -11    2.30    3.30
  23   0 -11    1.40    2.20
  25   0 -11    0.00    3.10
  25   0 -11    2.40    2.50
  27   0 -11    1.90    2.50
  29   0 -11   -2.60    2.60
  31   0 -11   -1.20    2.60
  33   0 -11    4.80    2.50
  28   1  11  122.09    8.50
  28   1  11  128.59    7.20
  28  -1  11  132.99    8.30
  28  -1  11  127.49    7.00
  26   1  11   12.70    3.90
  26   1  11    7.90    3.00
  26  -1  11   11.70    2.50
  26  -1  11   12.40    2.80
  26  -1  11   14.80    3.70
  24   1  11  133.59   10.00
  24   1  11  125.39    8.20
  24  -1  11  140.19    7.80
  24  -1  11  146.29    8.20
  24  -1  11  141.69    9.40
  24  -1  11  125.19    7.40
  24  -1  11  140.79    8.40
  22   1  11   12.70    4.40
  22   1  11   11.30    3.30
  22  -1  11    7.20    2.80
  22  -1  11    9.70    2.80
  22  -1  11    8.30    2.70
  22  -1  11    4.80    3.60
  20   1  11   37.90    4.40
  20   1  11   39.40    5.70
  20  -1  11   42.80    5.30
  20  -1  11   43.80    4.50
  20  -1  11   48.50    4.40
  20  -1  11   49.99    4.60
  18   1  11  161.48    9.00
  18   1  11  159.68   10.60
  18  -1  11  159.58    9.90
  18  -1  11  163.88    9.50
  18  -1  11  150.38    8.90
  16   1  11    5.10    1.80
  16   1  11    3.80    3.10
  16   1  11    5.80    2.50
  16  -1  11    3.20    2.20
  16  -1  11    3.30    2.60
  14   1  11  415.16   20.10
  14   1  11  408.56   18.30
  14   1  11  402.36   19.90
  14  -1  11  403.46   20.60
  14  -1  11  400.56   19.80
  12   1  11  148.99    8.40
  12   1  11  144.19    6.60
  12   1  11  130.99    7.40
  12   1  11  140.89    7.40
  12  -1  11  134.49    7.90
  12  -1  11  142.49    8.20
  12  -1  11  121.59    9.10
  10   1  11  243.58   10.80
  10   1  11  214.68   11.90
  10  -1  11  261.27   12.70
 -10  -1 -11  227.48   12.90
   8   1  11  897.01   38.70
  -8  -1 -11  872.21   45.00
  -6   1 -11   97.39    5.70
   6   1  11   93.59    5.00
  -6  -1 -11   91.29    6.00
  -4   1 -11  629.84   32.60
  -4  -1 -11  648.94   32.70
  -2   1 -11  880.71   46.90
  -2  -1 -11  936.61   46.90
   2  -1  11  960.80   51.59
   0   1 -11  393.56   20.40
   0  -1  11  403.36   22.50
   0  -1 -11  379.66   20.30
  -2   1  11    2.20    1.30
   2   1 -11    2.80    1.70
   2  -1 -11    3.80    1.80
   4   1 -11  797.62   39.80
   4  -1 -11  765.02   39.60
   6   1 -11  565.54   31.60
   6   1 -11  591.84   29.70
   6  -1 -11  573.94   29.60
   8   1 -11   11.10    2.30
   8   1 -11   12.00    2.40
   8  -1 -11   11.60    2.40
  10   1 -11  269.77   15.50
  10   1 -11  271.57   14.50
  10  -1 -11  266.27   14.40
  12   1 -11  300.67   15.60
  12   1 -11  285.97   16.60
  12  -1 -11  282.57   15.40
  14   1 -11  136.59    8.40
  14   1 -11  130.69    7.90
  14  -1 -11  124.59    7.50
  16   1 -11  745.93   36.20
  16   1 -11  754.32   40.60
  16   1 -11  729.13   38.10
  18   1 -11   43.20    4.80
  18   1 -11   39.30    3.90
  18   1 -11   35.90    4.20
  18  -1 -11   38.80    4.20
  18  -1 -11   49.70    5.90
  20   1 -11  349.47   21.50
  20   1 -11  359.76   20.40
  20   1 -11  372.36   18.20
  20  -1 -11  360.16   22.30
  20  -1 -11  341.57   18.60
  22   1 -11  127.09    9.40
  22   1 -11  136.39    7.80
  22  -1 -11  123.09    8.40
  22  -1 -11  132.39   10.50
  24   1 -11   49.80    4.80
  24  -1 -11   48.70    6.40
  24  -1 -11   48.80    5.20
  26   1 -11   40.70    4.40
  26  -1 -11   36.40    5.50
  26  -1 -11   37.00    4.60
  28   1 -11   47.10    4.90
  28  -1 -11   48.10    5.20
  30   1 -11  179.38   10.10
  30  -1 -11  179.38   10.70
  32   1 -11   26.80    3.20
  32  -1 -11   20.70    3.40
  34   1 -11    3.20    1.90
  34  -1 -11    6.70    2.50
  27   2  11   -1.40    2.90
  27  -2  11    0.50    1.90
  27  -2  11    2.10    2.80
  25   2  11  223.58   13.90
  25   2  11  233.58   12.20
  25  -2  11  251.37   13.30
  25  -2  11  258.37   13.20
  25  -2  11  241.88   11.70
  25  -2  11  253.67   13.30
  23   2  11    7.30    3.30
  23   2  11    4.30    4.00
  23  -2  11   11.90    3.80
  23  -2  11   15.40    3.10
  23  -2  11   11.70    2.80
  21   2  11  518.55   23.40
  21   2  11  511.35   25.70
  21  -2  11  507.05   25.90
  21  -2  11  497.65   24.80
  19   2  11  258.47   14.90
  19   2  11  267.77   13.30
  19  -2  11  252.57   14.40
  19  -2  11  252.07   14.10
  17   2  11   14.70    3.50
  17   2  11   13.60    4.30
  17  -2  11    8.00    3.20
  17  -2  11   13.60    3.30
  15   2  11 1152.68   49.00
  15   2  11 1105.19   52.79
  15  -2  11 1088.29   64.79
  15  -2  11 1179.08   52.39
  15  -2  11 1189.18   55.79
  13  -2  11   45.10    4.60
  13  -2  11   39.80    4.20
  13  -2  11   35.50    4.60
  11   2  11 1300.47   58.69
  11   2  11 1397.36   54.59
  11   2  11 1282.87   61.49
 -11  -2 -11 1394.56   65.49
  11  -2  11 1210.58   58.29
  11  -2  11 1157.48   72.79
  11  -2  11 1261.87   62.29
   9   2  11   61.69    4.50
   9   2  11   65.19    5.80
   9   2  11   62.49    4.90
  -9  -2 -11   67.59    5.30
   9  -2  11   61.79    5.60
   9  -2  11   56.69    6.00
   7   2  11 1071.89   54.59
  -7  -2 -11 1206.68   57.99
  -5  -2 -11  225.38   12.60
  -3   2 -11   53.19    4.00
  -3  -2 -11   63.59    4.70
  -1   2 -11 1103.59   56.29
  -1  -2 -11 1123.19   56.39
   1   2 -11  155.68    9.30
   1  -2 -11  169.68    9.40
  -3   2  11  790.52   43.00
   3   2 -11  809.92   39.50
   3  -2 -11  714.23   39.30
   5   2 -11  513.35   26.50
   5  -2 -11  506.45   26.40
   7   2 -11  510.85   27.40
   7   2 -11  534.65   29.20
   7  -2 -11  532.45   27.20
   9   2 -11  525.05   29.60
   9   2 -11  600.44   31.60
   9  -2 -11  583.24   29.40
  11   2 -11 1188.98   61.79
  11  -2 -11 1093.69   57.69
  13   2 -11  342.27   17.80
  13   2 -11  357.06   20.10
  15   2 -11    7.30    3.00
  15   2 -11    5.70    2.30
  15   2 -11    5.70    2.40
  15  -2 -11    5.30    4.20
  17   2 -11  509.55   31.00
  17   2 -11  536.35   26.40
  17   2 -11  540.45   29.80
  17  -2 -11  545.75   32.40
  19   2 -11  113.69    8.10
  19   2 -11  110.19    8.40
  19   2 -11  114.69    7.10
  19  -2 -11  127.79   10.70
  21   2 -11  188.78    9.70
  21   2 -11  161.78   10.90
  21  -2 -11  158.08   13.20
  23   2 -11  756.22   36.30
  23  -2 -11  724.03   43.90
  25   2 -11   31.70    3.70
  25  -2 -11   40.90    6.60
  27   2 -11  294.97   15.30
  27  -2 -11  278.57   16.20
  27  -2 -11  303.17   19.00
  29   2 -11   38.60    3.80
  29  -2 -11   39.00    5.00
  29  -2 -11   43.00    5.10
  31   2 -11  199.28    9.80
  31  -2 -11  161.08   10.60
  33   2 -11   51.29    3.70
  24  -3  11   27.10    4.00
  24  -3  11   30.70    3.00
  24  -3  11   27.80    3.90
  22   3  11   88.09    7.30
  22  -3  11   88.29    7.00
  22  -3  11   86.79    6.80
  22  -3  11   86.99    5.50
  22  -3  11   84.09    6.60
  20   3  11   61.59    5.80
  20  -3  11   58.39    5.80
  20  -3  11   57.29    5.80
  18   3  11  195.88   10.90
  18  -3  11  190.78   13.00
  18  -3  11  186.18   11.70
  18  -3  11  193.58   11.30
  16   3  11  222.98   14.10
  16   3  11  144.89    9.90
  16  -3  11  170.48   10.90
  16  -3  11  175.38   10.50
  16  -3  11  167.78   12.00
  14   3  11  748.23   34.50
  14   3  11  844.92   38.20
  14  -3  11  785.92   45.70
  14  -3  11  773.42   39.30
  14  -3  11  780.22   36.80
  12   3  11   35.50    3.50
 -12  -3 -11   27.00    4.30
  10   3  11   32.90    3.20
  10   3  11   31.20    3.20
 -10  -3 -11   26.50    4.20
   8   3  11   48.10    4.40
   8   3  11   50.89    4.50
  -8  -3 -11   51.79    5.20
   8  -3  11   58.39    6.80
   6   3  11   10.10    2.40
   6  -3  11   10.60    3.90
  -6  -3 -11   11.00    3.10
   4   3  11  166.88    9.50
  -4  -3 -11  178.88   10.40
   4  -3  11  157.68   12.00
   2   3  11  284.37   15.10
  -2  -3 -11  292.07   16.10
   0   3  11   66.39    5.70
   0  -3 -11   58.49    5.30
  -2   3  11   35.50    4.30
   2  -3 -11   34.00    4.00
   4  -3 -11    6.50    2.80
  -6   3  11   44.20    6.60
  -6   3  11   43.00    3.90
   6  -3 -11   40.50    4.60
   8   3 -11  314.87   18.50
  -8   3  11  301.87   20.40
   8   3 -11  307.67   19.50
   8  -3 -11  330.47   17.20
 -10   3  11   39.80    6.40
  10   3 -11   38.70    4.60
  10  -3 -11   38.00    4.20
  12   3 -11  118.09    7.00
 -12   3  11   93.89   10.40
  12   3 -11   98.79    7.70
  12   3 -11  104.09    8.60
  12  -3 -11   88.69   10.60
  14   3 -11    6.00    2.80
  14   3 -11    3.60    3.50
  14   3 -11    6.50    2.60
 -14   3  11    9.40    5.60
  14  -3 -11   10.80    5.70
 -16   3  11  115.99   12.60
  16   3 -11  121.09    8.90
  16   3 -11  125.49    9.10
  16   3 -11  112.99    7.70
  16  -3 -11  122.99   11.80
  18   3 -11   20.90    3.60
  18   3 -11   22.00    3.70
  18   3 -11   23.50    3.40
  18  -3 -11   18.70    5.80
  20   3 -11   35.50    3.90
  20  -3 -11   40.10    7.70
  22   3 -11   30.40    3.70
  22  -3 -11   34.10    6.90
  24   3 -11   13.40    2.80
  24  -3 -11   15.90    5.80
  26   3 -11   63.49    5.10
  26  -3 -11   68.89    8.30
  28   3 -11    1.30    2.10
  28  -3 -11    0.10    3.90
  30   3 -11  130.19    7.20
  21  -4  11    2.80    2.80
  21  -4  11    0.30    2.90
  19  -4  11    6.70    3.00
  19  -4  11    8.90    3.70
  17  -4  11   -2.60    3.00
  17  -4  11   -0.20    3.60
  15  -4  11   26.10    4.30
  15  -4  11   36.80    6.00
  13   4  11   18.10    2.80
  11   4  11   70.49    5.30
  11   4  11   77.99    5.50
  11  -4  11   63.49    8.30
   9   4  11   21.70    3.30
   7   4  11   26.50    3.50
  -7  -4 -11   21.80    4.20
   7  -4  11   28.70    5.30
   5   4  11   88.09    6.50
  -5  -4 -11   90.39    7.30
   5  -4  11   86.39    8.80
   3   4  11   17.00    3.40
  -3   4 -11   14.10    4.30
  -3  -4 -11   18.30    3.90
   3  -4  11   13.20    4.50
  -1   4 -11  348.37   23.10
   1   4  11  383.46   19.50
   1   4  11  379.76   22.90
   1  -4  11  358.86   23.30
  -1  -4 -11  382.76   20.70
  -1   4  11   43.00    6.00
   1   4 -11   53.19    6.60
  -1   4  11   50.79    5.40
   1   4 -11   48.00    6.20
   1  -4 -11   57.49    5.90
  -3   4  11   63.99    7.80
  -3   4  11   74.09    6.60
   3   4 -11   54.69    7.10
   3   4 -11   68.19    7.70
   3  -4 -11   83.39    6.70
   5   4 -11   36.80    5.70
  -5   4  11   34.00    4.80
  -5   4  11   47.10    6.40
   5  -4 -11   53.39    5.80
   7   4 -11   32.50    5.40
  -7   4  11   26.60    5.70
   7  -4 -11   27.40    4.50
   9   4 -11   29.40    3.80
   9   4 -11   30.00    5.40
  -9   4  11   17.60    3.10
  -9   4  11   16.70    5.70
  11   4 -11   35.70    5.10
  11   4 -11   45.00    6.10
  11   4 -11   39.90    4.60
 -11   4  11   34.70    6.80
  13   4 -11  116.79    7.70
 -13   4  11  114.49   11.90
  13   4 -11  106.69    9.40
  13   4 -11  105.39    8.70
 -15   4  11   84.59   10.60
  15   4 -11   49.00    5.10
  15   4 -11   51.39    6.50
  15  -4 -11   49.90    8.70
 -17   4  11  182.48   16.10
  17   4 -11  182.18   10.80
  17  -4 -11  177.58   15.90
 -19   4  11    6.90    7.30
  19   4 -11    7.80    3.10
  19  -4 -11   12.50    6.70
  21   4 -11    3.90    2.60
  21  -4 -11    5.50    5.70
  23   4 -11    0.70    2.40
  23  -4 -11    2.60    5.70
  25   4 -11   14.50    2.70
  25  -4 -11   23.20    5.60
  27   4 -11   25.00    2.80
  27  -4 -11   23.40    4.80
  18  -5  11  127.49    9.00
  18  -5  11  114.29    7.30
  16  -5  11   45.40    5.60
  16  -5  11   39.80    4.30
  14  -5  11   56.19    5.40
  14  -5  11   64.19    7.60
  12  -5  11   -1.10    4.40
  10   5  11  345.77   17.50
  10  -5  11  331.77   22.10
   8   5  11  262.77   14.20
   8  -5  11  261.67   18.20
   6   5  11   48.30    5.20
  -6   5 -11   54.79    7.40
   6  -5  11   65.59    8.10
   4   5  11  361.86   19.40
  -4   5 -11  349.77   23.30
  -4   5 -11  380.46   23.50
   4  -5  11  372.66   23.80
  -2   5 -11   64.59    8.10
  -2   5 -11   74.39    8.50
   2   5  11   69.09    6.70
   2  -5  11   72.89    8.60
   0   5  11  122.79    8.70
   0   5  11  116.49   10.10
   0   5 -11  111.19   10.10
   0   5 -11  117.09   10.20
   2   5 -11  151.08   12.60
  -2   5  11  173.88   11.00
  -2   5  11  174.98   13.20
   4   5 -11   75.39    9.30
  -4   5  11   91.69    7.80
  -4   5  11   92.49   10.00
   6   5 -11 1157.48   67.89
  -6   5  11 1200.88   68.49
   8   5 -11   98.69   10.20
  10   5 -11  278.47   17.70
 -10   5  11  275.27   19.80
  10   5 -11  244.18   14.40
 -12   5  11   44.10    8.80
  12   5 -11   40.20    4.80
  12   5 -11   39.50    5.90
  14   5 -11   77.69    6.40
 -14   5  11   71.89   10.40
  14   5 -11   79.09    7.10
 -16   5  11  533.75   33.20
  16   5 -11  504.85   25.80
  16  -5 -11  498.15   33.10
  18   5 -11   24.90    3.80
 -18   5  11   42.70    8.80
  18  -5 -11   33.00    8.00
  20   5 -11  186.28   10.40
 -20   5  11  177.68   16.70
  20  -5 -11  194.18   15.50
  22   5 -11   41.30    4.10
  22  -5 -11   49.90    7.20
  24   5 -11   54.19    4.00
  24  -5 -11   51.29    6.60
  13  -6  11   37.70    5.00
  11   6  11  145.39    7.20
  11  -6  11  109.89    8.10
  11  -6  11  136.79   10.30
   9   6  11   33.50    3.40
  -9   6 -11   26.90    6.10
   9  -6  11   30.70    5.30
  -7   6 -11   -4.70    4.30
   7   6  11    0.40    2.60
   7  -6  11   -1.60    4.30
  -5   6 -11   23.80    6.00
   5   6  11   26.60    3.90
   5  -6  11   17.00    5.50
   3   6  11  148.49    9.60
  -3   6 -11  152.58   12.30
   1   6  11  408.16   22.10
  -1   6 -11  445.86   26.60
   1   6 -11    6.90    4.70
  -1   6  11    9.00    3.90
  -3   6  11   67.19    6.90
  -3   6  11   71.99    7.90
   3   6 -11   83.09    9.00
  -5   6  11  130.09   10.90
   5   6 -11  109.39   10.60
   7   6 -11  175.88   13.70
  -7   6  11  218.88   14.90
   9   6 -11  322.27   21.90
  -9   6  11  402.46   23.60
  11   6 -11   11.80    3.10
 -11   6  11   14.60    6.40
  13   6 -11  138.59    8.60
 -13   6  11  147.89   12.90
 -15   6  11   28.20    6.50
  15   6 -11   17.70    3.20
  17   6 -11   33.90    3.60
 -17   6  11   39.70    6.90
  17  -6 -11   45.90    7.40
  26   0  12  207.58   10.30
  26   0  12  196.78   11.80
  24   0  12    1.70    2.50
  24   0  12    4.20    3.80
  22   0  12  873.91   40.80
  22   0  12  868.51   41.80
  22   0  12  849.72   37.50
  20   0  12  122.79    9.60
  20   0  12  134.99    8.00
  20   0  12  140.89    8.20
  20   0  12  144.29    7.70
  18   0  12 1751.22   75.19
  18   0  12 1669.63   72.69
  18   0  12 1725.53   82.39
  18   0  12 1758.82   78.39
  18   0  12 1708.53   82.29
  16   0  12 1011.40   48.40
  16   0  12  991.50   46.40
  16   0  12 1003.40   44.20
  12   0  12 2791.62  129.59
  12   0  12 2879.71  118.19
  12   0  12 2504.35  121.69
  10   0  12  213.88   11.10
  10   0  12  209.68   11.10
  10   0  12  212.98   10.00
   8   0  12  273.87   13.00
  -8   0 -12  292.67   15.30
  -6   0 -12 1218.48   61.49
  -4   0 -12  791.12   40.20
  -2   0 -12 1495.75   75.19
   0   0  12   18.10    2.30
   0   0 -12   18.30    2.50
   2   0 -12 2266.87  114.39
  -2   0  12 2301.47  126.09
  -4   0  12  256.07   15.50
   4   0 -12  271.17   14.10
   6   0 -12 1571.94   78.99
   8   0 -12  165.28    9.30
  10   0 -12  383.76   22.00
  10   0 -12  397.06   20.40
  12   0 -12  698.63   36.00
  12   0 -12  712.03   38.60
  14   0 -12   39.70    3.60
  14   0 -12   39.20    4.20
  16   0 -12  152.08    9.40
  16   0 -12  136.29    8.30
  18   0 -12   64.09    5.20
  18   0 -12   61.59    6.40
  18   0 -12   69.99    5.70
  20   0 -12  982.30   53.19
  20   0 -12  996.20   47.40
  20   0 -12  942.91   55.79
  22   0 -12   45.50    4.60
  22   0 -12   46.20    5.20
  22   0 -12   49.00    5.90
  24   0 -12  180.98   12.90
  24   0 -12  191.48   10.80
  26   0 -12  342.87   21.70
  26   0 -12  376.06   18.80
  28   0 -12  105.89    7.30
  30   0 -12    9.10    3.00
  32   0 -12  177.28   10.10
  34   0 -12    6.20    2.40
  27   1  12   18.00    3.00
  27   1  12   19.80    3.80
  27  -1  12   18.00    2.70
  27  -1  12   17.10    3.70
  25   1  12  100.09    6.60
  25   1  12   96.29    8.00
  25  -1  12   97.29    7.60
  25  -1  12  102.29    6.30
  25  -1  12   99.09    6.20
  25  -1  12   87.99    5.40
  23   1  12   21.30    3.80
  23   1  12   15.00    4.50
  23  -1  12   19.90    3.30
  23  -1  12   14.30    4.00
  23  -1  12   21.30    3.40
  23  -1  12   18.00    2.80
  21   1  12   49.70    6.10
  21   1  12   48.60    4.90
  21  -1  12   43.60    4.30
  21  -1  12   45.50    5.30
  21  -1  12   47.10    4.30
  21  -1  12   44.70    4.60
  19   1  12  124.09    7.60
  19   1  12  120.19    9.10
  19  -1  12  115.79    7.70
  19  -1  12  112.29    8.50
  19  -1  12  113.99    7.30
  17   1  12    1.20    2.00
  17   1  12    5.10    3.60
  17   1  12    6.70    2.80
  17  -1  12    2.70    2.50
  17  -1  12    6.90    3.00
  15   1  12    2.90    2.30
  15   1  12    2.30    1.80
  15   1  12    3.90    3.00
  15  -1  12    3.10    2.50
  15  -1  12    3.30    2.30
  13   1  12   49.40    4.00
  13   1  12   56.39    4.50
  13   1  12   57.79    5.40
  13   1  12   60.39    3.60
  13  -1  12   45.80    4.80
  13  -1  12   50.99    4.70
  11   1  12    6.20    1.60
  11   1  12    7.40    2.50
  11  -1  12   -0.20    2.20
  11  -1  12    3.20    2.00
  11  -1  12    1.20    2.40
   9   1  12   69.29    3.90
   9   1  12   59.19    4.30
   9  -1  12   66.39    5.00
  -9  -1 -12   67.99    4.80
   7   1  12   18.80    2.10
  -7  -1 -12   23.30    2.90
   5   1  12  634.24   29.60
  -5   1 -12  693.43   34.30
  -5  -1 -12  686.23   34.40
  -3   1 -12   24.70    2.90
  -3  -1 -12   24.00    2.90
  -1   1 -12  192.68   10.50
   1  -1  12  197.48   11.30
  -1  -1 -12  173.38   10.40
  -1   1  12   51.79    3.40
   1   1 -12   47.20    4.00
  -1  -1  12   47.80    4.10
   1  -1 -12   46.30    3.90
   3   1 -12  312.07   16.20
  -3   1  12  309.77   17.50
   3  -1 -12  292.47   16.10
   5   1 -12  535.75   27.10
   5  -1 -12  513.05   27.00
   7   1 -12  160.58    9.10
   7  -1 -12  155.58    9.10
   9   1 -12  389.76   22.30
   9   1 -12  402.56   20.90
   9  -1 -12  400.06   20.80
  11   1 -12  169.18   10.70
  11   1 -12  173.28   10.00
  11  -1 -12  185.38   10.00
  13   1 -12  606.34   31.10
  13   1 -12  600.54   33.10
  13  -1 -12  594.44   30.80
  15   1 -12  369.26   19.80
  15   1 -12  373.96   21.10
  17   1 -12   57.09    5.60
  17   1 -12   53.39    4.40
  17   1 -12   48.40    4.80
  17  -1 -12   58.89    6.70
  19   1 -12  419.56   25.60
  19   1 -12  458.85   21.80
  19   1 -12  419.96   24.30
  19  -1 -12  424.56   26.30
  21   1 -12    1.40    3.00
  21   1 -12    2.40    2.30
  21   1 -12    0.10    2.00
  21  -1 -12    3.80    3.80
  21  -1 -12    1.40    2.50
  23   1 -12  171.88    9.40
  23   1 -12  150.58   10.90
  23  -1 -12  144.99    9.70
  23  -1 -12  166.18   12.10
  25   1 -12  333.67   17.10
  25  -1 -12  321.17   17.50
  25  -1 -12  324.47   20.80
  27   1 -12   18.20    3.20
  27  -1 -12   14.70    4.40
  27  -1 -12   16.00    3.60
  29   1 -12   62.49    5.40
  29  -1 -12   69.19    6.10
  31   1 -12   -2.80    2.40
  31  -1 -12    0.60    2.80
  33   1 -12    3.10    2.20
  33  -1 -12    2.60    2.50
  26   2  12   11.10    2.90
  26  -2  12    7.10    3.00
  26  -2  12   11.00    2.40
  26  -2  12    7.20    2.20
  24   2  12   24.00    3.80
  24   2  12   22.00    4.60
  24  -2  12   21.30    3.00
  24  -2  12   20.40    3.90
  24  -2  12   18.50    3.30
  22   2  12   67.19    6.60
  22   2  12   75.89    6.20
  22  -2  12   62.19    5.00
  22  -2  12   60.69    5.90
  22  -2  12   66.29    6.20
  22  -2  12   70.69    5.70
  20   2  12   78.49    6.80
  20   2  12   86.09    8.20
  20  -2  12   94.29    7.60
  20  -2  12   86.59    6.80
  18   2  12    8.20    3.40
  18   2  12    9.70    4.20
  18  -2  12    5.70    3.30
  18  -2  12    7.50    3.10
  16   2  12    3.80    3.50
  16   2  12   12.80    3.30
  16  -2  12    6.80    3.10
  16  -2  12    6.40    3.10
  14   2  12   39.60    4.90
  14   2  12   40.40    4.40
  14  -2  12   36.50    4.50
  14  -2  12   25.10    4.10
  14  -2  12   29.40    4.00
  12   2  12   23.30    3.50
  12   2  12   21.70    3.90
  12   2  12   26.40    3.00
  12  -2  12   22.70    3.80
  12  -2  12   18.60    3.30
  12  -2  12   21.10    3.80
  10   2  12   14.80    3.50
  10   2  12   12.10    2.50
  10   2  12   13.70    2.10
  10   2  12   10.30    2.70
 -10  -2 -12   15.40    3.10
   8   2  12    5.30    2.10
   8  -2  12    9.70    3.10
   8  -2  12    7.60    2.70
  -8  -2 -12    5.00    2.50
   6   2  12   16.00    2.70
  -6  -2 -12    9.40    2.60
  -4   2 -12  189.68   10.30
   4   2  12  174.88   10.10
  -4  -2 -12  195.38   10.80
  -2   2 -12    0.90    1.80
  -2  -2 -12    1.60    2.00
   2  -2  12    0.90    1.50
   0   2 -12    6.00    2.10
   0  -2 -12   12.00    2.40
   2   2 -12  306.67   16.20
   2  -2 -12  294.17   16.10
  -4   2  12  197.38   11.60
   4   2 -12  191.58   11.10
   4  -2 -12  195.08   11.00
   6   2 -12   48.60    4.40
   6  -2 -12   55.39    4.50
   8   2 -12 1184.28   62.29
   8   2 -12 1220.68   66.39
   8  -2 -12 1276.77   62.09
  10   2 -12  109.09    7.10
  10   2 -12  103.09    7.40
  10  -2 -12   97.39    6.80
  14   2 -12   25.40    3.40
  14   2 -12   29.70    4.50
  14   2 -12   22.00    3.50
  14  -2 -12   46.90    6.10
  16   2 -12  142.69    9.70
  16   2 -12  143.59    8.50
  16   2 -12  139.09   10.20
  16  -2 -12  165.18   12.00
  18   2 -12    2.40    2.10
  18   2 -12    6.30    3.10
  18   2 -12    4.00    2.60
  18  -2 -12    8.80    4.60
  20   2 -12    3.00    3.00
  20   2 -12    0.90    2.00
  20   2 -12    2.20    2.50
  20  -2 -12    2.90    4.40
  22   2 -12   16.80    3.00
  22  -2 -12   21.30    5.60
  24   2 -12   75.29    5.90
  24  -2 -12   81.69    9.30
  26   2 -12  137.09    8.50
  26  -2 -12  142.19   11.60
  28   2 -12   23.80    3.20
  28  -2 -12   22.40    4.70
  30   2 -12    0.60    2.20
  30  -2 -12   -0.40    3.00
  32   2 -12    1.10    2.00
  32  -2 -12    4.80    2.90
  23  -3  12  100.89    7.30
  23  -3  12  112.89    7.50
  23  -3  12  103.59    6.00
  21   3  12  138.69    9.50
  21  -3  12  152.38    9.30
  21  -3  12  153.48    9.30
  21  -3  12  149.29    9.50
  19   3  12  208.38   11.60
  19  -3  12  217.68   12.50
  19  -3  12  216.08   12.20
  17   3  12    4.70    3.50
  17  -3  12    1.20    3.40
  17  -3  12    3.30    3.00
  17  -3  12    4.30    3.20
  15  -3  12   54.09    6.50
  15  -3  12   49.50    5.70
  15  -3  12   48.70    5.20
  13   3  12  725.83   37.10
  13  -3  12  788.12   38.60
  13  -3  12  802.12   44.80
  13  -3  12  768.82   36.00
  11   3  12  213.68   10.00
  11  -3  12  171.18   12.90
  11  -3  12  167.18   11.10
 -11  -3 -12  162.68   11.20
   9   3  12  548.55   27.10
   9   3  12  555.74   24.80
  -9  -3 -12  543.95   29.30
   9  -3  12  547.85   32.70
   7   3  12   66.09    5.40
   7  -3  12   80.59    7.40
  -7  -3 -12   70.39    6.10
   5   3  12  267.37   13.90
  -5  -3 -12  270.27   15.00
   5  -3  12  246.48   16.90
   3   3  12  198.08   11.10
   3   3  12  175.88   12.70
   3  -3  12  213.78   13.80
  -3  -3 -12  214.18   11.90
   1   3  12  730.73   35.20
   1   3  12  649.74   41.10
  -1  -3 -12  758.92   37.20
   1  -3  12  716.13   41.80
  -1   3  12  126.49   10.20
  -1   3  12  129.49    8.80
   1  -3 -12  148.89    8.80
  -3   3  12  260.57   17.10
  -3   3  12  259.17   14.50
   3  -3 -12  263.37   14.70
  -5   3  12  523.75   31.90
   5   3 -12  475.65   31.60
  -5   3  12  514.45   27.20
  -5   3  12  575.74   30.00
   5  -3 -12  569.04   28.10
   7   3 -12   32.00    4.70
  -7   3  12   18.20    2.70
  -9   3  12  383.36   25.10
   9   3 -12  398.46   24.30
   9  -3 -12  411.76   21.40
 -11   3  12  144.39   12.60
  11   3 -12  155.88   10.30
  11   3 -12  151.38   11.20
  11   3 -12  150.48    9.10
  11  -3 -12  147.09    9.50
  13   3 -12   64.19    6.30
 -13   3  12   66.49    8.60
  13  -3 -12   67.99    9.30
  15   3 -12  736.03   42.30
 -15   3  12  747.93   46.00
  15   3 -12  778.62   44.10
  15   3 -12  772.62   37.50
  15  -3 -12  775.22   45.90
  17   3 -12   23.30    4.20
  17   3 -12   26.30    3.60
  17   3 -12   18.50    3.90
  17  -3 -12   21.60    6.20
  19   3 -12  237.38   12.40
  19   3 -12  215.48   14.20
  19  -3 -12  223.78   17.00
  21   3 -12   13.80    3.00
  21  -3 -12   12.60    6.10
  23   3 -12  144.29    8.80
  23  -3 -12  155.78   13.00
  25   3 -12    6.40    2.60
  25  -3 -12    7.20    5.10
  27   3 -12   68.59    5.20
  27  -3 -12   60.69    7.80
  29   3 -12  129.79    7.20
  29  -3 -12  113.99    9.20
  31   3 -12   -0.50    1.50
  20  -4  12   31.60    3.90
  18  -4  12  187.98   12.60
  18  -4  12  179.48   10.40
  16  -4  12  451.85   26.50
  16  -4  12  421.36   21.40
  14  -4  12  438.96   21.90
  14  -4  12  450.05   27.30
  12   4  12  147.09    8.50
  10   4  12  174.38    9.20
  10   4  12  172.78    9.80
  10  -4  12  168.08   13.20
   8   4  12  368.46   19.20
   8  -4  12  381.36   23.80
   6   4  12  142.79    9.10
   6  -4  12  158.08   12.00
   4   4  12  198.38   10.70
  -4   4 -12  154.38   13.30
   4  -4  12  185.48   13.60
  -4  -4 -12  188.18   11.60
  -2   4 -12  641.84   40.80
  -2   4 -12  620.64   40.80
   2   4  12  748.93   34.50
   2  -4  12  717.33   41.30
  -2  -4 -12  736.33   36.70
   0   4  12   31.00    5.20
   0   4  12   24.50    4.00
   0  -4 -12   29.90    4.80
   0  -4  12   11.00    5.00
  -2   4  12  702.03   33.80
   2   4 -12  639.84   39.50
   2   4 -12  652.23   39.60
  -2   4  12  663.23   39.50
   2  -4 -12  697.13   35.50
   4   4 -12   80.09    8.20
  -6   4  12  344.47   22.50
   6   4 -12  343.87   22.10
   6  -4 -12  356.46   19.60
  -8   4  12  322.87   20.00
   8   4 -12  247.28   18.90
   8  -4 -12  311.87   16.70
  10   4 -12   50.49    4.90
 -10   4  12   32.10    6.80
 -10   4  12   27.80    3.90
  10   4 -12   50.59    6.30
 -12   4  12   14.20    6.20
  14   4 -12   93.59    8.60
  14   4 -12   91.89    7.10
 -14   4  12   86.39   10.60
  14  -4 -12  100.29   11.40
 -16   4  12  850.01   51.19
  16   4 -12  826.62   48.60
  16   4 -12  879.61   41.80
  16  -4 -12  831.92   51.19
 -18   4  12   86.59   11.30
  18   4 -12   49.80    5.70
  18  -4 -12   77.69   10.30
  20   4 -12  138.09    8.40
  20  -4 -12  127.89   13.50
  22   4 -12  349.87   17.90
  22  -4 -12  340.37   23.10
  24   4 -12   20.50    3.10
  24  -4 -12   21.10    6.20
  26   4 -12  260.07   13.30
  26  -4 -12  253.97   16.90
  28   4 -12    5.50    1.70
  28  -4 -12    6.00    3.40
  17  -5  12   48.80    5.70
  15  -5  12   79.59    7.30
  15  -5  12   65.39    5.90
  13  -5  12   67.69    6.10
  13  -5  12   69.69    7.60
  11   5  12   17.20    2.80
  11   5  12   21.60    3.10
  11  -5  12   22.60    5.50
   9   5  12  282.87   15.60
   9  -5  12  316.07   19.90
  -7   5 -12   12.00    4.90
   7   5  12   16.70    3.50
  -7   5 -12   14.00    5.00
   7  -5  12   19.10    5.70
  -5   5 -12   38.90    6.70
   5   5  12   49.30    5.10
  -5   5 -12   50.49    7.40
   5  -5  12   45.90    7.40
  -3   5 -12   11.60    4.50
   3   5  12    7.70    3.60
  -3   5 -12   12.50    4.70
   3  -5  12    9.70    5.20
  -1   5 -12   45.00    6.40
  -1   5 -12   37.30    6.30
   1   5  12   31.50    4.70
   1  -5  12   33.90    6.20
   1   5 -12    2.50    4.20
  -1   5  12   11.60    4.80
  -1   5  12    8.80    3.70
   3   5 -12   37.20    6.40
  -3   5  12   40.50    7.00
  -3   5  12   35.00    5.40
   5   5 -12    8.30    4.90
  -5   5  12   14.10    6.00
  -7   5  12   17.20    6.60
   7   5 -12   14.90    5.50
  -9   5  12  123.39   13.70
   9   5 -12  146.29   11.70
  11   5 -12   55.19    6.90
 -11   5  12   61.79    9.50
  11   5 -12   45.30    5.20
  13   5 -12   33.00    4.30
  13   5 -12   29.70    5.20
 -13   5  12   18.50    8.10
 -15   5  12  115.49   13.50
  15   5 -12  106.39    7.50
 -17   5  12   27.60    8.60
  17   5 -12   31.20    4.10
  17  -5 -12   29.30    8.20
 -19   5  12   30.80    7.90
  19   5 -12   28.90    3.70
  19  -5 -12   28.30    7.80
  21   5 -12   70.59    5.50
 -21   5  12   79.89   10.40
  21  -5 -12   80.89    9.10
  23   5 -12    0.80    2.00
  23  -5 -12    3.00    4.70
  25  -5 -12   25.20    4.60
  12  -6  12   82.19    7.50
  10   6  12   20.20    2.30
   8   6  12   57.39    4.80
  -8   6 -12   73.69    8.10
   8  -6  12   55.69    6.70
  -6   6 -12   -0.20    4.60
   6   6  12    3.70    2.70
   6  -6  12    2.70    4.50
   4   6  12  259.87   14.30
  -4   6 -12  269.77   17.90
   4  -6  12  260.67   17.80
  -2   6 -12  190.98   13.40
   2   6  12  160.68   10.50
   0   6  12    5.70    3.70
   0   6 -12    7.90    4.90
   2   6 -12   53.89    7.10
  -2   6  12   51.19    5.70
  -4   6  12   68.19    7.90
   4   6 -12   53.79    7.40
   6   6 -12   69.39    8.20
  -6   6  12   64.49    7.80
  -8   6  12   36.60    6.90
   8   6 -12   36.20    5.70
 -10   6  12   10.10    6.00
  10   6 -12   15.60    4.10
 -12   6  12   71.79    8.80
  14   6 -12    5.00    2.70
 -14   6  12   -1.60    5.50
  16   6 -12    5.50    2.50
 -16   6  12    4.20    5.50
 -18   6  12    1.90    5.00
  27   0  13   -2.10    2.00
  25   0  13    4.20    2.40
  25   0  13    1.70    3.40
  23   0  13   -1.90    3.60
  23   0  13    0.60    2.40
  23   0  13   -2.90    1.90
  21   0  13   -0.40    2.40
  21   0  13    1.60    3.60
  21   0  13    1.40    2.40
  19   0  13    1.60    2.40
  19   0  13    1.90    2.30
  19   0  13   -2.20    2.20
  19   0  13    4.70    3.40
  17   0  13   -2.00    2.40
  17   0  13   -1.20    2.40
  17   0  13    3.90    3.30
  17   0  13    1.80    2.50
  15   0  13    4.90    2.90
  15   0  13   -1.90    2.10
  15   0  13   -1.60    2.10
  13   0  13    1.90    1.90
  13   0  13    2.50    2.40
  13   0  13    4.80    2.00
  11   0  13   -1.10    1.70
  11   0  13    2.00    1.70
   9   0  13    0.00    1.50
   9   0  13    1.70    1.50
  -7   0 -13    1.30    1.70
   7   0  13    1.70    1.60
   7   0  13    1.00    1.50
  -5   0 -13    3.20    1.70
  -3   0 -13    3.50    1.80
   1   0  13    1.10    0.80
  -1   0 -13    2.00    1.80
   1   0 -13    3.50    1.80
  -1   0  13    3.10    1.50
   3   0 -13    6.90    2.20
  -3   0  13    8.40    1.90
   5   0 -13    2.10    2.00
   7   0 -13    1.60    1.90
   9   0 -13    0.60    1.70
  11   0 -13    2.00    2.00
  13   0 -13    5.50    2.10
  17   0 -13    3.10    3.00
  17   0 -13    0.00    1.90
  17   0 -13   -0.20    2.10
  19   0 -13    1.10    2.30
  19   0 -13    0.00    2.20
  19   0 -13    2.70    3.10
  21   0 -13    8.70    3.70
  21   0 -13    7.30    2.60
  21   0 -13   10.00    2.90
  23   0 -13    1.20    3.60
  23   0 -13    1.20    2.60
  23   0 -13    1.00    2.40
  25   0 -13    7.60    3.70
  25   0 -13    4.80    2.80
  27   0 -13   -0.10    2.60
  29   0 -13   -4.20    2.50
  31   0 -13    2.30    2.70
  33   0 -13    0.80    2.30
  26   1  13  157.08    8.20
  26   1  13  147.69    9.30
  26  -1  13  143.99    9.30
  26  -1  13  155.58    7.90
  26  -1  13  141.59    7.90
  24   1  13   23.40    3.60
  24   1  13   26.30    4.60
  24  -1  13   19.40    2.50
  24  -1  13   23.10    3.30
  24  -1  13   17.60    3.00
  24  -1  13   15.60    3.90
  22   1  13  203.08   13.00
  22   1  13  230.88   11.50
  22  -1  13  212.28   11.00
  22  -1  13  235.18   12.20
  22  -1  13  223.38   12.70
  22  -1  13  212.08   11.00
  20   1  13   92.49    6.90
  20   1  13   87.29    8.20
  20  -1  13   95.49    6.60
  20  -1  13   98.99    7.10
  20  -1  13   97.99    6.40
  20  -1  13  107.19    7.90
  20  -1  13  102.59    6.70
  18   1  13  204.58   10.60
  18   1  13  185.68   10.40
  18   1  13  200.58   12.10
  18  -1  13  186.78   10.40
  18  -1  13  201.18   11.20
  18  -1  13  192.68   11.10
  18  -1  13  201.88   11.60
  16   1  13 1169.68   56.09
  16   1  13 1187.68   50.09
  16   1  13 1148.39   53.99
  16  -1  13 1163.98   53.59
  16  -1  13 1175.78   56.69
  14   1  13   93.89    5.20
  14   1  13   85.79    5.80
  14   1  13   93.79    6.10
  14   1  13   86.49    7.30
  14  -1  13   83.19    6.40
  14  -1  13   86.99    6.30
  12   1  13  222.48    9.80
  12   1  13  202.58    9.00
  12   1  13  190.08   10.80
  12   1  13  203.18   10.20
  12  -1  13  146.99   10.10
  12  -1  13  169.48   10.60
  10   1  13    8.90    2.00
  10   1  13    7.70    1.60
  10  -1  13    7.40    2.80
  10  -1  13    7.60    2.40
   8   1  13  131.69    7.50
   8   1  13  138.29    6.70
  -8  -1 -13  135.39    8.10
   8  -1  13  127.39    7.90
   8  -1  13  130.29    7.90
   6   1  13  375.26   17.50
   6   1  13  382.16   19.20
  -6  -1 -13  403.76   20.50
   4   1  13   21.20    2.40
  -4   1 -13   27.30    3.00
  -4  -1 -13   24.50    3.10
  -2   1 -13   32.70    3.40
   2  -1  13   31.80    2.90
  -2  -1 -13   31.20    3.40
   0   1 -13   34.70    3.40
   0  -1  13   25.40    3.00
   0  -1 -13   27.60    3.20
  -2   1  13  196.88   11.20
   2   1 -13  184.68   10.70
   2  -1 -13  193.08   10.70
  -4   1  13   53.39    4.20
   4   1 -13   45.90    4.10
   4  -1 -13   51.69    4.20
   6   1 -13    5.90    2.10
   6  -1 -13   10.90    2.50
   8   1 -13  593.44   30.00
   8  -1 -13  566.94   29.90
  10   1 -13   75.29    6.20
  10   1 -13   76.29    5.30
  10  -1 -13   67.49    5.30
  12   1 -13    6.00    2.10
  12   1 -13    6.00    2.10
  12  -1 -13    8.50    2.20
  16   1 -13  416.96   23.80
  16   1 -13  427.86   21.20
  16   1 -13  414.96   22.30
  16   1 -13  418.76   25.00
  16  -1 -13  421.86   25.70
  18   1 -13  268.27   17.20
  18   1 -13  296.97   14.60
  18   1 -13  274.17   16.30
  18  -1 -13  261.57   17.80
  20   1 -13   51.89    4.50
  20   1 -13   44.60    5.00
  20   1 -13   51.49    5.80
  20  -1 -13   53.89    6.50
  22   1 -13   28.00    4.40
  22   1 -13   20.40    3.50
  22   1 -13   23.90    3.20
  22  -1 -13   27.80    5.30
  22  -1 -13   22.00    3.90
  24   1 -13   14.90    3.90
  24   1 -13   14.10    3.10
  24  -1 -13   10.10    4.60
  24  -1 -13    7.20    3.10
  26   1 -13  408.06   20.80
  26  -1 -13  424.16   25.10
  26  -1 -13  388.86   21.30
  28   1 -13   86.69    6.40
  28  -1 -13   80.49    6.80
  28  -1 -13   86.79    7.80
  30   1 -13   40.50    4.10
  30  -1 -13   36.00    4.40
  32   1 -13  112.89    7.00
  32  -1 -13  106.69    7.30
  25   2  13   17.10    3.20
  25  -2  13   15.00    3.40
  25  -2  13   18.90    2.90
  25  -2  13   14.60    2.50
  23   2  13  403.36   21.30
  23   2  13  414.96   19.40
  23  -2  13  425.26   20.80
  23  -2  13  419.66   18.90
  23  -2  13  433.06   21.50
  21   2  13   52.89    5.30
  21   2  13   54.69    6.00
  21  -2  13   50.89    4.50
  21  -2  13   46.00    5.00
  21  -2  13   45.30    4.70
  21  -2  13   45.90    5.30
  19   2  13  142.49    9.00
  19   2  13  147.19   10.20
  19  -2  13  141.89    9.20
  19  -2  13  145.89    9.50
  19  -2  13  164.78    9.80
  17   2  13   72.39    7.60
  17   2  13   83.49    6.70
  17  -2  13   88.79    6.70
  17  -2  13   87.09    7.00
  15   2  13  356.16   16.50
  15   2  13  305.27   17.80
  15  -2  13  376.66   18.50
  15  -2  13  334.47   17.40
  15  -2  13  341.27   20.80
  13   2  13  932.61   38.20
  13   2  13  819.02   37.20
  13  -2  13  723.03   45.30
  13  -2  13  741.93   39.00
  13  -2  13  718.23   36.50
  11   2  13   34.00    3.10
  11   2  13   30.70    3.80
  11   2  13   24.00    4.00
  11   2  13   33.30    3.40
  11  -2  13   23.20    4.10
  11  -2  13   26.90    3.90
  11  -2  13   22.50    3.40
   9   2  13  659.83   27.50
   9   2  13  614.54   30.30
   9  -2  13  580.34   35.90
  -9  -2 -13  596.74   32.30
   9  -2  13  636.44   31.00
   7   2  13   22.80    2.70
   7   2  13   22.30    3.10
   7  -2  13   26.90    3.70
   7  -2  13   27.20    4.10
   7  -2  13   30.30    3.80
  -7  -2 -13   25.50    3.70
   5   2  13  487.75   23.80
  -5  -2 -13  513.25   25.30
   5  -2  13  432.26   28.00
  -3   2 -13   23.70    3.10
   3   2  13   33.50    3.50
  -3  -2 -13   26.90    3.50
  -1   2 -13  939.71   46.40
  -1  -2 -13  878.81   46.40
   1   2 -13 1582.34   77.69
   1  -2 -13 1494.25   77.59
   3   2 -13   71.79    5.50
   3  -2 -13   84.89    5.60
   5   2 -13  552.54   31.90
  -5   2  13  669.23   34.80
   5  -2 -13  625.84   31.80
   7   2 -13  335.87   19.60
   7  -2 -13  396.16   19.50
   9   2 -13 2065.99  103.09
   9  -2 -13 2024.20  102.79
  11   2 -13 3443.56  189.38
  11   2 -13 3854.61  177.98
  11   2 -13 3262.37  198.68
  11  -2 -13 3629.14  177.58
  13  -2 -13   14.60    2.80
  15   2 -13  770.62   45.60
  15   2 -13  797.62   38.70
  15   2 -13  798.22   43.70
  15  -2 -13  801.62   46.70
  17   2 -13    3.40    3.10
  17   2 -13    3.60    2.20
  17   2 -13    2.00    2.60
  17  -2 -13   11.30    4.60
  19   2 -13  327.57   16.20
  19   2 -13  317.77   19.00
  19   2 -13  284.67   18.10
  19  -2 -13  300.07   20.50
  21   2 -13  422.16   21.50
  21   2 -13  422.76   25.20
  21  -2 -13  425.26   26.80
  23   2 -13   57.69    5.10
  23  -2 -13   59.99    7.60
  25   2 -13  607.04   30.10
  25  -2 -13  606.34   36.50
  27   2 -13   28.70    3.70
  27  -2 -13   42.30    6.00
  29   2 -13   31.70    3.50
  29  -2 -13   16.80    4.40
  31   2 -13   57.09    4.60
  24  -3  13    7.00    2.40
  22  -3  13   48.30    4.80
  22  -3  13   42.90    3.80
  22  -3  13   43.60    4.70
  20   3  13   29.30    4.70
  20  -3  13   20.60    3.90
  20  -3  13   23.50    3.90
  18   3  13   50.69    5.40
  18  -3  13   53.29    5.60
  18  -3  13   53.19    5.40
  18  -3  13   53.09    5.60
  16   3  13   15.50    3.90
  16  -3  13    9.00    3.50
  16  -3  13   13.50    3.60
  16  -3  13   12.90    3.50
  16  -3  13   14.50    4.10
  14  -3  13  236.68   14.60
  14  -3  13  270.77   14.00
  14  -3  13  256.87   14.80
  14  -3  13  267.67   16.80
  10   3  13  631.04   30.80
  10   3  13  644.14   28.20
  10   3  13  661.43   28.20
  10  -3  13  666.13   37.20
 -10  -3 -13  538.65   33.10
   8   3  13  151.68    8.80
  -8  -3 -13  148.29    9.90
   6   3  13  225.18   12.40
   6  -3  13  227.68   15.40
  -6  -3 -13  226.38   13.40
   4   3  13   98.19    6.80
   4  -3  13   93.29    8.80
  -4  -3 -13   96.39    7.30
   2   3  13   88.09    7.90
   2   3  13   99.89    7.00
  -2  -3 -13  109.89    7.40
   2  -3  13   96.09    8.80
   0   3  13  272.17   16.80
   0   3 -13  235.18   17.20
   0   3  13  273.77   14.40
   0   3 -13  235.58   16.90
   0  -3 -13  304.47   15.10
   0  -3  13  253.77   17.00
   2   3 -13  233.28   16.60
  -2   3  13  276.87   14.30
  -2   3  13  261.37   16.80
  -2  -3  13  229.58   16.70
   2  -3 -13  270.67   14.60
  -4   3  13  206.88   12.50
  -4   3  13  231.58   15.20
   4  -3 -13  214.08   12.70
   6   3 -13    6.20    3.80
   8   3 -13   15.90    4.50
  -8   3  13   10.70    2.40
  -8   3  13   10.40    4.60
   8  -3 -13   10.70    3.20
 -10   3  13    6.60    4.80
  10   3 -13    5.00    3.70
  10  -3 -13    7.70    2.90
 -12   3  13  519.75   34.70
  12   3 -13  571.44   33.60
  12   3 -13  598.04   28.40
  12   3 -13  571.24   32.30
  14   3 -13  265.27   17.40
  14   3 -13  308.67   15.50
 -14   3  13  264.17   20.20
  14   3 -13  311.57   18.40
  14  -3 -13  274.77   20.30
  16   3 -13  280.37   14.60
  16   3 -13  252.57   16.60
  16   3 -13  298.97   17.30
 -16   3  13  247.68   19.70
  16  -3 -13  257.17   19.50
  18   3 -13   82.89    7.40
  18   3 -13   86.39    6.40
  18  -3 -13   85.79   10.80
  20   3 -13    2.70    2.50
  20   3 -13   -0.10    3.00
  20  -3 -13    9.40    5.80
  22   3 -13   68.79    5.60
  22  -3 -13   69.59    8.60
  24   3 -13   18.40    3.20
  24  -3 -13   20.00    6.00
  26   3 -13    2.00    2.40
  26  -3 -13    5.30    4.70
  28   3 -13    7.40    2.50
  28  -3 -13   13.60    4.50
  30   3 -13    4.60    2.00
  19  -4  13   34.00    4.00
  17  -4  13   39.90    5.30
  17  -4  13   29.90    4.00
  15  -4  13   91.59    8.40
  15  -4  13   87.59    7.00
  13   4  13  337.07   18.10
  13  -4  13  382.16   18.50
  13  -4  13  387.16   22.90
  11   4  13   18.00    2.90
  11   4  13   19.10    2.90
   9   4  13   99.09    6.80
   7   4  13    7.50    2.90
   7  -4  13   17.60    5.00
   5   4  13    2.90    2.80
   5  -4  13    5.90    4.60
   3   4  13    1.60    2.80
  -3   4 -13    1.30    4.20
  -3   4 -13    1.80    3.80
  -3  -4 -13    2.10    3.30
   3  -4  13    1.50    4.10
  -1   4 -13   88.29    8.90
  -1   4 -13   87.59    9.40
   1   4  13  106.89    7.60
   1   4  13   99.19    9.00
  -1  -4 -13  100.09    7.90
   1  -4  13   98.29    9.30
  -1   4  13  361.56   18.30
   1   4 -13  309.27   21.30
  -1   4  13  347.67   21.40
  -1  -4  13  321.67   21.80
   1  -4 -13  345.97   19.20
  -3   4  13  111.59    8.40
  -3   4  13  100.19    9.80
  -5   4  13    7.00    3.40
  -5   4  13   10.90    4.80
   5   4 -13    8.00    4.40
   5  -4 -13   17.50    4.20
   7   4 -13    8.00    4.90
  -7   4  13   25.30    6.00
   7  -4 -13   19.40    4.20
  -9   4  13    5.50    5.50
  11   4 -13  632.34   32.80
 -11   4  13  538.75   33.70
 -11   4  13  459.85   31.00
 -13   4  13   90.29   11.00
  13   4 -13  104.39    9.60
  13   4 -13  105.69    7.60
 -15   4  13   74.49   10.50
  15   4 -13   69.39    7.60
  15   4 -13   58.69    6.20
  15  -4 -13   79.99   10.80
  17   4 -13    8.10    3.70
  17   4 -13    6.30    3.20
 -17   4  13    7.90    6.80
  17  -4 -13   10.10    6.80
 -19   4  13   36.90    8.60
  19   4 -13   28.80    4.00
  19  -4 -13   34.50    8.50
  21   4 -13   14.60    3.20
  21  -4 -13   22.20    6.80
  23   4 -13   74.29    5.70
  23  -4 -13   79.89    9.80
  25   4 -13  120.79    7.20
  25  -4 -13  120.09   10.60
  27   4 -13    2.00    2.10
  27  -4 -13   -2.10    3.90
  16  -5  13  113.59    8.60
  14  -5  13    7.30    2.90
  14  -5  13    9.60    3.90
  12   5  13  162.68    8.90
  12  -5  13  177.18   12.30
  12  -5  13  167.88   10.00
  10   5  13  147.99    8.10
  10   5  13  128.49    7.80
  10   5  13  156.58    8.60
  10  -5  13  151.78   11.60
   8   5  13  339.77   18.00
   8  -5  13  354.06   22.40
   6   5  13  482.55   23.70
  -6   5 -13  456.85   29.00
  -6   5 -13  439.66   28.80
   6  -5  13  476.05   28.90
  -4   5 -13    9.80    4.70
   4   5  13    4.80    3.50
   4  -5  13    9.00    5.20
   2   5  13  309.07   16.10
  -2   5 -13  266.67   19.20
   2  -5  13  289.87   19.60
   0   5 -13   48.10    6.80
   0   5  13   50.59    5.60
  -2   5  13   67.19    7.70
   2   5 -13   75.99    8.50
  -2   5  13   68.69    6.80
  -4   5  13   53.79    6.20
   4   5 -13   53.09    7.70
  -4   5  13   67.49    8.10
  -6   5  13   20.90    6.50
   6   5 -13   20.60    5.80
  -8   5  13  144.29   14.70
   8   5 -13  181.58   13.20
  10   5 -13   53.79    7.20
 -10   5  13   53.89    9.70
 -12   5  13  135.89   15.30
  12   5 -13  175.48   12.30
  14   5 -13    2.00    3.00
  14   5 -13   -3.50    3.50
 -14   5  13   -1.50    7.10
 -16   5  13  138.69   14.80
  16   5 -13  155.38    9.30
  16  -5 -13  128.69   14.90
  18   5 -13   64.49    5.80
 -18   5  13   68.29   10.10
  18  -5 -13   92.19   11.10
 -20   5  13   -4.00    6.20
  20   5 -13    1.00    2.40
  20  -5 -13    2.30    6.00
 -22   5  13   75.79    9.50
  22   5 -13   75.99    5.30
  22  -5 -13   75.09    9.50
  24  -5 -13   -0.20    4.20
  11  -6  13   57.99    6.50
  -9   6 -13  207.68   14.80
   9   6  13  205.08   10.70
   9  -6  13  211.58   14.10
  -7   6 -13    9.60    4.80
   7   6  13   11.20    2.70
   7  -6  13    6.90    4.30
  -5   6 -13  193.98   14.30
   5   6  13  202.28   11.10
   5  -6  13  188.98   14.10
   3   6  13   53.29    5.40
  -3   6 -13   43.70    6.40
   3  -6  13   42.60    6.50
  -1   6 -13   36.70    6.20
   1   6  13   28.70    4.40
  -1   6  13  344.67   19.30
   1   6 -13  381.16   23.00
   3   6 -13   -0.50    4.40
   5   6 -13  175.98   13.10
  -5   6  13  175.48   12.80
   7   6 -13   16.60    4.90
   9   6 -13   87.79    8.30
  -9   6  13   77.89    8.90
 -11   6  13   40.70    7.10
 -13   6  13   12.80    5.90
  15   6 -13  128.09    8.00
 -15   6  13  146.99   12.10
 -17   6  13   15.80    5.40
  26   0  14   84.69    5.50
  24   0  14  392.96   17.70
  24   0  14  376.86   19.40
  22   0  14    1.00    2.50
  22   0  14   -1.30    3.50
  22   0  14    1.80    2.10
  20   0  14    2.10    2.50
  20   0  14    7.40    2.80
  20   0  14    5.20    3.50
  20   0  14    9.20    2.40
  18   0  14   70.29    5.60
  18   0  14   70.79    7.00
  18   0  14   69.89    5.80
  18   0  14   86.39    5.60
  16   0  14 1513.05   70.59
  16   0  14 1472.75   62.39
  16   0  14 1422.16   66.99
  14   0  14 1585.44   77.19
  14   0  14 1724.03   81.49
  14   0  14 1787.82   74.29
  12   0  14    7.60    2.10
  12   0  14    5.80    2.10
  10   0  14  319.47   14.70
  10   0  14  314.07   16.20
   8   0  14   86.39    5.50
  -6   0 -14  808.12   40.70
   6   0  14  781.42   38.60
  -4   0 -14  393.76   20.70
  -2   0 -14  450.35   23.50
   0   0 -14 1798.52   90.09
   0   0  14 1786.22   98.89
   2   0 -14  649.04   34.60
  -2   0  14  700.23   38.00
   4   0 -14  964.50   49.40
  -4   0  14  980.90   54.49
   6   0 -14  130.19    7.80
   8   0 -14 1168.28   59.19
  10   0 -14   56.29    4.50
  12   0 -14  120.09    7.50
  14   0 -14  772.42   39.60
  16   0 -14   71.79    5.20
  16   0 -14   66.89    6.90
  18   0 -14  571.54   33.80
  20   0 -14  721.63   42.30
  20   0 -14  728.13   35.80
  22   0 -14  137.89   10.40
  22   0 -14  158.38    9.50
  22   0 -14  171.18   11.70
  24   0 -14  208.28   14.30
  24   0 -14  206.48   11.90
  26   0 -14  328.17   17.30
  26   0 -14  323.37   20.30
  28   0 -14  199.18   11.40
  30   0 -14    5.60    2.80
  32   0 -14  212.08   11.80
  25   1  14   10.40    2.80
  25   1  14   14.70    3.40
  25  -1  14    8.10    2.10
  25  -1  14    9.40    3.40
  25  -1  14    8.70    2.50
  23   1  14  235.78   11.40
  23   1  14  221.18   12.80
  23  -1  14  209.48   12.40
  23  -1  14  226.58   12.00
  23  -1  14  219.28   10.90
  23  -1  14  211.38   10.60
  21   1  14   67.39    6.60
  21   1  14   73.39    5.90
  21  -1  14   69.59    6.80
  21  -1  14   65.39    5.20
  21  -1  14   61.19    5.70
  21  -1  14   73.79    5.30
  19   1  14   -0.80    2.90
  19   1  14    0.10    3.50
  19  -1  14   -1.50    2.50
  19  -1  14    3.90    2.60
  19  -1  14   -4.30    2.60
  19  -1  14   -0.80    2.90
  17   1  14    6.10    3.60
  17   1  14    5.20    3.00
  17   1  14    2.50    2.10
  17  -1  14   11.50    3.10
  17  -1  14   12.20    3.40
  15   1  14   20.60    4.10
  15   1  14   22.50    3.50
  15   1  14   23.20    3.00
  15   1  14   19.50    3.10
  15  -1  14   18.20    3.10
  15  -1  14   15.00    3.40
  15  -1  14   19.70    3.50
  13   1  14   63.49    5.20
  13   1  14   69.99    5.10
  13   1  14   65.29    4.50
  13  -1  14   63.19    5.40
  13  -1  14   62.99    5.30
  11   1  14   44.30    3.40
  11   1  14   46.70    4.20
  11   1  14   45.40    4.10
  11  -1  14   41.40    4.50
  11  -1  14   41.50    4.40
  11  -1  14   42.10    5.10
   9   1  14  402.46   21.20
   9   1  14  436.66   19.20
   9  -1  14  440.26   21.60
   9  -1  14  449.36   21.70
   9  -1  14  404.76   25.10
   7   1  14  164.28    9.40
   7   1  14  168.88    8.40
  -7  -1 -14  178.98   10.10
   7  -1  14  166.78   11.30
   7  -1  14  179.98    9.80
  -5   1 -14   10.00    2.30
   5   1  14   15.30    2.30
   5   1  14   11.10    2.00
   5  -1  14   12.00    2.60
  -5  -1 -14   14.20    2.70
  -3   1 -14   34.60    3.60
  -3  -1 -14   39.50    3.90
  -1   1 -14    4.00    1.90
   1  -1  14    3.10    1.40
  -1  -1 -14    2.00    2.00
   1   1 -14  415.76   21.50
  -1  -1  14  415.56   23.60
   1  -1 -14  397.06   21.50
   3   1 -14  222.88   12.00
  -3   1  14  217.68   12.70
   3  -1 -14  206.78   12.00
   5   1 -14   70.19    5.20
  -5   1  14   69.09    5.50
   5  -1 -14   83.99    5.50
   7   1 -14  863.61   43.70
   7  -1 -14  844.32   43.60
   9   1 -14   77.09    5.60
   9  -1 -14   80.09    5.70
  11   1 -14 1043.90   53.49
  11  -1 -14 1057.79   53.39
  13   1 -14  722.33   36.60
  13  -1 -14  693.23   36.40
  15   1 -14  206.38   12.50
  15   1 -14  200.48   11.00
  15   1 -14  196.78   10.60
  15   1 -14  186.58   11.70
  15  -1 -14  160.98   13.00
  15  -1 -14  169.28   10.60
  17   1 -14  163.18   10.50
  17   1 -14  183.58   10.10
  17   1 -14  173.88   11.30
  17   1 -14  172.98   12.00
  17  -1 -14  198.18   12.90
  19   1 -14   29.30    3.50
  19   1 -14   26.70    3.70
  19   1 -14   24.60    4.40
  19  -1 -14   20.10    4.80
  21   1 -14  201.38   13.70
  21   1 -14  232.08   14.80
  21   1 -14  240.68   12.40
  21  -1 -14  223.98   15.50
  23   1 -14   39.40    4.10
  23   1 -14   32.80    5.00
  23  -1 -14   31.30    5.90
  25   1 -14   81.59    7.30
  25   1 -14   88.69    6.30
  25  -1 -14   82.59    8.80
  25  -1 -14   73.59    6.80
  27   1 -14  143.99    8.90
  27  -1 -14  145.79   11.10
  27  -1 -14  141.69    9.40
  29   1 -14   50.19    4.80
  29  -1 -14   35.40    4.60
  31   1 -14  102.19    6.60
  31  -1 -14   92.29    7.00
  33   1 -14   35.20    3.40
  33  -1 -14   24.80    3.60
  24   2  14   15.10    3.20
  24  -2  14   21.40    3.10
  24  -2  14   20.00    3.50
  24  -2  14   21.10    2.80
  22   2  14   12.90    3.40
  22   2  14   14.10    5.10
  22  -2  14   17.20    3.60
  22  -2  14   15.00    3.40
  22  -2  14   21.40    3.00
  20   2  14    7.40    3.80
  20   2  14    4.90    3.30
  20  -2  14    0.10    2.90
  20  -2  14    0.70    3.30
  18   2  14    3.40    3.20
  18   2  14    3.90    3.60
  18  -2  14   -1.70    2.90
  18  -2  14    2.50    3.00
  18  -2  14    9.30    2.80
  16   2  14   12.40    3.90
  16   2  14   11.00    3.30
  16  -2  14   18.90    3.70
  16  -2  14   17.00    3.50
  16  -2  14   11.60    3.20
  14   2  14   21.70    4.10
  14   2  14   25.30    2.90
  14   2  14   30.20    4.20
  14  -2  14   12.90    3.40
  14  -2  14   17.00    3.70
  14  -2  14   18.10    4.20
  14  -2  14   17.50    3.60
  12   2  14   49.70    4.70
  12   2  14   40.10    4.70
  12  -2  14   58.19    6.20
  12  -2  14   51.89    5.20
  12  -2  14   55.89    5.50
  10   2  14  175.18    8.30
  10   2  14  159.28    9.50
  10  -2  14  161.88   11.40
  10  -2  14  162.78   10.10
  10  -2  14  168.08   10.10
   8   2  14   22.20    2.60
   8   2  14   21.00    3.10
  -8  -2 -14   27.30    3.80
   8  -2  14   18.30    3.40
   8  -2  14   22.30    3.50
   8  -2  14   20.70    3.80
   6   2  14  478.05   23.20
   6   2  14  462.05   21.00
   6  -2  14  438.06   27.40
  -6  -2 -14  488.55   24.70
   6  -2  14  449.46   23.70
   4   2  14    3.90    2.20
  -4  -2 -14    4.50    2.40
   4  -2  14    1.10    2.50
   2   2  14    2.00    2.10
  -2   2 -14    0.20    1.90
  -2  -2 -14    3.70    2.30
   2  -2  14    1.00    3.00
   2  -2  14    0.90    1.50
   0   2  14   39.70    4.00
   0   2 -14   21.60    3.30
   0  -2 -14   29.00    3.60
   2   2 -14   39.00    4.10
   2  -2 -14   55.79    4.50
   4   2 -14   21.80    3.10
  -4   2  14   14.10    1.90
  -4   2  14   13.40    1.80
   4  -2 -14   19.30    3.00
  -6   2  14  180.68   11.10
   6   2 -14  182.18   10.60
   6  -2 -14  173.58   10.40
   8   2 -14   68.39    5.60
   8  -2 -14   78.39    5.80
  10   2 -14  305.77   20.70
  10   2 -14  347.57   18.40
  10  -2 -14  350.36   18.30
  12   2 -14  616.74   34.00
 -12   2  14  508.45   34.60
  12   2 -14  612.44   30.40
  12  -2 -14  561.14   30.00
 -14   2  14    7.00    4.90
  14  -2 -14    2.50    4.60
  16   2 -14   17.70    4.00
  16   2 -14   15.40    3.60
  16   2 -14   15.30    2.90
  16  -2 -14   20.10    5.30
  18   2 -14   61.19    6.40
  18   2 -14   73.39    5.50
  18   2 -14   80.09    7.10
  18  -2 -14   74.79    8.60
  20   2 -14    2.40    2.70
  20   2 -14    6.00    2.50
  20   2 -14    6.70    3.70
  20  -2 -14   15.60    5.40
  22   2 -14   11.60    3.70
  22   2 -14   12.00    2.90
  22  -2 -14   19.70    5.60
  24   2 -14  147.29    9.00
  24  -2 -14  155.18   12.40
  26   2 -14   -1.40    2.60
  26  -2 -14    1.90    4.40
  28   2 -14   80.59    6.00
  28  -2 -14   81.89    8.30
  30   2 -14    3.20    2.40
  32   2 -14   51.09    4.10
  23  -3  14  104.29    6.80
  21  -3  14   45.70    4.00
  21  -3  14   51.19    5.00
  21  -3  14   50.69    5.20
  19   3  14  250.07   13.40
  19  -3  14  270.17   14.80
  19  -3  14  280.37   14.20
  17  -3  14  613.44   31.90
  17  -3  14  647.84   29.90
  15  -3  14   60.49    6.50
  15  -3  14   69.79    7.60
  15  -3  14   63.49    6.00
  15  -3  14   76.09    6.20
  13   3  14  457.55   23.40
  13  -3  14  460.25   24.90
  13  -3  14  519.15   23.70
  13  -3  14  493.55   28.70
  13  -3  14  464.55   24.70
  11   3  14    8.90    2.70
  11  -3  14   15.40    4.10
  11  -3  14   12.00    3.80
  11  -3  14   13.30    3.50
   9   3  14  451.55   21.30
   9   3  14  490.95   21.20
   9   3  14  463.25   23.20
   9  -3  14  500.85   28.10
  -9  -3 -14  404.76   25.00
   7   3  14  287.27   14.90
   7  -3  14  274.67   18.10
  -7  -3 -14  279.77   16.20
   5   3  14  271.17   14.50
  -5  -3 -14  263.77   15.50
   5  -3  14  271.07   17.40
   3   3  14  315.37   17.20
  -3  -3 -14  339.47   18.30
   3  -3  14  328.57   20.70
   1   3  14   16.10    3.40
   1   3  14   14.30    3.90
  -1  -3 -14   15.70    3.50
   1  -3  14   11.80    4.00
   1   3 -14  619.44   39.30
  -1   3  14  665.63   39.00
  -1   3  14  703.63   33.40
   1  -3 -14  705.53   35.00
  -1  -3  14  639.54   39.30
   3   3 -14   55.19    6.90
  -3  -3  14   58.19    7.10
  -5   3  14  313.57   20.90
   5   3 -14  329.77   20.80
  -5   3  14  328.77   17.80
   5  -3 -14  334.47   18.10
  -7   3  14  317.87   19.50
  -7   3  14  298.47   17.30
   7   3 -14  240.68   18.90
   7  -3 -14  322.37   16.60
   9   3 -14   37.10    5.80
  -9   3  14   29.60    3.70
  -9   3  14   42.60    6.50
 -11   3  14  103.89   11.30
  11   3 -14  148.79   10.10
  11  -3 -14  108.09    8.10
  13   3 -14  151.38    9.20
  13   3 -14  159.38   11.40
 -13   3  14  119.99   13.00
  15   3 -14  240.18   13.20
 -15   3  14  225.58   18.00
  15   3 -14  211.88   14.90
  15   3 -14  252.27   15.70
  15  -3 -14  247.28   18.10
 -17   3  14  208.18   17.50
  17   3 -14  217.98   14.50
  17   3 -14  227.88   12.40
  17  -3 -14  214.18   17.20
  19   3 -14   30.20    3.90
  19   3 -14   31.10    4.70
  19  -3 -14   28.90    7.30
  21   3 -14  173.38   10.20
  21  -3 -14  180.28   14.70
  23   3 -14   84.69    6.40
  23  -3 -14   99.19   10.40
  25   3 -14    8.50    2.90
  25  -3 -14    9.90    5.40
  27   3 -14   -0.60    2.40
  27  -3 -14    1.80    4.20
  29   3 -14   59.49    4.60
  29  -3 -14   53.99    6.30
  16  -4  14  116.29    9.40
  14  -4  14  158.28   11.70
  12   4  14  357.66   18.60
  12  -4  14  390.26   23.20
  10   4  14  187.68    9.60
  10   4  14  170.48    9.50
  10   4  14  174.88   10.10
  10  -4  14  188.08   13.30
   8   4  14   13.00    3.10
   8  -4  14   20.20    5.30
   6   4  14  212.48   12.10
   6  -4  14  220.28   15.60
   4   4  14  455.75   23.10
   4  -4  14  443.06   27.90
  -2   4 -14   62.29    7.60
   2   4  14   68.09    6.40
   2  -4  14   60.69    8.00
   0   4  14  162.28   12.20
   0   4  14  164.18   10.40
   0   4 -14  157.48   12.50
   0  -4 -14  169.18   11.00
   0  -4  14  163.68   13.00
   2   4 -14   10.20    4.70
  -2   4  14   14.90    3.90
  -2   4  14   15.80    4.90
  -2  -4  14   14.50    5.20
   2  -4 -14   19.30    4.20
  -4   4  14  430.76   26.00
  -4   4  14  395.96   22.00
   4   4 -14  419.46   26.00
   4  -4 -14  406.26   22.90
   8   4 -14  781.62   40.50
  -8   4  14  673.23   40.80
   8  -4 -14  579.24   35.30
 -10   4  14  440.86   28.80
  10   4 -14  453.65   27.80
 -12   4  14  162.18   11.80
  12   4 -14  202.98   13.80
 -12   4  14  199.98   15.90
  14   4 -14   88.09    8.80
  14   4 -14   81.09    7.00
 -14   4  14   91.99   11.30
  16   4 -14   26.40    4.20
 -16   4  14   44.10    8.60
  16   4 -14   35.40    5.40
  16  -4 -14   49.99    8.80
  18   4 -14  209.38   11.40
 -18   4  14  171.08   16.80
  18   4 -14  189.98   12.60
  18  -4 -14  189.28   17.00
  20   4 -14   70.39    5.90
 -20   4  14   68.79   10.80
  20  -4 -14   68.09    9.80
  22   4 -14  144.29    8.70
  22  -4 -14  150.38   13.40
  24   4 -14  120.99    7.70
  24  -4 -14  147.29   11.70
  26   4 -14   65.69    4.60
  26  -4 -14   47.50    6.60
  28  -4 -14  181.98   11.90
  15  -5  14   17.90    3.80
  13  -5  14   22.10    4.60
  11   5  14    9.00    2.30
   9   5  14    4.60    2.70
   9   5  14    8.80    2.90
   9  -5  14   15.30    4.70
   7   5  14   34.60    4.20
  -5   5 -14   81.09    9.20
   5   5  14   51.69    5.70
   5  -5  14   88.69    9.20
  -3   5 -14  154.28   13.10
   3   5  14  171.08   10.40
   3  -5  14  170.78   13.30
   1   5  14   10.70    3.80
  -1   5 -14    5.90    4.90
   1  -5  14    5.10    4.90
  -1   5  14  266.67   14.90
   1   5 -14  244.18   17.60
  -3   5  14  130.39    9.60
  -3   5  14  130.39   11.80
   5   5 -14   13.30    5.40
  -5   5  14   26.30    6.50
  -5   5  14   12.80    4.40
   7   5 -14  303.37   19.20
  -7   5  14  262.37   20.00
   9   5 -14   32.50    6.20
  -9   5  14   46.90    8.70
  11   5 -14  361.96   22.10
 -11   5  14  324.37   24.10
  13   5 -14   16.50    4.70
 -13   5  14   25.90    8.30
 -15   5  14   36.70    8.90
  15   5 -14   61.69    6.20
  15   5 -14   52.69    5.60
  17   5 -14   63.19    5.90
 -17   5  14   79.79   10.30
  17  -5 -14   87.19   10.50
 -19   5  14    5.30    6.70
  19   5 -14    0.50    2.60
  19  -5 -14    2.70    6.50
 -21   5  14   53.39    8.20
  21   5 -14   49.10    4.40
  21  -5 -14   51.19    7.60
  23   5 -14   38.50    3.70
  23  -5 -14   40.90    6.10
  10  -6  14  123.89    9.30
   8   6  14    4.20    2.00
  -6   6 -14   93.99    9.10
   6   6  14   91.89    6.30
   6  -6  14   91.69    8.90
   4   6  14   66.79    5.80
  -4   6 -14   78.39    8.60
   4  -6  14   80.39    8.60
   2   6  14   65.09    5.80
  -2   6 -14   49.99    7.10
   2  -6  14   53.69    7.50
   0   6 -14   43.70    6.50
   0   6  14   42.90    5.00
   2   6 -14   23.40    5.20
  -2   6  14   15.20    4.10
  -4   6  14   72.59    7.40
   4   6 -14   99.79    9.00
   6   6 -14    3.30    4.30
  -6   6  14   19.60    5.00
  -8   6  14   70.59    9.10
   8   6 -14   90.39    8.50
 -10   6  14   35.80    6.40
  10   6 -14   30.70    4.70
 -12   6  14  109.79   10.70
 -14   6  14  191.88   14.30
 -16   6  14    3.70    4.80
  25   0  15    2.10    2.30
  23   0  15    0.30    2.40
  23   0  15   -0.20    3.30
  21   0  15   -2.70    2.20
  21   0  15   -0.80    3.40
  21   0  15    1.00    2.50
  19   0  15   -0.40    2.40
  19   0  15    2.70    3.30
  19   0  15   -0.60    2.10
  19   0  15   -1.60    2.40
  17   0  15   -0.50    2.40
  17   0  15    0.20    2.30
  17   0  15    1.20    2.70
  17   0  15    3.60    3.30
  15   0  15    1.20    2.70
  15   0  15   -3.20    2.40
  13   0  15    0.80    2.30
  13   0  15   -0.60    2.20
  11   0  15    2.30    2.10
  11   0  15    2.50    1.90
   9   0  15   -0.10    1.80
   7   0  15    0.70    1.70
   7   0  15    0.90    2.40
  -5   0 -15    0.50    1.90
   5   0  15   -1.60    1.70
  -3   0 -15    2.20    1.90
  -1   0 -15    6.30    2.10
  -1   0  15   10.40    1.70
   1   0 -15    8.30    2.30
  -3   0  15    0.50    1.50
   3   0 -15    0.70    2.00
   5   0 -15   -1.60    1.80
   7   0 -15    1.10    2.00
   9   0 -15    7.40    2.30
  11   0 -15    1.80    2.00
  13   0 -15    4.30    2.30
  15   0 -15    1.80    2.30
  15   0 -15    6.30    3.40
  17   0 -15    1.00    3.20
  17   0 -15    2.20    2.20
  19   0 -15   12.80    4.00
  21   0 -15    3.10    2.70
  21   0 -15    4.60    3.80
  23   0 -15    3.30    2.70
  23   0 -15   -0.20    3.90
  25   0 -15    0.10    3.80
  25   0 -15    2.00    2.70
  27   0 -15    5.70    3.70
  27   0 -15    1.90    2.80
  29   0 -15   -0.90    2.60
  31   0 -15    1.80    2.70
  33   0 -15   -1.60    2.30
  24   1  15  129.39    8.70
  24   1  15  141.49    7.80
  24  -1  15  138.59    7.80
  24  -1  15  137.39    7.40
  24  -1  15  134.79    9.10
  22   1  15  100.59    8.30
  22   1  15  112.39    7.20
  22  -1  15  115.29    7.30
  22  -1  15  117.59    6.70
  22  -1  15  113.09    8.10
  22  -1  15  104.79    6.30
  20   1  15   95.79    6.50
  20   1  15   81.99    7.60
  20  -1  15   84.19    5.80
  20  -1  15   80.09    5.80
  20  -1  15   88.19    7.40
  20  -1  15   80.29    6.40
  18   1  15  338.17   17.90
  18   1  15  358.76   16.40
  18   1  15  328.77   17.10
  18  -1  15  343.27   17.90
  18  -1  15  335.17   17.50
  16   1  15    2.80    2.20
  16   1  15    5.00    2.90
  12   1  15    5.10    1.90
  12   1  15    6.20    2.40
  12   1  15    5.30    2.40
  12  -1  15    5.60    2.60
  10   1  15  397.36   17.80
  10   1  15  409.16   19.80
  10   1  15  402.36   17.80
  10  -1  15  348.87   23.30
  10  -1  15  398.36   20.20
   8   1  15  355.36   17.60
   8   1  15  365.16   15.90
  -8  -1 -15  334.47   18.80
   8  -1  15  348.97   18.00
   8  -1  15  318.47   20.70
   6   1  15  419.36   20.10
   6   1  15  439.36   22.20
   6  -1  15  469.35   22.60
   6  -1  15  432.66   26.30
  -6  -1 -15  469.55   23.70
   4   1  15   74.49    5.50
  -4   1 -15   79.29    5.60
   4  -1  15   82.79    5.80
  -4  -1 -15   86.59    5.90
   4  -1  15   77.89    6.90
  -2   1 -15   72.39    5.50
   2   1  15   80.99    5.70
  -2  -1 -15   83.09    5.70
   0   1 -15  857.11   43.20
   0  -1  15  846.42   47.30
   0  -1 -15  829.72   43.20
   2   1 -15  200.58   11.20
  -2  -1  15  188.18   12.20
   2  -1 -15  205.18   11.30
  -4   1  15  919.51   50.69
   4   1 -15  918.21   46.30
   4  -1 -15  883.41   46.30
   6   1 -15 1188.28   61.89
  -6   1  15 1200.68   68.19
   6  -1 -15 1275.97   61.99
   8   1 -15  179.08   11.10
   8  -1 -15  209.38   11.20
  10   1 -15   41.80    4.30
  10  -1 -15   52.79    4.60
  12   1 -15  225.18   12.30
  12   1 -15  201.08   14.50
  12  -1 -15  217.48   12.20
  14   1 -15  711.93   42.80
  14   1 -15  772.62   38.30
  14  -1 -15  712.43   43.20
  14  -1 -15  754.62   38.10
  16   1 -15  113.19    7.60
  16   1 -15  119.69    9.00
  16  -1 -15  101.59    9.60
  18   1 -15  102.69    7.40
  18   1 -15  108.69    8.80
  18   1 -15  111.49    7.20
  18  -1 -15  116.09    9.60
  20   1 -15   74.99    7.00
  20   1 -15   88.49    8.00
  20   1 -15   84.99    6.30
  20  -1 -15   96.09    8.80
  22   1 -15    2.90    3.60
  22   1 -15   -2.50    2.30
  22  -1 -15    0.50    4.60
  24   1 -15  165.68   10.00
  24   1 -15  170.78   11.80
  24  -1 -15  156.18   12.60
  26   1 -15   66.29    5.80
  26  -1 -15   60.99    7.80
  28   1 -15    2.10    2.70
  28  -1 -15    3.50    3.20
  28  -1 -15    4.80    3.90
  30   1 -15   92.59    6.50
  30  -1 -15   91.79    7.00
  32   1 -15   -0.90    2.30
  32  -1 -15    2.20    2.70
  23   2  15   73.49    5.60
  23  -2  15   77.59    4.90
  23  -2  15   66.99    5.40
  21   2  15  127.49   11.60
  21   2  15  168.88    9.50
  21  -2  15  179.68   10.30
  21  -2  15  178.98   10.10
  21  -2  15  176.38    8.80
  19   2  15    2.40    4.10
  19   2  15    3.40    3.20
  19  -2  15    2.30    2.90
  19  -2  15   -0.30    3.10
  17   2  15  201.58   12.60
  17   2  15  210.58   11.70
  17  -2  15  241.08   12.90
  15   2  15    4.50    2.10
  15   2  15   10.40    3.40
  15  -2  15   10.70    3.30
  13   2  15  526.95   26.80
  13   2  15  514.25   24.50
  13  -2  15  572.94   32.10
  13  -2  15  568.14   27.90
  11   2  15    7.00    2.00
  11   2  15    3.20    2.60
  11   2  15    1.00    2.40
  11  -2  15    3.90    3.20
  11  -2  15    2.50    2.70
   9   2  15    1.30    1.80
   9   2  15    2.50    2.40
   9  -2  15    3.20    3.10
   9  -2  15    0.80    2.50
  -9  -2 -15    2.50    2.60
   7   2  15  843.72   40.20
   7   2  15  844.72   36.50
  -7  -2 -15  818.42   42.70
   7  -2  15  825.62   40.80
   7  -2  15  785.32   47.50
   5   2  15  242.98   11.80
   5   2  15  252.77   13.20
  -5  -2 -15  252.57   14.00
   5  -2  15  246.88   15.70
   5  -2  15  230.78   13.60
   3   2  15 1001.60   48.00
  -3   2 -15 1011.50   50.49
   3   2  15  852.51   55.99
   3  -2  15 1039.30   56.79
  -3  -2 -15 1046.60   50.69
   1   2  15  733.63   36.30
  -1   2 -15  786.42   38.20
   1   2  15  656.03   42.40
   1  -2  15  757.82   41.80
  -1  -2 -15  754.62   38.20
   1  -2  15  748.13   43.00
  -1   2  15  377.26   18.80
  -1   2  15  346.67   22.10
   1   2 -15  353.56   19.50
   1  -2 -15  374.26   19.50
  -3   2  15  497.55   23.80
   3   2 -15  415.26   24.60
  -3   2  15  472.55   28.10
   3  -2 -15  488.65   24.70
   5   2 -15   43.30    4.30
   7   2 -15  215.78   11.90
  -7   2  15  173.18   14.00
   7  -2 -15  211.08   11.80
  -9   2  15   59.09    7.50
   9   2 -15   54.39    6.80
   9   2 -15   59.69    5.20
   9  -2 -15   58.89    5.40
  11   2 -15  524.65   26.60
 -11   2  15  487.95   30.50
  11   2 -15  473.55   29.80
  11  -2 -15  508.35   26.40
  13   2 -15  660.03   34.00
  13   2 -15  615.64   37.90
 -13   2  15  661.93   39.10
  13  -2 -15  659.33   33.70
  13  -2 -15  644.34   38.90
 -15   2  15  139.49   12.60
  15   2 -15  143.99    8.70
  15   2 -15  152.28   10.80
  15  -2 -15  142.39   12.20
  17   2 -15  448.66   27.40
  17   2 -15  502.45   24.40
  17   2 -15  502.25   28.80
  17  -2 -15  468.75   29.90
  19   2 -15   16.20    3.60
  19   2 -15   16.20    4.20
  19   2 -15   16.10    3.00
  19  -2 -15   17.60    5.40
  21   2 -15  297.07   18.60
  21   2 -15  297.87   15.70
  21  -2 -15  291.67   20.00
  23   2 -15  267.07   14.60
  23   2 -15  255.87   16.90
  23  -2 -15  299.57   18.90
  25   2 -15   33.40    3.90
  25  -2 -15   23.70    5.60
  27   2 -15   76.39    5.80
  27  -2 -15   68.69    8.30
  29   2 -15    6.30    2.60
  29  -2 -15    1.90    3.70
  31   2 -15  142.89    8.20
  22  -3  15   -1.40    2.20
  20  -3  15   23.10    3.50
  18  -3  15    2.20    3.10
  16  -3  15   14.20    4.00
  14  -3  15  432.56   23.70
  14  -3  15  472.85   27.40
  12   3  15   23.40    3.00
  12  -3  15   12.50    4.20
  12  -3  15   -1.70    3.30
  10   3  15    9.00    2.60
  10   3  15    8.60    2.80
  10   3  15   11.50    2.90
  10  -3  15    9.40    3.80
   8   3  15   67.09    5.20
   8   3  15   64.49    5.60
   8  -3  15   59.49    7.20
   6   3  15  137.69    8.90
   6  -3  15  150.48   11.10
  -6  -3 -15  140.69    9.70
   4   3  15  145.09    9.30
   4  -3  15  152.48   11.50
  -4  -3 -15  158.78   10.10
   2   3  15   20.10    4.00
   2   3  15   17.80    3.50
   2  -3  15    9.50    4.20
  -2  -3 -15   19.60    3.80
   0   3  15   20.20    3.80
   0   3  15   18.70    4.30
   0  -3 -15   26.90    4.10
   0  -3  15   23.90    5.10
   2   3 -15   15.50    4.80
  -2   3  15   23.50    4.10
  -2   3  15   24.00    5.10
  -2  -3  15   16.60    4.90
   2  -3 -15   18.30    3.60
   4   3 -15  121.59   10.10
  -4   3  15  112.69    8.30
  -4   3  15  108.19   10.10
  -4  -3  15  103.59   10.40
   4  -3 -15  106.49    7.90
   6   3 -15  314.07   21.60
  -6   3  15  348.27   18.40
  -6   3  15  335.07   21.60
   6  -3 -15  346.87   18.60
   8   3 -15    6.10    4.60
  -8   3  15   34.50    3.60
 -10   3  15  243.98   16.20
  10   3 -15  308.57   17.70
 -10   3  15  239.58   18.30
  10  -3 -15  268.57   15.20
 -12   3  15   68.39    8.80
  12   3 -15   51.39    6.80
 -14   3  15   21.60    6.90
  14  -3 -15   28.80    6.90
  16   3 -15  432.16   23.00
 -16   3  15  466.95   29.50
  16   3 -15  441.86   27.20
  16  -3 -15  465.95   29.40
  18   3 -15  236.48   15.40
 -18   3  15  213.18   18.50
  18   3 -15  239.48   13.00
  18  -3 -15  237.18   18.00
  20   3 -15  205.28   13.90
  20   3 -15  209.08   11.80
  20  -3 -15  222.68   16.60
  22   3 -15    4.70    2.70
  22  -3 -15    5.40    5.90
  24   3 -15   52.69    4.90
  24  -3 -15   50.69    7.50
  26   3 -15   50.69    4.60
  26  -3 -15   41.80    6.70
  28   3 -15  232.58   12.10
  28  -3 -15  219.58   15.10
  30   3 -15   46.80    3.90
  30  -3 -15   40.00    4.90
  15  -4  15    4.70    3.80
  13  -4  15   67.29    7.60
  11   4  15  299.27   15.90
  11  -4  15  330.77   20.10
   9   4  15   27.30    3.60
   9   4  15   22.40    3.40
   9  -4  15   28.20    5.30
   7   4  15   60.29    5.70
   7  -4  15   72.19    8.10
   5   4  15   36.30    4.50
   5  -4  15   49.20    7.00
   3   4  15  249.68   14.60
   3  -4  15  274.97   18.10
  -1   4 -15  206.08   15.90
   1   4  15  235.88   13.10
   1  -4  15  215.18   16.00
  -1   4  15   87.79    9.10
   1   4 -15   90.99    9.80
  -1   4  15   84.29    7.70
  -1  -4  15   95.69   10.20
   3   4 -15    0.20    4.40
  -3   4  15    4.40    4.50
  -3   4  15    6.80    3.60
  -3  -4  15    3.30    5.50
  -5   4  15    0.10    3.70
   5   4 -15    4.10    4.70
  -5   4  15    6.20    5.10
  -7   4  15  119.09   11.90
   7   4 -15  121.49   11.30
  -9   4  15  108.99   11.70
   9   4 -15   88.79   10.00
 -11   4  15   86.29   11.20
  11   4 -15  138.19   11.00
 -13   4  15   43.80    5.10
 -13   4  15   69.39    9.80
 -15   4  15  108.89   12.80
  15   4 -15  104.19    7.90
  15   4 -15  109.59    9.60
  17   4 -15   32.70    4.20
  17   4 -15   30.10    4.90
 -17   4  15   29.30    8.30
  17  -4 -15   28.00    7.90
 -19   4  15   13.70    7.20
  19   4 -15    7.90    3.10
  19  -4 -15   12.10    7.30
  21   4 -15  128.79    8.10
 -21   4  15  122.69   13.90
  21  -4 -15  138.19   13.30
  23   4 -15   -0.70    2.40
  23  -4 -15    1.60    5.60
  25   4 -15   12.80    2.70
  25  -4 -15   10.60    5.20
  27   4 -15    4.30    2.20
  27  -4 -15   12.30    4.10
  14  -5  15  158.28   10.90
  12  -5  15   24.10    4.70
  10   5  15  169.28    9.30
  10  -5  15  164.88   12.30
   8   5  15  109.19    6.90
   8   5  15  128.99    7.60
   8  -5  15  108.09   10.10
   6   5  15   18.10    3.70
   6  -5  15   24.80    5.60
  -4   5 -15  413.26   26.70
   4   5  15  422.16   21.90
   4  -5  15  434.06   26.60
  -2   5 -15   47.20    7.00
   2   5  15   36.70    5.00
   2  -5  15   46.80    7.00
   0   5 -15  160.28   13.20
   0   5  15  175.08   10.80
   0  -5  15  155.28   13.50
  -2   5  15   70.79    8.20
  -2   5  15   76.19    7.50
   2   5 -15   83.19    8.90
   4   5 -15  394.46   24.10
  -4   5  15  386.26   23.90
  -4   5  15  331.97   19.90
   6   5 -15  227.08   16.20
  -8   5  15   43.00    8.40
   8   5 -15   40.30    6.70
  10   5 -15  253.97   17.40
 -10   5  15  253.37   19.30
 -12   5  15    2.80    7.10
  12   5 -15    8.30    4.30
  14   5 -15  393.16   23.10
 -14   5  15  359.66   25.80
  16   5 -15  137.89    8.90
 -16   5  15  157.68   14.70
  18   5 -15   71.29    5.90
 -18   5  15   88.59   10.50
  18  -5 -15   74.19    9.90
  20   5 -15  131.69    7.90
 -20   5  15  130.59   13.00
  20  -5 -15  132.39   12.60
 -22   5  15   31.60    7.00
  22   5 -15   38.10    3.80
  22  -5 -15   31.40    6.00
   7   6  15  103.49    6.10
   7  -6  15   97.59    8.50
  -5   6 -15    7.70    4.30
   5   6  15    3.60    2.60
   5  -6  15    3.80    4.10
  -3   6 -15  143.39   11.60
   3   6  15  151.18    8.90
   3  -6  15  145.29   11.60
  -1   6 -15   69.29    8.20
   1   6  15   75.49    6.30
   1  -6  15   67.79    7.80
  -1   6  15   29.90    4.40
   1   6 -15   31.40    5.50
   3   6 -15  222.88   14.80
  -3   6  15  205.68   12.60
   5   6 -15    3.50    4.20
   7   6 -15  209.78   13.80
  -7   6  15  188.98   13.60
   9   6 -15    5.40    3.70
  -9   6  15    5.10    5.00
 -11   6  15   25.10    5.70
  11   6 -15   26.70    3.80
 -13   6  15  196.88   14.20
 -15   6  15   13.50    4.90
  24   0  16  240.58   11.50
  22   0  16  129.19    7.50
  20   0  16    9.00    2.60
  20   0  16    7.60    2.80
  18   0  16   65.59    5.50
  18   0  16   62.99    5.50
  18   0  16   63.29    4.90
  16   0  16   29.30    4.00
  16   0  16   42.10    3.90
  16   0  16   36.20    4.00
  12   0  16  157.08    8.60
  12   0  16  165.08    9.50
  10   0  16  264.47   14.10
   8   0  16   90.59    6.20
  -6   0 -16    8.60    2.60
   6   0  16    7.40    2.30
   6   0  16   11.20    3.10
   4   0  16  511.85   25.50
  -4   0 -16  547.25   26.80
   4   0  16  472.95   29.80
  -2   0 -16  206.08   11.30
   2   0  16  186.98   10.90
   0   0 -16  914.51   46.70
   2   0 -16 1199.98   61.99
  -2   0  16 1245.18   67.99
   6   0 -16  111.69    7.20
   8   0 -16   64.79    5.00
  10   0 -16  525.65   27.50
  12   0 -16  405.26   21.60
  14   0 -16  349.37   22.90
  14   0 -16  393.36   20.10
  16   0 -16  184.28   12.90
  16   0 -16  183.48   10.90
  18   0 -16   33.40    5.30
  20   0 -16  598.24   35.60
  22   0 -16  249.18   16.70
  24   0 -16   68.99    8.00
  24   0 -16   70.49    6.30
  26   0 -16  208.88   13.80
  26   0 -16  186.48   11.50
  28   0 -16   37.80    4.40
  28   0 -16   40.50    5.00
  30   0 -16   39.00    4.40
  32   0 -16    4.10    2.60
  23   1  16   13.40    3.00
  23  -1  16   10.50    2.60
  23  -1  16   14.00    2.70
  21   1  16  172.98    9.30
  21  -1  16  163.58    8.90
  21  -1  16  172.48    9.80
  21  -1  16  164.98    8.80
  19   1  16   91.79    6.50
  19  -1  16   90.89    6.10
  19  -1  16   92.99    6.80
  19  -1  16   75.19    6.00
  17   1  16  124.39    7.50
  17   1  16  126.99    7.90
  17  -1  16  112.29    8.20
  15   1  16  117.49    7.50
  15   1  16  118.89    7.30
  15   1  16  111.59    6.70
  15  -1  16  114.49    8.00
  13   1  16   49.00    4.90
  13   1  16   58.09    5.20
  13   1  16   54.49    4.40
  13  -1  16   55.59    5.60
  11   1  16  216.78   11.90
  11   1  16  214.88   10.60
  11   1  16  211.68   11.00
  11  -1  16  231.38   12.40
   9   1  16    6.60    2.30
   9   1  16    8.30    2.10
   9   1  16    9.00    2.60
   9  -1  16    7.00    3.30
   9  -1  16    7.00    2.60
   7   1  16  946.01   42.70
   7   1  16  973.60   46.90
   7  -1  16 1000.90   47.30
  -7  -1 -16  973.70   49.80
   7  -1  16  944.91   55.29
   5   1  16  244.98   16.40
   5   1  16  282.67   14.20
  -5  -1 -16  293.87   15.20
   5  -1  16  259.87   16.80
   5  -1  16  265.77   14.40
   3   1  16  133.49    8.40
   3   1  16  120.39    9.90
  -3   1 -16  157.38    8.80
  -3  -1 -16  148.79    9.00
   3  -1  16  146.39   10.30
   3  -1  16  143.79    8.60
   1   1  16   70.29    5.80
  -1   1 -16   71.89    5.50
  -1  -1 -16   67.89    5.60
   1  -1  16   80.69    5.10
   1  -1  16   72.19    7.00
   1   1 -16   12.10    2.70
  -1   1  16   14.70    3.10
  -1  -1  16   11.70    2.10
   1  -1 -16   10.10    2.60
   3   1 -16  525.45   27.10
  -3   1  16  542.45   29.20
   3  -1 -16  485.95   27.20
  -5   1  16  540.15   30.50
   5   1 -16  490.05   27.90
   5  -1 -16  581.14   28.20
   9   1 -16  381.36   20.70
   9  -1 -16  391.96   20.70
  11   1 -16   66.29    5.20
  11   1 -16   51.29    6.80
  11  -1 -16   65.29    5.40
  13   1 -16  246.28   13.80
  13   1 -16  238.08   15.90
 -13   1  16  233.78   16.70
  13  -1 -16  261.17   13.80
  13  -1 -16  227.78   16.40
  15   1 -16   81.49    6.50
  15   1 -16   68.69    7.60
  15  -1 -16   91.29    6.30
  15  -1 -16   97.69    8.60
  17   1 -16  154.98    9.60
  17   1 -16  156.18   11.10
  17  -1 -16  138.59   11.70
  19   1 -16   56.19    6.90
  19   1 -16   56.49    5.30
  19  -1 -16   67.49    7.70
  21   1 -16    4.60    2.70
  21   1 -16    1.20    3.90
  21  -1 -16    2.50    4.30
  23   1 -16   33.90    5.40
  23   1 -16   28.40    4.00
  23  -1 -16   38.00    6.50
  25   1 -16   10.00    3.90
  25   1 -16   10.30    3.10
  25  -1 -16   13.10    4.90
  27   1 -16  103.39    7.20
  27  -1 -16  101.79    9.20
  29   1 -16   55.19    5.10
  29  -1 -16   49.10    6.30
  31   1 -16   45.10    4.40
  31  -1 -16   36.00    4.30
  22   2  16    2.80    2.80
  22  -2  16    5.30    2.20
  22  -2  16   -4.10    2.30
  20   2  16    0.40    2.90
  20  -2  16   -1.30    2.80
  20  -2  16    0.40    2.20
  18   2  16   13.30    3.70
  18  -2  16   15.40    3.50
  16   2  16    3.80    3.20
  16  -2  16    0.00    3.00
  14   2  16   10.90    3.30
  14   2  16   10.10    2.50
  14  -2  16    4.50    3.10
  12   2  16   32.50    3.00
  12   2  16   26.40    3.50
  12   2  16   32.40    3.70
  12  -2  16   29.00    5.00
  12  -2  16   24.50    4.20
  10   2  16   -0.90    2.00
  10   2  16    4.80    2.90
  10   2  16    4.50    2.50
  10  -2  16   -1.50    2.70
  10  -2  16    0.90    3.10
   8   2  16  140.99    8.60
   8   2  16  138.69    7.60
   8  -2  16  161.08    9.40
   8  -2  16  147.99   10.50
  -8  -2 -16  125.29    9.20
   6   2  16   10.40    2.70
   6   2  16    7.50    2.30
   6  -2  16   11.50    3.10
   6  -2  16    9.20    3.50
  -6  -2 -16   13.40    3.20
   4   2  16  109.09    7.10
   4  -2  16  107.69    8.80
  -4  -2 -16  107.99    7.50
   2   2  16  147.79   10.80
  -2   2 -16  155.38    9.70
   2   2  16  158.68    9.40
  -2  -2 -16  168.98    9.80
   2  -2  16  161.08   11.50
   0   2  16   37.50    5.10
   0   2  16   32.70    4.10
   0  -2  16   22.60    4.70
   0  -2 -16   35.40    4.10
  -2   2  16   11.90    4.00
   2   2 -16   13.00    2.90
  -2   2  16   11.20    3.00
   2  -2 -16    9.70    2.80
  -2  -2  16   14.70    4.20
   4   2 -16    1.90    2.30
  -4   2  16    0.50    2.70
  -4   2  16    4.80    3.60
   4  -2 -16    7.30    2.60
  -4  -2  16    5.50    4.20
  -6   2  16    2.60    1.70
  -6   2  16    2.90    1.70
   6   2 -16    2.10    2.20
   6   2 -16    0.40    3.70
  -6   2  16    4.30    3.70
   6  -2 -16    2.80    2.60
   8   2 -16   17.10    4.80
  -8   2  16   30.30    5.30
   8   2 -16   23.60    3.80
   8  -2 -16   27.90    3.90
 -10   2  16  124.39   10.70
  10   2 -16  123.19    8.20
  10   2 -16  106.59    9.90
  10  -2 -16  128.79    8.30
  12   2 -16   33.70    4.40
 -12   2  16   20.30    6.00
  12   2 -16   35.20    5.70
  12  -2 -16   29.80    4.10
  14   2 -16  161.18   11.70
 -14   2  16  157.98   13.30
  14  -2 -16  164.88   13.10
 -16   2  16   73.49    9.20
  16   2 -16   76.89    7.60
  16  -2 -16   79.99    8.80
  18   2 -16   17.50    4.50
  18   2 -16   15.90    3.20
  18  -2 -16   23.30    6.20
  20   2 -16   55.89    7.10
  20   2 -16   49.30    5.10
  20  -2 -16   74.29    8.70
  22   2 -16    1.20    2.60
  22   2 -16    2.10    3.90
  22  -2 -16    2.80    4.90
  24   2 -16   49.50    5.00
  24  -2 -16   51.09    7.20
  26   2 -16   24.40    3.70
  26  -2 -16   21.10    5.60
  28   2 -16  116.39    7.40
  28  -2 -16  114.59    9.80
  30   2 -16   33.50    3.60
  30  -2 -16   36.10    4.60
  21  -3  16   61.79    4.20
  21  -3  16   53.49    4.90
  19  -3  16   47.10    5.10
  17  -3  16   90.89    7.00
  15  -3  16  550.04   30.20
  15  -3  16  641.34   35.00
  13   3  16    4.90    2.20
  13  -3  16    3.40    3.90
  13  -3  16    5.70    3.30
  11   3  16  701.53   34.00
  11   3  16  700.73   31.10
  11   3  16  743.03   30.90
  11  -3  16  689.83   40.70
  11  -3  16  630.74   34.90
   9   3  16  386.06   17.30
   9   3  16  374.16   19.10
   9  -3  16  350.06   23.10
   7   3  16  398.16   21.00
   7   3  16  413.06   19.00
   7  -3  16  415.26   25.30
   5   3  16  102.99    7.10
   5   3  16  112.89    8.00
  -5  -3 -16  114.99    8.40
   5  -3  16  128.39    9.90
   3   3  16  110.69    7.80
   3  -3  16  103.59    9.50
  -3  -3 -16  106.09    8.10
   1   3  16  839.22   50.49
   1   3  16  918.71   43.40
  -1  -3 -16  864.91   45.60
   1  -3  16  894.41   51.29
  -1   3  16   92.69    7.50
   1   3 -16   78.09    9.50
  -1   3  16   87.09    8.90
  -1  -3  16  112.29   10.00
   1  -3 -16  109.29    7.60
  -3   3  16  571.34   28.10
  -3   3  16  532.75   32.90
   3   3 -16  554.54   33.20
   3  -3 -16  538.05   29.00
  -3  -3  16  531.45   33.10
   5   3 -16  257.97   20.70
  -5   3  16  391.76   21.30
  -5   3  16  330.17   17.70
   5  -3 -16  367.36   18.20
  -5  -3  16  260.07   20.80
   7   3 -16  212.28   16.70
  -7   3  16  266.77   17.20
   7  -3 -16  254.77   14.40
   9   3 -16  739.23   42.70
  -9   3  16  735.83   40.90
  -9   3  16  690.13   43.00
   9  -3 -16  726.43   37.90
  11   3 -16    6.10    4.20
 -11   3  16    7.60    5.50
  11  -3 -16    3.60    3.30
  13   3 -16  602.34   35.10
 -13   3  16  573.64   36.30
  15   3 -16   15.70    4.60
 -15   3  16    8.00    6.50
  15  -3 -16   11.20    6.30
  17   3 -16  525.45   27.40
 -17   3  16  557.54   34.70
  17   3 -16  541.45   32.40
  17  -3 -16  551.44   34.40
 -19   3  16   52.99    9.50
  19   3 -16   64.69    7.20
  19   3 -16   60.49    5.50
  19  -3 -16   56.79    9.40
  21   3 -16  141.69   10.40
  21   3 -16  154.88    9.00
  21  -3 -16  134.09   13.00
  23   3 -16  208.18   11.40
  23  -3 -16  195.58   15.50
  25   3 -16    3.70    2.50
  25  -3 -16   -2.60    5.10
  27   3 -16  142.49    8.50
  27  -3 -16  143.59   11.30
  29   3 -16    7.30    2.40
  29  -3 -16   11.40    3.70
  14  -4  16  289.17   18.20
  12   4  16  164.98    8.90
  12  -4  16  164.88   12.00
  10   4  16   25.20    3.10
  10   4  16   18.30    3.20
  10   4  16   19.10    3.10
  10  -4  16   24.90    5.00
   8   4  16  310.97   16.70
   8   4  16  323.57   15.30
   8  -4  16  319.87   20.60
   6   4  16  292.67   16.00
   6   4  16  282.27   14.80
   6  -4  16  333.27   20.00
   4   4  16  371.16   19.90
   4  -4  16  387.36   24.10
  -2   4 -16   79.69    9.30
   2   4  16   68.99    7.00
   2  -4  16   65.39    8.10
   0   4 -16   66.99    8.70
   0   4  16   74.99    7.30
   0   4  16   85.39    8.50
   0  -4  16   83.29    9.20
  -2   4  16  215.68   14.80
   2   4 -16  187.18   15.10
  -2   4  16  210.18   12.70
  -2  -4  16  203.18   15.80
   4   4 -16   21.40    5.90
  -4   4  16   26.90    4.60
  -4   4  16   34.50    6.30
  -6   4  16  226.58   16.70
   6   4 -16  241.58   16.40
  -6   4  16  198.68   13.60
   8   4 -16   15.20    5.70
  -8   4  16   27.60    6.80
  10   4 -16  277.67   19.00
 -10   4  16  275.77   20.30
 -12   4  16  276.47   20.30
  12   4 -16  271.47   18.50
 -14   4  16   10.30    6.70
  14   4 -16    5.50    4.60
  16   4 -16  338.77   18.80
  16   4 -16  372.96   22.40
 -16   4  16  370.56   24.90
  16  -4 -16  355.46   25.20
 -18   4  16   43.30    8.80
  18   4 -16   52.69    5.20
  18   4 -16   51.79    5.80
  18  -4 -16   46.60    8.90
  20   4 -16   72.59    6.10
 -20   4  16   72.09   10.00
  20  -4 -16   87.19   10.40
 -22   4  16  174.48   15.10
  22   4 -16  140.59    9.10
  22  -4 -16  177.98   14.10
  24   4 -16   96.09    6.30
  24  -4 -16   93.59   10.00
  26   4 -16  215.58   11.40
  26  -4 -16  212.68   14.60
  13  -5  16    4.60    3.50
  11  -5  16    5.90    3.70
   9   5  16   62.09    4.80
   9  -5  16   46.70    6.50
   7   5  16   42.40    4.40
   7   5  16   34.80    3.80
   7  -5  16   53.29    6.60
   5   5  16   48.70    5.20
   5  -5  16   65.39    7.90
   3   5  16   21.80    4.20
  -3   5 -16   18.00    5.60
   3  -5  16   24.00    6.00
  -1   5 -16   54.79    7.60
   1  -5  16   59.69    8.30
  -1   5  16   20.80    4.40
   1   5 -16   18.30    5.60
  -1  -5  16   21.30    6.10
  -3   5  16   78.59    7.90
  -3   5  16  110.19    9.50
   3   5 -16   98.49   10.40
   5   5 -16   28.90    6.20
  -5   5  16   37.90    5.50
  -5   5  16   55.99    7.40
  -7   5  16   27.00    7.10
   7   5 -16   21.40    5.60
  -9   5  16   45.80    8.70
 -11   5  16   23.70    8.00
  11   5 -16   36.80    6.00
 -13   5  16  102.49   12.40
  13   5 -16  140.19   10.20
 -15   5  16  114.69   12.80
  15   5 -16   96.29    8.20
  17   5 -16    3.90    2.70
 -17   5  16   -1.30    6.30
 -19   5  16   12.40    6.50
  19   5 -16    8.50    2.70
  19  -5 -16   28.00    7.00
 -21   5  16   -0.40    5.60
  21   5 -16    0.30    2.10
  21  -5 -16   -3.50    5.20
   6  -6  16    9.30    3.90
   4   6  16   47.40    4.50
  -4   6 -16   43.30    6.10
   4  -6  16   40.50    5.70
   2   6  16   15.10    3.40
  -2   6 -16   17.20    4.70
   2  -6  16   19.20    5.10
   0   6  16  139.39    8.70
   0   6 -16  126.19   10.80
  -2   6  16   46.70    5.20
   2   6 -16   58.99    6.80
   4   6 -16   40.90    5.70
  -4   6  16   28.20    4.60
   6   6 -16   58.69    7.30
   8   6 -16   20.20    4.30
  -8   6  16   12.40    4.50
  10   6 -16  112.79    7.90
 -10   6  16   82.99    9.10
 -12   6  16   47.40    6.20
 -14   6  16   13.20    4.60
  23   0  17    1.30    2.20
  21   0  17   -1.10    2.30
  21   0  17    1.80    2.00
  19   0  17   -0.20    2.30
  19   0  17   -5.60    1.80
  19   0  17   -2.90    2.40
  17   0  17   -0.10    2.50
  17   0  17    0.00    2.30
  17   0  17   -1.50    2.70
  15   0  17    3.60    2.60
  15   0  17   -4.00    2.50
  15   0  17    1.50    2.80
  13   0  17    2.90    2.60
  13   0  17   -1.10    2.50
  11   0  17    0.10    2.40
   9   0  17   -0.60    2.20
   7   0  17    0.10    2.60
   7   0  17   -1.70    2.00
   5   0  17    2.80    2.10
   5   0  17   -1.20    2.80
  -5   0 -17    1.10    2.20
  -3   0 -17    3.30    2.30
   3   0  17    5.90    3.20
   3   0  17    4.20    2.30
  -1   0 -17    2.90    2.30
   1   0  17    5.80    2.40
   1   0  17    5.50    3.20
  -1   0  17    4.40    2.90
  -1   0  17   -0.10    2.40
   1   0 -17    1.60    2.00
   3   0 -17   -0.90    2.00
  -3   0  17    0.30    1.60
  -5   0  17   -0.40    1.60
   5   0 -17   -0.90    1.90
   7   0 -17    0.80    2.00
   9   0 -17    2.00    2.30
  11   0 -17    1.00    2.20
  11   0 -17    1.80    4.00
  13   0 -17   -0.80    3.60
  13   0 -17   -0.10    2.50
  15   0 -17   -0.20    2.60
  15   0 -17    5.60    4.20
  17   0 -17    2.20    4.00
  17   0 -17    4.00    2.60
  19   0 -17   -2.50    3.70
  21   0 -17    3.30    4.30
  23   0 -17    2.10    4.40
  25   0 -17    2.90    4.30
  27   0 -17   -0.30    3.80
  27   0 -17   -0.10    2.90
  29   0 -17    1.30    2.80
  31   0 -17    0.30    2.60
  22   1  17  283.67   13.50
  22  -1  17  279.97   14.50
  22  -1  17  281.07   13.20
  20   1  17    7.70    2.80
  20  -1  17    1.70    2.70
  20  -1  17   -4.90    2.10
  20  -1  17    5.40    2.50
  18   1  17  212.18   10.80
  18   1  17  178.68   10.60
  18  -1  17  217.28   11.50
  18  -1  17  203.68   10.40
  16   1  17  242.48   12.20
  16   1  17  228.98   12.70
  14   1  17   39.50    4.60
  14   1  17   46.20    4.80
  14   1  17   55.59    4.20
  14  -1  17   39.00    5.00
  12   1  17  941.91   43.60
  12   1  17 1076.69   44.80
  12   1  17 1026.60   49.30
  12  -1  17 1012.30   49.70
  10   1  17    4.30    2.50
  10   1  17    3.90    1.90
  10   1  17    3.50    2.30
  10  -1  17    1.00    3.20
  10  -1  17    0.30    2.50
   8   1  17 1142.29   50.09
   8   1  17 1129.79   55.09
   8  -1  17 1152.78   55.39
   8  -1  17 1127.39   64.79
   6   1  17  467.85   23.60
   6  -1  17  474.55   23.80
   6  -1  17  473.25   28.00
  -6  -1 -17  455.75   25.00
   4   1  17  311.27   19.00
  -4   1 -17  291.27   17.00
   4   1  17  344.67   16.50
   4  -1  17  293.27   19.40
   4  -1  17  287.17   16.40
  -4  -1 -17  339.07   17.40
   2   1  17  336.37   17.10
  -2   1 -17  335.57   17.70
   2   1  17  311.57   19.90
   2  -1  17  299.17   17.00
  -2  -1 -17  341.47   17.90
   2  -1  17  316.17   20.10
   0   1  17   51.89    6.60
   0   1  17   57.69    5.50
   0   1 -17   57.69    4.90
   0  -1 -17   59.69    5.10
   0  -1  17   57.49    6.90
   0  -1  17   52.69    4.20
  -2   1  17  379.96   19.90
  -2   1  17  356.76   23.10
   2   1 -17  400.16   20.40
  -2  -1  17  360.66   23.30
   2  -1 -17  367.56   20.40
  -2  -1  17  402.06   22.10
   4   1 -17   69.29    5.40
  -6   1  17  483.45   28.10
  -6   1  17  484.35   29.60
   6   1 -17  483.25   25.90
   6  -1 -17  509.75   25.90
   8   1 -17  682.83   36.80
  -8   1  17  719.33   41.80
   8  -1 -17  727.63   36.80
 -10   1  17  150.78   11.40
  10   1 -17  132.19    8.60
  10   1 -17  127.19   10.50
  10  -1 -17  135.49    8.70
  12   1 -17  357.76   22.60
 -12   1  17  339.07   23.10
  12   1 -17  387.86   19.80
  12  -1 -17  344.77   23.00
  12  -1 -17  384.16   19.80
  14   1 -17    2.70    2.70
 -14   1  17    1.30    4.70
  14   1 -17    4.60    3.70
  14  -1 -17    1.40    4.10
  14  -1 -17    2.00    2.70
  16   1 -17  355.66   20.60
  16   1 -17  386.96   23.50
  16  -1 -17  401.86   24.20
  18   1 -17  160.68   11.00
  18   1 -17  191.28   13.10
  18  -1 -17  200.18   13.70
  20   1 -17  184.28   12.80
  20  -1 -17  158.68   13.10
  22   1 -17   94.79    8.80
  22   1 -17   86.29    6.80
  22  -1 -17   85.49    9.50
  24   1 -17   39.80    4.60
  24   1 -17   43.40    6.10
  24  -1 -17   54.29    7.10
  26   1 -17  190.08   13.30
  26   1 -17  191.18   11.40
  26  -1 -17  223.48   14.50
  28   1 -17   28.30    3.80
  28  -1 -17   27.00    5.00
  30   1 -17  254.37   13.60
  32   1 -17  128.29    7.70
  21   2  17   70.39    5.70
  21  -2  17   74.79    5.70
  21  -2  17   75.79    5.00
  19   2  17  113.09    7.90
  19  -2  17  136.09    8.40
  19  -2  17  134.89    7.30
  17   2  17    3.30    3.20
  17  -2  17    6.00    3.20
  15   2  17  265.57   14.30
  15  -2  17  301.97   15.70
  13   2  17   40.60    4.20
  13  -2  17   53.69    5.40
  11   2  17   90.29    5.60
  11   2  17   88.29    6.40
  11   2  17   83.99    6.40
  11  -2  17   87.59    8.20
  11  -2  17   89.69    7.20
   9   2  17   20.10    3.50
   9   2  17   27.40    3.10
   9  -2  17   21.70    4.60
   9  -2  17   33.50    4.30
   7   2  17   91.09    5.70
   7   2  17   81.29    6.30
   7  -2  17   94.79    8.10
  -7  -2 -17   81.09    7.00
   7  -2  17   95.29    7.10
   5   2  17  197.58   11.10
   5  -2  17  190.48   13.40
   5  -2  17  194.08   11.60
  -5  -2 -17  204.88   12.10
   3   2  17   33.70    4.40
   3   2  17   29.60    3.80
   3  -2  17   29.70    4.80
  -3  -2 -17   34.80    4.30
  -1   2 -17  397.26   22.40
   1   2  17  444.56   21.60
   1   2  17  407.06   25.00
  -1  -2 -17  429.96   22.70
   1  -2  17  410.46   25.50
  -1   2  17  442.46   22.40
  -1   2  17  421.86   26.30
   1   2 -17  417.26   23.30
  -1  -2  17  443.16   26.60
   1  -2 -17  449.76   23.40
  -3   2  17  567.84   28.90
  -3   2  17  547.35   34.10
   3   2 -17  569.44   30.30
  -3  -2  17  589.14   34.40
   3  -2 -17  602.94   30.30
  -5   2  17  519.95   27.50
   5   2 -17  379.26   23.70
   5   2 -17  397.86   27.20
  -5   2  17  449.26   23.10
  -5  -2  17  448.46   27.40
   5  -2 -17  484.05   24.00
  -7   2  17   40.40    4.00
  -7   2  17   36.50    3.80
   9   2 -17  392.96   20.90
   9   2 -17  371.66   23.80
  -9   2  17  381.26   24.10
   9  -2 -17  380.16   20.80
  11   2 -17  180.28   13.40
  11   2 -17  193.48   11.60
 -11   2  17  188.18   14.30
  11  -2 -17  191.18   11.40
  13   2 -17    6.60    3.20
  13   2 -17    6.50    4.10
 -13   2  17   -0.30    5.00
  13  -2 -17   -0.10    4.50
  13  -2 -17    1.00    2.80
  15   2 -17  143.19   10.70
 -15   2  17  132.19   12.30
  15  -2 -17  126.49   11.80
  17   2 -17   14.40    4.20
 -17   2  17   11.00    6.20
  17  -2 -17    7.20    5.30
  19   2 -17  372.56   22.40
  19   2 -17  337.97   18.60
  19  -2 -17  361.56   23.50
  21   2 -17   37.50    4.40
  21   2 -17   42.00    5.90
  21  -2 -17   52.19    7.60
  23   2 -17  196.18   11.10
  23   2 -17  198.68   13.30
  23  -2 -17  182.58   14.80
  25   2 -17  126.89    8.10
  25  -2 -17  119.19   11.00
  27   2 -17   29.00    3.60
  27  -2 -17   26.80    5.30
  29   2 -17  124.19    7.60
  29  -2 -17  121.09    9.70
  31   2 -17   -0.10    2.10
  20  -3  17   16.20    2.40
  20  -3  17   16.00    3.10
  18  -3  17  101.99    7.00
  16  -3  17  142.39    9.20
  14  -3  17   68.29    7.70
  14  -3  17   61.49    6.30
  12   3  17  134.49    8.00
  12  -3  17  156.78   11.00
  12  -3  17  117.19    9.00
  10   3  17    7.50    3.00
  10   3  17   12.10    2.60
  10   3  17    7.80    3.00
  10  -3  17    5.80    3.90
   8   3  17  223.58   12.90
   8   3  17  236.58   11.60
   8  -3  17  237.98   15.80
   6   3  17   36.20    4.50
   6   3  17   31.30    3.60
   6  -3  17   28.20    5.60
   4   3  17   23.50    3.90
   4  -3  17   20.30    5.20
   2   3  17   80.29    6.80
  -2  -3 -17   75.59    6.70
   2  -3  17   67.49    8.50
   0   3  17   12.20    4.20
   0   3  17   15.70    3.70
   0  -3 -17   12.10    3.50
   0  -3  17    7.70    5.10
   2   3 -17  244.88   17.00
  -2   3  17  239.88   13.70
  -2   3  17  235.18   16.20
  -2  -3  17  237.28   16.70
   2  -3 -17  222.08   13.90
  -4   3  17  196.08   14.00
  -4   3  17  175.08   11.40
   4   3 -17  162.18   13.80
  -4  -3  17  175.18   14.00
   4  -3 -17  191.98   11.50
   6   3 -17   16.50    5.20
  -6   3  17   30.90    4.60
  -6  -3  17   15.80    5.30
   8   3 -17   93.49    9.80
  -8   3  17  102.99   10.60
   8  -3 -17  102.49    7.90
  10   3 -17  164.48   11.60
 -10   3  17  139.09   12.30
 -10   3  17  128.29    8.80
 -10   3  17  123.89    8.60
  10  -3 -17  127.39    9.30
 -12   3  17   18.60    6.10
  12   3 -17    4.80    4.50
 -14   3  17  135.99   13.90
  14   3 -17  168.78   12.10
 -16   3  17   27.50    7.70
  16  -3 -17   53.99    8.60
  18   3 -17   12.40    4.40
 -18   3  17   15.60    7.10
  18  -3 -17   10.40    6.50
  20   3 -17   21.70    4.70
  20   3 -17   17.00    3.40
 -20   3  17   19.70    7.80
  20  -3 -17   14.80    6.40
  22   3 -17  113.69    7.50
  22   3 -17  109.79    8.60
  22  -3 -17  116.99   11.60
  24   3 -17   18.60    3.30
  24  -3 -17   15.40    5.70
  26   3 -17   98.39    6.80
  26  -3 -17  106.59    9.70
  28   3 -17    8.70    2.50
  28  -3 -17   15.60    4.40
  13  -4  17   12.70    4.20
  11   4  17  127.29    7.50
  11  -4  17  133.29   10.30
   9   4  17    6.20    2.80
   9   4  17    9.80    2.70
   9  -4  17    9.50    4.40
   7   4  17   29.40    3.90
   7   4  17   22.00    3.50
   7  -4  17   23.50    5.40
   5   4  17   14.10    3.50
   5  -4  17    6.00    4.60
   3  -4  17   28.00    5.90
  -1   4 -17    3.50    5.00
   1  -4  17    1.80    4.90
  -1   4  17   39.50    5.40
   1   4 -17   37.10    7.40
  -1   4  17   48.40    6.40
  -1  -4  17   43.90    7.70
  -3   4  17   19.90    4.50
   3   4 -17   19.70    6.30
  -3   4  17   24.80    5.70
  -3  -4  17   20.50    6.20
  -5   4  17   97.59    8.70
  -5   4  17  120.89   11.40
   5   4 -17  115.49   11.10
   7   4 -17   12.40    5.70
  -7   4  17   21.80    6.60
  -9   4  17  100.59   12.10
   9   4 -17  105.09   10.80
  11   4 -17   46.40    7.40
 -11   4  17   49.70    8.80
 -13   4  17   25.30    7.80
  13   4 -17   13.70    5.20
 -15   4  17    2.00    6.50
  15   4 -17   -1.90    4.10
  17   4 -17    1.30    4.00
 -17   4  17    2.70    6.70
  17  -4 -17    7.40    6.90
  19   4 -17   18.70    3.60
  19   4 -17   25.10    4.20
 -19   4  17   20.50    7.60
  19  -4 -17   22.90    7.90
  21   4 -17    3.30    2.80
 -21   4  17    2.90    7.10
  21  -4 -17   -3.60    6.30
  23   4 -17   78.59    5.90
 -23   4  17   82.39   10.00
  23  -4 -17   85.79   10.00
  25   4 -17   -1.20    2.10
  25  -4 -17    1.00    4.70
  27  -4 -17    9.60    3.90
  12  -5  17  220.08   14.20
  10   5  17   42.50    3.50
  10  -5  17   36.40    5.30
   8   5  17  282.97   14.00
   8   5  17  316.97   15.50
   8  -5  17  302.97   19.10
   6   5  17   35.30    4.20
   6   5  17   28.70    3.50
   6  -5  17   31.40    5.50
   4   5  17    3.60    3.30
  -4   5 -17    5.20    5.00
   4  -5  17    6.90    4.70
   2   5  17  333.27   18.00
  -2   5 -17  320.17   21.90
   2  -5  17  352.56   21.90
   0   5 -17    9.40    5.00
   0   5  17    8.60    3.80
   0  -5  17    9.50    5.40
  -2   5  17  456.55   24.70
   2   5 -17  491.55   29.30
  -2  -5  17  474.15   29.60
  -4   5  17   15.50    4.30
   4   5 -17   13.40    5.20
   6   5 -17  426.26   27.20
  -6   5  17  448.16   27.50
   8   5 -17  344.37   23.40
  -8   5  17  394.46   24.40
  10   5 -17   35.10    5.90
 -10   5  17   23.50    7.70
  12   5 -17  267.17   17.80
 -12   5  17  288.87   20.20
 -14   5  17   14.90    7.00
  14   5 -17    8.70    4.10
 -16   5  17  304.07   21.40
  18   5 -17   31.50    3.90
 -18   5  17   46.50    7.70
 -20   5  17   14.30    5.90
  20  -5 -17   12.30    5.80
   3   6  17   30.40    3.60
  -3   6 -17   30.20    5.20
   3  -6  17   28.00    5.00
  -1   6 -17  168.38   11.80
   1   6  17  163.68    9.50
   1  -6  17  152.58   11.90
   1   6 -17  111.89    9.40
  -1   6  17  111.79    7.70
   3   6 -17   49.50    6.00
  -3   6  17   29.60    4.50
   5   6 -17  141.69   10.80
   7   6 -17   19.90    4.20
   9   6 -17  228.88   14.50
 -11   6  17    9.20    4.20
  11   6 -17    5.60    2.90
 -13   6  17  195.88   13.20
  22   0  18  179.98    9.20
  20   0  18   72.39    5.60
  20   0  18   77.89    5.40
  18   0  18  163.68    8.50
  18   0  18  166.08    9.10
  18   0  18  171.18    9.60
  16   0  18  774.52   37.70
  16   0  18  757.12   34.30
  16   0  18  771.22   33.60
  14   0  18   21.90    3.50
  14   0  18   18.80    3.70
  14   0  18   14.90    3.50
  12   0  18  246.28   13.70
  10   0  18  896.21   43.90
   8   0  18   59.89    5.50
   6   0  18  668.73   31.80
   6   0  18  607.94   36.90
  -4   0 -18    3.10    2.40
   4   0  18    2.50    3.30
   4   0  18    3.30    2.40
   2   0  18  792.92   38.80
   2   0  18  763.92   45.30
  -2   0 -18  801.82   40.60
   0   0  18  610.14   30.80
   0   0  18  589.74   35.90
   0   0 -18  646.94   32.20
   2   0 -18   92.49    6.30
  -2   0  18   86.29    5.70
  -2   0  18   87.39    6.90
  -2   0  18   86.39    7.60
  -4   0  18  150.48   11.20
   4   0 -18  153.78    9.30
  -4   0  18  153.18    9.80
   6   0 -18   39.20    4.20
  -8   0  18  640.24   40.00
   8   0 -18  718.23   35.40
  10   0 -18   58.89    7.70
  10   0 -18   62.39    5.60
 -10   0  18   89.19    8.30
  12   0 -18   22.90    3.60
 -12   0  18   29.60    5.60
  12   0 -18   19.60    4.80
  14   0 -18  193.08   11.20
  14   0 -18  168.18   13.20
  16   0 -18  107.59    9.50
  16   0 -18  101.09    7.40
  18   0 -18   97.89    9.40
  20   0 -18   55.79    7.30
  22   0 -18  130.19   11.00
  24   0 -18   -0.20    4.40
  26   0 -18  107.69    9.70
  28   0 -18   74.39    7.10
  30   0 -18  140.19    8.70
  21   1  18    9.10    2.80
  21  -1  18    4.00    2.30
  21  -1  18    1.60    2.40
  19   1  18  160.38    8.60
  19  -1  18  155.58    8.20
  19  -1  18  128.49    8.00
  19  -1  18  162.98    9.20
  17   1  18  231.58   11.80
  17   1  18  227.48   12.20
  17  -1  18  227.08   11.50
  17  -1  18  230.88   12.80
  15   1  18  210.18   11.70
  15   1  18  217.38   10.50
  15   1  18  190.38   11.00
  15  -1  18  219.48   12.10
  13   1  18   22.50    3.00
  13   1  18   22.80    3.60
  13   1  18   24.00    3.90
  13  -1  18   27.60    4.20
  11   1  18  332.67   16.30
  11   1  18  349.57   16.30
  11   1  18  353.76   18.10
  11  -1  18  347.67   18.40
   9   1  18  656.63   29.70
   9   1  18  675.13   32.90
   9  -1  18  664.03   33.10
   9  -1  18  654.23   38.50
   7   1  18   89.89    6.50
   7  -1  18   84.49    6.60
   7  -1  18   83.99    7.90
   5   1  18   83.59    6.40
   5  -1  18   77.79    8.00
   5  -1  18   90.19    6.50
  -5  -1 -18   82.79    6.60
   3   1  18  335.37   22.20
   3   1  18  370.76   19.20
  -3   1 -18  373.16   19.90
   3  -1  18  376.46   22.80
  -3  -1 -18  375.46   20.10
   3  -1  18  371.16   19.30
  -1   1 -18  343.17   18.60
   1   1  18  352.46   18.10
   1   1  18  331.17   21.00
   1  -1  18  328.67   21.30
   1  -1  18  328.07   17.90
  -1  -1 -18  355.56   18.80
   1   1 -18  184.98   10.70
  -1   1  18  174.08   10.90
  -1   1  18  170.08   12.70
  -1  -1  18  196.58   13.10
   1  -1 -18  172.68   10.80
  -1  -1  18  176.38   10.90
   3   1 -18  182.38   10.60
  -3   1  18  174.98   12.70
  -3   1  18  163.98   10.90
   3  -1 -18  173.98   10.70
  -3  -1  18  176.98   11.30
  -3  -1  18  191.08   13.10
  -5   1  18  383.26   22.80
  -5   1  18  407.16   24.50
   5   1 -18  410.56   21.40
  -5  -1  18  393.66   24.60
   5  -1 -18  393.66   21.40
   7   1 -18   93.89    6.90
   7   1 -18   81.49    9.00
  -7   1  18   94.69    7.00
   7  -1 -18  119.89    7.20
  -7  -1  18   97.99    9.10
   9   1 -18  414.56   21.30
   9   1 -18  372.86   24.30
  -9   1  18  391.66   24.80
  -9  -1  18  370.86   24.40
   9  -1 -18  412.26   21.30
 -11   1  18  139.69   11.80
  11   1 -18  128.99   10.90
  11   1 -18  143.59    9.10
  11  -1 -18  154.98    9.20
  13   1 -18    5.40    2.80
 -13   1  18   19.20    5.30
  13   1 -18    7.90    4.10
  13  -1 -18   11.30    3.10
  13  -1 -18   14.00    5.20
 -15   1  18  113.39   11.00
  15   1 -18  116.99    8.30
  15   1 -18  125.29   10.00
  15  -1 -18  120.09   10.50
  15  -1 -18  116.19    8.10
  17   1 -18    3.30    2.90
  17   1 -18    3.20    4.00
  17  -1 -18    3.30    4.70
  19   1 -18   86.49    8.70
  19  -1 -18   89.19    9.50
  21   1 -18  171.58   13.00
  21  -1 -18  179.18   13.60
  23   1 -18  112.49    9.60
  23  -1 -18   94.19   10.30
  25   1 -18   70.19    6.40
  25   1 -18   90.49    8.40
  25  -1 -18   90.99    9.10
  27   1 -18   29.90    4.00
  27  -1 -18   35.90    5.70
  29   1 -18    9.60    2.90
  29  -1 -18   16.70    4.10
  31   1 -18   41.80    4.40
  20  -2  18   15.60    2.60
  20  -2  18    8.90    2.90
  18  -2  18    2.70    2.80
  16  -2  18    9.60    3.30
  14   2  18  470.75   23.00
  14  -2  18  455.65   24.00
  12   2  18  314.67   14.40
  12   2  18  294.07   16.00
  12   2  18  305.87   15.00
  12  -2  18  322.87   17.00
  12  -2  18  307.27   19.40
  10   2  18   11.20    2.60
  10   2  18   12.80    3.20
  10  -2  18   13.10    4.40
  10  -2  18   10.40    3.50
   8   2  18  159.88    8.60
   8   2  18  164.48    9.70
   8  -2  18  166.48   11.80
   8  -2  18  148.59   10.10
   6   2  18    4.90    2.70
  -6  -2 -18    2.80    3.00
   6  -2  18   -0.90    3.40
   6  -2  18   -0.90    2.70
   4   2  18   78.39    6.10
   4  -2  18   75.49    7.80
  -4  -2 -18   69.69    6.40
   2   2  18  125.49   10.10
   2   2  18  137.39    8.90
   2  -2  18  154.78   11.00
  -2  -2 -18  142.69    9.40
   0   2  18    7.50    3.80
   0   2 -18    1.40    2.60
   0   2  18    1.40    2.60
   0  -2  18    5.80    4.00
   0  -2 -18    2.30    2.90
  -2   2  18    7.00    4.00
  -2   2  18    6.70    2.90
   2   2 -18    3.10    2.90
  -2  -2  18    2.10    4.30
   2  -2 -18    5.30    3.10
  -4   2  18   20.40    3.90
  -4   2  18   27.10    5.30
   4   2 -18   13.50    3.20
   4  -2 -18   16.20    3.60
  -4  -2  18   15.30    4.70
   6   2 -18    3.10    2.80
  -6   2  18    6.00    4.20
   6   2 -18    0.70    4.00
  -6  -2  18    6.70    4.40
   6  -2 -18    7.70    3.30
  -8   2  18   46.80    4.60
   8   2 -18   61.49    7.30
  -8   2  18   61.59    7.20
   8   2 -18   54.89    5.30
  -8   2  18   52.79    4.60
   8  -2 -18   47.70    5.40
  -8  -2  18   50.39    7.30
 -10   2  18    1.90    2.40
 -10   2  18    4.00    4.60
  10   2 -18    4.10    2.80
  10   2 -18    0.40    4.10
  10  -2 -18   -0.80    2.70
  12   2 -18    8.80    4.20
 -12   2  18   16.80    5.70
  12   2 -18   12.10    3.50
  12  -2 -18    8.40    3.20
  14   2 -18   28.00    5.20
  14   2 -18   29.10    4.40
 -14   2  18   27.80    6.40
  14  -2 -18   26.90    6.40
 -16   2  18  300.57   21.80
  16   2 -18  346.77   20.60
  16  -2 -18  307.37   21.60
  18   2 -18   59.79    7.10
 -18   2  18   58.09    9.20
  18  -2 -18   60.39    8.30
  20   2 -18   16.10    4.90
  20  -2 -18   19.00    6.20
  22   2 -18    6.40    4.20
  22   2 -18    2.70    2.70
  22  -2 -18    0.50    5.10
  24   2 -18   64.39    6.80
  24   2 -18   53.49    5.50
  24  -2 -18   69.89    8.40
  26   2 -18    3.10    2.70
  26  -2 -18    6.40    4.80
  28   2 -18   13.50    3.00
  28  -2 -18   16.40    4.90
  30   2 -18   -1.70    2.20
  30  -2 -18    2.70    3.20
  19  -3  18  143.89    7.40
  19  -3  18  143.99    8.60
  17  -3  18   72.79    6.00
  15  -3  18    5.10    3.00
  13  -3  18   69.79    6.60
  13  -3  18   82.69    8.20
  11   3  18  120.69    6.50
  11   3  18  115.29    7.50
  11   3  18   99.19    7.10
  11  -3  18  126.79   10.10
  11  -3  18  123.69    8.90
   9   3  18  240.08   12.90
   9   3  18  223.38   11.40
   9  -3  18  230.28   15.70
   7   3  18  142.49    7.80
   7   3  18  119.19    8.60
   7  -3  18  140.49   10.80
   5   3  18  288.37   15.70
   5  -3  18  280.97   18.70
   3   3  18  171.48   10.70
   3  -3  18  168.78   12.90
   1   3  18  100.79    8.00
   1  -3  18  114.29   10.40
  -1   3  18  605.64   35.80
  -1   3  18  601.64   30.60
   1  -3 -18  560.24   32.00
  -1  -3  18  646.74   36.50
  -3   3  18   65.29    7.10
   3  -3 -18   97.99    7.40
   5   3 -18  572.14   35.10
  -5   3  18  600.84   35.10
  -5   3  18  593.24   29.70
  -5  -3  18  564.74   35.10
   5  -3 -18  551.04   30.70
   7   3 -18  366.26   24.20
  -7   3  18  409.66   24.60
  -7  -3  18  389.06   25.40
   7  -3 -18  359.06   21.10
  -9   3  18  197.58   14.80
   9   3 -18  205.18   14.30
   9  -3 -18  162.58   11.80
 -11   3  18  216.38   13.20
  11   3 -18  245.48   15.60
 -11   3  18  233.58   16.50
 -11   3  18  192.38   12.90
  11  -3 -18  207.18   13.70
  13   3 -18  576.04   34.20
 -13   3  18  557.54   35.30
  15   3 -18 1925.21  110.39
 -15   3  18 1955.50  111.79
  15  -3 -18 1971.10  112.29
  17   3 -18  742.23   45.10
 -17   3  18  793.42   47.10
  17  -3 -18  792.12   47.00
  19   3 -18  257.47   16.10
 -19   3  18  219.28   18.80
  19  -3 -18  231.38   18.20
  21   3 -18  131.69    9.80
  21   3 -18  116.79    8.10
 -21   3  18  123.49   13.80
  21  -3 -18  131.19   12.60
  23   3 -18   35.30    4.20
  23  -3 -18   37.90    6.90
  25   3 -18  153.38    9.30
  25  -3 -18  168.98   12.80
  27   3 -18   39.00    4.30
  27  -3 -18   44.30    6.10
  29  -3 -18  152.98   10.60
  12  -4  18  356.06   21.80
  10   4  18  194.38   10.60
  10  -4  18  195.58   13.60
   8   4  18    1.60    2.70
   8   4  18   -2.30    2.20
   8  -4  18    0.50    3.80
   6   4  18  357.06   16.90
   6   4  18  359.46   18.60
   6  -4  18  347.17   22.50
   4   4  18    3.20    3.20
   4  -4  18    6.90    4.70
   2   4  18  398.36   22.00
   2  -4  18  440.16   26.50
   0   4 -18   51.39    7.60
   0   4  18   53.49    6.00
   0  -4  18   60.79    8.00
  -2   4  18  228.28   13.70
   2   4 -18  222.18   16.60
  -2   4  18  225.58   15.90
  -2  -4  18  235.28   17.10
  -4   4  18   80.49   10.10
   4   4 -18   89.49   10.10
  -4   4  18   71.89    7.40
  -4  -4  18  100.99   10.80
  -6   4  18    0.40    5.70
   6   4 -18    5.90    5.00
  -6   4  18    5.40    4.00
   8   4 -18  220.38   16.20
  -8   4  18  213.48   16.90
  10   4 -18  128.19   12.10
 -10   4  18  141.69   13.60
 -12   4  18   54.49    8.90
  12   4 -18   55.59    7.40
  14   4 -18   30.50    5.90
 -14   4  18   39.00    8.60
 -16   4  18   15.90    7.20
  16   4 -18   13.10    4.50
 -18   4  18  247.88   18.70
  18   4 -18  224.38   15.30
  18  -4 -18  245.58   18.60
  20   4 -18   47.50    5.10
 -20   4  18   46.80    8.50
  20  -4 -18   45.50    8.30
 -22   4  18  182.58   15.90
  22   4 -18  188.08   10.60
  22  -4 -18  201.58   15.30
  24   4 -18   11.20    2.70
  24  -4 -18   25.30    5.90
  26  -4 -18  104.29    9.10
  11  -5  18   -0.50    3.30
   9   5  18   14.90    2.40
   9  -5  18   17.00    4.30
   7   5  18   29.00    3.50
   7  -5  18   19.40    4.80
   5   5  18   69.99    5.90
   5  -5  18   59.99    7.20
   3   5  18   12.40    3.70
  -3   5 -18    5.90    4.90
   3  -5  18   10.30    4.90
  -1   5 -18    2.20    4.60
   1   5  18    3.40    3.50
   1  -5  18    5.20    4.80
  -1   5  18  337.27   16.60
   1   5 -18  276.87   19.70
  -1  -5  18  274.67   19.90
   3   5 -18  135.69   11.20
  -3   5  18  117.29    8.80
  -3  -5  18  113.69   11.60
  -5   5  18    5.00    5.50
  -5   5  18    3.90    3.70
   5   5 -18    8.80    4.80
   7   5 -18   18.40    5.70
  -7   5  18   31.60    7.00
   9   5 -18   22.50    5.20
  -9   5  18    9.30    6.50
 -11   5  18    7.20    6.70
  11   5 -18    2.70    4.10
  13   5 -18   14.00    4.40
 -13   5  18   10.40    6.80
  15   5 -18    4.20    3.50
 -15   5  18   -7.70    6.10
 -17   5  18   35.00    7.20
 -19   5  18   49.90    7.40
  19  -5 -18   53.89    7.80
   0   6 -18   14.60    4.10
   2   6 -18   33.60    5.10
   4   6 -18   55.89    6.70
   6   6 -18    8.40    3.60
   8   6 -18   35.00    4.50
  10   6 -18    2.90    3.00
  19   0  19   -0.20    2.40
  19   0  19    2.00    2.30
  17   0  19    1.20    2.60
  17   0  19   -1.10    1.90
  17   0  19    0.50    2.40
  15   0  19    4.00    2.40
  15   0  19    2.50    2.60
  15   0  19    5.60    2.80
  13   0  19    0.60    2.70
  13   0  19   -1.50    2.90
  13   0  19    1.00    2.70
  11   0  19   -0.10    2.90
   9   0  19    1.10    2.80
   7   0  19    3.80    2.80
   5   0  19    3.90    3.20
   5   0  19    0.70    2.40
  -3   0 -19    0.90    2.40
   3   0  19   -1.10    2.50
   3   0  19    3.60    3.30
   1   0  19    1.00    2.60
   1   0  19    0.90    3.30
  -1   0 -19    1.20    2.30
   1   0 -19    0.30    2.20
  -1   0  19   -0.70    2.60
  -1   0  19    0.50    3.30
  -3   0  19    0.30    1.30
  -3   0  19   -1.10    3.40
   3   0 -19   -0.60    2.30
   5   0 -19    1.00    2.40
  -5   0  19   -0.30    3.50
  -5   0  19    1.30    2.00
   7   0 -19    2.30    2.50
  -7   0  19    0.60    3.80
   9   0 -19   -0.10    2.50
  -9   0  19    0.40    3.70
 -11   0  19    9.40    4.80
  11   0 -19    1.90    2.60
  11   0 -19   -1.70    4.20
 -13   0  19   -1.30    4.60
  13   0 -19    3.00    2.80
  13   0 -19    1.80    4.30
  15   0 -19    1.30    4.50
  15   0 -19   -1.70    2.70
  17   0 -19    3.70    2.90
  17   0 -19    1.00    4.40
  19   0 -19   -1.00    4.30
  21   0 -19    9.10    4.90
  23   0 -19    2.00    4.60
  25   0 -19   -1.20    4.50
  27   0 -19    3.90    4.20
  20   1  19  119.19    7.20
  20  -1  19  122.69    6.80
  20  -1  19  118.79    7.40
  18   1  19   41.90    4.50
  18  -1  19   52.29    4.60
  18  -1  19   49.90    5.10
  16   1  19   90.49    6.60
  16   1  19   97.29    6.50
  16  -1  19   86.89    6.30
  16  -1  19   94.79    7.10
  14   1  19  163.48    9.10
  14   1  19  142.89    8.70
  14   1  19  146.09    8.00
  14  -1  19  133.19    9.30
  12   1  19   86.69    6.60
  12   1  19   95.49    7.10
  12   1  19   98.99    6.10
  12  -1  19   96.99    7.30
  10   1  19  554.64   27.80
  10   1  19  534.45   25.10
  10  -1  19  570.04   28.10
   8   1  19    5.80    2.80
   8  -1  19    3.20    2.80
   8  -1  19    4.80    3.50
   6   1  19  255.87   13.30
   6  -1  19  221.38   15.50
   6  -1  19  237.18   13.40
  -6  -1 -19  223.38   14.30
   4   1  19    1.10    3.00
   4   1  19    0.40    2.70
  -4  -1 -19    3.10    2.60
   4  -1  19    0.80    3.50
   4  -1  19    3.50    2.70
  -2   1 -19  148.59    9.60
   2   1  19  152.98    9.60
   2   1  19  146.59   11.20
  -2  -1 -19  145.49    9.70
   2  -1  19  157.68    9.80
   2  -1  19  161.08   11.70
   0   1 -19  670.53   34.30
   0   1  19  650.03   38.60
   0   1  19  659.03   33.00
   0  -1  19  651.93   38.80
   0  -1 -19  648.24   34.40
  -2   1  19   62.59    7.60
  -2   1  19   67.49    6.40
   2   1 -19   58.09    5.20
  -2  -1  19   46.70    4.40
   2  -1 -19   59.39    5.30
   4   1 -19   86.09    6.50
  -4   1  19   87.69    7.20
  -4   1  19  100.99    8.90
  -4  -1  19   83.69    8.60
   4  -1 -19   81.89    6.60
  -6   1  19   15.80    5.00
  -6   1  19    9.90    2.30
   6   1 -19   14.20    2.90
  -6  -1  19   20.30    4.50
   6  -1 -19   10.60    3.00
  -8   1  19   84.39    9.30
   8   1 -19   85.99    8.80
   8   1 -19   96.29    6.70
  -8   1  19   81.69    6.50
  -8  -1  19   86.09    8.90
   8  -1 -19   83.29    6.70
  10   1 -19  151.48   11.40
 -10   1  19  140.39   12.00
  10   1 -19  147.49    9.40
 -10  -1  19  142.49   11.60
  10  -1 -19  140.89    9.30
  12   1 -19   76.59    8.50
 -12   1  19   91.59    9.50
  12   1 -19   78.59    6.50
  12  -1 -19   90.59    6.70
  12  -1 -19   87.19    9.50
  14   1 -19  481.25   30.00
 -14   1  19  503.55   30.90
  14   1 -19  477.95   26.60
  14  -1 -19  505.25   26.60
  14  -1 -19  514.85   30.70
  16   1 -19   71.59    8.00
  16   1 -19   59.59    6.10
 -16   1  19   73.39    8.70
  16  -1 -19   73.79    8.30
  18   1 -19  263.67   17.50
  18  -1 -19  253.77   17.90
  20   1 -19   54.09    7.00
  20  -1 -19   42.20    7.20
  22   1 -19   69.09    8.40
  22  -1 -19   77.19    9.40
  24   1 -19  288.87   18.80
  24  -1 -19  291.57   19.60
  26   1 -19   67.89    6.00
  26   1 -19   77.59    7.40
  26  -1 -19   64.39    7.70
  28   1 -19  118.39    8.00
  28  -1 -19  132.89   10.10
  30   1 -19   -1.30    2.30
  19  -2  19   72.99    4.90
  19  -2  19   70.19    5.70
  17  -2  19  299.47   16.00
  15  -2  19   -2.80    2.70
  13   2  19  431.76   21.80
  13  -2  19  437.46   22.60
  11   2  19  125.09    6.60
  11   2  19  113.09    7.60
  11  -2  19   97.79    8.00
  11  -2  19  111.39    9.80
   9   2  19  370.86   17.60
   9   2  19  369.06   19.50
   9  -2  19  377.96   20.10
   9  -2  19  389.66   23.40
   7   2  19  762.12   37.40
   7   2  19  737.63   33.90
   7  -2  19  767.12   44.30
   7  -2  19  764.82   38.00
   5   2  19  172.08   10.40
   5  -2  19  170.18   11.20
   5  -2  19  180.28   12.80
   3   2  19  313.57   16.70
  -3  -2 -19  298.97   17.80
   3  -2  19  322.07   20.00
   1   2  19   44.80    4.90
   1   2  19   42.30    5.40
  -1  -2 -19   36.80    5.10
   1  -2  19   41.50    6.10
  -1   2  19  257.97   14.30
   1   2 -19  245.48   14.80
  -1   2  19  252.97   17.00
  -1  -2  19  264.47   15.60
   1  -2 -19  254.57   15.00
  -1  -2  19  258.77   17.30
   3   2 -19  312.97   17.30
  -3   2  19  287.97   16.60
  -3   2  19  284.87   19.80
   3  -2 -19  305.17   17.50
  -3  -2  19  346.67   20.40
  -5   2  19  162.58   11.50
   5   2 -19  201.48   11.80
  -5   2  19  189.08   14.10
   5   2 -19  205.18   14.50
   5  -2 -19  166.48   11.70
  -5  -2  19  237.58   14.70
  -7   2  19  402.46   25.00
   7   2 -19  396.36   25.10
   7   2 -19  402.96   21.80
   7  -2 -19  381.96   21.70
  -7  -2  19  403.86   25.20
  -9   2  19   72.99    8.50
  -9   2  19   44.70    4.70
   9   2 -19   52.89    5.50
  -9   2  19   46.80    4.80
   9   2 -19   64.09    7.80
   9  -2 -19   52.09    5.60
  -9  -2  19   78.29    8.60
  11   2 -19  547.35   29.40
  11   2 -19  555.44   33.00
 -11   2  19  570.74   33.70
  11  -2 -19  525.55   29.10
  13   2 -19  307.57   19.40
  13   2 -19  291.07   17.10
 -13   2  19  320.57   20.70
  13  -2 -19  279.67   16.80
 -15   2  19  193.98   15.80
  15   2 -19  216.28   14.50
  15  -2 -19  195.88   15.70
  17   2 -19  381.96   23.50
 -17   2  19  367.76   25.00
  17  -2 -19  374.76   24.80
  19   2 -19  178.48   12.40
 -19   2  19  144.99   14.10
  19  -2 -19  152.78   13.70
  21   2 -19  111.89   10.00
  21  -2 -19  114.39   11.50
  23   2 -19   11.10    4.60
  23   2 -19   12.20    3.20
  23  -2 -19   16.00    6.10
  25   2 -19  131.19    8.80
  25   2 -19  145.39   10.10
  25  -2 -19  142.79   11.80
  27   2 -19  188.58   11.00
  27  -2 -19  208.68   14.10
  29   2 -19    4.00    2.40
  29  -2 -19    4.00    3.90
  18  -3  19   28.50    3.00
  16  -3  19   61.59    5.70
  14  -3  19  124.59    8.40
  12   3  19    3.90    2.30
  12  -3  19   -1.80    3.00
  12  -3  19    3.40    4.20
  10   3  19   24.90    3.00
  10   3  19   28.00    3.80
  10   3  19   27.20    3.80
  10  -3  19   27.50    5.20
   8   3  19  106.29    7.80
   8   3  19  108.39    6.60
   8  -3  19  114.79    9.80
   6   3  19  129.09    8.40
   6   3  19  113.79    7.40
   6  -3  19  121.09   10.40
   4   3  19   54.69    5.50
   4  -3  19   38.50    6.60
   2  -3  19   61.69    7.70
   0   3  19  103.39    9.30
   0   3  19   89.89    7.50
  -2   3  19  137.49   11.40
  -2   3  19  122.09    9.00
  -2  -3  19  129.09   11.90
  -4   3  19   29.90    5.20
   4   3 -19   45.40    7.10
  -4   3  19   33.50    6.70
  -4  -3  19   41.00    7.00
  -6   3  19   25.60    4.60
  -6   3  19   21.20    6.10
   6   3 -19   10.70    5.40
  -6  -3  19   17.70    6.40
  -8   3  19  121.49   12.10
   8   3 -19  127.89   11.60
 -10   3  19   74.79    9.60
  10   3 -19   74.99    8.90
 -12   3  19   97.49   11.30
 -12   3  19   95.99    6.70
  12   3 -19  101.89    9.70
 -12   3  19   84.49    6.30
  14   3 -19    2.90    4.40
 -14   3  19   12.00    6.70
  16   3 -19  206.48   14.30
 -16   3  19  186.08   16.70
  16  -3 -19  200.28   16.50
  18   3 -19  328.57   19.80
 -18   3  19  303.57   22.20
  18  -3 -19  278.07   21.70
 -20   3  19   17.70    7.50
  20   3 -19    4.60    4.30
  20  -3 -19   20.90    6.80
 -22   3  19   11.30    7.40
  22   3 -19    4.90    3.80
  22   3 -19    5.30    3.00
  22  -3 -19   13.80    6.30
  24   3 -19   24.90    3.60
  24  -3 -19   25.90    6.40
  26   3 -19    2.10    2.50
  26  -3 -19    2.80    4.70
  28  -3 -19  103.29    8.70
  11  -4  19    4.60    4.00
   9   4  19   21.00    2.60
   9   4  19   24.70    3.40
   9   4  19   19.70    3.10
   9  -4  19   31.70    5.20
   7   4  19   12.70    3.30
   7   4  19   17.10    2.80
   7  -4  19   13.00    4.60
   5   4  19   56.29    6.00
   5  -4  19   70.69    8.00
   3  -4  19   58.39    7.80
   1   4  19   22.20    4.50
   1  -4  19   19.00    5.70
   1   4 -19    0.80    5.20
  -1  -4  19    4.00    5.50
  -3   4  19    8.90    4.10
   3   4 -19    5.40    5.30
  -3   4  19   11.10    5.30
  -3  -4  19    0.50    5.60
   5   4 -19    4.80    4.90
  -5   4  19    3.20    3.70
  -5   4  19   -1.30    5.40
  -5  -4  19   -0.20    5.80
  -7   4  19    3.90    5.90
   7   4 -19   -6.90    4.80
  -9   4  19    3.50    6.20
   9   4 -19    5.00    5.10
 -11   4  19   27.20    7.60
  11   4 -19   32.70    6.20
  13   4 -19    4.30    4.60
 -13   4  19   10.00    7.00
 -15   4  19   10.90    7.00
  15   4 -19   13.20    4.60
 -17   4  19    0.60    6.90
  17   4 -19    6.30    4.20
 -19   4  19    5.70    6.40
  19   4 -19    4.70    3.80
  19  -4 -19   -7.10    6.20
  21   4 -19    7.30    3.00
 -21   4  19    9.50    6.80
  21  -4 -19   12.10    6.30
  23   4 -19   17.60    3.00
 -23   4  19   19.70    6.60
  23  -4 -19   22.40    5.90
  25  -4 -19    0.50    4.50
  10  -5  19   72.59    6.80
   8   5  19    8.50    2.30
   8  -5  19   16.30    4.30
   6   5  19  345.97   17.10
   6  -5  19  315.87   20.60
   4   5  19   30.00    4.10
   4  -5  19   31.00    5.60
  -2   5 -19  159.08   12.80
   2   5  19  148.59    9.80
   2  -5  19  169.68   12.50
   0   5  19  150.58   10.00
   0   5 -19  159.58   12.50
   0  -5  19  165.78   12.80
   2   5 -19   35.50    5.70
  -2   5  19   22.30    4.40
  -2  -5  19   34.50    6.30
   4   5 -19  256.87   17.80
  -4   5  19  264.67   15.00
  -4  -5  19  272.67   18.80
   6   5 -19   48.40    6.80
  -6   5  19   38.50    6.80
   8   5 -19  205.38   14.30
  -8   5  19  193.58   15.20
  10   5 -19   83.49    8.60
 -10   5  19   83.79   10.70
 -12   5  19   40.40    7.60
  12   5 -19   32.80    5.30
 -14   5  19  170.58   14.20
  14   5 -19  168.08   11.60
 -16   5  19   -7.90    5.50
 -18   5  19  309.17   20.40
 -20   5  19   31.20    6.00
   3   6 -19   85.69    7.50
   5   6 -19   34.60    4.70
   7   6 -19  168.58   11.10
  20   0  20   97.09    6.00
  18   0  20  179.08    9.40
  18   0  20  174.58    9.90
  16   0  20   56.79    5.00
  16   0  20   50.69    5.10
  16   0  20   51.29    4.40
  14   0  20  467.25   21.60
  14   0  20  490.35   24.20
  14   0  20  469.15   22.00
  12   0  20  651.83   29.40
  12   0  20  679.03   33.20
  10   0  20   18.30    3.60
   8   0  20  456.15   23.50
   6   0  20  346.17   22.10
   6   0  20  382.66   19.30
  -4   0 -20  191.28   12.70
   4   0  20  216.58   12.20
   4   0  20  213.58   14.00
   2   0  20   56.49    6.10
  -2   0 -20   48.80    5.00
   2   0  20   54.99    6.40
   0   0 -20  733.73   37.50
   0   0  20  712.13   36.00
   0   0  20  712.53   42.00
  -2   0  20   26.00    4.90
  -2   0  20   17.30    4.10
   2   0 -20   20.50    3.50
  -4   0  20  201.18   14.20
  -4   0  20  200.18   12.10
   4   0 -20  204.48   12.00
   6   0 -20  446.46   23.80
  -6   0  20  433.56   25.90
  -6   0  20  451.25   27.20
  -8   0  20  527.85   32.30
   8   0 -20  541.95   28.50
  10   0 -20 1476.45   74.19
 -10   0  20 1439.16   83.39
  12   0 -20   15.00    3.50
 -12   0  20   10.60    5.00
  12   0 -20   16.70    4.90
  14   0 -20  318.47   18.10
  14   0 -20  320.17   21.10
 -14   0  20  326.17   21.90
  16   0 -20   46.70    5.30
  16   0 -20   49.40    6.80
  18   0 -20  767.62   45.40
  20   0 -20  783.12   46.20
  22   0 -20   -0.60    4.50
  24   0 -20  378.86   24.00
  26   0 -20   35.20    6.00
  28   0 -20  108.59    8.90
  19   1  20    4.50    2.60
  19  -1  20   -0.60    2.20
  19  -1  20    1.80    2.20
  17   1  20   99.89    6.80
  17  -1  20  110.59    7.30
  17  -1  20  107.29    6.50
  15   1  20  176.38   10.00
  15   1  20  165.48    9.50
  15  -1  20  180.08   10.60
  13   1  20   84.99    5.90
  13   1  20   84.19    6.70
  13  -1  20   77.29    6.90
  11   1  20   20.00    3.00
  11   1  20   14.90    3.60
  11  -1  20   12.40    3.60
   9   1  20   89.19    7.30
   9  -1  20  104.09    7.60
   7   1  20  263.37   15.10
   7  -1  20  286.27   15.40
   7  -1  20  274.27   17.60
   5   1  20    3.80    3.00
   5  -1  20    6.10    3.20
   5  -1  20    7.90    4.00
  -5  -1 -20    7.70    3.10
   3   1  20    0.50    3.30
   3   1  20    6.10    3.00
   3  -1  20    3.10    2.90
  -3  -1 -20    4.00    2.80
   3  -1  20   -0.60    3.70
  -1   1 -20  396.36   22.70
   1   1  20  454.85   22.30
   1   1  20  432.96   25.70
   1  -1  20  396.56   21.90
   1  -1  20  418.56   25.80
  -1  -1 -20  420.26   22.90
  -1   1  20   97.29    9.30
  -1   1  20  100.59    8.00
   1   1 -20   97.09    7.20
   1  -1 -20   85.59    7.10
  -1  -1  20  103.09    9.20
  -3   1  20  381.66   21.10
  -3   1  20  404.96   24.90
   3   1 -20  414.96   21.70
  -3  -1  20  401.56   23.10
  -3  -1  20  412.36   24.80
   3  -1 -20  372.76   21.60
   5  -1 -20   44.30    5.00
  -7   1  20  172.88   13.30
   7   1 -20  182.78   10.90
  -7   1  20  180.38   11.00
   7  -1 -20  174.98   10.90
  -7  -1  20  161.88   13.00
  -9   1  20   12.70    2.80
   9   1 -20   14.20    4.70
  -9   1  20   26.00    5.70
   9   1 -20   12.40    3.20
   9  -1 -20   19.10    3.70
  -9  -1  20   14.40    4.40
  11   1 -20  164.78   11.80
 -11   1  20  133.19   12.00
  11   1 -20  141.79    9.40
  11  -1 -20  139.69    9.40
 -11  -1  20  142.59   12.00
  13   1 -20   64.79    7.10
  13   1 -20   46.40    5.50
 -13   1  20   66.09    8.10
  13  -1 -20   63.49    7.90
  13  -1 -20   48.30    5.60
 -15   1  20    1.70    4.40
  15   1 -20   -2.80    3.00
  15   1 -20   -0.20    4.20
  15  -1 -20    2.80    4.60
  15  -1 -20    2.10    3.10
 -17   1  20   87.29   10.90
  17   1 -20   99.59    9.50
  17  -1 -20  107.09   10.60
  19   1 -20   33.40    6.10
  19  -1 -20   45.70    7.10
  21   1 -20    3.80    4.80
  21  -1 -20    4.90    5.50
  23   1 -20  109.69   10.30
  23  -1 -20  119.29   11.20
  25   1 -20  182.78   12.80
  25  -1 -20  167.28   13.40
  27   1 -20  117.79    9.30
  27  -1 -20  132.69   10.50
  29   1 -20   13.70    3.10
  29  -1 -20   23.40    4.40
  18  -2  20   49.20    4.80
  18  -2  20   42.70    4.10
  16  -2  20    5.90    2.90
  14   2  20   10.00    2.50
  14  -2  20    4.30    3.10
  12   2  20   22.50    3.60
  12   2  20   22.20    3.50
  12   2  20   21.30    2.70
  12  -2  20   23.10    4.10
  10   2  20  176.98   10.30
  10   2  20  173.78    9.00
  10  -2  20  169.08   12.70
  10  -2  20  176.68   11.00
   8   2  20   75.79    6.20
   8   2  20   68.79    5.50
   8  -2  20   79.19    7.90
   8  -2  20   61.79    6.70
   6   2  20  272.27   15.00
   6  -2  20  280.07   18.30
   6  -2  20  273.87   15.80
   4   2  20  267.17   13.80
   4  -2  20  221.68   16.60
   2  -2  20   29.50    5.90
   0   2 -20    7.80    3.30
   0  -2  20    2.90    4.70
   0  -2 -20   12.70    3.60
  -2   2  20  167.48   10.10
  -2   2  20  154.98   12.30
   2   2 -20  148.09   10.00
   2  -2 -20  162.88   10.40
  -2  -2  20  156.18   12.70
  -2  -2  20  147.69   10.20
   4   2 -20  240.38   14.20
  -4   2  20  238.88   16.80
  -4   2  20  237.58   14.00
  -4  -2  20  270.17   17.30
   4  -2 -20  225.18   14.30
   6   2 -20   78.79    9.00
   6   2 -20   57.89    5.80
   8   2 -20   51.59    7.30
  -8   2  20   59.39    7.50
   8   2 -20   47.10    5.40
  -8  -2  20   47.10    7.10
   8  -2 -20   46.30    5.40
 -10   2  20   20.40    5.90
 -10   2  20   10.80    2.40
 -10   2  20    9.10    2.50
  10   2 -20   11.10    4.50
  10   2 -20   11.30    3.30
  10  -2 -20    9.50    3.30
 -10  -2  20    5.40    5.20
 -12   2  20   17.10    5.90
  12   2 -20   20.20    4.90
  12  -2 -20   15.60    3.90
 -14   2  20   18.10    6.00
  14   2 -20   13.90    4.80
 -16   2  20   43.90    7.70
  16   2 -20   34.50    5.90
  16  -2 -20   48.20    8.10
  18   2 -20   18.30    5.00
 -18   2  20    9.40    6.40
  18  -2 -20    7.00    5.80
 -20   2  20   26.90    7.50
  20   2 -20   13.40    5.00
  20  -2 -20   14.10    6.20
  22   2 -20    1.70    4.50
  22  -2 -20    5.40    5.50
  24   2 -20   52.69    6.70
  24  -2 -20   60.69    7.90
  26   2 -20    3.90    2.70
  26  -2 -20    5.20    4.60
  28   2 -20    2.10    2.40
  28  -2 -20    4.90    4.40
  15  -3  20   46.90    4.70
  13  -3  20   30.50    4.40
  11   3  20  123.89    7.40
  11  -3  20  112.79    9.90
   9   3  20   40.60    4.30
   9   3  20   34.90    3.50
   9  -3  20   30.20    5.80
   7   3  20  336.47   16.10
   7   3  20  344.77   18.10
   7  -3  20  339.37   21.50
   5   3  20   79.49    6.90
   5  -3  20   74.09    8.50
   3   3  20  148.99    9.30
   3  -3  20  122.19   11.30
   1   3  20  107.19    8.20
   1  -3  20  106.09   10.40
  -1   3  20  209.78   12.50
  -1   3  20  221.18   14.90
  -1  -3  20  192.48   15.40
   3   3 -20 1028.20   63.69
  -3   3  20 1106.99   63.29
  -3   3  20 1103.69   53.89
  -3  -3  20 1140.39   63.79
  -5   3  20  139.29   10.60
  -5   3  20  185.18   14.10
   7   3 -20  185.88   14.20
  -7   3  20  158.08   14.40
  -7  -3  20  181.08   14.50
   9   3 -20  117.59   10.90
  -9   3  20  101.99   11.70
  11   3 -20    2.70    4.80
 -11   3  20   11.40    6.10
  13   3 -20    8.60    4.90
 -13   3  20    6.50    6.10
 -15   3  20   25.00    7.50
  15   3 -20   32.50    5.90
  17   3 -20  111.89    9.60
 -17   3  20  103.59   12.60
  17  -3 -20   92.09   11.00
  19   3 -20   53.89    6.50
 -19   3  20   47.50    8.90
  19  -3 -20   46.30    8.30
 -21   3  20  218.08   17.50
  21   3 -20  214.08   14.30
  21  -3 -20  203.08   16.40
  23  -3 -20  163.48   13.50
  25   3 -20   45.40    4.80
  25  -3 -20   52.39    7.30
  27  -3 -20   98.79    9.10
  10   4  20  150.28    8.10
  10  -4  20  141.49   11.00
   8   4  20   67.79    4.60
   8   4  20   69.39    5.60
   8  -4  20   62.79    7.60
   6   4  20  131.19    7.50
   6   4  20  131.19    8.70
   6  -4  20  143.09   11.00
   4   4  20  262.97   15.10
   4  -4  20  292.97   18.60
   2   4  20   52.79    5.40
   2  -4  20   30.50    6.40
   0   4  20  194.08   11.70
   0   4 -20  175.68   14.80
   0  -4  20  185.88   14.50
   2   4 -20   75.09    9.30
  -2   4  20   60.29    6.50
  -2  -4  20   80.29    9.90
   4   4 -20  177.78   14.20
  -4   4  20  171.28   13.60
  -4   4  20  154.48   10.90
  -4  -4  20  181.38   14.30
  -6   4  20    1.40    3.90
   6   4 -20   15.90    5.60
  -6   4  20    2.50    5.90
   8   4 -20  135.19   12.00
  -8   4  20  124.29   12.70
  10   4 -20  493.75   30.50
 -10   4  20  499.85   31.40
  12   4 -20    9.90    4.90
 -12   4  20   15.20    6.80
  14   4 -20  269.87   17.40
 -14   4  20  250.17   19.30
 -16   4  20   47.50    9.00
  16   4 -20   47.50    6.20
  18   4 -20  141.39   10.20
 -18   4  20  131.19   13.20
  18  -4 -20  113.49   13.10
 -20   4  20  225.48   17.10
  20  -4 -20  219.88   17.10
 -22   4  20   49.30    8.20
  22  -4 -20   47.00    7.40
  24  -4 -20  147.09   11.50
   7   5  20    8.90    2.30
   7  -5  20    2.60    3.80
   5   5  20    4.20    2.70
   5  -5  20   -0.70    4.00
   3  -5  20   21.80    5.20
  -1   5 -20    9.60    4.90
   1   5  20   20.50    3.90
   1  -5  20   13.10    4.90
   1   5 -20    1.70    4.70
  -1  -5  20   -0.20    4.70
  -3   5  20   93.19    7.30
   3   5 -20   81.89    9.10
  -3  -5  20   82.99    9.40
  -5   5  20   10.00    3.70
   5   5 -20    5.40    4.40
  -7   5  20   77.19    9.10
   7   5 -20   95.69    8.80
   9   5 -20   78.39    8.30
  -9   5  20   87.09    9.90
 -11   5  20   23.60    6.50
  11   5 -20   25.60    4.90
  13   5 -20   74.59    7.40
 -13   5  20   82.59    9.10
  15   5 -20   -1.10    3.20
 -15   5  20    0.50    5.40
 -17   5  20   49.30    6.90
 -19   5  20   83.59    8.90
  19   0  21    2.80    2.60
  17   0  21    2.20    1.70
  17   0  21    0.60    2.50
  17   0  21    3.40    2.60
  15   0  21    2.60    2.70
  15   0  21    0.90    2.00
  15   0  21    0.40    2.60
  13   0  21    2.50    2.60
  13   0  21   -2.30    2.60
  11   0  21    1.30    2.80
  11   0  21    4.10    3.00
   9   0  21    1.60    2.80
   7   0  21    1.40    2.90
   5   0  21    2.20    3.50
   5   0  21    4.70    3.00
   3   0  21    7.10    3.20
  -3   0 -21    1.80    2.60
   3   0  21    4.60    3.60
   1   0  21    5.50    3.20
  -1   0 -21    4.00    2.70
   1   0  21    7.70    3.80
   1   0 -21    5.20    2.70
  -1   0  21    6.30    4.00
  -1   0  21   10.60    3.80
   3   0 -21    0.30    2.50
  -3   0  21    5.90    3.90
  -5   0  21    1.20    1.60
   5   0 -21    0.30    2.60
  -5   0  21    0.30    3.80
  -7   0  21    2.80    2.30
  -7   0  21    6.00    4.10
   7   0 -21    0.80    2.70
  -9   0  21   13.30    4.60
   9   0 -21    7.10    3.10
  11   0 -21   17.30    3.70
  11   0 -21   17.90    5.60
 -11   0  21   19.30    5.50
  13   0 -21    4.20    5.00
  13   0 -21    1.40    2.90
 -13   0  21   -2.70    5.10
 -15   0  21    1.90    5.60
  15   0 -21    1.70    4.70
  17   0 -21    3.20    4.90
  19   0 -21   29.10    6.20
  21   0 -21    8.10    5.20
  23   0 -21    1.90    4.90
  25   0 -21    4.50    4.80
  27   0 -21    3.40    4.10
  18  -1  21   92.59    5.90
  18  -1  21   96.29    6.40
  16   1  21   51.89    4.40
  16  -1  21   56.39    5.10
  16  -1  21   48.00    4.40
  14   1  21   87.09    6.90
  14   1  21   98.29    5.80
  14   1  21  101.79    6.80
  14  -1  21  103.89    7.40
  12   1  21   22.40    3.90
  12   1  21   25.30    3.40
  12  -1  21   24.30    4.20
  10   1  21   15.10    2.90
  10   1  21   11.00    3.60
  10  -1  21   19.50    4.00
   8   1  21   24.40    4.30
   8  -1  21   41.80    5.00
   8  -1  21   36.60    5.40
   6   1  21  330.47   17.50
   6  -1  21  322.97   20.20
   6  -1  21  305.87   17.50
   4   1  21   66.89    6.40
   4  -1  21   39.00    5.20
   4  -1  21   48.20    6.40
   2   1  21   43.10    5.80
   2   1  21   48.30    5.50
  -2  -1 -21   40.70    5.20
   2  -1  21   45.60    5.30
   2  -1  21   46.30    6.50
   0   1 -21  207.08   13.60
   0   1  21  249.08   16.10
   0   1  21  256.37   13.90
   0  -1  21  225.78   15.90
   0  -1 -21  229.48   13.80
  -2   1  21  169.08   12.10
  -2   1  21  155.08   10.10
   2   1 -21  123.99    9.40
   2  -1 -21  146.39    9.70
  -2  -1  21  150.48   11.70
  -4   1  21   95.09    8.30
   4   1 -21  109.69    7.80
  -4   1  21  105.69   10.10
  -4  -1  21  133.99   10.10
   4  -1 -21   99.29    7.90
  -4  -1  21  106.99    7.50
   6   1 -21  480.75   26.30
  -6   1  21  496.05   30.10
  -6  -1  21  506.85   30.00
   6  -1 -21  478.65   26.30
  -8   1  21  132.39   10.80
  -8   1  21  103.29    7.70
   8   1 -21  118.29    8.10
   8  -1 -21  106.69    7.90
 -10   1  21  259.27   17.30
  10   1 -21  236.28   16.80
  10   1 -21  238.58   14.30
  10  -1 -21  246.98   14.20
 -10  -1  21  236.88   17.00
  12   1 -21   24.00    5.40
 -12   1  21   30.50    6.40
  12   1 -21   24.60    4.10
 -12  -1  21   14.80    5.40
  12  -1 -21   22.60    4.00
  14   1 -21   69.89    8.60
 -14   1  21   82.99    9.70
  14  -1 -21   81.89    9.20
  16   1 -21   74.09    8.70
 -16   1  21   69.89    9.20
  16  -1 -21   74.19    9.10
 -18   1  21    5.20    5.90
  18   1 -21   -0.60    4.60
  18  -1 -21    3.50    4.90
  20   1 -21  228.18   16.70
  20  -1 -21  248.88   17.40
  22   1 -21   37.00    6.30
  22  -1 -21   39.90    7.10
  24   1 -21   41.30    6.10
  24  -1 -21   28.60    6.50
  26   1 -21  150.38   11.10
  26  -1 -21  141.99   11.80
  28  -1 -21    1.90    3.90
  17  -2  21   58.09    5.20
  17  -2  21   58.39    4.50
  15  -2  21  263.17   14.40
  13   2  21   26.90    3.40
  13  -2  21   26.50    4.20
  11   2  21  335.47   15.60
  11   2  21  343.47   17.50
  11  -2  21  326.17   18.10
   9   2  21   64.09    5.00
   9   2  21   65.29    5.80
   9  -2  21   71.59    7.50
   9  -2  21   58.79    6.10
   7   2  21  368.86   20.70
   7  -2  21  416.86   21.60
   7  -2  21  417.96   24.90
   5   2  21  481.45   24.60
   5  -2  21  478.55   29.30
   3   2  21  234.68   12.10
   3  -2  21  167.98   14.60
   1   2  21  683.03   39.40
   1   2  21  694.73   33.80
   1  -2  21  644.34   40.10
  -1   2  21    0.50    2.90
  -1   2  21    3.40    4.10
  -1  -2  21    8.70    5.00
  -3   2  21  586.64   29.20
  -3   2  21  586.94   34.30
  -3  -2  21  603.84   34.70
  -3  -2  21  506.45   32.60
  -5   2  21  332.57   21.50
  -5   2  21  320.77   18.10
   7   2 -21  174.18   14.00
  -7  -2  21  186.28   14.10
  -9   2  21  653.03   38.70
   9   2 -21  646.34   38.40
  -9  -2  21  623.14   38.50
  11   2 -21   68.79    7.60
 -11   2  21   45.00    4.50
 -11   2  21   46.20    4.80
 -11   2  21   52.29    7.90
 -11  -2  21   62.59    7.40
 -13   2  21  545.85   34.30
  13   2 -21  563.94   33.60
 -15   2  21  173.48   14.50
  15   2 -21  168.58   12.90
  15  -2 -21  166.18   14.60
 -17   2  21  144.39   13.60
  17   2 -21  141.59   11.70
  17  -2 -21  140.39   13.30
 -19   2  21  200.68   16.20
  19   2 -21  194.48   14.50
  19  -2 -21  210.58   16.10
  21   2 -21  118.59   10.30
  21  -2 -21  105.89   11.80
  23   2 -21  184.08   13.20
  23  -2 -21  184.58   14.70
  25   2 -21   13.20    4.00
  25  -2 -21   11.90    5.20
  27  -2 -21   86.69    8.80
  29  -2 -21    5.80    3.70
  14  -3  21   11.40    3.10
  12  -3  21    9.20    3.30
  10   3  21   16.20    3.20
  10   3  21   26.60    3.60
  10   3  21   20.40    2.50
  10  -3  21   26.80    5.30
   8   3  21  121.39    7.00
   8   3  21  122.99    8.10
   8  -3  21  120.89   10.50
   6   3  21    8.40    3.60
   6  -3  21    2.80    4.40
   4   3  21    7.60    3.30
   4  -3  21    2.00    4.70
   2   3  21   20.70    4.10
   2  -3  21    6.60    4.70
   0  -3  21   58.29    7.60
  -2   3  21   49.10    5.90
  -2   3  21   50.69    7.20
  -2  -3  21   50.29    7.90
  -4   3  21   38.90    7.20
   4   3 -21   55.89    7.90
  -4   3  21   36.80    5.50
  -4  -3  21   61.89    8.10
   6   3 -21   18.90    6.00
  -6   3  21   18.20    4.70
  -6   3  21   20.70    6.70
  -6  -3  21   19.50    6.10
   8   3 -21   -0.50    5.00
  -8   3  21    8.20    6.00
  -8  -3  21    4.20    5.30
 -10   3  21   46.90    8.10
  10   3 -21   38.90    6.90
 -12   3  21  192.68   16.00
  12   3 -21  192.18   14.40
  14   3 -21    2.20    4.50
 -14   3  21   -4.00    6.00
 -16   3  21  511.15   32.60
  16   3 -21  508.95   30.90
 -18   3  21   30.10    7.70
  18   3 -21   19.00    5.20
  18  -3 -21   33.60    7.80
  20   3 -21  123.49   10.20
 -20   3  21  117.69   13.30
  20  -3 -21  116.39   12.40
 -22   3  21   36.70    8.50
  22   3 -21   33.80    5.10
  22  -3 -21   37.60    7.10
  24  -3 -21   19.10    5.90
  26  -3 -21   60.59    7.10
   9   4  21   17.80    2.70
   9  -4  21   21.20    4.70
   7   4  21  117.19    6.60
   7   4  21  127.99    7.90
   7  -4  21  117.49   10.20
   5   4  21   25.10    4.00
   5  -4  21   21.50    5.20
   3  -4  21    6.40    4.70
   1   4  21  273.57   13.40
   1  -4  21  176.38   15.70
   1   4 -21   17.50    6.30
  -1   4  21   11.40    3.90
  -1  -4  21    9.70    5.40
  -3   4  21  141.89   10.00
   3   4 -21  147.79   13.00
  -3  -4  21  167.48   13.30
  -5   4  21   33.40    6.70
  -5   4  21   27.80    4.90
   7   4 -21    2.00    5.00
  -7   4  21    0.00    5.80
  -7  -4  21    0.70    5.40
  -9   4  21   12.80    6.50
   9   4 -21    6.30    5.20
  11   4 -21   19.60    5.40
 -11   4  21   22.70    6.90
  13   4 -21  122.89   10.50
 -13   4  21  117.89   12.70
  15   4 -21    3.90    4.30
 -15   4  21    4.10    6.80
 -17   4  21   42.40    8.10
  17   4 -21   37.30    5.60
  19   4 -21  115.79    8.90
 -19   4  21  122.89   11.90
  19  -4 -21  100.59   12.10
 -21   4  21   19.90    6.60
  21  -4 -21   31.80    6.90
  23  -4 -21    8.20    5.30
   6  -5  21    8.40    3.80
   4   5  21   69.49    5.40
   4  -5  21   61.89    7.50
   2   5  21   44.80    4.70
  -2   5 -21   49.99    7.20
   2  -5  21   47.50    6.40
   0   5  21  150.58    9.20
   0   5 -21  136.69   11.40
   0  -5  21  139.09   11.40
  -2   5  21   22.50    4.10
   2   5 -21   31.90    5.40
  -2  -5  21   32.30    5.60
  -4   5  21   51.59    5.50
   4   5 -21   67.39    7.30
  -4  -5  21   60.19    7.60
   6   5 -21  232.28   15.50
   8   5 -21   60.99    7.50
  10   5 -21  131.79   10.30
 -10   5  21  140.09   11.40
  12   5 -21   32.60    4.90
 -12   5  21   32.90    6.20
 -14   5  21   20.60    5.80
  14   5 -21   33.30    4.40
 -16   5  21  154.58   12.00
  18   0  22  190.88    9.90
  16   0  22  124.49    7.50
  16   0  22  136.29    8.10
  14   0  22  176.78    9.50
  14   0  22  182.58    9.70
  14   0  22  189.18   10.70
  12   0  22  329.07   16.90
  12   0  22  298.17   14.80
  10   0  22   14.30    3.70
  10   0  22   20.60    3.40
   8   0  22  388.66   20.60
   6   0  22   24.30    4.30
   4   0  22 1029.60   58.89
   4   0  22 1023.80   50.59
   2   0  22  244.68   14.30
   2   0  22  241.58   16.30
   0   0  22    4.50    4.10
   0   0  22    7.80    3.70
   0   0 -22    0.50    2.70
   2   0 -22  407.06   22.90
  -2   0  22  433.96   26.00
  -4   0  22  114.79    9.90
   4   0 -22  101.19    7.80
  -6   0  22   81.09    8.60
  -6   0  22   63.49    5.10
   6   0 -22   66.59    6.00
  -8   0  22  142.89   11.80
   8   0 -22  143.09    9.40
  -8   0  22  136.89    9.60
 -10   0  22  109.09   10.70
  10   0 -22  105.99    7.90
 -12   0  22  995.20   57.09
  12   0 -22  944.61   56.79
  14   0 -22   61.89    8.30
 -14   0  22   70.59    9.30
  16   0 -22 1516.15   86.69
 -16   0  22 1505.55   87.29
  18   0 -22  138.19   12.10
  20   0 -22  365.76   23.80
  22   0 -22  180.08   14.00
  24   0 -22    0.80    4.80
  26   0 -22  236.58   16.00
  28   0 -22   -1.70    3.60
  17  -1  22   13.80    2.70
  17  -1  22   18.20    3.10
  15   1  22   33.50    3.50
  15  -1  22   32.80    3.70
  15  -1  22   31.20    3.90
  13   1  22   -1.50    2.00
  13   1  22   -0.10    2.60
  13  -1  22    1.80    2.90
  11   1  22  156.18    9.00
  11   1  22  168.18   10.00
  11  -1  22  166.38   10.20
   9   1  22  306.17   16.60
   9  -1  22  298.97   16.60
   7   1  22   -2.70    3.20
   7  -1  22    7.50    4.00
   7  -1  22    0.50    3.10
   5   1  22   18.10    4.20
   5  -1  22   14.40    4.80
   5  -1  22   11.20    3.80
   1   1  22   65.39    7.90
   1   1  22   57.79    6.10
   1  -1  22   49.00    6.70
  -1   1  22   55.69    6.20
  -1   1  22   74.49    8.10
  -1  -1  22   51.49    6.90
  -3   1  22   51.99    6.20
  -3   1  22   56.99    7.60
   3   1 -22   49.70    5.60
  -3  -1  22   64.69    8.00
   3  -1 -22   55.99    6.10
   5   1 -22  340.67   19.90
  -5   1  22  385.56   23.30
  -5  -1  22  383.76   23.00
  -5  -1  22  333.57   21.10
   5  -1 -22  361.76   20.00
   7   1 -22   22.20    3.90
  -7   1  22   26.30    5.60
   7  -1 -22   13.70    3.60
   9   1 -22  222.78   15.60
  -9   1  22  209.78   13.00
  -9   1  22  216.38   15.60
   9  -1 -22  188.18   12.80
  -9  -1  22  222.38   15.60
  11   1 -22   75.39    8.90
 -11   1  22   72.09    8.70
 -11  -1  22   75.59    9.50
  13   1 -22   -4.10    4.30
 -13   1  22   -0.50    4.50
  13  -1 -22    3.10    5.90
 -13  -1  22    0.90    4.80
 -15   1  22  227.48   17.10
  15   1 -22  230.38   16.30
  15  -1 -22  233.68   17.50
 -17   1  22   12.60    6.30
  17   1 -22   11.30    5.50
  17  -1 -22   14.20    6.20
  19   1 -22   71.69    8.10
 -19   1  22   53.59    9.30
  19  -1 -22   59.49    8.20
  21   1 -22   27.40    6.10
  21  -1 -22   30.00    6.70
  23   1 -22   11.30    4.90
  23  -1 -22    7.90    5.60
  25   1 -22   71.39    8.20
  25  -1 -22   80.49    9.00
  27   1 -22   -0.10    3.50
  27  -1 -22    0.40    4.30
  29  -1 -22   53.99    6.10
  16  -2  22    0.50    2.40
  16  -2  22    1.30    2.10
  14  -2  22    2.80    2.70
  12   2  22   89.89    6.20
  12  -2  22   81.59    6.90
  10   2  22   39.10    4.40
  10   2  22   34.80    3.40
  10  -2  22   25.90    4.40
   8   2  22   68.09    5.20
   8   2  22   70.89    6.10
   8  -2  22   63.79    7.90
   8  -2  22   62.49    6.80
   6   2  22    7.00    3.20
   6  -2  22    2.40    4.50
   6  -2  22    4.20    3.60
   4   2  22  206.48   11.20
   4  -2  22  157.88   13.60
   0   2  22  122.49    8.30
   0   2  22  122.89    9.90
   0  -2  22   84.29   10.60
  -2   2  22  154.08   10.70
  -2   2  22  186.08   13.20
  -2  -2  22  159.28   13.30
  -4   2  22    9.00    4.90
  -4   2  22    9.10    3.80
  -4  -2  22   21.00    5.30
  -4  -2  22    3.40    2.20
  -6   2  22   58.59    8.00
  -6  -2  22   56.39    8.00
   8   2 -22   11.50    5.40
  -8   2  22   11.30    5.70
  -8  -2  22   11.70    5.10
 -10   2  22   23.80    6.50
  10   2 -22   27.00    5.80
 -10  -2  22   21.20    5.70
 -12   2  22   43.90    7.50
 -12   2  22   38.50    4.10
 -12   2  22   35.50    3.80
  12   2 -22   49.80    6.90
 -12  -2  22   42.70    7.40
  14   2 -22   14.80    5.20
 -14   2  22   21.10    6.30
 -16   2  22   62.99    8.90
  16   2 -22   44.70    6.80
  16  -2 -22   58.29    8.80
 -18   2  22  100.89   11.90
  18   2 -22  107.29   10.10
  18  -2 -22  105.09   11.90
 -20   2  22  377.96   26.60
  20   2 -22  420.16   25.40
  20  -2 -22  423.36   26.60
  22   2 -22   19.40    5.10
  22  -2 -22    7.70    6.00
  24   2 -22    1.60    4.10
  24  -2 -22    1.20    5.10
  26  -2 -22    9.90    4.80
  28  -2 -22   23.60    4.70
  13  -3  22   18.40    3.50
  11   3  22   49.00    4.10
   9   3  22   42.70    4.00
   9   3  22   56.29    5.00
   9  -3  22   55.49    6.30
   7   3  22   -0.20    2.20
   7   3  22    4.10    3.00
   7  -3  22   -1.40    4.20
   5   3  22  116.89    8.40
   5  -3  22  109.89   10.40
   3   3  22   40.20    5.20
   3  -3  22   42.80    6.70
   1   3  22   13.10    4.00
   1  -3  22    8.40    5.10
  -1   3  22   70.59    7.20
  -1  -3  22   67.29    8.40
  -3   3  22   12.40    4.20
  -3   3  22   10.70    5.40
  -3  -3  22   10.60    5.50
   5   3 -22  110.79   11.60
  -5   3  22  118.99    9.10
  -5   3  22  133.29   12.20
  -5  -3  22  123.19   11.90
   7   3 -22   34.70    6.40
  -7   3  22   20.40    6.80
  -7  -3  22   38.20    7.10
   9   3 -22  325.07   21.40
  -9   3  22  351.36   22.40
  -9  -3  22  292.77   21.40
  11   3 -22   37.80    6.70
 -11   3  22   43.40    8.30
  13   3 -22  192.28   14.00
 -13   3  22  168.68   15.60
  15   3 -22  379.46   23.60
 -15   3  22  361.56   25.10
 -17   3  22   38.10    7.90
  17   3 -22   32.30    5.80
  17  -3 -22   29.10    7.90
 -19   3  22   57.69    9.20
  19   3 -22   55.49    6.80
  19  -3 -22   59.59    8.60
 -21   3  22   -3.10    6.30
  21   3 -22   -2.50    4.00
  21  -3 -22   -3.50    5.50
  23   3 -22   40.10    4.60
 -23   3  22   37.50    7.90
  23  -3 -22   34.30    6.70
  25  -3 -22   52.59    6.90
   8   4  22  209.18   11.30
   8  -4  22  224.08   14.20
   6   4  22  116.79    7.40
   6  -4  22   99.49    9.50
   4   4  22  224.78   12.40
   4  -4  22  209.48   15.20
   2   4  22  321.57   16.60
   2  -4  22  288.57   20.00
   0   4  22   16.50    4.00
   0  -4  22   24.10    5.70
   2   4 -22  159.08   13.20
  -2   4  22  158.18   10.20
  -2  -4  22  168.68   13.40
   4   4 -22   28.70    6.00
  -4  -4  22   32.10    6.50
   6   4 -22  340.97   21.30
  -6   4  22  348.67   21.30
  -6   4  22  268.97   17.60
  -6  -4  22  332.57   21.70
  -8   4  22  345.17   22.90
   8   4 -22  356.56   22.60
  -8  -4  22  343.87   23.50
  10   4 -22  171.38   12.60
 -10   4  22  137.99   13.50
 -12   4  22  227.58   16.90
  12   4 -22  226.08   15.70
 -14   4  22   14.70    6.40
  14   4 -22    8.80    4.70
 -16   4  22  103.99   11.50
  16   4 -22  105.19    9.10
  18   4 -22    4.80    3.90
 -18   4  22   12.40    5.90
 -20   4  22  158.28   13.30
  20  -4 -22  163.18   13.40
 -22   4  22  135.99   12.10
   3   5  22    4.90    2.90
   3  -5  22    3.40    3.70
   1   5  22   14.70    3.20
   1  -5  22    8.70    4.20
   1   5 -22   51.89    6.40
  -1   5  22   62.19    5.70
  -1  -5  22   56.49    6.60
  -3   5  22    7.20    3.40
   3   5 -22   18.10    4.50
  -3  -5  22   24.50    5.10
  -5   5  22   45.00    5.00
   5   5 -22   51.79    6.10
  -5  -5  22   48.70    6.50
   7   5 -22   21.00    4.50
   9   5 -22   19.90    4.50
  11   5 -22    8.70    3.90
 -11   5  22    8.30    4.80
  13   5 -22    1.90    3.20
 -13   5  22   -3.70    4.40
 -15   5  22   38.30    5.70
  17   0  23    1.30    1.90
  15   0  23   -2.30    2.50
  13   0  23    4.70    2.90
  11   0  23   -0.60    3.00
   9   0  23   -0.10    3.10
   7   0  23    1.90    3.30
   5   0  23    7.30    3.60
   3   0  23   19.70    4.70
   3   0  23   10.60    4.10
  -1   0  23    3.30    3.60
  -1   0  23    4.00    4.10
  -3   0  23   -0.30    3.90
  -5   0  23    2.30    4.30
  -7   0  23    2.00    4.40
  -7   0  23    3.50    1.70
  -9   0  23   -2.00    4.50
  -9   0  23   -0.10    2.20
 -11   0  23    3.00    5.10
  13   0 -23    5.70    5.40
 -13   0  23    1.00    5.20
 -15   0  23    5.40    5.70
  15   0 -23    6.80    5.70
  17   0 -23   11.90    5.80
 -17   0  23   14.10    6.20
  19   0 -23   -0.60    5.00
  21   0 -23    0.10    5.00
  23   0 -23    3.60    5.00
  25   0 -23    8.40    5.00
  27   0 -23    1.20    4.00
  16  -1  23  108.99    7.10
  14   1  23   36.10    3.50
  14  -1  23   24.60    3.40
  14  -1  23   26.60    3.80
  12   1  23  120.39    7.50
  12   1  23  110.39    6.60
  12  -1  23  104.19    7.70
  10   1  23   14.70    3.50
  10  -1  23   12.00    3.50
   8   1  23  201.88   12.30
   8  -1  23  218.28   12.60
   6   1  23  421.36   22.70
   6  -1  23  431.86   22.90
   6  -1  23  446.26   26.20
   4   1  23    8.40    3.50
   4  -1  23    9.40    3.70
   4  -1  23    9.60    4.50
   2   1  23   81.69    7.20
   2   1  23   85.39    8.50
   2  -1  23   76.39    8.40
   2  -1  23   69.49    7.50
   0   1  23  253.57   16.90
   0   1  23  241.68   14.30
   0  -1  23  244.18   16.80
  -2   1  23   82.79    9.60
  -2   1  23   85.79    7.80
  -2  -1  23   89.59    9.30
  -4   1  23  140.89   12.80
  -4  -1  23  180.58   12.90
  -6   1  23   32.60    6.50
  -6  -1  23   42.80    4.30
  -6  -1  23   50.99    6.80
  -8   1  23   90.79   10.00
  -8  -1  23   76.19    9.30
  10   1 -23    5.90    4.80
 -10   1  23    0.10    4.70
 -10   1  23    3.40    1.90
 -10  -1  23    4.70    5.20
  12   1 -23   46.10    6.90
 -12   1  23   45.50    7.40
 -12  -1  23   44.70    6.90
  14   1 -23   70.29    9.00
 -14   1  23   71.29    8.90
 -14  -1  23   81.19    9.10
  14  -1 -23   65.69    9.10
 -16   1  23   15.60    6.10
  16   1 -23   17.00    5.60
  16  -1 -23   21.30    6.30
  18   1 -23  276.67   18.70
 -18   1  23  270.87   19.80
  18  -1 -23  271.37   19.40
  20   1 -23  149.19   12.60
  20  -1 -23  150.68   13.20
  22   1 -23   47.00    6.90
  22  -1 -23   39.40    7.30
  24   1 -23   30.60    5.60
  24  -1 -23   28.50    6.10
  26   1 -23   54.19    7.00
  26  -1 -23   65.69    8.10
  28  -1 -23   21.50    4.50
  15  -2  23   80.09    5.90
  13   2  23  195.28    9.90
  13  -2  23  177.38   10.80
  11   2  23    3.40    2.00
  11   2  23    4.70    2.80
  11  -2  23    6.70    3.10
   9   2  23  238.68   12.50
   9   2  23  272.07   14.20
   9  -2  23  264.97   14.60
   7   2  23   15.90    3.70
   7  -2  23   14.70    4.80
   7  -2  23   17.70    4.20
   5   2  23  592.64   30.90
   5  -2  23  638.64   36.50
   3   2  23  128.79    9.00
   3  -2  23  134.69   11.30
   1   2  23  152.58    9.30
   1  -2  23  105.69   11.10
  -1   2  23  362.76   19.80
  -1   2  23  360.46   23.00
  -1  -2  23  381.96   23.70
  -3   2  23   23.20    4.50
  -3   2  23   18.80    5.50
  -3  -2  23   23.00    5.60
  -5   2  23  511.55   28.40
  -5   2  23  579.74   33.50
  -5  -2  23  550.74   33.40
  -7   2  23  128.39   13.00
   7   2 -23  169.68   13.40
  -7  -2  23  175.58   13.10
   9   2 -23  301.37   20.00
  -9   2  23  278.77   20.20
  -9  -2  23  307.07   20.00
 -11   2  23  394.16   24.80
  11   2 -23  379.86   24.30
 -11  -2  23  364.16   24.30
 -13   2  23   31.80    7.10
  13   2 -23   29.60    5.90
 -15   2  23  192.68   15.70
  15   2 -23  193.48   14.40
  17   2 -23    3.90    4.90
 -17   2  23   -1.50    6.10
  17  -2 -23   -3.40    5.60
 -19   2  23  156.78   14.40
  19   2 -23  161.68   12.80
  19  -2 -23  164.18   14.20
  21   2 -23  346.97   21.50
 -21   2  23  316.97   23.00
  21  -2 -23  342.77   22.60
  23   2 -23    8.30    4.50
  23  -2 -23    7.10    5.70
  25   2 -23  367.16   22.10
  25  -2 -23  376.66   23.40
  27  -2 -23    1.90    4.10
  10   3  23   68.19    5.00
   8   3  23   13.60    2.30
   8   3  23   16.50    3.50
   8  -3  23   18.50    4.50
   6   3  23   -2.70    3.00
   6  -3  23   -0.60    4.30
   4   3  23    5.70    3.50
   4  -3  23   -0.60    4.40
   2   3  23  204.58   12.00
   2  -3  23  186.18   14.60
   0   3  23  113.99    8.50
   0  -3  23   96.39   10.70
  -2   3  23   63.59    7.10
  -2  -3  23   83.59    9.80
  -4   3  23  101.69   11.00
  -4   3  23  112.39    8.70
  -4  -3  23  110.99   11.40
  -6   3  23  207.08   16.20
   6   3 -23  202.18   15.80
  -6  -3  23  220.38   16.10
   8   3 -23   93.89   10.30
  -8   3  23   91.09   10.50
  -8  -3  23   90.99   10.50
  10   3 -23   39.30    7.10
 -10   3  23   41.80    7.90
 -10  -3  23   31.00    6.80
 -12   3  23   -8.40    5.70
  12   3 -23   -1.50    5.00
  14   3 -23   69.89    9.10
 -14   3  23   99.99   10.70
  16   3 -23    9.30    4.90
 -16   3  23   13.70    6.80
 -18   3  23   98.09   12.10
  18   3 -23   80.99    8.90
  18  -3 -23   98.59   11.50
  20   3 -23    0.50    4.10
 -20   3  23   -0.80    6.50
  20  -3 -23   -2.50    5.80
  22   3 -23   24.20    4.50
 -22   3  23   21.00    6.60
  22  -3 -23   20.50    6.20
 -24   3  23   15.90    6.90
  24  -3 -23   10.60    5.10
   7   4  23    5.00    2.30
   7  -4  23   -3.50    3.50
   5   4  23   89.89    6.50
   5  -4  23   78.79    8.30
   3   4  23   44.40    4.80
   3  -4  23   41.10    6.20
   1  -4  23    6.30    4.90
  -1  -4  23   25.30    6.00
   3   4 -23   20.50    5.70
  -3   4  23   11.90    4.00
  -3  -4  23   16.10    5.30
   5   4 -23   22.90    5.80
  -5   4  23   15.70    4.30
  -5  -4  23   19.30    6.10
  -7   4  23   53.49    7.50
   7   4 -23   57.29    7.30
  -7  -4  23   57.29    8.10
  -9   4  23  126.89   11.70
   9   4 -23  115.29   10.70
 -11   4  23   12.70    6.10
  11   4 -23   15.40    5.10
 -13   4  23    8.80    5.90
  13   4 -23    6.60    4.50
 -15   4  23   66.69    8.40
  15   4 -23   67.99    7.60
  17   4 -23    9.50    4.00
 -17   4  23    7.70    5.80
 -19   4  23  508.25   30.70
  19   4 -23  500.35   29.20
 -21   4  23  158.18   12.90
   0  -5  23   63.19    6.60
   2   5 -23   75.79    8.50
  -2  -5  23   97.79    8.40
   4   5 -23  137.19   10.10
  -4  -5  23  128.09   10.50
   6   5 -23   25.50    4.50
   8   5 -23  173.98   11.90
  10   5 -23   12.70    3.70
  12   5 -23  137.79    9.60
  14   0  24  194.98   10.90
  12   0  24  179.88   10.60
  10   0  24  195.48   11.60
   8   0  24   14.70    3.90
   6   0  24   63.69    6.70
   4   0  24   25.20    4.50
   2   0  24  133.69   11.20
   2   0  24  122.39    9.30
   0   0  24 1013.10   53.09
   0   0  24 1136.79   62.19
  -2   0  24  440.06   27.30
  -4   0  24  190.08   14.20
  -6   0  24   43.70    6.60
  -8   0  24   96.89   10.20
 -10   0  24   88.19    7.20
 -10   0  24  122.49   11.10
  12   0 -24    7.50    5.90
 -12   0  24    6.80    5.50
  14   0 -24   54.29    8.10
 -14   0  24   63.99    8.80
 -16   0  24   31.30    7.20
  16   0 -24   32.50    7.20
 -18   0  24  194.98   16.40
  18   0 -24  227.08   16.20
  20   0 -24  100.69   10.90
  22   0 -24   26.40    6.10
  24   0 -24  226.58   15.70
  26   0 -24   27.30    5.30
  28   0 -24   32.60    4.30
  15  -1  24   -0.10    2.30
  13   1  24   21.90    3.10
  13  -1  24   20.10    3.00
  13  -1  24   25.50    3.70
  11   1  24   -1.50    2.20
  11   1  24   -0.70    2.70
  11  -1  24    1.60    2.50
  11  -1  24   -0.50    2.90
   9   1  24  160.18    9.70
   9  -1  24  149.69    9.90
   7   1  24  585.64   29.60
   7  -1  24  586.54   29.90
   5   1  24   79.99    7.30
   5  -1  24  106.99    8.10
   3   1  24  600.04   30.40
   3  -1  24  562.54   30.70
   3  -1  24  630.44   35.60
   1   1  24  118.89    8.80
   1   1  24  116.19   10.40
   1  -1  24  125.69   10.70
  -1   1  24  249.78   16.50
  -1   1  24  223.28   13.90
  -1  -1  24  232.38   16.40
  -3   1  24   -2.10    3.30
  -3   1  24    6.50    4.80
  -3  -1  24    2.00    4.30
  -5   1  24   83.29    9.70
  -5  -1  24   87.19    9.60
  -7   1  24  553.94   33.10
  -7  -1  24  488.85   30.90
  -7  -1  24  593.24   33.30
  -9   1  24   27.00    6.50
  -9  -1  24   37.50    6.40
  11   1 -24   85.69    9.90
 -11   1  24   89.09   10.20
 -11  -1  24   81.59    9.70
 -13   1  24    4.90    5.40
  13   1 -24    4.90    4.90
 -13  -1  24    1.50    4.90
 -15   1  24   51.89    8.00
  15   1 -24   64.09    7.80
 -15  -1  24   57.49    8.40
  15  -1 -24   61.39    8.80
 -17   1  24  174.78   15.00
  17   1 -24  182.48   14.30
  17  -1 -24  185.58   15.00
  19   1 -24    6.50    5.30
 -19   1  24    0.70    5.80
  19  -1 -24    3.10    5.80
  21   1 -24    3.30    5.00
  21  -1 -24   15.00    6.10
  23   1 -24    7.40    4.70
  23  -1 -24    7.90    5.30
  25   1 -24  114.19    9.50
  25  -1 -24  107.09   10.10
  27   1 -24    3.20    3.10
  27  -1 -24    5.50    4.10
  12   2  24    8.50    2.20
  12  -2  24    4.20    2.70
  10   2  24    1.30    2.80
  10   2  24    3.90    2.10
  10  -2  24    3.20    2.90
   8   2  24   25.10    4.00
   8   2  24   17.90    3.20
   8  -2  24   16.60    3.80
   6   2  24   16.70    3.80
   4   2  24  196.78   12.00
   4  -2  24  205.78   14.30
   0   2  24   16.00    3.80
   0  -2  24    5.80    4.80
  -2   2  24   19.60    4.30
  -2   2  24   19.90    5.30
  -2  -2  24   12.90    5.10
  -4   2  24   47.30    7.10
  -4   2  24   37.70    5.60
  -4  -2  24   37.60    6.50
  -6   2  24   11.10    5.30
  -6  -2  24    5.20    4.90
  -8   2  24   28.20    6.30
   8   2 -24   24.80    6.30
  -8  -2  24   28.10    6.00
  10   2 -24   19.00    5.80
 -10   2  24   21.60    6.00
 -10  -2  24   13.60    5.70
 -12   2  24   56.79    8.10
  12   2 -24   41.20    6.90
 -12  -2  24   33.60    6.50
  14   2 -24   48.10    7.30
 -14   2  24   61.79    8.80
  16   2 -24    2.50    4.70
 -16   2  24   -4.50    5.80
  16  -2 -24   -1.60    6.10
 -18   2  24   16.60    6.50
  18   2 -24    8.70    5.40
  18  -2 -24    9.50    6.20
 -20   2  24   21.10    6.80
  20   2 -24   21.20    5.50
  20  -2 -24   28.10    7.20
 -22   2  24   44.70    8.80
  22   2 -24   37.70    5.90
  22  -2 -24   41.40    7.30
  24   2 -24   -1.60    3.70
  24  -2 -24   -1.80    4.90
  26  -2 -24   19.80    5.10
   9   3  24   70.49    5.10
   7   3  24   23.30    3.70
   7  -3  24   25.60    4.60
   5   3  24   32.10    4.40
   5  -3  24   24.70    5.30
   3   3  24  168.78   10.20
   3  -3  24  155.58   12.40
   1   3  24   17.10    4.00
   1  -3  24   25.00    5.80
  -1   3  24  343.27   18.50
  -1  -3  24  337.67   22.20
  -3   3  24  229.38   14.70
  -3  -3  24  288.97   18.20
  -5   3  24    0.40    4.10
  -5   3  24    6.40    5.50
   5   3 -24   30.10    6.00
  -5  -3  24   35.90    6.60
  -7   3  24   37.90    7.40
   7   3 -24   29.30    6.70
  -7  -3  24   29.70    6.50
  -9   3  24   21.00    6.50
   9   3 -24   22.80    6.20
  -9  -3  24   14.40    5.50
  11   3 -24  125.69   11.20
 -11   3  24  123.89   12.40
 -11  -3  24  110.39   11.10
  13   3 -24    3.10    4.80
 -13   3  24    4.90    6.30
  15   3 -24  252.57   17.40
 -15   3  24  264.97   19.00
 -17   3  24  283.67   19.40
  17   3 -24  252.77   17.60
  19   3 -24   -1.90    4.10
 -19   3  24   -2.80    6.40
  19  -3 -24   -6.80    6.10
 -21   3  24  167.98   14.30
  21   3 -24  174.78   11.90
  21  -3 -24  161.38   13.70
 -23   3  24   30.00    6.40
  23  -3 -24   27.50    6.00
   6   4  24   95.59    6.00
   6  -4  24   86.09    7.40
   4   4  24   60.59    5.40
   4  -4  24   57.99    6.40
   2   4  24  109.79    7.50
   2  -4  24  105.69    9.50
   0   4  24  136.99    9.00
   0  -4  24  143.69   11.40
  -2   4  24   -3.90    3.20
  -2  -4  24    2.20    4.40
   4   4 -24  217.48   15.70
  -4   4  24  218.28   12.90
  -4  -4  24  234.88   15.90
   6   4 -24   45.60    6.40
  -6  -4  24   51.19    7.30
   8   4 -24  149.39   11.80
  -8   4  24  147.89   12.00
  -8  -4  24  145.59   12.20
  10   4 -24  279.37   18.90
 -10   4  24  303.07   19.40
 -12   4  24   78.99    9.50
  12   4 -24   68.49    8.20
  14   4 -24  223.68   14.90
 -14   4  24  218.28   15.80
  16   4 -24   24.30    4.70
 -16   4  24   34.50    6.40
  18   4 -24  113.99    8.50
 -18   4  24  105.09   10.40
  13   0  25    0.70    2.40
  11   0  25   -0.10    2.80
   9   0  25    2.80    3.30
   7   0  25   -4.30    3.20
   5   0  25   -3.00    3.40
   3   0  25   11.20    3.90
   3   0  25   19.40    4.70
   1   0  25    8.50    4.70
   1   0  25    8.40    3.90
  -1   0  25    7.50    4.20
  -1   0  25    8.80    4.80
  -3   0  25   17.90    5.40
  -5   0  25    3.90    4.80
  -7   0  25   -2.80    4.80
  -9   0  25    0.40    5.30
 -11   0  25    3.40    5.50
 -13   0  25    3.60    5.30
  13   0 -25   -3.20    5.50
 -15   0  25   -2.50    5.40
  15   0 -25   -0.90    5.60
  17   0 -25    5.30    5.40
 -17   0  25    0.90    5.80
  19   0 -25    0.00    5.20
  21   0 -25   -0.80    5.00
  23   0 -25    0.90    5.00
  25   0 -25    1.30    4.50
  27   0 -25   -1.50    3.70
  14  -1  25  146.59    8.70
  12   1  25    5.10    2.60
  12  -1  25    2.10    2.70
  10   1  25  156.48    9.30
  10  -1  25  154.68    9.70
   8   1  25  210.58   11.80
   8  -1  25  199.58   12.10
   6   1  25   56.09    5.70
   6  -1  25   44.90    5.60
   4   1  25  124.39    8.80
   2   1  25  383.26   21.00
   2  -1  25  406.86   24.50
   0   1  25  313.97   18.40
   0   1  25  378.26   21.60
   0  -1  25  318.47   21.40
  -2   1  25   17.90    4.20
  -2   1  25   24.00    5.70
  -2  -1  25   26.90    5.60
  -4   1  25   75.29    8.40
  -4  -1  25   60.99    7.90
  -6   1  25   87.79    9.60
  -6  -1  25   82.19    9.50
  -8   1  25  230.98   16.50
  -8  -1  25  228.58   16.40
  10   1 -25  168.08   14.70
 -10   1  25  183.18   14.00
 -10  -1  25  181.58   13.90
 -12   1  25    8.00    5.30
  12   1 -25    6.80    5.20
 -12  -1  25    6.40    5.00
 -14   1  25  187.68   15.00
  14   1 -25  191.28   14.70
 -14  -1  25  183.58   14.90
  16   1 -25  194.48   14.80
 -16   1  25  195.68   15.50
  16  -1 -25  210.88   15.80
 -16  -1  25  164.38   14.90
  18   1 -25  162.98   12.80
 -18   1  25  129.19   13.60
  18  -1 -25  144.49   13.20
  20   1 -25   98.79   10.20
 -20   1  25   90.19   10.50
  20  -1 -25   96.99   10.90
  22   1 -25  125.29   10.90
  22  -1 -25  133.89   11.80
  24   1 -25   64.89    8.00
  24  -1 -25   70.59    8.80
  26   1 -25   58.79    6.60
  26  -1 -25   64.49    7.50
  11   2  25  321.17   15.60
  11  -2  25  291.57   16.20
   9   2  25    5.70    2.80
   9  -2  25    7.60    3.20
   7   2  25  462.55   22.00
   7  -2  25  389.46   22.30
   5   2  25   12.70    3.70
   5  -2  25   14.00    4.40
   3   2  25  313.77   17.40
   3  -2  25  327.67   20.50
   1   2  25  420.76   22.60
   1  -2  25  441.56   26.50
  -1   2  25    1.00    3.60
  -1  -2  25    6.80    4.70
  -3   2  25  181.08   11.70
  -3   2  25  191.78   13.80
  -3  -2  25  182.38   14.00
  -5   2  25   10.30    5.50
  -5  -2  25   13.50    5.20
  -7   2  25  439.16   27.70
  -7  -2  25  436.36   27.50
  -9   2  25  445.96   27.50
   9   2 -25  423.56   27.40
  -9  -2  25  430.56   27.30
 -11   2  25   43.90    7.40
  11   2 -25   41.80    6.80
 -11  -2  25   44.70    7.00
 -13   2  25  154.48   13.30
  13   2 -25  128.09   11.90
 -13  -2  25  127.49   11.70
 -15   2  25    2.80    5.70
  15   2 -25    3.40    4.90
  17   2 -25   93.59   10.00
 -17   2  25   95.29   11.20
  17  -2 -25   93.59   10.40
 -19   2  25    1.20    5.70
  19   2 -25   -5.00    4.50
  19  -2 -25   -0.80    5.70
  21   2 -25    4.90    4.60
 -21   2  25    3.70    6.50
  21  -2 -25   10.30    5.70
  23   2 -25    7.70    4.10
 -23   2  25    5.70    6.30
  23  -2 -25    7.10    5.20
  25   2 -25   10.70    3.30
  25  -2 -25   11.40    4.70
   8   3  25   84.89    5.70
   6   3  25    3.10    2.90
   6  -3  25    1.20    3.50
   4   3  25   62.39    6.20
   4  -3  25   67.29    7.50
   2   3  25   31.70    4.60
   2  -3  25   23.70    5.40
   0   3  25  147.59    9.90
   0  -3  25  158.78   12.20
  -2   3  25   77.19    7.30
  -2  -3  25   81.79    9.20
  -4   3  25   49.90    6.10
  -4  -3  25   60.19    7.40
   6   3 -25  114.79   11.00
  -6   3  25  124.79   11.50
  -6  -3  25  116.49   11.10
   8   3 -25   25.80    6.10
  -8   3  25   23.80    6.60
  -8  -3  25   21.50    6.00
  10   3 -25   60.99    7.80
 -10   3  25   53.19    8.20
 -10  -3  25   51.19    7.60
 -12   3  25   59.89    8.30
  12   3 -25   47.20    6.90
 -12  -3  25   41.20    7.10
  14   3 -25   55.69    7.30
 -14   3  25   51.69    8.30
  16   3 -25   31.70    6.00
 -16   3  25   48.50    7.80
 -18   3  25   25.50    7.20
  18   3 -25   41.10    5.90
 -20   3  25   51.39    7.90
  20   3 -25   58.39    7.10
  20  -3 -25   55.79    7.70
 -22   3  25   10.80    5.40
  22   3 -25   10.20    3.30
  22  -3 -25    6.90    5.50
   3   4  25   -1.00    2.60
   3  -4  25   10.60    3.70
   1   4  25    9.90    3.20
   1  -4  25    9.10    4.20
  -1   4  25   20.40    3.70
  -1  -4  25   22.50    5.00
  -3   4  25   19.90    4.00
   3   4 -25   26.70    5.50
  -3  -4  25   28.60    5.40
   5   4 -25   -2.00    4.40
  -5   4  25    5.10    3.40
  -5  -4  25    9.40    4.70
   7   4 -25   34.20    5.60
  -7  -4  25   30.60    5.70
  -9   4  25   11.10    4.80
   9   4 -25    8.40    4.50
  -9  -4  25   12.40    4.90
 -11   4  25   15.90    5.30
  11   4 -25   18.30    4.90
 -13   4  25   37.00    6.40
  13   4 -25   43.20    5.80
  15   4 -25   26.60    4.80
 -15   4  25   26.50    5.70
  17   4 -25   -1.50    3.30
 -17   4  25    8.60    4.80
  12   0  26  205.48   11.20
  10   0  26    3.30    2.80
   8   0  26  142.19    9.20
   6   0  26   30.00    4.70
   4   0  26   79.59    7.20
   2   0  26  135.49   10.60
   2   0  26  123.29    9.40
   0   0  26  107.29   10.10
   0   0  26   86.09    8.00
  -2   0  26  549.35   33.30
  -4   0  26   73.49    9.30
  -6   0  26  202.58   15.40
  -8   0  26   77.09    9.80
 -10   0  26  753.72   45.00
 -12   0  26  156.88   13.70
 -14   0  26   20.40    6.40
  14   0 -26   19.70    6.60
 -16   0  26  144.49   12.90
  16   0 -26  139.29   12.90
  18   0 -26   14.40    6.10
 -18   0  26   30.60    6.70
  20   0 -26  116.49   11.10
  22   0 -26  129.89   11.40
  24   0 -26   55.49    6.70
  26   0 -26  356.76   21.60
  11   1  26   28.30    3.40
  11  -1  26   23.10    3.70
   9   1  26   85.29    6.20
   9  -1  26   78.89    6.60
   7   1  26   54.79    5.50
   7  -1  26   53.99    5.60
   5   1  26  377.06   19.90
   5  -1  26  384.66   20.40
   3  -1  26   64.29    6.80
   3  -1  26   51.49    6.00
   1   1  26  272.87   16.20
   1  -1  26  310.67   19.00
  -1   1  26  100.59    8.20
  -1   1  26  125.69   10.20
  -1  -1  26   94.99    9.60
  -3   1  26  163.98   12.10
  -3   1  26  203.48   14.40
  -3  -1  26  208.98   14.20
  -5   1  26   56.59    7.40
  -5  -1  26   53.59    7.50
  -7   1  26   16.60    5.30
  -7  -1  26   12.00    5.00
  -9   1  26  304.97   20.50
  -9  -1  26  306.77   20.40
  11   1 -26    5.20    5.70
 -11   1  26    7.50    5.30
 -11  -1  26    2.60    5.10
  13   1 -26  107.59   11.00
 -13   1  26   89.39   10.80
 -13  -1  26  105.39   10.90
  15   1 -26    2.50    5.20
 -15   1  26   14.50    5.90
 -15  -1  26    6.50    5.30
  15  -1 -26    4.70    5.80
  17   1 -26  119.69   11.30
 -17   1  26  112.99   12.30
  17  -1 -26  117.29   11.90
 -17  -1  26  106.09   11.60
 -19   1  26   30.70    7.20
  19   1 -26   16.00    5.80
  19  -1 -26   21.40    6.70
  21   1 -26   70.69    8.80
 -21   1  26   65.09    9.10
  21  -1 -26   69.79    8.50
  23   1 -26   85.69    8.70
  23  -1 -26   87.89    9.60
  25   1 -26    7.90    4.00
  25  -1 -26    0.40    4.20
  10   2  26    7.60    2.40
   8   2  26   47.70    4.40
   8  -2  26   29.10    4.40
   6   2  26  107.99    7.70
   4   2  26    7.50    3.20
   2   2  26    8.00    3.50
   2  -2  26    5.80    4.20
   0   2  26   85.09    7.40
  -2   2  26    6.80    3.90
  -2  -2  26   12.20    5.00
  -4   2  26    1.90    4.50
  -4   2  26    0.60    3.80
  -4  -2  26    0.70    4.60
  -6   2  26   16.10    5.40
  -6  -2  26   14.20    5.40
  -8   2  26   17.00    5.90
  -8  -2  26    4.00    5.00
  10   2 -26   93.69   10.30
 -10   2  26   99.39   11.10
 -10  -2  26   90.29   10.00
 -12   2  26   98.99   11.20
  12   2 -26   90.29   10.20
 -12  -2  26   89.39    9.90
 -14   2  26   10.00    6.00
  14   2 -26    7.50    5.20
 -14  -2  26    9.10    5.40
 -16   2  26   10.20    5.80
  16   2 -26    7.80    5.20
  18   2 -26   -1.60    4.70
 -18   2  26   14.40    6.00
  18  -2 -26   12.50    6.10
  20   2 -26    3.10    4.70
 -20   2  26    3.00    6.40
  20  -2 -26    2.60    5.40
 -22   2  26   49.80    8.20
  22   2 -26   49.10    5.90
  22  -2 -26   46.60    6.90
  24   2 -26   -1.50    3.30
  24  -2 -26   -4.30    4.60
   7   3  26  303.47   15.40
   5   3  26  164.28    9.30
   5  -3  26  144.69   10.40
   3   3  26   35.20    4.50
   3  -3  26   39.10    5.50
   1   3  26  137.69    9.00
   1  -3  26  134.39   10.70
  -1   3  26   64.59    6.20
  -1  -3  26   64.79    8.00
  -3   3  26  326.47   18.00
  -3  -3  26  335.77   21.20
  -5   3  26   68.99    7.00
  -5  -3  26   99.29    9.30
  -7   3  26  160.38   12.90
   7   3 -26  156.88   13.10
  -7  -3  26  167.38   12.90
  -9   3  26   91.29    9.50
   9   3 -26   85.19    9.80
  -9  -3  26   85.59    9.70
  11   3 -26   -1.50    4.60
 -11   3  26   -1.70    5.40
 -11  -3  26   -0.50    4.90
 -13   3  26   20.70    6.30
  13   3 -26    9.90    5.20
 -15   3  26   11.90    6.10
  15   3 -26   14.90    5.10
 -17   3  26  106.39   11.30
  17   3 -26  109.19    9.80
 -19   3  26  125.69   11.50
  19   3 -26  109.89    9.50
 -21   3  26   16.00    5.70
  21   3 -26   16.10    3.80
   2  -4  26   55.89    6.10
   0  -4  26   45.40    5.40
  -2  -4  26  121.89    9.70
   4   4 -26    9.30    4.60
  -4  -4  26   10.80    4.10
   6   4 -26  145.69   11.40
  -6  -4  26  151.08   11.30
   8   4 -26    7.70    4.20
  -8  -4  26   12.50    4.70
  10   4 -26  148.19   10.70
 -10  -4  26  129.59   10.90
  12   4 -26   56.79    6.50
 -12   4  26   65.49    7.50
  14   4 -26   22.10    4.30
 -14   4  26   22.90    4.90
  11   0  27    0.70    2.30
   9   0  27    2.40    2.70
   7   0  27    2.40    2.90
   5   0  27    3.20    3.10
   3   0  27    2.50    3.10
   1   0  27    9.80    3.60
   1   0  27   19.30    4.40
  -1   0  27    9.30    4.80
  -3   0  27   -0.20    4.70
  -5   0  27    3.50    4.60
  -7   0  27    6.70    5.20
  -9   0  27    9.20    5.50
 -11   0  27   12.60    6.20
 -13   0  27   -1.70    5.10
  15   0 -27    3.60    5.70
 -15   0  27    2.90    5.00
 -17   0  27    3.30    5.70
  17   0 -27    4.20    5.80
 -19   0  27   -2.10    5.40
  19   0 -27    4.10    5.10
  21   0 -27   10.90    5.10
  23   0 -27    0.90    4.50
  25   0 -27    5.40    4.10
  10   1  27    4.70    2.40
  10  -1  27   -1.50    2.60
   8   1  27  161.38    9.30
   8  -1  27  147.89    9.60
   6   1  27  109.59    7.40
   6  -1  27   97.39    7.80
   4   1  27    4.00    3.10
   4  -1  27    8.00    3.60
   2   1  27   91.89    7.30
   0   1  27   20.50    4.30
   0  -1  27   21.20    5.30
  -2   1  27  638.14   35.20
  -2   1  27  547.35   30.20
  -2  -1  27  594.34   35.30
  -4   1  27    3.50    4.90
  -4  -1  27    1.30    4.10
  -6   1  27   85.69    9.50
  -6  -1  27   74.59    8.90
  -8   1  27   75.29    8.40
  -8  -1  27   58.79    8.00
 -10   1  27   42.60    6.90
 -10  -1  27   38.40    7.20
 -12   1  27  192.28   15.00
  12   1 -27  182.58   15.10
 -12  -1  27  201.68   15.00
 -14   1  27    5.20    5.60
  14   1 -27    4.00    5.50
 -14  -1  27   10.00    5.90
 -16   1  27  264.77   18.50
  16   1 -27  257.97   17.90
 -16  -1  27  235.88   18.00
  16  -1 -27  256.27   18.30
  18   1 -27   36.80    6.50
 -18   1  27   28.80    6.90
 -18  -1  27   16.40    6.70
 -20   1  27   94.29   11.00
  20   1 -27   86.69    9.60
  20  -1 -27   90.69   10.20
  22   1 -27   60.39    6.80
 -22   1  27   50.79    7.50
  22  -1 -27   60.29    7.30
  24   1 -27   69.09    7.30
  24  -1 -27   67.49    7.90
   5   2  27  207.78   11.80
   3   2  27  217.78   13.30
   3  -2  27  256.97   15.40
   1   2  27   51.89    5.70
   1  -2  27   49.50    6.20
  -1   2  27  178.38   11.30
  -1  -2  27  183.48   13.00
  -3   2  27   15.30    4.20
  -3  -2  27   20.20    5.00
  -5   2  27  164.78   12.70
  -5  -2  27  172.38   13.00
  -7   2  27   73.59    8.10
  -7  -2  27   60.39    8.00
  -9   2  27  100.39   10.30
   9   2 -27   87.59   10.30
  -9  -2  27   92.39    9.70
  11   2 -27   82.29   10.30
 -11   2  27  116.79   10.70
 -11  -2  27   87.39    9.80
 -13   2  27   97.09   10.90
  13   2 -27  123.29   10.90
 -13  -2  27   96.79   10.60
 -15   2  27  216.78   15.40
  15   2 -27  216.18   15.20
 -15  -2  27  179.88   15.00
 -17   2  27   24.50    6.20
  17   2 -27   25.20    5.70
 -19   2  27  254.57   18.80
  19   2 -27  282.07   17.80
  19  -2 -27  269.37   18.60
  21   2 -27   42.90    5.90
 -21   2  27   54.09    7.60
  21  -2 -27   32.50    6.50
  23   2 -27   61.39    6.50
   2   3  27   94.79    7.50
   2  -3  27  139.49    9.30
   0   3  27   18.40    3.90
   0  -3  27   18.30    4.70
  -2   3  27    9.30    3.80
  -2  -3  27    7.20    4.40
  -4   3  27   15.90    4.00
  -4  -3  27   14.60    4.90
  -6  -3  27    1.90    4.70
  -8   3  27   17.50    5.20
   8   3 -27    8.10    5.00
  -8  -3  27   10.00    4.90
 -10   3  27   35.40    6.50
  10   3 -27   34.70    6.20
 -10  -3  27   38.50    6.10
  12   3 -27  142.69   11.60
 -12   3  27  148.99   12.10
 -12  -3  27  124.79   11.30
  14   3 -27    0.20    4.40
 -14   3  27   -2.90    5.30
 -16   3  27   60.99    7.90
  16   3 -27   68.29    8.00
  18   3 -27   61.69    7.70
 -18   3  27   96.89    9.40
  -3  -4  27    1.80    3.70
  -5  -4  27   13.50    4.20
   6   0  28    3.60    2.90
   4   0  28  376.06   19.70
   2   0  28  314.07   17.00
   0   0  28   55.99    6.10
   0   0  28   44.20    5.90
  -2   0  28   38.00    5.80
  -4   0  28  203.78   14.80
  -6   0  28  262.17   17.90
  -8   0  28  443.66   27.60
 -10   0  28    3.60    5.40
 -12   0  28  132.99   12.20
 -14   0  28   74.89    8.70
  14   0 -28   77.89    9.10
  16   0 -28    4.40    6.00
 -16   0  28    5.50    5.20
 -18   0  28  295.07   20.30
  18   0 -28  312.47   20.20
  20   0 -28    3.60    4.80
 -20   0  28    6.00    5.40
  22   0 -28  369.36   22.90
  24   0 -28  146.79   10.90
   7   1  28   63.29    5.10
   7  -1  28   43.10    4.90
   5   1  28   13.20    3.40
   5  -1  28   12.30    3.50
   3   1  28   26.80    4.30
   1   1  28    0.10    3.20
   1  -1  28   -1.40    3.80
  -1   1  28   21.80    4.40
  -1  -1  28   29.80    5.60
  -3   1  28   29.30    5.30
  -3  -1  28   24.40    5.70
  -5   1  28   44.80    6.60
  -5  -1  28   46.50    6.80
  -7   1  28   86.59    8.70
  -7  -1  28   55.59    7.80
  -9   1  28   15.20    5.50
  -9  -1  28   17.90    5.70
 -11   1  28  106.69   11.30
 -11  -1  28  108.19   11.00
  13   1 -28    0.60    5.30
 -13   1  28    1.70    5.60
 -13  -1  28    3.20    5.00
  15   1 -28  232.28   16.70
 -15   1  28  235.68   16.90
 -15  -1  28  220.98   16.60
 -17   1  28   62.29    8.10
  17   1 -28   54.89    7.20
 -17  -1  28   43.30    7.60
  17  -1 -28   49.50    7.70
 -19   1  28   43.40    7.50
  19   1 -28   45.60    6.70
  19  -1 -28   37.80    6.90
  21   1 -28    0.50    4.30
 -21   1  28   -1.20    5.00
  21  -1 -28    0.50    4.70
  23   1 -28   56.49    6.80
  23  -1 -28   50.99    6.40
   6   2  28    5.10    2.70
   4   2  28    7.60    3.10
   2   2  28   49.50    5.10
   0   2  28   17.80    3.90
  -2   2  28   -4.80    3.10
  -2  -2  28   -0.50    3.80
  -4  -2  28    1.40    4.10
  -6   2  28   12.30    5.20
  -6  -2  28   13.80    5.10
  -8   2  28  125.79   10.80
  -8  -2  28  117.79   10.60
  10   2 -28  183.48   14.30
 -10   2  28  182.28   13.80
 -10  -2  28  193.38   14.10
 -12   2  28   28.20    6.00
  12   2 -28   26.00    6.00
 -12  -2  28   17.90    6.00
  14   2 -28    0.20    5.10
 -14   2  28   11.40    5.20
 -14  -2  28    2.80    4.80
  16   2 -28    0.30    4.80
 -16   2  28    5.50    5.30
 -16  -2  28    3.30    5.20
  18   2 -28    3.90    4.70
 -18   2  28    1.20    5.60
 -20   2  28   74.49    9.30
  20   2 -28   58.59    7.50
   1  -3  28   96.89    7.80
  -1   3  28  148.09    9.30
  -1  -3  28  159.08   11.00
  -3   3  28    6.90    3.40
  -3  -3  28   11.80    4.30
  -5  -3  28  107.89    9.50
   7   3 -28   10.90    4.70
  -7  -3  28   14.90    4.60
   9   3 -28   80.99    8.70
  -9   3  28   76.29    7.90
  -9  -3  28   75.59    8.40
  11   3 -28   21.20    5.10
 -11   3  28   26.00    5.20
 -11  -3  28   21.10    4.90
  13   3 -28   89.29    8.60
 -13   3  28   91.59    8.90
 -13  -3  28   68.69    8.80
 -15   3  28  158.28   12.10
  15   3 -28  158.78   11.80
  17   3 -28   24.40    4.80
 -17   3  28   28.90    5.40
   5   0  29    2.80    2.80
   3   0  29    3.20    3.10
  -3   0  29    8.20    4.20
  -5   0  29    4.50    4.40
  -7   0  29   -0.10    4.30
  -9   0  29    4.00    4.80
 -11   0  29    0.10    4.70
 -13   0  29    2.60    4.90
  15   0 -29   -2.10    5.40
 -15   0  29   -3.50    4.60
 -17   0  29    9.30    5.40
  17   0 -29   13.00    5.10
  19   0 -29    4.90    4.80
 -19   0  29    6.30    5.00
  21   0 -29    0.40    4.20
   4   1  29   13.80    3.40
   2   1  29   96.59    7.30
   0   1  29  123.19    8.50
   0  -1  29  119.59    9.40
  -2   1  29    9.00    4.10
  -2  -1  29    6.90    4.30
  -4   1  29  148.89   11.30
  -4  -1  29  154.78   12.00
  -6   1  29   12.40    4.90
  -6  -1  29   12.30    5.10
  -8   1  29  188.88   13.70
  -8  -1  29  169.28   13.70
 -10   1  29   19.90    5.80
 -10  -1  29   24.50    6.00
 -12   1  29    1.90    5.10
 -12  -1  29   -0.40    5.20
  14   1 -29   93.79   10.50
 -14   1  29  100.39   10.40
 -14  -1  29   96.29   10.20
  16   1 -29   21.30    5.80
 -16   1  29   19.10    5.70
 -16  -1  29   12.70    5.40
 -18   1  29   39.60    6.50
  18   1 -29   32.30    6.00
  18  -1 -29   28.80    6.30
 -18  -1  29   33.20    5.90
 -20   1  29   70.09    8.20
  20   1 -29   53.59    6.50
  20  -1 -29   51.79    6.90
  22   1 -29    3.60    4.30
   1   2  29   42.30    4.60
   1  -2  29   39.00    4.70
  -1   2  29  100.19    7.80
  -1  -2  29  123.99    9.30
  -3   2  29   19.80    4.00
  -3  -2  29   16.20    4.80
  -5  -2  29  172.78   12.80
  -7   2  29  274.37   17.40
  -7  -2  29  267.57   17.90
  -9   2  29    1.40    4.80
  -9  -2  29   -0.50    4.70
  11   2 -29   76.09    9.40
 -11   2  29   83.49    9.30
 -11  -2  29   80.69    9.20
 -13   2  29   46.30    6.90
  13   2 -29   46.80    6.60
 -13  -2  29   43.40    6.80
 -15   2  29    4.90    5.20
  15   2 -29    1.40    4.80
 -15  -2  29   -1.80    4.70
  17   2 -29   85.49    9.10
 -17   2  29  105.19    9.90
  19   2 -29   21.20    4.80
 -19   2  29   17.70    5.60
  -2  -3  29   23.50    4.20
  -4  -3  29   67.19    7.10
  -6  -3  29   10.60    4.10
  -8  -3  29   22.40    4.90
 -10  -3  29   14.50    4.70
  -4   0  30  740.23   42.70
  -6   0  30   40.00    5.90
  -8   0  30   14.80    5.00
 -10   0  30  122.59   10.80
 -12   0  30   50.09    7.10
 -14   0  30  296.37   19.40
 -16   0  30   73.09    7.90
  16   0 -30   64.69    8.00
  18   0 -30   58.59    7.00
 -18   0  30   60.59    7.20
  -1   1  30    8.00    3.40
  -3  -1  30  197.18   13.40
  -5   1  30   12.00    3.80
  -5  -1  30    5.90    4.50
  -7   1  30   15.40    4.80
  -7  -1  30   18.00    5.30
  -9   1  30   79.89    9.00
  -9  -1  30   81.89    9.20
 -11   1  30    9.40    5.00
 -11  -1  30    6.20    4.90
  13   1 -30   49.20    7.50
 -13   1  30   65.19    7.50
 -13  -1  30   53.69    7.50
  15   1 -30   19.20    5.40
 -15   1  30   21.30    5.70
 -15  -1  30   23.80    5.20
 -17   1  30  127.59   10.50
  17   1 -30  126.29   10.40
 -17  -1  30  107.09   10.30
 -19   1  30   36.60    6.10
  19   1 -30   27.90    5.30
  -2  -2  30    9.70    3.70
  -4  -2  30   12.00    4.50
  -6  -2  30   20.00    5.10
  -8  -2  30   68.79    8.30
 -10   2  30   40.40    5.70
 -10  -2  30   27.40    5.80
  12   2 -30   11.60    4.80
 -12   2  30   10.80    4.70
 -12  -2  30    9.40    5.00
 -14   2  30   23.10    5.30
  14   2 -30   16.80    5.40
 -14  -2  30   14.00    5.30
 -16   2  30   -1.70    4.50
  -5   0  31   14.20    3.90
  -7   0  31    0.60    4.00
  -9   0  31    3.50    4.40
 -11   0  31    3.90    4.50
 -13   0  31    1.10    4.70
 -15   0  31    5.50    4.70
 -17   0  31    1.60    4.50
  -4  -1  31    4.90    3.40
  -6  -1  31   64.09    7.10
  -8   1  31   94.49    8.20
  -8  -1  31  102.39    9.00
 -10   1  31  137.09   10.20
 -10  -1  31  121.79   10.50
 -12   1  31   24.10    5.00
 -12  -1  31   28.40    5.40
 -14   1  31  262.57   16.70
 -14  -1  31  252.17   16.80
 -16   1  31  184.88   12.90
  -5  -2  31   35.20    5.30
  -7  -2  31   62.09    7.10
  -9  -2  31  229.08   15.20
  -8   0  32   70.29    7.00
 -10   0  32  131.99   10.10
 -12   0  32  180.48   12.60
  -9  -1  32   88.49    7.90
 -11  -1  32   56.19    6.70
   0   0   0    0.00    0.00

_computing_structure_solution     'SHELXT 2014/5 (Sheldrick, 2014)'
;
_shelx_hkl_checksum                53971
_olex2_submission_special_instructions  'No special instructions were received'
_vrf_PLAT029_ms563i
;
PROBLEM: _diffrn_measured_fraction_theta_full value Low .      0.954 Why?  
RESPONSE: The structure was collected to 95.4% due to weak high angle data.
;
_vrf_PLAT341_ms563i
;
PROBLEM: Low Bond Precision on  C-C Bonds ...............    0.00607 Ang.  
RESPONSE: This is due to weak high angle data.
;
_vrf_PLAT906_ms563i
;
PROBLEM: Large K Value in the Analysis of Variance ......      4.921 Check 
RESPONSE: This is due to weak high angle data.
;
_vrf_PLAT911_ms563i
;
PROBLEM: Missing FCF Refl Between Thmin & STh/L=    0.590        195 Report
RESPONSE: This is due to the structure being collected to 95.4% 
completeness.
;
