# Supplementary material for: Structural effects of meso-halogenation on porphyrins
Source: Beilstein J Org Chem. 2021 May 14;17:1149–70. doi: 10.3762/bjoc.17.88 (PMC8144917; doi:10.3762/bjoc.17.88)
Supplement: File 3 — Crystal structure determination compounds 1, 2a, 4–11, 13, 16a and 24. [file Beilstein_J_Org_Chem-17-1149-s003.zip › Compound+10.CIF]

data_he006
_audit_creation_date               2020-06-10
_audit_creation_method
;
Olex2 1.2
(compiled 2018.05.29 svn.r3508 for OlexSys, GUI svn.r5506)
;
_shelx_SHELXL_version_number       '2018/1'
_audit_contact_author_address      ?
_audit_contact_author_email        ?
_audit_contact_author_name         ''
_audit_contact_author_phone        ?
_publ_contact_author_id_orcid      ?
_publ_section_references
;
Dolomanov, O.V., Bourhis, L.J., Gildea, R.J, Howard, J.A.K. & Puschmann, H.
 (2009), J. Appl. Cryst. 42, 339-341.

Sheldrick, G.M. (2015). Acta Cryst. C71, 3-8.
;
_chemical_name_common              ?
_chemical_name_systematic          5,15-dibromo-10,20-di-p-tolylporphyrin
_chemical_formula_moiety           'C34 H24 Br2 N4'
_chemical_formula_sum              'C34 H24 Br2 N4'
_chemical_formula_weight           648.39
_chemical_melting_point            ?
loop_
  _atom_type_symbol
  _atom_type_description
  _atom_type_scat_dispersion_real
  _atom_type_scat_dispersion_imag
  _atom_type_scat_source
 'C' 'C' 0.0181 0.0091 'International Tables Vol C Tables 4.2.6.8 and 6.1.1.4'
 'H' 'H' 0.0000 0.0000 'International Tables Vol C Tables 4.2.6.8 and 6.1.1.4'
 'Br' 'Br' -0.6763 1.2805
 'International Tables Vol C Tables 4.2.6.8 and 6.1.1.4'
 'N' 'N' 0.0311 0.0180 'International Tables Vol C Tables 4.2.6.8 and 6.1.1.4'

_shelx_space_group_comment
;
The symmetry employed for this shelxl refinement is uniquely defined
by the following loop, which should always be used as a source of
symmetry information in preference to the above space-group names.
They are only intended as comments.
;
_space_group_crystal_system        'orthorhombic'
_space_group_IT_number             60
_space_group_name_H-M_alt          'P b c n'
_space_group_name_Hall             '-P 2n 2ab'
loop_
  _space_group_symop_operation_xyz
 'x, y, z'
 '-x+1/2, -y+1/2, z+1/2'
 '-x, y, -z+1/2'
 'x+1/2, -y+1/2, -z'
 '-x, -y, -z'
 'x-1/2, y-1/2, -z-1/2'
 'x, -y, z-1/2'
 '-x-1/2, y-1/2, z'

_cell_length_a                     16.6909(12)
_cell_length_b                     6.2095(4)
_cell_length_c                     25.1966(17)
_cell_angle_alpha                  90
_cell_angle_beta                   90
_cell_angle_gamma                  90
_cell_volume                       2611.4(3)
_cell_formula_units_Z              4
_cell_measurement_reflns_used      7947
_cell_measurement_temperature      100(2)
_cell_measurement_theta_max        66.96
_cell_measurement_theta_min        3.51
_shelx_estimated_absorpt_T_max     0.366
_shelx_estimated_absorpt_T_min     0.285
_exptl_absorpt_coefficient_mu      4.191
_exptl_absorpt_correction_T_max    0.7529
_exptl_absorpt_correction_T_min    0.5897
_exptl_absorpt_correction_type     multi-scan
_exptl_absorpt_process_details    
 'SADABS-2012/1 (Bruker,2012) was used for absorption correction. wR2(int) was 0.0792 before and 0.0432 after correction. The Ratio of minimum to maximum transmission is 0.7832. The \l/2 correction factor is 0.0015.'
_exptl_absorpt_special_details     ?
_exptl_crystal_colour              red
_exptl_crystal_colour_primary      red
_exptl_crystal_density_diffrn      1.649
_exptl_crystal_density_meas        .
_exptl_crystal_density_method      'not measured'
_exptl_crystal_description         parallelepiped
_exptl_crystal_F_000               1304
_exptl_crystal_preparation         ?
_exptl_crystal_size_max            0.4
_exptl_crystal_size_mid            0.35
_exptl_crystal_size_min            0.3
_exptl_special_details
;
 ? 
;
_exptl_transmission_factor_max     ?
_exptl_transmission_factor_min     ?
_diffrn_reflns_av_R_equivalents    0.0295
_diffrn_reflns_av_unetI/netI       0.0262
_diffrn_reflns_Laue_measured_fraction_full  0.970
_diffrn_reflns_Laue_measured_fraction_max  0.970
_diffrn_reflns_limit_h_max         19
_diffrn_reflns_limit_h_min         -19
_diffrn_reflns_limit_k_max         4
_diffrn_reflns_limit_k_min         -7
_diffrn_reflns_limit_l_max         30
_diffrn_reflns_limit_l_min         -29
_diffrn_reflns_number              12171
_diffrn_reflns_point_group_measured_fraction_full  0.970
_diffrn_reflns_point_group_measured_fraction_max  0.970
_diffrn_reflns_theta_full          67.098
_diffrn_reflns_theta_max           67.098
_diffrn_reflns_theta_min           3.508
_diffrn_ambient_temperature        99.99
_diffrn_detector_area_resol_mean   ?
_diffrn_measured_fraction_theta_full  0.970
_diffrn_measured_fraction_theta_max  0.970
_diffrn_measurement_device_type    'Bruker APEX-II CCD'
_diffrn_measurement_method         '\f and \w scans'
_diffrn_radiation_monochromator    graphite
_diffrn_radiation_type             CuK\a
_diffrn_radiation_wavelength       1.54178
_diffrn_source                     ?
_diffrn_standards_number           0
_reflns_Friedel_coverage           0.000
_reflns_Friedel_fraction_full      .
_reflns_Friedel_fraction_max       .
_reflns_number_gt                  2141
_reflns_number_total               2265
_reflns_special_details
;
 Reflections were merged by SHELXL according to the crystal
 class for the calculation of statistics and refinement.
 
 _reflns_Friedel_fraction is defined as the number of unique
 Friedel pairs measured divided by the number that would be
 possible theoretically, ignoring centric projections and
 systematic absences.
;
_reflns_threshold_expression       'I > 2\s(I)'
_computing_cell_refinement         'Bruker SAINT'
_computing_data_collection         'Bruker APEX2'
_computing_data_reduction          'Bruker SAINT'
_computing_molecular_graphics      'Olex2 (Dolomanov et al., 2009)'
_computing_publication_material    'Olex2 (Dolomanov et al., 2009)'
_computing_structure_refinement    'ShelXL (Sheldrick, 2015)'
_computing_structure_solution      'SHELXS-97 (Sheldrick, 2008)'
_refine_diff_density_max           0.542
_refine_diff_density_min           -0.319
_refine_diff_density_rms           0.070
_refine_ls_extinction_coef         .
_refine_ls_extinction_method       none
_refine_ls_goodness_of_fit_ref     1.058
_refine_ls_hydrogen_treatment      constr
_refine_ls_matrix_type             full
_refine_ls_number_parameters       182
_refine_ls_number_reflns           2265
_refine_ls_number_restraints       0
_refine_ls_R_factor_all            0.0295
_refine_ls_R_factor_gt             0.0282
_refine_ls_restrained_S_all        1.058
_refine_ls_shift/su_max            0.002
_refine_ls_shift/su_mean           0.000
_refine_ls_structure_factor_coef   Fsqd
_refine_ls_weighting_details      
 'w=1/[\s^2^(Fo^2^)+(0.0438P)^2^+2.4696P] where P=(Fo^2^+2Fc^2^)/3'
_refine_ls_weighting_scheme        calc
_refine_ls_wR_factor_gt            0.0757
_refine_ls_wR_factor_ref           0.0772
_refine_special_details            ?
_olex2_refinement_description
;
1. Fixed Uiso
 At 1.2 times of:
  All C(H) groups, All N(H) groups
 At 1.5 times of:
  All C(H,H,H) groups
2.a Aromatic/amide H refined with riding coordinates:
 N21(H21), C2(H2), C3(H3), C7(H7), C8(H8), C102(H102), C103(H103), C105(H105),
 C106(H106)
2.b Idealised Me refined as rotating group:
 C107(H10A,H10B,H10C)
;
_atom_sites_solution_hydrogens     geom
_atom_sites_solution_primary       ?
_atom_sites_solution_secondary     ?
loop_
  _atom_site_label
  _atom_site_type_symbol
  _atom_site_fract_x
  _atom_site_fract_y
  _atom_site_fract_z
  _atom_site_U_iso_or_equiv
  _atom_site_adp_type
  _atom_site_occupancy
  _atom_site_site_symmetry_order
  _atom_site_calc_flag
  _atom_site_refinement_flags_posn
  _atom_site_refinement_flags_adp
  _atom_site_refinement_flags_occupancy
  _atom_site_disorder_assembly
  _atom_site_disorder_group
 N21 N -0.07913(10) 0.6737(3) 0.54712(6) 0.0158(3) Uani 1 1 d . . . . .
 H21 H -0.042776 0.605165 0.528297 0.019 Uiso 1 1 calc R . . . .
 N22 N -0.01334(10) 0.7184(3) 0.43953(7) 0.0162(4) Uani 1 1 d . . . . .
 C1 C -0.10386(11) 0.6180(3) 0.59716(7) 0.0164(4) Uani 1 1 d . . . . .
 C2 C -0.16498(12) 0.7675(4) 0.61257(8) 0.0182(4) Uani 1 1 d . . . . .
 H2 H -0.193686 0.766063 0.645125 0.022 Uiso 1 1 calc R . . . .
 C3 C -0.17472(11) 0.9115(4) 0.57264(8) 0.0188(4) Uani 1 1 d . . . . .
 H3 H -0.211076 1.029219 0.572272 0.023 Uiso 1 1 calc R . . . .
 C4 C -0.12027(12) 0.8538(4) 0.53114(7) 0.0172(4) Uani 1 1 d . . . . .
 C5 C -0.11052(11) 0.9559(3) 0.48246(8) 0.0174(4) Uani 1 1 d . . . . .
 C6 C -0.06147(11) 0.8974(3) 0.43991(8) 0.0171(4) Uani 1 1 d . . . . .
 C7 C -0.05683(12) 1.0085(3) 0.38966(8) 0.0196(4) Uani 1 1 d . . . . .
 H7 H -0.083106 1.138873 0.380341 0.024 Uiso 1 1 calc R . . . .
 C8 C -0.00777(12) 0.8906(3) 0.35860(8) 0.0198(4) Uani 1 1 d . . . . .
 H8 H 0.005604 0.919857 0.322663 0.024 Uiso 1 1 calc R . . . .
 C9 C 0.02078(12) 0.7112(3) 0.39010(8) 0.0168(4) Uani 1 1 d . . . . .
 C10 C 0.07530(11) 0.5545(3) 0.37234(7) 0.0170(4) Uani 1 1 d . . . . .
 Br1 Br -0.17408(2) 1.20922(4) 0.47290(2) 0.02375(12) Uani 1 1 d . . . . .
 C101 C 0.10477(11) 0.5669(3) 0.31629(7) 0.0174(4) Uani 1 1 d . . . . .
 C102 C 0.14476(13) 0.7475(4) 0.29667(8) 0.0204(4) Uani 1 1 d . . . . .
 H102 H 0.154756 0.866377 0.319450 0.024 Uiso 1 1 calc R . . . .
 C103 C 0.17008(12) 0.7552(4) 0.24425(9) 0.0216(5) Uani 1 1 d . . . . .
 H103 H 0.196819 0.880237 0.231647 0.026 Uiso 1 1 calc R . . . .
 C104 C 0.15712(12) 0.5838(4) 0.20981(8) 0.0207(4) Uani 1 1 d . . . . .
 C105 C 0.11808(12) 0.4035(4) 0.22948(8) 0.0227(5) Uani 1 1 d . . . . .
 H105 H 0.108973 0.283929 0.206734 0.027 Uiso 1 1 calc R . . . .
 C106 C 0.09207(12) 0.3942(3) 0.28174(8) 0.0206(4) Uani 1 1 d . . . . .
 H106 H 0.065309 0.269011 0.294174 0.025 Uiso 1 1 calc R . . . .
 C107 C 0.18638(14) 0.5917(4) 0.15319(8) 0.0265(5) Uani 1 1 d . . . . .
 H10A H 0.244114 0.563208 0.152324 0.040 Uiso 1 1 calc GR . . . .
 H10B H 0.175743 0.734666 0.138276 0.040 Uiso 1 1 calc GR . . . .
 H10C H 0.158290 0.482460 0.132178 0.040 Uiso 1 1 calc GR . . . .

loop_
  _atom_site_aniso_label
  _atom_site_aniso_U_11
  _atom_site_aniso_U_22
  _atom_site_aniso_U_33
  _atom_site_aniso_U_23
  _atom_site_aniso_U_13
  _atom_site_aniso_U_12
 N21 0.0196(8) 0.0143(8) 0.0134(8) -0.0017(7) 0.0014(6) 0.0001(7)
 N22 0.0183(8) 0.0158(9) 0.0144(8) -0.0014(7) 0.0005(7) -0.0021(6)
 C1 0.0196(9) 0.0154(10) 0.0142(9) -0.0033(8) 0.0001(7) -0.0051(8)
 C2 0.0211(10) 0.0192(11) 0.0143(10) -0.0036(8) 0.0035(8) -0.0024(8)
 C3 0.0209(10) 0.0173(10) 0.0182(10) -0.0036(8) -0.0001(7) 0.0002(8)
 C4 0.0190(9) 0.0158(10) 0.0168(9) -0.0033(8) -0.0023(7) -0.0029(8)
 C5 0.0183(9) 0.0159(10) 0.0180(9) -0.0007(8) -0.0023(7) -0.0007(8)
 C6 0.0200(9) 0.0152(10) 0.0160(9) -0.0005(8) -0.0029(7) -0.0033(8)
 C7 0.0231(10) 0.0180(10) 0.0177(9) 0.0035(8) -0.0011(8) -0.0020(8)
 C8 0.0235(10) 0.0208(11) 0.0151(9) 0.0034(8) 0.0011(8) -0.0024(9)
 C9 0.0203(10) 0.0160(11) 0.0142(9) 0.0006(8) 0.0000(8) -0.0050(8)
 C10 0.0189(9) 0.0170(10) 0.0150(9) -0.0012(8) 0.0008(7) -0.0052(8)
 Br1 0.03031(17) 0.02199(19) 0.01895(17) 0.00166(8) 0.00066(8) 0.00916(9)
 C101 0.0196(9) 0.0179(10) 0.0146(9) 0.0010(8) 0.0009(7) 0.0011(8)
 C102 0.0234(10) 0.0180(10) 0.0197(10) -0.0022(9) 0.0018(8) -0.0008(9)
 C103 0.0237(11) 0.0193(10) 0.0218(11) 0.0050(9) 0.0043(8) -0.0016(8)
 C104 0.0210(9) 0.0250(12) 0.0163(10) 0.0012(9) 0.0011(8) 0.0043(9)
 C105 0.0270(11) 0.0235(11) 0.0178(10) -0.0048(9) -0.0007(8) -0.0018(9)
 C106 0.0244(10) 0.0192(11) 0.0182(9) -0.0004(8) 0.0012(8) -0.0046(8)
 C107 0.0322(11) 0.0303(12) 0.0170(10) 0.0019(9) 0.0049(8) 0.0033(10)

_geom_special_details
;
 All esds (except the esd in the dihedral angle between two l.s. planes)
 are estimated using the full covariance matrix.  The cell esds are taken
 into account individually in the estimation of esds in distances, angles
 and torsion angles; correlations between esds in cell parameters are only
 used when they are defined by crystal symmetry.  An approximate (isotropic)
 treatment of cell esds is used for estimating esds involving l.s. planes.
;
loop_
  _geom_bond_atom_site_label_1
  _geom_bond_atom_site_label_2
  _geom_bond_distance
  _geom_bond_site_symmetry_2
  _geom_bond_publ_flag
 N21 H21 0.8800 . ?
 N21 C1 1.371(2) . ?
 N21 C4 1.373(3) . ?
 N22 C6 1.371(3) . ?
 N22 C9 1.370(3) . ?
 C1 C2 1.433(3) . ?
 C1 C10 1.402(3) 5_566 ?
 C2 H2 0.9500 . ?
 C2 C3 1.356(3) . ?
 C3 H3 0.9500 . ?
 C3 C4 1.431(3) . ?
 C4 C5 1.390(3) . ?
 C5 C6 1.397(3) . ?
 C5 Br1 1.913(2) . ?
 C6 C7 1.444(3) . ?
 C7 H7 0.9500 . ?
 C7 C8 1.349(3) . ?
 C8 H8 0.9500 . ?
 C8 C9 1.448(3) . ?
 C9 C10 1.406(3) . ?
 C10 C101 1.497(3) . ?
 C101 C102 1.396(3) . ?
 C101 C106 1.397(3) . ?
 C102 H102 0.9500 . ?
 C102 C103 1.387(3) . ?
 C103 H103 0.9500 . ?
 C103 C104 1.390(3) . ?
 C104 C105 1.387(3) . ?
 C104 C107 1.509(3) . ?
 C105 H105 0.9500 . ?
 C105 C106 1.388(3) . ?
 C106 H106 0.9500 . ?
 C107 H10A 0.9800 . ?
 C107 H10B 0.9800 . ?
 C107 H10C 0.9800 . ?

loop_
  _geom_angle_atom_site_label_1
  _geom_angle_atom_site_label_2
  _geom_angle_atom_site_label_3
  _geom_angle
  _geom_angle_site_symmetry_1
  _geom_angle_site_symmetry_3
  _geom_angle_publ_flag
 C1 N21 H21 125.5 . . ?
 C1 N21 C4 108.96(16) . . ?
 C4 N21 H21 125.5 . . ?
 C9 N22 C6 106.03(16) . . ?
 N21 C1 C2 107.44(18) . . ?
 N21 C1 C10 126.50(18) . 5_566 ?
 C10 C1 C2 126.06(18) 5_566 . ?
 C1 C2 H2 125.9 . . ?
 C3 C2 C1 108.16(18) . . ?
 C3 C2 H2 125.9 . . ?
 C2 C3 H3 126.2 . . ?
 C2 C3 C4 107.52(19) . . ?
 C4 C3 H3 126.2 . . ?
 N21 C4 C3 107.90(17) . . ?
 N21 C4 C5 124.87(18) . . ?
 C5 C4 C3 127.2(2) . . ?
 C4 C5 C6 128.84(19) . . ?
 C4 C5 Br1 114.91(15) . . ?
 C6 C5 Br1 116.25(15) . . ?
 N22 C6 C5 124.01(18) . . ?
 N22 C6 C7 110.48(17) . . ?
 C5 C6 C7 125.45(19) . . ?
 C6 C7 H7 126.8 . . ?
 C8 C7 C6 106.37(18) . . ?
 C8 C7 H7 126.8 . . ?
 C7 C8 H8 126.3 . . ?
 C7 C8 C9 107.41(18) . . ?
 C9 C8 H8 126.3 . . ?
 N22 C9 C8 109.66(18) . . ?
 N22 C9 C10 125.52(18) . . ?
 C10 C9 C8 124.82(19) . . ?
 C1 C10 C9 125.08(18) 5_566 . ?
 C1 C10 C101 116.39(18) 5_566 . ?
 C9 C10 C101 118.52(18) . . ?
 C102 C101 C10 122.16(18) . . ?
 C102 C101 C106 117.92(18) . . ?
 C106 C101 C10 119.91(18) . . ?
 C101 C102 H102 119.6 . . ?
 C103 C102 C101 120.7(2) . . ?
 C103 C102 H102 119.6 . . ?
 C102 C103 H103 119.3 . . ?
 C102 C103 C104 121.3(2) . . ?
 C104 C103 H103 119.3 . . ?
 C103 C104 C107 121.0(2) . . ?
 C105 C104 C103 117.90(19) . . ?
 C105 C104 C107 121.1(2) . . ?
 C104 C105 H105 119.4 . . ?
 C104 C105 C106 121.3(2) . . ?
 C106 C105 H105 119.4 . . ?
 C101 C106 H106 119.6 . . ?
 C105 C106 C101 120.8(2) . . ?
 C105 C106 H106 119.6 . . ?
 C104 C107 H10A 109.5 . . ?
 C104 C107 H10B 109.5 . . ?
 C104 C107 H10C 109.5 . . ?
 H10A C107 H10B 109.5 . . ?
 H10A C107 H10C 109.5 . . ?
 H10B C107 H10C 109.5 . . ?

loop_
  _geom_torsion_atom_site_label_1
  _geom_torsion_atom_site_label_2
  _geom_torsion_atom_site_label_3
  _geom_torsion_atom_site_label_4
  _geom_torsion
  _geom_torsion_site_symmetry_1
  _geom_torsion_site_symmetry_2
  _geom_torsion_site_symmetry_3
  _geom_torsion_site_symmetry_4
  _geom_torsion_publ_flag
 N21 C1 C2 C3 -1.3(2) . . . . ?
 N21 C4 C5 C6 2.6(3) . . . . ?
 N21 C4 C5 Br1 -178.00(16) . . . . ?
 N22 C6 C7 C8 2.1(2) . . . . ?
 N22 C9 C10 C1 -0.7(3) . . . 5_566 ?
 N22 C9 C10 C101 178.00(18) . . . . ?
 C1 N21 C4 C3 -1.3(2) . . . . ?
 C1 N21 C4 C5 179.92(19) . . . . ?
 C1 C2 C3 C4 0.5(2) . . . . ?
 C1 C10 C101 C102 -122.6(2) 5_566 . . . ?
 C1 C10 C101 C106 57.7(3) 5_566 . . . ?
 C2 C3 C4 N21 0.5(2) . . . . ?
 C2 C3 C4 C5 179.2(2) . . . . ?
 C3 C4 C5 C6 -176.0(2) . . . . ?
 C3 C4 C5 Br1 3.4(3) . . . . ?
 C4 N21 C1 C2 1.6(2) . . . . ?
 C4 N21 C1 C10 -178.91(19) . . . 5_566 ?
 C4 C5 C6 N22 0.8(3) . . . . ?
 C4 C5 C6 C7 177.7(2) . . . . ?
 C5 C6 C7 C8 -175.16(19) . . . . ?
 C6 N22 C9 C8 -0.6(2) . . . . ?
 C6 N22 C9 C10 179.36(19) . . . . ?
 C6 C7 C8 C9 -2.4(2) . . . . ?
 C7 C8 C9 N22 1.9(2) . . . . ?
 C7 C8 C9 C10 -178.01(19) . . . . ?
 C8 C9 C10 C1 179.21(19) . . . 5_566 ?
 C8 C9 C10 C101 -2.1(3) . . . . ?
 C9 N22 C6 C5 176.41(18) . . . . ?
 C9 N22 C6 C7 -0.9(2) . . . . ?
 C9 C10 C101 C102 58.5(3) . . . . ?
 C9 C10 C101 C106 -121.1(2) . . . . ?
 C10 C1 C2 C3 179.21(19) 5_566 . . . ?
 C10 C101 C102 C103 -178.88(19) . . . . ?
 C10 C101 C106 C105 179.25(19) . . . . ?
 Br1 C5 C6 N22 -178.61(15) . . . . ?
 Br1 C5 C6 C7 -1.7(3) . . . . ?
 C101 C102 C103 C104 -0.5(3) . . . . ?
 C102 C101 C106 C105 -0.4(3) . . . . ?
 C102 C103 C104 C105 -0.2(3) . . . . ?
 C102 C103 C104 C107 -178.7(2) . . . . ?
 C103 C104 C105 C106 0.5(3) . . . . ?
 C104 C105 C106 C101 -0.2(3) . . . . ?
 C106 C101 C102 C103 0.8(3) . . . . ?
 C107 C104 C105 C106 179.1(2) . . . . ?

_shelx_res_file
;
TITL HE006 in Pbcn
    he006.res
    created by SHELXL-2018/1 at 13:13:46 on 10-Jun-2020
CELL 1.54178 16.6909 6.2095 25.1966 90 90 90
ZERR 4 0.0012 0.0004 0.0017 0 0 0
LATT 1
SYMM 0.5-X,0.5-Y,0.5+Z
SYMM -X,+Y,0.5-Z
SYMM 0.5+X,0.5-Y,-Z
SFAC C H Br N
UNIT 136 96 8 16

L.S. 12
PLAN  20
SIZE 0.3 0.35 0.4
TEMP -173.16
ACTA
wpdb
BOND $H
HTAB
CONF
FMAP 2
OMIT 1 3 5
OMIT 3 1 0
OMIT 2 0 12
REM <olex2.extras>
REM <HklSrc "%.\\HE006.hkl">
REM </olex2.extras>

WGHT    0.043800    2.469600
FVAR       0.09882
N21   4   -0.079132    0.673725    0.547119    11.00000    0.01963    0.01428 =
         0.01339   -0.00172    0.00144    0.00008
AFIX  43
H21   2   -0.042776    0.605165    0.528297    11.00000   -1.20000
AFIX   0
N22   4   -0.013340    0.718422    0.439532    11.00000    0.01834    0.01580 =
         0.01443   -0.00143    0.00045   -0.00208
C1    1   -0.103860    0.617950    0.597161    11.00000    0.01959    0.01543 =
         0.01424   -0.00334    0.00008   -0.00507
C2    1   -0.164978    0.767539    0.612570    11.00000    0.02108    0.01915 =
         0.01429   -0.00365    0.00354   -0.00242
AFIX  43
H2    2   -0.193686    0.766063    0.645125    11.00000   -1.20000
AFIX   0
C3    1   -0.174725    0.911504    0.572639    11.00000    0.02086    0.01729 =
         0.01819   -0.00362   -0.00007    0.00016
AFIX  43
H3    2   -0.211076    1.029219    0.572272    11.00000   -1.20000
AFIX   0
C4    1   -0.120265    0.853804    0.531139    11.00000    0.01901    0.01580 =
         0.01681   -0.00335   -0.00232   -0.00290
C5    1   -0.110517    0.955869    0.482457    11.00000    0.01830    0.01590 =
         0.01801   -0.00074   -0.00234   -0.00068
C6    1   -0.061473    0.897360    0.439908    11.00000    0.01997    0.01523 =
         0.01605   -0.00049   -0.00290   -0.00333
C7    1   -0.056826    1.008546    0.389664    11.00000    0.02307    0.01802 =
         0.01772    0.00355   -0.00114   -0.00199
AFIX  43
H7    2   -0.083106    1.138873    0.380341    11.00000   -1.20000
AFIX   0
C8    1   -0.007765    0.890627    0.358597    11.00000    0.02355    0.02076 =
         0.01512    0.00336    0.00108   -0.00241
AFIX  43
H8    2    0.005604    0.919857    0.322663    11.00000   -1.20000
AFIX   0
C9    1    0.020783    0.711249    0.390099    11.00000    0.02030    0.01599 =
         0.01424    0.00058   -0.00004   -0.00505
C10   1    0.075301    0.554506    0.372340    11.00000    0.01895    0.01699 =
         0.01503   -0.00117    0.00080   -0.00516
BR1   3   -0.174083    1.209225    0.472896    11.00000    0.03031    0.02199 =
         0.01895    0.00166    0.00066    0.00916
C101  1    0.104766    0.566850    0.316290    11.00000    0.01964    0.01792 =
         0.01464    0.00104    0.00090    0.00112
C102  1    0.144761    0.747465    0.296670    11.00000    0.02335    0.01804 =
         0.01970   -0.00222    0.00179   -0.00079
AFIX  43
H102  2    0.154756    0.866377    0.319450    11.00000   -1.20000
AFIX   0
C103  1    0.170081    0.755240    0.244255    11.00000    0.02367    0.01925 =
         0.02184    0.00496    0.00431   -0.00163
AFIX  43
H103  2    0.196819    0.880237    0.231647    11.00000   -1.20000
AFIX   0
C104  1    0.157122    0.583820    0.209806    11.00000    0.02095    0.02498 =
         0.01631    0.00117    0.00109    0.00428
C105  1    0.118080    0.403458    0.229481    11.00000    0.02699    0.02345 =
         0.01779   -0.00481   -0.00070   -0.00178
AFIX  43
H105  2    0.108973    0.283929    0.206734    11.00000   -1.20000
AFIX   0
C106  1    0.092075    0.394247    0.281739    11.00000    0.02444    0.01917 =
         0.01824   -0.00039    0.00124   -0.00464
AFIX  43
H106  2    0.065309    0.269011    0.294174    11.00000   -1.20000
AFIX   0
C107  1    0.186380    0.591732    0.153185    11.00000    0.03225    0.03027 =
         0.01695    0.00192    0.00485    0.00329
AFIX 137
H10A  2    0.244114    0.563208    0.152324    11.00000   -1.50000
H10B  2    0.175743    0.734666    0.138276    11.00000   -1.50000
H10C  2    0.158290    0.482460    0.132178    11.00000   -1.50000
AFIX   0
HKLF 4


REM  HE006 in Pbcn
REM R1 =  0.0282 for    2141 Fo > 4sig(Fo)  and  0.0295 for all    2265 data
REM    182 parameters refined using      0 restraints

END

WGHT      0.0438      2.4696

REM Instructions for potential hydrogen bonds
HTAB N21 N22
EQIV $1 -x, -y+1, -z+1
HTAB N21 N22_$1

REM Highest difference peak  0.542,  deepest hole -0.319,  1-sigma level  0.070
Q1    1  -0.0953  1.2329  0.3805  11.00000  0.05    0.54
Q2    1  -0.1876  1.1863  0.5117  11.00000  0.05    0.35
Q3    1  -0.1678  1.2121  0.4297  11.00000  0.05    0.33
Q4    1   0.1663  0.7429  0.2688  11.00000  0.05    0.29
Q5    1  -0.0996  0.8920  0.4572  11.00000  0.05    0.28
Q6    1  -0.0072  0.6359  0.4642  11.00000  0.05    0.28
Q7    1  -0.1284  0.8687  0.5098  11.00000  0.05    0.26
Q8    1   0.1768  0.6470  0.2319  11.00000  0.05    0.25
Q9    1   0.1706  0.5961  0.1820  11.00000  0.05    0.25
Q10   1  -0.1204  1.2275  0.4587  11.00000  0.05    0.25
Q11   1   0.1602  0.6909  0.2239  11.00000  0.05    0.24
Q12   1  -0.1010  0.9288  0.5160  11.00000  0.05    0.24
Q13   1  -0.0642  0.9748  0.4159  11.00000  0.05    0.24
Q14   1  -0.1516  0.8775  0.5423  11.00000  0.05    0.24
Q15   1   0.0063  0.6987  0.4203  11.00000  0.05    0.23
Q16   1   0.1193  0.3880  0.2514  11.00000  0.05    0.23
Q17   1  -0.1621  1.3886  0.4980  11.00000  0.05    0.23
Q18   1  -0.1262  0.7102  0.6115  11.00000  0.05    0.22
Q19   1  -0.1839  0.8095  0.5824  11.00000  0.05    0.21
Q20   1  -0.0996  1.1047  0.3980  11.00000  0.05    0.21
;
_shelx_res_checksum                6498
_shelx_hkl_file
;
   0  -1   0   -0.67    0.04
   0  -2   0  448.15   20.94
   0  -3   0   -0.03    0.07
   0  -4   0   26.08    1.25
   0  -4   0   25.57    1.23
   0  -5   0    0.17    0.10
   0  -5   0    0.15    0.10
   0  -6   0   63.02    2.96
   0  -6   0   65.16    2.99
   0  -7   0    0.02    0.09
  -1   0   0    0.06    0.01
   1  -1   0    1.23    0.10
   1  -2   0   -0.04    0.05
  -1  -2   0   -0.06    0.06
  -1  -3   0    0.17    0.08
   1  -3   0    0.09    0.07
   1  -4   0    0.24    0.08
  -1  -4   0    0.14    0.08
  -1  -4   0    0.27    0.09
   1  -4   0    0.19    0.08
  -1  -4   0    0.18    0.09
   1  -4   0    0.15    0.08
   1  -5   0   21.94    1.05
  -1  -5   0   22.16    1.05
   1  -5   0   20.61    1.04
  -1  -5   0   20.97    1.05
  -1  -6   0    0.30    0.11
  -1  -6   0    0.24    0.13
   1  -6   0    0.18    0.12
   1  -6   0   -0.02    0.09
  -1  -7   0    0.07    0.10
  -2   0   0    4.73    0.30
  -2   1   0   -0.02    0.04
  -2  -1   0    0.32    0.05
  -2  -2   0  122.19    5.80
  -2   2   0  122.16    6.00
   2  -2   0  127.84    5.79
  -2   3   0    0.46    0.08
   2  -3   0    0.21    0.07
  -2  -3   0    0.21    0.09
  -2  -4   0   20.89    1.05
  -2  -4   0   22.29    1.04
   2  -4   0   21.41    0.96
   2  -4   0   22.55    1.04
   2  -4   0   21.24    1.05
  -2  -4   0   22.95    1.07
   2  -4   0   19.96    1.03
   2  -5   0    0.04    0.11
   2  -5   0    0.17    0.10
  -2  -5   0   -0.04    0.04
  -2  -5   0    0.06    0.10
  -2  -5   0    0.30    0.11
   2  -6   0    1.26    0.16
  -2  -6   0    1.29    0.10
  -2  -6   0    1.25    0.17
  -2  -6   0    1.56    0.16
  -2  -7   0    0.13    0.10
  -3   0   0   -0.78    0.04
  -3   1   0   -0.03    0.08
  -3  -1   0    0.03    0.09
  -3   2   0   -0.14    0.04
  -3  -2   0   -0.03    0.07
  -3  -3   0  256.00   11.69
  -3   3   0  244.51   12.10
   3  -4   0    0.06    0.08
  -3  -4   0    0.05    0.08
  -3  -4   0    0.00    0.09
   3  -4   0   -0.03    0.07
  -3  -4   0    0.08    0.08
   3  -4   0    0.10    0.08
  -3  -5   0  312.89   14.30
   3  -5   0  318.79   14.36
  -3  -5   0  323.19   12.83
  -3  -5   0  300.40   14.36
   3  -6   0   -0.04    0.11
  -3  -6   0   -0.02    0.11
  -3  -6   0    0.08    0.10
  -3  -6   0    0.04    0.05
  -3  -7   0   71.73    3.32
  -4   0   0  893.28   43.17
  -4   1   0    0.03    0.04
  -4  -1   0    0.02    0.05
  -4  -2   0    3.30    0.20
  -4   2   0    2.94    0.18
  -4  -3   0    0.13    0.08
  -4  -4   0    0.04    0.09
  -4  -4   0    0.06    0.04
  -4  -4   0    0.11    0.10
  -4  -4   0   -0.01    0.08
   4  -4   0    0.14    0.08
   4  -4   0   -0.16    0.08
  -4  -5   0    0.03    0.05
  -4  -5   0    0.03    0.11
  -4  -5   0    0.08    0.10
   4  -5   0    0.13    0.11
  -4  -6   0   12.63    0.54
  -4  -6   0   12.29    0.64
  -4  -6   0   12.42    0.66
  -4  -7   0   -0.05    0.08
  -5   0   0   -0.01    0.05
  -5  -1   0  152.89    7.50
  -5  -1   0  158.82    7.23
  -5   1   0  152.82    7.48
  -5   2   0   -0.05    0.04
  -5  -2   0    0.02    0.07
  -5  -3   0   91.56    4.25
  -5  -3   0   88.85    4.13
  -5  -4   0    0.08    0.09
  -5  -4   0    0.15    0.10
  -5  -4   0    0.09    0.09
   5  -4   0    0.09    0.09
  -5  -4   0    0.02    0.04
  -5  -5   0    6.55    0.39
  -5  -5   0    6.61    0.41
  -5  -5   0    6.16    0.30
   5  -5   0    7.06    0.38
  -5  -6   0    0.00    0.10
  -5  -6   0    0.12    0.11
  -5  -6   0    0.05    0.05
  -5  -7   0   17.83    0.92
  -5  -7   0   20.14    0.79
  -6   0   0  605.21   29.28
  -6  -1   0   -0.24    0.06
  -6   1   0   -0.19    0.04
  -6   2   0  654.80   33.39
  -6  -2   0  729.20   32.23
  -6  -3   0    0.05    0.09
  -6  -3   0    0.05    0.08
   6  -4   0  113.83    4.97
  -6  -4   0  122.81    5.60
  -6  -4   0  128.06    5.57
   6  -5   0   -0.09    0.04
  -6  -5   0    0.11    0.11
  -6  -5   0   -0.16    0.06
  -6  -5   0   -0.05    0.10
  -6  -6   0   26.29    1.22
  -6  -6   0   24.51    1.05
  -6  -6   0   24.67    1.20
  -6  -7   0   -0.04    0.04
  -7   0   0    0.40    0.08
  -7   1   0    5.77    0.32
  -7  -2   0    1.59    0.15
  -7  -3   0   12.24    0.65
  -7  -3   0   11.71    0.62
   7  -3   0   12.08    0.57
  -7  -3   0   12.38    0.60
  -7  -4   0    0.22    0.11
   7  -4   0    0.08    0.06
  -7  -4   0    0.22    0.10
   7  -5   0    0.04    0.05
  -7  -5   0    0.00    0.10
  -7  -5   0   -0.03    0.11
  -7  -6   0    0.36    0.12
  -7  -6   0    0.15    0.06
  -7  -6   0    0.32    0.10
  -8   0   0  208.95   10.11
  -8   1   0    0.03    0.05
  -8  -1   0    0.08    0.07
  -8  -2   0   59.78    2.84
  -8  -3   0    0.02    0.07
  -8  -3   0   -0.02    0.08
  -8  -3   0   -0.06    0.09
  -8  -3   0    0.06    0.06
  -8  -4   0   26.00    1.29
  -8  -4   0   26.10    1.26
   8  -4   0   27.14    1.16
  -8  -5   0    0.00    0.10
   8  -5   0   -0.01    0.06
  -8  -5   0   -0.03    0.11
  -8  -6   0    0.36    0.11
  -9   0   0   -0.11    0.07
  -9   1   0   38.35    1.93
  -9  -1   0   40.21    1.87
  -9  -2   0    0.02    0.08
  -9  -2   0   -0.03    0.06
  -9  -3   0   71.08    2.55
  -9  -3   0   67.86    3.24
  -9  -3   0   69.37    3.37
  -9  -3   0   71.51    3.28
   9  -3   0   72.94    3.02
   9  -4   0    0.13    0.07
  -9  -4   0    0.11    0.11
  -9  -4   0    0.06    0.09
  -9  -4   0    0.11    0.06
  -9  -5   0   69.27    3.16
  -9  -5   0   65.93    3.12
   9  -5   0   67.60    2.88
  -9  -6   0   -0.01    0.09
 -10   0   0   24.13    1.22
 -10   1   0    0.06    0.07
 -10  -1   0   -0.01    0.07
 -10  -2   0    6.22    0.29
 -10  -2   0    6.73    0.39
  10  -2   0    5.94    0.28
  10  -2   0    6.49    0.34
  10  -3   0    0.01    0.08
 -10  -3   0    0.05    0.09
 -10  -3   0    0.16    0.07
 -10  -3   0   -0.08    0.11
  10  -4   0   33.05    1.40
 -10  -4   0   31.91    1.18
 -10  -4   0   32.02    1.54
 -10  -4   0   31.38    1.51
  10  -5   0   -0.19    0.06
 -10  -5   0    0.07    0.11
 -10  -6   0    0.97    0.12
  11   0   0    0.06    0.06
 -11   0   0    0.02    0.07
 -11  -1   0    0.90    0.11
 -11  -1   0    0.95    0.12
  11  -1   0    0.82    0.10
  11  -2   0   -0.07    0.07
  11  -2   0    0.16    0.08
 -11  -2   0    0.08    0.09
 -11  -2   0    0.00    0.07
  11  -3   0   33.57    1.29
 -11  -3   0   37.61    1.32
  11  -3   0   37.18    1.56
 -11  -3   0   33.81    1.68
  11  -4   0   -0.07    0.08
 -11  -4   0    0.03    0.10
 -11  -4   0   -0.01    0.07
  11  -5   0   42.83    1.80
 -11  -5   0   40.65    1.97
  12   0   0  307.53   11.01
  12  -1   0   -0.04    0.07
 -12  -1   0    0.10    0.07
 -12  -1   0   -0.09    0.06
 -12  -1   0   -0.02    0.08
  12   1   0    0.11    0.10
 -12  -2   0  121.39    5.85
  12  -2   0  126.54    5.30
 -12  -2   0  124.02    4.47
  12  -2   0  123.76    4.46
 -12  -3   0    0.05    0.07
  12  -3   0   -0.05    0.06
  12  -3   0   -0.03    0.09
 -12  -4   0   27.34    1.01
  12  -4   0   27.24    1.21
  12  -5   0   -0.10    0.06
  13   0   0   -0.02    0.09
 -13  -1   0    2.97    0.25
 -13  -1   0    2.99    0.19
  13  -1   0    3.33    0.21
 -13  -1   0    3.52    0.21
  13   1   0    3.24    0.24
  13  -2   0   -0.02    0.08
 -13  -2   0    0.07    0.08
  13  -2   0   -0.01    0.09
 -13  -3   0    1.27    0.12
  13  -3   0    1.45    0.14
  13  -3   0    1.78    0.12
 -13  -4   0    0.15    0.07
  13  -4   0    0.05    0.09
  13  -5   0   11.40    0.52
  14   0   0  128.52    4.65
 -14  -1   0    0.07    0.08
 -14  -1   0    0.04    0.08
  14  -1   0   -0.11    0.09
  14   1   0   -0.03    0.11
 -14  -2   0   37.09    1.38
  14  -2   0   37.34    1.36
  14  -2   0   35.62    1.62
  14  -3   0    0.02    0.09
 -14  -3   0    0.09    0.08
 -14   4   0    3.91    0.22
  14  -4   0    4.00    0.25
 -14  -4   0    3.86    0.20
  14  -5   0    0.07    0.05
  15   0   0    0.08    0.11
 -15   0   0   -0.03    0.08
  15  -1   0    1.13    0.14
 -15  -1   0    1.16    0.13
  15   1   0    1.07    0.15
 -15  -1   0    0.88    0.11
 -15  -2   0   -0.07    0.09
  15  -2   0   -0.04    0.10
  15  -2   0   -0.13    0.09
  15  -3   0    9.05    0.47
 -15  -3   0    9.41    0.40
 -15   4   0    0.10    0.07
 -15  -4   0   -0.04    0.06
  15  -4   0    0.03    0.08
  16   0   0    9.59    0.44
 -16   0   0    9.20    0.41
 -16   1   0    0.13    0.09
 -16  -1   0    0.02    0.09
  16  -1   0   -0.01    0.10
 -16  -1   0    0.06    0.08
  16   1   0    0.25    0.13
 -16  -2   0    0.63    0.11
  16  -2   0    0.81    0.11
 -16   2   0    0.68    0.12
 -16  -3   0    0.07    0.08
  16  -3   0   -0.01    0.09
 -16   3   0    0.00    0.08
  16  -4   0    3.79    0.23
  17   0   0    0.07    0.11
 -17   0   0    0.06    0.08
 -17   1   0   37.59    1.38
  17  -1   0   37.37    1.36
  17   1   0   37.65    1.37
 -17  -1   0   36.13    1.36
 -17  -1   0   32.98    1.37
  17  -2   0   -0.18    0.08
 -17  -2   0    0.01    0.08
 -17   2   0    0.03    0.08
 -17   3   0   29.65    1.09
 -17  -3   0   29.79    1.06
  17  -3   0   26.67    1.26
  18   0   0   73.39    2.62
 -18   0   0   70.22    2.65
  18   1   0   -0.10    0.10
 -18   1   0   -0.01    0.08
 -18  -1   0    0.08    0.09
  18  -1   0    0.00    0.10
 -18   2   0    4.44    0.23
  18  -2   0    4.55    0.22
 -18  -2   0    4.29    0.23
 -18   3   0    0.00    0.06
 -18  -3   0   -0.03    0.06
  19   0   0   -0.14    0.09
 -19   0   0    0.02    0.07
 -19   1   0    0.18    0.08
  19  -1   0    0.19    0.09
 -19  -1   0    0.10    0.08
  19   1   0    0.19    0.11
 -19  -2   0   -0.01    0.06
 -19   2   0   -0.02    0.06
   0   0   1   -0.71    0.01
   0   0  -1   -0.72    0.01
   0  -1  -1   -0.43    0.05
   0  -1   1   -0.46    0.03
   0  -2  -1    1.27    0.12
   0  -2   1    1.16    0.11
   0  -3   1    0.00    0.07
   0  -3  -1    0.00    0.08
   0  -4   1    1.09    0.13
   0  -4  -1    1.28    0.13
   0  -4   1    1.24    0.13
   0  -4  -1    1.18    0.14
   0  -4   1    1.11    0.13
   0  -4  -1    1.24    0.14
   0  -5  -1    0.02    0.10
   0  -5   1   -0.03    0.09
   0  -5  -1    0.10    0.10
   0  -5   1    0.00    0.10
   0  -6   1   39.89    1.91
   0  -6  -1   41.33    1.92
   0  -6  -1   40.11    1.93
   0  -6   1   41.87    1.94
   0  -7   1   -0.05    0.09
  -1   0   1    0.01    0.01
   1  -1  -1   20.79    0.97
  -1  -1   1   20.14    0.97
   1  -1   1   20.97    0.97
  -1  -1  -1   20.20    0.97
   1  -2  -1   55.35    2.60
  -1  -2   1   55.89    2.60
  -1  -2  -1   55.67    2.60
   1  -2   1   54.30    2.59
   1  -3  -1    0.58    0.10
  -1  -3   1    0.63    0.09
  -1  -3  -1    0.54    0.10
   1  -3   1    0.73    0.09
  -1  -4   1  163.96    7.41
  -1  -4   1  159.37    7.59
   1  -4  -1  165.08    7.44
   1  -4  -1  155.83    7.41
   1  -4  -1  161.23    7.60
  -1  -4   1  166.10    7.45
   1  -4   1  157.24    7.59
  -1   4   1  161.20    7.88
  -1  -4  -1  166.79    7.45
  -1  -4  -1  164.92    7.41
   1  -4   1  156.62    7.40
  -1  -4  -1  168.85    7.61
   1  -5  -1   12.65    0.66
  -1  -5   1   12.85    0.67
  -1  -5   1   12.77    0.66
  -1  -5  -1   13.26    0.67
   1  -5   1   13.09    0.67
   1  -5   1   12.84    0.66
  -1  -5  -1   13.09    0.67
   1  -6  -1   50.19    2.46
   1  -6  -1   53.31    2.48
  -1  -6   1   55.66    2.49
  -1  -6   1   51.84    2.46
   1  -6   1   53.99    2.49
   1  -6   1   49.62    2.46
  -1  -6  -1   54.38    2.49
  -1  -6  -1   54.68    2.47
  -1  -7   1    0.11    0.10
  -1  -7  -1    0.04    0.09
  -2   0  -1    0.09    0.03
  -2   0   1    0.01    0.02
   2  -1  -1   22.28    1.01
  -2   1  -1   20.54    1.04
  -2  -1   1   22.08    1.01
  -2   1   1   20.55    1.04
  -2  -1  -1   21.32    1.01
  -2  -2   1   51.49    2.45
   2  -2  -1   52.76    2.45
   2  -2   1   53.93    2.44
  -2   2   1   51.30    2.53
  -2  -2  -1   50.98    2.45
  -2  -3   1  241.01   11.22
  -2   3  -1  227.90   11.62
   2  -3  -1  246.48   11.22
  -2  -3  -1  248.31   11.23
  -2   3   1  242.18   11.63
   2  -3   1  237.12   11.22
  -2  -4   1    1.30    0.14
  -2  -4   1    1.25    0.14
   2  -4  -1    1.08    0.13
   2  -4  -1    1.13    0.12
  -2  -4   1    1.23    0.14
   2  -4  -1    1.13    0.13
   2  -4   1    1.14    0.13
  -2  -4  -1    1.14    0.13
  -2  -4  -1    1.37    0.16
   2  -4   1    1.12    0.12
  -2  -4  -1    1.25    0.14
   2  -4   1    1.23    0.13
  -2  -5   1   24.16    0.97
   2  -5  -1   24.12    1.14
  -2  -5   1   23.07    1.14
  -2  -5   1   24.17    1.13
   2  -5  -1   21.30    1.12
  -2  -5  -1   24.07    0.96
   2  -5   1   23.98    1.14
  -2  -5  -1   22.75    1.14
  -2  -5  -1   24.21    1.13
   2  -5   1   20.45    1.11
  -2  -6   1    4.13    0.27
  -2  -6   1    3.78    0.18
  -2  -6   1    3.87    0.29
   2  -6  -1    3.74    0.25
   2  -6  -1    3.61    0.27
  -2  -6  -1    3.76    0.18
  -2  -6  -1    3.46    0.27
  -2  -6  -1    3.40    0.28
   2  -6   1    3.70    0.28
  -2  -7   1    4.37    0.28
  -2  -7  -1    4.19    0.27
  -3   0  -1   -0.21    0.04
  -3   0   1   -0.23    0.04
  -3  -1   1   20.30    0.92
  -3   1  -1   17.74    0.95
  -3  -1   1   19.59    0.96
  -3  -1  -1   19.50    0.93
  -3   1   1   19.27    0.95
  -3   2  -1   18.30    0.93
  -3  -2   1   18.58    0.92
   3  -2  -1   20.08    0.91
  -3   2   1   18.61    0.94
  -3  -2  -1   19.38    0.92
  -3  -3   1    1.05    0.12
   3  -3  -1    0.81    0.10
  -3   3   1    0.96    0.10
  -3  -3  -1    1.13    0.13
   3  -4  -1    7.19    0.38
  -3  -4   1    7.29    0.40
  -3  -4   1    6.71    0.38
   3  -4  -1    6.04    0.37
  -3  -4  -1    7.17    0.30
  -3  -4  -1    6.74    0.39
  -3  -4  -1    6.70    0.40
  -3  -4  -1    6.96    0.39
   3  -4   1    6.93    0.36
  -3  -5   1    3.34    0.27
  -3  -5   1    3.53    0.18
  -3  -5   1    3.75    0.29
   3  -5  -1    3.99    0.28
  -3  -5  -1    3.80    0.28
  -3  -5  -1    3.68    0.18
   3  -5   1    3.86    0.27
  -3  -5  -1    3.88    0.28
  -3  -6   1    5.60    0.35
   3  -6  -1    4.79    0.33
  -3  -6   1    5.06    0.33
  -3  -6   1    5.32    0.25
  -3  -6  -1    5.15    0.33
  -3  -6  -1    5.47    0.35
   3  -6   1    5.55    0.34
  -3  -6  -1    5.35    0.24
  -3  -7   1    0.38    0.11
  -3  -7  -1    0.18    0.10
  -4   0  -1   -0.13    0.05
  -4   0   1   -0.26    0.05
  -4  -1   1  451.86   21.53
  -4  -1   1  452.08   20.78
  -4   1  -1  430.80   21.51
  -4  -1  -1  457.17   20.78
  -4   1   1  435.04   21.52
  -4   2  -1    0.00    0.03
  -4  -2   1    0.03    0.06
  -4  -2  -1    0.14    0.07
  -4   2   1   -0.04    0.04
  -4  -3   1  121.63    5.65
  -4  -3  -1  119.43    5.66
  -4   3   1  120.26    5.84
  -4  -4   1    3.86    0.26
  -4  -4   1    3.76    0.18
   4  -4  -1    3.87    0.25
   4  -4  -1    3.56    0.18
  -4  -4   1    4.01    0.27
  -4  -4  -1    3.77    0.18
   4  -4   1    3.66    0.24
  -4  -4  -1    3.85    0.26
  -4  -4  -1    3.73    0.26
   4  -4   1    3.75    0.25
  -4  -4  -1    4.01    0.28
  -4  -5   1    0.20    0.12
   4  -5  -1    0.33    0.12
  -4  -5   1    0.38    0.11
  -4  -5   1    0.23    0.05
   4  -5   1    0.13    0.11
  -4  -5  -1    0.32    0.12
  -4  -5  -1    0.25    0.05
  -4  -5  -1    0.38    0.12
  -4  -6   1    0.86    0.15
  -4  -6   1    0.79    0.07
  -4  -6   1    0.85    0.13
  -4  -6  -1    0.81    0.07
  -4  -6  -1    0.99    0.15
  -4  -6  -1    0.87    0.13
  -4  -7   1    3.02    0.23
  -4  -7  -1    3.30    0.22
  -5   0  -1    0.09    0.05
  -5   0   1   -0.02    0.05
  -5  -1   1   78.07    3.79
  -5   1  -1   76.95    3.78
  -5  -1  -1   79.72    3.65
  -5   1   1   77.35    3.78
  -5   2  -1   18.35    0.96
  -5  -2   1   20.32    0.95
  -5  -2  -1   20.12    0.95
  -5   2   1   19.49    0.96
  -5  -3   1   10.06    0.53
  -5  -3   1   10.66    0.55
  -5  -3  -1   10.73    0.54
  -5  -3  -1   10.85    0.56
   5  -4  -1   34.94    1.54
  -5  -4   1   34.46    1.54
  -5  -4   1   32.55    1.56
   5  -4  -1   31.75    1.40
  -5  -4   1   31.34    1.35
   5  -4   1   32.56    1.43
   5  -4   1   33.67    1.54
  -5  -4  -1   33.35    1.54
  -5  -4  -1   30.82    1.55
  -5  -4  -1   31.35    1.60
  -5  -4  -1   31.83    1.35
  -5  -5   1    4.39    0.22
  -5  -5   1    4.83    0.33
  -5  -5   1    4.66    0.31
   5  -5   1    4.61    0.30
  -5  -5  -1    4.14    0.23
  -5  -5  -1    4.50    0.32
  -5  -5  -1    4.75    0.31
  -5  -6   1   33.58    1.55
  -5  -6   1   32.29    1.36
  -5  -6   1   34.09    1.57
  -5  -6  -1   31.50    1.36
  -5  -6  -1   33.51    1.57
  -5  -6  -1   31.91    1.55
  -5  -7   1    9.96    0.40
  -5  -7   1    8.74    0.48
  -5  -7  -1    8.56    0.48
  -5  -7  -1    9.88    0.40
  -6   0   1   -0.06    0.05
  -6   0  -1    0.01    0.06
  -6  -1   1   24.33    1.23
  -6   1  -1   23.61    1.21
  -6   1   1   25.02    1.21
  -6  -1  -1   25.23    1.18
  -6  -2   1   43.80    2.01
  -6  -2  -1   43.47    2.02
  -6   2   1   39.82    2.06
  -6  -3   1    1.87    0.17
  -6  -3   1    1.73    0.17
  -6  -3  -1    2.08    0.19
  -6  -3  -1    2.03    0.17
   6  -4  -1    6.58    0.30
   6  -4  -1    7.01    0.33
  -6  -4   1    7.58    0.40
  -6  -4   1    6.72    0.41
  -6  -4  -1    7.12    0.43
  -6  -4  -1    7.47    0.40
   6  -4   1    6.43    0.31
   6  -4   1    7.15    0.38
   6  -4   1    7.64    0.38
  -6  -4  -1    6.87    0.40
  -6  -5   1    0.82    0.15
  -6  -5   1    0.93    0.14
  -6  -5   1    0.74    0.08
   6  -5  -1    0.80    0.07
  -6  -5  -1    1.03    0.15
   6  -5   1    0.75    0.07
  -6  -5  -1    0.69    0.08
  -6  -5  -1    1.11    0.16
  -6  -6   1    0.55    0.11
  -6  -6   1    0.57    0.13
  -6  -6   1    0.52    0.07
  -6  -6  -1    0.62    0.13
  -6  -6  -1    0.59    0.12
  -6  -6  -1    0.55    0.07
  -6  -7   1    8.90    0.38
  -6  -7  -1    8.82    0.38
  -7   0   1   -0.15    0.06
  -7   0  -1   -0.13    0.06
  -7  -1   1   34.73    1.73
  -7   1  -1   33.58    1.71
  -7  -1  -1   36.32    1.66
  -7   1   1   35.00    1.71
  -7  -2   1   54.85    2.54
  -7  -2  -1   55.52    2.54
  -7   2   1   50.30    2.61
  -7  -3   1    3.36    0.25
  -7  -3   1    3.48    0.24
  -7  -3   1    3.29    0.22
   7  -3   1    3.32    0.22
  -7  -3  -1    3.51    0.22
  -7  -3  -1    2.94    0.22
  -7  -3  -1    3.86    0.27
  -7  -4   1   78.85    3.48
  -7  -4   1   75.57    3.51
   7  -4  -1   75.97    3.21
  -7  -4  -1   78.76    3.48
  -7  -4  -1   76.43    3.50
  -7  -4  -1   65.79    3.59
   7  -5  -1    0.22    0.06
  -7  -5   1    0.19    0.11
  -7  -5   1    0.14    0.12
   7  -5  -1    0.07    0.05
   7  -5   1    0.11    0.05
  -7  -5  -1    0.13    0.11
  -7  -5  -1    0.17    0.11
  -7  -6   1   95.88    4.19
  -7  -6   1   91.65    4.15
  -7  -6   1   86.00    3.72
  -7  -6  -1   90.45    4.15
  -7  -6  -1   84.88    3.71
  -7  -6  -1   94.54    4.18
   7  -6   1   89.60    3.70
  -8   0   1    0.15    0.07
  -8   0  -1   -0.02    0.06
  -8   1  -1  109.47    5.37
  -8  -1   1  109.16    5.38
  -8  -1  -1  116.45    5.19
  -8   1   1  107.68    5.37
  -8  -2   1   22.72    1.14
  -8  -2  -1   23.85    1.14
  -8  -3   1   41.24    1.51
   8  -3  -1   43.85    1.79
  -8  -3   1   42.34    1.95
  -8  -3   1   41.63    1.93
  -8  -3   1   35.36    2.00
   8  -3   1   43.28    1.80
  -8  -3  -1   41.91    1.51
  -8  -3  -1   41.39    1.93
  -8  -3  -1   39.01    1.94
  -8  -3  -1   44.74    2.02
   8  -4  -1    2.46    0.17
  -8  -4   1    2.67    0.21
  -8  -4   1    2.40    0.23
  -8  -4  -1    2.50    0.21
  -8  -4  -1    2.45    0.22
   8  -4   1    2.49    0.17
  -8  -5   1    0.54    0.12
  -8  -5   1    0.57    0.14
   8  -5  -1    0.39    0.07
  -8  -5  -1    0.55    0.13
  -8  -5  -1    0.63    0.12
   8  -5   1    0.33    0.07
  -8  -6   1   -0.03    0.10
  -8  -6  -1    0.07    0.10
   8  -6   1    0.00    0.04
  -8  -6  -1    0.01    0.08
  -9   0   1    0.01    0.07
  -9   0  -1    0.02    0.07
  -9  -1   1   -0.01    0.07
  -9   1  -1    0.06    0.06
  -9   1   1    0.06    0.06
  -9  -1  -1    0.03    0.07
   9  -2  -1   34.59    1.56
  -9  -2   1   37.89    1.74
  -9  -2  -1   33.58    1.33
  -9  -2  -1   37.33    1.73
  -9  -3   1    8.95    0.47
  -9  -3   1    6.85    0.49
  -9  -3   1    9.04    0.36
   9  -3  -1    8.97    0.41
  -9  -3   1    8.34    0.44
  -9  -3  -1    7.86    0.45
  -9  -3  -1    9.34    0.36
  -9  -3  -1    9.11    0.51
  -9  -3  -1    8.00    0.44
  -9  -4   1   50.81    2.30
  -9  -4   1   47.17    1.77
   9  -4  -1   49.71    2.10
  -9  -4   1   49.56    2.27
  -9  -4  -1   48.69    2.27
  -9  -4  -1   48.22    2.29
  -9  -4  -1   46.20    1.77
   9  -4   1   49.43    2.10
  -9  -5   1    0.77    0.15
  -9  -5   1    0.75    0.12
   9  -5  -1    0.64    0.08
  -9  -5  -1    0.65    0.12
   9  -5   1    0.53    0.08
  -9  -5  -1    0.78    0.14
  -9  -6   1    3.74    0.25
  -9  -6  -1    3.53    0.24
 -10   0  -1    0.06    0.07
 -10   0   1    0.05    0.08
 -10  -1   1  131.52    6.01
 -10   1   1  121.81    6.22
 -10  -1  -1  130.96    6.01
  10  -2  -1    8.02    0.39
 -10  -2   1    7.81    0.34
 -10  -2   1    8.59    0.45
  10  -2  -1    7.33    0.33
 -10  -2  -1    8.36    0.45
  10  -2   1    7.78    0.39
  10  -2   1    7.14    0.33
 -10  -2  -1    7.57    0.33
  10  -3  -1   61.68    2.59
 -10  -3   1   60.11    2.19
 -10  -3   1   61.25    2.81
 -10  -3  -1   61.61    2.19
  10  -3   1   59.54    2.18
 -10  -3  -1   60.26    2.90
  10  -3   1   61.90    2.59
 -10  -3  -1   55.20    2.80
  10  -4  -1    0.93    0.11
 -10  -4   1    1.08    0.16
 -10  -4   1    1.04    0.10
 -10  -4   1    1.10    0.13
 -10  -4  -1    1.17    0.10
  10  -4   1    0.93    0.11
 -10  -4  -1    1.01    0.13
 -10  -4  -1    1.16    0.15
  10  -5  -1    5.16    0.27
 -10  -5   1    5.50    0.34
 -10  -5  -1    5.14    0.33
  10  -5   1    5.06    0.27
 -10  -5  -1    4.88    0.31
 -10  -6   1    2.60    0.19
 -10  -6  -1    2.01    0.17
  11   0  -1   -0.01    0.07
 -11   0   1   -0.09    0.07
  11   0   1    0.01    0.07
 -11  -1   1    3.28    0.20
  11  -1  -1    3.57    0.20
 -11  -1   1    3.70    0.25
 -11  -1   1    3.17    0.19
 -11  -1  -1    3.30    0.20
  11  -1   1    3.55    0.20
 -11  -1  -1    4.05    0.25
  11  -2  -1    8.40    0.37
 -11  -2   1    9.22    0.39
 -11  -2   1    9.05    0.51
  11  -2  -1    9.13    0.45
 -11  -2  -1    9.35    0.51
  11  -2   1    8.80    0.45
 -11  -2  -1    9.07    0.38
  11  -2   1    8.68    0.37
 -11  -3   1    3.25    0.20
  11  -3  -1    3.53    0.24
 -11  -3   1    3.75    0.27
  11  -3  -1    3.32    0.18
  11  -3   1    2.90    0.18
  11  -3   1    3.84    0.24
 -11  -3  -1    3.57    0.20
  11  -4  -1   19.62    0.88
 -11  -4   1   19.87    0.74
 -11  -4   1   19.99    0.98
 -11  -4  -1   20.38    0.74
  11  -4   1   19.15    0.88
 -11  -4  -1   17.96    0.96
 -11  -5   1    0.29    0.11
  11  -5  -1    0.30    0.08
  11  -5   1    0.27    0.08
 -11  -5  -1    0.45    0.11
  12   0   1    0.14    0.07
  12   0  -1    0.15    0.09
 -12   0   1    0.13    0.09
 -12  -1   1   16.81    0.68
 -12  -1   1   17.10    0.68
  12   1   1   17.32    0.70
  12  -1  -1   17.64    0.68
 -12  -1   1   17.60    0.88
  12  -1   1   17.73    0.68
 -12  -1  -1   17.07    0.68
  12   1  -1   17.24    0.70
 -12  -1  -1   17.60    0.88
 -12  -2   1    1.61    0.19
 -12  -2   1    2.25    0.16
  12  -2  -1    2.14    0.17
  12  -2  -1    2.17    0.16
  12  -2   1    2.09    0.17
  12  -2   1    1.96    0.14
 -12  -2  -1    2.36    0.17
 -12  -2  -1    2.24    0.22
 -12  -3   1   20.62    0.80
  12  -3  -1   21.98    0.94
  12  -3  -1   19.40    0.77
 -12  -3   1   20.10    1.02
  12  -3   1   21.84    0.94
  12  -3   1   19.87    0.77
 -12  -3  -1   20.89    0.79
 -12  -4   1    0.23    0.07
  12  -4  -1    0.04    0.09
 -12  -4   1    0.07    0.11
 -12  -4  -1    0.10    0.07
  12  -4   1    0.01    0.08
 -12  -5   1    1.09    0.14
  12  -5  -1    1.03    0.10
  12  -5   1    1.07    0.10
  13   0   1    0.05    0.09
  13   0  -1    0.00    0.09
 -13  -1   1    4.79    0.26
 -13  -1   1    5.03    0.27
  13   1   1    5.56    0.31
 -13  -1   1    5.02    0.33
  13  -1  -1    5.34    0.28
  13   1  -1    5.60    0.31
  13  -1   1    5.55    0.28
 -13  -1  -1    5.10    0.27
 -13  -1  -1    5.03    0.26
 -13  -1  -1    5.27    0.34
  13  -2  -1   33.21    1.53
 -13  -2   1   35.74    1.30
  13  -2  -1   34.98    1.28
  13  -2   1   33.82    1.53
 -13  -2  -1   34.97    1.30
  13  -2   1   34.44    1.28
  13  -3  -1    1.89    0.13
  13  -3  -1    1.51    0.15
 -13  -3   1    2.05    0.16
 -13  -3  -1    1.50    0.13
  13  -3   1    1.89    0.14
  13  -3   1    1.55    0.15
  13  -4  -1   58.10    2.51
 -13  -4   1   58.83    2.11
  13  -4   1   57.83    2.51
 -13  -4  -1   58.21    2.11
  13  -5  -1    0.15    0.06
  13  -5   1    0.28    0.07
 -14   0   1    0.03    0.08
  14   0   1   -0.24    0.10
  14   0  -1   -0.06    0.10
  14   1   1    8.68    0.41
  14  -1  -1    8.32    0.38
 -14  -1   1    8.37    0.37
 -14  -1   1    8.21    0.38
  14  -1   1    8.21    0.38
 -14  -1  -1    7.88    0.37
 -14  -1  -1    8.11    0.38
  14   1  -1    8.58    0.41
 -14  -2   1    2.35    0.17
  14  -2  -1    2.46    0.17
  14  -2  -1    2.34    0.19
  14  -2   1    2.60    0.17
  14  -2   1    1.91    0.18
 -14  -2  -1    2.77    0.19
 -14  -3   1    3.35    0.21
  14  -3  -1    3.73    0.26
 -14  -3  -1    3.44    0.21
  14  -3   1    3.62    0.25
 -14  -4   1    0.94    0.09
  14  -4  -1    0.72    0.11
 -14  -4  -1    0.89    0.09
  14  -4   1    0.63    0.11
  14  -5   1    2.15    0.14
 -15   0   1    0.03    0.09
  15   0  -1    0.10    0.12
  15   0   1   -0.12    0.10
  15   1   1    4.31    0.29
 -15  -1   1    4.41    0.24
 -15  -1   1    4.35    0.26
  15  -1  -1    4.57    0.27
  15   1  -1    4.57    0.30
  15  -1   1    4.37    0.27
 -15  -1  -1    4.81    0.27
 -15  -1  -1    4.40    0.24
  15  -2  -1    0.57    0.13
 -15  -2   1    1.00    0.12
  15  -2  -1    0.70    0.11
  15  -2   1    0.78    0.11
 -15  -2  -1    1.03    0.13
  15  -2   1    0.73    0.13
 -15  -3   1   -0.03    0.08
  15  -3  -1   -0.08    0.09
  15  -3   1    0.07    0.09
 -15   3   1   -0.09    0.08
 -15  -3  -1    0.11    0.08
 -15  -4   1   12.29    0.48
  15  -4  -1   12.84    0.58
 -15   4  -1   11.86    0.50
  15  -4   1   13.38    0.58
 -15  -4  -1   11.96    0.48
  16   0  -1   -0.11    0.11
  16   0   1   -0.05    0.11
 -16   0  -1    0.02    0.08
 -16   0   1    0.07    0.08
 -16  -1   1   44.54    1.67
  16   1   1   46.36    1.69
 -16  -1   1   43.11    1.69
  16  -1  -1   46.46    1.67
 -16  -1  -1   40.78    1.68
  16  -1   1   45.85    1.67
 -16   1   1   46.70    1.70
  16   1  -1   46.83    1.69
 -16  -1  -1   44.61    1.67
 -16  -2   1    0.13    0.10
  16  -2  -1    0.06    0.09
  16  -2   1    0.01    0.09
 -16  -2  -1    0.01    0.08
 -16   2   1   -0.01    0.09
 -16   3  -1   44.30    1.63
 -16  -3   1   44.12    1.60
  16  -3  -1   42.33    1.90
 -16   3   1   43.64    1.63
  16  -3   1   42.22    1.89
 -16  -3  -1   44.59    1.60
  16  -4  -1    0.39    0.08
 -16   4  -1    0.31    0.08
  16  -4   1    0.34    0.08
 -17   0   1    0.11    0.09
 -17   0  -1    0.07    0.08
  17   0   1    0.10    0.11
  17   0  -1    0.03    0.11
 -17  -1   1    2.21    0.17
  17   1   1    2.51    0.19
 -17   1  -1    2.62    0.18
 -17  -1   1    2.25    0.17
  17  -1  -1    2.26    0.17
  17  -1   1    2.44    0.18
  17   1  -1    2.21    0.18
 -17  -1  -1    2.56    0.19
 -17   1   1    2.53    0.19
  17  -2  -1    0.27    0.09
 -17   2  -1    0.22    0.09
 -17  -2   1    0.18    0.09
 -17   2   1    0.03    0.08
 -17  -2  -1    0.23    0.09
  17  -2   1    0.09    0.09
  17  -3  -1    1.36    0.13
 -17  -3   1    1.56    0.11
 -17   3  -1    1.57    0.13
 -17   3   1    1.45    0.12
  17  -3   1    1.35    0.13
 -17  -3  -1    1.50    0.11
  18   0   1   -0.02    0.11
  18   0  -1   -0.09    0.11
 -18   0   1   -0.01    0.08
 -18   0  -1    0.09    0.08
 -18  -1   1    7.86    0.37
 -18   1  -1    8.62    0.37
  18   1   1    8.43    0.39
  18  -1  -1    8.57    0.38
  18  -1   1    8.35    0.37
 -18   1   1    9.05    0.37
 -18  -1  -1    7.80    0.37
  18   1  -1    8.04    0.39
 -18   2  -1   -0.01    0.07
 -18  -2   1   -0.08    0.07
  18  -2  -1   -0.09    0.07
  18  -2   1   -0.12    0.07
 -18  -2  -1   -0.10    0.08
 -18   2   1    0.06    0.08
 -18   3  -1    7.83    0.33
 -18  -3   1    7.75    0.31
 -18  -3  -1    7.63    0.31
 -19   0  -1   -0.02    0.07
  19   0   1   -0.11    0.09
  19   0  -1    0.02    0.09
 -19   0   1   -0.05    0.07
 -19  -1   1   -0.02    0.08
  19  -1  -1    0.00    0.09
  19   1   1    0.18    0.10
 -19   1  -1    0.07    0.07
  19   1  -1    0.19    0.11
 -19   1   1    0.12    0.07
  19  -1   1    0.13    0.09
 -19  -1  -1    0.00    0.08
 -19  -2   1    0.23    0.07
 -19   2  -1    0.10    0.07
 -19  -2  -1    0.17    0.07
 -19   2   1    0.14    0.07
   0   0   2  481.43   23.48
   0   0  -2  490.81   22.65
   0  -1  -2   -0.47    0.05
   0  -1   2   -0.43    0.03
   0  -2   2  315.83   14.85
   0  -2  -2  322.09   14.86
   0  -3   2   -0.03    0.06
   0  -3  -2    0.02    0.08
   0  -4  -2   38.55    1.84
   0  -4   2   39.90    1.85
   0  -4  -2   38.32    1.84
   0  -4   2   38.18    1.83
   0  -4  -2   41.21    1.89
   0  -5  -2    0.05    0.10
   0  -5   2    0.04    0.10
   0  -5  -2    0.06    0.10
   0  -5   2   -0.05    0.09
   0  -6   2   22.33    1.07
   0  -6  -2   22.21    1.07
   0  -6  -2   21.45    1.06
   0  -6   2   20.76    1.04
   0  -7   2    0.05    0.09
  -1   0   2    0.04    0.04
  -1  -1   2  231.80   11.19
   1  -1  -2  244.40   11.21
  -1  -1   2  231.58   11.61
  -1  -1  -2  242.93   11.23
   1  -1   2  250.01   11.20
   1  -2  -2    0.23    0.07
  -1  -2   2    0.22    0.06
  -1  -2  -2    0.13    0.07
   1  -2   2    0.35    0.05
   1  -3  -2    4.58    0.27
  -1  -3   2    4.39    0.25
   1  -3   2    3.99    0.24
  -1  -3  -2    4.41    0.27
  -1  -4   2    2.73    0.21
   1  -4  -2    2.98    0.21
  -1  -4   2    2.69    0.21
   1  -4  -2    2.78    0.20
   1  -4  -2    2.26    0.21
  -1  -4  -2    2.89    0.22
  -1  -4  -2    3.10    0.23
   1  -4   2    2.39    0.20
  -1   4   2    2.89    0.21
  -1  -4  -2    2.86    0.20
   1  -4   2    2.78    0.21
   1  -5  -2    0.29    0.11
  -1  -5   2    0.19    0.10
   1  -5  -2    0.25    0.10
  -1  -5   2    0.30    0.11
  -1  -5  -2    0.28    0.11
   1  -5   2    0.20    0.10
   1  -5   2    0.13    0.10
  -1  -5  -2    0.10    0.10
   1  -6  -2    0.99    0.15
  -1  -6   2    1.06    0.14
  -1  -6   2    0.94    0.16
   1  -6  -2    0.92    0.14
  -1  -6  -2    0.93    0.15
   1  -6   2    0.84    0.13
  -1  -6  -2    0.96    0.15
   1  -6   2    1.03    0.16
  -1  -7   2   11.53    0.56
  -1  -7  -2   10.58    0.55
  -1  -7  -2   10.63    0.55
  -2   0   2    5.10    0.29
  -2  -1   2   78.19    3.75
  -2  -1   2   77.68    3.61
   2  -1  -2   80.01    3.61
  -2  -1  -2   75.28    3.61
  -2   1   2   75.47    3.74
   2  -2  -2   20.41    0.98
  -2  -2   2   19.60    0.97
  -2  -2  -2   20.68    0.98
  -2   2   2   20.65    1.01
  -2  -3   2    4.64    0.28
   2  -3  -2    5.13    0.29
  -2   3   2    4.71    0.29
  -2  -3  -2    5.15    0.30
   2  -3   2    4.67    0.26
   2  -4  -2    4.11    0.26
  -2  -4   2    3.79    0.26
   2  -4  -2    4.02    0.26
   2  -4  -2    4.03    0.26
  -2  -4   2    4.05    0.26
  -2  -4  -2    4.25    0.27
   2  -4   2    3.96    0.26
   2  -4   2    3.87    0.24
  -2  -4  -2    4.17    0.28
  -2  -4  -2    4.19    0.26
   2  -4   2    3.71    0.25
  -2  -5   2   13.27    0.65
   2  -5  -2   11.66    0.64
   2  -5  -2   13.35    0.66
  -2  -5   2   13.11    0.67
   2  -5   2   12.72    0.66
  -2  -5  -2   12.70    0.66
  -2  -5  -2   13.17    0.53
  -2  -5  -2   11.98    0.66
   2  -5   2   11.53    0.64
  -2  -6   2    0.16    0.13
   2  -6  -2    0.02    0.12
   2  -6  -2    0.15    0.10
  -2  -6   2    0.10    0.10
  -2  -6   2    0.11    0.05
  -2  -6  -2    0.11    0.12
  -2  -6  -2    0.21    0.11
   2  -6   2    0.16    0.12
  -2  -6  -2    0.13    0.04
  -2  -7   2    1.37    0.15
  -2  -7  -2    1.33    0.14
  -2  -7  -2    1.32    0.13
  -3   0  -2   99.79    4.83
  -3  -1   2  333.13   15.73
  -3  -1   2  322.23   15.15
  -3  -1  -2  327.68   15.19
  -3   1   2  317.66   15.72
  -3  -2   2    6.09    0.33
   3  -2  -2    6.69    0.33
  -3   2  -2    5.94    0.31
  -3  -2  -2    6.43    0.34
  -3   2   2    5.72    0.33
  -3  -3   2  190.12    8.84
   3  -3  -2  194.10    8.84
  -3   3   2  183.70    9.16
  -3  -3  -2  189.15    8.86
  -3  -4   2    5.74    0.35
  -3  -4   2    5.86    0.34
   3  -4  -2    6.07    0.34
   3  -4   2    5.65    0.32
  -3  -4  -2    6.23    0.35
  -3  -4  -2    5.34    0.34
  -3  -4  -2    5.85    0.26
  -3  -4  -2    5.80    0.36
  -3  -5   2   84.72    3.77
   3  -5  -2   68.25    3.71
  -3  -5   2   81.67    3.73
   3  -5  -2   81.33    3.74
  -3  -5   2   84.51    3.32
   3  -5   2   81.21    3.75
  -3  -5  -2   79.64    3.73
  -3  -5  -2   80.25    3.75
  -3  -5  -2   85.15    3.32
  -3  -6   2    0.48    0.06
  -3  -6   2    0.42    0.12
  -3  -6   2    0.48    0.14
  -3  -6  -2    0.33    0.05
  -3  -6  -2    0.39    0.13
  -3  -6  -2    0.40    0.12
   3  -6   2    0.44    0.12
  -3  -7   2   66.07    3.08
  -3  -7  -2   65.34    3.07
  -3  -7  -2   67.76    3.06
  -4   0  -2    0.47    0.06
  -4   0   2    0.55    0.06
  -4  -1   2  374.01   17.44
  -4   1  -2  340.19   17.42
  -4   1   2  361.39   17.44
  -4  -1  -2  367.16   16.85
  -4   2  -2    2.60    0.16
  -4  -2   2    3.11    0.19
  -4   2   2    3.21    0.18
  -4  -2  -2    3.60    0.21
  -4  -3   2    8.06    0.42
  -4   3   2    7.56    0.42
  -4  -3  -2    8.02    0.44
  -4  -4   2    0.48    0.11
   4  -4  -2    0.35    0.05
  -4  -4   2    0.47    0.05
  -4  -4   2    0.36    0.10
   4  -4  -2    0.51    0.11
  -4  -4  -2    0.31    0.09
  -4  -4  -2    0.45    0.12
  -4  -4  -2    0.40    0.05
  -4  -4  -2    0.40    0.10
   4  -4   2    0.30    0.09
   4  -4   2    0.52    0.10
   4  -5  -2   28.89    1.37
  -4  -5   2   28.11    1.37
  -4  -5   2   28.32    1.19
  -4  -5   2   28.86    1.39
  -4  -5  -2   28.53    1.38
  -4  -5  -2   28.61    1.37
  -4  -5  -2   28.65    1.19
   4  -5   2   28.25    1.37
  -4  -6   2   10.01    0.44
  -4  -6   2   10.10    0.53
  -4  -6   2   10.25    0.55
  -4  -6  -2   10.15    0.44
  -4  -6  -2    9.65    0.54
  -4  -6  -2    9.98    0.54
  -4  -7   2    0.25    0.10
  -4  -7  -2    0.28    0.09
  -5   0   2    0.19    0.06
  -5   0  -2    0.14    0.05
  -5  -1   2   21.46    1.06
  -5   1  -2   20.24    1.04
  -5   1   2   21.37    1.05
  -5  -1  -2   22.06    1.02
  -5  -2   2    7.76    0.41
  -5   2   2    7.72    0.41
  -5  -2  -2    8.03    0.42
  -5  -3   2   50.70    2.39
  -5  -3   2   53.01    2.46
  -5  -3  -2   50.44    2.40
  -5  -3  -2   54.31    2.48
  -5   3   2   50.71    2.53
   5  -4  -2    0.10    0.09
  -5  -4   2    0.25    0.09
  -5  -4   2    0.11    0.05
  -5  -4   2    0.16    0.10
   5  -4  -2    0.05    0.05
  -5  -4  -2    0.22    0.05
   5  -4   2    0.19    0.09
   5  -4   2    0.14    0.09
  -5  -4  -2    0.04    0.08
   5  -4   2    0.13    0.04
  -5  -4  -2    0.12    0.11
  -5  -4  -2    0.09    0.09
  -5  -5   2   68.05    3.10
  -5  -5   2   66.42    2.76
  -5  -5   2   67.62    3.14
  -5  -5  -2   66.89    3.13
  -5  -5  -2   67.42    2.76
   5  -5   2   66.68    3.11
   5  -5   2   64.71    2.75
  -5  -5  -2   67.97    3.11
  -5  -6   2    0.14    0.10
  -5  -6   2    0.13    0.06
  -5  -6   2    0.27    0.12
  -5  -6  -2    0.07    0.10
  -5  -6  -2    0.03    0.05
  -5  -6  -2    0.05    0.11
  -5  -7   2    9.08    0.50
  -5  -7   2   10.15    0.41
  -5  -7  -2    8.60    0.48
  -5  -7  -2   10.20    0.41
  -6   0  -2  149.14    7.17
  -6   0   2  147.35    7.18
  -6   1  -2    2.93    0.18
  -6  -1   2    3.39    0.22
  -6   1   2    3.08    0.19
  -6  -1  -2    3.10    0.20
  -6  -2   2  157.62    7.48
  -6   2   2  156.07    7.74
  -6  -2  -2  166.13    7.48
  -6  -3   2    1.00    0.11
  -6  -3   2    0.99    0.13
   6  -3  -2    1.04    0.08
  -6  -3  -2    0.87    0.12
  -6  -3  -2    1.19    0.15
   6  -4  -2   34.16    1.43
  -6  -4   2   33.08    1.60
  -6  -4   2   35.22    1.58
   6  -4  -2   33.12    1.38
   6  -4   2   33.10    1.57
   6  -4   2   33.59    1.46
  -6  -4  -2   35.10    1.58
  -6  -4  -2   30.89    1.64
   6  -4   2   32.32    1.38
  -6  -4  -2   32.34    1.59
  -6  -5   2    7.08    0.41
  -6  -5   2    7.34    0.43
   6  -5  -2    6.79    0.31
  -6  -5   2    6.71    0.32
  -6  -5  -2    7.37    0.41
  -6  -5  -2    7.32    0.42
   6  -5   2    6.60    0.31
  -6  -5  -2    6.92    0.33
  -6  -6   2    0.42    0.07
  -6  -6   2    0.68    0.12
  -6  -6   2    0.56    0.14
  -6  -6  -2    0.67    0.07
  -6  -6  -2    0.60    0.13
  -6  -6  -2    0.56    0.13
  -6  -7  -2    0.08    0.04
  -7   0   2  151.67    7.27
  -7   0  -2  148.11    7.26
  -7   1  -2    0.55    0.07
  -7  -1   2    0.56    0.10
  -7   1   2    0.66    0.08
  -7  -1  -2    0.80    0.09
  -7  -2   2    0.32    0.09
  -7  -2  -2    0.32    0.08
  -7   2   2    0.17    0.06
  -7  -3   2    4.92    0.29
  -7  -3   2    5.09    0.31
  -7  -3   2    5.00    0.32
   7  -3  -2    5.32    0.25
  -7  -3   2    4.68    0.22
  -7  -3  -2    4.64    0.22
   7  -3   2    4.92    0.28
  -7  -3  -2    5.09    0.29
  -7  -3  -2    5.37    0.33
  -7  -3  -2    4.22    0.30
  -7  -4   2    1.41    0.17
  -7  -4   2    1.65    0.15
   7  -4  -2    1.11    0.10
  -7  -4  -2    1.28    0.15
  -7  -4  -2    1.86    0.21
   7  -4   2    1.34    0.14
  -7  -4  -2    1.46    0.16
   7  -5  -2    2.86    0.17
  -7  -5   2    3.19    0.25
  -7  -5   2    3.37    0.27
   7  -5   2    2.89    0.17
  -7  -5  -2    3.28    0.26
  -7  -5  -2    3.38    0.26
  -7  -6   2    0.24    0.12
  -7  -6  -2    0.06    0.10
  -7  -6  -2    0.11    0.10
  -7  -6  -2   -0.02    0.06
   7  -6   2   -0.15    0.04
  -8   0   2  188.13    8.92
  -8   0  -2  179.99    8.91
  -8   1  -2   26.48    1.34
  -8  -1   2   26.74    1.36
  -8  -1  -2   28.16    1.31
  -8   1   2   27.29    1.35
  -8  -2   2   58.83    2.72
  -8  -2  -2   59.30    2.72
  -8   2   2   53.73    2.79
   8  -3  -2    0.33    0.07
  -8  -3   2    0.63    0.12
  -8  -3   2    0.26    0.11
  -8  -3   2    0.31    0.08
  -8  -3   2    0.36    0.07
  -8  -3  -2    0.42    0.10
  -8  -3  -2    0.52    0.13
  -8  -3  -2    0.38    0.09
   8  -3   2    0.35    0.09
  -8  -3  -2    0.48    0.07
  -8  -4   2    3.16    0.23
   8  -4  -2    3.32    0.20
  -8  -4   2    3.37    0.26
  -8  -4  -2    2.54    0.27
  -8  -4  -2    3.11    0.24
  -8  -4  -2    3.00    0.24
   8  -5  -2   13.26    0.62
  -8  -5   2   14.20    0.71
  -8  -5   2   14.47    0.74
   8  -5   2   13.45    0.62
  -8  -5  -2   14.31    0.71
  -8  -5  -2   14.40    0.72
  -8  -6   2    0.20    0.11
  -8  -6  -2    0.14    0.09
   8  -6   2    0.10    0.05
  -8  -6  -2    0.21    0.09
  -9   0   2    0.49    0.10
  -9  -1   2    3.27    0.24
  -9   1   2    3.28    0.22
  -9  -1  -2    3.63    0.23
  -9  -2   2   16.09    0.65
   9  -2  -2   16.94    0.76
  -9  -2   2   17.60    0.86
  -9  -2  -2   15.77    0.65
  -9  -2  -2   18.39    0.86
  -9  -3   2   47.70    2.64
  -9  -3   2   56.68    2.01
  -9  -3   2   57.78    2.58
  -9  -3   2   54.57    2.55
   9  -3  -2   57.56    2.37
  -9  -3  -2   56.29    2.01
  -9  -3  -2   52.20    2.58
  -9  -3  -2   57.78    2.66
   9  -3   2   55.89    2.37
  -9  -4   2    2.80    0.25
  -9  -4   2    2.97    0.22
  -9  -4   2    2.70    0.16
   9  -4  -2    2.90    0.20
   9  -4   2    3.00    0.19
  -9  -4  -2    2.82    0.23
  -9  -4  -2    2.88    0.24
  -9  -4  -2    2.83    0.16
  -9  -5   2   53.48    2.42
   9  -5  -2   50.97    2.20
   9  -5   2   50.94    2.20
  -9  -5  -2   49.94    2.39
  -9  -5  -2   51.24    2.41
  -9  -6   2    0.33    0.11
  -9  -6  -2    0.21    0.09
   9  -6   2    0.23    0.05
 -10   0   2    1.17    0.14
 -10  -1   2    3.02    0.24
 -10   1   2    3.11    0.23
 -10  -1  -2    3.56    0.23
  10  -2  -2    3.12    0.18
 -10  -2   2    3.53    0.19
 -10  -2   2    3.69    0.26
  10  -2  -2    3.43    0.22
  10  -2   2    3.31    0.18
 -10  -2  -2    3.13    0.19
 -10  -2  -2    3.48    0.25
  10  -3  -2    3.48    0.23
 -10  -3   2    3.96    0.20
 -10  -3   2    3.92    0.27
 -10  -3  -2    4.04    0.31
 -10  -3  -2    3.75    0.20
  10  -3   2    3.03    0.17
 -10  -4   2    2.17    0.21
  10  -4  -2    1.70    0.14
 -10  -4   2    1.85    0.13
 -10  -4  -2    1.83    0.17
 -10  -4  -2    1.95    0.18
  10  -4   2    1.53    0.14
 -10  -4  -2    1.79    0.12
  10  -5  -2   13.69    0.60
 -10  -5   2   13.85    0.70
  10  -5   2   13.06    0.60
 -10  -5  -2   12.81    0.68
 -10  -5  -2   13.16    0.67
 -10  -6   2    2.66    0.21
  11   0  -2    3.86    0.23
 -11   0   2    4.13    0.28
  11   0   2    4.38    0.23
 -11  -1   2    9.78    0.50
  11  -1  -2    9.45    0.39
 -11  -1   2    9.15    0.39
 -11  -1   2    8.50    0.39
 -11   1   2    9.33    0.52
 -11  -1  -2    8.84    0.39
  11  -1   2    9.17    0.39
 -11  -1  -2   10.34    0.51
 -11  -2   2    0.04    0.09
  11  -2  -2    0.03    0.08
 -11  -2   2    0.12    0.07
  11  -2  -2   -0.04    0.07
  11  -2   2    0.00    0.06
 -11  -2  -2   -0.05    0.06
 -11  -2  -2    0.08    0.09
  11  -2   2   -0.02    0.08
  11  -3  -2   20.06    0.81
  11  -3  -2   22.36    0.99
 -11  -3   2   22.43    0.84
 -11  -3   2   22.88    1.08
  11  -3   2   20.42    0.81
  11  -3   2   23.16    0.99
 -11  -3  -2   22.46    0.84
 -11  -4   2    0.00    0.11
  11  -4  -2   -0.06    0.08
 -11  -4   2    0.08    0.07
  11  -4   2   -0.11    0.08
 -11  -4  -2    0.00    0.06
  11  -5  -2   23.95    1.05
 -11  -5   2   24.28    1.17
  11  -5   2   24.14    1.06
  12   0   2   62.90    2.28
  12   0  -2   62.36    2.28
 -12   0   2   61.18    3.07
  12  -1  -2    0.08    0.08
 -12  -1   2    0.11    0.07
 -12  -1   2    0.07    0.08
 -12  -1   2    0.00    0.06
  12   1   2    0.05    0.09
  12  -1   2    0.03    0.07
 -12  -1  -2    0.08    0.07
 -12  -1  -2    0.08    0.08
  12   1  -2    0.31    0.11
 -12  -2   2   77.96    2.76
  12  -2  -2   77.62    2.75
 -12  -2   2   66.74    3.60
  12  -2  -2   78.15    3.26
 -12  -2  -2   73.58    3.61
  12  -2   2   77.96    3.26
  12  -2   2   76.96    2.75
 -12  -2  -2   76.98    2.76
 -12  -3   2    7.12    0.43
 -12  -3   2    7.13    0.33
  12  -3  -2    6.79    0.30
  12  -3  -2    7.66    0.39
  12  -3   2    6.50    0.30
  12  -3   2    7.61    0.38
 -12  -3  -2    7.30    0.33
 -12  -4   2   19.52    0.75
 -12  -4   2   19.38    0.98
  12  -4  -2   19.96    0.89
 -12  -4  -2   20.17    0.74
  12  -4   2   19.26    0.89
  12  -5  -2    0.58    0.08
 -12  -5   2    0.61    0.12
  12  -5   2    0.59    0.08
 -13   0  -2    0.03    0.08
  13   0   2    0.23    0.10
  13   0  -2    0.00    0.10
 -13  -1   2    9.54    0.56
 -13  -1   2   10.53    0.45
  13  -1  -2   10.16    0.44
 -13  -1   2   10.13    0.44
  13   1   2   10.73    0.47
  13  -1   2   10.71    0.45
 -13  -1  -2   10.29    0.58
 -13  -1  -2   10.45    0.44
  13   1  -2   10.87    0.47
 -13  -2   2   17.70    0.71
  13  -2  -2   17.23    0.83
  13  -2  -2   17.96    0.70
 -13  -2  -2   18.38    0.71
  13  -2   2   18.22    0.70
  13  -2   2   17.55    0.83
 -13  -3   2    7.72    0.34
  13  -3  -2    7.35    0.40
 -13  -3   2    7.27    0.43
  13  -3   2    7.31    0.39
 -13  -3  -2    7.40    0.34
  13  -3   2    7.24    0.31
 -13  -4   2    2.48    0.22
 -13  -4   2    2.36    0.16
  13  -4  -2    2.33    0.20
 -13  -4  -2    2.51    0.16
  13  -4   2    2.40    0.20
  13  -5   2    2.63    0.17
 -14   0   2   69.60    2.68
  14   0   2   74.38    2.65
  14   0  -2   73.32    2.65
 -14  -1   2    0.22    0.09
  14  -1  -2    0.11    0.10
 -14  -1   2    0.30    0.09
  14   1   2    0.20    0.12
  14   1  -2    0.36    0.13
 -14  -1  -2    0.31    0.08
  14  -1   2    0.31    0.11
 -14  -1  -2    0.17    0.08
 -14  -2   2   38.03    1.42
  14  -2  -2   39.06    1.40
  14  -2  -2   37.20    1.67
  14  -2   2   36.26    1.67
 -14  -2  -2   37.57    1.41
  14  -2   2   38.65    1.40
 -14  -3   2    4.59    0.25
  14  -3  -2    4.75    0.30
 -14  -3  -2    4.77    0.25
  14  -3   2    4.36    0.29
  14  -4  -2   11.01    0.53
 -14  -4   2   10.77    0.43
  14  -4   2   11.16    0.53
 -14  -4  -2   11.03    0.43
  14  -5   2    0.10    0.06
  15   0   2   17.44    0.71
 -15   0   2   17.98    0.70
  15   0  -2   16.93    0.71
  15   1   2    8.48    0.41
 -15  -1   2    7.99    0.38
 -15  -1   2    8.67    0.39
  15  -1  -2    8.15    0.40
  15  -1   2    8.27    0.39
 -15   1   2    8.56    0.39
 -15  -1  -2    8.66    0.39
 -15  -1  -2    7.93    0.37
  15   1  -2    8.86    0.42
  15  -2  -2    1.01    0.14
 -15  -2   2    1.30    0.14
  15  -2  -2    1.16    0.13
  15  -2   2    1.39    0.13
 -15   2   2    1.16    0.13
 -15  -2  -2    1.21    0.13
 -15  -3   2    9.94    0.42
  15  -3  -2    9.54    0.49
  15  -3   2    9.74    0.49
 -15   3   2    9.79    0.43
 -15  -3  -2   10.17    0.42
 -15   4  -2    4.00    0.21
  15  -4  -2    4.45    0.25
 -15  -4   2    3.64    0.19
  15  -4   2    4.35    0.25
 -16   0   2   23.17    0.89
  16   0  -2   22.11    0.89
  16   0   2   23.04    0.89
 -16   0  -2   21.74    0.88
 -16  -1   2    0.24    0.10
  16  -1  -2   -0.02    0.10
 -16  -1   2   -0.07    0.08
  16   1   2   -0.01    0.11
  16   1  -2    0.17    0.13
  16  -1   2    0.13    0.11
 -16   1   2    0.12    0.09
 -16  -1  -2    0.10    0.09
  16  -2  -2    0.45    0.10
 -16  -2   2    0.64    0.11
  16  -2   2    0.66    0.11
 -16   2   2    0.62    0.11
 -16  -2  -2    0.34    0.10
 -16  -3   2    0.27    0.08
  16  -3  -2    0.31    0.10
 -16  -3  -2    0.24    0.08
 -16   3   2    0.24    0.09
  16  -3   2    0.03    0.09
 -16   4  -2    1.28    0.10
  16  -4  -2    1.13    0.11
  16  -4   2    1.18    0.11
  17   0  -2    0.94    0.14
 -17   0   2    0.54    0.10
 -17   0  -2    0.76    0.11
  17   0   2    0.90    0.14
 -17  -1   2   14.99    0.63
 -17   1  -2   16.20    0.64
  17  -1  -2   15.63    0.64
 -17  -1   2   16.11    0.64
  17   1   2   15.82    0.65
 -17  -1  -2   15.44    0.64
  17   1  -2   16.64    0.66
  17  -1   2   16.58    0.64
 -17   1   2   15.94    0.64
 -17   2  -2   -0.07    0.08
 -17  -2   2   -0.04    0.08
  17  -2  -2    0.04    0.09
 -17   2   2    0.03    0.08
 -17  -2  -2    0.11    0.08
  17  -2   2    0.07    0.09
 -17  -3   2   23.57    0.85
  17  -3  -2   20.96    1.00
 -17   3  -2   23.54    0.87
  17  -3   2   21.36    1.01
 -17  -3  -2   22.91    0.85
 -17   3   2   23.07    0.87
  18   0  -2   23.76    0.90
 -18   0  -2   22.46    0.90
  18   0   2   23.69    0.90
 -18   0   2   23.73    0.91
  18  -1  -2    0.01    0.10
 -18  -1   2   -0.02    0.08
 -18  -1   2    0.10    0.09
 -18   1  -2   -0.01    0.08
  18   1   2    0.03    0.10
 -18   1   2    0.10    0.08
  18   1  -2    0.11    0.11
  18  -1   2   -0.08    0.09
 -18  -1  -2    0.05    0.08
 -18  -2   2    6.91    0.32
  18  -2  -2    6.90    0.30
 -18   2  -2    7.45    0.32
  18  -2   2    6.93    0.30
 -18  -2  -2    7.37    0.32
 -18   2   2    7.46    0.32
 -18  -3   2    0.47    0.07
 -18   3  -2    0.43    0.08
 -18  -3  -2    0.38    0.07
  19   0  -2    6.36    0.30
 -19   0  -2    5.68    0.27
 -19   0   2    6.14    0.28
  19   0   2    6.21    0.30
  19  -1  -2    0.38    0.10
 -19  -1   2    0.52    0.10
 -19   1  -2    0.43    0.08
  19   1   2    0.63    0.11
  19  -1   2    0.59    0.10
 -19   1   2    0.38    0.09
  19   1  -2    0.23    0.10
 -19  -1  -2    0.40    0.09
 -19  -2   2    1.28    0.11
 -19   2  -2    1.17    0.11
 -19   2   2    1.21    0.11
 -19  -2  -2    1.28    0.10
   0   0  -3    0.01    0.02
   0  -1   3    0.03    0.02
   0  -1  -3    0.03    0.06
   0  -2  -3   80.05    3.69
   0  -2   3   77.46    3.68
   0  -3   3    0.10    0.06
   0  -3  -3   -0.04    0.08
   0  -4   3   55.17    2.59
   0  -4  -3   59.23    2.68
   0  -4   3   55.26    2.62
   0  -4  -3   55.11    2.60
   0  -4  -3   55.86    2.61
   0  -5   3    0.14    0.10
   0  -5  -3   -0.11    0.10
   0  -5   3   -0.04    0.09
   0  -5  -3    0.09    0.09
   0  -5  -3    0.05    0.10
   0  -6   3   56.21    2.72
   0  -6  -3   58.54    2.74
   0  -6  -3   59.34    2.73
   0  -6   3   60.83    2.75
   0  -7   3   -0.09    0.09
  -1   0  -3   -0.14    0.02
  -1   0   3   -0.16    0.03
   1   0  -3   -0.14    0.02
  -1  -1   3   15.38    0.74
  -1  -1   3   14.37    0.71
   1  -1  -3   15.22    0.72
  -1   1   3   15.27    0.75
  -1  -1  -3   14.92    0.72
  -1  -2   3    9.10    0.46
   1  -2  -3    9.44    0.47
  -1  -2  -3    9.71    0.48
   1  -2   3    9.11    0.45
   1  -3  -3   23.79    1.10
  -1  -3   3   21.62    1.08
   1  -3   3   21.70    1.08
  -1  -3  -3   23.39    1.10
   1  -4  -3  130.71    6.19
  -1  -4   3  137.22    6.23
   1  -4  -3  139.81    6.36
  -1  -4   3  137.49    6.19
   1  -4  -3  138.98    6.22
   1  -4   3  134.91    6.22
   1  -4   3  129.05    5.73
  -1   4   3  138.57    6.59
  -1  -4  -3  130.81    6.22
   1  -4   3  130.72    6.18
  -1  -4  -3  136.03    6.20
  -1  -4  -3  140.45    6.37
  -1  -5   3    0.76    0.12
  -1  -5   3    0.65    0.13
   1  -5  -3    0.62    0.13
   1  -5  -3    0.43    0.11
   1  -5  -3    0.66    0.13
  -1  -5  -3    0.47    0.13
  -1  -5  -3    0.81    0.13
   1  -5   3    0.53    0.12
  -1  -5  -3    0.39    0.12
   1  -5   3    0.64    0.11
  -1  -6   3   80.22    3.69
   1  -6  -3   76.47    3.69
  -1  -6   3   86.87    3.28
  -1  -6   3   81.43    3.73
   1  -6  -3   79.40    3.71
  -1  -6  -3   81.47    3.70
   1  -6   3   70.77    3.68
   1  -6   3   80.92    3.72
  -1  -6  -3   82.69    3.72
  -1  -7   3    0.97    0.13
  -1  -7  -3    0.78    0.11
  -2   0   3    0.00    0.04
   2  -1  -3   92.89    4.28
  -2  -1   3   89.04    4.27
  -2  -1   3   93.65    4.44
  -2   1   3   91.54    4.44
  -2  -1  -3   91.35    4.28
  -2  -2   3   28.63    1.42
   2  -2  -3   30.74    1.44
  -2   2   3   31.19    1.48
  -2  -2  -3   30.03    1.44
   2  -3  -3  132.94    6.16
  -2  -3   3  123.96    6.14
  -2   3   3  133.97    6.38
  -2  -3  -3  135.07    6.17
  -2  -4   3    3.49    0.23
   2  -4  -3    3.16    0.24
   2  -4  -3    3.59    0.24
   2  -4  -3    3.16    0.23
  -2  -4   3    3.23    0.25
  -2  -4  -3    3.59    0.15
  -2  -4  -3    3.53    0.23
  -2  -4  -3    3.50    0.26
  -2   4   3    3.31    0.24
  -2  -4  -3    3.38    0.25
   2  -4   3    3.48    0.22
   2  -4   3    3.19    0.22
   2  -5  -3    1.50    0.16
  -2  -5   3    1.69    0.17
   2  -5  -3    1.75    0.18
  -2  -5   3    1.59    0.19
   2  -5   3    1.53    0.17
  -2  -5  -3    1.68    0.18
   2  -5   3    1.23    0.15
  -2  -5  -3    1.74    0.18
  -2  -5  -3    1.52    0.10
   2  -6  -3    0.03    0.11
   2  -6  -3    0.00    0.10
  -2  -6   3   -0.02    0.12
  -2  -6   3    0.19    0.10
  -2  -6   3    0.04    0.04
   2  -6   3    0.03    0.11
  -2  -6  -3    0.02    0.04
  -2  -6  -3    0.06    0.11
  -2  -6  -3    0.12    0.11
  -2  -7   3    1.98    0.18
  -2  -7  -3    1.41    0.14
  -2  -7  -3    1.50    0.14
  -3   0   3   -0.04    0.04
  -3  -1   3  965.56   45.75
  -3  -1   3 1000.00   47.47
  -3  -1  -3  999.84   45.81
  -3   1   3  963.85   47.45
   3  -2  -3    0.62    0.08
  -3  -2   3    0.63    0.08
  -3  -2  -3    0.56    0.10
  -3   2   3    0.73    0.08
  -3  -3   3   97.94    4.82
   3  -3  -3  103.92    4.83
  -3  -3  -3  105.07    4.84
  -3   3   3  104.46    5.00
  -3  -4   3    3.16    0.22
   3  -4  -3    3.23    0.22
  -3  -4   3    2.83    0.23
   3  -4  -3    2.91    0.22
   3  -4  -3    2.57    0.22
  -3  -4  -3    2.85    0.24
  -3  -4  -3    3.24    0.25
   3  -4   3    2.95    0.21
  -3  -4  -3    3.15    0.15
  -3  -4  -3    3.00    0.22
   3  -4   3    2.85    0.21
   3  -5  -3   22.43    1.27
  -3  -5   3   27.52    1.28
  -3  -5   3   28.12    1.12
  -3  -5   3   28.25    1.32
   3  -5  -3   26.40    1.29
  -3  -5  -3   27.12    1.30
  -3  -5  -3   26.50    1.29
   3  -5   3   27.04    1.29
  -3  -5  -3   27.52    1.11
  -3  -6   3    0.39    0.11
  -3  -6   3    0.32    0.06
  -3  -6   3    0.23    0.13
  -3  -6  -3    0.28    0.05
  -3  -6  -3    0.38    0.12
  -3  -6  -3    0.35    0.12
   3  -6   3    0.36    0.12
  -3  -7   3    4.39    0.28
  -3  -7  -3    4.44    0.27
  -3  -7  -3    4.19    0.26
  -4   0   3    0.06    0.05
  -4  -1   3  693.41   33.57
  -4   1   3  688.27   33.55
  -4  -1  -3  701.18   32.39
  -4  -2   3    3.53    0.22
  -4  -2  -3    3.91    0.24
  -4   2   3    3.88    0.22
  -4  -3   3   35.02    1.67
  -4  -3   3   32.72    1.63
  -4  -3  -3   37.36    1.69
  -4   3   3   35.17    1.73
  -4  -4   3    0.84    0.13
   4  -4  -3    0.48    0.05
   4  -4  -3    0.55    0.11
  -4  -4   3    0.68    0.11
   4  -4   3    0.59    0.11
  -4  -4  -3    0.50    0.11
  -4  -4  -3    0.58    0.12
   4  -4   3    0.32    0.10
  -4  -4  -3    0.35    0.12
  -4  -4  -3    0.57    0.06
  -4  -5   3   22.92    1.09
  -4  -5   3   21.98    0.91
   4  -5  -3   21.66    1.06
  -4  -5  -3   20.87    1.06
  -4  -5  -3   22.34    0.91
   4  -5   3   20.41    1.05
  -4  -5  -3   21.02    1.06
  -4  -6   3    0.99    0.08
  -4  -6   3    0.98    0.17
  -4  -6   3    0.99    0.14
  -4  -6  -3    0.84    0.08
  -4  -6  -3    1.02    0.15
  -4  -6  -3    1.23    0.15
  -4  -7   3    5.94    0.24
  -4  -7   3    5.22    0.32
  -4  -7  -3    4.73    0.30
  -5   0   3    0.09    0.06
  -5   1  -3    9.78    0.51
  -5  -1   3   10.44    0.54
  -5  -1  -3   10.70    0.51
  -5   1   3   10.43    0.52
  -5  -2   3    0.21    0.07
  -5   2   3    0.20    0.06
  -5  -2  -3    0.24    0.08
  -5  -3   3    0.20    0.08
  -5  -3   3    0.30    0.08
  -5  -3  -3    0.22    0.09
  -5  -3  -3    0.58    0.12
  -5   3   3    0.24    0.07
  -5  -4   3   56.52    2.51
   5  -4  -3   59.10    2.52
   5  -4  -3   55.60    2.22
  -5  -4   3   52.32    2.23
   5  -4  -3   52.48    2.31
  -5  -4   3   55.79    2.54
  -5  -4  -3   50.55    2.60
   5  -4   3   54.27    2.52
  -5  -4  -3   50.55    2.23
   5  -4   3   54.39    2.33
   5  -4   3   52.92    2.22
  -5  -4  -3   55.60    2.52
  -5  -4  -3   53.29    2.53
   5  -5  -3   10.62    0.46
  -5  -5   3   11.55    0.60
  -5  -5   3   10.78    0.47
  -5  -5   3   11.39    0.57
  -5  -5  -3   10.62    0.58
  -5  -5  -3   10.35    0.57
   5  -5   3   10.47    0.46
   5  -5   3   10.56    0.56
  -5  -5  -3   10.66    0.47
  -5  -6   3   28.59    1.33
  -5  -6   3   27.08    1.17
  -5  -6   3   28.25    1.36
  -5  -6  -3   28.56    1.34
  -5  -6  -3   27.38    1.16
  -5  -6  -3   27.77    1.34
  -5  -7   3    0.30    0.10
  -5  -7   3    0.18    0.04
  -5  -7  -3    0.26    0.04
  -5  -7  -3    0.16    0.08
  -6   0   3   -0.01    0.06
  -6   1  -3   63.78    3.25
  -6  -1   3   68.81    3.27
  -6  -1  -3   65.58    3.15
  -6   1   3   70.12    3.26
  -6  -2   3   60.40    3.04
  -6   2   3   65.61    3.15
  -6  -2  -3   67.91    3.05
   6  -3  -3    0.07    0.05
  -6  -3   3    0.12    0.08
  -6  -3   3    0.00    0.08
  -6  -3   3    0.10    0.07
  -6  -3  -3    0.15    0.10
  -6  -3  -3    0.13    0.08
  -6   3   3    0.02    0.06
  -6  -4   3   73.69    3.43
   6  -4  -3   74.70    3.14
   6  -4  -3   71.15    3.02
  -6  -4   3   74.52    3.39
   6  -4   3   76.26    3.16
  -6  -4  -3   74.33    3.42
  -6  -4  -3   68.68    3.51
  -6  -4  -3   75.45    3.40
  -6  -5   3    0.74    0.15
   6  -5  -3    0.64    0.06
  -6  -5   3    0.54    0.13
  -6  -5   3    0.65    0.08
  -6  -5  -3    0.69    0.13
   6  -5   3    0.52    0.06
  -6  -5  -3    0.50    0.13
  -6  -5  -3    0.59    0.08
  -6  -6   3   30.63    1.30
  -6  -6   3   32.57    1.51
  -6  -6  -3   30.56    1.30
   6  -6   3   31.48    1.29
  -6  -6  -3   30.82    1.49
  -6  -6  -3   31.20    1.48
  -7   0   3   -0.03    0.06
  -7   1  -3    3.34    0.20
  -7  -1   3    3.55    0.24
  -7   1   3    3.67    0.22
  -7  -1  -3    3.65    0.22
  -7  -2   3   45.38    2.24
  -7  -2  -3   49.12    2.25
  -7   2   3   46.87    2.30
   7  -3  -3    1.57    0.13
  -7  -3   3    1.87    0.17
  -7  -3   3    1.62    0.17
  -7  -3   3    1.52    0.14
  -7  -3   3    1.56    0.12
   7  -3   3    1.60    0.14
  -7  -3  -3    2.27    0.20
  -7  -3  -3    1.74    0.16
  -7  -3  -3    1.76    0.12
   7  -4  -3  133.14    5.56
  -7  -4   3  129.21    6.03
  -7  -4   3  140.33    5.99
  -7  -4  -3  134.41    6.00
  -7  -4  -3  116.00    6.17
   7  -4   3  133.68    5.55
  -7  -4  -3  128.45    6.02
  -7  -5   3    8.98    0.47
  -7  -5   3    8.95    0.50
  -7  -5  -3    8.38    0.48
   7  -5   3    8.34    0.39
  -7  -5  -3    8.29    0.48
  -7  -6   3   55.00    2.46
   7  -6   3   51.37    2.15
  -7  -6  -3   50.00    2.16
  -7  -6  -3   52.34    2.44
  -7  -6  -3   53.12    2.43
  -8   0   3    0.01    0.06
  -8  -1   3  105.71    5.21
  -8  -1  -3  109.43    5.02
  -8   1   3  106.07    5.20
  -8  -2   3    3.51    0.25
  -8  -2  -3    3.57    0.25
  -8   2   3    3.67    0.23
  -8  -3   3    4.67    0.30
  -8  -3   3    4.59    0.22
   8  -3  -3    4.59    0.25
  -8  -3   3    4.83    0.27
  -8  -3  -3    4.32    0.28
  -8  -3  -3    4.48    0.21
   8  -3   3    4.64    0.27
  -8  -3  -3    4.83    0.32
   8  -4  -3    0.94    0.10
  -8  -4   3    0.87    0.13
  -8  -4   3    0.70    0.08
  -8  -4   3    0.85    0.15
  -8  -4  -3    0.76    0.13
   8  -4   3    0.67    0.12
  -8  -4  -3    0.89    0.13
  -8  -4  -3    0.65    0.16
  -8  -5   3   14.73    0.74
  -8  -5   3   15.51    0.77
   8  -5  -3   14.56    0.65
  -8  -5  -3   14.58    0.75
   8  -5   3   14.08    0.65
  -8  -5  -3   14.84    0.74
  -8  -6   3   11.77    0.57
  -8  -6  -3   10.10    0.54
   8  -6   3   10.63    0.46
  -8  -6  -3   10.38    0.54
  -9   0   3    0.00    0.08
  -9  -1   3  177.35    8.65
  -9   1   3  176.09    8.64
  -9  -1  -3  181.43    8.34
   9  -2  -3    6.79    0.31
  -9  -2   3    7.36    0.42
   9  -2  -3    7.67    0.36
  -9  -2   3    7.08    0.31
  -9  -2  -3    7.00    0.31
   9  -2   3    6.64    0.30
  -9   2   3    7.53    0.40
  -9  -2  -3    7.94    0.42
   9  -3  -3   44.70    1.90
  -9  -3   3   42.41    2.04
  -9  -3   3   44.06    1.61
  -9  -3   3   43.91    2.07
  -9  -3  -3   43.48    1.61
   9  -3   3   43.62    1.90
  -9  -3  -3   45.59    2.14
  -9  -4   3   16.10    0.84
  -9  -4   3   15.81    0.62
  -9  -4   3   17.08    0.81
   9  -4  -3   17.34    0.74
  -9  -4  -3   16.57    0.81
  -9  -4  -3   16.20    0.62
  -9  -4  -3   15.57    0.82
  -9  -5   3   26.48    1.23
   9  -5  -3   24.48    1.08
  -9  -5  -3   23.49    1.20
   9  -5   3   24.85    1.08
  -9  -6   3   11.72    0.55
  -9  -6  -3    9.40    0.51
  -9  -6  -3    9.74    0.51
 -10   0   3    0.00    0.08
 -10  -1   3  227.51   10.79
  10  -1  -3  214.11    7.97
  10  -1   3  210.10    7.96
 -10   1   3  222.49   10.78
 -10  -1  -3  238.16   10.41
  10  -2  -3    2.64    0.20
 -10  -2   3    2.42    0.22
 -10  -2   3    2.55    0.17
  10  -2  -3    2.40    0.16
 -10  -2  -3    2.63    0.16
 -10  -2  -3    2.76    0.22
  10  -2   3    2.41    0.15
 -10  -3   3   63.76    2.25
  10  -3  -3   63.21    2.66
 -10  -3   3   64.07    2.89
  10  -3   3   61.05    2.65
 -10  -3  -3   62.27    2.97
  10  -3   3   55.96    2.22
 -10  -3  -3   61.97    2.24
 -10  -4   3   -0.11    0.10
  10  -4  -3   -0.08    0.08
 -10  -4   3   -0.08    0.07
  10  -4   3    0.00    0.08
 -10  -4  -3    0.01    0.06
 -10  -4  -3   -0.06    0.09
  10  -5  -3   10.11    0.46
 -10  -5   3   10.07    0.55
  10  -5   3   10.21    0.46
 -10  -5  -3    9.39    0.52
 -10  -6   3    0.20    0.09
 -11   0   3    0.03    0.08
  11   0  -3    0.06    0.08
  11   0   3    0.13    0.08
 -11  -1   3   32.96    1.30
 -11  -1   3   35.90    1.68
 -11  -1   3   35.16    1.75
 -11  -1   3   33.12    1.29
  11  -1  -3   34.99    1.29
 -11   1   3   34.91    1.74
  11  -1   3   34.74    1.29
 -11  -1  -3   37.27    1.69
 -11  -1  -3   33.58    1.29
  11  -2  -3    2.36    0.17
 -11  -2   3    2.41    0.17
 -11  -2   3    2.64    0.23
  11  -2  -3    2.22    0.20
 -11  -2  -3    2.71    0.22
  11  -2   3    2.63    0.16
 -11  -2  -3    2.38    0.17
  11  -3  -3    5.14    0.25
 -11  -3   3    6.24    0.37
 -11  -3   3    5.81    0.28
  11  -3  -3    5.81    0.32
  11  -3   3    5.19    0.25
 -11  -3  -3    5.78    0.27
  11  -3   3    5.69    0.31
 -11  -4   3   15.44    0.82
  11  -4  -3   16.00    0.73
 -11  -4   3   16.07    0.61
  11  -4   3   15.62    0.73
 -11  -4  -3   16.34    0.61
  11  -5  -3   -0.03    0.07
 -11  -5   3   -0.07    0.11
  11  -5   3   -0.09    0.07
 -12   0   3    0.04    0.10
  12   0   3   -0.09    0.08
  12   0  -3    0.02    0.09
  12  -1  -3   31.10    1.11
 -12  -1   3   28.67    1.11
 -12  -1   3   28.68    1.12
  12   1   3   29.14    1.12
  12   1  -3   29.78    1.13
  12  -1   3   29.12    1.11
 -12  -1  -3   30.36    1.44
 -12  -1  -3   28.19    1.11
  12  -2  -3    2.82    0.18
  12  -2  -3    2.21    0.18
 -12  -2   3    2.41    0.17
 -12  -2   3    1.68    0.20
  12  -2   3    2.08    0.18
  12  -2   3    2.25    0.17
 -12  -2  -3    2.52    0.18
 -12  -2  -3    2.25    0.22
  12  -3  -3    5.55    0.26
 -12  -3   3    5.49    0.37
  12  -3  -3    5.98    0.33
 -12  -3   3    6.14    0.28
  12  -3   3    5.35    0.25
 -12  -3  -3    5.72    0.28
  12  -3   3    6.02    0.33
 -12  -4   3    5.21    0.35
 -12  -4   3    5.13    0.25
  12  -4  -3    5.10    0.30
  12  -4   3    5.08    0.29
 -12  -4  -3    5.27    0.24
 -12  -5   3    1.76    0.17
  12  -5   3    1.32    0.11
 -13   0   3   -0.08    0.07
 -13   0  -3   -0.01    0.08
 -13   0   3   -0.06    0.09
  13   0  -3   -0.04    0.10
  13   0   3    0.00    0.09
 -13  -1   3    0.44    0.11
 -13  -1   3    0.36    0.09
  13  -1  -3    0.54    0.11
 -13  -1   3    0.38    0.09
  13   1   3    0.47    0.11
 -13  -1  -3    0.39    0.10
  13   1  -3    0.30    0.12
  13  -1   3    0.34    0.10
  13  -2  -3   23.99    1.10
  13  -2  -3   24.84    0.93
 -13  -2   3   24.66    0.94
 -13  -2  -3   24.47    0.94
  13  -2   3   24.47    0.93
  13  -2   3   23.96    1.10
  13  -3  -3    2.51    0.22
 -13  -3   3    2.55    0.24
 -13  -3   3    2.31    0.16
  13  -3   3    2.43    0.21
 -13  -3  -3    2.04    0.15
  13  -3   3    2.52    0.15
 -13  -4   3   52.29    1.88
 -13  -4   3   50.40    2.43
  13  -4  -3   52.92    2.24
  13  -4   3   51.24    2.24
 -13  -4  -3   52.20    1.88
 -13  -5   3    1.71    0.16
  13  -5   3    1.71    0.14
  14   0   3    0.00    0.11
  14   0  -3   -0.16    0.10
 -14   0   3   -0.03    0.08
  14  -1  -3   14.68    0.60
 -14  -1   3   14.51    0.60
 -14  -1   3   14.15    0.59
  14   1   3   14.44    0.61
 -14  -1  -3   14.23    0.59
 -14   1   3   15.21    0.60
 -14  -1  -3   13.01    0.58
  14   1  -3   16.02    0.62
  14  -1   3   14.74    0.60
  14  -2  -3   16.71    0.65
  14  -2  -3   16.18    0.78
 -14  -2   3   16.81    0.66
  14  -2   3   16.51    0.65
  14  -2   3   16.31    0.78
 -14  -2  -3   16.27    0.66
 -14  -3   3    0.37    0.10
  14  -3  -3    0.24    0.11
 -14   3   3    0.47    0.10
 -14  -3  -3    0.37    0.09
  14  -3   3    0.34    0.11
  14  -4  -3   12.01    0.57
 -14  -4   3   12.20    0.47
  14  -4   3   11.98    0.56
 -14  -4  -3   11.63    0.46
  14  -5   3    1.43    0.13
  15   0   3    0.02    0.11
 -15   0   3    0.07    0.09
  15   0  -3    0.05    0.11
 -15  -1   3   37.82    1.43
  15   1   3   38.59    1.45
 -15  -1   3   36.71    1.44
  15  -1  -3   37.99    1.43
  15   1  -3   38.60    1.44
 -15  -1  -3   37.47    1.43
  15  -1   3   38.82    1.43
 -15   1   3   39.00    1.45
  15  -2  -3    0.04    0.11
  15  -2  -3    0.12    0.10
 -15  -2   3    0.16    0.09
 -15  -2  -3   -0.05    0.08
  15  -2   3   -0.01    0.09
 -15   2   3    0.22    0.10
  15  -3  -3    0.88    0.13
 -15  -3   3    1.26    0.13
  15  -3   3    1.22    0.14
 -15   3   3    1.23    0.13
 -15  -3  -3    1.15    0.12
  15  -4  -3    9.92    0.45
 -15  -4   3    8.51    0.37
  15  -4   3    9.57    0.45
 -16   0  -3   -0.05    0.08
  16   0   3    0.05    0.11
 -16   0   3   -0.05    0.09
  16   0  -3   -0.23    0.11
  16  -1  -3   67.70    2.46
  16   1   3   68.73    2.47
 -16  -1   3   68.60    2.47
 -16  -1   3   64.27    2.49
  16   1  -3   68.63    2.48
 -16   1   3   67.12    2.50
 -16  -1  -3   66.16    2.46
  16  -1   3   66.75    2.46
  16  -2  -3    2.45    0.16
 -16  -2   3    2.33    0.18
 -16  -2  -3    2.08    0.17
 -16   2   3    2.58    0.18
  16  -2   3    2.44    0.16
 -16  -3   3   56.01    2.01
  16  -3  -3   52.79    2.38
 -16  -3  -3   57.03    2.01
 -16   3   3   56.19    2.04
  16  -3   3   53.00    2.38
  16  -4  -3    0.04    0.07
 -16   4  -3    0.05    0.06
  16  -4   3   -0.02    0.07
 -17   0   3    0.08    0.09
  17   0   3   -0.12    0.11
 -17   0  -3    0.07    0.08
  17   0  -3   -0.04    0.11
  17   1   3   13.12    0.56
 -17  -1   3   12.39    0.53
  17  -1  -3   13.20    0.54
 -17  -1   3   12.86    0.54
 -17   1  -3   12.97    0.54
 -17  -1  -3   12.61    0.54
  17   1  -3   13.28    0.56
  17  -1   3   13.41    0.54
 -17   1   3   13.36    0.54
  17  -2  -3    1.01    0.11
 -17  -2   3    1.16    0.12
  17  -2   3    1.09    0.11
 -17   2   3    1.42    0.13
 -17  -2  -3    1.08    0.12
  17  -3  -3    6.64    0.37
 -17   3  -3    7.80    0.33
 -17  -3   3    7.67    0.31
  17  -3   3    6.51    0.37
 -17  -3  -3    7.62    0.31
 -17   3   3    7.18    0.32
 -18   0  -3    0.00    0.07
 -18   0   3   -0.03    0.08
  18   0   3    0.00    0.10
  18   0  -3    0.10    0.11
  18  -1  -3    8.54    0.37
 -18   1  -3    8.36    0.36
 -18  -1   3    7.45    0.36
 -18  -1   3    7.98    0.37
  18   1   3    7.94    0.38
 -18   1   3    8.74    0.37
  18   1  -3    8.87    0.40
 -18  -1  -3    8.14    0.37
  18  -1   3    8.36    0.37
 -18   2  -3   -0.03    0.07
  18  -2  -3    0.03    0.07
 -18  -2   3    0.00    0.08
  18  -2   3    0.15    0.07
 -18   2   3    0.06    0.08
 -18  -2  -3   -0.09    0.07
 -18  -3   3    5.98    0.26
 -18   3  -3    6.19    0.28
  19   0   3   -0.12    0.09
  19   0  -3   -0.03    0.09
 -19   0  -3    0.03    0.07
 -19   0   3    0.02    0.07
 -19  -1   3   -0.10    0.07
  19   1   3    0.09    0.10
 -19   1  -3   -0.01    0.07
  19  -1  -3    0.10    0.09
  19  -1   3    0.00    0.09
 -19   1   3   -0.01    0.07
  19   1  -3    0.19    0.11
 -19  -1  -3    0.01    0.07
 -19  -2   3    5.10    0.25
 -19   2  -3    5.59    0.25
 -19  -2  -3    5.44    0.25
 -19   2   3    5.65    0.25
   0   0   4  187.98    9.09
   0   0  -4  188.32    8.77
   0  -1  -4    0.07    0.06
   0  -1   4   -0.02    0.04
   0  -2  -4  305.44   13.88
   0  -2   4  290.01   13.86
   0  -3   4   -0.02    0.05
   0  -3  -4    0.08    0.09
   0  -4  -4   16.37    0.79
   0  -4   4   15.63    0.78
   0  -4  -4   16.34    0.80
   0  -4  -4   16.58    0.82
   0  -4   4   15.60    0.80
   0  -5  -4    0.00    0.11
   0  -5   4    0.00    0.09
   0  -5   4    0.04    0.10
   0  -5  -4    0.02    0.11
   0  -6   4    0.08    0.05
   0  -6  -4    0.16    0.12
   0  -6   4    0.20    0.13
   0  -6  -4    0.07    0.11
   0  -7   4   -0.02    0.09
  -1   0   4   34.71    1.66
   1   0  -4   35.22    1.60
  -1   0  -4   32.87    1.60
   1  -1  -4    0.06    0.06
  -1  -1   4    0.18    0.05
  -1  -1  -4    0.18    0.07
  -1   1   4    0.16    0.07
  -1  -2   4  119.03    5.81
   1  -2  -4  127.37    5.83
  -1  -2  -4  127.72    5.84
  -1  -3   4   13.12    0.69
   1  -3  -4   14.93    0.72
  -1  -3  -4   15.09    0.73
  -1  -4   4   62.02    2.80
   1  -4  -4   61.64    2.89
   1  -4  -4   58.80    2.81
   1  -4  -4   62.49    2.82
  -1  -4   4   60.55    2.83
   1  -4   4   55.74    2.60
   1  -4   4   58.16    2.80
  -1   4   4   62.05    2.99
  -1  -4  -4   60.84    2.82
  -1  -4  -4   62.52    2.90
  -1  -4  -4   61.50    2.82
   1  -4   4   62.35    2.83
   1  -5  -4   28.88    1.29
  -1  -5   4   26.35    1.27
  -1  -5   4   26.95    1.30
   1  -5  -4   25.65    1.28
  -1  -5  -4   27.12    1.29
  -1  -5  -4   26.99    1.29
   1  -5   4   25.56    1.26
   1  -5   4   26.51    1.29
   1  -5   4   25.54    1.18
  -1  -6   4    0.11    0.05
   1  -6  -4    0.18    0.11
  -1  -6   4    0.07    0.13
   1  -6  -4    0.20    0.11
   1  -6   4    0.15    0.12
  -1  -6  -4    0.03    0.11
  -1  -6  -4    0.05    0.04
  -1  -6  -4    0.00    0.11
  -1  -7   4   12.29    0.62
  -2   0   4  323.37   15.69
  -2   0  -4  325.98   15.14
  -2  -1   4   47.71    2.23
  -2  -1   4   43.70    2.14
   2  -1  -4   46.75    2.15
  -2  -1  -4   45.33    2.16
  -2  -2   4   49.98    2.46
   2  -2  -4   53.26    2.47
  -2  -2  -4   53.72    2.48
  -2   2   4   53.05    2.56
   2  -3  -4   56.90    2.69
  -2   3   4   56.82    2.79
  -2  -3  -4   56.98    2.70
  -2  -4   4   19.84    0.99
   2  -4  -4   20.47    1.00
   2  -4  -4   21.18    0.98
  -2  -4   4   20.62    0.97
   2  -4  -4   19.19    0.98
  -2   4   4   20.70    1.04
  -2  -4  -4   20.16    1.02
  -2  -4  -4   21.18    0.84
   2  -4   4   19.98    0.98
  -2  -4  -4   20.34    0.98
  -2  -4  -4   19.74    0.98
   2  -4   4   19.73    0.91
   2  -4   4   18.62    0.96
  -2  -5   4   31.96    1.53
   2  -5  -4   33.80    1.55
  -2  -5   4   34.38    1.57
   2  -5  -4   30.73    1.54
   2  -5   4   32.24    1.55
  -2  -5  -4   33.58    1.55
  -2  -5  -4   32.71    1.55
  -2  -5  -4   33.68    1.34
   2  -5   4   30.84    1.42
   2  -5   4   29.48    1.52
   2  -6  -4    0.07    0.11
  -2  -6   4   -0.05    0.12
  -2  -6   4    0.00    0.05
   2  -6  -4   -0.04    0.10
  -2  -6   4   -0.07    0.09
  -2  -6  -4    0.16    0.11
   2  -6   4   -0.06    0.11
  -2  -6  -4    0.02    0.11
  -2  -6  -4    0.00    0.04
  -2  -7   4    8.88    0.47
  -2  -7  -4    8.68    0.46
  -3   0   4   16.72    0.83
  -3  -1   4   91.05    4.24
   3  -1  -4   89.62    4.09
  -3   1   4   82.82    4.24
  -3  -1  -4   86.15    4.09
   3  -2  -4   54.33    2.51
  -3  -2   4   51.11    2.50
  -3   2   4   53.81    2.59
  -3  -2  -4   53.61    2.51
   3  -3  -4   65.31    3.08
  -3   3   4   64.08    3.18
  -3  -3  -4   66.10    3.09
  -3  -4   4    2.15    0.18
   3  -4  -4    1.87    0.18
   3  -4  -4    1.91    0.17
  -3  -4   4    2.57    0.21
   3  -4  -4    2.19    0.18
  -3  -4  -4    1.57    0.18
  -3  -4  -4    2.01    0.18
   3  -4   4    1.82    0.16
  -3  -4  -4    2.09    0.19
  -3  -4  -4    2.08    0.11
   3  -4   4    1.89    0.17
  -3   4   4    1.90    0.17
  -3  -5   4   53.73    2.54
  -3  -5   4   55.64    2.51
   3  -5  -4   48.45    2.50
  -3  -5   4   55.08    2.22
   3  -5  -4   55.60    2.52
   3  -5   4   53.39    2.52
   3  -5   4   52.03    2.33
  -3  -5  -4   55.74    2.22
  -3  -5  -4   54.20    2.52
  -3  -5  -4   54.19    2.52
  -3  -6   4   14.02    0.57
  -3  -6   4   13.37    0.70
  -3  -6  -4   12.91    0.68
   3  -6   4   11.74    0.68
  -3  -6  -4   13.78    0.57
  -3  -6  -4   13.84    0.69
  -3  -7   4    9.43    0.50
  -4   0   4  426.52   20.62
  -4  -1   4    0.13    0.06
  -4  -1  -4    0.20    0.06
  -4   1   4    0.09    0.05
  -4  -2   4   19.96    0.99
  -4   2   4   20.25    1.03
  -4  -2  -4   21.79    1.01
  -4  -3   4   23.33    1.14
  -4  -3  -4   23.67    1.15
  -4  -3  -4   24.93    1.19
  -4   3   4   24.96    1.21
  -4  -4   4    1.79    0.18
  -4  -4   4    1.81    0.16
   4  -4  -4    1.49    0.11
   4  -4  -4    1.77    0.16
   4  -4   4    1.43    0.15
  -4  -4  -4    1.53    0.15
   4  -4   4    1.46    0.10
  -4  -4  -4    1.61    0.10
  -4  -4  -4    1.32    0.17
   4  -4   4    1.43    0.14
  -4  -4  -4    1.76    0.17
  -4  -5   4   35.03    1.59
  -4  -5   4   33.69    1.62
  -4  -5   4   32.85    1.39
  -4  -5  -4   34.48    1.39
  -4  -5  -4   33.03    1.59
  -4  -5  -4   33.13    1.60
   4  -5   4   32.99    1.48
   4  -5   4   32.78    1.59
   4  -5   4   32.57    1.38
  -4  -6   4    2.76    0.26
  -4  -6   4    2.55    0.15
   4  -6   4    2.31    0.21
  -4  -6  -4    2.65    0.24
  -4  -6  -4    2.63    0.15
  -4  -6  -4    2.72    0.23
  -4  -7   4   22.92    0.88
  -4  -7   4   18.98    1.01
  -5   0   4    2.90    0.19
  -5  -1   4    0.11    0.07
  -5  -1  -4    0.07    0.05
  -5   1   4    0.11    0.06
  -5  -2   4  119.20    6.11
  -5  -2  -4  138.15    6.13
  -5   2   4  135.08    6.34
  -5  -3   4   58.22    2.68
  -5   3   4   57.85    2.85
  -5  -3  -4   61.82    2.78
  -5  -3  -4   55.16    2.69
   5  -4  -4   36.66    1.54
  -5  -4   4   36.31    1.56
  -5  -4   4   37.53    1.79
   5  -4  -4   37.25    1.61
  -5  -4   4   40.12    1.76
   5  -4   4   38.01    1.64
  -5  -4  -4   35.68    1.83
  -5  -4  -4   39.67    1.77
  -5  -4  -4   37.63    1.77
   5  -4   4   35.54    1.55
  -5  -4  -4   38.53    1.56
  -5  -5   4   43.95    1.88
   5  -5  -4   44.68    1.87
  -5  -5   4   47.30    2.17
  -5  -5   4   47.70    2.13
   5  -5   4   44.26    1.87
   5  -5   4   46.63    1.98
  -5  -5  -4   45.82    2.14
  -5  -5  -4   45.89    2.14
   5  -5   4   42.42    2.13
  -5  -5  -4   45.97    1.88
  -5  -6   4    2.48    0.15
  -5  -6   4    2.64    0.25
  -5  -6  -4    2.43    0.22
  -5  -6  -4    2.37    0.15
  -5  -6  -4    2.47    0.23
  -5  -7   4   13.33    0.74
  -5  -7   4   15.94    0.64
  -5  -7  -4   16.01    0.64
  -6   0   4  124.08    6.01
  -6  -1   4    9.64    0.51
  -6   1   4    9.76    0.50
  -6  -1  -4    9.24    0.48
  -6  -2   4   73.89    3.71
  -6   2   4   81.41    3.84
  -6  -2  -4   81.79    3.72
   6  -3  -4    8.59    0.40
  -6  -3   4    8.67    0.45
  -6  -3   4    8.66    0.47
  -6   3   4    8.73    0.47
  -6  -3  -4    8.55    0.46
  -6  -3  -4    9.27    0.49
   6  -4  -4   54.51    2.34
  -6  -4   4   53.15    2.57
  -6  -4   4   56.81    2.55
  -6  -4  -4   57.07    2.56
   6  -4   4   55.22    2.37
  -6  -4  -4   52.00    2.64
  -6  -4  -4   54.82    2.56
  -6  -5   4    3.09    0.28
  -6  -5   4    2.66    0.23
   6  -5  -4    2.67    0.15
  -6  -5  -4    2.42    0.16
  -6  -5  -4    3.03    0.25
  -6  -5  -4    2.92    0.24
  -6  -6   4    0.02    0.06
  -6  -6   4    0.30    0.13
  -6  -6  -4    0.11    0.10
   6  -6   4    0.06    0.04
  -6  -6  -4    0.00    0.06
  -6  -6  -4    0.18    0.11
  -7   0   4   74.32    3.62
  -7  -1   4    2.93    0.21
  -7  -1  -4    2.92    0.19
  -7   1   4    2.92    0.20
  -7  -2   4  138.37    7.51
  -7   2   4  171.62    7.79
  -7  -2  -4  172.25    7.53
  -7  -3   4    2.18    0.19
  -7  -3   4    1.65    0.12
   7  -3  -4    1.78    0.14
  -7  -3   4    1.70    0.16
  -7  -3  -4    2.06    0.20
  -7  -3  -4    1.90    0.16
  -7  -3  -4    1.66    0.12
   7  -3   4    1.61    0.14
  -7  -4   4   15.06    0.78
   7  -4  -4   16.08    0.68
  -7  -4   4   15.65    0.76
  -7  -4  -4   13.96    0.82
  -7  -4  -4   15.02    0.77
  -7  -4  -4   14.81    0.77
   7  -4   4   15.77    0.72
  -7  -5   4   20.65    0.97
  -7  -5   4   20.75    1.01
   7  -5   4   18.73    0.87
  -7  -5  -4   19.91    0.98
  -7  -5  -4   19.88    0.99
  -7  -6   4    8.55    0.48
  -7  -6  -4    8.02    0.45
  -7  -6  -4    8.53    0.45
   7  -6   4    8.32    0.36
  -8   0   4   21.72    1.09
  -8  -1   4    7.31    0.43
  -8   1   4    7.90    0.41
  -8  -1  -4    7.38    0.40
   8  -2  -4  149.11    6.64
  -8  -2  -4  160.79    7.32
  -8   2   4  158.29    7.57
  -8  -3   4    1.27    0.16
  -8  -3   4    1.20    0.12
   8  -3  -4    0.95    0.10
  -8  -3   4    1.08    0.10
   8  -3   4    0.97    0.12
  -8  -3  -4    1.28    0.13
  -8  -3  -4    0.99    0.15
  -8  -3  -4    0.94    0.09
   8  -4  -4    5.14    0.27
  -8  -4   4    5.07    0.31
  -8  -4   4    4.46    0.23
  -8  -4   4    5.43    0.34
  -8  -4  -4    5.08    0.32
  -8  -4  -4    4.88    0.32
   8  -4   4    5.14    0.30
  -8  -5   4    4.42    0.32
   8  -5   4    3.87    0.22
  -8  -5  -4    3.85    0.28
  -8  -5  -4    4.12    0.29
  -8  -6   4    0.23    0.11
  -8  -6  -4    0.04    0.08
  -8  -6  -4    0.13    0.09
   8  -6   4    0.10    0.05
  -9   0   4    2.92    0.21
  -9  -1   4    0.08    0.09
  -9  -1  -4    0.09    0.07
  -9   1   4    0.04    0.07
   9  -2  -4    0.64    0.10
   9  -2  -4    0.77    0.09
  -9  -2   4    0.92    0.09
  -9  -2   4    0.66    0.12
  -9   2   4    0.88    0.11
  -9  -2  -4    0.75    0.12
  -9  -2  -4    0.83    0.09
   9  -2   4    0.79    0.08
  -9  -3   4   43.47    2.01
   9  -3  -4   43.77    1.84
  -9  -3   4   42.79    1.56
  -9  -3  -4   42.52    1.56
   9  -3   4   39.52    1.54
  -9  -3  -4   43.67    2.08
   9  -3   4   42.57    1.85
  -9  -4   4    1.20    0.17
   9  -4  -4    1.13    0.11
  -9  -4   4    1.00    0.10
  -9  -4  -4    1.05    0.09
  -9  -4  -4    1.01    0.14
   9  -4   4    0.99    0.14
  -9  -5   4   13.89    0.70
   9  -5   4   12.62    0.58
  -9  -5  -4   12.85    0.66
  -9  -5  -4   12.49    0.67
  -9  -6   4    0.10    0.11
  -9  -6  -4    0.15    0.08
 -10   0   4    0.58    0.11
  10  -1  -4   14.15    0.58
 -10  -1   4   15.46    0.80
 -10  -1  -4   16.03    0.76
  10  -1   4   13.85    0.58
 -10   1   4   15.08    0.78
 -10  -2   4    7.76    0.33
 -10  -2   4    5.74    0.41
  10  -2  -4    7.74    0.32
  10  -2  -4    7.81    0.38
  10  -2   4    7.37    0.32
 -10  -2  -4    8.06    0.43
 -10  -2  -4    7.39    0.32
 -10  -3   4   53.20    1.95
 -10  -3   4   56.01    2.51
  10  -3  -4   54.43    2.30
  10  -3   4   53.12    2.30
 -10  -3  -4   54.50    1.95
  10  -3   4   49.44    1.93
 -10  -3  -4   52.55    2.58
  10  -4  -4    0.17    0.09
 -10  -4   4    0.29    0.08
 -10  -4   4    0.29    0.12
 -10  -4  -4    0.19    0.10
 -10  -4  -4    0.22    0.07
 -10  -5   4   38.95    1.77
 -10  -5  -4   34.45    1.72
  10  -5   4   37.36    1.59
 -10  -6   4    7.53    0.41
  11   0  -4   11.12    0.47
 -11   0   4   11.71    0.62
 -11   0   4   10.91    0.46
  11   0   4   10.75    0.46
 -11  -1   4   10.82    0.47
 -11  -1   4   11.82    0.64
 -11  -1   4   11.32    0.47
  11  -1  -4   11.32    0.47
 -11  -1   4   11.76    0.60
  11  -1   4   11.00    0.47
 -11  -1  -4   11.12    0.47
 -11  -1  -4   12.06    0.61
 -11   1   4   11.69    0.62
 -11  -2   4   11.92    0.49
  11  -2  -4   11.70    0.48
  11  -2  -4   11.97    0.57
 -11  -2  -4   11.86    0.48
 -11  -2  -4   11.57    0.64
  11  -2   4   11.85    0.48
  11  -3  -4    8.03    0.41
 -11  -3   4    8.08    0.46
 -11  -3   4    7.63    0.34
  11  -3  -4    7.58    0.33
 -11  -3  -4    8.03    0.34
  11  -3   4    7.45    0.32
  11  -4  -4    0.53    0.10
 -11  -4   4    0.60    0.14
 -11  -4   4    0.71    0.09
  11  -4   4    0.61    0.10
 -11  -4  -4    0.59    0.08
 -11  -5   4   36.19    1.70
  11  -5   4   35.22    1.54
 -12   0   4   21.75    0.86
  12   0   4   22.31    0.87
 -12   0   4   22.31    1.16
  12   0  -4   23.26    0.87
 -12   0  -4   22.13    1.11
 -12  -1   4    3.10    0.19
 -12  -1   4    3.05    0.20
  12  -1  -4    3.22    0.21
  12   1   4    2.95    0.22
 -12  -1  -4    3.28    0.20
  12  -1   4    3.61    0.21
 -12  -1  -4    3.34    0.24
  12   1  -4    3.03    0.21
 -12   1   4    3.15    0.25
  12  -2  -4   57.52    2.47
 -12  -2   4   58.61    2.09
  12  -2  -4   57.01    2.08
  12  -2   4   55.13    2.46
  12  -2   4   56.43    2.08
 -12  -2  -4   56.80    2.09
  12  -3  -4    4.31    0.28
 -12  -3   4    4.03    0.23
 -12  -3   4    4.80    0.32
  12  -3  -4    3.99    0.21
  12  -3   4    3.80    0.20
 -12  -3  -4    4.08    0.23
  12  -3   4    4.09    0.27
 -12  -4   4   22.55    0.85
 -12  -4   4   22.09    1.11
  12  -4  -4   23.20    1.01
  12  -4   4   22.08    1.01
 -12  -4  -4   22.61    0.84
 -12  -5   4   11.28    0.60
  12  -5   4   11.75    0.53
 -13   0  -4   16.89    0.90
 -13   0   4   15.94    0.94
  13   0  -4   18.04    0.71
 -13   0   4   18.91    0.71
  13   0   4   18.70    0.71
  13  -1  -4    7.53    0.35
  13   1   4    7.39    0.37
 -13  -1   4    6.18    0.43
 -13  -1   4    7.53    0.34
 -13  -1   4    7.88    0.35
  13  -1   4    7.29    0.34
 -13   1   4    7.42    0.34
 -13  -1  -4    7.59    0.34
  13   1  -4    7.12    0.37
  13  -2  -4   30.32    1.40
 -13  -2   4   32.25    1.19
  13  -2  -4   32.37    1.18
 -13  -2  -4   31.47    1.19
  13  -2   4   31.91    1.18
  13  -2   4   29.97    1.40
 -13  -3   4    9.58    0.41
  13  -3  -4    9.41    0.48
 -13  -3   4    9.61    0.53
  13  -3   4    8.50    0.37
 -13  -3  -4    9.28    0.40
  13  -3   4    9.33    0.47
 -13   3   4    9.74    0.42
 -13  -4   4   11.85    0.46
  13  -4  -4   11.76    0.55
 -13  -4   4   11.66    0.62
  13  -4   4   11.04    0.55
 -13  -4  -4   11.48    0.45
 -13  -5   4    0.10    0.09
  13  -5   4    0.12    0.06
  14   0   4   76.29    2.78
 -14   0   4   75.57    2.81
  14   0  -4   75.63    2.77
  14   1   4    1.66    0.17
 -14  -1   4    1.35    0.14
 -14  -1   4    1.23    0.14
  14  -1  -4    1.32    0.15
 -14  -1  -4    1.23    0.13
 -14   1   4    1.38    0.15
  14  -1   4    1.43    0.14
  14   1  -4    2.01    0.18
 -14  -2   4   14.74    0.59
  14  -2  -4   14.92    0.58
  14  -2  -4   13.91    0.69
  14  -2   4   13.50    0.69
 -14  -2  -4   14.46    0.59
 -14   2   4   14.43    0.59
  14  -2   4   14.16    0.58
 -14  -3   4    2.07    0.21
  14  -3  -4    1.56    0.16
 -14  -3   4    2.27    0.16
 -14   3   4    1.93    0.16
  14  -3   4    1.99    0.17
 -14  -3  -4    2.05    0.15
 -14  -4   4    8.58    0.35
  14  -4  -4    9.12    0.44
 -14  -4   4    8.56    0.48
  14  -4   4    8.91    0.43
 -14  -4  -4    8.33    0.35
  15   0  -4    6.43    0.35
 -15   0   4    6.83    0.33
  15   0   4    6.69    0.34
 -15  -1   4    2.58    0.20
  15  -1  -4    3.01    0.20
  15   1   4    2.75    0.22
 -15  -1   4    3.12    0.22
 -15   1   4    2.72    0.21
  15  -1   4    2.61    0.20
  15   1  -4    3.46    0.23
 -15  -1  -4    3.02    0.21
  15  -2  -4    1.40    0.13
 -15  -2   4    1.30    0.14
 -15   2   4    1.69    0.15
 -15  -2  -4    1.31    0.13
  15  -2   4    1.46    0.14
  15  -3  -4    6.25    0.36
 -15  -3   4    6.68    0.30
 -15  -3  -4    6.43    0.30
  15  -3   4    6.09    0.35
 -15   3   4    6.31    0.31
  15  -4  -4    0.65    0.10
  15  -4   4    0.76    0.10
  16   0   4    0.61    0.13
 -16   0   4    0.56    0.11
  16   0  -4    0.53    0.13
 -16  -1   4    0.81    0.12
 -16  -1   4    0.79    0.13
  16  -1  -4    0.89    0.13
  16   1   4    1.06    0.16
 -16   1   4    0.99    0.13
  16  -1   4    0.76    0.13
  16   1  -4    0.96    0.15
 -16  -1  -4    0.91    0.12
  16  -2  -4    7.70    0.35
 -16  -2   4    7.65    0.36
 -16  -2  -4    7.47    0.35
 -16   2   4    7.75    0.36
  16  -2   4    7.39    0.34
 -16  -3   4    5.22    0.25
  16  -3  -4    4.83    0.30
  16  -3   4    4.65    0.30
 -16  -3  -4    4.99    0.24
 -16   3   4    5.28    0.26
 -16   4  -4    0.00    0.07
  16  -4   4   -0.10    0.07
  17   0   4    1.00    0.14
  17   0  -4    1.03    0.15
 -17   0  -4    1.21    0.13
 -17   0   4    1.54    0.14
 -17  -1   4    1.50    0.14
 -17  -1   4    1.71    0.15
  17   1   4    1.61    0.16
  17  -1  -4    1.54    0.14
  17  -1   4    1.52    0.15
 -17   1   4    1.65    0.15
 -17  -1  -4    1.24    0.13
  17   1  -4    1.51    0.17
 -17  -2   4    0.06    0.09
  17  -2  -4   -0.16    0.08
  17  -2   4    0.05    0.08
 -17  -2  -4    0.11    0.08
 -17   2   4   -0.05    0.08
  17  -3  -4   13.77    0.69
 -17  -3   4   15.86    0.58
 -17   3  -4   16.94    0.60
  17  -3   4   13.82    0.69
 -17   3   4   14.88    0.60
 -17  -3  -4   15.54    0.58
  18   0   4   13.98    0.58
 -18   0  -4   13.79    0.56
  18   0  -4   14.25    0.58
 -18   0   4   14.55    0.58
 -18  -1   4    0.69    0.10
 -18   1  -4    0.66    0.10
  18  -1  -4    0.67    0.12
  18   1   4    0.47    0.10
 -18  -1   4    0.65    0.11
 -18  -1  -4    0.66    0.10
  18  -1   4    0.54    0.11
  18   1  -4    0.69    0.14
 -18   1   4    0.59    0.10
  18  -2  -4    6.88    0.30
 -18   2  -4    7.49    0.33
 -18  -2   4    7.51    0.33
 -18  -2  -4    7.41    0.33
  18  -2   4    7.22    0.30
 -18   2   4    7.50    0.33
 -19   0   4    5.26    0.24
 -19   0  -4    4.32    0.23
  19   0  -4    5.22    0.27
  19   0   4    5.38    0.27
 -19  -1   4    3.03    0.20
  19  -1  -4    3.40    0.20
 -19   1  -4    3.21    0.18
  19   1   4    3.06    0.21
  19  -1   4    3.42    0.20
 -19   1   4    3.27    0.19
 -19  -1  -4    3.14    0.19
  19   1  -4    3.54    0.22
 -19  -2  -4    5.41    0.26
   0   0  -5    0.01    0.04
   0   0   5   -0.01    0.04
   0  -1  -5   -0.03    0.06
   0  -1   5    0.04    0.04
   0  -2  -5    0.36    0.08
   0  -3  -5    0.07    0.09
   0  -4  -5  150.08    7.04
   0  -4   5  134.44    6.33
   0  -4  -5  154.48    6.86
   0  -4   5  142.71    6.88
   0  -4   5  160.22    6.84
   0  -4  -5  157.18    6.88
   0  -5  -5   -0.03    0.03
   0  -5  -5    0.03    0.12
   0  -5   5    0.08    0.09
   0  -5   5    0.13    0.10
   0  -5  -5   -0.05    0.10
   0  -5   5    0.00    0.09
   0  -6  -5   31.33    1.55
   0  -6   5   32.58    1.35
   0  -6   5   32.39    1.56
   0  -6  -5   33.70    1.55
   0  -7   5   -0.01    0.09
   1   0   5    0.04    0.04
   1   0  -5    0.07    0.04
  -1   0  -5   -0.01    0.04
  -1   0   5    0.05    0.04
   1  -1  -5  151.16    6.95
  -1  -1   5  148.32    7.20
  -1  -1  -5  146.23    6.95
  -1   1   5  150.27    7.20
  -1  -2   5   36.54    1.85
   1  -2  -5   40.70    1.88
  -1  -2  -5   41.78    1.88
   1  -3  -5   16.89    0.85
  -1  -3  -5   17.38    0.86
  -1   3   5   16.91    0.87
   1  -4  -5   48.11    2.31
  -1  -4   5   52.14    2.24
   1  -4  -5   49.07    2.25
   1  -4  -5   48.48    2.25
  -1  -4   5   47.02    2.26
  -1  -4  -5   47.37    2.32
  -1  -4  -5   48.68    2.26
   1  -4   5   45.78    2.23
  -1  -4  -5   50.24    1.98
  -1  -4  -5   48.16    2.25
  -1   4   5   49.18    2.39
   1  -4   5   45.21    2.08
   1  -4   5   47.80    2.26
  -1  -5   5    2.24    0.20
  -1  -5   5    2.16    0.22
   1  -5  -5    2.62    0.22
   1  -5  -5    2.45    0.22
  -1  -5  -5    2.51    0.23
  -1  -5  -5    2.29    0.13
   1  -5   5    2.52    0.22
   1  -5   5    2.20    0.20
   1  -5   5    2.09    0.20
  -1  -5  -5    2.15    0.20
   1  -6  -5   32.56    1.60
  -1  -6   5   36.41    1.40
   1  -6  -5   31.47    1.60
  -1  -6   5   32.89    1.62
  -1  -6  -5   35.43    1.40
   1  -6   5   31.83    1.61
   1  -6   5   35.38    1.40
  -1  -6  -5   33.68    1.61
  -1  -6  -5   33.95    1.61
  -1  -7   5    1.04    0.13
  -2   0   5   -0.07    0.05
  -2   0  -5   -0.10    0.04
   2  -1  -5  271.72   12.56
  -2  -1   5  246.06   12.54
  -2  -1   5  277.26   13.02
  -2  -1  -5  277.58   12.56
  -2   1   5  275.26   13.03
   2  -2  -5   29.00    1.36
  -2  -2   5   25.77    1.33
  -2   2   5   29.73    1.40
  -2  -2  -5   29.16    1.36
   2  -3  -5  105.67    5.06
  -2   3   5  109.25    5.24
  -2  -3  -5  108.47    5.07
  -2  -4   5   17.08    0.79
   2  -4  -5   16.82    0.80
   2  -4  -5   15.69    0.82
   2  -4  -5   15.85    0.80
  -2  -4   5   17.05    0.82
   2  -4   5   14.97    0.78
  -2  -4  -5   15.92    0.83
  -2  -4  -5   15.93    0.79
  -2  -4  -5   15.83    0.80
   2  -4   5   15.64    0.74
  -2  -4  -5   16.82    0.67
  -2   4   5   16.74    0.85
   2  -4   5   15.12    0.79
  -2  -5   5    7.84    0.43
   2  -5  -5    7.98    0.44
   2  -5  -5    7.44    0.45
  -2  -5   5    7.50    0.46
  -2  -5  -5    8.28    0.47
  -2  -5  -5    7.91    0.34
   2  -5   5    6.76    0.41
   2  -5   5    7.54    0.44
  -2  -5  -5    8.14    0.44
   2  -5   5    7.22    0.40
  -2  -6   5   18.27    0.71
  -2  -6   5   17.09    0.86
   2  -6  -5   15.77    0.84
  -2  -6  -5   16.72    0.71
   2  -6   5   15.25    0.84
  -2  -6  -5   17.06    0.84
  -2  -6  -5   17.38    0.85
  -2  -7   5    3.73    0.25
  -3   0  -5    0.01    0.04
  -3   0   5    0.05    0.06
  -3  -1   5  301.37   14.01
   3  -1  -5  295.77   13.51
  -3   1   5  277.69   14.00
  -3  -1  -5  285.18   13.51
   3  -2  -5   17.84    0.83
  -3  -2   5   15.49    0.81
  -3   2   5   17.54    0.86
  -3  -2  -5   17.32    0.84
  -3  -3   5   20.99    1.05
   3  -3  -5   22.64    1.09
  -3   3   5   24.06    1.13
  -3  -3  -5   20.10    1.06
  -3  -3  -5   23.77    1.11
   3  -4  -5    0.05    0.08
   3  -4  -5    0.01    0.09
  -3  -4   5    0.05    0.10
   3  -4  -5    0.19    0.09
  -3  -4   5    0.03    0.08
  -3   4   5   -0.02    0.09
  -3  -4  -5    0.02    0.04
   3  -4   5    0.04    0.08
  -3  -4  -5   -0.03    0.09
  -3  -4  -5    0.17    0.11
  -3  -4  -5    0.03    0.08
   3  -4   5   -0.05    0.07
  -3  -5   5    1.43    0.16
  -3  -5   5    1.13    0.17
   3  -5  -5    1.32    0.16
   3  -5  -5    1.40    0.16
  -3  -5  -5    1.29    0.11
  -3  -5  -5    1.35    0.16
   3  -5   5    1.52    0.11
  -3  -5  -5    1.64    0.19
   3  -5   5    1.35    0.16
   3  -5   5    1.43    0.16
  -3  -6   5    0.62    0.07
  -3  -6   5    0.61    0.15
  -3  -6  -5    0.49    0.06
  -3  -6  -5    0.88    0.14
   3  -6   5    0.49    0.12
  -3  -6  -5    0.46    0.14
  -3  -7   5    1.06    0.13
  -4   0   5   -0.06    0.06
  -4  -1   5  335.90   15.72
  -4  -1  -5  328.66   15.17
  -4   1   5  312.00   15.72
  -4  -2   5   15.37    0.79
  -4   2   5   16.83    0.82
  -4  -2  -5   16.92    0.81
  -4  -3   5   94.41    4.35
  -4   3   5   97.18    4.63
  -4  -3  -5  100.15    4.49
  -4  -3  -5   89.06    4.36
   4  -4  -5   14.86    0.64
   4  -4  -5   16.98    0.77
  -4  -4   5   15.98    0.79
  -4  -4   5   16.46    0.76
   4  -4  -5   14.84    0.67
   4  -4  -5   16.21    0.64
  -4  -4  -5   14.93    0.81
  -4  -4  -5   15.81    0.78
   4  -4   5   15.05    0.65
  -4  -4  -5   15.73    0.65
  -4  -4  -5   15.07    0.76
  -4   4   5   12.75    0.81
   4  -4   5   15.01    0.71
  -4  -5   5   15.51    0.81
  -4  -5   5   15.83    0.78
  -4  -5   5   15.64    0.66
   4  -5   5   14.42    0.77
  -4  -5  -5   15.58    0.79
   4  -5   5   15.29    0.65
   4  -5   5   15.68    0.73
  -4  -5  -5   15.21    0.78
  -4  -5  -5   15.63    0.66
  -4  -6   5    0.87    0.08
  -4  -6   5    1.06    0.17
  -4  -6  -5    1.14    0.16
  -4  -6  -5    0.91    0.14
   4  -6   5    1.12    0.09
  -4  -6  -5    1.00    0.08
  -4  -7   5    1.98    0.11
  -4  -7   5    1.82    0.17
  -5   0   5   -0.06    0.06
  -5  -1   5    7.73    0.42
  -5  -1  -5    7.83    0.40
  -5   1   5    7.96    0.41
  -5  -2   5    7.55    0.41
  -5  -2   5    6.64    0.37
  -5  -2  -5    7.55    0.40
  -5   2   5    7.10    0.39
  -5  -3   5    3.53    0.23
   5  -3  -5    3.29    0.19
  -5   3   5    3.57    0.23
  -5  -3  -5    3.40    0.24
  -5  -3  -5    3.82    0.26
   5  -4  -5   19.03    0.85
  -5  -4   5   20.82    1.02
   5  -4  -5   20.08    0.89
  -5  -4   5   22.18    0.99
   5  -4   5   20.69    0.93
  -5  -4  -5   20.17    0.86
  -5  -4  -5   20.27    1.00
  -5  -4  -5   20.26    1.05
  -5  -4  -5   21.13    1.01
  -5  -5   5    1.17    0.18
  -5  -5   5    0.98    0.14
  -5  -5   5    0.99    0.09
  -5  -5  -5    0.99    0.09
  -5  -5  -5    1.02    0.16
   5  -5   5    0.91    0.08
   5  -5   5    1.27    0.15
  -5  -5  -5    1.05    0.15
  -5  -6   5   19.21    0.97
  -5  -6   5   19.21    0.82
  -5  -6  -5   19.67    0.95
  -5  -6  -5   19.72    0.82
   5  -6   5   18.93    0.80
  -5  -6  -5   18.83    0.94
  -5  -7   5    0.22    0.04
  -5  -7  -5    0.08    0.04
  -6   0   5   -0.03    0.06
  -6  -1   5    0.31    0.08
  -6  -1  -5    0.24    0.07
  -6   1   5    0.33    0.08
  -6  -2   5  253.78   12.46
  -6  -2   5  269.05   12.93
  -6   2   5  272.98   12.92
  -6  -2  -5  272.76   12.48
  -6  -3   5    0.24    0.10
  -6  -3   5    0.01    0.07
   6  -3  -5    0.01    0.05
   6  -3   5    0.10    0.07
  -6  -3  -5    0.07    0.09
  -6   3   5    0.06    0.07
  -6  -3  -5    0.15    0.08
  -6  -4   5   34.65    1.56
  -6  -4   5   33.47    1.59
   6  -4  -5   33.16    1.42
  -6  -4  -5   31.55    1.56
  -6  -4  -5   33.24    1.57
  -6  -4  -5   31.53    1.63
   6  -4   5   32.79    1.45
  -6  -5   5    1.78    0.18
  -6  -5   5    2.13    0.23
   6  -5   5    1.58    0.17
  -6  -5  -5    1.67    0.18
  -6  -5  -5    1.74    0.19
  -6  -6   5   36.77    1.62
  -6  -6   5   41.53    1.86
  -6  -6  -5   37.60    1.62
  -6  -6  -5   39.27    1.83
   6  -6   5   40.70    1.61
  -6  -6  -5   38.13    1.83
  -7   0   5    0.08    0.07
  -7  -1   5    0.17    0.08
  -7   1   5    0.15    0.07
  -7  -1  -5    0.26    0.07
  -7  -2   5  169.57    8.36
  -7  -2  -5  182.57    8.37
  -7   2   5  184.24    8.66
  -7  -3   5    3.24    0.20
   7  -3  -5    3.12    0.18
  -7  -3   5    2.30    0.15
  -7  -3  -5    2.81    0.22
   7  -3   5    2.47    0.20
  -7   3   5    2.94    0.21
  -7  -3  -5    2.92    0.15
  -7  -3  -5    3.13    0.24
  -7  -4   5   20.27    1.04
   7  -4  -5   21.68    0.92
  -7  -4   5   22.23    1.01
  -7  -4  -5   19.76    1.02
   7  -4   5   20.82    0.95
  -7  -4  -5   21.45    1.02
  -7  -4  -5   19.61    1.08
  -7  -5   5    0.63    0.16
  -7  -5  -5    0.42    0.11
  -7  -5  -5    0.50    0.13
  -7  -6   5   34.88    1.58
  -7  -6  -5   30.72    1.55
  -7  -6  -5   33.14    1.55
   7  -6   5   32.83    1.36
  -8   0   5   -0.03    0.06
  -8  -1   5   70.05    3.52
  -8   1   5   75.86    3.51
  -8  -1  -5   69.86    3.39
  -8  -2   5    1.46    0.15
   8  -2  -5    1.44    0.12
  -8   2   5    1.81    0.16
  -8  -2  -5    1.87    0.17
  -8  -3   5   38.84    1.46
   8  -3  -5   41.53    1.72
   8  -3   5   39.20    1.73
  -8  -3  -5   41.42    1.94
  -8  -3  -5   39.42    1.45
  -8  -3  -5   37.98    1.86
   8  -4  -5   21.13    0.91
  -8  -4   5   19.15    0.77
  -8  -4   5   21.54    1.04
  -8  -4  -5   20.59    1.01
   8  -4   5   20.57    0.94
  -8  -5   5   10.86    0.58
  -8  -5  -5    9.54    0.53
   8  -5   5   10.31    0.47
  -8  -5  -5    9.90    0.54
  -8  -6   5   24.64    1.17
  -8  -6  -5   23.04    1.13
  -9   0   5    0.10    0.08
  -9  -1   5   43.20    2.15
  -9  -1  -5   42.69    2.07
  -9   1   5   44.12    2.14
  -9  -2   5    7.13    0.32
  -9  -2   5    6.35    0.41
   9  -2  -5    7.22    0.37
   9  -2  -5    7.41    0.32
  -9   2   5    7.95    0.42
  -9  -2  -5    7.42    0.32
  -9  -2  -5    8.29    0.43
   9  -2   5    6.99    0.31
  -9  -3   5   59.41    2.11
   9  -3  -5   59.97    2.49
   9  -3   5   53.75    2.09
  -9  -3  -5   59.40    2.79
  -9  -3  -5   57.70    2.10
   9  -3   5   57.12    2.49
  -9  -4   5    4.71    0.32
   9  -4  -5    4.35    0.26
  -9  -4   5    4.11    0.22
   9  -4   5    4.64    0.28
  -9  -4  -5    4.17    0.29
  -9  -4  -5    4.27    0.21
  -9  -5   5    8.45    0.49
   9  -5   5    8.17    0.39
  -9  -5  -5    8.08    0.45
  -9  -6   5    1.45    0.16
  -9  -6  -5    1.31    0.13
 -10   0   5   -0.02    0.08
 -10   0  -5   -0.01    0.06
 -10  -1   5   77.18    3.06
  10  -1  -5   80.28    3.58
 -10  -1   5   92.12    4.09
  10  -1  -5   81.16    3.01
 -10   1   5   87.40    4.07
 -10  -1  -5   78.55    3.01
  10  -1   5   79.86    3.01
 -10  -1  -5   89.36    3.93
  10  -2  -5    0.09    0.07
 -10  -2   5   -0.01    0.07
  10  -2  -5    0.13    0.08
 -10  -2  -5    0.10    0.06
 -10   2   5    0.02    0.08
 -10  -2  -5    0.12    0.09
  10  -2   5    0.13    0.06
  10  -3  -5   55.48    2.28
 -10  -3   5   56.25    2.49
 -10  -3   5   52.34    1.93
  10  -3  -5   51.06    1.92
  10  -3   5   49.04    1.91
 -10  -3  -5   53.52    1.93
 -10  -3  -5   51.80    2.56
  10  -3   5   53.03    2.28
  10  -4  -5    3.73    0.23
 -10  -4   5    3.60    0.29
 -10  -4   5    3.11    0.19
 -10  -4  -5    3.24    0.18
 -10  -5   5    1.50    0.19
  10  -5   5    1.63    0.14
 -10  -5  -5    1.48    0.15
 -10  -6   5    0.69    0.12
  11   0   5    0.00    0.07
  11   0  -5    0.09    0.09
 -11   0   5    0.03    0.08
 -11   0   5    0.02    0.06
 -11   0  -5    0.02    0.07
 -11  -1   5   83.65    4.00
 -11  -1   5   77.80    2.99
 -11  -1   5   77.31    2.95
  11  -1  -5   82.15    2.95
  11  -1   5   83.63    2.95
 -11  -1  -5   79.18    2.95
 -11  -1  -5   85.90    3.85
 -11   1   5   80.95    3.99
  11  -2  -5   47.72    2.07
 -11  -2   5   46.89    1.79
  11  -2  -5   47.80    1.74
 -11  -2   5   48.29    1.75
  11  -2   5   47.54    1.74
 -11  -2  -5   45.89    2.29
 -11  -2  -5   48.44    1.75
  11  -3  -5    0.14    0.09
 -11  -3   5    0.31    0.09
  11  -3  -5    0.21    0.08
 -11  -3   5    0.21    0.13
 -11   3   5    0.20    0.09
  11  -3   5    0.18    0.07
 -11  -3  -5    0.10    0.07
  11  -3   5    0.16    0.09
 -11  -4   5    1.05    0.17
  11  -4  -5    0.78    0.11
 -11  -4   5    1.14    0.11
 -11  -4  -5    1.25    0.10
  11  -4   5    0.95    0.11
 -11  -5   5    0.37    0.13
  11  -5   5    0.19    0.07
 -12   0   5   -0.05    0.07
 -12   0   5    0.19    0.10
  12   0   5   -0.02    0.07
  12   0  -5   -0.02    0.09
 -12   0  -5   -0.08    0.07
  12   1   5    9.15    0.42
 -12  -1   5    7.69    0.49
  12  -1  -5    9.47    0.41
 -12  -1   5    8.96    0.40
 -12  -1   5    9.07    0.54
 -12  -1   5    9.38    0.40
  12  -1   5   10.03    0.40
 -12   1   5    8.94    0.53
 -12   1   5    9.49    0.40
 -12  -1  -5    9.14    0.51
  12   1  -5    9.32    0.43
 -12  -2   5    9.41    0.43
 -12  -2   5   10.12    0.42
  12  -2  -5    9.61    0.41
  12  -2  -5    9.51    0.48
  12  -2   5    9.11    0.40
 -12   2   5    9.16    0.41
 -12  -2  -5    9.39    0.41
  12  -3  -5    2.79    0.23
 -12  -3   5    2.69    0.19
 -12  -3   5    2.86    0.26
  12  -3  -5    2.59    0.17
 -12  -3  -5    2.72    0.19
  12  -3   5    2.67    0.21
 -12   3   5    3.01    0.20
  12  -3   5    2.40    0.16
  12  -4  -5    7.45    0.39
 -12  -4   5    7.76    0.45
 -12  -4   5    7.43    0.33
 -12  -4  -5    7.42    0.32
  12  -4   5    7.35    0.39
 -12  -5   5    0.34    0.12
  12  -5   5    0.18    0.07
  13   0  -5    0.00    0.10
  13   0   5    0.08    0.09
 -13   0   5   -0.06    0.10
 -13   0   5   -0.06    0.07
 -13  -1   5    2.78    0.20
  13   1   5    2.96    0.21
  13  -1  -5    2.37    0.18
 -13  -1   5    2.77    0.21
 -13  -1  -5    2.81    0.20
 -13   1   5    2.86    0.20
  13  -1   5    2.96    0.21
  13   1  -5    3.01    0.22
 -13  -2   5   15.84    0.63
  13  -2  -5   15.89    0.62
  13  -2  -5   15.09    0.74
 -13  -2  -5   15.47    0.63
  13  -2   5   15.58    0.62
 -13   2   5   16.18    0.64
  13  -2   5   15.52    0.74
  13  -3  -5    0.01    0.10
 -13  -3   5   -0.07    0.08
 -13  -3   5    0.15    0.13
  13  -3   5    0.09    0.07
 -13  -3  -5    0.10    0.08
  13  -3   5    0.03    0.09
 -13   3   5    0.15    0.09
  13  -4  -5   29.53    1.29
 -13  -4   5   29.11    1.42
 -13  -4   5   29.54    1.08
 -13  -4  -5   28.71    1.08
  13  -4   5   29.58    1.29
 -13  -5   5    0.56    0.11
  13  -5   5    0.56    0.08
 -14   0   5    0.13    0.09
  14   0   5   -0.09    0.10
  14   0  -5   -0.10    0.11
  14   1   5    6.14    0.32
  14  -1  -5    5.45    0.31
 -14  -1   5    5.61    0.30
 -14  -1   5    5.53    0.29
  14  -1   5    5.40    0.30
 -14   1   5    5.62    0.29
  14   1  -5    5.46    0.33
 -14  -1  -5    5.40    0.29
 -14  -2   5    9.71    0.43
  14  -2  -5    9.91    0.43
  14  -2  -5    9.29    0.51
 -14  -2  -5   10.42    0.44
 -14   2   5   10.00    0.44
  14  -2   5   10.13    0.42
  14  -2   5    9.20    0.51
 -14  -3   5   10.68    0.60
  14  -3  -5   10.72    0.54
 -14  -3   5   11.09    0.46
  14  -3   5   10.92    0.54
 -14   3   5   11.12    0.47
 -14  -3  -5   11.44    0.46
  14  -4  -5   27.62    1.17
 -14  -4   5   26.22    1.28
 -14  -4   5   26.46    0.98
 -14  -4  -5   25.44    0.97
  14  -4   5   27.00    1.17
  15   0   5   -0.04    0.10
  15   0  -5   -0.11    0.11
 -15   0   5    0.01    0.09
  15   1   5   14.97    0.64
 -15  -1   5   14.98    0.63
  15  -1  -5   15.48    0.63
 -15  -1   5   14.69    0.63
 -15   1   5   15.74    0.64
 -15  -1  -5   15.24    0.63
  15   1  -5   15.56    0.65
  15  -1   5   16.14    0.63
  15  -2  -5    0.97    0.12
 -15  -2   5    1.00    0.13
 -15   2   5    1.17    0.13
 -15  -2  -5    0.73    0.12
  15  -2   5    1.04    0.12
 -15  -3   5    5.53    0.36
  15  -3  -5    5.77    0.34
 -15  -3   5    6.32    0.29
 -15   3   5    6.36    0.30
 -15  -3  -5    6.21    0.29
  15  -3   5    6.26    0.34
  15  -4  -5   15.74    0.72
  15  -4   5   15.94    0.72
 -16   0   5    0.18    0.10
  16   0   5    0.09    0.11
  16   0  -5   -0.20    0.11
  16   1   5   40.20    1.51
 -16  -1   5   40.09    1.50
 -16  -1   5   38.20    1.51
  16  -1  -5   40.09    1.49
 -16  -1  -5   40.38    1.50
  16  -1   5   39.84    1.49
  16   1  -5   40.25    1.51
 -16   1   5   40.84    1.52
 -16  -2   5    1.50    0.14
  16  -2  -5    1.44    0.13
  16  -2   5    1.56    0.13
 -16   2   5    1.59    0.14
 -16  -2  -5    1.41    0.13
 -16  -3   5    3.12    0.19
  16  -3  -5    2.49    0.22
 -16  -3  -5    3.19    0.18
  16  -3   5    2.40    0.22
 -16   3   5    3.22    0.19
 -17   0  -5    0.05    0.08
 -17   0   5    0.03    0.09
  17   0   5   -0.14    0.10
  17   0  -5   -0.11    0.11
 -17  -1   5   20.41    0.86
  17   1   5   21.68    0.87
  17  -1  -5   22.88    0.86
 -17  -1   5   22.34    0.87
 -17   1   5   23.81    0.88
 -17  -1  -5   22.25    0.86
  17   1  -5   22.78    0.88
  17  -1   5   22.44    0.86
 -17  -2   5    1.15    0.12
  17  -2  -5    1.08    0.11
 -17   2   5    1.03    0.12
 -17  -2  -5    1.09    0.12
  17  -2   5    1.34    0.12
 -17  -3   5    2.14    0.15
  17  -3  -5    1.48    0.14
 -17  -3  -5    2.17    0.14
  17  -3   5    1.61    0.15
 -17   3   5    2.46    0.15
  18   0   5    0.01    0.11
  18   0  -5   -0.02    0.10
 -18   0  -5   -0.03    0.07
 -18   0   5   -0.01    0.08
  18  -1  -5    5.24    0.27
 -18  -1   5    4.75    0.26
 -18   1  -5    5.30    0.26
 -18  -1   5    4.58    0.26
 -18   1   5    5.28    0.26
 -18  -1  -5    5.02    0.26
  18   1  -5    5.68    0.30
  18  -1   5    5.29    0.27
 -18   2  -5    5.02    0.24
 -18  -2   5    5.24    0.25
  18  -2  -5    4.40    0.22
 -18   2   5    4.92    0.24
  18  -2   5    4.69    0.22
 -18  -2  -5    4.83    0.24
  19   0  -5    0.03    0.09
 -19   0   5   -0.04    0.07
  19   0   5    0.14    0.10
  19  -1  -5    9.78    0.40
 -19   1  -5    9.19    0.39
 -19  -1   5    9.26    0.40
  19   1   5    9.79    0.41
 -19   1   5    9.62    0.40
  19   1  -5   10.06    0.42
  19  -1   5    9.89    0.40
 -19  -1  -5    9.35    0.40
   0   0   6    1.60    0.14
   0   0  -6    1.67    0.14
   0  -1   6   -0.13    0.04
   0  -1  -6   -0.13    0.06
   0  -2  -6    4.65    0.28
   0  -3  -6   -0.07    0.09
   0  -4   6    7.31    0.40
   0  -4  -6    7.67    0.43
   0  -4  -6    7.36    0.31
   0  -4   6    6.93    0.41
   0  -4   6    6.60    0.37
   0   4   6    7.90    0.44
   0  -4  -6    7.33    0.43
   0  -4  -6    8.11    0.41
   0  -5  -6    0.12    0.11
   0  -5   6    0.00    0.09
   0  -5  -6    0.03    0.12
   0  -5   6    0.21    0.09
   0  -5  -6    0.01    0.04
   0  -5   6   -0.09    0.10
   0  -6  -6    1.50    0.18
   0  -6  -6    1.39    0.16
   0  -6   6    1.48    0.12
   0  -6  -6    1.53    0.11
   0  -6   6    1.41    0.18
   0  -7   6    0.02    0.09
   1   0  -6  245.62   11.55
   1   0   6  254.46   11.99
  -1   0   6  247.29   11.98
  -1   0  -6  245.41   11.56
  -1  -1   6    9.84    0.48
   1  -1  -6    9.57    0.48
  -1   1   6    9.54    0.49
  -1  -1  -6    9.33    0.48
   1  -2  -6  148.64    6.99
  -1  -2  -6  151.06    6.99
  -1   2   6  148.51    7.24
   1  -3  -6   54.30    2.63
  -1  -3  -6   56.22    2.63
  -1   3   6   55.62    2.72
  -1  -4   6   37.93    1.82
   1  -4  -6   38.79    1.82
   1  -4  -6   37.75    1.86
  -1  -4   6   39.57    1.80
   1  -4  -6   40.19    1.81
   1  -4   6   35.45    1.67
   1  -4   6   36.29    1.82
   1  -4   6   38.01    1.79
  -1  -4  -6   40.00    1.59
  -1  -4  -6   39.28    1.87
  -1  -4  -6   39.20    1.82
  -1  -4  -6   39.04    1.81
  -1   4   6   39.21    1.93
   1  -5  -6    9.92    0.42
  -1  -5   6    9.99    0.55
   1  -5  -6    9.65    0.55
   1  -5  -6    9.88    0.53
  -1  -5   6   10.00    0.52
  -1  -5  -6   10.11    0.42
  -1  -5  -6   10.49    0.56
   1  -5   6    8.60    0.49
  -1  -5  -6    9.97    0.53
   1  -6  -6    3.18    0.26
  -1  -6   6    3.17    0.27
  -1  -6   6    3.42    0.17
  -1  -6  -6    3.24    0.27
  -1  -6  -6    3.30    0.16
   1  -6   6    3.17    0.17
  -1  -6  -6    3.04    0.25
   1  -6   6    2.80    0.25
  -1  -7   6    2.02    0.18
  -2   0  -6  106.23    5.01
  -2   0   6  108.37    5.19
  -2  -1   6    0.84    0.08
   2  -1  -6    0.69    0.09
  -2   1   6    1.04    0.10
  -2  -1  -6    0.80    0.09
   2  -2  -6   48.15    2.30
  -2   2   6   49.47    2.38
  -2  -2  -6   48.53    2.31
   2  -3  -6   81.70    3.76
  -2  -3   6   74.60    3.65
  -2  -3  -6   71.92    3.66
  -2   3   6   85.93    3.89
  -2  -3  -6   84.31    3.77
  -2  -4   6    7.18    0.38
  -2  -4   6    7.35    0.42
   2  -4  -6    7.60    0.39
   2  -4  -6    6.85    0.41
   2  -4  -6    6.83    0.41
  -2  -4  -6    7.31    0.41
  -2  -4  -6    7.10    0.39
   2  -4   6    6.37    0.37
  -2  -4  -6    7.27    0.43
  -2   4   6    7.34    0.42
   2  -4   6    6.47    0.37
  -2  -4  -6    7.26    0.31
   2  -4   6    6.48    0.39
   2  -5  -6   73.43    3.49
   2  -5  -6   72.59    3.49
   2  -5  -6   78.66    3.09
  -2  -5   6   76.21    3.47
  -2  -5   6   79.01    3.52
  -2  -5  -6   76.63    3.50
   2  -5   6   71.56    3.50
   2  -5   6   73.98    3.09
  -2  -5  -6   77.54    3.50
  -2  -5  -6   77.85    3.09
   2  -5   6   70.74    3.23
  -2  -6   6    0.77    0.15
   2  -6  -6    0.63    0.13
  -2  -6   6    0.65    0.07
   2  -6   6    0.55    0.06
  -2  -6  -6    0.60    0.14
  -2  -6  -6    0.47    0.06
   2  -6   6    0.41    0.13
  -2  -6  -6    0.59    0.12
  -2  -7   6   24.80    1.18
  -3   0  -6   24.50    1.16
  -3   0   6   24.64    1.21
  -3  -1   6    0.39    0.07
   3  -1  -6    0.42    0.07
  -3  -1  -6    0.35    0.07
  -3   1   6    0.43    0.07
   3  -2  -6   30.90    1.50
  -3  -2   6   31.15    1.55
  -3   2   6   32.37    1.55
  -3  -2  -6   31.37    1.51
   3  -3  -6   12.31    0.63
  -3  -3   6   12.36    0.60
  -3   3   6   12.86    0.65
  -3  -3  -6   12.81    0.64
  -3  -3  -6   10.88    0.61
  -3  -4   6    0.08    0.08
   3  -4  -6    0.00    0.09
   3  -4  -6    0.02    0.09
   3  -4  -6    0.06    0.03
   3  -4  -6    0.20    0.11
  -3  -4   6    0.03    0.10
   3  -4  -6    0.07    0.04
   3  -4   6    0.07    0.04
  -3  -4  -6    0.04    0.10
   3  -4   6    0.02    0.08
  -3  -4  -6    0.10    0.04
   3  -4   6    0.12    0.08
  -3  -4  -6    0.05    0.08
  -3   4   6    0.00    0.09
  -3  -4  -6    0.05    0.10
   3  -5  -6   27.75    1.42
  -3  -5   6   31.00    1.46
  -3  -5   6   30.30    1.42
   3  -5   6   29.36    1.33
  -3  -5  -6   30.17    1.24
   3  -5   6   27.36    1.42
   3  -5   6   29.92    1.24
  -3  -5  -6   30.92    1.43
  -3  -5  -6   31.51    1.45
  -3  -6   6   11.22    0.46
  -3  -6   6   10.65    0.59
   3  -6   6   10.71    0.45
  -3  -6  -6   10.05    0.55
  -3  -6  -6   10.82    0.58
   3  -6   6    9.27    0.55
  -3  -6  -6   10.95    0.46
  -3  -7   6    0.48    0.11
  -4   0  -6   14.09    0.69
  -4   0   6   14.55    0.72
  -4  -1   6   17.59    0.85
  -4   1   6   16.14    0.84
  -4  -1  -6   17.14    0.82
  -4  -2   6   10.02    0.54
   4  -2  -6   10.23    0.52
  -4  -2   6    9.47    0.50
  -4   2   6   10.38    0.53
  -4  -2  -6   10.48    0.53
  -4  -3   6   37.10    1.74
   4  -3  -6   37.28    1.79
  -4  -3  -6   39.16    1.81
  -4  -3  -6   34.89    1.75
  -4   3   6   38.44    1.85
   4  -4  -6   26.24    1.12
   4  -4  -6   25.09    1.29
  -4  -4   6   27.05    1.31
  -4  -4   6   28.98    1.29
  -4   4   6   25.98    1.36
  -4  -4  -6   27.58    1.13
  -4  -4  -6   25.92    1.29
  -4  -4  -6   28.96    1.31
  -4  -4  -6   27.67    1.35
   4  -4   6   27.15    1.21
  -4  -5   6  139.07    6.27
  -4  -5   6  135.33    6.33
  -4  -5   6  137.20    5.62
   4  -5   6  130.67    5.61
  -4  -5  -6  137.21    5.62
  -4  -5  -6  138.96    6.31
   4  -5   6  138.07    5.82
  -4  -5  -6  139.99    6.30
  -4  -6   6    0.28    0.14
  -4  -6   6    0.38    0.06
   4  -6   6    0.31    0.05
  -4  -6  -6    0.39    0.06
  -4  -6  -6    0.47    0.14
  -4  -6  -6    0.45    0.11
  -4  -7   6   29.52    1.22
  -5   0  -6  187.74    9.00
  -5   0   6  198.24    9.34
  -5  -1   6   11.96    0.61
  -5  -1  -6   11.95    0.59
  -5   1   6   11.29    0.60
  -5  -2   6   53.26    2.49
  -5  -2   6   44.94    2.38
  -5  -2  -6   54.30    2.41
  -5   2   6   50.39    2.48
  -5  -3   6    9.86    0.54
   5  -3  -6    9.94    0.47
  -5  -3   6   10.54    0.52
  -5   3   6   10.67    0.55
  -5  -3  -6   10.92    0.56
  -5  -3  -6    9.84    0.53
   5  -4  -6   23.84    1.04
  -5  -4   6   25.23    1.15
  -5  -4   6   24.04    1.18
  -5  -4  -6   23.74    1.21
  -5  -4  -6   22.91    1.15
   5  -4   6   23.42    1.08
  -5  -4  -6   24.55    1.17
  -5  -5   6   42.50    1.97
  -5  -5   6   39.22    1.70
  -5  -5  -6   41.40    1.93
  -5  -5  -6   39.88    1.70
  -5  -5  -6   39.96    1.93
   5  -5   6   42.67    1.80
  -5  -6   6    0.33    0.06
  -5  -6   6    0.43    0.15
   5  -6   6    0.32    0.05
  -5  -6  -6    0.36    0.12
  -5  -6  -6    0.39    0.06
  -5  -6  -6    0.43    0.11
  -6   0  -6   51.24    2.49
  -6   0   6   54.64    2.59
  -6  -1   6    1.54    0.15
  -6  -1  -6    1.42    0.14
  -6   1   6    1.60    0.14
  -6  -2   6   10.74    0.57
  -6  -2   6   11.57    0.61
  -6   2   6   11.55    0.59
  -6  -2  -6   11.51    0.59
   6  -3  -6   43.29    1.81
  -6  -3   6   38.76    1.53
  -6  -3   6   45.02    1.96
  -6   3   6   42.31    2.08
   6  -3   6   40.91    1.82
  -6  -3  -6   40.70    1.54
  -6  -3  -6   41.60    1.97
  -6  -3  -6   45.02    2.04
  -6  -4   6    1.97    0.20
   6  -4  -6    1.74    0.15
  -6  -4   6    1.84    0.17
  -6  -4  -6    2.11    0.22
  -6  -4  -6    1.93    0.18
  -6  -4  -6    2.15    0.20
   6  -4   6    1.85    0.18
  -6  -5   6    0.14    0.14
  -6  -5  -6    0.19    0.11
   6  -5   6    0.25    0.11
  -6  -5  -6    0.42    0.13
  -6  -6   6    0.91    0.09
  -6  -6   6    0.87    0.17
   6  -6   6    0.92    0.07
  -6  -6  -6    0.89    0.09
  -6  -6  -6    1.23    0.15
  -6  -6  -6    0.98    0.13
  -7   0  -6  374.31   17.53
  -7   0   6  378.30   18.19
  -7  -1   6   28.33    1.42
  -7   1   6   28.84    1.41
  -7  -1  -6   27.69    1.36
  -7  -2   6  314.57   14.96
  -7  -2  -6  309.30   14.43
  -7   2   6  303.20   14.94
  -7  -3   6    1.15    0.10
   7  -3  -6    1.06    0.10
  -7  -3  -6    1.31    0.14
  -7  -3  -6    1.18    0.16
  -7  -3  -6    1.20    0.10
   7  -3   6    1.09    0.13
  -7   3   6    1.19    0.13
  -7  -4   6   24.87    1.20
   7  -4  -6   24.71    1.06
   7  -4   6   23.42    1.09
  -7  -4  -6   23.29    1.17
  -7  -5   6    0.12    0.14
  -7  -5  -6    0.14    0.10
   7  -5   6    0.22    0.11
  -7  -5  -6    0.15    0.12
  -7  -6   6    0.33    0.13
   7  -6   6    0.16    0.05
  -7  -6  -6    0.20    0.10
  -7  -6  -6    0.22    0.09
  -8   0   6    4.41    0.28
  -8   0  -6    4.40    0.26
  -8  -1   6    7.06    0.41
  -8   1   6    7.01    0.40
  -8  -1  -6    6.99    0.38
  -8  -2   6   53.92    2.59
   8  -2  -6   49.07    2.25
  -8  -2  -6   52.24    2.49
  -8   2   6   53.69    2.57
  -8  -3   6    7.41    0.32
   8  -3  -6    8.05    0.37
   8  -3   6    7.38    0.39
  -8  -3  -6    7.53    0.41
  -8  -3  -6    8.08    0.45
  -8  -3  -6    7.56    0.32
   8  -3   6    6.56    0.30
  -8  -4   6    2.55    0.17
  -8  -4   6    3.43    0.28
   8  -4  -6    3.27    0.21
   8  -4   6    3.10    0.24
  -8  -4  -6    3.32    0.25
  -8  -5   6   25.47    1.23
  -8  -5  -6   23.70    1.19
  -8  -6   6    0.30    0.13
  -8  -6  -6    0.27    0.09
  -9   0  -6    3.03    0.20
  -9   0   6    2.98    0.22
  -9  -1   6   31.48    1.59
  -9  -1  -6   31.52    1.52
  -9   1   6   31.51    1.57
   9  -2  -6    3.78    0.24
  -9  -2   6    3.62    0.20
   9  -2  -6    3.72    0.20
  -9   2   6    4.03    0.26
  -9  -2  -6    3.88    0.20
  -9  -2  -6    4.05    0.27
   9  -2   6    3.74    0.19
  -9  -3   6    3.32    0.19
   9  -3  -6    3.44    0.22
  -9  -3  -6    3.52    0.28
  -9  -3  -6    3.56    0.19
   9  -3   6    3.24    0.23
   9  -3   6    3.06    0.17
  -9  -4   6    3.31    0.29
   9  -4  -6    3.42    0.22
  -9  -4   6    3.45    0.19
  -9  -4  -6    2.96    0.17
   9  -4   6    3.16    0.24
  -9  -4  -6    3.07    0.25
  -9  -5   6   32.70    1.52
  -9  -5  -6   29.65    1.47
   9  -5   6   31.07    1.35
  -9  -6   6    0.49    0.12
  -9  -6  -6    0.44    0.09
 -10   0   6    4.77    0.31
 -10   0  -6    4.70    0.29
 -10  -1   6   17.48    0.72
 -10  -1   6   20.24    0.98
 -10  -1   6   17.27    0.72
  10  -1  -6   17.52    0.72
  10  -1   6   17.97    0.72
 -10   1   6   19.32    0.96
 -10  -1  -6   20.27    0.93
  10  -2  -6    9.95    0.48
 -10  -2   6    8.94    0.41
 -10  -2   6    9.80    0.41
  10  -2  -6    9.92    0.41
 -10  -2  -6    9.85    0.54
 -10  -2  -6   10.00    0.41
  10  -2   6    9.70    0.40
 -10   2   6    9.93    0.54
  10  -3  -6  153.45    5.69
  10  -3  -6  166.60    6.77
 -10  -3   6  161.17    5.71
 -10  -3  -6  160.65    5.71
  10  -3   6  159.21    6.73
  10  -3   6  152.76    5.69
 -10  -4   6    0.01    0.07
  10  -4  -6   -0.08    0.08
 -10  -4   6    0.00    0.12
 -10  -4  -6   -0.06    0.06
  10  -4   6    0.05    0.09
 -10  -5   6   62.69    2.91
  10  -5   6   61.05    2.65
 -10  -6   6    0.10    0.10
 -11   0  -6   25.38    1.19
 -11   0   6   24.54    0.93
 -11   0   6   24.14    1.25
  11   0   6   23.32    0.93
  11   0  -6   23.76    0.93
 -11  -1   6    2.51    0.18
 -11  -1   6    2.73    0.24
  11  -1  -6    2.67    0.17
 -11  -1   6    2.61    0.18
 -11   1   6    2.40    0.22
  11   1  -6    2.98    0.21
  11  -1   6    2.53    0.17
 -11  -1  -6    2.36    0.17
 -11  -1  -6    2.59    0.21
 -11   1   6    2.52    0.17
 -11  -2   6    5.46    0.27
  11  -2  -6    5.23    0.31
 -11  -2   6    5.65    0.27
  11  -2  -6    5.46    0.26
 -11  -2  -6    5.16    0.26
 -11   2   6    5.13    0.27
 -11  -2  -6    5.27    0.35
  11  -2   6    5.43    0.26
 -11  -3   6   15.89    0.62
 -11  -3   6   16.40    0.81
  11  -3  -6   16.24    0.73
  11  -3  -6   14.89    0.60
  11  -3   6   14.55    0.59
 -11   3   6   15.76    0.63
  11  -3   6   15.20    0.72
 -11  -3  -6   16.00    0.62
 -11  -4   6    0.35    0.09
  11  -4  -6    0.40    0.10
 -11  -4   6    0.56    0.15
  11  -4   6    0.29    0.09
 -11  -4  -6    0.42    0.08
 -11  -5   6   20.49    0.99
  11  -5   6   19.10    0.87
 -12   0   6    4.67    0.34
 -12   0  -6    5.27    0.32
  12   0   6    5.15    0.27
  12   0  -6    5.01    0.29
 -12   0   6    4.98    0.26
  12  -1  -6    9.44    0.42
 -12  -1   6    9.57    0.42
 -12  -1   6    9.24    0.42
 -12  -1  -6    9.47    0.53
  12   1  -6    9.37    0.44
 -12  -1  -6    9.49    0.41
 -12   1   6    9.30    0.55
  12  -1   6   10.16    0.42
 -12  -2   6    3.98    0.24
  12  -2  -6    4.66    0.25
 -12  -2   6    4.47    0.25
  12  -2  -6    4.46    0.29
 -12   2   6    4.44    0.25
 -12  -2  -6    4.09    0.24
  12  -2   6    4.39    0.23
 -12  -3   6    0.31    0.09
  12  -3  -6    0.11    0.08
 -12  -3   6    0.16    0.14
  12  -3  -6    0.17    0.10
 -12  -3  -6    0.02    0.08
  12  -3   6    0.24    0.07
 -12   3   6    0.25    0.09
 -12  -4   6    1.39    0.12
  12  -4  -6    1.19    0.13
 -12  -4   6    1.66    0.20
 -12  -4  -6    1.33    0.11
  12  -4   6    1.20    0.13
 -12  -5   6    8.91    0.48
  12  -5   6    8.35    0.41
  13   0  -6  127.30    4.59
 -13   0   6  127.83    4.66
  13   0   6  126.19    4.60
  13  -1  -6    0.49    0.12
  13   1   6    0.46    0.12
 -13  -1   6    0.28    0.10
 -13  -1   6    0.31    0.10
 -13  -1  -6    0.32    0.09
  13  -1   6    0.28    0.09
  13   1  -6    0.42    0.12
 -13   1   6    0.53    0.10
 -13  -2   6  111.77    3.95
  13  -2  -6  111.49    3.94
 -13  -2   6  102.63    4.01
  13  -2  -6  107.66    4.68
 -13   2   6  110.33    4.01
  13  -2   6  105.19    4.67
 -13  -2  -6  112.26    3.95
  13  -2   6  111.28    3.94
 -13  -3   6    0.43    0.15
 -13  -3   6    0.46    0.10
  13  -3  -6    0.36    0.11
  13  -3   6    0.34    0.07
 -13  -3  -6    0.22    0.09
  13  -3   6    0.30    0.11
 -13   3   6    0.29    0.09
  13  -4  -6   60.99    2.59
 -13  -4   6   60.47    2.17
 -13  -4   6   60.59    2.81
 -13  -4  -6   58.38    2.17
  13  -4   6   59.85    2.59
 -13  -5   6    0.32    0.10
  13  -5   6    0.19    0.07
  14   0   6   19.29    0.77
  14   0  -6   18.75    0.77
 -14   0   6   19.32    0.77
 -14  -1   6    0.20    0.09
 -14  -1   6    0.04    0.09
  14   1   6    0.31    0.11
  14  -1  -6    0.02    0.11
 -14   1   6    0.23    0.10
 -14  -1  -6    0.36    0.09
  14  -1   6    0.09    0.10
  14   1  -6    0.02    0.12
  14  -2  -6    4.58    0.30
 -14  -2   6    4.39    0.26
  14  -2  -6    4.48    0.25
 -14  -2   6    3.42    0.25
  14  -2   6    3.88    0.28
  14  -2   6    4.48    0.24
 -14  -2  -6    4.35    0.25
 -14   2   6    4.35    0.25
 -14  -3   6    2.06    0.21
  14  -3  -6    1.82    0.17
 -14  -3   6    1.58    0.14
  14  -3   6    1.76    0.16
 -14  -3  -6    2.17    0.15
 -14   3   6    2.12    0.16
  14  -4  -6    5.73    0.30
 -14  -4   6    5.01    0.24
 -14  -4   6    5.61    0.34
 -14  -4  -6    4.85    0.23
  14  -4   6    5.83    0.30
  15   0  -6   15.76    0.68
  15   0   6   16.44    0.68
 -15   0   6   17.14    0.68
  15   1   6    1.64    0.17
 -15  -1   6    1.56    0.15
  15  -1  -6    1.22    0.15
 -15  -1   6    1.69    0.16
 -15  -1  -6    1.57    0.15
  15  -1   6    1.39    0.15
 -15   1   6    1.62    0.15
  15   1  -6    1.45    0.17
 -15  -2   6   19.53    0.77
  15  -2  -6   19.97    0.76
 -15   2   6   19.85    0.78
  15  -2   6   19.63    0.76
 -15  -2  -6   18.40    0.76
 -15  -3   6    2.64    0.18
  15  -3  -6    1.87    0.17
 -15  -3   6    2.53    0.22
 -15   3   6    2.36    0.18
 -15  -3  -6    2.35    0.17
  15  -3   6    2.07    0.18
 -15  -4   6    0.11    0.09
  15  -4   6   -0.06    0.08
  16   0  -6    2.54    0.19
 -16   0   6    2.41    0.18
  16   0   6    2.80    0.21
 -16  -1   6    4.95    0.29
  16  -1  -6    4.84    0.28
  16   1   6    5.07    0.30
 -16  -1   6    4.44    0.26
  16   1  -6    4.93    0.30
  16  -1   6    4.69    0.28
 -16  -1  -6    4.85    0.27
 -16   1   6    5.05    0.28
 -16  -2   6    1.88    0.16
  16  -2  -6    1.94    0.15
 -16   2   6    1.80    0.15
  16  -2   6    1.87    0.14
 -16  -2  -6    1.54    0.14
 -16  -3   6    7.89    0.34
  16  -3  -6    7.71    0.41
 -16   3   6    8.26    0.35
 -16  -3  -6    8.05    0.34
  16  -3   6    7.64    0.41
 -17   0   6    5.67    0.29
  17   0  -6    6.18    0.32
  17   0   6    5.91    0.31
 -17   0  -6    5.18    0.27
 -17  -1   6    0.06    0.09
  17  -1  -6   -0.08    0.10
  17   1   6   -0.04    0.11
 -17  -1   6    0.00    0.09
  17   1  -6    0.12    0.11
 -17  -1  -6    0.00    0.08
  17  -1   6   -0.02    0.09
 -17   1   6    0.12    0.09
  17  -2  -6    4.23    0.23
 -17  -2   6    4.47    0.25
  17  -2   6    4.75    0.23
 -17   2   6    4.34    0.24
 -17  -2  -6    4.44    0.24
 -17  -3   6    5.68    0.25
 -17   3   6    5.02    0.25
 -17  -3  -6    5.29    0.24
 -18   0  -6    0.96    0.10
 -18   0   6    0.96    0.12
  18   0  -6    1.02    0.13
  18   0   6    0.98    0.13
  18  -1  -6    0.01    0.10
 -18  -1   6   -0.05    0.09
 -18  -1   6    0.00    0.08
  18   1   6   -0.01    0.10
 -18   1  -6    0.11    0.07
 -18  -1  -6   -0.06    0.07
  18  -1   6   -0.06    0.09
 -18   1   6    0.01    0.08
  18   1  -6    0.13    0.10
 -18   2  -6    2.00    0.15
 -18  -2   6    1.68    0.13
 -18   2   6    1.74    0.13
 -18  -2  -6    1.80    0.13
  18  -2   6    1.86    0.13
  19   0  -6   53.33    1.92
  19   0   6   53.76    1.92
 -19   0   6   51.00    1.95
 -19  -1   6    0.03    0.08
 -19   1  -6   -0.03    0.06
  19  -1  -6    0.02    0.08
  19   1   6    0.12    0.11
 -19  -1  -6    0.14    0.07
  19  -1   6    0.00    0.08
  19   1  -6    0.05    0.10
 -19   1   6    0.03    0.07
   0   0  -7    0.06    0.06
   0  -1  -7   -0.22    0.07
   0  -1   7   -0.15    0.04
   0   1   7   -0.15    0.07
   0  -2  -7  138.39    6.48
   0  -3  -7   -0.02    0.09
   0  -3  -7   -0.05    0.08
   0  -4   7   67.18    3.33
   0  -4   7   63.90    3.06
   0  -4  -7   71.92    3.41
   0  -4  -7   74.05    3.32
   0  -4  -7   74.54    2.94
   0   4   7   72.42    3.53
   0  -4   7   72.96    3.30
   0  -4  -7   76.44    3.32
   0  -5   7    0.06    0.10
   0  -5  -7   -0.01    0.10
   0  -5  -7    0.07    0.12
   0  -5  -7    0.04    0.05
   0  -5   7    0.03    0.09
   0  -6  -7   24.73    1.15
   0  -6   7   22.53    0.98
   0  -6   7   21.47    1.14
   0  -6  -7   24.87    0.98
   1   0  -7    0.02    0.05
  -1   0   7    0.04    0.06
   1   0   7    0.15    0.06
  -1   0  -7   -0.01    0.05
   1  -1  -7   76.34    3.56
  -1  -1   7   76.87    3.68
  -1   1   7   76.44    3.68
  -1  -1  -7   73.49    3.56
   1  -2  -7   12.58    0.63
  -1  -2  -7   12.66    0.63
  -1   2   7   12.21    0.64
  -1  -3   7  102.70    4.93
   1  -3  -7  106.63    4.95
   1  -3  -7  111.30    5.07
  -1  -3  -7  112.39    5.08
  -1  -3  -7  102.27    4.94
  -1   3   7  111.89    5.25
  -1  -4   7    9.28    0.49
   1  -4  -7   10.34    0.51
   1  -4  -7    9.72    0.41
  -1  -4   7    9.38    0.52
   1  -4  -7    9.40    0.53
   1  -4  -7    9.73    0.53
   1  -4   7    9.36    0.47
  -1  -4  -7    9.94    0.41
   1  -4   7    9.26    0.49
  -1  -4  -7    9.93    0.53
  -1   4   7    9.56    0.55
  -1  -4  -7    9.93    0.51
   1  -4   7    9.33    0.51
  -1  -4  -7    9.81    0.54
   1  -5  -7    1.15    0.09
   1  -5  -7    1.23    0.15
   1  -5  -7    1.38    0.18
  -1  -5   7    0.95    0.16
   1  -5   7    1.02    0.13
   1  -5   7    1.17    0.16
  -1  -5  -7    0.99    0.08
  -1  -5  -7    1.11    0.18
  -1  -5  -7    0.93    0.14
  -1  -6   7    4.95    0.23
   1  -6  -7    4.52    0.32
  -1  -6   7    4.35    0.32
   1  -6   7    4.41    0.31
  -1  -6  -7    5.02    0.34
   1  -6   7    4.90    0.23
  -1  -6  -7    4.04    0.29
  -1  -6  -7    5.01    0.23
  -2   0   7   -0.04    0.05
  -2   0  -7   -0.08    0.04
  -2   1  -7   64.24    3.34
  -2  -1   7   78.77    3.48
   2  -1  -7   73.13    3.36
  -2  -1  -7   70.13    3.36
  -2   1   7   72.42    3.48
   2  -2  -7   77.61    3.67
  -2   2   7   78.37    3.80
  -2  -2  -7   78.38    3.68
  -2  -3   7    1.62    0.15
   2  -3  -7    2.21    0.19
  -2  -3  -7    1.91    0.17
  -2   3   7    1.87    0.18
  -2  -3  -7    1.93    0.19
   2  -4  -7   42.08    1.95
  -2  -4   7   42.65    1.97
  -2  -4   7   42.30    1.93
   2  -4  -7   39.59    2.00
   2  -4  -7   44.31    1.94
   2  -4  -7   41.57    1.70
  -2   4   7   41.59    2.06
   2  -4   7   38.99    1.80
  -2  -4  -7   41.48    1.94
  -2  -4  -7   42.99    1.95
  -2  -4  -7   41.44    2.01
   2  -4   7   37.29    1.94
  -2  -4  -7   41.53    1.71
  -2  -5   7    0.42    0.14
   2  -5  -7    0.41    0.13
   2  -5  -7    0.46    0.12
   2  -5  -7    0.27    0.06
   2  -5   7    0.20    0.10
  -2  -5  -7    0.12    0.11
  -2  -5  -7    0.35    0.06
   2  -5   7    0.36    0.11
  -2  -5  -7    0.31    0.14
  -2  -6   7   35.11    1.39
   2  -6  -7   32.07    1.58
  -2  -6   7   31.99    1.60
  -2  -6  -7   36.47    1.60
   2  -6   7   34.17    1.38
  -2  -6  -7   34.67    1.38
  -2  -6  -7   32.02    1.58
   2  -6   7   30.08    1.58
  -3   0  -7   -0.06    0.05
  -3   0   7   -0.09    0.06
  -3  -1   7  224.36   10.57
   3  -1  -7  215.61   10.19
  -3  -1  -7  216.80   10.20
  -3   1   7  216.93   10.57
  -3  -2   7   31.96    1.60
   3  -2  -7   32.42    1.55
  -3   2   7   33.05    1.60
  -3  -2  -7   32.17    1.56
   3  -3  -7  149.71    6.93
  -3  -3   7  147.37    6.74
  -3   3   7  153.74    7.17
  -3  -3  -7  155.40    6.94
  -3  -3  -7  132.54    6.75
   3  -4  -7   -0.07    0.04
   3  -4  -7    0.03    0.09
   3  -4  -7    0.02    0.10
   3  -4  -7    0.08    0.09
  -3  -4   7    0.10    0.11
  -3  -4   7   -0.07    0.07
   3  -4   7    0.00    0.08
  -3  -4  -7    0.04    0.08
  -3  -4  -7    0.02    0.10
  -3  -4  -7    0.00    0.11
  -3   4   7    0.06    0.09
  -3  -4  -7    0.00    0.04
  -3  -5   7    1.48    0.20
   3  -5  -7    1.56    0.19
  -3  -5  -7    1.44    0.12
  -3  -5  -7    1.62    0.20
   3  -5   7    1.78    0.17
  -3  -5  -7    1.68    0.17
  -3  -6   7    1.82    0.13
  -3  -6   7    1.47    0.20
   3  -6   7    1.69    0.12
  -3  -6  -7    1.76    0.12
  -3  -6  -7    1.93    0.17
  -3  -6  -7    2.17    0.21
  -3  -7   7    3.34    0.16
  -4   0   7   -0.02    0.07
  -4   0  -7    0.03    0.05
  -4  -1   7    0.11    0.07
  -4  -1  -7    0.20    0.07
  -4   1   7    0.49    0.08
   4  -2  -7   57.09    2.72
  -4  -2   7   58.89    2.82
  -4  -2  -7   56.45    2.73
  -4   2   7   58.04    2.82
   4  -3  -7   11.03    0.57
   4  -3  -7   10.22    0.56
  -4  -3   7   11.15    0.54
   4  -3  -7   10.67    0.49
  -4  -3  -7   11.94    0.59
  -4   3   7   11.61    0.59
  -4  -3  -7    9.79    0.55
  -4  -4   7    6.16    0.33
   4  -4  -7    5.48    0.35
  -4  -4   7    6.22    0.37
  -4  -4  -7    5.81    0.38
  -4   4   7    5.37    0.36
   4  -4   7    5.53    0.33
  -4  -4  -7    5.75    0.36
  -4  -4  -7    5.63    0.27
  -4  -4  -7    5.68    0.33
  -4  -5   7    1.52    0.20
  -4  -5   7    0.92    0.09
   4  -5   7    1.22    0.15
  -4  -5  -7    1.16    0.17
  -4  -5  -7    0.89    0.09
  -4  -5  -7    0.95    0.14
  -4  -6   7    0.85    0.16
  -4  -6   7    0.71    0.08
  -4  -6  -7    1.11    0.16
  -4  -6  -7    0.65    0.12
  -4  -6  -7    0.69    0.08
  -4  -7   7    1.14    0.08
  -5   0  -7    0.08    0.05
  -5   0   7    0.09    0.06
  -5  -1   7  164.73    7.59
  -5  -1  -7  155.66    7.32
  -5   1   7  149.80    7.59
  -5  -2   7   14.22    0.74
  -5  -2  -7   13.72    0.71
  -5   2   7   14.30    0.72
  -5  -3   7   13.19    0.62
   5  -3  -7   12.49    0.57
   5  -3   7   11.07    0.58
  -5  -3  -7   13.68    0.67
  -5  -3  -7   12.33    0.64
  -5   3   7   12.88    0.67
  -5  -4   7    9.20    0.51
  -5  -4  -7    8.84    0.48
  -5  -4  -7    9.14    0.53
  -5  -4  -7    9.47    0.50
  -5   4   7    8.00    0.50
   5  -4   7    9.35    0.46
  -5  -5   7   14.27    0.76
  -5  -5  -7   13.87    0.71
  -5  -5  -7   13.97    0.73
  -5  -5  -7   13.34    0.60
   5  -5   7   14.48    0.68
  -5  -6   7    9.34    0.54
  -5  -6   7    9.28    0.42
  -5  -6  -7    9.92    0.52
   5  -6   7    9.15    0.41
  -5  -6  -7    9.73    0.42
  -5  -6  -7    9.03    0.49
  -6   0   7    0.01    0.07
  -6   0  -7   -0.03    0.06
  -6  -1   7   36.02    1.78
  -6  -1  -7   35.68    1.71
  -6   1   7   35.83    1.77
  -6  -2   7   63.30    3.04
  -6  -2  -7   62.13    2.94
  -6   2   7   60.13    3.02
  -6  -3   7    1.73    0.12
   6  -3  -7    1.77    0.14
  -6   3   7    1.76    0.17
   6  -3   7    1.57    0.15
  -6  -3  -7    1.96    0.18
  -6  -3  -7    1.68    0.12
  -6  -3  -7    2.22    0.21
   6  -4  -7   83.19    3.51
  -6  -4   7   83.50    3.83
  -6  -4  -7   83.62    3.80
  -6  -4  -7   79.59    3.92
   6  -4   7   80.73    3.52
  -6  -5   7    3.45    0.31
   6  -5   7    3.20    0.26
  -6  -5  -7    3.44    0.28
  -6  -5  -7    3.18    0.24
  -6  -6   7   66.51    2.98
  -6  -6  -7   63.99    2.62
  -6  -6  -7   60.64    2.94
   6  -6   7   58.82    2.61
  -6  -6  -7   67.91    2.95
  -7   0  -7   -0.03    0.06
  -7   0   7   -0.14    0.07
  -7  -1   7    0.35    0.10
  -7   1   7    0.37    0.09
  -7  -1  -7    0.46    0.09
  -7  -2   7   40.14    1.94
  -7  -2  -7   38.10    1.87
  -7   2   7   38.40    1.92
  -7  -3   7    1.46    0.11
   7  -3  -7    1.31    0.11
  -7   3   7    1.30    0.14
   7  -3   7    1.15    0.13
   7  -3   7    1.30    0.09
  -7  -3  -7    1.41    0.10
  -7  -3  -7    1.62    0.16
  -7  -3  -7    1.57    0.18
  -7  -4   7    1.81    0.13
  -7  -4   7    2.20    0.24
   7  -4  -7    1.94    0.17
  -7  -4  -7    1.96    0.20
   7  -4   7    1.76    0.17
  -7  -5   7    0.50    0.17
  -7  -5  -7    0.56    0.14
   7  -5   7    0.49    0.12
  -7  -6   7    3.47    0.28
  -7  -6  -7    3.41    0.25
  -8   0  -7    0.04    0.06
  -8   0   7    0.05    0.07
  -8  -1   7    8.70    0.49
  -8  -1  -7    8.58    0.46
  -8   1   7    8.46    0.47
   8  -2  -7    0.03    0.07
  -8  -2   7    0.35    0.07
   8  -2  -7    0.15    0.07
  -8  -2   7    0.11    0.10
  -8   2   7    0.18    0.08
  -8  -2  -7    0.08    0.06
   8  -2   7    0.05    0.06
  -8  -2  -7    0.20    0.09
  -8  -3   7    2.12    0.15
   8  -3  -7    2.17    0.18
  -8  -3  -7    2.36    0.21
  -8   3   7    2.26    0.20
   8  -3   7    2.54    0.19
  -8  -3  -7    2.39    0.15
   8  -3   7    2.17    0.13
  -8  -3  -7    2.79    0.24
   8  -4  -7   48.49    2.02
  -8  -4   7   44.35    1.70
  -8  -4   7   48.32    2.24
  -8  -4  -7   46.14    2.19
   8  -4   7   47.01    2.04
  -8  -5   7    4.91    0.37
  -8  -5  -7    5.25    0.34
  -8  -6   7   38.23    1.75
  -8  -6  -7   35.19    1.71
  -9   0   7    0.00    0.08
  -9   0  -7    0.01    0.06
  -9  -1   7  167.69    8.29
  -9  -1  -7  172.80    7.99
  -9   1   7  170.98    8.28
  -9  -2   7    3.15    0.20
  -9  -2   7    3.58    0.28
   9  -2  -7    3.15    0.19
   9  -2  -7    3.32    0.22
  -9  -2   7    3.21    0.19
  -9  -2  -7    3.44    0.25
  -9   2   7    3.27    0.19
  -9   2   7    3.30    0.24
  -9  -2  -7    3.55    0.19
   9  -2   7    3.04    0.21
   9  -2   7    3.20    0.18
   9  -3  -7   28.47    1.19
  -9  -3   7   27.15    1.01
   9  -3  -7   26.37    1.00
   9  -3   7   27.02    1.20
  -9  -3  -7   26.70    1.00
  -9  -3  -7   27.10    1.35
   9  -3   7   25.32    0.99
  -9  -4   7    1.68    0.21
  -9  -4   7    1.81    0.13
   9  -4  -7    1.69    0.14
  -9  -4  -7    1.74    0.13
  -9  -4  -7    1.83    0.18
   9  -4   7    1.74    0.17
  -9  -5   7   16.94    0.85
   9  -5   7   16.05    0.72
  -9  -5  -7   15.78    0.80
  -9  -6   7    0.99    0.15
 -10   0   7    0.09    0.07
  10   0  -7    0.00    0.08
  10   0   7    0.02    0.06
 -10   0  -7    0.01    0.07
 -10   0   7    0.00    0.08
 -10  -1   7   69.69    3.19
  10  -1  -7   64.13    2.35
 -10  -1   7   60.11    2.35
 -10  -1   7   62.54    2.38
 -10   1   7   66.67    3.17
 -10  -1  -7   62.60    2.35
 -10  -1  -7   69.69    3.07
  10  -1   7   63.78    2.35
 -10   1   7   61.08    2.38
  10  -2  -7   14.85    0.56
  10  -2  -7   14.64    0.66
 -10  -2   7   13.16    0.57
 -10  -2   7   14.30    0.57
 -10  -2  -7   13.83    0.74
 -10  -2  -7   14.31    0.56
 -10   2   7   14.05    0.75
 -10   2   7   13.88    0.57
  10  -2   7   13.89    0.55
  10  -3  -7    4.59    0.24
  10  -3  -7    5.27    0.31
 -10  -3   7    5.12    0.26
 -10  -3  -7    5.65    0.26
  10  -3   7    5.14    0.30
  10  -3   7    4.89    0.23
 -10  -4   7    0.78    0.10
 -10  -4   7    0.79    0.17
  10  -4  -7    0.76    0.11
 -10  -4  -7    0.90    0.09
  10  -4   7    0.72    0.12
 -10  -5   7    3.39    0.28
  10  -5   7    3.19    0.20
 -10  -5  -7    2.57    0.22
 -10  -6   7    1.85    0.17
  11   0   7    0.04    0.08
 -11   0   7    0.00    0.10
 -11   0  -7   -0.08    0.07
  11   0  -7   -0.10    0.09
 -11   0   7   -0.03    0.07
 -11  -1   7   93.20    4.29
 -11  -1   7   84.40    3.15
  11  -1  -7   89.57    3.15
 -11  -1   7   86.95    3.20
  11   1  -7   84.07    3.16
 -11  -1  -7   85.35    3.15
 -11   1   7   82.78    4.26
 -11  -1  -7   91.32    4.12
  11  -1   7   86.08    3.15
 -11   1   7   85.84    3.20
  11  -2  -7    1.52    0.15
 -11  -2   7    1.67    0.14
  11  -2  -7    1.67    0.14
 -11  -2   7    1.70    0.14
 -11   2   7    1.73    0.14
 -11   2   7    1.24    0.16
 -11  -2  -7    1.74    0.19
  11  -2   7    1.46    0.13
 -11  -2  -7    1.88    0.15
  11  -3  -7   56.49    2.13
  11  -3  -7   60.81    2.55
 -11  -3   7   58.76    2.15
 -11   3   7   59.50    2.19
  11  -3   7   57.79    2.13
  11  -3   7   57.49    2.54
 -11  -3  -7   61.59    2.15
 -11  -4   7    3.69    0.31
  11  -4  -7    3.85    0.25
 -11  -4   7    3.75    0.21
 -11  -4  -7    3.77    0.19
 -11  -5   7    2.27    0.22
  11  -5   7    2.26    0.16
 -12   0  -7   -0.05    0.08
  12   0   7    0.09    0.08
  12   0  -7    0.00    0.10
 -12   0   7   -0.05    0.08
 -12   0   7   -0.08    0.10
 -12  -1   7    6.20    0.32
 -12  -1   7    6.71    0.31
 -12  -1   7    6.91    0.43
  12   1   7    6.57    0.33
  12  -1  -7    7.21    0.33
 -12   1  -7    5.63    0.37
 -12  -1  -7    6.60    0.40
 -12   1   7    5.76    0.41
  12  -1   7    6.82    0.32
 -12  -1  -7    6.53    0.31
 -12   1   7    6.71    0.31
  12   1  -7    6.36    0.34
  12  -2  -7    1.58    0.14
  12  -2  -7    1.45    0.15
 -12  -2   7    1.33    0.14
 -12  -2   7    1.43    0.15
 -12  -2  -7    1.66    0.14
  12  -2   7    1.53    0.13
 -12   2   7    1.46    0.15
 -12  -3   7   30.98    1.15
 -12  -3   7   32.38    1.49
  12  -3  -7   28.50    1.13
  12  -3  -7   30.59    1.36
  12  -3   7   29.53    1.12
 -12   3   7   30.37    1.17
 -12  -3  -7   31.55    1.15
 -12  -4   7   17.24    0.67
  12  -4  -7   17.06    0.79
 -12  -4   7   17.96    0.89
  12  -4   7   17.58    0.79
 -12  -4  -7   16.93    0.66
 -12  -5   7    0.13    0.11
  12  -5   7   -0.03    0.06
  13   0   7    0.06    0.10
  13   0  -7    0.06    0.11
 -13   0   7   -0.15    0.08
 -13  -1   7    0.23    0.10
 -13  -1   7    0.23    0.10
  13  -1  -7    0.29    0.11
  13   1   7    0.21    0.10
  13   1  -7    0.29    0.13
  13  -1   7    0.22    0.09
 -13   1   7    0.32    0.10
 -13  -1  -7    0.30    0.09
 -13  -2   7    0.45    0.11
  13  -2  -7    0.29    0.10
 -13  -2   7    0.17    0.11
  13  -2  -7    0.17    0.11
 -13   2   7    0.16    0.10
 -13  -2  -7    0.19    0.08
  13  -2   7    0.10    0.08
  13  -2   7    0.23    0.10
 -13  -3   7    6.35    0.39
  13  -3  -7    5.69    0.34
 -13  -3   7    5.79    0.29
 -13   3   7    6.04    0.30
  13  -3   7    5.38    0.26
 -13  -3  -7    5.91    0.29
  13  -3   7    5.63    0.33
 -13  -4   7    4.24    0.31
 -13  -4   7    4.24    0.21
  13  -4   7    3.97    0.26
 -13  -4  -7    3.88    0.19
 -13  -5   7    3.28    0.24
  13  -5   7    3.41    0.19
  14   0  -7    0.03    0.12
 -14   0   7    0.13    0.10
  14   0   7    0.08    0.10
 -14  -1   7   17.40    0.71
 -14  -1   7   17.63    0.71
  14  -1  -7   17.01    0.71
  14   1   7   17.39    0.72
 -14  -1  -7   17.48    0.71
  14   1  -7   17.93    0.73
 -14   1   7   17.80    0.72
  14  -1   7   18.77    0.71
 -14  -2   7   51.51    1.88
  14  -2  -7   51.43    1.87
 -14  -2   7   47.87    1.90
  14  -2  -7   48.64    2.22
  14  -2   7   52.31    1.87
 -14   2   7   52.75    1.91
 -14  -2  -7   51.53    1.88
  14  -3  -7    0.08    0.10
 -14  -3   7    0.31    0.14
 -14  -3   7   -0.06    0.08
 -14  -3  -7    0.03    0.08
 -14   3   7    0.07    0.09
  14  -3   7    0.21    0.09
 -14  -4   7   19.13    0.74
 -14  -4   7   20.28    0.99
  14  -4   7   20.66    0.90
  15   0  -7   -0.09    0.11
 -15   0   7    0.08    0.10
  15   0   7    0.08    0.10
  15  -1  -7   26.27    0.99
 -15  -1   7   25.32    1.01
  15   1   7   25.69    1.01
 -15  -1   7   26.58    1.00
 -15  -1  -7   25.46    1.00
 -15   1   7   25.18    1.01
  15  -1   7   25.81    1.00
  15   1  -7   26.59    1.01
 -15  -2   7   27.43    1.16
 -15  -2   7   29.94    1.15
  15  -2  -7   30.90    1.14
 -15   2   7   31.25    1.17
  15  -2   7   30.92    1.14
 -15  -2  -7   31.22    1.15
 -15  -3   7   40.19    1.89
 -15  -3   7   40.02    1.47
  15  -3  -7   38.72    1.74
  15  -3   7   38.67    1.74
 -15   3   7   40.63    1.50
 -15  -3  -7   41.13    1.47
 -15  -4   7   -0.06    0.09
  15  -4   7   -0.07    0.07
  16   0  -7   -0.07    0.12
  16   0   7   -0.06    0.10
 -16   0   7   -0.07    0.09
 -16  -1   7    5.26    0.29
 -16  -1   7    5.44    0.30
  16  -1  -7    5.35    0.30
  16   1   7    5.13    0.31
 -16  -1  -7    5.22    0.29
 -16   1   7    5.52    0.29
  16  -1   7    5.49    0.29
  16   1  -7    5.66    0.32
 -16  -2   7    2.57    0.18
 -16  -2   7    2.66    0.24
  16  -2  -7    2.62    0.20
 -16  -2  -7    2.52    0.19
  16  -2   7    2.88    0.19
 -16   2   7    2.72    0.20
 -16  -3   7    2.95    0.24
 -16  -3   7    3.67    0.20
 -16  -3  -7    3.27    0.19
 -16   3   7    3.39    0.20
  16  -3   7    3.18    0.23
 -17   0  -7   -0.15    0.07
  17   0  -7   -0.06    0.11
 -17   0   7   -0.06    0.09
  17   0   7   -0.04    0.10
  17  -1  -7   34.34    1.25
  17   1   7   32.66    1.26
 -17  -1   7   31.89    1.27
 -17  -1   7   32.77    1.25
 -17  -1  -7   32.63    1.25
  17   1  -7   33.66    1.26
 -17   1   7   33.84    1.27
  17  -1   7   35.12    1.25
 -17  -2   7    0.13    0.09
  17  -2  -7    0.02    0.08
  17  -2   7    0.03    0.08
 -17  -2  -7   -0.01    0.07
 -17   2   7    0.08    0.08
 -17  -3   7   23.37    0.84
 -17   3   7   21.08    0.85
 -17  -3  -7   22.79    0.83
  18   0  -7   -0.23    0.10
 -18   0   7   -0.03    0.08
 -18   0  -7    0.06    0.07
  18   0   7    0.04    0.10
  18   1   7    4.59    0.26
 -18  -1   7    4.17    0.24
  18  -1  -7    4.67    0.25
 -18   1  -7    4.72    0.23
 -18  -1   7    4.11    0.25
 -18  -1  -7    4.30    0.24
  18   1  -7    4.66    0.28
 -18   1   7    4.66    0.24
  18  -1   7    4.35    0.24
 -18   2  -7    8.64    0.35
 -18  -2   7    8.12    0.35
  18  -2   7    7.26    0.32
 -18   2   7    8.01    0.35
 -18  -2  -7    8.35    0.34
 -19   0   7    0.02    0.08
  19   0   7   -0.04    0.08
  19   0  -7    0.04    0.09
  19  -1  -7   19.13    0.72
  19  -1   7   19.15    0.72
 -19   1   7   19.37    0.74
   0   0   8   31.90    1.52
   0   0  -8   30.46    1.47
   0  -1   8    0.03    0.05
   0  -1  -8   -0.07    0.07
   0   1   8   -0.10    0.06
   0   2   8    1.89    0.17
   0  -2  -8    2.16    0.19
   0  -3  -8    0.03    0.09
   0   3   8    0.00    0.09
   0  -3  -8    0.20    0.09
   0  -4   8   26.12    1.31
   0  -4  -8   27.11    1.13
   0  -4  -8   26.97    1.35
   0  -4  -8   29.50    1.31
   0  -4   8   25.30    1.20
   0  -4  -8   28.16    1.32
   0   4   8   27.91    1.39
   0  -5  -8    0.34    0.14
   0  -5   8   -0.05    0.10
   0  -5  -8   -0.07    0.10
   0  -5   8   -0.04    0.09
   0  -5  -8    0.05    0.05
   0  -6  -8    0.16    0.13
   0  -6  -8    0.20    0.06
   0  -6   8    0.31    0.12
   1   0   8  526.19   24.27
   1   0  -8  484.50   23.39
  -1   0   8  511.00   24.28
  -1   0  -8  487.41   23.40
  -1  -1   8    5.66    0.30
   1  -1  -8    5.42    0.30
  -1  -1  -8    5.32    0.30
  -1   1   8    5.32    0.30
   1  -2  -8  213.65    9.82
  -1  -2  -8  211.61    9.82
  -1   2   8  205.16   10.17
   1  -3  -8    3.47    0.24
   1  -3  -8    3.21    0.24
  -1  -3  -8    3.06    0.24
  -1  -3  -8    3.02    0.23
  -1   3   8    3.30    0.24
   1   4   8   44.42    2.14
   1  -4  -8   46.26    2.01
  -1  -4   8   41.70    2.03
  -1  -4   8   37.84    1.85
   1  -4  -8   41.39    2.07
   1  -4  -8   44.28    2.02
   1  -4  -8   43.38    1.77
  -1   4   8   42.46    2.14
   1  -4   8   40.01    2.02
  -1  -4  -8   43.95    1.77
   1  -4   8   40.98    1.86
  -1  -4  -8   44.90    2.02
  -1  -4  -8   46.35    2.01
  -1  -4  -8   42.28    2.08
  -1  -5   8   17.61    0.93
   1  -5  -8   19.54    0.94
   1  -5  -8   18.51    0.77
   1  -5  -8   19.74    0.91
  -1  -5  -8   18.39    0.77
  -1  -5  -8   19.02    0.94
   1  -5   8   16.34    0.91
   1  -5   8   17.05    0.84
  -1  -5  -8   18.79    0.91
   1  -6  -8    5.04    0.34
  -1  -6   8    4.87    0.24
  -1  -6   8    4.42    0.33
   1  -6   8    4.82    0.32
  -1  -6  -8    5.34    0.24
  -1  -6  -8    5.56    0.35
  -2   0   8   13.56    0.68
  -2   0  -8   13.38    0.65
   2   0   8   13.55    0.67
   2  -1  -8   19.73    0.92
  -2   1  -8   16.78    0.90
  -2  -1   8   21.13    0.95
  -2  -1  -8   18.95    0.92
  -2   1   8   19.16    0.95
   2  -2  -8   81.68    3.79
  -2  -2   8   77.30    3.92
  -2   2   8   82.77    3.92
  -2  -2  -8   80.64    3.79
   2  -3  -8   43.41    2.06
   2  -3  -8   40.82    2.01
  -2  -3  -8   43.94    2.07
  -2  -3  -8   42.05    2.01
  -2   3   8   45.26    2.13
   2  -4  -8    4.08    0.25
   2  -4  -8    3.75    0.28
  -2  -4   8    3.42    0.28
   2  -4  -8    3.36    0.27
   2  -4  -8    3.50    0.18
  -2   4   8    3.67    0.28
  -2  -4  -8    3.45    0.25
  -2  -4  -8    3.89    0.28
  -2  -4  -8    3.61    0.18
   2  -4   8    3.48    0.24
  -2  -4  -8    3.52    0.28
  -2  -5   8   83.79    3.91
   2  -5  -8   87.63    3.45
   2  -5  -8   84.30    3.89
  -2  -5  -8   86.13    3.89
   2  -5   8   74.61    3.88
   2  -5   8   82.45    3.59
  -2  -5  -8   90.10    3.90
  -2  -5  -8   82.31    3.45
  -2  -6   8    0.33    0.06
  -2  -6   8    0.46    0.14
   2  -6  -8    0.27    0.13
   2  -6   8    0.32    0.06
  -2  -6  -8    0.39    0.11
  -2  -6  -8    0.35    0.14
  -2  -6  -8    0.31    0.06
  -3   0   8   21.79    1.08
  -3   0  -8   21.46    1.03
   3  -1  -8    0.77    0.09
  -3  -1   8    0.75    0.09
  -3   1  -8    0.66    0.06
  -3  -1  -8    0.79    0.10
  -3   1   8    0.72    0.09
   3  -2  -8    1.05    0.12
  -3  -2   8    1.47    0.15
  -3   2   8    1.15    0.12
  -3  -2  -8    1.17    0.13
   3  -3  -8    2.79    0.22
   3  -3  -8    2.82    0.22
  -3   3   8    2.96    0.22
  -3  -3  -8    2.47    0.21
  -3  -3  -8    2.90    0.23
  -3  -4   8    0.15    0.11
   3  -4  -8    0.15    0.05
   3  -4  -8    0.14    0.11
   3  -4  -8    0.10    0.10
  -3  -4  -8    0.17    0.11
  -3  -4  -8    0.15    0.05
   3  -4   8    0.16    0.09
  -3  -4  -8    0.13    0.11
  -3   4   8    0.24    0.11
  -3  -4  -8    0.09    0.08
  -3  -5   8    8.22    0.50
   3  -5  -8    8.15    0.48
  -3  -5  -8    8.31    0.38
   3  -5   8    8.46    0.45
  -3  -5  -8    8.87    0.50
  -3  -5  -8    8.18    0.46
  -3  -6   8    5.58    0.38
  -3  -6   8    5.73    0.27
  -3  -6  -8    5.94    0.27
   3  -6   8    5.52    0.26
  -3  -6  -8    5.00    0.33
  -3  -6  -8    6.25    0.37
  -4   0   8    2.12    0.17
  -4   0  -8    2.21    0.15
  -4  -1   8   41.67    1.95
  -4   1   8   38.15    1.94
  -4  -1  -8   39.04    1.88
  -4  -2   8    5.64    0.34
   4  -2  -8    5.34    0.32
  -4   2   8    6.75    0.34
  -4  -2  -8    5.06    0.33
   4  -3  -8   83.26    3.87
   4  -3  -8   78.29    3.77
  -4  -3   8   76.96    3.80
   4  -3  -8   80.71    3.50
  -4   3   8   88.12    4.01
  -4  -3  -8   80.84    3.78
  -4  -3  -8   86.34    3.89
  -4  -4   8    7.22    0.43
   4  -4  -8    7.12    0.42
   4  -4   8    7.32    0.38
  -4  -4  -8    6.98    0.44
  -4  -4  -8    6.72    0.32
  -4  -4  -8    7.23    0.42
  -4  -4  -8    6.87    0.39
  -4   4   8    6.96    0.42
  -4  -5   8   92.22    4.21
  -4  -5   8   83.29    3.72
  -4  -5  -8   92.69    4.18
   4  -5   8   92.52    3.87
  -4  -5  -8   89.54    3.71
  -4  -5  -8   91.81    4.17
  -4  -6   8    0.03    0.06
  -4  -6   8    0.08    0.13
  -4  -6  -8    0.01    0.05
   4  -6   8    0.02    0.05
  -4  -6  -8    0.13    0.09
  -4  -6  -8    0.04    0.12
  -5   0  -8  201.33    9.39
  -5  -1   8    1.56    0.15
  -5   1   8    1.32    0.12
  -5  -1  -8    1.60    0.14
  -5  -2   8  124.32    5.82
  -5   2   8  116.83    5.81
  -5  -2  -8  117.85    5.62
  -5  -3   8    6.09    0.28
   5  -3  -8    6.71    0.32
  -5   3   8    7.13    0.38
  -5  -3  -8    5.87    0.37
  -5  -3  -8    6.79    0.39
  -5  -3  -8    6.21    0.28
   5  -3   8    6.50    0.34
  -5  -4   8   65.42    2.99
   5  -4   8   64.96    2.75
  -5   4   8   57.80    3.13
  -5  -4  -8   64.26    3.06
  -5  -4  -8   66.46    2.97
  -5  -5   8    0.61    0.17
   5  -5   8    0.69    0.14
  -5  -5  -8    0.60    0.15
  -5  -5  -8    0.72    0.12
  -5  -6   8    0.15    0.06
  -5  -6   8    0.03    0.13
  -5  -6  -8    0.09    0.09
  -5  -6  -8    0.07    0.06
  -5  -6  -8    0.16    0.12
  -6   0   8   22.98    1.16
  -6   0  -8   23.24    1.11
  -6  -1   8    1.01    0.12
  -6  -1  -8    1.03    0.11
  -6   1   8    0.80    0.10
  -6  -2   8   61.99    2.94
  -6  -2  -8   58.69    2.84
  -6   2   8   58.58    2.92
   6  -3  -8   42.35    1.72
  -6  -3   8   39.08    1.46
  -6  -3  -8   38.80    1.87
  -6   3   8   40.82    1.98
  -6  -3  -8   38.74    1.45
   6  -3   8   40.14    1.73
   6  -3   8   36.63    1.44
  -6  -3  -8   42.16    1.94
  -6  -4   8    1.08    0.18
  -6  -4  -8    1.09    0.16
   6  -4   8    0.95    0.14
  -6  -5   8    2.65    0.28
   6  -5   8    3.03    0.25
  -6  -5  -8    3.24    0.28
  -6  -6   8   -0.01    0.13
  -6  -6  -8    0.31    0.11
  -6  -6  -8    0.14    0.06
  -7   0   8  356.19   16.97
  -7   0  -8  345.63   16.36
  -7  -1   8    6.76    0.38
  -7   1   8    6.23    0.37
  -7  -1  -8    6.46    0.36
   7  -2  -8  232.02   10.49
  -7  -2   8  264.07   12.00
  -7  -2  -8  253.49   11.57
  -7   2   8  239.97   11.97
   7  -3  -8    0.01    0.07
  -7  -3   8   -0.03    0.06
  -7  -3  -8    0.06    0.10
  -7   3   8    0.03    0.09
   7  -3   8   -0.02    0.05
  -7  -3  -8    0.02    0.06
  -7  -3  -8    0.05    0.09
   7  -3   8    0.06    0.08
  -7  -4   8   25.54    1.22
  -7  -4   8   22.28    0.90
   7  -4   8   24.80    1.10
  -7  -4  -8   24.60    1.18
  -7  -5   8    2.56    0.27
   7  -5   8    2.21    0.20
  -7  -5  -8    2.42    0.22
  -7  -6   8    0.44    0.14
  -7  -6  -8    0.29    0.10
  -8   0  -8   11.36    0.58
  -8   0   8   11.51    0.61
  -8  -1   8   18.36    0.93
  -8   1   8   17.85    0.91
  -8  -1  -8   17.21    0.88
  -8  -2   8   13.38    0.53
   8  -2  -8   12.57    0.53
  -8  -2   8   14.31    0.74
   8  -2  -8   13.01    0.62
  -8   2   8   14.23    0.71
   8  -2   8   12.68    0.52
  -8  -2  -8   14.61    0.71
  -8  -2  -8   13.31    0.53
   8  -3  -8   36.74    1.51
  -8  -3   8   35.10    1.28
  -8  -3  -8   35.66    1.28
  -8  -3  -8   34.75    1.70
   8  -3   8   33.48    1.26
   8  -3   8   33.40    1.51
  -8   3   8   33.27    1.73
  -8  -3  -8   33.68    1.63
  -8  -4   8   34.72    1.33
  -8  -4   8   38.39    1.76
  -8  -4  -8   34.77    1.32
   8  -4   8   36.60    1.60
  -8  -4  -8   36.66    1.72
  -8  -5   8    2.37    0.25
  -8  -5  -8    2.62    0.23
   8  -5   8    2.13    0.20
  -8  -6   8    0.06    0.12
  -8  -6  -8    0.08    0.08
  -9   0  -8   49.88    2.33
  -9   0   8   47.90    2.42
  -9  -1   8    9.60    0.52
   9  -1  -8    8.67    0.38
  -9  -1   8    8.04    0.38
  -9   1   8    8.38    0.38
  -9   1   8    9.67    0.51
  -9  -1  -8    9.86    0.50
   9  -2  -8    0.20    0.08
  -9  -2   8    0.18    0.07
  -9  -2   8    0.20    0.12
  -9  -2   8    0.24    0.09
   9  -2  -8    0.31    0.08
  -9  -2  -8    0.31    0.10
   9  -2   8    0.28    0.07
  -9   2   8    0.30    0.08
   9  -2   8    0.26    0.08
  -9   2   8    0.20    0.10
  -9  -2  -8    0.16    0.07
   9  -3  -8    1.30    0.10
  -9  -3   8    1.36    0.12
   9  -3  -8    1.09    0.12
   9  -3   8    1.10    0.09
  -9  -3  -8    1.22    0.17
   9  -3   8    1.37    0.15
  -9  -3  -8    1.02    0.11
  -9  -4   8    5.65    0.27
   9  -4  -8    6.15    0.32
  -9  -4   8    5.93    0.42
   9  -4   8    6.07    0.35
  -9  -4  -8    5.60    0.36
  -9  -4  -8    5.93    0.26
  -9  -5   8   17.64    0.90
  -9  -5  -8   16.71    0.85
  -9  -6   8    0.06    0.11
 -10   0   8   -0.09    0.09
 -10   0   8    0.07    0.07
  10   0  -8    0.08    0.09
  10   0   8    0.00    0.08
 -10   0  -8    0.11    0.08
 -10   1  -8    7.38    0.41
  10  -1  -8    7.39    0.34
 -10  -1   8    6.99    0.33
 -10  -1   8    7.77    0.46
 -10  -1   8    7.07    0.34
 -10   1   8    7.77    0.44
 -10   1   8    7.31    0.33
 -10  -1  -8    7.09    0.33
 -10  -1  -8    8.10    0.43
  10  -2  -8    0.62    0.11
 -10  -2   8    0.68    0.10
 -10  -2   8    0.57    0.11
  10  -2  -8    0.67    0.10
 -10   2   8    0.65    0.10
 -10  -2  -8    0.52    0.09
 -10  -2  -8    0.73    0.13
  10  -2   8    0.48    0.09
 -10   2   8    0.47    0.12
 -10  -3   8  117.57    4.09
  10  -3  -8  108.56    4.06
  10  -3  -8  116.83    4.84
  10  -3   8  111.23    4.82
 -10  -3  -8  116.12    4.08
  10  -3   8  109.52    4.07
 -10  -4   8    7.47    0.33
  10  -4  -8    7.63    0.39
 -10  -4   8    8.15    0.49
 -10  -4  -8    7.44    0.32
  10  -4   8    7.41    0.41
 -10  -5   8   90.23    4.21
  10  -5   8   90.83    3.86
 -10  -6   8    0.47    0.11
  11   0  -8   10.32    0.46
 -11   0   8   11.09    0.61
  11   0   8   10.38    0.46
 -11   0  -8   10.70    0.57
 -11   0   8   10.97    0.45
 -11  -1   8    1.05    0.16
 -11  -1   8    0.94    0.11
  11  -1  -8    0.85    0.12
 -11   1  -8    0.64    0.11
 -11  -1   8    0.93    0.11
 -11  -1  -8    0.91    0.12
  11  -1   8    0.81    0.10
  11   1  -8    0.89    0.13
 -11   1   8    0.84    0.11
 -11  -1  -8    0.78    0.12
 -11   1   8    0.77    0.13
  11  -2  -8   47.59    1.70
  11  -2  -8   46.84    2.02
 -11  -2   8   48.68    1.71
 -11  -2   8   45.00    1.73
 -11  -2  -8   46.35    1.71
 -11   2   8   40.55    2.30
  11  -2   8   48.18    1.70
 -11   2   8   46.37    1.73
  11  -3  -8   14.23    0.66
  11  -3  -8   13.11    0.53
 -11  -3   8   14.04    0.56
  11  -3   8   13.47    0.65
  11  -3   8   13.34    0.53
 -11  -3  -8   14.17    0.55
 -11  -4   8   10.16    0.42
 -11  -4   8   10.82    0.59
 -11  -4  -8   10.02    0.41
 -11  -5   8    2.36    0.22
  11  -5   8    2.40    0.17
  12   0  -8    3.29    0.21
 -12   0  -8    2.88    0.23
  12   0   8    2.87    0.21
 -12   0   8    2.90    0.20
 -12   0   8    2.83    0.26
  12   1   8    1.09    0.14
 -12  -1   8    0.78    0.11
 -12  -1   8    0.81    0.11
  12  -1  -8    0.77    0.12
 -12   1  -8    0.72    0.12
  12   1  -8    0.84    0.14
 -12  -1  -8    0.77    0.11
 -12   1   8    0.78    0.15
 -12   1   8    0.83    0.12
  12  -1   8    0.79    0.11
  12  -2  -8    7.60    0.42
 -12  -2   8    6.96    0.36
  12  -2  -8    7.71    0.35
 -12  -2   8    7.71    0.36
 -12  -2  -8    7.99    0.35
 -12   2   8    7.91    0.36
  12  -2   8    7.26    0.34
 -12  -3   8    1.47    0.14
  12  -3  -8    1.29    0.15
 -12  -3   8    1.54    0.21
 -12  -3  -8    1.44    0.13
 -12   3   8    1.52    0.14
  12  -3   8    1.56    0.11
 -12  -4   8    6.61    0.42
 -12  -4   8    6.84    0.30
  12  -4   8    6.60    0.35
 -12  -4  -8    6.64    0.28
 -12  -5   8   24.72    1.22
  12  -5   8   25.84    1.10
  13   0   8  238.85    8.53
 -13   0   8  240.07    8.67
  13   0  -8  233.93    8.53
 -13  -1   8    0.52    0.11
  13  -1  -8    0.66    0.13
  13   1   8    0.73    0.14
 -13  -1   8    0.48    0.11
 -13  -1  -8    0.38    0.09
  13  -1   8    0.63    0.11
 -13   1   8    0.46    0.11
  13   1  -8    0.76    0.15
 -13  -2   8   50.42    1.85
  13  -2  -8   51.10    1.83
  13  -2  -8   49.40    2.18
 -13  -2   8   46.39    1.87
 -13  -2  -8   49.41    1.84
 -13   2   8   51.20    1.87
  13  -2   8   51.21    1.84
 -13  -3   8    7.39    0.46
  13  -3  -8    7.45    0.40
 -13  -3   8    7.60    0.35
 -13  -3  -8    7.49    0.34
 -13   3   8    7.76    0.35
  13  -3   8    6.98    0.31
  13  -3   8    7.05    0.39
 -13  -4   8    6.35    0.39
 -13  -4   8    6.72    0.28
 -13  -4  -8    5.59    0.26
  13  -4   8    6.38    0.34
 -13  -5   8    0.07    0.10
  13  -5   8    0.06    0.06
  14   0  -8   12.38    0.55
  14   0   8   13.21    0.55
 -14   0   8   12.79    0.55
  14  -1  -8    3.17    0.21
  14   1   8    3.29    0.23
 -14  -1   8    3.52    0.23
 -14  -1   8    3.04    0.23
  14   1  -8    3.29    0.23
 -14  -1  -8    2.93    0.22
  14  -1   8    3.11    0.23
 -14   1   8    3.04    0.23
  14  -2  -8   27.05    0.97
 -14  -2   8   25.84    0.98
 -14  -2   8   23.57    0.98
  14  -2  -8   23.62    1.14
  14  -2   8   25.58    0.96
 -14  -2  -8   25.73    0.98
 -14   2   8   25.89    0.99
 -14  -3   8    2.87    0.26
 -14  -3   8    2.21    0.16
  14  -3  -8    2.09    0.18
 -14   3   8    2.28    0.18
 -14  -3  -8    2.99    0.19
  14  -3   8    2.73    0.22
 -14  -4   8    3.68    0.19
 -14  -4   8    3.74    0.28
  14  -4   8    4.13    0.24
  15   0  -8   17.89    0.76
  15   0   8   19.16    0.76
 -15   0   8   19.84    0.77
  15  -1  -8    1.87    0.17
  15   1   8    2.07    0.19
 -15  -1   8    1.69    0.16
 -15  -1   8    1.93    0.17
 -15  -1  -8    1.81    0.17
  15   1  -8    1.84    0.18
 -15   1   8    1.70    0.16
  15  -1   8    1.92    0.17
  15  -2  -8    7.79    0.35
 -15  -2   8    6.48    0.35
 -15  -2   8    7.53    0.36
  15  -2   8    8.07    0.35
 -15   2   8    7.93    0.36
 -15  -2  -8    7.53    0.35
 -15  -3   8    0.23    0.09
 -15  -3   8    0.08    0.13
 -15   3   8    0.15    0.09
 -15  -3  -8    0.11    0.08
  15  -3   8    0.01    0.08
 -15  -4   8    0.53    0.11
  15  -4   8    0.70    0.09
  16   0   8    0.56    0.12
  16   0  -8    0.51    0.14
 -16   0   8    0.60    0.12
 -16  -1   8    3.08    0.23
  16   1   8    3.03    0.22
 -16  -1   8    2.90    0.22
  16  -1  -8    3.26    0.24
 -16   1   8    3.51    0.22
  16  -1   8    3.35    0.23
 -16  -1  -8    3.41    0.22
  16   1  -8    3.68    0.26
 -16  -2   8    2.40    0.23
 -16  -2   8    2.42    0.18
  16  -2  -8    2.42    0.16
 -16  -2  -8    2.71    0.19
  16  -2   8    2.74    0.19
 -16   2   8    2.39    0.18
 -16  -3   8    9.11    0.52
 -16  -3   8   10.52    0.41
 -16   3   8    9.93    0.42
 -16  -3  -8   10.38    0.40
  16  -3   8    9.62    0.48
  17   0   8    3.58    0.24
 -17   0   8    3.77    0.23
  17   0  -8    3.43    0.25
 -17   0  -8    3.40    0.20
 -17  -1   8   -0.03    0.09
  17  -1  -8    0.00    0.11
  17   1   8    0.04    0.10
 -17  -1   8    0.09    0.10
  17   1  -8    0.00    0.13
 -17   1   8    0.07    0.10
  17  -1   8    0.10    0.10
 -17  -1  -8   -0.08    0.08
  17  -2  -8    3.62    0.20
 -17  -2   8    4.09    0.23
 -17   2   8    3.44    0.21
  17  -2   8    3.48    0.20
 -17  -2  -8    4.11    0.22
 -17  -3   8    0.02    0.07
 -17  -3  -8    0.13    0.06
  18   0  -8    3.91    0.25
  18   0   8    4.27    0.24
 -18   0   8    3.86    0.23
  18  -1  -8    3.26    0.21
 -18   1  -8    2.97    0.18
  18   1   8    3.05    0.21
 -18  -1   8    3.00    0.19
 -18  -1   8    2.99    0.21
 -18   1   8    3.43    0.20
  18   1  -8    2.95    0.20
 -18  -1  -8    2.83    0.19
  18  -1   8    2.86    0.20
 -18  -2   8    5.22    0.25
 -18   2   8    4.85    0.24
 -18  -2  -8    4.95    0.24
  19   0   8   14.95    0.58
  19   0  -8   15.16    0.58
 -19   0   8   14.63    0.59
 -19   1   8    4.24    0.22
   0   0  -9   -0.06    0.05
   0   0   9   -0.02    0.05
   0  -1  -9   -0.23    0.07
   0  -1   9   -0.13    0.05
   0   1   9   -0.10    0.07
   0   2   9   48.97    2.41
   0  -2  -9   49.38    2.34
   0   3   9   -0.03    0.08
   0  -3  -9    0.05    0.10
   0  -3  -9    0.10    0.10
   0  -4  -9  170.58    6.87
   0  -4  -9  179.03    7.69
   0  -4  -9  177.42    7.70
   0  -4   9  153.50    7.71
   0   4   9  163.92    8.17
   0  -4   9  162.20    7.10
   0  -4  -9  168.36    7.89
   0  -5   9    0.08    0.11
   0  -5  -9    0.06    0.06
   0  -5  -9    0.02    0.14
   0  -5   9    0.13    0.10
   0  -5  -9    0.03    0.10
   0  -6   9   45.37    2.28
   0  -6  -9   50.54    2.29
   0  -6  -9   49.97    2.01
  -1   0   9   -0.22    0.05
  -1   0  -9   -0.18    0.05
   1   0  -9   -0.20    0.04
   1   0   9   -0.18    0.05
   1  -1  -9  106.84    4.91
  -1  -1   9  104.95    5.08
   1   1   9  107.17    5.08
  -1  -1  -9  106.12    4.91
   1  -1   9   98.40    5.07
  -1   1   9  104.96    5.08
   1  -2  -9    0.46    0.10
  -1   2   9    0.60    0.10
  -1  -2  -9    0.39    0.10
   1  -3  -9   71.36    3.35
   1  -3  -9   69.42    3.27
  -1  -3  -9   71.51    3.36
  -1   3   9   71.24    3.47
  -1  -3  -9   70.52    3.27
   1  -4  -9    2.76    0.21
  -1  -4   9    2.37    0.23
   1   4   9    2.58    0.24
   1  -4  -9    2.63    0.23
   1  -4  -9    2.33    0.14
  -1  -4   9    2.15    0.18
   1  -4  -9    2.98    0.25
  -1  -4  -9    2.68    0.20
  -1  -4  -9    2.44    0.14
   1  -4   9    2.46    0.21
  -1  -4  -9    2.47    0.22
  -1  -4  -9    1.97    0.21
  -1   4   9    2.49    0.23
   1  -5  -9    0.39    0.15
  -1  -5   9    0.43    0.13
   1  -5  -9    0.25    0.06
  -1  -5  -9    0.20    0.06
  -1  -5  -9    0.24    0.11
   1  -5   9    0.23    0.11
  -1  -5  -9    0.33    0.15
   1  -5   9    0.29    0.12
  -1  -6   9    2.04    0.14
   1  -6  -9    2.12    0.22
  -1  -6   9    2.20    0.21
  -1  -6  -9    2.20    0.14
  -1  -6  -9    2.31    0.23
  -2   0   9    0.00    0.06
  -2   0  -9    0.06    0.06
   2   0   9    0.02    0.05
  -2  -1   9    6.80    0.36
   2  -1  -9    6.73    0.35
  -2  -1  -9    6.43    0.36
  -2   1   9    6.69    0.36
  -2  -2   9   42.35    2.16
   2  -2  -9   45.44    2.10
  -2  -2  -9   44.76    2.11
   2  -3  -9    0.22    0.11
   2  -3  -9    0.33    0.11
  -2  -3  -9    0.24    0.09
  -2  -3  -9    0.83    0.13
  -2   3   9    0.51    0.10
   2  -4  -9   51.51    2.59
   2  -4  -9   54.92    2.23
  -2  -4   9   54.05    2.55
   2  -4  -9   55.97    2.54
   2  -4   9   54.05    2.34
  -2  -4  -9   56.91    2.54
  -2   4   9   52.65    2.68
  -2  -4  -9   55.38    2.52
  -2  -4  -9   52.57    2.60
  -2  -4  -9   53.47    2.23
  -2  -5   9    0.81    0.16
   2  -5  -9    0.93    0.18
   2  -5  -9    0.72    0.08
  -2  -5  -9    0.76    0.08
  -2  -5  -9    0.67    0.16
   2  -5   9    0.80    0.14
  -2  -5  -9    0.96    0.14
  -2  -6   9   22.90    1.01
   2  -6  -9   23.78    1.17
  -2  -6   9   23.61    1.17
  -2  -6  -9   23.99    1.01
  -2  -6  -9   26.12    1.18
  -3   0   9   -0.21    0.06
  -3   0  -9   -0.29    0.05
   3   0   9   -0.27    0.05
   3  -1  -9  362.49   16.53
  -3   1  -9  325.50   16.52
  -3  -1   9  369.97   17.14
  -3  -1  -9  350.23   16.54
  -3   1   9  365.70   17.14
  -3  -2   9    5.47    0.32
   3  -2  -9    5.45    0.32
  -3   2   9    5.60    0.32
  -3  -2  -9    5.09    0.32
   3  -3  -9   90.85    4.28
   3  -3  -9   89.38    4.17
  -3   3   9   93.29    4.43
  -3  -3  -9   87.53    4.17
  -3  -3  -9   92.42    4.29
  -3  -4   9    8.13    0.48
   3  -4  -9    8.94    0.48
   3  -4  -9    7.79    0.47
   3  -4  -9    8.35    0.37
   3  -4   9    8.36    0.43
  -3  -4  -9    8.55    0.49
  -3   4   9    7.74    0.48
  -3  -4  -9    8.33    0.44
  -3  -4  -9    8.11    0.47
  -3  -4  -9    8.04    0.37
  -3  -5   9    3.59    0.31
   3  -5  -9    4.00    0.32
  -3  -5  -9    3.58    0.26
  -3  -5  -9    4.14    0.33
   3  -5   9    3.91    0.28
  -3  -5  -9    3.74    0.20
  -3  -6   9    8.65    0.49
  -3  -6   9    8.25    0.38
  -3  -6  -9    8.94    0.49
  -3  -6  -9    8.38    0.38
  -4   0   9   -0.04    0.07
  -4   0  -9   -0.07    0.05
  -4   1  -9   30.80    1.54
  -4  -1   9   34.14    1.62
  -4   1   9   32.10    1.61
  -4  -1  -9   33.41    1.56
  -4  -2   9   17.00    0.85
   4  -2  -9   16.53    0.81
  -4   2   9   16.36    0.84
  -4  -2  -9   15.59    0.82
   4  -3  -9    6.09    0.35
  -4  -3   9    5.25    0.36
   4  -3  -9    6.07    0.35
  -4  -3   9    5.65    0.26
  -4   3   9    6.39    0.36
   4  -3   9    5.79    0.32
  -4  -3  -9    6.21    0.37
  -4  -3  -9    5.91    0.35
   4  -4  -9   34.46    1.62
  -4  -4   9   33.04    1.64
  -4  -4  -9   33.35    1.68
  -4  -4  -9   33.21    1.60
   4  -4   9   35.15    1.51
  -4   4   9   32.61    1.71
  -4  -4  -9   36.50    1.63
  -4  -5   9    0.18    0.14
   4  -5  -9    0.35    0.14
  -4  -5  -9    0.31    0.14
  -4  -5  -9    0.12    0.06
   4  -5   9    0.19    0.11
  -4  -5  -9    0.20    0.10
  -4  -6   9    0.19    0.06
  -4  -6   9    0.26    0.14
  -4  -6  -9    0.25    0.13
  -4  -6  -9    0.29    0.06
  -5   0  -9   -0.02    0.06
  -5   0   9    0.03    0.07
  -5  -1   9   54.29    2.55
  -5   1  -9   49.60    2.44
  -5  -1  -9   52.00    2.46
  -5   1   9   52.37    2.55
  -5  -2   9    0.81    0.12
  -5  -2  -9    0.80    0.12
  -5   2   9    0.59    0.10
   5  -3  -9   61.50    2.88
  -5  -3   9   59.43    2.25
  -5  -3  -9   62.67    2.88
  -5  -3  -9   60.49    2.25
  -5  -3  -9   65.90    2.97
   5  -3   9   64.65    2.67
   5  -3   9   57.03    2.24
  -5   3   9   66.22    3.06
  -5  -4   9    2.84    0.26
  -5  -4  -9    2.94    0.27
  -5   4   9    2.50    0.24
  -5  -4  -9    3.40    0.27
   5  -4   9    3.04    0.23
  -5  -5   9    5.90    0.43
   5  -5   9    6.85    0.38
  -5  -5  -9    6.61    0.42
  -5  -5  -9    6.17    0.37
  -5  -6   9    1.94    0.21
  -5  -6  -9    1.84    0.14
  -5  -6  -9    2.43    0.21
  -6   0  -9   -0.05    0.06
  -6   0   9   -0.06    0.07
  -6  -1   9   26.50    1.25
  -6   1  -9   23.71    1.18
  -6  -1  -9   24.44    1.20
  -6   1   9   24.27    1.24
   6  -2  -9    8.80    0.46
  -6  -2   9   10.40    0.54
  -6   2   9    9.49    0.52
  -6  -2  -9    9.77    0.52
  -6  -3   9    4.95    0.24
   6  -3  -9    5.61    0.28
  -6  -3  -9    5.20    0.34
   6  -3   9    4.63    0.22
  -6  -3  -9    5.44    0.32
  -6   3   9    4.98    0.32
  -6  -3  -9    5.16    0.24
   6  -3   9    5.13    0.30
  -6  -4   9  112.89    5.35
   6  -4   9  116.91    4.91
  -6  -4  -9  116.02    5.30
  -6  -5   9    1.47    0.22
   6  -5   9    1.52    0.17
  -6  -5  -9    1.52    0.19
  -6  -6   9   61.99    3.21
  -6  -6  -9   75.71    3.19
  -7   0  -9   -0.10    0.06
  -7   0   9    0.00    0.08
  -7  -1   9   24.57    1.17
  -7   1  -9   22.20    1.11
  -7   1   9   22.61    1.16
  -7  -1  -9   22.75    1.12
  -7  -2   9    1.21    0.16
   7  -2  -9    1.14    0.11
  -7  -2   9    1.36    0.11
   7  -2  -9    1.19    0.11
   7  -2   9    1.00    0.09
  -7   2   9    1.11    0.13
  -7  -2  -9    1.13    0.10
  -7  -2  -9    1.50    0.16
  -7  -3   9    6.21    0.28
   7  -3  -9    6.63    0.33
   7  -3   9    6.31    0.34
  -7  -3  -9    6.33    0.37
  -7   3   9    6.00    0.38
  -7  -3  -9    6.42    0.28
  -7  -3  -9    6.18    0.40
   7  -3   9    5.98    0.26
  -7  -4   9    3.48    0.19
  -7  -4   9    3.72    0.33
   7  -4   9    3.82    0.27
  -7  -4  -9    4.17    0.30
  -7  -5   9    9.96    0.60
  -7  -5  -9   10.60    0.56
   7  -5   9   10.06    0.52
  -7  -6   9    0.09    0.13
  -7  -6  -9   -0.05    0.09
  -8   0  -9    0.03    0.07
  -8   0   9    0.03    0.08
  -8  -1   9    2.96    0.24
  -8   1  -9    2.77    0.19
  -8  -1  -9    2.92    0.21
  -8   1   9    3.21    0.23
   8  -2  -9   42.45    1.60
   8  -2  -9   44.12    1.90
  -8  -2   9   42.03    1.64
  -8  -2   9   47.00    2.20
  -8  -2   9   43.37    1.61
   8  -2   9   44.19    1.60
  -8  -2  -9   43.68    1.61
  -8   2   9   44.98    2.17
   8  -2   9   40.78    1.89
  -8   2   9   42.14    1.63
  -8  -2  -9   46.81    2.12
  -8  -3   9    0.80    0.10
   8  -3  -9    0.60    0.10
   8  -3  -9    0.70    0.09
  -8  -3  -9    0.62    0.09
   8  -3   9    0.71    0.08
  -8  -3  -9    0.78    0.14
   8  -3   9    0.75    0.12
  -8  -3  -9    0.84    0.13
  -8   3   9    0.64    0.13
  -8  -4   9   20.16    0.77
  -8  -4   9   21.04    1.06
  -8  -4  -9   19.40    0.76
  -8  -4  -9   20.57    1.01
   8  -4   9   21.08    0.94
  -8  -5   9    0.33    0.16
   8  -5   9    0.40    0.12
  -8  -5  -9    0.49    0.13
  -8  -6   9   35.91    1.79
  -8  -6  -9   39.46    1.76
  -9   0  -9    0.01    0.07
  -9   0   9    0.04    0.06
  -9   0   9    0.03    0.09
  -9  -1   9  104.53    3.94
  -9  -1   9  118.84    5.35
  -9  -1   9  107.45    4.01
  -9   1  -9  110.89    5.13
   9  -1  -9  106.97    3.94
  -9   1   9  103.22    4.00
  -9  -1  -9  113.53    5.15
  -9   1   9  118.25    5.34
  -9  -1  -9  103.88    3.94
   9  -1   9  105.33    3.94
   9  -2  -9    0.97    0.12
  -9  -2   9    0.99    0.12
  -9  -2   9    0.99    0.11
   9  -2  -9    0.94    0.11
  -9  -2   9    1.13    0.17
  -9   2   9    1.22    0.15
  -9  -2  -9    1.03    0.11
   9  -2   9    1.02    0.12
  -9  -2  -9    1.09    0.14
  -9   2   9    0.85    0.11
   9  -2   9    0.82    0.09
   9  -3  -9   42.07    1.58
   9  -3  -9   46.96    1.89
  -9  -3   9   44.98    1.60
   9  -3   9   44.11    1.58
  -9  -3  -9   44.46    1.60
   9  -3   9   44.22    1.89
  -9   3   9   37.13    2.16
  -9  -4   9    0.13    0.16
  -9  -4   9    0.14    0.08
  -9  -4  -9    0.14    0.06
   9  -4   9    0.14    0.11
  -9  -4  -9    0.05    0.10
  -9  -5   9    3.13    0.30
  -9  -5  -9    3.03    0.24
  -9  -6   9    0.02    0.11
 -10   0   9    0.05    0.09
 -10   0   9    0.11    0.07
  10   0  -9    0.04    0.08
 -10   0  -9    0.04    0.07
  10   0   9   -0.08    0.07
  10  -1  -9    3.68    0.22
 -10  -1   9    3.25    0.21
 -10   1  -9    3.53    0.24
 -10  -1   9    3.67    0.22
 -10  -1   9    3.70    0.29
 -10   1   9    3.69    0.27
 -10  -1  -9    3.73    0.26
 -10  -1  -9    3.37    0.20
 -10   1   9    4.06    0.21
  10  -2  -9   -0.08    0.09
 -10  -2   9    0.04    0.11
  10  -2  -9    0.05    0.09
 -10  -2   9    0.04    0.08
 -10  -2   9   -0.03    0.09
 -10   2   9    0.18    0.11
 -10  -2  -9    0.01    0.09
 -10  -2  -9   -0.04    0.07
  10  -2   9    0.03    0.06
 -10   2   9    0.07    0.08
  10  -3  -9   14.73    0.60
 -10  -3   9   16.44    0.62
  10  -3  -9   16.21    0.73
 -10  -3  -9   15.83    0.62
  10  -3   9   15.32    0.60
  10  -3   9   15.20    0.73
 -10  -4   9    0.96    0.19
 -10  -4   9    0.85    0.10
  10  -4   9    1.02    0.14
 -10  -4  -9    0.94    0.09
 -10  -5   9    0.53    0.15
  10  -5   9    0.49    0.09
  11   0   9    0.04    0.07
  11   0  -9   -0.09    0.09
 -11   0   9    0.04    0.07
 -11   0   9   -0.03    0.11
 -11   0  -9   -0.01    0.08
  11  -1  -9   34.98    1.28
 -11  -1   9   35.18    1.30
 -11   1  -9   31.43    1.65
 -11  -1   9   34.41    1.28
 -11  -1   9   35.61    1.75
 -11   1   9   32.51    1.72
  11   1  -9   33.30    1.29
 -11   1   9   35.30    1.30
  11  -1   9   35.94    1.28
 -11  -1  -9   32.74    1.66
 -11  -2   9    3.67    0.24
 -11  -2   9    3.71    0.23
  11  -2  -9    3.74    0.23
  11  -2  -9    3.94    0.27
  11  -2   9    3.95    0.22
 -11  -2  -9    3.60    0.22
 -11   2   9    3.86    0.23
 -11  -3   9   64.34    2.33
  11  -3  -9   60.17    2.30
  11  -3  -9   65.37    2.76
  11  -3   9   62.56    2.74
 -11  -3  -9   66.97    2.33
  11  -3   9   63.21    2.31
 -11  -4   9    1.28    0.11
 -11  -4   9    1.21    0.19
 -11  -4  -9    1.19    0.10
  11  -4   9    1.39    0.15
 -11  -5   9    0.28    0.13
  11  -5   9    0.10    0.07
 -12   0   9    0.00    0.09
  12   0   9   -0.05    0.09
  12   0  -9    0.02    0.10
 -12   0  -9   -0.11    0.08
  12  -1  -9    0.48    0.12
 -12  -1   9    0.41    0.11
  12   1   9    0.52    0.11
 -12  -1   9    0.81    0.12
 -12  -1  -9    0.70    0.11
  12  -1   9    0.72    0.11
  12   1  -9    0.73    0.14
 -12   1   9    0.49    0.11
 -12  -2   9    2.42    0.19
  12  -2  -9    2.79    0.19
  12  -2  -9    2.50    0.20
 -12  -2   9    3.01    0.22
 -12  -2  -9    2.91    0.20
 -12   2   9    2.93    0.20
  12  -2   9    2.59    0.19
 -12  -3   9    8.32    0.50
 -12  -3   9    8.21    0.38
  12  -3  -9    8.96    0.45
 -12  -3  -9    8.90    0.38
  12  -3   9    8.01    0.35
 -12  -4   9   18.64    0.68
 -12  -4   9   17.43    0.91
 -12  -4  -9   16.95    0.67
  12  -4   9   18.42    0.81
 -12  -5   9    0.09    0.11
  12  -5   9   -0.03    0.06
  13   0  -9    0.00    0.11
 -13   0   9   -0.04    0.10
  13   0   9   -0.01    0.09
  13   1   9    0.26    0.11
 -13  -1   9   -0.05    0.09
  13  -1  -9    0.14    0.12
 -13  -1   9    0.09    0.10
 -13  -1  -9    0.29    0.09
 -13   1   9    0.16    0.10
  13   1  -9    0.32    0.13
  13  -1   9    0.02    0.09
  13  -2  -9    0.05    0.10
 -13  -2   9    0.17    0.11
  13  -2  -9    0.05    0.10
 -13  -2   9    0.03    0.10
  13  -2   9    0.12    0.09
 -13   2   9    0.14    0.10
 -13  -2  -9    0.04    0.09
 -13  -3   9    1.90    0.21
 -13  -3   9    1.46    0.14
  13  -3  -9    1.14    0.14
  13  -3   9    1.64    0.11
 -13   3   9    1.81    0.16
 -13  -3  -9    1.63    0.13
 -13  -4   9    4.36    0.31
 -13  -4   9    4.35    0.21
  13  -4   9    4.10    0.26
 -13  -5   9    3.00    0.23
  14   0   9   -0.04    0.09
 -14   0   9    0.08    0.10
  14   0  -9   -0.04    0.11
  14   1   9    0.16    0.11
  14  -1  -9    0.02    0.12
 -14  -1   9   -0.01    0.10
 -14  -1   9    0.11    0.10
 -14  -1  -9    0.15    0.09
 -14   1   9    0.17    0.10
  14  -1   9    0.17    0.10
  14   1  -9    0.16    0.12
  14  -2  -9   19.91    0.77
 -14  -2   9   19.21    0.78
 -14  -2   9   18.21    0.79
  14  -2   9   20.43    0.77
 -14  -2  -9   20.50    0.78
 -14   2   9   20.11    0.79
 -14  -3   9   12.99    0.70
 -14  -3   9   13.24    0.54
 -14   3   9   12.98    0.55
  14  -3   9   12.72    0.63
 -14  -3  -9   13.79    0.53
 -14  -4   9   58.36    2.81
  14  -4   9   62.01    2.59
  15   0  -9    0.09    0.12
 -15   0   9    0.01    0.10
  15   0   9    0.04    0.10
 -15  -1   9   23.91    0.93
  15  -1  -9   23.21    0.92
  15   1   9   23.22    0.93
 -15  -1   9   23.47    0.94
 -15   1   9   24.10    0.94
  15  -1   9   23.97    0.92
  15   1  -9   24.64    0.94
 -15  -1  -9   23.61    0.92
 -15  -2   9    0.36    0.11
 -15  -2   9    0.47    0.12
  15  -2  -9    0.39    0.11
 -15  -2  -9    0.33    0.10
  15  -2   9    0.52    0.10
 -15   2   9    0.47    0.11
 -15  -3   9   10.71    0.44
 -15  -3   9   10.02    0.57
  15  -3   9   10.20    0.51
 -15   3   9   10.47    0.45
 -15  -3  -9   10.99    0.43
 -15  -4   9    5.19    0.33
  15  -4   9    6.07    0.30
  16   0   9   -0.12    0.10
  16   0  -9   -0.07    0.12
 -16   0   9    0.11    0.10
 -16  -1   9   13.71    0.58
 -16  -1   9   14.59    0.59
  16  -1  -9   13.62    0.58
  16   1   9   13.30    0.59
 -16  -1  -9   14.14    0.58
  16  -1   9   14.39    0.58
 -16   1   9   13.90    0.58
  16   1  -9   14.38    0.60
 -16  -2   9    4.53    0.26
 -16  -2   9    4.05    0.25
  16  -2  -9    4.68    0.25
  16  -2   9    5.10    0.25
 -16  -2  -9    4.76    0.25
 -16   2   9    4.86    0.26
 -16  -3   9    2.63    0.22
 -16  -3   9    2.81    0.18
  16  -3   9    2.60    0.21
 -16   3   9    2.69    0.18
 -16  -3  -9    2.56    0.16
 -17   0   9    0.11    0.10
  17   0   9   -0.10    0.10
  17   0  -9   -0.08    0.11
  17   1   9   22.14    0.89
  17  -1  -9   23.08    0.88
 -17  -1   9   22.71    0.89
 -17  -1   9   22.41    0.89
 -17  -1  -9   22.63    0.88
 -17   1   9   23.31    0.90
  17   1  -9   23.45    0.90
  17  -1   9   24.30    0.88
  17  -2  -9    7.33    0.31
 -17  -2   9    7.96    0.34
 -17  -2   9    6.30    0.40
 -17   2   9    7.62    0.33
 -17  -2  -9    7.64    0.33
  17  -2   9    7.19    0.31
 -17  -3   9   11.68    0.44
 -17  -3  -9   10.76    0.43
  18   0  -9   -0.09    0.10
  18   0   9   -0.04    0.09
 -18   0   9    0.08    0.09
  18   1   9   13.10    0.54
 -18  -1   9   12.64    0.53
 -18  -1   9   12.34    0.53
 -18   1  -9   12.40    0.52
  18  -1  -9   13.52    0.53
  18  -1   9   14.09    0.53
 -18  -1  -9   13.32    0.53
 -18   1   9   13.49    0.53
  18   1  -9   13.53    0.54
 -18  -2   9    0.19    0.08
 -18  -2  -9    0.16    0.07
 -18   2   9    0.16    0.08
   0   0  10   17.81    0.89
   0   0 -10   17.68    0.85
   0  -1 -10   -0.01    0.07
   0  -1  10   -0.07    0.06
   0   1  10    0.03    0.07
   0  -2 -10   23.59    1.12
   0   2  10   22.23    1.15
   0   3  10   -0.05    0.09
   0  -3 -10    0.04    0.10
   0  -3 -10    0.06    0.09
   0   4  10    9.10    0.53
   0  -4  10    7.86    0.49
   0  -4 -10    9.11    0.40
   0  -4  10    8.90    0.46
   0  -4 -10    9.86    0.48
   0  -4 -10    9.65    0.52
   0  -4 -10    8.58    0.52
   0  -5 -10   -0.02    0.06
   0  -5  10   -0.03    0.10
   0  -5 -10   -0.16    0.14
   0  -5  10    0.11    0.11
   0  -6  10    0.34    0.12
   0  -6 -10    0.48    0.15
   1   0  10  466.02   22.55
   1   0 -10  444.02   21.74
  -1   0 -10  469.28   21.75
  -1   0  10  488.85   22.55
  -1  -1  10    5.26    0.30
   1  -1 -10    5.88    0.31
   1   1  10    5.58    0.31
  -1  -1 -10    5.98    0.31
  -1   1  10    5.66    0.31
   1  -1  10    4.46    0.29
   1  -2 -10   75.73    3.49
   1   2  10   73.27    3.61
  -1   2  10   73.67    3.61
  -1  -2 -10   72.95    3.49
   1   3  10    8.39    0.47
   1  -3 -10    8.04    0.46
   1  -3 -10    8.32    0.46
  -1   3  10    8.08    0.47
  -1  -3 -10    8.27    0.47
  -1  -3 -10    8.59    0.46
  -1  -4  10   26.47    1.36
   1   4  10   27.45    1.44
   1  -4 -10   31.19    1.38
  -1  -4  10   26.73    1.25
   1  -4 -10   27.11    1.39
   1  -4 -10   28.61    1.18
  -1  -4 -10   27.57    1.40
  -1   4  10   26.73    1.43
  -1  -4 -10   29.69    1.34
   1  -4  10   28.54    1.26
  -1  -4 -10   29.88    1.37
  -1  -4 -10   28.09    1.18
   1  -5 -10   14.51    0.63
  -1  -5  10   13.97    0.76
   1  -5 -10   15.73    0.79
  -1  -5 -10   15.62    0.79
   1  -5  10   14.49    0.70
  -1  -5 -10   14.64    0.63
  -1  -5 -10   14.33    0.74
  -1  -6  10    2.25    0.20
   1  -6 -10    2.49    0.22
  -1  -6  10    1.90    0.14
  -1  -6 -10    2.32    0.23
  -1  -6 -10    1.91    0.14
  -2   0 -10    0.52    0.08
  -2   0  10    0.42    0.08
   2   0  10    0.80    0.08
  -2  -1  10   33.50    1.68
   2  -1 -10   34.98    1.62
  -2   1  10   34.68    1.68
  -2  -1 -10   33.24    1.62
   2  -2 -10    2.18    0.19
  -2  -2  10    2.25    0.18
  -2   2  10    2.27    0.18
  -2  -2 -10    2.37    0.20
   2  -3 -10   30.24    1.43
   2  -3 -10   30.00    1.45
  -2  -3 -10   30.20    1.42
  -2   3  10   30.84    1.50
   2  -3  10   27.56    1.31
  -2  -3 -10   30.51    1.46
   2  -4 -10    5.08    0.35
   2  -4 -10    4.89    0.33
   2   4  10    4.69    0.34
   2  -4 -10    4.80    0.24
  -2  -4  10    4.71    0.34
  -2  -4 -10    4.71    0.34
   2  -4  10    4.89    0.30
  -2   4  10    4.69    0.33
  -2  -4 -10    4.58    0.29
  -2  -4 -10    4.53    0.23
  -2  -4 -10    5.64    0.35
   2  -5 -10   95.04    4.17
  -2  -5  10   86.24    4.18
  -2  -5 -10   89.08    4.15
  -2  -5 -10   86.36    3.69
   2  -5  10   88.11    3.84
  -2  -5 -10   94.22    4.17
  -2  -6  10    0.43    0.13
  -2  -6  10    0.36    0.07
   2  -6 -10    0.42    0.14
  -2  -6 -10    0.53    0.15
  -2  -6 -10    0.33    0.07
  -3   0 -10   22.07    1.08
   3   0  10   21.76    1.11
  -3   0  10   23.59    1.12
   3  -1 -10    0.34    0.08
  -3  -1  10    0.30    0.09
  -3   1  10    0.40    0.09
  -3  -1 -10    0.37    0.09
  -3  -2  10   25.69    1.32
   3  -2 -10   27.06    1.27
  -3   2  10   26.34    1.31
  -3  -2 -10   26.07    1.28
  -3  -3  10    0.77    0.08
   3  -3 -10    0.93    0.14
   3  -3 -10    0.68    0.12
  -3  -3  10    0.82    0.13
   3  -3  10    0.60    0.10
  -3   3  10    0.53    0.11
  -3  -3 -10    0.70    0.13
  -3  -3 -10    0.66    0.13
   3  -4 -10    1.87    0.20
   3  -4 -10    1.73    0.19
  -3  -4  10    1.61    0.20
   3  -4  10    1.71    0.17
  -3  -4 -10    1.75    0.20
  -3  -4 -10    1.76    0.20
  -3  -4 -10    1.80    0.17
  -3   4  10    1.50    0.17
  -3  -5  10    6.22    0.41
   3  -5 -10    6.49    0.42
  -3  -5 -10    6.02    0.30
  -3  -5 -10    6.04    0.36
   3  -5  10    6.72    0.37
  -3  -5 -10    6.71    0.43
  -3  -6  10    0.13    0.06
  -3  -6  10    0.24    0.13
  -3  -6 -10    0.19    0.13
  -3  -6 -10    0.28    0.07
  -4   0 -10   56.39    2.73
  -4   0  10   61.00    2.84
   4   0  10   56.99    2.83
  -4  -1  10    4.41    0.28
  -4   1  10    4.36    0.27
  -4  -1 -10    4.39    0.27
  -4  -2  10    1.30    0.15
  -4   2  10    1.35    0.13
  -4  -2 -10    0.95    0.13
  -4  -3  10   98.57    3.78
   4  -3 -10  106.94    4.95
   4  -3 -10  110.20    4.83
   4  -3  10   93.35    3.77
  -4  -3 -10  108.29    4.83
   4  -3  10  106.19    4.47
  -4  -3 -10  110.86    4.97
  -4  -3 -10   99.84    3.77
  -4   3  10  112.37    5.13
   4  -4 -10    0.63    0.15
  -4  -4  10    0.65    0.15
  -4   4  10    0.49    0.13
   4  -4  10    0.71    0.13
  -4  -4 -10    0.65    0.15
  -4  -4 -10    0.75    0.16
  -4  -5  10   41.98    2.15
   4  -5 -10   43.58    2.13
  -4  -5 -10   44.51    2.11
   4  -5  10   47.57    1.98
  -4  -5 -10   47.62    2.14
  -4  -6  10    8.11    0.46
  -4  -6  10    7.29    0.37
  -4  -6 -10    8.55    0.46
  -4  -6 -10    7.72    0.36
  -5   0  10  371.26   17.74
  -5   0 -10  363.04   17.11
  -5  -1  10    0.51    0.10
  -5   1  10    0.37    0.09
  -5  -1 -10    0.46    0.09
  -5  -2  10   62.71    2.96
  -5  -2 -10   60.31    2.86
  -5  -2 -10   54.77    2.78
  -5   2  10   62.69    2.95
  -5  -3  10    0.24    0.07
   5  -3 -10    0.44    0.12
  -5   3  10    0.41    0.11
   5  -3  10    0.28    0.06
   5  -3  10    0.19    0.09
  -5  -3 -10    0.26    0.06
  -5  -3 -10    0.22    0.11
  -5  -3 -10    0.24    0.10
  -5  -4  10    7.08    0.48
   5  -4  10    8.27    0.43
  -5  -4 -10    8.25    0.47
  -5  -5  10    6.10    0.45
  -5  -5 -10    7.24    0.44
   5  -5  10    7.68    0.41
  -5  -6  10   12.05    0.61
  -5  -6 -10   10.04    0.49
  -5  -6 -10   12.04    0.60
  -6   0 -10   16.45    0.80
  -6   0  10   15.91    0.83
  -6  -1  10   44.89    2.19
  -6   1 -10   41.72    2.09
  -6   1  10   45.06    2.18
  -6  -1 -10   45.32    2.11
  -6  -2  10    1.02    0.15
   6  -2 -10    0.84    0.10
  -6   2  10    0.97    0.12
  -6  -2 -10    1.17    0.15
  -6  -2 -10    1.17    0.13
  -6  -3  10   21.91    0.81
   6  -3 -10   20.35    0.80
  -6  -3 -10   22.07    1.09
  -6   3  10   21.64    1.10
   6  -3  10   22.09    0.97
  -6  -3 -10   21.57    0.81
   6  -3  10   20.26    0.80
  -6  -3 -10   22.00    1.05
  -6  -4  10    0.39    0.16
  -6  -4  10    0.29    0.08
   6  -4  10    0.19    0.11
  -6  -4 -10    0.25    0.12
  -6  -5  10    4.75    0.39
   6  -5  10    5.89    0.34
  -6  -5 -10    5.28    0.37
  -6  -6  10    1.01    0.16
  -6  -6 -10    0.98    0.14
  -7   0  10  190.46    9.46
  -7   0 -10  199.80    9.12
  -7  -1  10    9.70    0.52
  -7   1 -10    8.23    0.46
  -7  -1 -10    9.46    0.49
  -7   1  10    9.43    0.50
   7  -2 -10  120.05    5.08
  -7  -2  10  114.43    4.36
  -7  -2  10  115.31    4.28
   7  -2 -10  116.55    4.28
  -7  -2  10  131.38    5.82
   7  -2  10  113.41    4.28
  -7  -2 -10  118.57    4.28
  -7  -2 -10  124.86    5.61
  -7   2  10  125.66    5.80
   7  -2  10  110.77    5.04
   7  -3 -10    0.88    0.08
  -7  -3  10    0.70    0.09
  -7  -3 -10    0.61    0.13
   7  -3  10    0.81    0.12
   7  -3  10    0.50    0.07
  -7  -3 -10    0.68    0.09
  -7  -3 -10    0.82    0.15
  -7   3  10    0.42    0.12
  -7  -4  10   10.83    0.43
  -7  -4  10    9.36    0.62
   7  -4  10   11.19    0.55
  -7  -4 -10   11.34    0.59
  -7  -5  10    0.49    0.18
   7  -5  10    1.01    0.15
  -7  -5 -10    0.81    0.15
  -7  -6  10    1.26    0.17
  -7  -6 -10    1.16    0.14
  -8   0 -10   30.36    1.44
  -8   0  10   29.10    1.49
  -8  -1  10    1.73    0.13
  -8   1 -10    1.57    0.14
   8  -1 -10    1.25    0.12
  -8  -1  10    1.52    0.17
   8  -1  10    1.60    0.13
  -8  -1 -10    1.74    0.16
  -8   1  10    1.36    0.15
  -8  -2  10    3.84    0.22
  -8  -2  10    4.32    0.24
   8  -2 -10    4.38    0.22
   8  -2 -10    4.19    0.26
  -8  -2  10    4.46    0.32
   8  -2  10    4.22    0.21
  -8  -2 -10    4.28    0.22
  -8   2  10    4.26    0.22
   8  -2  10    3.90    0.25
  -8  -2 -10    4.18    0.30
  -8   2  10    3.98    0.28
  -8  -3  10   31.91    1.13
   8  -3 -10   29.87    1.11
   8  -3 -10   32.33    1.34
  -8  -3 -10   29.32    1.44
  -8  -3 -10   28.32    1.50
   8  -3  10   30.98    1.34
   8  -3  10   30.02    1.11
  -8   3  10   27.40    1.52
  -8  -3 -10   31.49    1.13
  -8  -4  10    0.36    0.17
  -8  -4  10    0.16    0.08
  -8  -4 -10    0.21    0.12
   8  -4  10    0.22    0.11
  -8  -4 -10    0.24    0.07
   8  -5  10   27.26    1.21
  -8  -5 -10   26.37    1.29
  -8  -6  10    2.37    0.23
   9   0 -10   25.35    1.00
   9   0  10   24.66    1.00
  -9   0 -10   28.62    1.30
  -9   0  10   27.26    1.35
  -9   0  10   26.36    1.01
  -9   1 -10    2.58    0.20
  -9  -1  10    2.67    0.19
  -9  -1  10    3.15    0.26
  -9  -1  10    2.94    0.19
   9  -1 -10    2.71    0.19
  -9  -1 -10    2.94    0.22
  -9   1  10    2.88    0.24
   9  -1  10    2.78    0.18
  -9   1  10    2.60    0.18
   9  -2 -10   48.72    2.10
  -9  -2  10   47.30    1.81
   9  -2 -10   49.20    1.77
  -9  -2  10   49.22    2.42
  -9  -2  10   48.64    1.78
   9  -2  10   49.37    1.77
  -9  -2 -10   49.84    1.78
  -9  -2 -10   49.61    2.34
   9  -2  10   45.13    2.08
  -9   2  10   46.73    2.40
  -9   2  10   47.81    1.80
   9  -3 -10    0.10    0.08
   9  -3 -10    0.06    0.09
  -9  -3  10    0.17    0.09
   9  -3  10    0.06    0.09
   9  -3  10    0.02    0.06
  -9  -3 -10    0.16    0.08
  -9  -4  10    7.11    0.30
  -9  -4  10    5.62    0.45
  -9  -4 -10    6.33    0.39
  -9  -4 -10    6.66    0.28
   9  -4  10    7.21    0.39
  -9  -5  10    0.38    0.16
  -9  -5 -10    0.54    0.12
   9  -5  10    0.43    0.12
  -9  -6  10    2.69    0.22
 -10   0  10    8.54    0.50
  10   0 -10    8.31    0.38
 -10   0 -10    8.75    0.47
  10   0  10    8.38    0.38
 -10   0  10    8.41    0.38
  10  -1 -10   40.39    1.51
 -10  -1  10   41.70    2.05
 -10  -1  10   40.36    1.51
 -10  -1  10   41.15    1.53
 -10  -1 -10   40.13    1.97
 -10  -1 -10   39.53    1.51
 -10   1  10   40.90    1.53
  10  -1  10   41.48    1.51
 -10   1  10   40.53    2.04
 -10  -2  10    2.31    0.25
  10  -2 -10    2.69    0.22
 -10  -2  10    2.77    0.18
  10  -2 -10    2.39    0.17
 -10  -2  10    2.60    0.19
 -10  -2 -10    2.56    0.24
 -10   2  10    2.51    0.19
 -10   2  10    2.28    0.23
 -10  -2 -10    1.93    0.16
  10  -2  10    2.38    0.17
 -10  -3  10   54.77    2.00
  10  -3 -10   51.52    1.97
  10  -3 -10   56.79    2.36
 -10  -3 -10   55.46    1.99
  10  -3  10   53.92    2.35
  10  -3  10   54.07    1.98
 -10  -4  10    3.02    0.19
 -10  -4  10    3.05    0.31
  10  -4  10    3.70    0.26
 -10  -4 -10    3.37    0.18
 -10  -5  10   20.34    1.13
  10  -5  10   25.21    1.01
 -11   0 -10   17.24    0.90
 -11   0  10   16.83    0.94
  11   0 -10   17.86    0.70
 -11   0  10   18.41    0.71
 -11  -1  10    0.98    0.12
 -11  -1  10    0.63    0.16
  11  -1 -10    0.87    0.13
 -11  -1  10    0.85    0.11
 -11  -1 -10    0.88    0.14
  11   1 -10    0.79    0.13
 -11   1  10    1.06    0.12
 -11   1  10    0.74    0.14
  11  -1  10    0.81    0.11
 -11  -1 -10    0.63    0.10
 -11  -2  10   61.83    2.36
  11  -2 -10   61.19    2.74
  11  -2 -10   64.71    2.31
 -11  -2  10   63.33    2.32
 -11  -2 -10   63.76    2.32
  11  -2  10   63.46    2.31
 -11   2  10   64.51    2.35
 -11  -3  10    0.13    0.09
  11  -3 -10    0.21    0.10
  11  -3 -10    0.02    0.08
 -11  -3 -10    0.26    0.09
  11  -3  10    0.30    0.10
  11  -3  10    0.28    0.07
 -11  -4  10   10.60    0.62
 -11  -4  10   11.46    0.45
  11  -4  10   11.68    0.55
 -11  -4 -10   10.60    0.43
 -11  -5  10    0.07    0.12
  11  -5  10    0.11    0.07
  12   0  10   11.69    0.51
  12   0 -10   11.90    0.51
 -12   0  10   11.80    0.51
 -12  -1  10    5.73    0.29
  12   1  10    5.51    0.31
  12  -1 -10    4.80    0.30
 -12  -1  10    5.54    0.30
 -12   1  10    5.50    0.29
  12  -1  10    5.80    0.29
 -12  -1 -10    5.52    0.28
  12   1 -10    5.71    0.32
  12  -2 -10    2.98    0.26
 -12  -2  10    3.57    0.23
  12  -2 -10    3.38    0.23
 -12  -2  10    3.17    0.23
 -12  -2 -10    3.39    0.23
  12  -2  10    3.50    0.21
 -12   2  10    3.44    0.23
 -12  -3  10   27.90    1.05
 -12  -3 -10   28.11    1.05
  12  -3  10   27.20    1.03
 -12  -4  10    1.88    0.13
 -12  -4  10    1.88    0.21
 -12  -4 -10    1.68    0.12
 -12  -5  10   10.46    0.57
  12  -5  10   11.12    0.50
 -13   0  10  123.84    4.44
  13   0  10  120.44    4.37
  13   0 -10  117.66    4.36
 -13  -1  10    0.64    0.12
  13   1  10    0.72    0.12
 -13  -1  10    0.65    0.12
  13  -1 -10    0.84    0.14
  13   1 -10    0.45    0.13
 -13   1  10    0.60    0.12
  13  -1  10    0.71    0.11
 -13  -1 -10    0.92    0.13
 -13  -2  10   38.32    1.51
  13  -2 -10   40.34    1.47
  13  -2 -10   36.46    1.75
 -13  -2  10   40.67    1.49
 -13  -2 -10   38.91    1.48
 -13   2  10   41.09    1.51
  13  -2  10   41.85    1.48
 -13  -3  10    3.28    0.31
 -13  -3  10    3.64    0.23
 -13  -3 -10    3.82    0.22
  13  -3  10    4.01    0.20
 -13  -4  10    3.38    0.18
 -13  -4  10    3.51    0.28
  13  -4  10    3.90    0.24
  14   0  10    0.98    0.15
  14   0 -10    0.67    0.14
 -14   0  10    0.62    0.12
  14   1  10    4.53    0.29
  14  -1 -10    4.54    0.29
 -14  -1  10    4.87    0.28
 -14  -1  10    4.29    0.28
 -14  -1 -10    4.75    0.27
  14  -1  10    4.69    0.27
  14   1 -10    4.55    0.30
 -14   1  10    4.48    0.27
 -14  -2  10    2.97    0.21
  14  -2 -10    2.74    0.19
 -14  -2  10    2.43    0.19
  14  -2  10    3.16    0.21
 -14   2  10    3.13    0.22
 -14  -2 -10    2.71    0.21
 -14  -3  10   14.14    0.75
 -14  -3  10   14.62    0.58
 -14   3  10   13.92    0.59
  14  -3  10   14.24    0.68
 -14  -3 -10   14.72    0.57
 -14  -4  10    5.19    0.34
  14  -4  10    5.78    0.30
 -15   0  10   85.24    3.17
  15   0 -10   84.01    3.12
  15   0  10   87.83    3.13
  15   1  10    3.26    0.23
 -15  -1  10    2.95    0.21
 -15  -1  10    2.82    0.21
  15  -1 -10    2.52    0.20
 -15   1  10    2.95    0.21
 -15  -1 -10    2.83    0.21
  15  -1  10    2.68    0.20
  15   1 -10    2.85    0.22
 -15  -2  10    8.86    0.44
  15  -2 -10   10.11    0.43
 -15  -2  10   10.27    0.45
 -15  -2 -10   10.29    0.44
 -15   2  10   10.35    0.45
  15  -2  10   10.69    0.43
 -15  -3  10    0.63    0.15
 -15  -3  10    0.61    0.10
 -15   3  10    0.52    0.11
  15  -3  10    0.45    0.10
 -15  -3 -10    0.67    0.09
  16   0 -10   24.23    0.95
  16   0  10   24.68    0.95
 -16   0  10   24.46    0.96
  16  -1 -10    0.20    0.12
  16   1  10    0.16    0.10
 -16  -1  10    0.18    0.11
 -16  -1  10    0.34    0.11
  16  -1  10    0.21    0.10
 -16   1  10    0.16    0.10
  16   1 -10    0.28    0.13
 -16  -1 -10    0.06    0.09
 -16  -2  10    0.34    0.10
 -16  -2  10    0.52    0.11
  16  -2 -10    0.31    0.10
  16  -2  10    0.39    0.09
 -16   2  10    0.28    0.10
 -16  -2 -10    0.28    0.09
 -16  -3  10    5.63    0.36
 -16  -3  10    7.38    0.29
 -16  -3 -10    6.78    0.28
  16  -3  10    5.91    0.35
  17   0  10   27.07    1.04
  17   0 -10   27.31    1.04
 -17   0  10   27.66    1.06
 -17  -1  10    0.05    0.10
 -17  -1  10   -0.04    0.09
  17   1  10    0.25    0.10
  17  -1 -10    0.19    0.11
  17   1 -10    0.04    0.12
  17  -1  10    0.10    0.09
 -17   1  10    0.03    0.10
 -17  -1 -10    0.03    0.08
  17  -2 -10    0.39    0.08
 -17  -2  10    0.51    0.12
 -17  -2  10    0.46    0.10
  17  -2  10    0.44    0.08
 -17   2  10    0.55    0.10
 -17  -2 -10    0.52    0.09
  18   0 -10    0.22    0.10
 -18   0  10    0.11    0.09
  18   0  10    0.21    0.09
 -18  -1  10    4.65    0.24
 -18   1 -10    4.52    0.23
  18  -1 -10    4.73    0.25
  18   1  10    4.57    0.25
 -18  -1  10    4.69    0.25
 -18  -1 -10    4.78    0.24
 -18   1  10    5.25    0.25
  18   1 -10    5.00    0.27
  18  -1  10    5.15    0.24
 -18  -2 -10    3.20    0.18
   0   0 -11   -0.24    0.05
   0   0  11   -0.24    0.06
   0  -1 -11   -0.17    0.07
   0  -1  11   -0.15    0.06
   0   1  11   -0.13    0.07
   0   2  11   98.68    4.86
   0  -2 -11  100.81    4.69
   0  -3 -11    0.05    0.10
   0   3  11   -0.07    0.08
   0  -3 -11    0.08    0.10
   0  -3  11    0.10    0.09
   0  -4  11  145.91    6.17
   0  -4 -11  162.65    6.69
   0  -4 -11  141.49    5.96
   0   4  11  141.40    7.09
   0  -4 -11  136.10    6.84
   0  -5  11    0.01    0.11
   0  -5 -11    0.09    0.07
   0  -5 -11   -0.11    0.14
   0  -6 -11   73.71    3.42
  -1   0 -11   -0.02    0.06
   1   0  11   -0.03    0.05
  -1   0  11    0.00    0.06
   1   0 -11   -0.04    0.05
   1   1  11  148.30    7.11
   1  -1 -11  148.84    6.86
  -1   1  11  144.20    7.11
  -1  -1 -11  145.82    6.86
   1   2  11    7.64    0.43
   1  -2 -11    7.63    0.42
  -1  -2 -11    7.48    0.42
  -1   2  11    7.61    0.42
   1   3  11   25.97    1.31
  -1  -3  11   23.52    0.95
   1  -3 -11   25.55    1.27
   1  -3 -11   26.94    1.25
   1  -3  11   25.13    1.15
  -1  -3 -11   27.15    1.25
  -1  -3 -11   26.26    1.27
  -1   3  11   25.65    1.30
   1  -4 -11    8.04    0.37
  -1  -4  11    8.26    0.43
  -1  -4  11    7.91    0.47
   1  -4 -11    7.53    0.47
   1  -4 -11    9.70    0.50
   1   4  11    8.01    0.50
  -1  -4 -11    7.82    0.37
  -1  -4 -11    8.06    0.48
   1  -4  11    8.58    0.44
  -1  -4 -11    9.38    0.50
  -1   4  11    7.60    0.48
  -1  -4 -11    8.47    0.44
   1  -5 -11    0.15    0.07
   1  -5 -11    0.12    0.16
  -1  -5  11    0.26    0.12
  -1  -5 -11    0.16    0.15
  -1  -5 -11    0.05    0.07
   1  -5  11    0.12    0.11
   1  -6 -11   12.12    0.62
  -1  -6  11   10.37    0.59
  -1  -6  11   11.34    0.50
  -1  -6 -11   12.48    0.63
  -2   0  11   -0.04    0.06
   2   0  11   -0.01    0.05
  -2   0 -11    0.04    0.06
  -2  -1  11    0.34    0.08
   2   1  11    0.42    0.09
   2  -1 -11    0.43    0.08
  -2   1  11    0.68    0.09
  -2  -1 -11    0.38    0.09
   2  -2 -11    2.86    0.21
  -2   2  11    2.88    0.21
  -2  -2 -11    2.68    0.21
  -2  -2 -11    2.43    0.22
  -2  -3  11    2.85    0.16
   2   3  11    3.25    0.24
   2  -3 -11    3.29    0.25
  -2  -3  11    2.56    0.23
   2  -3 -11    2.95    0.23
  -2   3  11    3.16    0.23
   2  -3  11    2.96    0.22
  -2  -3 -11    3.02    0.25
  -2  -3 -11    2.98    0.24
   2  -3  11    2.55    0.16
  -2  -3 -11    2.79    0.16
   2  -3  11    2.86    0.20
  -2  -4  11   56.95    2.72
   2  -4 -11   58.58    2.39
   2  -4 -11   53.36    2.77
   2   4  11   55.64    2.87
   2  -4 -11   63.66    2.72
  -2  -4 -11   58.87    2.69
   2  -4  11   61.61    2.51
  -2  -4 -11   60.74    2.72
  -2  -4 -11   55.45    2.78
  -2   4  11   53.79    2.86
  -2  -5  11    1.81    0.22
   2  -5 -11    2.31    0.25
  -2  -5 -11    2.50    0.16
   2  -5  11    2.07    0.20
  -2  -5 -11    2.53    0.25
  -2  -6  11   26.11    1.17
   2  -6 -11   27.83    1.35
  -2  -6  11   28.10    1.34
  -2  -6 -11   30.38    1.36
  -2  -6 -11   28.07    1.17
  -3   0 -11   -0.29    0.06
  -3   0  11   -0.22    0.07
   3   0  11   -0.27    0.05
   3  -1 -11  286.24   13.00
  -3  -1  11  251.08   13.48
  -3   1  11  297.06   13.48
  -3  -1 -11  280.23   13.01
   3  -2 -11    1.48    0.14
  -3  -2  11    1.23    0.14
  -3  -2 -11    1.22    0.14
  -3  -2 -11    1.32    0.15
  -3   2  11    1.24    0.14
   3  -3 -11  186.75    7.75
  -3  -3  11  152.24    7.77
   3  -3 -11  178.78    7.94
   3  -3 -11  144.73    6.05
  -3  -3  11  162.42    6.18
  -3  -3  11  166.38    6.06
  -3   3  11  181.08    8.22
  -3  -3 -11  180.38    7.75
   3  -3  11  159.94    6.06
  -3  -3 -11  163.71    6.06
   3  -3  11  180.11    7.17
  -3  -3 -11  176.11    7.95
  -3  -4  11    2.11    0.22
   3  -4 -11    2.18    0.23
   3  -4 -11    1.76    0.21
  -3  -4 -11    2.06    0.22
  -3   4  11    2.03    0.20
   3  -4  11    2.10    0.19
   3  -5 -11    3.33    0.31
  -3  -5  11    3.06    0.29
  -3  -5 -11    2.95    0.18
   3  -5  11    3.47    0.27
  -3  -5 -11    3.37    0.31
  -3  -6  11    1.68    0.14
  -3  -6  11    2.06    0.19
  -3  -6 -11    1.84    0.14
  -3  -6 -11    2.35    0.22
  -4   0 -11   -0.09    0.06
   4   0  11   -0.11    0.05
  -4   0  11   -0.05    0.07
  -4  -1  11   38.45    2.05
  -4  -1 -11   42.58    1.98
  -4   1  11   43.78    2.05
  -4  -2  11    5.81    0.35
  -4   2  11    5.93    0.34
  -4  -2 -11    5.79    0.34
  -4  -2 -11    5.18    0.33
  -4  -3  11    5.94    0.30
   4  -3 -11    6.74    0.38
   4  -3 -11    5.32    0.26
  -4  -3  11    6.04    0.27
   4  -3  11    6.36    0.34
  -4  -3 -11    6.44    0.39
  -4  -3 -11    6.88    0.38
  -4   3  11    6.53    0.38
   4  -3  11    5.93    0.26
  -4  -3 -11    5.97    0.27
  -4  -3 -11    5.83    0.27
  -4  -4  11   19.82    1.07
   4  -4 -11   22.46    1.08
  -4  -4 -11   21.88    1.08
   4  -4  11   22.05    0.99
  -4  -5  11    1.32    0.20
   4  -5 -11    1.29    0.19
   4  -5  11    1.29    0.17
  -4  -5 -11    1.24    0.19
  -4  -6  11    7.12    0.40
  -4  -6 -11    6.94    0.41
  -4  -6 -11    6.29    0.31
  -5   0  11    0.03    0.08
  -5   0 -11   -0.06    0.06
  -5  -1  11  120.48    6.19
  -5   1  11  131.90    6.18
  -5  -1 -11  129.64    5.97
  -5  -2  11    2.15    0.21
  -5  -2 -11    2.25    0.20
  -5  -2 -11    2.02    0.20
  -5   2  11    2.27    0.19
  -5  -3  11   54.61    2.06
   5  -3 -11   52.41    2.00
  -5  -3  11   53.89    2.01
   5  -3 -11   58.01    2.58
   5  -3  11   52.23    2.00
  -5  -3 -11   57.18    2.66
  -5  -3 -11   55.11    2.58
   5  -3  11   58.08    2.39
  -5   3  11   57.84    2.73
  -5  -3 -11   53.81    2.01
   5  -4 -11    0.88    0.17
  -5  -4  11    0.68    0.17
   5  -4  11    0.78    0.14
  -5  -4 -11    0.96    0.16
  -5  -5  11   19.66    1.04
  -5  -5 -11   20.42    1.03
   5  -5  11   21.23    0.96
  -5  -6  11    4.89    0.32
  -5  -6 -11    4.52    0.31
  -6   0  11   -0.09    0.08
  -6   0 -11    0.07    0.06
  -6  -1  11    1.82    0.19
  -6   1  11    1.78    0.17
  -6  -1 -11    1.48    0.15
  -6  -2  11   31.71    1.25
  -6  -2  11   34.68    1.67
  -6  -2  11   33.92    1.23
   6  -2 -11   31.91    1.22
  -6  -2 -11   31.10    1.55
   6  -2  11   31.88    1.44
  -6  -2 -11   32.48    1.22
  -6  -2 -11   34.13    1.61
  -6   2  11   36.06    1.65
   6  -2  11   31.95    1.22
  -6  -3  11    1.50    0.12
   6  -3 -11    1.63    0.11
  -6  -3  11    1.66    0.15
  -6  -3 -11    1.81    0.19
  -6   3  11    1.64    0.17
   6  -3  11    1.65    0.13
  -6  -3 -11    1.87    0.18
  -6  -3 -11    1.59    0.12
   6  -3  11    1.87    0.17
  -6  -4  11   91.73    3.28
  -6  -4  11   83.28    4.25
   6  -4  11   93.97    3.91
  -6  -4 -11   95.76    4.22
  -6  -5  11   -0.06    0.15
  -6  -5 -11    0.11    0.13
   6  -5  11    0.05    0.12
  -6  -6  11   54.96    2.49
  -6  -6 -11   51.45    2.47
  -7   0 -11    0.05    0.07
  -7   0  11    0.01    0.08
  -7  -1  11    3.54    0.26
  -7   1  11    3.26    0.24
  -7  -1 -11    3.39    0.24
  -7  -2  11    8.55    0.52
  -7  -2  11    8.63    0.37
  -7  -2  11    8.16    0.38
   7  -2 -11    8.46    0.37
   7  -2  11    8.46    0.43
  -7  -2 -11    8.65    0.49
  -7  -2 -11    8.84    0.37
   7  -2  11    8.65    0.36
  -7   2  11    9.24    0.49
  -7  -2 -11    8.88    0.37
  -7  -3  11   21.79    0.82
   7  -3 -11   20.93    0.80
  -7  -3  11   21.68    0.85
  -7  -3 -11   22.78    0.82
  -7   3  11   19.95    1.11
  -7  -3 -11   22.19    1.06
   7  -3  11   21.44    0.81
   7  -3  11   22.01    0.98
  -7  -3 -11   21.06    1.10
  -7  -4  11   11.75    0.73
  -7  -4  11   13.80    0.52
  -7  -4 -11   13.80    0.70
  -7  -5  11    0.71    0.18
  -7  -5 -11    0.59    0.14
   7  -5  11    0.49    0.13
  -7  -6  11    1.21    0.16
  -7  -6 -11    0.93    0.13
  -8   0  11    0.02    0.07
  -8   0  11    0.00    0.09
  -8   0 -11   -0.02    0.07
  -8  -1  11    2.39    0.17
   8  -1 -11    1.85    0.15
  -8  -1  11    2.18    0.22
  -8  -1  11    2.02    0.15
  -8   1  11    2.13    0.21
  -8   1  11    2.11    0.16
   8  -1  11    2.30    0.16
  -8  -1 -11    2.35    0.20
  -8  -1 -11    2.28    0.16
   8  -2 -11   18.34    0.81
  -8  -2  11   17.24    0.71
  -8  -2  11   18.07    0.69
   8  -2 -11   17.66    0.69
  -8  -2  11   17.52    0.95
  -8   2  11   17.47    0.70
  -8   2  11   17.90    0.93
   8  -2  11   17.59    0.69
  -8  -2 -11   17.67    0.69
   8  -2  11   17.06    0.81
  -8  -2 -11   18.36    0.92
   8  -3 -11    2.16    0.16
  -8  -3  11    2.59    0.18
  -8  -3  11    2.21    0.18
  -8  -3 -11    2.42    0.17
   8  -3  11    2.12    0.15
   8  -3  11    2.34    0.21
  -8  -3 -11    2.09    0.21
  -8  -4  11   44.21    1.55
  -8  -4  11   36.15    2.03
  -8  -4 -11   41.50    1.54
   8  -4  11   45.83    1.86
  -8  -4 -11   43.22    2.00
  -8  -5  11    0.26    0.16
   8  -5  11    0.36    0.12
  -8  -5 -11    0.32    0.12
  -8  -6  11   51.67    2.41
  -9   0  11   -0.01    0.07
  -9   0 -11    0.04    0.10
  -9   0 -11    0.00    0.08
   9   0  11   -0.03    0.06
   9   0 -11    0.10    0.09
  -9   0 -11   -0.05    0.07
  -9   0  11    0.14    0.10
   9  -1 -11  118.47    4.23
  -9  -1  11  119.25    5.75
  -9  -1  11  118.08    4.31
  -9  -1  11  116.12    4.24
  -9  -1 -11  112.98    4.24
   9  -1  11  117.98    4.24
  -9  -1 -11  117.32    5.53
  -9   1  11  118.08    4.31
  -9   1  11  118.69    5.73
  -9  -2  11   10.50    0.47
  -9  -2  11    9.68    0.63
  -9  -2  11   11.64    0.46
   9  -2 -11   11.18    0.46
   9  -2 -11   10.93    0.54
   9  -2  11   10.51    0.53
   9  -2  11   11.00    0.45
  -9  -2 -11   11.28    0.46
  -9   2  11   10.57    0.61
  -9  -2 -11   10.67    0.60
  -9   2  11   11.33    0.47
   9  -3 -11   85.23    3.13
  -9  -3  11   83.57    3.23
  -9  -3  11   89.58    3.15
   9  -3  11   84.89    3.13
  -9  -3 -11   91.68    3.15
   9  -3  11   86.70    3.72
  -9  -4  11    2.88    0.18
  -9  -4  11    3.01    0.31
   9  -4  11    3.18    0.25
  -9  -4 -11    2.80    0.16
  -9  -4 -11    2.83    0.26
  -9  -5  11   22.84    1.12
   9  -5  11   23.64    1.02
  -9  -5 -11   20.74    1.07
 -10   0  11   -0.01    0.08
  10   0  11   -0.16    0.07
  10   0 -11    0.02    0.10
 -10   0 -11   -0.08    0.06
 -10   0 -11   -0.01    0.08
 -10   0  11    0.10    0.10
 -10  -1  11    4.86    0.38
 -10  -1  11    5.78    0.29
  10  -1 -11    5.52    0.29
 -10  -1  11    5.83    0.29
 -10   1  11    5.14    0.36
 -10   1  11    5.64    0.28
  10  -1  11    5.97    0.28
  10   1 -11    5.77    0.31
 -10  -1 -11    5.17    0.35
 -10  -1 -11    5.22    0.27
  10  -2 -11    9.07    0.40
  10  -2 -11    8.71    0.46
 -10  -2  11    9.07    0.40
 -10  -2  11    8.89    0.41
 -10  -2 -11    8.95    0.40
 -10   2  11    8.67    0.40
  10  -2  11    9.01    0.39
 -10  -3  11    7.71    0.34
  10  -3 -11    6.71    0.31
  10  -3  11    6.98    0.39
  10  -3  11    6.77    0.31
 -10  -3 -11    7.45    0.33
 -10  -4  11    2.59    0.28
 -10  -4  11    2.92    0.18
  10  -4  11    3.10    0.24
 -10  -4 -11    2.75    0.16
 -10  -5  11    2.00    0.22
  11   0 -11   -0.12    0.10
 -11   0 -11   -0.05    0.08
 -11   0  11    0.12    0.11
 -11   0 -11   -0.08    0.09
  11   0  11   -0.09    0.09
 -11   0  11   -0.03    0.09
  11  -1 -11  135.01    4.82
 -11  -1  11  129.25    4.83
 -11  -1  11  137.28    4.91
 -11   1  11  134.70    4.91
  11   1 -11  128.13    4.83
 -11  -1 -11  135.11    4.83
  11  -1  11  136.88    4.83
  11  -2 -11    5.08    0.33
 -11  -2  11    5.06    0.29
  11  -2 -11    5.45    0.29
 -11  -2  11    5.33    0.29
  11  -2  11    5.21    0.27
 -11   2  11    5.65    0.29
 -11  -2 -11    5.61    0.28
 -11  -3  11   57.95    2.13
  11  -3 -11   55.93    2.10
  11  -3  11   57.29    2.51
  11  -3  11   58.07    2.11
 -11  -3 -11   61.25    2.13
 -11  -4  11    4.62    0.36
 -11  -4  11    5.27    0.24
  11  -4  11    5.20    0.30
 -11  -4 -11    4.59    0.22
 -11  -5  11    4.66    0.32
  11  -5  11    4.76    0.25
 -12   0 -11   -0.11    0.08
  12   0 -11    0.04    0.11
  12   0  11   -0.11    0.09
 -12   0  11    0.10    0.09
  12   1  11    1.37    0.16
 -12  -1  11    1.40    0.15
  12  -1 -11    1.11    0.15
 -12  -1  11    1.13    0.15
  12   1 -11    1.55    0.17
  12  -1  11    1.16    0.13
 -12   1  11    1.71    0.16
 -12  -1 -11    1.34    0.15
  12  -2 -11    9.14    0.40
 -12  -2  11    8.60    0.41
 -12  -2  11    8.58    0.40
 -12   2  11    8.97    0.40
  12  -2  11    8.67    0.39
 -12  -2 -11    8.58    0.40
 -12  -3  11    0.20    0.09
 -12  -3 -11    0.29    0.09
  12  -3  11    0.31    0.07
 -12  -4  11   20.25    1.03
 -12  -4  11   21.03    0.77
 -12  -5  11    1.57    0.16
  12  -5  11    1.53    0.13
  13   0  11    0.05    0.09
 -13   0  11    0.15    0.11
  13   0 -11    0.04    0.12
 -13  -1  11    1.13    0.14
  13   1  11    1.22    0.16
  13  -1 -11    1.30    0.16
 -13  -1  11    1.11    0.15
 -13   1  11    1.15    0.14
  13   1 -11    1.08    0.16
  13  -1  11    1.34    0.14
 -13  -1 -11    0.88    0.12
 -13  -2  11   11.53    0.53
 -13  -2  11   12.21    0.53
  13  -2 -11   12.57    0.52
 -13  -2 -11   12.18    0.52
 -13   2  11   12.68    0.53
  13  -2  11   12.89    0.51
 -13  -3  11    2.21    0.24
 -13  -3  11    2.35    0.17
 -13  -3 -11    2.45    0.18
 -13  -4  11    1.29    0.17
 -13  -4  11    1.28    0.10
  13  -4  11    1.36    0.13
  14   0 -11    0.10    0.13
 -14   0  11    0.06    0.11
  14   0  11    0.08    0.11
 -14  -1  11    0.93    0.14
 -14  -1  11    1.59    0.16
  14  -1 -11    1.22    0.15
  14   1  11    1.77    0.18
  14   1 -11    1.28    0.16
 -14   1  11    1.33    0.14
 -14  -1 -11    1.01    0.13
  14  -1  11    1.55    0.16
 -14  -2  11    1.40    0.15
 -14  -2  11    1.15    0.14
  14  -2 -11    1.02    0.13
  14  -2  11    1.34    0.13
 -14  -2 -11    1.26    0.14
 -14   2  11    1.05    0.14
 -14  -3  11    0.91    0.12
 -14  -3  11    0.98    0.17
 -14  -3 -11    0.97    0.11
  14  -3  11    0.89    0.13
 -14  -4  11   62.56    2.95
  14  -4  11   64.41    2.73
 -15   0  11    0.06    0.11
  15   0  11    0.06    0.10
  15   0 -11   -0.01    0.12
  15  -1 -11   38.45    1.46
  15   1  11   38.56    1.47
 -15  -1  11   38.34    1.46
 -15  -1  11   40.07    1.49
  15  -1  11   40.26    1.46
  15   1 -11   38.44    1.47
 -15  -1 -11   39.51    1.46
 -15   1  11   38.47    1.48
 -15  -2  11    0.55    0.12
  15  -2 -11    0.41    0.11
 -15  -2  11    0.42    0.11
  15  -2  11    0.50    0.10
 -15  -2 -11    0.28    0.10
 -15   2  11    0.56    0.11
 -15  -3  11   49.32    1.73
 -15  -3  11   45.83    2.22
 -15  -3 -11   48.16    1.72
  15  -3  11   45.46    2.05
  16   0  11   -0.05    0.10
  16   0 -11   -0.13    0.11
 -16   0  11    0.03    0.10
 -16  -1  11   14.56    0.63
  16  -1 -11   15.89    0.62
 -16  -1  11   15.67    0.64
  16   1  11   15.03    0.63
  16  -1  11   15.80    0.62
  16   1 -11   15.27    0.64
 -16   1  11   15.82    0.63
 -16  -1 -11   15.05    0.62
  16  -2 -11    2.58    0.18
 -16  -2  11    2.34    0.17
 -16  -2  11    2.91    0.21
  16  -2  11    2.39    0.18
 -16   2  11    2.58    0.19
 -16  -2 -11    2.74    0.19
 -16  -3  11    1.46    0.11
 -16  -3  11    1.29    0.15
 -16  -3 -11    1.21    0.10
  17   0  11    0.13    0.09
 -17   0  11   -0.15    0.09
  17   0 -11   -0.12    0.11
  17  -1 -11   73.30    2.58
 -17  -1  11   68.37    2.63
 -17  -1  11   69.33    2.59
  17   1  11   70.55    2.60
  17   1 -11   71.17    2.60
 -17   1  11   72.65    2.63
  17  -1  11   74.29    2.59
 -17  -1 -11   70.40    2.59
 -17  -2  11    0.38    0.11
 -17  -2  11    0.21    0.09
 -17   2  11    0.33    0.09
 -17  -2 -11    0.37    0.08
  17  -2  11    0.31    0.07
  18   0 -11    0.01    0.10
 -18   0  11   -0.06    0.08
  18   0  11   -0.08    0.08
 -18  -1  11   -0.02    0.08
 -18  -1  11    0.12    0.09
  18  -1 -11    0.22    0.09
  18   1 -11    0.15    0.11
  18  -1  11    0.04    0.07
 -18   1  11    0.08    0.08
 -18  -1 -11    0.21    0.08
   0   0  12  404.82   19.55
   0  -1 -12    0.04    0.08
   0  -1  12    0.02    0.06
   0   1  12    0.05    0.07
   0   2  12   83.35    4.04
   0  -2 -12   82.30    3.90
   0  -3  12    0.06    0.10
   0  -3  12   -0.04    0.06
   0  -3 -12   -0.04    0.06
   0  -3 -12   -0.07    0.10
   0   3  12    0.07    0.10
   0  -3  12    0.05    0.08
   0  -3 -12    0.08    0.11
   0  -4 -12   12.64    0.68
   0  -4  12   12.04    0.61
   0  -5  12   -0.04    0.11
   0  -5 -12    0.03    0.07
   0  -5 -12   -0.02    0.15
   0  -6 -12    0.70    0.16
  -1   0  12   49.02    2.37
   1   0  12   48.17    2.37
  -1  -1  12    3.30    0.23
   1  -1 -12    3.49    0.23
   1   1  12    3.86    0.24
  -1   1  12    3.94    0.24
  -1  -1 -12    3.85    0.24
   1  -2 -12   68.22    3.19
   1   2  12   67.56    3.31
  -1  -2 -12   68.28    3.20
  -1   2  12   66.27    3.30
   1  -3 -12    1.15    0.10
  -1  -3  12    1.36    0.11
   1   3  12    1.26    0.15
  -1  -3  12    1.33    0.13
   1  -3 -12    1.39    0.17
   1  -3 -12    1.37    0.17
  -1  -3  12    1.56    0.16
   1  -3  12    1.15    0.13
   1  -3  12    1.24    0.14
  -1  -3 -12    1.33    0.16
   1  -3  12    1.18    0.10
  -1  -3 -12    1.50    0.18
  -1  -3 -12    1.46    0.10
  -1   3  12    1.56    0.17
   1  -4 -12   45.56    1.93
  -1  -4  12   38.36    1.92
  -1  -4  12   37.86    1.76
   1  -4 -12   36.71    1.67
   1  -4  12   40.98    1.77
  -1  -4 -12   42.57    1.92
   1  -5 -12    2.52    0.26
  -1  -5  12    1.99    0.20
  -1  -5 -12    2.19    0.25
   1  -5  12    2.13    0.20
  -1  -5 -12    2.04    0.15
   1  -6 -12    3.66    0.29
  -1  -6  12    3.34    0.19
  -1  -6 -12    3.29    0.29
  -2   0  12   12.24    0.60
   2   0  12   11.15    0.59
   2  -1 -12   99.13    4.58
  -2  -1  12   92.61    4.75
   2   1  12   97.77    4.75
  -2  -1 -12   98.30    4.59
  -2   1  12  101.34    4.75
   2  -2 -12   12.84    0.65
   2   2  12   12.92    0.68
  -2   2  12   13.25    0.67
  -2  -2 -12   12.16    0.66
  -2  -2 -12   12.86    0.65
  -2  -3  12   10.98    0.58
   2  -3 -12   13.39    0.64
   2  -3 -12   12.40    0.64
  -2  -3  12   10.79    0.62
  -2  -3  12   11.92    0.47
   2   3  12   12.90    0.66
  -2  -3  12   11.38    0.50
  -2  -3 -12   13.50    0.64
   2  -3  12   10.92    0.47
  -2  -3 -12   11.63    0.47
  -2   3  12   12.17    0.65
   2  -3  12   11.61    0.51
  -2  -3 -12   12.31    0.65
   2  -3  12   12.65    0.59
   2  -4 -12    3.97    0.33
   2  -4 -12    3.35    0.20
  -2  -4  12    3.91    0.30
   2  -4  12    3.88    0.28
  -2  -4 -12    3.85    0.32
  -2  -5  12   37.05    1.74
   2  -5 -12   38.30    1.75
  -2  -5 -12   37.45    1.75
  -2  -5 -12   32.28    1.51
   2  -5  12   36.78    1.61
  -2  -6  12    0.05    0.06
  -2  -6  12    0.16    0.11
   2  -6 -12    0.04    0.12
  -2  -6 -12    0.26    0.06
  -2  -6 -12    0.12    0.13
  -3   0 -12   35.25    1.72
  -3   0  12   39.49    1.80
   3   0  12   34.51    1.78
  -3  -1  12    0.04    0.08
   3   1  12    0.12    0.08
  -3   1  12    0.08    0.07
  -3  -1 -12    0.09    0.08
   3  -2 -12   14.79    0.75
  -3  -2 -12   15.41    0.76
  -3   2  12   14.86    0.77
  -3  -2 -12   14.24    0.74
  -3  -3  12   34.16    1.28
   3  -3 -12   30.33    1.26
   3  -3 -12   35.38    1.68
  -3  -3  12   32.76    1.65
  -3  -3  12   33.40    1.32
   3   3  12   36.31    1.75
   3  -3 -12   38.17    1.66
  -3   3  12   36.33    1.74
   3  -3  12   36.28    1.53
  -3  -3 -12   37.15    1.66
  -3  -3 -12   33.24    1.27
   3  -3  12   33.11    1.27
  -3  -3 -12   35.47    1.70
   3  -4 -12    7.84    0.47
  -3  -4  12    7.02    0.45
   3  -4  12    7.12    0.42
  -3  -4 -12    7.35    0.46
  -3  -5  12   34.29    1.67
   3  -5 -12   34.73    1.68
  -3  -5 -12   34.86    1.68
   3  -5  12   34.69    1.54
  -3  -6  12    3.81    0.27
  -3  -6 -12    3.75    0.29
  -3  -6 -12    3.55    0.20
  -4   0 -12   35.16    1.80
  -4   0  12   40.88    1.88
  -4  -1  12   22.51    1.19
  -4  -1 -12   23.94    1.15
  -4   1  12   24.61    1.19
  -4  -2  12    7.91    0.53
  -4  -2 -12    9.83    0.51
  -4  -2 -12   10.01    0.52
  -4   2  12   10.52    0.53
  -4  -3  12   90.62    3.39
   4  -3 -12   99.69    4.26
   4  -3 -12   85.30    3.31
  -4  -3  12   89.68    4.27
  -4  -3  12   89.13    3.32
   4  -3  12   87.31    3.31
  -4   3  12   94.93    4.50
  -4  -3 -12   97.75    4.26
  -4  -3 -12   93.11    4.37
   4  -3  12   99.09    3.94
  -4  -3 -12   90.53    3.32
  -4  -3 -12   89.02    3.32
   4  -4 -12    1.37    0.20
  -4  -4  12    1.36    0.19
  -4  -4 -12    1.12    0.18
   4  -4  12    1.18    0.16
   4  -5 -12   15.57    0.85
  -4  -5  12   16.95    0.86
   4  -5  12   16.99    0.79
  -4  -5 -12   16.27    0.86
  -4  -6  12    0.15    0.11
  -4  -6 -12   -0.01    0.12
  -4  -6 -12    0.11    0.06
  -5   0 -12   51.27    2.55
  -5   0  12   56.60    2.65
  -5  -1  12    4.68    0.31
  -5  -1 -12    5.06    0.30
  -5   1  12    5.24    0.31
  -5  -2  12   64.05    2.41
  -5  -2  12   62.98    2.37
   5  -2 -12   62.92    2.36
  -5  -2  12   58.26    3.21
   5  -2  12   66.18    2.37
  -5  -2 -12   66.78    2.37
  -5  -2 -12   64.95    3.02
  -5   2  12   70.16    3.20
   5  -2  12   66.61    2.80
  -5  -2 -12   69.13    3.10
  -5  -3  12    7.15    0.34
   5  -3 -12    7.41    0.43
  -5  -3  12    7.04    0.31
   5  -3 -12    6.68    0.30
   5  -3  12    6.46    0.29
  -5   3  12    7.10    0.42
  -5  -3 -12    7.08    0.43
  -5  -3 -12    6.95    0.42
  -5  -3 -12    6.88    0.30
   5  -3  12    7.70    0.39
  -5  -4  12    8.00    0.49
   5  -4 -12    8.12    0.49
  -5  -4 -12    8.00    0.49
   5  -4  12    8.32    0.45
  -5  -5  12   10.08    0.59
  -5  -5 -12   10.32    0.58
   5  -5  12   10.10    0.53
  -5  -6  12    1.92    0.19
  -5  -6 -12    1.91    0.19
  -6   0  12   13.05    0.66
  -6   0 -12   11.67    0.62
  -6  -1  12    0.80    0.13
  -6  -1 -12    1.03    0.13
  -6   1  12    1.10    0.13
  -6  -2  12   36.81    1.39
  -6  -2  12   36.98    1.37
  -6  -2  12   33.07    1.85
   6  -2 -12   35.88    1.36
   6  -2  12   36.71    1.61
  -6   2  12   39.50    1.84
  -6  -2 -12   35.74    1.73
  -6  -2 -12   37.62    1.79
   6  -2  12   37.76    1.36
  -6  -2 -12   38.15    1.36
   6  -3 -12   10.32    0.42
  -6  -3  12   10.96    0.44
  -6  -3  12   10.86    0.47
  -6  -3 -12   10.55    0.43
  -6   3  12    9.91    0.58
   6  -3  12   10.11    0.42
  -6  -3 -12   10.54    0.59
  -6  -3 -12   10.69    0.57
   6  -3  12   11.17    0.54
  -6  -4  12   11.21    0.46
  -6  -4  12   12.30    0.66
   6  -4  12   11.55    0.59
  -6  -4 -12   11.65    0.64
  -6  -5  12   32.62    1.55
   6  -5  12   32.01    1.42
  -6  -5 -12   30.55    1.52
  -6  -6  12    0.99    0.15
  -6  -6 -12    0.84    0.13
  -7   0  12  105.34    3.89
  -7   0 -12  100.26    4.96
  -7   0  12  111.43    5.16
  -7  -1  12    0.88    0.14
  -7  -1  12    0.91    0.11
  -7  -1  12    0.82    0.11
   7  -1 -12    1.04    0.11
  -7   1  12    1.14    0.13
  -7  -1 -12    1.08    0.14
  -7   1  12    1.14    0.12
   7  -1  12    0.92    0.10
  -7  -1 -12    1.20    0.12
  -7  -2  12   38.48    1.39
   7  -2 -12   37.70    1.38
  -7  -2  12   32.27    1.88
  -7  -2  12   37.08    1.41
  -7   2  12   39.96    1.87
  -7  -2 -12   37.16    1.38
  -7  -2 -12   37.68    1.81
  -7  -2 -12   38.42    1.38
   7  -2  12   37.06    1.38
   7  -2  12   36.90    1.63
  -7  -3  12    3.62    0.21
   7  -3 -12    3.28    0.19
  -7  -3  12    3.70    0.23
   7  -3  12    3.76    0.19
  -7  -3 -12    3.75    0.31
  -7  -3 -12    3.40    0.28
   7  -3  12    3.36    0.25
  -7   3  12    3.46    0.27
  -7  -3 -12    3.58    0.20
  -7  -4  12    3.68    0.21
  -7  -4  12    4.44    0.36
   7  -4  12    4.06    0.29
  -7  -4 -12    3.82    0.31
  -7  -5  12    1.07    0.19
   7  -5  12    0.86    0.14
  -7  -5 -12    1.09    0.16
  -7  -6  12    0.49    0.12
  -8   0  12   19.60    0.76
  -8   0 -12   18.79    0.96
   8   0 -12   19.75    0.76
  -8   0  12   19.88    1.01
   8   0  12   18.78    0.75
  -8  -1  12    0.35    0.12
  -8  -1  12    0.24    0.09
   8  -1 -12    0.33    0.10
  -8  -1  12    0.21    0.09
   8  -1  12    0.35    0.08
  -8  -1 -12    0.16    0.08
  -8  -1 -12    0.22    0.09
  -8  -1 -12    0.37    0.11
  -8   1  12    0.26    0.09
  -8   1  12    0.25    0.10
   8  -2 -12    1.87    0.15
  -8  -2  12    1.61    0.21
  -8  -2  12    1.99    0.16
  -8  -2  12    2.04    0.16
   8  -2  12    2.10    0.17
  -8   2  12    1.64    0.18
  -8  -2 -12    1.60    0.18
  -8  -2 -12    1.86    0.14
  -8   2  12    2.01    0.16
   8  -2  12    2.08    0.15
  -8  -3  12   29.75    1.12
  -8  -3  12   28.92    1.14
   8  -3 -12   28.45    1.09
   8  -3  12   29.90    1.10
  -8  -3 -12   31.71    1.12
   8  -3  12   29.15    1.32
  -8  -4  12    2.58    0.17
  -8  -4  12    3.07    0.30
   8  -4  12    2.35    0.21
  -8  -4 -12    2.56    0.23
  -8  -5  12   38.36    1.75
   8  -5  12   36.28    1.59
  -8  -5 -12   33.72    1.70
  -9   0 -12   83.52    3.07
  -9   0 -12   81.25    3.07
  -9   0 -12   84.05    3.99
   9   0 -12   86.87    3.07
  -9   0  12   84.65    4.15
   9   0  12   86.50    3.08
  -9  -1  12    1.47    0.14
  -9  -1  12    1.01    0.16
   9  -1 -12    1.15    0.13
  -9  -1  12    1.11    0.13
  -9  -1 -12    1.42    0.17
   9  -1  12    0.97    0.11
  -9   1  12    1.01    0.12
  -9   1  12    1.01    0.14
  -9  -1 -12    1.01    0.11
  -9  -2  12   38.99    1.37
  -9  -2  12   37.06    1.39
   9  -2 -12   37.97    1.36
  -9  -2  12   30.68    1.85
  -9  -2 -12   35.62    1.79
  -9   2  12   36.11    1.84
   9  -2  12   38.06    1.36
  -9  -2 -12   37.99    1.36
  -9   2  12   38.04    1.39
   9  -2  12   34.53    1.60
  -9  -3  12    2.24    0.18
   9  -3 -12    2.10    0.14
  -9  -3  12    1.87    0.17
   9  -3  12    2.13    0.19
  -9  -3 -12    2.11    0.15
   9  -3  12    2.40    0.16
  -9  -4  12    2.85    0.18
  -9  -4  12    3.05    0.29
  -9  -4 -12    2.47    0.15
   9  -4  12    2.63    0.24
  -9  -5  12   26.62    1.21
  -9  -5 -12   21.62    1.15
   9  -5  12   24.71    1.09
  10   0 -12    8.07    0.37
 -10   0  12    7.02    0.47
 -10   0 -12    7.38    0.44
  10   0  12    7.99    0.37
 -10   0  12    8.63    0.37
 -10  -1  12    1.15    0.13
 -10  -1  12    1.59    0.15
  10  -1 -12    1.49    0.15
 -10  -1  12    1.25    0.18
 -10  -1 -12    1.24    0.13
 -10   1  12    1.23    0.17
  10  -1  12    1.21    0.12
  10   1 -12    1.16    0.13
 -10   1  12    1.25    0.13
 -10  -1 -12    1.51    0.18
  10  -2 -12    0.31    0.11
 -10  -2  12    0.47    0.11
 -10  -2  12    0.21    0.10
 -10   2  12    0.43    0.11
 -10  -2 -12    0.21    0.09
  10  -2  12    0.21    0.08
 -10  -3  12   23.96    0.91
 -10  -3  12   22.43    0.93
  10  -3 -12   22.81    0.88
  10  -3  12   23.74    0.89
  10  -3  12   24.33    1.08
 -10  -3 -12   24.62    0.91
 -10  -4  12    1.79    0.24
 -10  -4  12    2.01    0.13
  10  -4  12    1.98    0.19
 -10  -4 -12    1.92    0.13
 -10  -5  12   26.25    1.28
 -11   0 -12   85.29    3.32
  11   0 -12   90.16    3.31
 -11   0  12   93.40    3.37
  11   0  12   95.84    3.33
 -11  -1  12    0.15    0.10
 -11  -1  12    0.04    0.10
  11  -1 -12    0.08    0.12
  11  -1  12    0.10    0.08
  11   1 -12    0.09    0.11
 -11  -1 -12    0.06    0.09
 -11   1  12    0.06    0.09
 -11  -2  12   18.57    0.79
  11  -2 -12   20.15    0.77
 -11  -2  12   19.43    0.78
 -11  -2 -12   20.06    0.78
 -11   2  12   20.03    0.79
  11  -2  12   19.58    0.77
  11  -3 -12    5.01    0.25
 -11  -3  12    5.22    0.28
  11  -3  12    4.81    0.24
 -11  -3 -12    5.56    0.27
  11  -3  12    4.78    0.31
 -11  -4  12    1.35    0.11
 -11  -4  12    1.42    0.20
  11  -4  12    1.17    0.14
 -11  -5  12    4.74    0.32
  11  -5  12    4.81    0.25
 -12   0 -12   36.66    1.47
 -12   0  12   39.89    1.49
  12   0 -12   38.87    1.47
  12   0  12   40.62    1.48
 -12  -1  12   26.27    1.04
  12   1  12   25.61    1.05
 -12  -1  12   27.80    1.06
  12  -1 -12   27.45    1.04
  12  -1  12   26.77    1.04
  12   1 -12   26.83    1.05
 -12   1  12   28.12    1.05
 -12  -1 -12   26.18    1.03
  12  -2 -12    6.93    0.34
 -12  -2  12    6.70    0.34
 -12  -2  12    6.56    0.34
 -12  -2 -12    6.29    0.33
 -12   2  12    6.36    0.34
  12  -2  12    7.10    0.32
 -12  -3  12   23.44    1.17
 -12  -3  12   24.52    0.91
 -12  -3 -12   24.19    0.90
  12  -3  12   21.73    0.87
 -12  -4  12    1.45    0.19
 -12  -4  12    1.19    0.10
 -12  -5  12    3.86    0.26
 -13   0 -12   26.64    1.12
 -13   0  12   29.77    1.14
  13   0 -12   30.34    1.13
  13   0  12   29.91    1.13
 -13  -1  12   11.30    0.51
  13   1  12   11.20    0.51
  13  -1 -12   11.89    0.51
 -13  -1  12   11.52    0.51
 -13   1  12   11.56    0.51
  13   1 -12   11.48    0.52
  13  -1  12   11.61    0.50
 -13  -1 -12   11.82    0.50
 -13  -2  12   27.60    1.09
 -13  -2  12   27.75    1.08
  13  -2 -12   28.85    1.07
 -13  -2 -12   27.27    1.07
  13  -2  12   28.97    1.07
 -13   2  12   28.38    1.09
 -13  -3  12    3.23    0.29
 -13  -3  12    3.67    0.23
 -13  -3 -12    3.51    0.21
 -13  -4  12    0.43    0.13
  13  -4  12    0.35    0.09
  14   0  12    3.24    0.23
 -14   0 -12    2.51    0.22
 -14   0  12    2.93    0.21
  14   0 -12    2.41    0.20
  14   1  12    0.48    0.12
 -14  -1  12    0.44    0.13
 -14  -1  12    0.53    0.13
  14  -1 -12    0.50    0.13
  14  -1  12    0.30    0.11
  14   1 -12    0.40    0.15
 -14  -1 -12    0.58    0.12
 -14   1  12    0.49    0.12
  14  -2 -12   10.42    0.43
 -14  -2  12    9.95    0.45
 -14  -2  12    8.98    0.44
  14  -2  12   10.42    0.43
 -14   2  12   10.12    0.44
 -14  -2 -12    9.94    0.44
 -14  -3  12    7.39    0.33
 -14  -3  12    7.71    0.44
 -14  -3 -12    7.29    0.32
  14  -3  12    6.45    0.38
 -14  -4  12    0.97    0.14
  14  -4  12    0.90    0.10
  15   0  12   25.93    0.99
 -15   0  12   24.72    1.00
  15   0 -12   25.50    0.99
  15  -1 -12    0.08    0.12
  15   1  12    0.03    0.10
 -15  -1  12   -0.13    0.11
 -15  -1  12   -0.02    0.11
  15   1 -12    0.16    0.14
 -15   1  12    0.00    0.10
 -15  -1 -12    0.07    0.09
  15  -1  12    0.11    0.09
  15  -2 -12   20.07    0.76
 -15  -2  12   19.74    0.78
 -15  -2  12   18.73    0.78
  15  -2  12   20.91    0.77
 -15   2  12   20.54    0.79
 -15  -2 -12   19.92    0.78
 -15  -3  12    1.60    0.18
 -15  -3  12    1.50    0.13
  15  -3  12    1.31    0.13
 -15  -3 -12    1.52    0.11
 -16   0  12   -0.04    0.10
  16   0 -12    0.07    0.12
  16   0  12    0.04    0.10
 -16  -1  12   24.63    0.95
 -16  -1  12   23.08    0.93
  16  -1 -12   25.39    0.93
  16   1  12   23.26    0.94
 -16   1  12   24.43    0.95
  16   1 -12   24.44    0.94
 -16  -1 -12   23.56    0.93
  16  -1  12   24.96    0.93
 -16  -2  12   -0.04    0.11
  16  -2 -12   -0.05    0.08
 -16  -2  12    0.14    0.09
 -16  -2  12   -0.16    0.09
 -16   2  12   -0.01    0.09
 -16  -2 -12    0.06    0.08
  16  -2  12   -0.05    0.07
 -16  -3  12    4.26    0.21
 -16  -3 -12    4.19    0.19
  17   0 -12    6.02    0.31
 -17   0  12    5.04    0.28
  17   0  12    5.66    0.28
  17   1  12    5.10    0.27
 -17  -1  12    4.89    0.27
 -17  -1  12    5.14    0.26
  17  -1 -12    5.29    0.27
 -17   1  12    4.77    0.26
  17  -1  12    4.93    0.25
 -17  -1 -12    4.80    0.25
  17   1 -12    5.10    0.30
 -17  -2  12    2.74    0.19
 -17   2  12    2.71    0.18
 -17  -2 -12    2.55    0.16
  18   0 -12    0.03    0.09
  18   0  12   -0.12    0.07
 -18   0  12    0.04    0.08
 -18   1  12    0.69    0.10
  18  -1  12    0.35    0.08
   0   0  13   -0.02    0.06
   0  -1 -13    0.15    0.08
   0   1  13   -0.08    0.07
   0  -2 -13   54.06    2.62
   0   2  13   56.24    2.71
   0  -3 -13    0.02    0.11
   0  -3 -13   -0.05    0.09
   0  -3 -13   -0.03    0.07
   0  -3  13    0.07    0.09
   0  -3  13   -0.05    0.10
   0  -3  13    0.02    0.07
   0   3  13    0.06    0.09
   0  -4 -13  109.68    4.61
   0  -4  13  100.98    4.24
   0  -4  13   87.41    3.65
   0  -5  13    0.05    0.11
   0  -5 -13   -0.04    0.15
   0  -5 -13   -0.03    0.06
   0  -6 -13   13.68    0.72
   1   0  13    0.01    0.05
  -1   0  13    0.00    0.06
  -1  -1  13   89.28    4.35
   1   1  13   89.10    4.35
   1  -1 -13   87.27    4.20
  -1  -1 -13   90.62    4.21
  -1   1  13   91.39    4.36
   1   2  13   14.65    0.77
   1  -2 -13   14.35    0.75
  -1  -2 -13   14.56    0.75
  -1   2  13   15.31    0.77
   1  -3 -13    4.32    0.32
  -1  -3  13    4.10    0.24
   1  -3 -13    4.49    0.29
  -1  -3  13    4.14    0.21
   1   3  13    4.25    0.29
  -1  -3  13    4.73    0.29
   1  -3 -13    3.70    0.20
  -1  -3 -13    3.87    0.21
  -1   3  13    4.07    0.29
  -1  -3 -13    4.34    0.31
   1  -3  13    4.13    0.25
   1  -3  13    4.24    0.28
  -1  -3 -13    4.10    0.30
   1  -3  13    3.84    0.21
   1  -4 -13   28.80    1.34
  -1  -4  13   25.09    1.21
   1  -4  13   26.68    1.23
  -1  -4 -13   27.73    1.34
   1  -5 -13    1.80    0.23
   1  -5  13    1.20    0.17
  -1  -5 -13    1.40    0.22
  -1  -6  13   12.87    0.55
   1  -6 -13   12.20    0.67
  -1  -6 -13   12.87    0.67
   2   0  13    0.00    0.05
  -2   0  13    0.09    0.07
  -2  -1  13   71.39    3.42
   2   1  13   70.43    3.42
   2  -1 -13   68.89    3.30
  -2  -1 -13   68.35    3.30
  -2   1  13   71.47    3.42
   2   2  13    0.14    0.09
   2  -2 -13    0.03    0.09
  -2   2  13    0.11    0.08
  -2  -2 -13    0.15    0.10
  -2  -2 -13    0.02    0.09
   2  -3 -13    5.37    0.26
   2  -3 -13    6.92    0.39
   2  -3 -13    5.93    0.36
  -2  -3  13    5.22    0.29
   2   3  13    5.59    0.37
  -2  -3  13    5.52    0.26
  -2  -3  13    5.92    0.34
   2  -3  13    5.57    0.26
  -2   3  13    5.69    0.36
   2  -3  13    5.80    0.35
   2  -3  13    5.43    0.30
  -2  -3 -13    5.76    0.37
  -2  -3 -13    5.86    0.26
  -2  -3 -13    6.56    0.38
  -2  -4  13   30.33    1.56
   2  -4 -13   34.33    1.59
   2  -4  13   32.69    1.45
  -2  -4 -13   32.72    1.58
   2  -5 -13   21.45    1.06
  -2  -5  13   19.39    1.02
  -2  -5 -13   21.36    1.05
   2  -5  13   20.45    0.96
   2  -6 -13   24.05    1.22
  -2  -6 -13   26.52    1.23
  -3   0  13    0.00    0.07
  -3  -1  13  110.95    5.39
   3   1  13  108.65    5.38
  -3  -1 -13  108.03    5.20
  -3   1  13  115.72    5.39
   3  -2 -13    0.33    0.08
  -3  -2  13    0.14    0.06
   3   2  13    0.33    0.11
   3  -2 -13    0.32    0.09
  -3  -2 -13    0.17    0.10
  -3  -2 -13    0.24    0.10
   3  -2  13    0.21    0.06
   3  -2  13    0.34    0.09
  -3  -2 -13    0.26    0.07
  -3   2  13    0.18    0.09
   3  -3 -13   65.19    3.13
  -3  -3  13   63.49    3.07
  -3  -3  13   65.48    2.45
   3  -3 -13   61.19    2.38
   3   3  13   66.39    3.25
   3  -3 -13   71.17    3.08
  -3  -3  13   66.43    2.39
  -3  -3 -13   64.40    3.14
  -3  -3 -13   68.81    3.07
   3  -3  13   69.60    2.84
  -3  -3 -13   64.72    2.38
   3  -3  13   62.36    2.38
  -3   3  13   67.43    3.24
   3  -4 -13    0.28    0.17
  -3  -4  13    0.49    0.14
   3  -4  13    0.40    0.13
  -3  -4 -13    0.48    0.15
  -3  -5  13    1.09    0.17
   3  -5 -13    1.24    0.21
   3  -5  13    0.86    0.15
  -3  -5 -13    1.13    0.19
  -3  -6  13    1.33    0.16
  -3  -6 -13    1.30    0.17
  -4   0  13    0.02    0.07
   4   1  13   93.80    4.63
  -4  -1  13   93.85    4.64
  -4  -1 -13   92.23    4.48
  -4   1  13  101.08    4.64
  -4  -2  13   -0.08    0.06
   4  -2 -13    0.09    0.07
  -4  -2  13    0.06    0.08
   4  -2  13    0.07    0.09
  -4  -2 -13    0.04    0.10
  -4   2  13   -0.06    0.08
   4  -2  13    0.08    0.06
  -4  -2 -13    0.18    0.07
  -4  -2 -13    0.05    0.09
   4  -2  13   -0.12    0.08
   4   3  13   16.57    0.89
  -4  -3  13   16.76    0.65
  -4  -3  13   16.81    0.68
   4  -3 -13   18.17    0.86
  -4  -3  13   16.96    0.85
   4  -3 -13   15.90    0.63
  -4   3  13   16.80    0.88
  -4  -3 -13   17.41    0.85
   4  -3  13   15.95    0.64
  -4  -3 -13   16.30    0.87
   4  -3  13   17.43    0.79
  -4  -3 -13   16.68    0.64
  -4  -3 -13   16.28    0.64
   4  -4 -13   25.79    1.26
  -4  -4  13   24.87    1.25
   4  -4  13   26.55    1.17
  -4  -4 -13   24.46    1.25
  -4  -5  13    0.05    0.13
   4  -5 -13    0.22    0.15
  -4  -5 -13   -0.05    0.14
   4  -5  13    0.05    0.12
  -4  -6  13    5.54    0.32
  -4  -6 -13    4.99    0.34
  -5   0  13    0.00    0.08
   5   1  13   94.02    4.64
  -5  -1  13   93.87    4.65
  -5   1  13  101.59    4.65
  -5  -1 -13   91.99    4.49
   5  -2 -13    7.85    0.34
  -5  -2  13    7.97    0.36
  -5  -2  13    7.69    0.35
  -5   2  13    8.28    0.45
  -5  -2 -13    8.15    0.46
   5  -2  13    7.57    0.34
  -5  -2 -13    7.46    0.44
   5  -2  13    8.20    0.42
  -5  -2 -13    7.96    0.35
   5  -3 -13   16.11    0.82
  -5  -3  13   15.74    0.62
  -5  -3  13   16.00    0.65
   5  -3 -13   15.36    0.60
  -5  -3 -13   16.05    0.81
   5  -3  13   16.84    0.75
  -5  -3 -13   15.65    0.83
   5  -3  13   15.02    0.61
  -5   3  13   15.54    0.83
  -5  -3 -13   15.74    0.61
   5  -4 -13    5.37    0.39
  -5  -4  13    5.82    0.39
  -5  -4  13    5.33    0.26
  -5  -4 -13    5.69    0.39
   5  -4  13    5.47    0.36
  -5  -5  13    4.63    0.35
   5  -5  13    4.91    0.32
  -5  -5 -13    4.63    0.36
  -5  -6  13   11.43    0.56
  -5  -6 -13   10.25    0.56
  -6   0  13   -0.02    0.08
  -6  -1  13   30.16    1.53
   6  -1 -13   29.94    1.13
  -6  -1  13   30.25    1.16
  -6  -1  13   29.84    1.14
  -6   1  13   32.73    1.52
  -6  -1 -13   30.16    1.47
   6  -1  13   29.26    1.13
  -6  -1 -13   29.96    1.14
   6  -2 -13    4.51    0.25
  -6  -2  13    5.39    0.27
  -6  -2  13    3.92    0.34
  -6  -2  13    5.34    0.26
  -6  -2 -13    4.99    0.32
   6  -2  13    4.84    0.24
  -6  -2 -13    4.83    0.33
  -6   2  13    5.36    0.33
   6  -2  13    5.34    0.30
  -6  -2 -13    5.27    0.25
   6  -3 -13    0.69    0.09
  -6  -3  13    0.76    0.10
  -6  -3  13    1.12    0.13
   6  -3 -13    0.91    0.17
   6  -3  13    0.76    0.09
  -6  -3 -13    0.88    0.16
   6  -3  13    0.81    0.13
  -6   3  13    0.75    0.13
  -6  -3 -13    0.86    0.15
  -6  -3 -13    1.00    0.10
  -6  -4  13   37.92    1.80
  -6  -4  13   36.44    1.36
   6  -4  13   37.60    1.65
  -6  -4 -13   36.28    1.77
  -6  -5  13    0.89    0.17
   6  -5  13    0.77    0.14
  -6  -5 -13    0.78    0.16
  -6  -6  13   28.60    1.36
   7   0  13    0.08    0.06
  -7   0  13    0.00    0.07
   7   0 -13    0.00    0.09
  -7   0  13    0.06    0.09
  -7  -1  13   35.07    1.82
   7  -1 -13   37.04    1.35
  -7  -1  13   36.65    1.37
  -7  -1  13   35.17    1.35
   7  -1  13   34.92    1.58
  -7  -1 -13   36.07    1.35
  -7   1  13   38.45    1.81
   7  -1  13   36.39    1.35
  -7  -1 -13   35.92    1.75
  -7   1  13   36.67    1.37
  -7  -2  13   20.76    0.79
   7  -2 -13   19.49    0.78
  -7  -2  13   20.31    0.81
  -7  -2 -13   20.48    0.79
   7  -2  13   20.50    0.78
   7  -2  13   20.02    0.93
  -7  -2 -13   20.04    1.03
  -7   2  13   20.95    1.06
  -7  -2 -13   20.83    0.79
   7  -3 -13   11.94    0.47
  -7  -3  13   11.96    0.52
  -7  -3  13   12.16    0.50
  -7  -3 -13   12.23    0.49
   7  -3  13   12.48    0.60
   7  -3  13   11.87    0.48
  -7  -3 -13   11.59    0.64
  -7  -4  13   13.48    0.71
  -7  -4  13   12.07    0.50
  -7  -4 -13   12.59    0.67
   7  -4  13   12.29    0.63
  -7  -5  13    0.19    0.15
   7  -5  13    0.28    0.12
  -7  -5 -13    0.31    0.13
  -8   0  13    0.02    0.08
   8   0 -13    0.08    0.10
   8   0  13   -0.10    0.07
  -8   0  13   -0.02    0.09
  -8   0 -13    0.03    0.09
  -8  -1  13   45.58    1.70
  -8  -1  13   46.86    1.73
  -8  -1  13   43.94    2.30
   8  -1 -13   47.54    1.70
  -8  -1 -13   45.43    2.21
  -8   1  13   47.97    2.29
  -8   1  13   45.29    1.72
  -8  -1 -13   45.79    1.70
   8  -1  13   45.91    1.70
  -8  -1 -13   45.59    1.70
  -8  -2  13   19.45    0.74
  -8  -2  13   15.22    0.99
   8  -2 -13   19.71    0.73
  -8  -2  13   19.51    0.75
   8  -2  13   19.20    0.86
  -8  -2 -13   19.30    0.73
  -8   2  13   18.64    0.98
   8  -2  13   19.38    0.73
  -8  -2 -13   17.60    0.96
  -8  -3  13   19.71    0.76
   8  -3 -13   18.82    0.74
  -8  -3  13   19.49    0.79
   8  -3  13   19.24    0.75
   8  -3  13   20.24    0.91
  -8  -3 -13   20.08    0.76
  -8  -4  13   40.62    1.49
  -8  -4  13   43.52    1.98
   8  -4  13   40.35    1.80
  -8  -4 -13   39.05    1.93
  -8  -5  13    0.34    0.15
  -8  -5 -13    0.23    0.12
   8  -5  13    0.46    0.12
  -9   0  13    0.10    0.09
  -9   0  13    0.43    0.12
   9   0  13   -0.01    0.07
   9   0 -13   -0.06    0.09
  -9   0 -13   -0.01    0.09
  -9   0 -13   -0.07    0.08
   9  -1 -13   56.06    2.03
  -9  -1  13   56.58    2.07
  -9  -1  13   52.91    2.76
  -9  -1  13   54.56    2.04
  -9   1  13   54.87    2.75
  -9  -1 -13   57.08    2.04
   9  -1  13   55.11    2.03
  -9  -1 -13   53.82    2.65
  -9  -1 -13   56.20    2.04
  -9   1  13   55.86    2.06
  -9  -2  13    2.31    0.17
  -9  -2  13    2.98    0.21
   9  -2 -13    2.87    0.19
  -9  -2 -13    2.93    0.20
   9  -2  13    2.66    0.22
  -9   2  13    2.74    0.21
   9  -2  13    2.61    0.19
  -9  -3  13    6.33    0.31
  -9  -3  13    6.16    0.32
   9  -3 -13    5.95    0.28
   9  -3  13    6.31    0.28
   9  -3  13    5.54    0.36
  -9  -3 -13    6.62    0.30
  -9  -4  13   32.10    1.54
  -9  -4  13   30.57    1.15
   9  -4  13   31.38    1.40
  -9  -5  13   20.96    1.00
   9  -5  13   18.67    0.90
  10   0 -13   -0.01    0.09
 -10   0  13   -0.04    0.09
 -10   0 -13    0.02    0.08
 -10   0  13    0.08    0.11
  10   0  13   -0.05    0.08
 -10  -1  13   40.44    1.48
 -10  -1  13   39.69    1.46
  10  -1 -13   39.57    1.45
 -10  -1 -13   38.70    1.45
  10  -1  13   39.64    1.46
 -10   1  13   39.15    1.47
 -10  -1 -13   35.23    1.90
  10   1 -13   37.97    1.46
 -10  -2  13    1.23    0.14
 -10  -2  13    0.92    0.13
  10  -2 -13    1.29    0.14
  10  -2  13    1.17    0.12
 -10   2  13    1.01    0.13
 -10  -2 -13    1.16    0.13
 -10  -3  13    0.32    0.10
  10  -3 -13    0.19    0.08
 -10  -3  13    0.59    0.12
  10  -3  13    0.40    0.08
  10  -3  13    0.41    0.12
 -10  -3 -13    0.40    0.10
 -10  -4  13    0.25    0.08
 -10  -4  13    0.41    0.17
  10  -4  13    0.42    0.12
 -10  -5  13    1.15    0.17
  11   0  13    0.09    0.10
  11   0 -13   -0.07    0.10
 -11   0 -13   -0.03    0.09
 -11   0  13   -0.06    0.10
 -11  -1  13   29.98    1.14
  11   1  13   28.18    1.15
  11  -1 -13   29.15    1.11
 -11  -1  13   28.20    1.11
  11  -1  13   30.25    1.12
 -11  -1 -13   28.25    1.11
 -11   1  13   30.28    1.13
  11   1 -13   28.39    1.13
 -11  -2  13    7.48    0.38
 -11  -2  13    7.87    0.38
  11  -2 -13    8.40    0.38
  11  -2  13    8.13    0.37
 -11   2  13    7.93    0.38
 -11  -2 -13    7.46    0.37
 -11  -3  13   18.38    0.72
 -11  -3  13   17.76    0.73
  11  -3  13   18.15    0.84
  11  -3  13   17.74    0.69
 -11  -3 -13   19.01    0.71
 -11  -4  13    8.90    0.51
 -11  -4  13    8.54    0.35
  11  -4  13    8.66    0.44
 -11  -5  13   -0.01    0.11
  11  -5  13    0.01    0.06
 -12   0  13    0.06    0.11
 -12   0 -13   -0.20    0.09
  12   0  13   -0.06    0.08
  12   0 -13    0.07    0.11
 -12  -1  13   26.46    1.00
  12  -1 -13   25.15    0.97
 -12  -1  13   24.83    0.98
  12   1  13   23.55    0.98
  12  -1  13   25.22    0.97
 -12   1  13   26.07    0.99
  12   1 -13   24.00    0.98
 -12  -1 -13   24.87    0.97
 -12  -2  13    6.15    0.33
  12  -2 -13    6.40    0.33
 -12  -2  13    6.38    0.33
  12  -2  13    6.35    0.31
 -12   2  13    6.50    0.33
 -12  -2 -13    5.93    0.32
 -12  -3  13    0.22    0.15
 -12  -3  13    0.31    0.11
 -12  -3 -13    0.33    0.09
  12  -3  13    0.35    0.07
 -12  -4  13   18.99    0.74
 -12  -4  13   21.32    1.00
  13   0 -13   -0.16    0.11
 -13   0 -13   -0.14    0.09
  13   0  13   -0.02    0.10
 -13   0  13   -0.12    0.11
 -13  -1  13    0.52    0.13
  13  -1 -13    0.78    0.14
 -13  -1  13    0.72    0.14
  13   1  13    0.64    0.13
  13  -1  13    0.53    0.11
 -13   1  13    0.57    0.13
  13   1 -13    0.33    0.13
 -13  -1 -13    0.52    0.11
 -13  -2  13    3.95    0.25
 -13  -2  13    3.51    0.25
  13  -2 -13    3.79    0.25
 -13   2  13    3.72    0.25
  13  -2  13    3.61    0.22
 -13  -2 -13    3.77    0.24
 -13  -3  13    2.16    0.16
 -13  -3  13    2.17    0.22
 -13  -3 -13    1.81    0.14
 -13  -4  13    9.96    0.53
  13  -4  13    9.54    0.47
 -14   0  13   -0.20    0.11
  14   0  13    0.07    0.10
  14   0 -13    0.12    0.12
 -14   0 -13   -0.03    0.09
  14   1  13    9.80    0.47
 -14  -1  13   10.64    0.47
  14  -1 -13   10.50    0.47
 -14  -1  13   10.86    0.48
 -14  -1 -13   10.72    0.46
  14  -1  13   10.63    0.47
 -14   1  13   10.47    0.47
  14   1 -13   10.06    0.48
 -14  -2  13    2.70    0.19
 -14  -2  13    2.51    0.20
  14  -2 -13    2.70    0.18
  14  -2  13    2.95    0.19
 -14   2  13    3.08    0.22
 -14  -2 -13    2.90    0.21
 -14  -3  13    0.82    0.16
 -14  -3  13    0.77    0.11
  14  -3  13    0.50    0.10
 -14  -3 -13    0.57    0.09
 -14  -4  13   17.08    0.84
  15   0 -13   -0.15    0.12
  15   0  13    0.21    0.10
 -15   0 -13   -0.11    0.09
 -15   0  13    0.10    0.11
  15  -1 -13    7.05    0.35
  15   1  13    6.78    0.35
 -15  -1  13    7.12    0.35
 -15  -1  13    7.22    0.35
 -15  -1 -13    6.75    0.34
  15   1 -13    6.68    0.37
 -15   1  13    7.14    0.35
  15  -1  13    7.65    0.35
 -15  -2  13    2.55    0.19
  15  -2 -13    2.35    0.16
 -15  -2  13    2.86    0.19
 -15   2  13    2.86    0.20
  15  -2  13    2.43    0.18
 -15  -2 -13    2.64    0.19
 -15  -3  13   16.12    0.80
 -15  -3  13   16.25    0.61
 -15  -3 -13   15.30    0.60
  16   0  13   -0.23    0.08
 -16   0  13   -0.03    0.09
  16   0 -13    0.06    0.12
  16   1  13    6.61    0.35
  16  -1 -13    7.81    0.35
 -16  -1  13    7.35    0.35
 -16  -1  13    7.49    0.35
 -16   1  13    7.20    0.35
 -16  -1 -13    7.34    0.34
  16  -1  13    7.75    0.34
  16   1 -13    7.29    0.37
 -16  -2  13    6.34    0.30
 -16  -2  13    5.96    0.36
 -16  -2  13    5.45    0.28
  16  -2 -13    5.86    0.26
 -16  -2 -13    6.17    0.28
 -16   2  13    6.02    0.29
  16  -2  13    6.32    0.27
  17   0  13    0.06    0.08
  17   0 -13   -0.16    0.10
 -17   0  13    0.08    0.09
 -17  -1  13   25.72    1.00
  17   1  13   24.71    1.00
 -17  -1  13   25.30    1.00
  17  -1 -13   27.38    0.98
 -17   1  13   26.83    1.01
  17   1 -13   27.31    1.00
 -17  -1 -13   25.70    0.99
  17  -1  13   28.19    0.99
 -17  -2  13   -0.08    0.08
 -17  -2 -13    0.03    0.06
   0   0  14  129.33    6.27
   0   1  14    0.00    0.07
   0  -1 -14   -0.01    0.07
   0  -2  14  160.70    5.87
   0   2  14  170.86    7.95
   0  -2 -14  166.53    7.67
   0  -2 -14  161.54    5.87
   0  -2  14  159.33    5.98
   0  -3  14    0.09    0.10
   0  -3 -14   -0.11    0.09
   0  -3  14    0.03    0.07
   0  -3  14    0.07    0.11
   0  -3 -14   -0.02    0.07
   0  -3 -14   -0.28    0.11
   0   3  14    0.07    0.10
   0  -4  14   68.50    2.95
   0  -4 -14   71.67    3.20
   0  -4  14   64.33    2.54
   0  -5  14    0.03    0.12
   0  -5 -14    0.28    0.17
   0  -6 -14   10.87    0.59
   1   0  14  237.38   11.65
  -1   0  14  244.56   11.65
   1   1  14    2.20    0.18
   1  -1 -14    2.34    0.17
  -1  -1 -14    2.00    0.18
  -1   1  14    2.31    0.18
   1  -2 -14   72.71    3.33
  -1  -2  14   70.08    2.61
  -1  -2  14   67.49    2.55
   1   2  14   73.57    3.46
   1  -2 -14   70.95    2.55
  -1  -2 -14   72.45    3.34
   1  -2  14   67.09    2.60
   1  -2  14   68.85    2.55
  -1  -2 -14   68.15    2.55
  -1   2  14   73.21    3.45
   1  -3 -14    1.13    0.11
   1   3  14    1.40    0.16
   1  -3 -14    1.20    0.18
  -1  -3  14    1.20    0.16
   1  -3 -14    1.27    0.16
  -1  -3  14    1.29    0.14
  -1  -3  14    1.56    0.12
   1  -3  14    1.22    0.11
   1  -3  14    1.39    0.17
  -1  -3 -14    1.38    0.17
  -1  -3 -14    1.43    0.18
  -1  -3 -14    1.30    0.11
   1  -3  14    1.69    0.15
  -1   3  14    1.43    0.17
  -1  -4  14   33.25    1.36
  -1  -4  14   34.85    1.57
   1  -4 -14   36.48    1.72
   1  -4  14   36.25    1.58
  -1  -4 -14   36.46    1.72
   1  -5 -14   22.69    1.11
  -1  -5 -14   22.74    1.11
   1  -5  14   19.84    1.00
   1  -6 -14    2.18    0.21
  -1  -6 -14    2.85    0.25
  -2   0  14   24.78    1.23
   2   1  14    0.68    0.10
   2  -1 -14    0.69    0.09
  -2  -1  14    0.68    0.10
  -2  -1 -14    0.85    0.11
   2   2  14   58.28    2.84
  -2  -2  14   55.99    2.10
   2  -2 -14   60.29    2.74
  -2  -2  14   57.42    2.15
   2  -2 -14   57.94    2.10
  -2  -2 -14   59.79    2.75
   2  -2  14   55.53    2.10
  -2   2  14   60.02    2.84
   2  -2  14   58.41    2.15
  -2  -2 -14   55.96    2.68
  -2  -2 -14   55.25    2.10
   2   3  14   11.17    0.62
   2  -3 -14   10.88    0.61
  -2  -3  14   11.54    0.48
   2  -3 -14   10.64    0.44
  -2  -3  14   10.22    0.55
   2  -3 -14   10.62    0.60
  -2  -3  14   11.72    0.45
   2  -3  14   10.69    0.45
  -2  -3 -14   12.29    0.62
  -2  -3 -14   10.46    0.60
  -2  -3 -14   10.89    0.45
   2  -3  14   11.48    0.49
  -2   3  14   11.07    0.61
   2  -3  14   11.42    0.56
   2  -4 -14    3.15    0.29
  -2  -4  14    2.94    0.26
  -2  -4  14    2.86    0.21
  -2  -4 -14    2.81    0.28
   2  -4  14    3.27    0.27
   2  -5 -14   36.12    1.71
  -2  -5 -14   34.76    1.71
   2  -5  14   34.95    1.57
   2  -6 -14    0.84    0.15
  -2  -6 -14    1.00    0.16
  -3   0  14    0.84    0.11
  -3  -1  14   26.30    1.30
   3   1  14   25.48    1.29
  -3  -1 -14   25.81    1.26
  -3   1  14   26.02    1.29
   3  -2 -14    3.31    0.24
   3  -2 -14    3.53    0.20
  -3  -2  14    3.58    0.20
   3   2  14    3.72    0.26
  -3  -2  14    3.91    0.22
  -3  -2 -14    3.32    0.20
   3  -2  14    3.34    0.22
  -3  -2 -14    3.65    0.27
  -3  -2 -14    3.64    0.26
  -3   2  14    3.83    0.25
   3  -2  14    3.24    0.19
  -3  -3  14   94.80    3.43
   3  -3 -14   91.72    3.34
   3   3  14   90.70    4.55
   3  -3 -14   87.71    4.38
  -3  -3  14   92.09    4.30
   3  -3 -14   94.64    4.30
  -3  -3  14   96.61    3.35
  -3  -3  14   85.81    3.96
  -3  -3 -14  100.43    4.30
   3  -3  14   92.16    3.35
  -3  -3 -14   89.21    4.39
   3  -3  14   98.89    3.98
  -3  -3 -14   92.77    3.35
  -3   3  14   91.84    4.54
  -3  -4  14    3.55    0.30
   3  -4 -14    4.08    0.35
  -3  -4 -14    3.83    0.33
   3  -4  14    3.97    0.30
  -3  -5  14   33.25    1.58
   3  -5 -14   32.46    1.59
   3  -5  14   33.39    1.47
  -3  -5 -14   32.28    1.59
  -3  -6 -14   -0.03    0.12
  -4   0  14   49.51    2.43
   4   1  14   24.77    1.29
  -4  -1  14   26.12    1.30
  -4  -1 -14   25.54    1.26
  -4   1  14   26.83    1.30
  -4  -2  14   16.33    0.65
  -4  -2  14   16.53    0.67
   4  -2 -14   16.53    0.65
   4   2  14   16.45    0.87
  -4  -2 -14   16.60    0.65
  -4   2  14   17.19    0.87
  -4  -2 -14   16.71    0.84
   4  -2  14   17.23    0.68
   4  -2  14   16.52    0.65
  -4  -2 -14   17.47    0.86
  -4  -3  14   37.46    1.40
   4  -3 -14   37.08    1.76
   4   3  14   35.30    1.84
  -4  -3  14   37.13    1.75
  -4  -3  14   37.77    1.36
   4  -3 -14   35.87    1.34
  -4  -3 -14   36.86    1.75
  -4  -3 -14   37.07    1.35
  -4  -3 -14   36.19    1.35
  -4   3  14   35.71    1.83
   4  -3  14   38.85    1.62
   4  -3  14   36.37    1.35
  -4  -3 -14   34.30    1.79
   4  -4 -14    0.25    0.17
  -4  -4  14    0.25    0.14
   4  -4  14    0.19    0.13
  -4  -4 -14    0.16    0.14
   4  -5 -14   36.90    1.86
  -4  -5  14   40.89    1.87
   4  -5  14   39.80    1.73
  -4  -5 -14   38.82    1.87
  -4  -6 -14   -0.11    0.11
  -5   0  14  124.37    6.05
  -5  -1  14    0.89    0.12
  -5  -1  14    0.79    0.13
   5  -1 -14    0.63    0.10
  -5  -1  14    0.83    0.11
  -5  -1 -14    0.72    0.12
  -5  -1 -14    0.76    0.11
   5  -1  14    0.87    0.11
  -5   1  14    0.90    0.12
  -5  -2  14   52.46    1.99
  -5  -2  14   52.49    2.03
   5   2  14   53.94    2.69
   5  -2 -14   53.05    1.98
  -5   2  14   57.28    2.69
  -5  -2 -14   55.87    1.99
   5  -2  14   53.20    1.99
  -5  -2 -14   54.44    2.61
  -5  -2 -14   52.76    2.54
   5  -2  14   59.15    2.36
  -5  -3  14   14.31    0.58
  -5  -3  14   15.41    0.62
   5  -3 -14   14.83    0.57
   5  -3 -14   14.52    0.78
   5   3  14   14.24    0.80
  -5  -3 -14   15.10    0.58
   5  -3  14   15.59    0.72
   5  -3  14   14.53    0.58
  -5  -3 -14   15.25    0.77
  -5  -3 -14   14.82    0.58
  -5  -3 -14   14.32    0.79
   5  -4 -14   22.26    1.14
  -5  -4  14   21.84    0.85
  -5  -4  14   22.67    1.14
   5  -4  14   24.45    1.06
  -5  -4 -14   22.54    1.14
  -5  -5  14   31.73    1.47
  -5  -5 -14   28.56    1.46
   5  -5  14   30.21    1.36
   6   0 -14   30.93    1.26
  -6   0  14   33.79    1.28
  -6   0  14   36.04    1.69
   6  -1 -14    2.33    0.17
  -6  -1  14    2.53    0.19
  -6  -1  14    2.83    0.24
  -6  -1  14    2.73    0.19
  -6   1  14    2.82    0.22
  -6  -1 -14    2.75    0.19
  -6   1  14    2.75    0.19
   6  -1  14    2.46    0.17
  -6  -1 -14    2.62    0.22
   6  -2 -14  125.90    4.49
  -6  -2  14  129.40    4.50
  -6  -2  14  115.96    6.09
  -6  -2  14  125.91    4.58
  -6  -2 -14  121.77    5.88
   6  -2  14  126.37    5.30
  -6   2  14  128.36    6.08
   6  -2  14  124.20    4.49
  -6  -2 -14  126.86    4.49
  -6  -2 -14  122.32    5.72
  -6  -3  14    7.59    0.36
   6  -3 -14    7.38    0.32
  -6  -3  14    7.18    0.33
   6  -3 -14    6.87    0.45
   6  -3  14    7.43    0.41
  -6  -3 -14    7.18    0.44
  -6  -3 -14    7.50    0.33
   6  -3  14    7.25    0.32
  -6  -4  14   40.46    1.51
  -6  -4  14   42.98    1.99
  -6  -4 -14   41.20    1.97
   6  -4  14   41.35    1.83
  -6  -5  14    4.74    0.33
   6  -5  14    4.36    0.30
  -6  -5 -14    3.66    0.31
  -7   0  14   55.84    2.06
  -7   0  14   58.02    2.74
  -7   0 -14   51.95    2.03
  -7  -1  14    0.14    0.09
  -7  -1  14    0.06    0.09
   7  -1 -14    0.12    0.10
  -7  -1  14    0.06    0.10
  -7   1  14   -0.12    0.08
  -7  -1 -14    0.03    0.08
   7  -1  14    0.02    0.09
  -7  -1 -14   -0.05    0.09
   7  -1  14    0.08    0.08
  -7   1  14    0.14    0.10
  -7  -2  14   95.68    3.51
  -7  -2  14   98.31    3.45
  -7  -2  14   85.99    4.67
   7  -2 -14   97.91    3.44
  -7   2  14   95.01    4.66
  -7  -2 -14   89.41    4.51
  -7  -2 -14   99.31    3.45
   7  -2  14   96.40    3.45
  -7  -2 -14   97.49    3.45
   7  -2  14   96.33    4.06
  -7  -3  14    6.54    0.30
   7  -3 -14    6.17    0.28
  -7  -3  14    6.56    0.33
  -7  -3 -14    6.21    0.30
   7  -3  14    6.32    0.37
   7  -3  14    5.99    0.28
  -7  -3 -14    5.91    0.39
  -7  -4  14    8.74    0.51
  -7  -4  14    7.90    0.34
  -7  -4 -14    7.88    0.47
   7  -4  14    7.70    0.45
  -7  -5  14    1.69    0.20
   7  -5  14    1.15    0.16
  -7  -5 -14    1.47    0.17
   8   0 -14   45.98    1.67
  -8   0 -14   42.70    1.67
  -8   0  14   46.35    1.69
   8   0  14   43.95    1.67
  -8   0  14   45.53    2.24
  -8  -1  14    3.61    0.22
  -8  -1  14    3.32    0.28
   8  -1 -14    3.26    0.23
  -8  -1  14    3.32    0.22
   8  -1  14    3.50    0.21
  -8   1  14    3.21    0.27
  -8   1  14    3.44    0.22
  -8  -1 -14    3.36    0.23
  -8  -1 -14    3.36    0.22
  -8  -1 -14    3.00    0.26
   8  -2 -14   52.17    1.83
  -8  -2  14   51.30    1.84
  -8  -2  14   43.25    2.49
  -8  -2  14   50.79    1.87
   8  -2  14   49.88    2.16
  -8  -2 -14   47.13    2.40
  -8  -2 -14   51.99    1.84
   8  -2  14   51.71    1.84
  -8  -3  14   12.73    0.53
  -8  -3  14   13.04    0.55
   8  -3 -14   12.31    0.50
   8  -3  14   12.78    0.63
   8  -3  14   12.70    0.51
  -8  -3 -14   13.05    0.53
  -8  -4  14   32.19    1.17
  -8  -4  14   34.06    1.56
   8  -4  14   31.93    1.42
  -8  -4 -14   28.69    1.51
  -8  -5  14   15.11    0.75
   8  -5  14   14.45    0.68
  -8  -5 -14   13.23    0.71
  -9   0  14   26.01    1.40
   9   0 -14   27.52    1.05
  -9   0 -14   26.74    1.05
  -9   0  14   28.12    1.06
  -9   0 -14   26.91    1.05
   9   0  14   28.55    1.05
  -9  -1  14   15.93    0.93
  -9  -1  14   18.34    0.71
   9  -1 -14   18.15    0.70
  -9  -1  14   17.60    0.70
   9  -1  14   17.91    0.69
  -9  -1 -14   17.95    0.69
   9   1 -14   16.26    0.70
  -9   1  14   16.46    0.92
  -9   1  14   18.19    0.70
  -9  -1 -14   15.62    0.89
  -9  -2  14    3.09    0.23
  -9  -2  14    3.14    0.23
   9  -2 -14    3.09    0.23
  -9  -2 -14    3.31    0.22
  -9   2  14    3.23    0.23
   9  -2  14    3.09    0.21
   9  -2  14    2.95    0.24
  -9  -3  14    9.55    0.41
  -9  -3  14    9.22    0.42
   9  -3 -14    9.03    0.38
  -9  -3 -14    9.28    0.40
   9  -3  14    8.97    0.39
   9  -3  14    9.52    0.49
  -9  -4  14    0.45    0.08
  -9  -4  14    0.28    0.16
   9  -4  14    0.43    0.13
  -9  -5  14   29.58    1.36
   9  -5  14   26.74    1.24
  10   0  14    0.62    0.12
  10   0 -14    0.57    0.13
 -10   0  14    0.65    0.12
 -10   0 -14    0.38    0.10
  10  -1 -14    0.02    0.12
 -10  -1  14    0.35    0.12
 -10  -1  14    0.15    0.10
 -10   1  14    0.13    0.10
 -10  -1 -14    0.01    0.09
  10  -1  14    0.07    0.09
  10   1 -14    0.01    0.13
 -10  -2  14    0.53    0.12
 -10  -2  14    0.83    0.13
  10  -2 -14    0.65    0.12
  10  -2  14    0.56    0.11
 -10  -2 -14    0.53    0.11
 -10   2  14    0.37    0.12
 -10  -3  14   20.61    0.79
 -10  -3  14   19.48    0.80
  10  -3 -14   19.92    0.75
  10  -3  14   19.92    0.76
 -10  -3 -14   20.72    0.78
  10  -3  14   20.00    0.93
 -10  -4  14    3.39    0.19
 -10  -4  14    3.61    0.31
  10  -4  14    3.58    0.25
 -10  -5  14   15.65    0.79
  11   0  14   19.99    0.80
 -11   0  14   21.10    0.81
  11   0 -14   19.48    0.80
 -11   0 -14   18.86    0.79
 -11  -1  14    0.04    0.11
  11  -1 -14    0.14    0.13
 -11  -1  14    0.12    0.12
  11   1  14    0.10    0.10
 -11  -1 -14    0.04    0.09
  11   1 -14    0.03    0.12
 -11   1  14    0.06    0.11
  11  -1  14    0.09    0.09
  11  -2 -14   52.94    1.91
 -11  -2  14   51.77    1.92
 -11  -2  14   50.92    1.95
 -11  -2 -14   50.87    1.92
 -11   2  14   52.15    1.95
  11  -2  14   52.15    1.91
 -11  -3  14   18.79    0.72
 -11  -3  14   18.36    0.74
  11  -3  14   17.91    0.69
 -11  -3 -14   19.08    0.72
  11  -3  14   17.33    0.84
 -11  -4  14   12.08    0.47
 -11  -4  14   12.63    0.66
  11  -4  14   11.99    0.58
 -11  -5  14   18.13    0.89
 -12   0  14   14.18    0.60
 -12   0 -14   12.68    0.59
  12   0  14   14.69    0.59
  12   0 -14   14.30    0.60
  12  -1 -14    6.72    0.37
 -12  -1  14    6.79    0.36
 -12  -1  14    7.24    0.36
 -12  -1 -14    6.87    0.35
  12  -1  14    6.45    0.34
 -12   1  14    6.71    0.35
  12   1 -14    6.80    0.37
 -12  -2  14   61.28    2.32
  12  -2 -14   62.76    2.27
 -12  -2  14   61.43    2.29
  12  -2  14   62.78    2.28
 -12  -2 -14   62.32    2.29
 -12   2  14   62.93    2.33
 -12  -3  14    7.33    0.33
 -12  -3  14    6.39    0.33
 -12  -3  14    7.36    0.44
 -12  -3 -14    7.20    0.32
  12  -3  14    6.58    0.29
 -12  -4  14   30.47    1.46
  13   0 -14   44.76    1.65
  13   0  14   45.63    1.66
 -13   0 -14   42.26    1.65
 -13   0  14   44.15    1.68
 -13  -1  14    0.05    0.11
 -13  -1  14    0.01    0.12
  13  -1 -14    0.00    0.13
  13   1  14    0.04    0.11
  13  -1  14   -0.09    0.08
 -13  -1 -14   -0.18    0.09
 -13   1  14   -0.10    0.11
  13   1 -14   -0.06    0.11
  13  -2 -14   17.47    0.68
 -13  -2  14   16.54    0.70
 -13  -2  14   17.38    0.70
 -13   2  14   16.92    0.70
 -13  -2 -14   17.32    0.69
  13  -2  14   17.07    0.68
 -13  -3  14    4.06    0.31
 -13  -3  14    4.26    0.24
 -13  -3 -14    4.01    0.22
 -13  -4  14    7.74    0.43
  13  -4  14    7.63    0.38
  14   0  14   68.83    2.52
 -14   0 -14   65.71    2.52
 -14   0  14   70.64    2.56
  14   0 -14   69.33    2.52
  14  -1 -14    3.22    0.22
  14   1  14    3.18    0.24
 -14  -1  14    3.62    0.25
 -14  -1  14    3.38    0.25
  14  -1  14    3.15    0.23
  14   1 -14    2.84    0.22
 -14   1  14    3.35    0.24
 -14  -1 -14    3.62    0.23
  14  -2 -14   32.71    1.20
 -14  -2  14   32.41    1.22
 -14  -2  14   31.31    1.23
 -14  -2 -14   32.11    1.21
 -14   2  14   32.21    1.23
  14  -2  14   32.60    1.20
 -14  -3  14    3.69    0.20
 -14  -3  14    3.24    0.27
 -14  -3 -14    3.17    0.18
  14  -3  14    2.94    0.22
  15   0 -14   11.34    0.50
 -15   0 -14    9.93    0.47
 -15   0  14   11.66    0.50
  15   0  14   11.73    0.49
  15  -1 -14    0.10    0.12
 -15  -1  14    0.20    0.11
 -15  -1  14   -0.11    0.12
  15   1  14    0.03    0.10
 -15   1  14    0.30    0.11
 -15  -1 -14    0.03    0.09
  15  -1  14    0.09    0.09
  15   1 -14    0.15    0.13
 -15  -2  14    1.87    0.15
  15  -2 -14    1.65    0.12
 -15  -2  14    1.69    0.16
 -15  -2 -14    1.59    0.14
 -15   2  14    1.81    0.16
  15  -2  14    1.97    0.13
 -15  -3  14    9.47    0.37
 -15  -3  14    9.21    0.49
 -15  -3 -14    8.94    0.36
  16   0  14    0.02    0.09
  16   0 -14    0.17    0.12
 -16   0  14    0.18    0.10
 -16  -1  14    4.68    0.26
 -16  -1  14    4.69    0.28
  16   1  14    4.59    0.26
  16  -1 -14    5.07    0.27
  16   1 -14    4.98    0.29
 -16   1  14    5.31    0.26
  16  -1  14    5.07    0.25
 -16  -1 -14    4.46    0.25
 -16  -2  14    0.08    0.11
 -16  -2  14    0.02    0.09
 -16  -2  14    0.20    0.08
  16  -2 -14   -0.09    0.06
  16  -2  14    0.04    0.06
 -16   2  14    0.16    0.09
 -16  -2 -14    0.03    0.07
 -17   0  14    0.19    0.09
  17   0 -14    0.12    0.10
  17   0  14    0.27    0.08
 -17  -1  14    0.41    0.10
  17   1  14    0.42    0.10
 -17  -1  14    0.28    0.09
  17  -1 -14    0.22    0.09
  17  -1  14    0.45    0.09
  17   1 -14    0.18    0.11
 -17  -1 -14    0.35    0.08
 -17   1  14    0.26    0.09
   0   0  15   -0.02    0.06
   0   1  15    0.20    0.08
   0   2  15    6.62    0.38
   0  -2 -15    5.85    0.37
   0  -2  15    5.95    0.29
   0  -2 -15    6.92    0.30
   0  -3  15   -0.10    0.09
   0  -3  15   -0.05    0.11
   0  -3 -15    0.12    0.08
   0  -3 -15   -0.11    0.13
   0   3  15   -0.01    0.09
   0  -3  15    0.07    0.07
   0  -3 -15    0.03    0.11
   0  -4  15   42.61    1.90
   0  -4  15   44.54    1.64
   0  -4 -15   41.99    2.06
   0  -5 -15    0.08    0.16
   0  -5  15    0.10    0.12
   0  -6 -15    2.86    0.25
  -1   0  15   -0.02    0.07
   1   1  15   33.00    1.66
  -1   1  15   34.22    1.67
   1   2  15   35.29    1.77
   1  -2 -15   36.39    1.32
   1  -2 -15   35.13    1.71
  -1  -2  15   34.91    1.35
  -1  -2  15   34.43    1.32
  -1   2  15   36.46    1.77
  -1  -2 -15   34.98    1.72
  -1  -2 -15   36.38    1.32
   1  -2  15   36.18    1.35
   1  -2  15   35.90    1.32
   1  -3 -15    3.63    0.28
  -1  -3  15    4.13    0.22
   1  -3 -15    3.60    0.32
  -1  -3  15    3.84    0.25
   1   3  15    3.80    0.29
   1  -3 -15    3.94    0.21
  -1  -3  15    3.61    0.29
  -1   3  15    3.77    0.28
  -1  -3 -15    4.03    0.22
  -1  -3 -15    4.42    0.33
   1  -3  15    3.88    0.25
   1  -3  15    4.21    0.22
   1  -3  15    4.01    0.30
  -1  -3 -15    3.66    0.28
  -1  -4  15   31.62    1.48
  -1  -4  15   33.77    1.28
   1  -4 -15   33.48    1.63
  -1  -4 -15   33.46    1.62
   1  -4  15   33.72    1.49
   1  -5 -15    2.55    0.27
   1  -5  15    2.58    0.23
  -1  -5 -15    2.58    0.27
   1  -6 -15   23.31    1.15
  -1  -6 -15   24.55    1.16
  -2   0  15    0.08    0.07
   2   1  15   42.72    2.16
  -2   1  15   44.99    2.16
   2  -2 -15   34.97    1.70
   2  -2 -15   35.77    1.30
   2   2  15   35.41    1.76
  -2  -2  15   35.74    1.34
  -2  -2  15   34.92    1.31
   2  -2  15   35.04    1.31
  -2  -2 -15   34.81    1.70
  -2  -2 -15   35.40    1.31
  -2   2  15   36.32    1.76
   2  -2  15   35.45    1.34
  -2  -2 -15   33.49    1.67
  -2  -3  15   13.73    0.54
  -2  -3  15   10.46    0.62
   2   3  15   12.40    0.69
   2  -3 -15   12.00    0.67
  -2  -3  15   14.43    0.51
   2  -3 -15   10.15    0.68
   2  -3 -15   13.06    0.50
   2  -3  15   13.40    0.64
  -2  -3 -15   12.22    0.68
   2  -3  15   13.81    0.55
  -2   3  15   12.16    0.68
  -2  -3 -15   12.87    0.51
   2  -3  15   13.53    0.51
  -2  -3 -15   12.18    0.68
  -2  -4  15    1.94    0.20
   2  -4 -15    1.62    0.25
  -2  -4  15    2.00    0.18
  -2  -4 -15    2.35    0.25
   2  -4  15    1.99    0.21
   2  -5 -15    3.57    0.35
  -2  -5 -15    4.11    0.35
   2  -5  15    3.64    0.29
  -2  -6 -15    8.04    0.45
  -3   0  15    0.03    0.08
  -3  -1  15   27.02    1.07
   3   1  15   27.84    1.40
  -3  -1  15   29.64    1.41
   3  -1 -15   27.62    1.06
   3  -1  15   27.83    1.08
  -3   1  15   29.47    1.41
  -3  -1 -15   27.41    1.06
  -3  -2  15    0.10    0.07
   3   2  15    0.12    0.09
   3  -2 -15    0.27    0.08
  -3  -2  15    0.20    0.09
  -3   2  15    0.26    0.10
   3  -2  15    0.20    0.09
  -3  -2 -15    0.27    0.11
   3  -2  15    0.06    0.07
  -3  -2 -15    0.22    0.08
  -3  -2 -15    0.31    0.11
   3  -3 -15   12.26    0.48
  -3  -3  15    9.97    0.59
   3   3  15   11.58    0.66
  -3  -3  15   12.69    0.49
  -3  -3  15   12.22    0.52
  -3  -3 -15   11.23    0.65
  -3  -3 -15   12.81    0.66
  -3   3  15   11.36    0.65
  -3  -3 -15   12.60    0.49
   3  -3  15   12.79    0.61
   3  -3  15   12.16    0.48
  -3  -4  15    7.39    0.39
  -3  -4  15    7.43    0.47
   3  -4 -15    8.07    0.51
  -3  -4 -15    7.90    0.49
   3  -4  15    8.08    0.45
   3  -5 -15    0.16    0.16
  -3  -5 -15    0.08    0.15
   3  -5  15   -0.03    0.12
  -3  -6 -15    0.85    0.14
  -4   0  15   -0.05    0.08
   4  -1 -15   81.61    3.04
  -4  -1  15   83.68    3.10
  -4  -1  15   82.23    3.05
  -4  -1  15   84.99    4.11
   4  -1  15   85.53    3.10
  -4   1  15   87.08    4.10
   4  -1  15   82.69    3.05
  -4  -1 -15   84.13    3.05
  -4  -2  15    0.95    0.10
   4  -2 -15    0.85    0.11
  -4  -2  15    0.88    0.12
   4   2  15    0.90    0.13
   4  -2  15    0.85    0.10
   4  -2  15    0.88    0.12
   4  -2  15    1.09    0.14
  -4   2  15    0.97    0.13
  -4  -2 -15    0.88    0.11
  -4  -2 -15    0.86    0.14
  -4  -2 -15    0.94    0.15
  -4  -3  15   12.12    0.51
   4   3  15   10.54    0.64
   4  -3 -15    9.12    0.63
   4  -3 -15   11.81    0.46
  -4  -3  15   11.97    0.48
  -4  -3  15   11.96    0.63
  -4  -3 -15   11.72    0.64
  -4  -3 -15   11.93    0.47
   4  -3  15   11.78    0.47
  -4  -3 -15   12.21    0.47
   4  -3  15   11.39    0.59
   4  -4 -15   20.07    1.08
  -4  -4  15   21.84    1.06
  -4  -4  15   20.78    0.86
  -4  -4 -15   21.53    1.07
   4  -4  15   21.27    0.99
   4  -5 -15    1.09    0.20
  -4  -5  15    1.19    0.17
  -4  -5 -15    1.29    0.19
   4  -5  15    1.14    0.17
  -5   0  15   -0.04    0.09
   5   0 -15   -0.03    0.10
  -5   0  15    0.13    0.09
   5   0  15    0.01    0.07
  -5  -1  15   27.58    1.08
  -5  -1  15   29.24    1.10
   5  -1 -15   28.49    1.08
  -5  -1  15   28.89    1.45
   5  -1  15   28.38    1.08
  -5  -1 -15   28.59    1.08
  -5   1  15   29.77    1.44
  -5   1  15   27.84    1.09
   5  -2 -15    0.53    0.10
  -5  -2  15    0.63    0.10
  -5  -2  15    0.66    0.11
   5   2  15    0.64    0.12
  -5  -2 -15    0.57    0.14
   5  -2  15    0.82    0.14
  -5   2  15    0.55    0.12
  -5  -2 -15    0.79    0.11
  -5  -2 -15    0.78    0.14
   5  -2  15    0.45    0.09
   5  -3 -15   72.76    2.64
  -5  -3  15   76.04    2.72
   5  -3 -15   63.86    3.40
  -5  -3  15   76.02    2.66
  -5  -3  15   76.06    3.42
  -5  -3 -15   72.68    2.65
  -5  -3 -15   74.22    2.66
   5  -3  15   74.41    3.16
  -5  -3 -15   72.18    3.40
   5  -3  15   73.11    2.65
  -5  -4  15   48.06    1.70
   5  -4 -15   43.71    2.22
  -5  -4  15   47.84    2.23
  -5  -4 -15   46.45    2.22
   5  -4  15   47.95    2.06
  -5  -5  15    1.37    0.18
   5  -5  15    1.36    0.17
  -5  -5 -15    1.45    0.19
  -6   0  15    0.01    0.09
   6   0 -15   -0.04    0.10
  -6   0  15    0.01    0.09
   6   0  15   -0.04    0.06
  -6   0 -15    0.05    0.08
  -6  -1  15   45.15    1.71
   6  -1 -15   46.70    1.71
  -6  -1  15   46.80    2.30
  -6  -1  15   47.19    1.74
  -6  -1 -15   44.49    1.71
  -6   1  15   47.32    2.29
   6  -1  15   47.46    1.71
  -6   1  15   44.91    1.74
  -6  -2  15   24.50    0.91
   6   2  15   21.43    1.20
  -6  -2  15   24.54    0.92
   6  -2 -15   23.28    0.89
  -6  -2 -15   22.20    1.18
   6  -2  15   23.48    0.90
  -6  -2 -15   22.62    1.14
   6  -2  15   24.08    1.07
  -6   2  15   23.98    1.20
  -6  -2 -15   24.81    0.91
  -6  -3  15    8.39    0.36
  -6  -3  15    7.94    0.39
   6  -3 -15    7.48    0.48
   6  -3 -15    8.01    0.34
  -6  -3 -15    7.66    0.47
   6  -3  15    8.07    0.45
   6  -3  15    7.77    0.34
  -6  -3 -15    8.11    0.35
  -6  -4  15    1.34    0.20
  -6  -4  15    1.48    0.12
   6  -4  15    1.22    0.17
  -6  -4 -15    1.28    0.19
  -6  -5  15    0.65    0.14
  -6  -5 -15    0.31    0.13
   6  -5  15    0.33    0.13
   7   0 -15    0.03    0.10
  -7   0  15    0.02    0.09
   7   0  15    0.00    0.08
  -7   0 -15    0.10    0.10
  -7   0  15   -0.03    0.09
   7  -1 -15    3.53    0.24
  -7  -1  15    3.29    0.28
  -7  -1  15    3.37    0.22
  -7  -1 -15    3.28    0.22
   7  -1  15    3.32    0.24
  -7   1  15    3.14    0.26
  -7   1  15    3.60    0.23
   7  -2 -15   39.53    1.44
  -7  -2  15   40.13    1.48
  -7  -2  15   39.60    1.45
  -7  -2 -15   40.49    1.45
  -7   2  15   36.79    1.94
   7  -2  15   38.44    1.70
  -7  -2 -15   34.94    1.89
   7  -2  15   39.03    1.44
  -7  -2 -15   40.12    1.45
   7  -3 -15   15.41    0.61
  -7  -3  15   15.76    0.63
  -7  -3  15   16.37    0.66
  -7  -3 -15   16.35    0.63
  -7  -3 -15   15.33    0.81
   7  -3  15   15.82    0.62
   7  -3  15   16.10    0.77
  -7  -4  15   25.50    1.20
  -7  -4  15   23.91    0.89
  -7  -4 -15   22.20    1.17
   7  -4  15   24.13    1.10
  -7  -5  15    0.13    0.12
   7  -5  15    0.03    0.10
  -7  -5 -15    0.07    0.11
  -8   0  15   -0.12    0.09
  -8   0  15   -0.10    0.10
  -8   0 -15   -0.12    0.09
   8   0  15    0.02    0.07
   8   0 -15    0.09    0.10
  -8  -1  15   67.96    2.46
  -8  -1  15   63.37    3.26
  -8  -1  15   65.91    2.42
   8  -1 -15   68.62    2.41
  -8   1  15   68.24    2.45
  -8  -1 -15   66.97    2.41
   8  -1  15   62.25    2.83
   8  -1  15   65.84    2.42
  -8   1  15   63.85    3.25
   8  -2 -15   53.37    1.89
  -8  -2  15   50.81    1.90
  -8  -2  15   51.29    1.93
   8  -2  15   49.56    2.23
   8  -2  15   51.13    1.89
  -8  -2 -15   51.67    1.90
  -8  -3  15    0.94    0.12
  -8  -3  15    1.08    0.14
   8  -3 -15    0.90    0.10
   8  -3  15    0.88    0.11
  -8  -3 -15    0.91    0.12
   8  -3  15    0.85    0.15
  -8  -4  15    6.61    0.42
  -8  -4  15    6.49    0.28
   8  -4  15    6.00    0.37
  -8  -4 -15    5.57    0.38
  -8  -5  15    1.48    0.18
   8  -5  15    1.69    0.16
  -8  -5 -15    1.49    0.16
  -9   0 -15   -0.05    0.09
  -9   0  15   -0.09    0.10
   9   0  15   -0.03    0.07
   9   0 -15   -0.21    0.12
  -9   0 -15   -0.20    0.08
   9  -1 -15   14.15    0.58
  -9  -1  15   13.92    0.59
  -9  -1  15   13.47    0.58
   9   1 -15   12.94    0.59
  -9  -1 -15   13.52    0.57
  -9   1  15   13.97    0.58
   9  -1  15   13.59    0.57
  -9  -1 -15   14.24    0.58
  -9  -2  15   33.51    1.30
  -9  -2  15   33.14    1.28
   9  -2 -15   34.85    1.27
   9  -2  15   32.69    1.50
   9  -2  15   34.28    1.28
  -9  -2 -15   34.77    1.28
  -9   2  15   33.77    1.32
  -9  -3  15   12.52    0.54
  -9  -3  15   12.89    0.52
   9  -3 -15   12.26    0.49
   9  -3  15   12.29    0.50
   9  -3  15   12.63    0.62
  -9  -3 -15   12.78    0.52
  -9  -4  15    6.70    0.41
  -9  -4  15    5.75    0.27
   9  -4  15    6.15    0.36
  -9  -5  15    1.82    0.18
   9  -5  15    1.74    0.16
  10   0  15   -0.13    0.09
 -10   0 -15    0.11    0.10
 -10   0  15   -0.08    0.11
  10   0 -15    0.11    0.13
 -10  -1  15   53.03    1.96
  10  -1 -15   53.40    1.95
 -10  -1  15   53.56    1.99
 -10  -1 -15   50.86    1.95
 -10   1  15   53.90    1.99
  10  -1  15   54.06    1.96
  10   1 -15   50.75    1.97
  10  -2 -15   12.05    0.49
 -10  -2  15   11.04    0.50
 -10  -2  15   11.53    0.50
 -10   2  15   11.03    0.50
 -10  -2 -15   11.73    0.49
  10  -2  15   10.32    0.55
  10  -2  15   11.27    0.48
  10  -3 -15   14.30    0.58
 -10  -3  15   15.61    0.61
 -10  -3  15   14.90    0.62
  10  -3  15   15.44    0.72
 -10  -3 -15   15.03    0.60
  10  -3  15   14.88    0.58
 -10  -4  15    5.62    0.37
 -10  -4  15    5.28    0.24
  10  -4  15    5.08    0.31
 -10  -5  15    0.21    0.10
  11   0  15    0.08    0.10
  11   0 -15    0.02    0.12
 -11   0  15   -0.12    0.11
 -11   0 -15    0.08    0.10
  11  -1 -15   25.90    1.00
 -11  -1  15   26.19    1.02
 -11  -1  15   25.79    1.00
  11   1  15   23.55    1.00
 -11   1  15   26.61    1.01
  11  -1  15   25.78    0.99
 -11  -1 -15   25.64    0.99
  11   1 -15   24.92    1.01
 -11  -2  15   14.41    0.61
 -11  -2  15   14.79    0.61
  11  -2 -15   14.92    0.59
 -11   2  15   14.25    0.61
 -11  -2 -15   14.19    0.60
  11  -2  15   14.63    0.60
 -11  -3  15    9.06    0.42
 -11  -3  15   10.22    0.41
 -11  -3  15    9.57    0.54
  11  -3  15    9.45    0.48
  11  -3  15    8.69    0.38
 -11  -3 -15    9.11    0.40
 -11  -4  15    6.53    0.39
  11  -4  15    5.90    0.33
 -12   0  15   -0.09    0.12
  12   0  15    0.06    0.09
 -12   0 -15    0.01    0.10
  12   0 -15   -0.09    0.11
  12  -1 -15   28.26    1.08
 -12  -1  15   28.04    1.10
  12   1  15   26.63    1.09
 -12  -1  15   27.89    1.08
  12  -1  15   28.11    1.08
 -12  -1 -15   28.06    1.08
 -12   1  15   28.71    1.09
 -12  -2  15    5.58    0.30
  12  -2 -15    5.31    0.29
 -12  -2  15    5.10    0.30
 -12   2  15    5.59    0.30
 -12  -2 -15    4.89    0.28
  12  -2  15    5.43    0.28
 -12  -3  15   21.16    0.79
 -12  -3  15   19.25    0.80
 -12  -3  15   21.13    1.02
 -12  -3 -15   20.21    0.78
 -12  -4  15    5.57    0.35
  13   0 -15    0.17    0.13
 -13   0 -15    0.02    0.09
 -13   0  15   -0.04    0.11
  13   0  15   -0.08    0.09
  13   1  15    4.13    0.27
 -13  -1  15    4.57    0.27
  13  -1 -15    4.06    0.28
 -13  -1  15    4.07    0.28
  13   1 -15    3.90    0.29
 -13   1  15    4.36    0.28
  13  -1  15    4.60    0.27
 -13  -1 -15    4.52    0.27
 -13  -2  15   16.51    0.67
  13  -2 -15   16.55    0.65
 -13  -2  15   16.65    0.67
 -13   2  15   16.69    0.68
  13  -2  15   16.72    0.65
 -13  -2 -15   15.90    0.66
 -13  -3  15    0.18    0.09
 -13  -3  15   -0.03    0.13
 -13  -3 -15    0.05    0.07
 -13  -4  15   11.69    0.60
  14   0  15   -0.12    0.09
  14   0 -15   -0.24    0.12
 -14   0  15    0.01    0.11
 -14   0 -15   -0.16    0.09
 -14  -1  15    8.99    0.44
  14   1  15    9.13    0.43
 -14  -1  15    9.93    0.44
  14  -1 -15    9.60    0.44
 -14  -1 -15    8.89    0.42
  14   1 -15    9.50    0.45
  14  -1  15    9.55    0.43
 -14   1  15   10.02    0.44
 -14  -2  15    0.74    0.12
  14  -2 -15    0.63    0.11
 -14  -2  15    0.77    0.12
  14  -2  15    0.94    0.10
 -14   2  15    0.78    0.12
 -14  -2 -15    0.58    0.10
 -14  -3  15    6.11    0.27
 -14  -3  15    5.88    0.36
 -14  -3 -15    6.33    0.26
  14  -3  15    5.25    0.32
  15   0 -15   -0.05    0.12
 -15   0 -15   -0.03    0.09
  15   0  15    0.04    0.09
 -15   0  15    0.03    0.11
  15   1  15   15.47    0.65
 -15  -1  15   15.97    0.65
  15  -1 -15   16.53    0.64
 -15  -1  15   15.41    0.65
 -15  -1 -15   15.84    0.64
  15   1 -15   15.86    0.66
 -15   1  15   16.45    0.65
  15  -1  15   16.75    0.64
 -15  -2  15    3.76    0.22
 -15  -2  15    3.94    0.23
  15  -2 -15    3.82    0.20
 -15   2  15    4.00    0.23
  15  -2  15    3.91    0.20
 -15  -2 -15    3.92    0.22
 -15  -3  15    2.14    0.14
 -15  -3  15    2.11    0.19
 -15  -3 -15    1.84    0.12
  16   0  15   -0.04    0.08
  16   0 -15   -0.04    0.11
 -16   0  15    0.06    0.09
  16   1  15   16.24    0.66
 -16  -1  15   16.61    0.66
  16  -1 -15   17.24    0.65
 -16  -1  15   15.83    0.66
 -16  -1 -15   16.16    0.65
  16  -1  15   17.64    0.65
 -16   1  15   17.33    0.67
 -16  -2  15    2.51    0.21
 -16  -2  15    2.52    0.18
 -16  -2 -15    2.81    0.16
 -17   0  15   -0.10    0.08
  17   0 -15    0.02    0.09
  17   0  15    0.02    0.07
  17  -1  15   12.57    0.49
   0  -1 -16   -0.07    0.08
   0  -1  16    0.10    0.08
   0   1  16    0.03    0.08
   0  -1  16    0.00    0.07
   0  -2 -16   77.01    3.82
   0  -2  16   82.67    2.94
   0   2  16   79.36    3.96
   0  -2  16   81.28    2.99
   0  -2 -16   84.46    2.93
   0  -3  16   -0.11    0.10
   0  -3  16    0.11    0.12
   0  -3 -16   -0.14    0.13
   0  -3 -16    0.02    0.08
   0  -3 -16   -0.10    0.10
   0   3  16    0.02    0.10
   0  -3  16   -0.02    0.08
   0  -4  16    0.23    0.14
   0  -4 -16    0.00    0.17
   0  -5  16    0.10    0.12
   0  -5 -16    0.26    0.16
  -1   0  16   35.61    1.76
  -1  -1  16   -0.01    0.07
   1   1  16    0.12    0.08
  -1  -1  16    0.00    0.08
   1  -1 -16    0.04    0.08
  -1   1  16    0.02    0.08
   1  -1  16    0.05    0.08
   1  -1  16   -0.10    0.07
  -1  -1 -16   -0.12    0.08
   1  -2 -16   17.88    0.68
  -1  -2  16   17.44    0.70
   1   2  16   17.40    0.90
  -1  -2  16   17.13    0.68
   1  -2 -16   16.76    0.87
  -1   2  16   17.77    0.91
  -1  -2 -16   16.08    0.88
  -1  -2 -16   18.25    0.68
   1  -2  16   17.60    0.68
   1  -2  16   18.17    0.70
  -1  -3  16    7.63    0.35
   1   3  16    6.97    0.43
   1  -3 -16    7.39    0.31
  -1  -3  16    6.27    0.41
   1  -3 -16    6.31    0.41
   1  -3 -16    6.43    0.45
  -1  -3  16    7.32    0.32
   1  -3  16    6.40    0.41
  -1  -3 -16    6.57    0.42
  -1   3  16    6.48    0.42
   1  -3  16    7.42    0.32
  -1  -3 -16    6.83    0.31
  -1  -3 -16    7.03    0.45
   1  -3  16    7.19    0.35
  -1  -4  16    2.81    0.25
  -1  -4  16    4.06    0.26
   1  -4 -16    2.82    0.30
  -1  -4 -16    3.13    0.29
   1  -4  16    3.17    0.26
   1  -5 -16   35.32    1.75
   1  -5  16   33.72    1.60
  -1  -5 -16   39.87    1.76
  -2   0  16  125.70    6.10
   2   1  16    1.23    0.13
  -2  -1  16    0.89    0.10
  -2  -1  16    1.21    0.12
   2  -1 -16    1.44    0.13
   2  -1  16    1.36    0.13
  -2   1  16    1.10    0.13
   2  -1  16    0.96    0.11
  -2  -1 -16    1.24    0.12
   2   2  16   32.09    1.68
  -2  -2  16   33.69    1.28
   2  -2 -16   34.63    1.25
  -2  -2  16   33.40    1.25
   2  -2 -16   31.71    1.62
   2  -2  16   35.49    1.29
  -2   2  16   32.15    1.68
  -2  -2 -16   36.11    1.61
  -2  -2 -16   35.46    1.26
   2  -2  16   34.42    1.26
  -2  -2 -16   31.34    1.63
   2  -3 -16    2.23    0.14
   2  -3 -16    1.76    0.20
  -2  -3  16    2.30    0.18
  -2  -3  16    1.72    0.20
   2  -3 -16    2.39    0.25
  -2  -3  16    2.07    0.15
  -2  -3 -16    1.80    0.22
   2  -3  16    2.18    0.21
   2  -3  16    2.04    0.18
  -2  -3 -16    1.98    0.23
   2  -3  16    2.34    0.17
  -2  -3 -16    1.70    0.14
  -2  -4  16    6.32    0.41
   2  -4 -16    5.73    0.48
  -2  -4  16    8.15    0.37
  -2  -4 -16    7.34    0.47
   2  -4  16    8.16    0.44
   2  -5 -16    6.98    0.47
  -2  -5 -16    7.83    0.47
   2  -5  16    6.73    0.41
   3   0 -16    0.81    0.12
  -3   0  16    1.16    0.12
  -3   0  16    1.00    0.12
  -3  -1  16    1.21    0.12
   3  -1 -16    0.85    0.11
  -3  -1  16    0.79    0.10
   3  -1  16    1.03    0.12
  -3   1  16    0.92    0.13
  -3  -1 -16    0.99    0.11
   3  -1  16    0.52    0.08
   3   2  16    0.54    0.12
  -3  -2  16    0.28    0.10
   3  -2 -16    0.61    0.10
  -3  -2  16    0.33    0.08
  -3  -2 -16    0.43    0.13
  -3  -2 -16    0.47    0.12
   3  -2  16    0.50    0.11
  -3  -2 -16    0.48    0.10
  -3   2  16    0.60    0.12
   3  -2  16    0.31    0.08
   3  -3 -16   43.85    1.59
   3  -3 -16   40.50    2.07
  -3  -3  16   45.42    1.65
  -3  -3  16   45.41    1.60
   3  -3  16   42.47    1.91
  -3  -3 -16   41.55    2.06
   3  -3  16   45.56    1.60
  -3  -3 -16   41.65    1.59
   3  -4 -16    0.89    0.21
  -3  -4  16    1.24    0.16
   3  -4  16    1.16    0.18
  -3  -4 -16    1.31    0.21
   3  -5 -16   53.80    2.75
  -3  -5 -16   61.65    2.76
   3  -5  16   60.68    2.55
   4   0 -16   69.32    2.54
  -4   0  16   74.29    3.42
  -4   0  16   72.11    2.58
  -4   0 -16   67.91    2.54
   4   0  16   68.19    2.58
   4   0  16   66.46    2.54
   4  -1 -16    1.02    0.12
  -4  -1  16    1.07    0.12
  -4  -1  16    0.83    0.12
  -4  -1  16    0.90    0.13
   4  -1  16    0.97    0.11
  -4   1  16    0.94    0.12
  -4   1  16    0.87    0.12
  -4  -1 -16    0.89    0.12
   4  -1  16    1.21    0.13
   4   2  16   21.84    1.20
  -4  -2  16   23.74    0.92
   4  -2 -16   24.89    0.90
  -4  -2  16   23.19    0.90
  -4  -2 -16   24.58    0.91
   4  -2  16   25.16    1.08
   4  -2  16   24.03    0.90
  -4   2  16   22.99    1.20
  -4  -2 -16   23.94    1.16
  -4  -2 -16   21.60    1.17
   4  -3 -16   18.34    0.96
  -4  -3  16   19.00    0.76
   4  -3 -16   19.38    0.71
  -4  -3  16   19.36    0.73
  -4  -3  16   18.72    0.94
  -4  -3 -16   18.16    0.72
  -4  -3 -16   17.67    0.72
  -4  -3 -16   18.80    0.95
   4  -3  16   18.23    0.72
   4  -3  16   18.68    0.88
  -4  -4  16    0.12    0.13
  -4  -4  16    0.06    0.12
   4  -4 -16    0.20    0.18
   4  -4  16    0.12    0.13
  -4  -4 -16   -0.11    0.14
   4  -5 -16   34.19    1.75
  -4  -5 -16   37.73    1.76
   4  -5  16   38.74    1.64
   5   0 -16   14.56    0.59
  -5   0  16   14.67    0.59
  -5   0  16   13.81    0.60
  -5   0 -16   13.99    0.60
  -5   0  16   15.36    0.77
  -5  -1  16    0.61    0.12
  -5  -1  16    0.62    0.10
   5  -1 -16    0.51    0.11
  -5  -1  16    0.45    0.10
  -5  -1 -16    0.53    0.11
   5  -1  16    0.54    0.10
  -5   1  16    0.55    0.11
  -5   1  16    0.40    0.11
  -5  -2  16    0.07    0.08
   5   2  16    0.16    0.09
  -5  -2  16    0.17    0.10
   5  -2 -16    0.17    0.09
  -5  -2 -16    0.09    0.09
   5  -2  16    0.19    0.11
  -5   2  16    0.09    0.10
   5  -2  16    0.16    0.08
  -5  -2 -16    0.11    0.12
  -5  -2 -16    0.08    0.11
  -5  -3  16   53.77    1.92
   5  -3 -16   47.99    2.41
  -5  -3  16   52.91    1.87
  -5  -3  16   52.09    2.41
   5  -3 -16   51.16    1.86
  -5  -3 -16   48.95    1.87
   5  -3  16   52.53    2.23
   5  -3  16   50.82    1.87
  -5  -3 -16   50.23    1.87
  -5  -3 -16   49.27    2.40
   5  -4 -16    5.70    0.44
  -5  -4  16    7.15    0.42
  -5  -4  16    7.25    0.35
  -5  -4  16    6.54    0.29
  -5  -4 -16    6.23    0.43
   5  -4  16    6.67    0.40
  -5  -5  16   24.74    1.21
   5  -5  16   25.40    1.13
  -5  -5 -16   24.46    1.21
  -6   0  16   94.35    4.51
   6   0  16   88.90    3.35
  -6   0  16   94.62    3.40
  -6   0 -16   91.49    3.35
   6   0 -16   91.51    3.35
  -6  -1  16    6.54    0.32
   6  -1 -16    6.51    0.32
  -6  -1  16    6.49    0.32
  -6  -1  16    6.09    0.40
  -6   1  16    6.28    0.32
  -6  -1 -16    6.54    0.32
  -6   1  16    6.38    0.39
   6  -1  16    6.11    0.31
   6  -2 -16   26.07    0.97
  -6  -2  16   26.22    0.98
  -6  -2  16   26.46    1.00
   6  -2  16   27.08    0.97
  -6  -2 -16   22.76    1.26
  -6  -2 -16   23.71    1.23
  -6   2  16   24.59    1.30
   6  -2  16   26.19    1.15
  -6  -2 -16   25.81    0.97
  -6  -3  16    2.88    0.25
   6  -3 -16    2.37    0.17
   6  -3 -16    2.17    0.24
  -6  -3  16    2.11    0.16
  -6  -3  16    2.05    0.18
  -6  -3 -16    2.14    0.22
  -6  -3 -16    2.08    0.15
   6  -3  16    2.19    0.21
   6  -3  16    1.97    0.15
  -6  -4  16   11.47    0.60
  -6  -4  16   10.87    0.43
   6  -4  16   10.40    0.56
  -6  -4 -16   10.52    0.60
  -6  -5  16    0.15    0.12
  -6  -5 -16    0.10    0.12
   6  -5  16   -0.01    0.11
  -7   0  16   14.88    0.79
  -7   0 -16   14.11    0.60
  -7   0  16   15.01    0.61
   7   0 -16   14.47    0.61
   7   0  16   14.44    0.60
   7  -1 -16    0.83    0.13
  -7  -1  16    1.04    0.13
  -7  -1  16    1.09    0.14
  -7  -1  16    1.01    0.16
  -7  -1 -16    0.99    0.13
  -7   1  16    1.10    0.14
  -7   1  16    1.08    0.16
   7  -1  16    0.69    0.10
   7  -1  16    1.25    0.15
  -7  -2  16   39.37    1.45
  -7  -2  16   39.72    1.48
   7  -2 -16   39.08    1.44
   7  -2  16   39.38    1.44
   7  -2  16   38.35    1.70
  -7  -2 -16   38.00    1.45
  -7  -2 -16   36.73    1.44
   7  -3 -16    9.42    0.39
  -7  -3  16    9.83    0.44
  -7  -3  16    9.52    0.41
  -7  -3 -16    8.71    0.53
  -7  -3 -16    9.71    0.41
   7  -3  16    9.14    0.39
   7  -3  16    8.93    0.50
  -7  -4  16    1.79    0.21
  -7  -4  16    1.54    0.12
  -7  -4 -16    1.53    0.19
   7  -4  16    1.32    0.18
  -7  -5  16    0.55    0.13
   7  -5  16    0.41    0.12
  -7  -5 -16    0.29    0.12
  -8   0 -16   26.92    1.04
  -8   0  16   25.12    1.38
   8   0 -16   27.44    1.04
  -8   0  16   28.37    1.06
   8   0  16   27.22    1.04
  -8  -1  16    0.53    0.13
  -8  -1  16    0.57    0.12
   8  -1 -16    0.43    0.12
  -8  -1  16    0.32    0.14
   8  -1  16    0.42    0.11
   8   1 -16    0.53    0.14
   8  -1  16    0.54    0.11
  -8  -1 -16    0.35    0.11
  -8   1  16    0.61    0.12
  -8  -2  16   55.46    2.03
   8  -2 -16   57.64    2.02
  -8  -2  16   55.92    2.06
   8  -2  16   52.97    2.38
   8  -2  16   55.42    2.02
  -8  -2 -16   52.97    2.02
  -8  -2 -16   53.86    2.02
  -8  -3  16   10.38    0.46
   8  -3 -16   10.23    0.41
  -8  -3  16   10.18    0.44
   8  -3  16    9.89    0.42
   8  -3  16   10.26    0.53
  -8  -3 -16    9.78    0.43
  -8  -4  16   19.38    0.92
  -8  -4  16   18.03    0.68
   8  -4  16   18.51    0.85
  -8  -4 -16   16.12    0.89
  -8  -5  16    4.44    0.29
   8  -5  16    4.26    0.27
  -9   0  16    3.17    0.23
  -9   0 -16    2.65    0.20
   9   0 -16    3.31    0.23
   9   0  16    2.91    0.22
  -9   0 -16    2.83    0.21
  -9  -1  16    0.06    0.11
   9  -1 -16    0.11    0.12
  -9  -1  16    0.01    0.11
  -9  -1 -16    0.12    0.10
  -9  -1 -16   -0.04    0.11
   9   1 -16   -0.20    0.13
   9  -1  16    0.13    0.10
  -9   1  16    0.07    0.11
  -9  -2  16    7.21    0.37
  -9  -2  16    7.40    0.36
   9  -2 -16    7.76    0.36
   9  -2  16    7.22    0.35
  -9  -2 -16    7.43    0.36
   9  -2  16    7.32    0.41
  -9  -3  16   20.16    0.75
   9  -3 -16   18.87    0.72
  -9  -3  16   18.76    0.77
   9  -3  16   19.10    0.89
   9  -3  16   19.05    0.73
  -9  -3 -16   18.97    0.75
  -9  -4  16    0.54    0.15
  -9  -4  16    0.48    0.08
   9  -4  16    0.61    0.13
  -9  -5  16   28.15    1.35
   9  -5  16   28.66    1.25
  10   0  16    3.49    0.24
 -10   0 -16    3.18    0.23
 -10   0  16    3.29    0.25
  10   0 -16    3.32    0.25
  10  -1 -16    5.95    0.33
 -10  -1  16    5.43    0.32
 -10  -1  16    6.19    0.33
  10   1 -16    5.55    0.34
 -10   1  16    5.74    0.32
  10  -1  16    5.88    0.31
 -10  -1 -16    5.87    0.31
  10  -2 -16    0.90    0.13
 -10  -2  16    0.85    0.14
 -10  -2  16    1.00    0.14
  10  -2  16    0.87    0.14
 -10   2  16    1.20    0.15
  10  -2  16    1.05    0.13
 -10  -2 -16    0.86    0.13
 -10  -3  16    4.73    0.35
 -10  -3  16    5.06    0.27
 -10  -3  16    4.66    0.27
  10  -3  16    4.93    0.30
  10  -3  16    4.48    0.23
 -10  -3 -16    5.03    0.26
 -10  -4  16   12.56    0.65
  10  -4  16   11.89    0.59
  11   0  16    0.17    0.10
 -11   0  16    0.05    0.12
 -11   0 -16   -0.10    0.09
  11   0 -16   -0.04    0.13
  11  -1 -16    2.02    0.19
  11   1  16    1.84    0.19
 -11  -1  16    2.29    0.19
 -11  -1  16    1.96    0.18
  11   1 -16    1.39    0.18
  11  -1  16    2.18    0.18
 -11   1  16    2.19    0.19
 -11  -1 -16    2.15    0.18
  11  -2 -16   10.25    0.43
 -11  -2  16    9.67    0.45
 -11  -2  16    9.42    0.45
 -11  -2 -16    9.54    0.44
 -11   2  16   10.11    0.45
  11  -2  16   10.15    0.44
 -11  -3  16   14.15    0.73
 -11  -3  16   15.04    0.57
 -11  -3  16   13.80    0.58
  11  -3  16   13.26    0.53
 -11  -3 -16   13.63    0.56
  11  -3  16   13.89    0.66
 -11  -4  16    0.16    0.12
  11  -4  16    0.21    0.09
  12   0  16   17.46    0.72
 -12   0 -16   16.94    0.72
 -12   0  16   18.18    0.74
  12   0 -16   18.28    0.73
  12  -1 -16    5.26    0.31
 -12  -1  16    4.27    0.29
 -12  -1  16    4.93    0.29
 -12   1  16    4.60    0.29
  12  -1  16    4.84    0.28
 -12  -1 -16    5.00    0.29
  12  -2 -16   20.15    0.77
 -12  -2  16   20.03    0.79
 -12  -2  16   19.69    0.80
 -12  -2 -16   19.42    0.78
  12  -2  16   19.65    0.77
 -12   2  16   20.20    0.80
 -12  -3  16   -0.01    0.08
 -12  -3  16   -0.04    0.09
 -12  -3  16    0.05    0.13
 -12  -3 -16    0.03    0.07
 -12  -4  16    3.96    0.27
 -13   0  16   58.84    2.14
 -13   0 -16   53.66    2.10
  13   0 -16   57.04    2.11
  13   0  16   58.41    2.11
  13  -1 -16    0.28    0.12
  13   1  16   -0.01    0.10
 -13  -1  16    0.10    0.12
 -13  -1  16    0.09    0.11
  13  -1  16    0.02    0.09
 -13  -1 -16    0.13    0.10
 -13   1  16    0.17    0.12
  13   1 -16    0.07    0.12
 -13  -2  16    8.75    0.41
  13  -2 -16    9.36    0.39
 -13  -2  16    9.32    0.42
 -13  -2 -16    8.88    0.41
  13  -2  16    9.60    0.40
 -13   2  16    8.98    0.42
 -13  -3  16    1.57    0.13
 -13  -3  16    1.86    0.19
 -13  -3 -16    1.93    0.14
 -14   0  16   74.94    2.76
  14   0  16   76.15    2.72
  14   0 -16   76.16    2.71
 -14   0 -16   69.82    2.71
  14  -1 -16    0.15    0.12
  14   1  16    0.17    0.10
 -14  -1  16    0.04    0.12
 -14  -1  16    0.11    0.11
 -14   1  16    0.01    0.11
  14  -1  16    0.05    0.09
  14   1 -16    0.06    0.13
 -14  -1 -16    0.12    0.09
 -14  -2  16   20.68    0.80
  14  -2 -16   20.86    0.78
 -14  -2  16   20.08    0.81
 -14   2  16   20.47    0.81
 -14  -2 -16   20.75    0.80
  14  -2  16   20.96    0.78
 -14  -3  16    0.43    0.08
 -14  -3  16    0.27    0.12
 -14  -3 -16    0.34    0.06
  15   0 -16    0.55    0.12
 -15   0  16    0.50    0.12
 -15   0 -16    0.44    0.10
  15   0  16    0.63    0.11
  15  -1 -16   -0.03    0.10
  15   1  16    0.09    0.09
 -15  -1  16   -0.02    0.10
 -15  -1  16   -0.06    0.10
 -15  -1 -16    0.02    0.08
  15  -1  16   -0.06    0.09
 -15   1  16    0.20    0.10
  15   1 -16   -0.08    0.12
 -15  -2  16    1.49    0.13
  15  -2 -16    1.51    0.10
 -15  -2  16    1.49    0.13
  15  -2  16    1.96    0.12
 -15  -2 -16    1.94    0.13
 -15   2  16    1.61    0.13
  16   0  16    0.43    0.09
 -16   0  16    0.45    0.10
 -16   0 -16    0.59    0.10
  16   0 -16    0.58    0.11
 -16  -1  16   -0.03    0.08
 -16  -1  16   -0.10    0.08
  16  -1 -16   -0.03    0.09
  16   1  16   -0.05    0.07
 -16  -1 -16    0.04    0.07
 -16   1  16    0.17    0.09
  16   1 -16    0.17    0.11
  16  -1  16    0.01    0.07
   0   0 -17   -0.02    0.10
   0   0  17    0.00    0.08
   0   0  17    0.00    0.08
   0  -1  17   -0.13    0.07
   0  -1 -17    0.05    0.09
   0   1  17    0.01    0.08
   0  -1  17    0.05    0.08
   0   2  17   19.90    1.08
   0  -2  17   21.56    0.84
   0  -2 -17   21.55    0.81
   0  -2  17   21.28    0.81
   0  -3  17   -0.11    0.11
   0  -3  17    0.04    0.08
   0  -3 -17   -0.16    0.15
   0  -3 -17    0.12    0.09
   0  -3  17    0.16    0.14
   0  -4 -17    0.93    0.21
   0  -4  17    0.93    0.17
   0  -5  17   -0.07    0.11
   0  -5 -17   -0.11    0.15
   1   0  17    0.04    0.08
  -1   0 -17    0.02    0.09
   1   0 -17    0.05    0.09
  -1   0  17    0.00    0.07
   1   0  17    0.13    0.08
  -1   0  17    0.05    0.08
   1  -1 -17   11.24    0.48
  -1  -1  17   12.51    0.49
  -1  -1  17   11.64    0.48
   1   1  17   10.73    0.60
  -1   1  17   11.05    0.61
  -1  -1 -17   12.09    0.48
   1  -1  17   11.00    0.47
   1  -1  17   11.59    0.48
  -1  -2  17   77.26    2.79
   1  -2 -17   76.40    2.73
   1   2  17   70.10    3.68
  -1  -2  17   75.66    2.73
   1  -2  17   75.53    2.73
   1  -2  17   76.31    2.79
  -1   2  17   71.37    3.68
  -1  -2 -17   78.23    2.73
  -1  -3  17   19.38    0.90
  -1  -3  17   18.44    0.73
  -1  -3  17   18.90    0.77
   1  -3 -17   19.06    0.73
   1  -3 -17   19.34    0.98
   1  -3  17   18.97    0.77
  -1  -3 -17   18.65    0.73
  -1  -3 -17   18.33    0.97
   1  -3  17   18.47    0.90
   1  -3  17   18.99    0.73
  -1  -4  17   20.04    1.04
   1  -4 -17   24.03    1.16
  -1  -4  17   25.20    0.92
  -1  -4 -17   22.28    1.15
   1  -4  17   22.37    1.06
   1  -5 -17    0.31    0.17
  -1  -5 -17    0.23    0.16
   1  -5  17    0.48    0.13
  -2   0  17    0.02    0.07
   2   0 -17    0.09    0.10
  -2   0 -17   -0.05    0.10
   2   0  17    0.09    0.08
  -2   0  17   -0.02    0.08
  -2   0  17    0.10    0.08
   2   0  17    0.01    0.08
  -2  -1  17   95.82    3.58
   2  -1 -17  100.50    3.57
  -2  -1  17   99.46    3.64
  -2  -1 -17   99.92    3.58
   2  -1  17  101.08    3.58
  -2   1  17   95.63    4.82
   2  -1  17   99.52    3.64
  -2  -2  17    0.04    0.07
   2  -2 -17    0.01    0.09
   2   2  17   -0.04    0.09
  -2  -2  17    0.07    0.09
  -2  -2 -17    0.05    0.12
  -2  -2 -17    0.09    0.09
  -2   2  17    0.08    0.09
   2  -2  17    0.09    0.08
   2  -2  17   -0.01    0.09
  -2  -3  17  188.40    8.20
  -2  -3  17  192.30    6.94
   2  -3 -17  197.48    8.87
   2  -3 -17  192.25    6.93
  -2  -3  17  195.11    7.08
   2  -3  17  199.65    7.08
  -2  -3 -17  188.15    6.93
  -2  -3 -17  184.42    8.86
   2  -3  17  200.19    8.21
   2  -3  17  197.23    6.94
   2  -4 -17    1.32    0.23
  -2  -4  17    1.93    0.18
  -2  -4  17    1.40    0.18
  -2  -4 -17    1.45    0.22
   2  -4  17    1.83    0.20
   2  -5 -17    9.67    0.58
  -2  -5 -17   10.45    0.59
   2  -5  17   10.52    0.53
  -3   0  17   -0.06    0.08
   3   0  17   -0.06    0.05
  -3   0 -17    0.07    0.09
   3   0 -17   -0.09    0.09
   3   0  17    0.02    0.08
  -3   0  17   -0.01    0.09
  -3   0  17    0.02    0.08
   3  -1 -17    1.64    0.14
  -3  -1  17    1.78    0.15
  -3  -1 -17    1.87    0.15
   3  -1  17    1.48    0.14
  -3   1  17    1.57    0.16
   3  -1  17    1.26    0.12
  -3  -2  17    0.76    0.12
   3  -2 -17    0.75    0.11
  -3  -2  17    0.86    0.11
   3   2  17    0.50    0.12
  -3  -2 -17    0.54    0.11
   3  -2  17    0.82    0.11
  -3   2  17    0.73    0.12
   3  -2  17    1.02    0.13
  -3  -2 -17    0.79    0.16
   3  -3 -17    2.57    0.26
  -3  -3  17    1.83    0.21
  -3  -3  17    1.97    0.15
  -3  -3  17    2.34    0.19
   3  -3 -17    2.05    0.15
  -3  -3 -17    2.12    0.24
   3  -3  17    2.14    0.21
   3  -3  17    2.49    0.18
  -3  -3 -17    1.82    0.15
   3  -4 -17   14.46    0.79
  -3  -4  17   14.74    0.61
  -3  -4 -17   13.41    0.77
   3  -4  17   14.79    0.72
   3  -5 -17    0.03    0.15
   3  -5  17    0.15    0.12
  -3  -5 -17    0.04    0.14
  -4   0  17    0.05    0.09
   4   0  17    0.03    0.07
  -4   0  17    0.09    0.09
  -4   0 -17   -0.02    0.09
   4   0 -17   -0.13    0.10
   4   0  17   -0.06    0.08
  -4   0  17    0.02    0.09
  -4  -1  17  164.34    5.92
  -4  -1  17  166.51    6.02
   4  -1 -17  164.74    5.92
  -4  -1 -17  171.54    5.92
   4  -1  17  170.61    5.92
  -4   1  17  155.56    7.99
   4  -1  17  164.76    6.02
  -4   1  17  158.94    6.01
   4  -2 -17   19.60    0.74
   4   2  17   16.98    0.99
  -4  -2  17   19.03    0.77
  -4  -2  17   19.67    0.75
   4  -2  17   20.78    0.90
   4  -2  17   19.46    0.75
  -4   2  17   17.51    0.99
  -4  -2 -17   20.41    0.97
  -4  -2 -17   19.24    0.75
   4  -3 -17   92.43    4.16
  -4  -3  17   90.38    3.31
   4  -3 -17   90.16    3.22
  -4  -3  17   90.65    3.24
   4  -3  17   90.47    3.23
  -4  -3 -17   89.28    4.15
  -4  -3 -17   84.61    3.23
  -4  -3 -17   86.45    3.23
   4  -3  17   89.92    3.84
   4  -4 -17    0.29    0.18
  -4  -4  17   -0.03    0.11
  -4  -4 -17    0.16    0.16
   4  -4  17    0.20    0.13
   4  -5 -17   11.69    0.67
  -4  -5 -17   13.12    0.68
   4  -5  17   13.75    0.64
  -5   0  17   -0.01    0.10
  -5   0  17    0.09    0.09
   5   0 -17   -0.07    0.10
  -5   0  17   -0.17    0.08
  -5   0 -17   -0.03    0.10
   5   0  17    0.02    0.08
  -5  -1  17   39.60    1.47
  -5  -1  17   40.33    1.49
   5  -1 -17   39.91    1.46
  -5  -1 -17   37.82    1.85
   5  -1  17   40.02    1.47
  -5   1  17   37.98    1.96
  -5  -1 -17   41.05    1.47
  -5   1  17   37.78    1.48
  -5  -2  17   18.69    0.76
   5  -2 -17   18.13    0.73
  -5  -2  17   18.42    0.74
   5  -2  17   19.80    0.89
  -5  -2 -17   18.71    0.74
   5  -2  17   19.23    0.74
  -5  -2 -17   18.13    0.94
   5  -3 -17   18.18    0.68
  -5  -3  17   17.94    0.70
  -5  -3  17   18.34    0.73
   5  -3 -17   17.70    0.92
  -5  -3  17   17.39    0.90
   5  -3  17   18.58    0.85
   5  -3  17   17.97    0.69
  -5  -3 -17   16.23    0.69
  -5  -3 -17   17.78    0.91
  -5  -3 -17   16.73    0.69
   5  -4 -17   22.76    1.16
  -5  -4  17   23.85    0.92
  -5  -4  17   22.53    0.87
  -5  -4  17   23.12    1.15
  -5  -4 -17   23.05    1.16
   5  -4  17   24.30    1.08
   5  -5  17    1.20    0.16
  -5  -5 -17    1.23    0.17
   6   0  17   -0.01    0.08
  -6   0  17   -0.01    0.10
  -6   0 -17   -0.11    0.09
  -6   0  17   -0.02    0.10
   6   0 -17   -0.02    0.10
  -6   0  17   -0.04    0.09
  -6  -1  17   18.60    1.08
  -6  -1  17   20.79    0.82
   6  -1 -17   21.60    0.82
  -6  -1  17   21.56    0.83
   6  -1  17   21.35    0.82
  -6  -1 -17   21.89    0.83
  -6   1  17   21.79    0.83
  -6   1  17   20.02    1.08
  -6  -2  17   11.15    0.50
  -6  -2  17   10.94    0.48
   6  -2 -17   11.48    0.48
   6  -2  17   11.26    0.57
  -6  -2 -17   11.13    0.61
  -6  -2 -17   11.28    0.48
   6  -2  17   11.52    0.48
  -6  -3  17    2.98    0.27
  -6  -3  17    3.10    0.23
  -6  -3  17    3.12    0.21
   6  -3 -17    2.75    0.19
   6  -3 -17    3.06    0.28
  -6  -3 -17    2.91    0.20
   6  -3  17    2.43    0.18
  -6  -3 -17    3.00    0.27
   6  -3  17    2.54    0.23
  -6  -4  17    2.05    0.15
  -6  -4  17    2.37    0.22
  -6  -4  17    1.94    0.18
   6  -4  17    2.07    0.21
  -6  -4 -17    2.04    0.22
  -6  -5  17    1.80    0.17
   6  -5  17    1.80    0.17
  -6  -5 -17    1.66    0.18
  -7   0  17    0.06    0.10
  -7   0  17    0.03    0.10
   7   0 -17   -0.07    0.10
   7   0  17    0.04    0.08
  -7   0 -17    0.16    0.11
  -7  -1  17    2.12    0.18
  -7  -1  17    1.74    0.21
  -7  -1  17    2.23    0.18
   7  -1 -17    2.14    0.18
  -7   1  17    2.56    0.19
   7  -1  17    2.43    0.20
   7  -1  17    2.51    0.19
  -7  -1 -17    2.05    0.18
   7  -2 -17   36.44    1.33
  -7  -2  17   35.60    1.34
  -7  -2  17   36.91    1.37
   7  -2  17   34.04    1.58
  -7  -2 -17   35.21    1.34
   7  -2  17   36.40    1.34
  -7  -2 -17   34.87    1.34
  -7  -3  17    1.28    0.15
   7  -3 -17    1.12    0.11
  -7  -3  17    1.39    0.20
  -7  -3  17    1.28    0.13
  -7  -3 -17    0.96    0.12
  -7  -3 -17    1.25    0.18
   7  -3  17    1.05    0.12
   7  -3  17    1.22    0.17
  -7  -4  17   63.60    2.33
  -7  -4  17   67.20    3.02
   7  -4  17   65.96    2.79
  -7  -4 -17   61.33    3.00
  -7  -5  17   -0.04    0.10
  -7  -5 -17    0.11    0.11
   7  -5  17    0.04    0.10
  -8   0  17   -0.04    0.10
   8   0 -17    0.08    0.11
  -8   0 -17   -0.06    0.10
   8   0  17   -0.04    0.07
  -8  -1  17   90.23    3.28
   8  -1 -17   93.99    3.27
  -8  -1  17   92.08    3.33
  -8  -1 -17   90.82    3.27
  -8  -1 -17   90.44    3.28
  -8   1  17   91.75    3.33
   8   1 -17   86.16    3.28
   8  -1  17   89.02    3.27
   8  -1  17   84.22    3.83
  -8  -2  17    4.84    0.28
  -8  -2  17    4.70    0.28
   8  -2 -17    4.70    0.27
  -8  -2 -17    4.52    0.28
   8  -2  17    4.76    0.26
   8  -2  17    4.68    0.31
  -8  -2 -17    4.26    0.27
  -8  -3  17   39.04    1.38
  -8  -3  17   36.79    1.77
   8  -3 -17   35.98    1.35
  -8  -3  17   36.62    1.41
   8  -3  17   36.34    1.37
  -8  -3 -17   36.40    1.38
   8  -3  17   37.64    1.64
  -8  -4  17    1.57    0.19
  -8  -4  17    1.44    0.11
   8  -4  17    1.40    0.17
  -8  -5  17   13.05    0.69
   8  -5  17   15.00    0.65
   9   0 -17   -0.13    0.13
  -9   0  17    0.22    0.12
   9   0  17   -0.04    0.09
  -9   0 -17   -0.03    0.10
  -9   0 -17    0.17    0.11
   9  -1 -17   10.09    0.46
  -9  -1  17   10.45    0.47
  -9  -1  17   10.19    0.47
  -9  -1 -17   10.14    0.46
  -9   1  17   10.37    0.46
   9  -1  17    9.69    0.45
  -9  -1 -17   10.27    0.46
   9   1 -17    9.70    0.48
   9  -2 -17   16.74    0.64
  -9  -2  17   16.33    0.67
  -9  -2  17   15.48    0.65
   9  -2  17   15.02    0.75
   9  -2  17   16.27    0.65
  -9  -2 -17   15.52    0.65
   9  -3 -17   11.60    0.48
  -9  -3  17   12.11    0.53
  -9  -3  17   12.67    0.67
  -9  -3  17   12.43    0.51
   9  -3  17   12.63    0.49
   9  -3  17   12.25    0.61
  -9  -3 -17   12.70    0.51
  -9  -4  17    5.33    0.34
   9  -4  17    4.93    0.31
   9  -5  17    0.30    0.09
 -10   0  17   -0.04    0.11
 -10   0 -17   -0.15    0.10
  10   0 -17   -0.03    0.13
  10   0  17    0.07    0.10
  10  -1 -17  141.73    4.91
 -10  -1  17  134.14    4.91
 -10  -1  17  139.43    5.00
  10  -1  17  137.45    4.91
 -10   1  17  135.56    4.99
  10   1 -17  130.03    4.92
 -10  -1 -17  132.69    4.91
 -10  -2  17    3.63    0.26
 -10  -2  17    3.70    0.26
  10  -2 -17    4.27    0.25
  10  -2  17    4.08    0.24
 -10  -2 -17    3.88    0.25
 -10  -3  17   27.81    1.10
 -10  -3  17   28.13    1.38
 -10  -3  17   29.90    1.08
  10  -3  17   28.26    1.27
  10  -3  17   28.05    1.05
 -10  -3 -17   28.78    1.07
 -10  -4  17    0.16    0.12
  10  -4  17    0.10    0.09
 -11   0  17   -0.13    0.11
 -11   0 -17    0.06    0.10
  11   0 -17    0.05    0.13
  11   0  17   -0.02    0.10
 -11  -1  17    0.00    0.12
 -11  -1  17    0.26    0.12
  11   1  17    0.09    0.10
  11  -1 -17    0.01    0.12
 -11   1  17    0.16    0.12
  11   1 -17    0.04    0.13
  11  -1  17    0.12    0.10
 -11  -1 -17    0.18    0.10
 -11  -2  17    8.94    0.42
  11  -2 -17    9.22    0.41
 -11  -2  17    8.92    0.43
 -11   2  17    9.34    0.43
 -11  -2 -17    9.30    0.42
  11  -2  17    9.36    0.41
 -11  -3  17    1.70    0.15
 -11  -3  17    1.64    0.20
 -11  -3  17    1.50    0.13
  11  -3  17    1.44    0.15
 -11  -3 -17    1.62    0.13
  11  -3  17    1.57    0.11
 -11  -4  17    5.66    0.33
  11  -4  17    5.04    0.29
 -12   0  17   -0.09    0.11
  12   0 -17   -0.12    0.12
  12   0  17   -0.06    0.09
 -12   0 -17   -0.12    0.10
 -12  -1  17    2.01    0.18
  12  -1 -17    1.98    0.17
  12   1  17    1.81    0.17
 -12  -1  17    2.32    0.19
 -12  -1 -17    2.14    0.18
  12  -1  17    2.30    0.17
 -12   1  17    2.50    0.19
 -12  -2  17    6.31    0.33
  12  -2 -17    6.30    0.31
 -12  -2  17    6.77    0.33
  12  -2  17    6.48    0.30
 -12  -2 -17    6.08    0.32
 -12   2  17    6.02    0.33
 -12  -3  17   15.96    0.83
 -12  -3  17   15.74    0.65
 -12  -3  17   17.21    0.64
 -12  -3 -17   16.74    0.63
 -12  -4  17    0.14    0.10
 -13   0 -17    0.01    0.09
  13   0  17    0.07    0.09
 -13   0  17   -0.25    0.11
  13   0 -17   -0.02    0.12
  13   1  17    2.18    0.18
 -13  -1  17    1.99    0.17
  13  -1 -17    1.95    0.17
 -13  -1  17    1.61    0.17
  13   1 -17    1.63    0.17
 -13   1  17    1.80    0.17
 -13  -1 -17    2.09    0.17
  13  -1  17    2.22    0.18
 -13  -2  17   15.00    0.62
 -13  -2  17   16.10    0.62
  13  -2 -17   15.60    0.60
 -13   2  17   14.65    0.62
  13  -2  17   15.40    0.60
 -13  -2 -17   15.13    0.61
 -13  -3  17    0.61    0.14
 -13  -3  17    0.50    0.09
 -13  -3 -17    0.47    0.07
 -14   0 -17    0.13    0.10
  14   0 -17    0.00    0.11
  14   0  17    0.27    0.09
 -14   0  17    0.06    0.11
 -14  -1  17   16.30    0.67
 -14  -1  17   16.52    0.68
  14   1  17   15.76    0.67
  14  -1 -17   17.31    0.67
 -14  -1 -17   16.53    0.67
  14   1 -17   16.92    0.68
  14  -1  17   17.61    0.67
 -14   1  17   16.89    0.67
 -14  -2  17    1.97    0.15
  14  -2 -17    1.75    0.12
 -14  -2  17    2.28    0.16
 -14   2  17    2.06    0.15
  14  -2  17    2.06    0.15
 -14  -2 -17    1.58    0.13
 -14  -3  17   18.32    0.88
 -14  -3  17   18.56    0.68
 -14  -3 -17   17.49    0.68
 -15   0 -17   -0.05    0.08
  15   0 -17    0.01    0.12
 -15   0  17    0.17    0.10
  15   0  17    0.04    0.08
 -15  -1  17    0.44    0.10
  15   1  17    0.70    0.11
  15  -1 -17    0.46    0.11
 -15  -1  17    0.40    0.11
  15   1 -17    0.43    0.11
  15  -1  17    0.39    0.09
 -15  -1 -17    0.50    0.09
 -15   1  17    0.59    0.10
 -15  -2  17    9.39    0.51
 -15  -2  17    9.45    0.41
 -15  -2  17   10.55    0.41
 -15  -2 -17   10.06    0.40
  15  -2  17   10.30    0.39
 -16   0  17    0.04    0.08
  16   0  17    0.05    0.07
  16   0 -17   -0.12    0.09
 -16  -1  17   19.70    0.76
  16  -1 -17   20.11    0.74
  16  -1  17   20.47    0.75
 -16   1  17   18.69    0.76
 -16  -1 -17   20.00    0.76
   0   0  18   87.64    3.26
   0   0  18   86.09    3.21
   0   0 -18   91.59    3.21
   0  -1  18    0.02    0.09
   0   1  18    0.06    0.09
   0  -1  18   -0.07    0.08
   0  -1 -18    0.01    0.09
   0  -2 -18   92.56    3.24
   0  -2  18   93.33    3.25
   0   2  18   81.37    4.37
   0  -2  18   90.87    3.31
   0  -3 -18   -0.04    0.09
   0  -3  18    0.09    0.09
   0  -3 -18    0.02    0.16
   0  -3  18    0.15    0.14
   0  -3  18   -0.03    0.11
   0  -4  18   17.65    0.85
   0  -4 -18   17.51    0.92
   0  -5 -18    0.14    0.15
   0  -5  18   -0.12    0.10
  -1   0 -18    1.96    0.16
   1   0  18    2.01    0.16
   1   0  18    1.62    0.15
  -1   0  18    1.91    0.16
   1   0 -18    1.61    0.16
  -1   0  18    1.73    0.15
  -1  -1  18    9.54    0.42
  -1  -1  18   10.35    0.43
   1  -1 -18    9.70    0.42
   1  -1  18    9.69    0.42
  -1  -1 -18   10.33    0.43
  -1   1  18    8.38    0.52
   1  -1  18    9.53    0.42
   1  -2 -18   19.02    0.70
  -1  -2  18   18.17    0.70
   1   2  18   16.00    0.92
   1  -2  18   18.11    0.70
   1  -2  18   18.46    0.73
  -1   2  18   15.96    0.92
  -1  -2 -18   18.90    0.70
  -1  -3  18   63.69    2.39
  -1  -3  18   68.29    2.85
   1  -3 -18   64.82    2.38
   1  -3 -18   64.67    3.07
  -1  -3  18   64.12    2.45
  -1  -3 -18   67.78    3.08
   1  -3  18   65.15    2.39
   1  -3  18   67.10    2.85
   1  -3  18   65.84    2.45
  -1  -3 -18   64.11    2.38
  -1  -4  18    2.65    0.24
  -1  -4  18    2.73    0.21
   1  -4 -18    2.71    0.29
   1  -4  18    2.78    0.25
  -1  -4 -18    2.81    0.28
   1  -5 -18   13.21    0.71
  -1  -5 -18   13.29    0.71
   1  -5  18   13.37    0.64
  -2   0  18  137.50    5.15
   2   0  18  141.13    5.23
  -2   0  18  147.48    5.23
   2   0 -18  145.42    5.15
  -2  -1  18    4.33    0.25
   2  -1 -18    4.49    0.25
  -2  -1  18    4.21    0.24
  -2  -1 -18    4.36    0.25
   2  -1  18    4.25    0.25
   2  -1  18    4.39    0.24
  -2   1  18    3.93    0.28
   2  -2 -18   67.14    2.37
  -2  -2  18   64.62    2.42
  -2  -2  18   65.55    2.37
   2   2  18   56.24    3.19
   2  -2  18   67.06    2.43
  -2   2  18   58.38    3.19
   2  -2  18   66.76    2.38
  -2  -2 -18   68.77    2.38
  -2  -2 -18   70.82    3.04
  -2  -3  18    7.49    0.35
   2  -3 -18    8.07    0.50
   2  -3 -18    7.48    0.34
  -2  -3  18    8.49    0.45
  -2  -3  18    6.75    0.37
   2  -3  18    7.46    0.45
  -2  -3 -18    7.28    0.49
   2  -3  18    7.69    0.34
  -2  -3 -18    7.41    0.34
   2  -3  18    7.62    0.39
   2  -4 -18   22.55    1.14
  -2  -4  18   21.07    1.02
  -2  -4  18   22.89    0.89
  -2  -4 -18   22.24    1.13
   2  -4  18   22.69    1.04
   2  -5 -18    0.13    0.15
   2  -5  18    0.06    0.12
  -2  -5 -18    0.09    0.14
   3   0  18   22.94    0.88
   3   0  18   21.84    0.88
  -3   0  18   22.83    0.88
  -3   0 -18   22.56    0.88
  -3   0  18   23.66    0.89
  -3   0  18   21.35    1.15
   3   0 -18   23.18    0.88
  -3  -1  18   18.76    0.74
  -3  -1  18   18.62    0.72
   3  -1 -18   17.72    0.72
  -3  -1 -18   19.39    0.73
   3  -1  18   18.09    0.73
  -3   1  18   17.05    0.94
   3  -1  18   18.24    0.72
  -3  -2  18    2.20    0.18
   3  -2 -18    1.96    0.15
  -3  -2  18    1.88    0.15
   3  -2  18    2.09    0.16
  -3   2  18    1.70    0.18
  -3  -2 -18    1.97    0.16
   3  -2  18    2.18    0.17
  -3  -2 -18    2.53    0.23
  -3  -3  18   35.89    1.33
  -3  -3  18   36.02    1.59
   3  -3 -18   36.74    1.73
   3  -3 -18   35.41    1.32
  -3  -3  18   35.36    1.37
   3  -3  18   36.21    1.60
  -3  -3 -18   34.95    1.33
   3  -3  18   35.75    1.33
  -3  -3 -18   35.53    1.73
   3  -4 -18    5.12    0.40
  -3  -4  18    4.57    0.29
   3  -4  18    5.22    0.35
  -3  -4 -18    4.38    0.37
   3  -5 -18   32.34    1.63
   3  -5  18   36.87    1.52
  -3  -5 -18   33.68    1.64
   4   0  18   37.56    1.41
   4   0 -18   38.51    1.41
  -4   0  18   39.86    1.43
  -4   0  18   34.93    1.87
  -4   0  18   37.20    1.41
  -4   0 -18   37.78    1.41
  -4  -1  18   -0.04    0.10
  -4  -1  18    0.03    0.09
   4  -1 -18   -0.11    0.10
   4  -1  18    0.00    0.09
  -4   1  18    0.12    0.09
  -4  -1 -18    0.14    0.10
   4  -1  18   -0.01    0.08
  -4   1  18    0.00    0.09
   4  -2 -18   34.35    1.34
  -4  -2  18   35.72    1.38
  -4  -2  18   35.73    1.35
   4  -2  18   35.32    1.34
   4  -2  18   38.55    1.60
  -4  -2 -18   36.68    1.35
  -4  -2 -18   35.02    1.72
  -4  -3  18    8.32    0.41
  -4  -3  18    8.64    0.39
   4  -3 -18    9.12    0.54
   4  -3 -18    8.64    0.37
  -4  -3 -18    8.35    0.38
  -4  -3 -18    8.49    0.38
   4  -3  18    9.23    0.49
  -4  -3 -18    8.61    0.52
   4  -3  18    8.81    0.38
  -4  -4  18   22.77    0.91
   4  -4 -18   22.64    1.16
  -4  -4 -18   23.62    1.16
   4  -4  18   23.29    1.07
   4  -5 -18    0.29    0.14
  -4  -5 -18    0.37    0.14
   4  -5  18    0.40    0.12
   5   0  18    0.14    0.08
   5   0 -18    0.01    0.11
  -5   0  18    0.05    0.10
  -5   0  18    0.22    0.10
  -5   0  18    0.15    0.10
  -5   0 -18    0.10    0.09
  -5  -1  18    5.18    0.29
   5  -1 -18    5.23    0.29
  -5  -1  18    5.19    0.29
  -5   1  18    4.58    0.33
  -5  -1 -18    5.28    0.29
  -5  -1 -18    5.86    0.35
  -5   1  18    5.48    0.28
   5  -1  18    5.25    0.28
  -5  -2  18    1.48    0.16
   5  -2 -18    1.67    0.15
  -5  -2  18    1.85    0.16
   5  -2  18    1.71    0.19
  -5  -2 -18    1.64    0.15
   5  -2  18    1.65    0.15
  -5  -2 -18    1.70    0.20
   5  -3 -18   27.12    1.32
  -5  -3  18   27.05    1.05
   5  -3 -18   26.31    1.00
  -5  -3  18   25.10    1.31
  -5  -3  18   26.96    1.01
  -5  -3 -18   26.57    1.01
  -5  -3 -18   26.38    1.31
  -5  -3 -18   26.01    1.01
   5  -3  18   27.37    1.01
   5  -3  18   27.80    1.22
  -5  -4  18    6.35    0.33
   5  -4 -18    5.98    0.43
  -5  -4 -18    6.29    0.42
   5  -4  18    6.78    0.39
   5  -5  18   37.31    1.55
  -5  -5 -18   33.11    1.66
  -6   0  18  184.30    6.45
  -6   0 -18  178.33    6.34
  -6   0  18  157.81    8.56
   6   0  18  180.55    6.35
   6   0 -18  182.41    6.34
  -6   0  18  173.68    6.34
  -6  -1  18    0.03    0.10
   6  -1 -18   -0.14    0.10
  -6  -1  18   -0.17    0.09
   6  -1  18    0.01    0.10
  -6   1  18    0.24    0.11
   6  -1  18   -0.06    0.09
  -6  -1 -18    0.11    0.10
  -6  -2  18   58.76    2.20
   6  -2 -18   58.54    2.15
  -6  -2  18   57.64    2.16
   6  -2  18   60.93    2.55
   6  -2  18   59.50    2.16
  -6  -2 -18   59.31    2.16
  -6  -2 -18   56.87    2.75
  -6  -3  18    1.23    0.13
   6  -3 -18    1.20    0.20
  -6  -3  18    1.12    0.17
  -6  -3  18    1.26    0.16
   6  -3 -18    1.09    0.11
   6  -3  18    1.33    0.17
   6  -3  18    1.12    0.12
  -6  -3 -18    1.03    0.18
  -6  -3 -18    1.01    0.12
  -6  -4  18    3.70    0.24
  -6  -4  18    3.90    0.29
   6  -4  18    4.05    0.29
  -6  -4 -18    3.74    0.31
  -6  -5 -18    2.32    0.22
   6  -5  18    2.77    0.21
   7   0 -18   11.55    0.51
  -7   0  18   11.85    0.51
  -7   0  18   11.14    0.51
  -7   0 -18   11.82    0.51
   7   0  18   10.77    0.49
  -7  -1  18   10.81    0.49
   7  -1 -18   10.94    0.49
  -7  -1  18   11.15    0.49
   7  -1  18   11.11    0.55
   7  -1  18   10.89    0.48
  -7  -1 -18   11.14    0.49
   7   1 -18   10.42    0.52
  -7   1  18   11.01    0.49
  -7  -2  18    9.15    0.44
   7  -2 -18    9.91    0.42
  -7  -2  18    9.38    0.43
   7  -2  18    9.62    0.42
  -7  -2 -18    9.37    0.43
  -7  -2 -18    9.59    0.43
   7  -2  18    9.40    0.50
   7  -3 -18    1.01    0.11
  -7  -3  18    1.12    0.15
  -7  -3  18    1.00    0.12
  -7  -3  18    1.01    0.17
   7  -3 -18    1.10    0.22
   7  -3  18    0.91    0.11
  -7  -3 -18    0.94    0.12
   7  -3  18    1.10    0.16
  -7  -3 -18    0.96    0.17
  -7  -4  18   14.33    0.74
  -7  -4 -18   13.74    0.74
   7  -4  18   15.36    0.70
   7  -5  18    1.03    0.13
   8   0  18   34.20    1.35
  -8   0  18   36.91    1.37
   8   0 -18   35.68    1.35
  -8   0 -18   35.30    1.35
  -8  -1  18   -0.19    0.11
   8  -1 -18    0.09    0.12
  -8  -1  18    0.11    0.11
  -8   1  18    0.12    0.11
  -8  -1 -18    0.23    0.11
   8   1 -18   -0.16    0.14
  -8  -1 -18    0.03    0.11
   8  -1  18    0.04    0.10
   8  -1  18   -0.02    0.10
  -8  -2  18   72.34    2.75
  -8  -2  18   78.43    2.81
   8  -2 -18   76.86    2.75
   8  -2  18   72.87    3.24
   8  -2  18   77.41    2.76
  -8  -2 -18   75.13    2.76
   8  -3 -18    4.00    0.22
  -8  -3  18    4.36    0.25
  -8  -3  18    4.31    0.27
  -8  -3  18    4.41    0.32
  -8  -3 -18    4.16    0.24
   8  -3  18    4.54    0.23
   8  -3  18    4.87    0.31
  -8  -4  18   19.17    0.98
   8  -4  18   20.56    0.92
   8  -5  18    0.52    0.10
  -9   0 -18    1.59    0.18
  -9   0  18    1.37    0.16
  -9   0 -18    1.47    0.16
   9   0 -18    1.75    0.19
   9   0  18    2.13    0.18
   9  -1 -18    3.21    0.22
  -9  -1  18    3.35    0.25
  -9  -1  18    2.76    0.21
  -9  -1 -18    3.46    0.25
   9   1 -18    3.79    0.27
  -9  -1 -18    3.06    0.23
   9  -1  18    3.03    0.23
  -9   1  18    3.24    0.23
  -9  -2  18    0.30    0.11
  -9  -2  18    0.34    0.13
   9  -2 -18    0.39    0.12
  -9  -2 -18    0.42    0.11
   9  -2  18    0.59    0.12
   9  -2  18    0.53    0.11
  -9  -3  18   18.21    0.71
  -9  -3  18   18.00    0.73
  -9  -3  18   18.04    0.91
   9  -3  18   17.97    0.69
   9  -3  18   17.73    0.84
  -9  -3 -18   18.15    0.70
  -9  -4  18    1.60    0.17
   9  -4  18    1.48    0.15
 -10   0 -18    0.43    0.13
 -10   0  18    0.49    0.12
  10   0  18    0.44    0.12
  10   0 -18    0.40    0.15
 -10  -1  18    0.80    0.14
  10  -1 -18    0.68    0.15
  10   1  18    0.51    0.14
 -10  -1  18    0.43    0.13
  10   1 -18    0.81    0.16
  10  -1  18    0.54    0.12
 -10  -1 -18    0.44    0.12
 -10   1  18    0.53    0.14
 -10  -2  18    9.01    0.42
  10  -2 -18    9.05    0.41
 -10  -2  18    9.27    0.43
 -10  -2 -18    9.12    0.42
  10  -2  18    9.75    0.42
 -10  -3  18    0.21    0.13
 -10  -3  18    0.09    0.09
 -10  -3  18    0.17    0.11
  10  -3  18    0.01    0.06
 -10  -3 -18    0.10    0.08
  10  -3  18    0.12    0.10
 -10  -4  18    2.04    0.18
  10  -4  18    1.72    0.15
 -11   0  18    4.03    0.27
 -11   0 -18    3.92    0.26
  11   0  18    4.18    0.27
  11   0 -18    4.08    0.29
  11   1  18   17.17    0.75
  11  -1 -18   18.54    0.74
 -11  -1  18   19.07    0.76
 -11  -1  18   18.07    0.75
  11  -1  18   18.71    0.74
  11   1 -18   18.35    0.76
 -11   1  18   18.70    0.76
 -11  -1 -18   19.05    0.75
  11  -2 -18    5.54    0.29
 -11  -2  18    5.04    0.30
 -11  -2  18    5.48    0.30
  11  -2  18    5.86    0.28
 -11  -2 -18    5.33    0.29
 -11  -3  18   30.84    1.10
 -11  -3  18   30.05    1.41
 -11  -3  18   28.64    1.12
 -11  -3 -18   29.76    1.09
  11  -3  18   27.39    1.29
 -11  -4  18    0.93    0.13
  11  -4  18    0.90    0.11
  12   0 -18   38.80    1.48
  12   0  18   40.46    1.48
 -12   0 -18   39.20    1.48
 -12   0  18   39.00    1.50
  12  -1 -18    0.36    0.13
 -12  -1  18    0.29    0.12
 -12  -1  18    0.45    0.12
  12   1  18    0.57    0.12
 -12   1  18    0.53    0.13
 -12  -1 -18    0.27    0.11
  12  -1  18    0.35    0.11
  12   1 -18    0.23    0.12
 -12  -2  18   18.45    0.73
 -12  -2  18   18.50    0.74
  12  -2 -18   18.38    0.72
 -12  -2 -18   18.14    0.73
  12  -2  18   19.32    0.72
 -12  -3  18    1.55    0.17
 -12  -3  18    1.23    0.12
 -12  -3  18    1.48    0.12
 -12  -3 -18    1.25    0.10
  13   0  18    0.00    0.10
 -13   0  18    0.09    0.11
 -13   0 -18    0.27    0.11
  13   0 -18   -0.01    0.12
  13  -1 -18    0.57    0.13
 -13  -1  18    0.70    0.13
 -13  -1  18    0.78    0.13
  13   1  18    0.96    0.13
 -13  -1 -18    0.78    0.12
  13  -1  18    0.91    0.12
  13   1 -18    0.57    0.12
 -13   1  18    0.97    0.13
 -13  -2  18    2.34    0.17
  13  -2 -18    2.49    0.18
 -13  -2  18    2.44    0.17
 -13  -2 -18    2.66    0.18
  13  -2  18    2.57    0.17
 -13  -3  18    0.45    0.08
 -13  -3  18    0.59    0.13
 -13  -3 -18    0.43    0.06
 -14   0 -18   55.73    2.10
  14   0 -18   57.55    2.10
 -14   0  18   57.86    2.13
  14   0  18   57.96    2.10
  14   1  18    0.30    0.10
 -14  -1  18    0.48    0.11
  14  -1 -18    0.55    0.11
 -14  -1  18    0.45    0.11
 -14   1  18    0.36    0.10
  14   1 -18    0.19    0.12
  14  -1  18    0.36    0.09
 -14  -1 -18    0.30    0.09
 -14  -2  18   23.62    0.92
  14  -2 -18   22.07    0.88
 -14  -2  18   24.92    0.91
 -14  -2 -18   24.60    0.90
  14  -2  18   25.07    0.89
  15   0 -18    0.07    0.10
  15   0  18   -0.01    0.08
 -15   0 -18    0.02    0.08
 -15   0  18   -0.01    0.09
 -15  -1  18    3.06    0.20
  15   1  18    3.29    0.20
 -15  -1  18    3.72    0.20
  15  -1 -18    3.37    0.20
  15  -1  18    3.61    0.19
  15   1 -18    2.97    0.23
 -15   1  18    3.44    0.20
 -15  -1 -18    3.37    0.20
 -15  -2  18    2.49    0.16
 -15  -2 -18    2.32    0.15
   0   0 -19    0.06    0.10
   0   0  19   -0.12    0.08
   0   0  19   -0.02    0.08
   0  -1 -19   -0.08    0.10
   0  -1  19   -0.03    0.08
   0  -1  19    0.10    0.09
   0  -2 -19    0.21    0.10
   0  -2  19    0.24    0.11
   0  -2  19    0.07    0.09
   0  -3  19    0.16    0.14
   0  -3 -19    0.26    0.17
   0  -3  19    0.05    0.08
   0  -3  19   -0.01    0.12
   0  -3 -19    0.14    0.10
   0  -4 -19    3.82    0.35
   0  -4  19    3.44    0.29
   0  -5  19    0.04    0.10
   0  -5 -19    0.05    0.14
  -1   0  19    0.10    0.08
   1   0  19    0.12    0.09
   1   0  19    0.09    0.08
   1   0 -19   -0.11    0.10
  -1   0  19   -0.01    0.09
  -1   0 -19    0.01    0.09
   1  -1 -19    3.42    0.24
  -1  -1  19    3.88    0.23
  -1  -1  19    3.68    0.23
   1  -1  19    3.87    0.23
   1  -1  19    3.94    0.24
  -1   1  19    3.00    0.25
  -1  -1 -19    3.69    0.24
  -1  -2  19    0.18    0.11
   1  -2 -19    0.26    0.11
  -1  -2  19    0.03    0.09
  -1  -2 -19    0.35    0.14
   1  -2  19    0.09    0.10
  -1  -2 -19    0.03    0.10
   1  -2  19    0.10    0.09
  -1  -3  19    0.80    0.17
   1  -3 -19    0.78    0.11
   1  -3 -19    0.70    0.19
  -1  -3  19    0.67    0.11
  -1  -3  19    0.97    0.15
  -1  -3 -19    0.83    0.11
   1  -3  19    0.65    0.11
  -1  -3 -19    0.92    0.20
   1  -3  19    0.94    0.14
   1  -3  19    0.74    0.16
  -1  -4  19  106.99    4.67
   1  -4 -19  109.79    5.07
   1  -4  19  117.20    4.69
  -1  -4 -19  104.27    5.06
   1  -5 -19    0.55    0.16
   1  -5  19    0.31    0.11
  -1  -5 -19    0.37    0.15
  -2   0  19    0.11    0.09
  -2   0  19   -0.02    0.09
   2   0  19    0.07    0.09
   2   0  19   -0.04    0.09
   2   0 -19    0.10    0.10
  -2   0 -19    0.07    0.10
  -2  -1  19  148.15    5.22
  -2  -1  19  143.77    5.31
   2  -1 -19  151.47    5.22
  -2   1  19  124.82    7.03
   2  -1  19  146.89    5.22
   2  -1  19  146.17    5.31
  -2  -1 -19  153.05    5.22
   2  -2 -19    3.91    0.24
  -2  -2  19    3.97    0.26
  -2  -2  19    4.03    0.24
   2  -2  19    3.89    0.26
  -2  -2 -19    4.41    0.33
   2  -2  19    3.96    0.24
  -2  -2 -19    4.13    0.25
  -2  -3  19    3.95    0.30
   2  -3 -19    4.14    0.35
   2  -3 -19    3.77    0.22
  -2  -3  19    3.56    0.23
  -2  -3  19    3.62    0.26
  -2  -3 -19    3.56    0.23
   2  -3  19    3.70    0.31
  -2  -3 -19    3.64    0.32
   2  -3  19    3.78    0.23
  -2  -4  19    3.02    0.26
  -2  -4  19    3.05    0.22
   2  -4 -19    3.48    0.31
  -2  -4 -19    3.24    0.29
   2  -4  19    3.42    0.29
   2  -5 -19    5.32    0.37
  -2  -5 -19    5.47    0.36
   2  -5  19    5.61    0.32
  -3   0 -19   -0.03    0.10
   3   0 -19    0.01    0.11
   3   0  19   -0.09    0.07
   3   0  19    0.09    0.09
  -3   0  19    0.01    0.09
  -3   0  19    0.00    0.09
  -3  -1  19   12.33    0.51
  -3  -1  19   12.31    0.52
   3  -1 -19   12.43    0.51
   3  -1  19   12.08    0.50
   3  -1  19   11.85    0.51
  -3  -1 -19   12.74    0.51
  -3   1  19    9.94    0.63
   3  -2 -19   28.89    1.11
  -3  -2  19   28.32    1.14
  -3  -2  19   28.44    1.12
   3  -2  19   29.43    1.15
  -3  -2 -19   29.78    1.12
   3  -2  19   29.31    1.12
  -3  -2 -19   30.72    1.43
   3  -2  19   30.31    1.33
  -3  -3  19    5.63    0.37
  -3  -3  19    6.10    0.33
   3  -3 -19    6.24    0.43
  -3  -3  19    6.05    0.30
   3  -3 -19    5.70    0.29
   3  -3  19    6.56    0.39
  -3  -3 -19    5.47    0.30
   3  -3  19    6.34    0.30
  -3  -3 -19    6.41    0.42
   3  -4 -19    0.02    0.16
  -3  -4  19    0.00    0.11
  -3  -4 -19    0.06    0.15
   3  -4  19   -0.04    0.12
   3  -5 -19    9.07    0.54
  -3  -5 -19    9.94    0.54
   3  -5  19   10.54    0.50
  -4   0  19   -0.02    0.10
   4   0 -19   -0.09    0.11
  -4   0  19    0.03    0.10
  -4   0 -19   -0.02    0.10
   4   0  19    0.08    0.09
  -4  -1  19   80.94    2.90
   4  -1 -19   80.86    2.89
  -4  -1  19   82.23    2.95
  -4  -1 -19   84.18    2.90
  -4   1  19   67.82    3.89
   4  -1  19   81.17    2.90
  -4  -2  19    6.86    0.36
   4  -2 -19    7.16    0.35
  -4  -2  19    7.09    0.35
  -4  -2 -19    7.42    0.36
   4  -2  19    7.72    0.35
  -4  -2 -19    7.17    0.45
   4  -2  19    7.63    0.43
  -4  -3  19   67.17    2.43
   4  -3 -19   64.27    2.41
   4  -3 -19   66.73    3.12
  -4  -3  19   65.57    2.48
  -4  -3 -19   66.90    3.11
  -4  -3 -19   66.42    2.42
   4  -3  19   66.95    2.42
   4  -3  19   67.10    2.88
  -4  -3 -19   67.36    2.42
  -4  -4  19   -0.07    0.11
   4  -4 -19    0.15    0.16
   4  -4  19    0.11    0.12
  -4  -4 -19    0.09    0.14
  -4  -5 -19    3.68    0.28
   4  -5  19    3.73    0.25
  -5   0  19   -0.06    0.10
   5   0  19    0.02    0.08
   5   0 -19    0.14    0.11
  -5   0 -19   -0.03    0.09
  -5   0  19    0.03    0.10
  -5   0  19   -0.04    0.11
  -5  -1  19    0.88    0.14
  -5  -1  19    0.86    0.13
   5  -1 -19    1.04    0.14
  -5  -1 -19    0.75    0.14
  -5   1  19    0.86    0.13
  -5  -1 -19    0.94    0.13
   5  -1  19    0.74    0.13
  -5  -2  19    2.73    0.20
  -5  -2  19    2.92    0.22
   5  -2 -19    2.21    0.17
  -5  -2 -19    2.94    0.26
   5  -2  19    2.96    0.26
   5  -2  19    2.57    0.19
  -5  -2 -19    2.64    0.19
   5  -3 -19    8.86    0.38
   5  -3 -19    9.29    0.55
  -5  -3  19    9.04    0.40
  -5  -3  19    8.82    0.42
  -5  -3 -19    8.66    0.53
   5  -3  19    9.45    0.39
   5  -3  19    9.78    0.50
  -5  -3 -19    8.28    0.40
  -5  -3 -19    9.08    0.39
  -5  -4  19   43.59    1.69
   5  -4 -19   42.59    2.12
  -5  -4 -19   45.08    2.12
   5  -4  19   48.12    1.97
  -5  -5 -19    0.10    0.11
   5  -5  19    0.07    0.10
   6   0  19    0.03    0.09
  -6   0  19   -0.11    0.10
  -6   0 -19   -0.01    0.10
  -6   0  19    0.00    0.10
   6   0 -19   -0.09    0.12
   6  -1 -19   11.12    0.49
  -6  -1  19   11.34    0.49
  -6  -1  19   10.82    0.49
   6  -1  19   10.58    0.48
   6  -1  19   10.94    0.56
  -6   1  19   11.57    0.49
  -6  -1 -19   11.13    0.49
  -6  -2  19    1.33    0.15
   6  -2 -19    1.49    0.15
  -6  -2  19    1.50    0.16
  -6  -2 -19    1.58    0.15
  -6  -2 -19    1.44    0.19
   6  -2  19    1.90    0.19
   6  -2  19    1.52    0.15
  -6  -3  19    6.75    0.42
  -6  -3  19    7.10    0.33
   6  -3 -19    7.25    0.46
   6  -3 -19    6.93    0.31
  -6  -3  19    6.85    0.35
  -6  -3 -19    6.64    0.43
   6  -3  19    7.36    0.41
  -6  -3 -19    6.64    0.32
   6  -3  19    7.36    0.32
  -6  -4  19    1.16    0.14
  -6  -4 -19    1.24    0.17
   6  -4  19    1.22    0.16
   6  -5  19    0.26    0.10
  -7   0  19   -0.05    0.11
   7   0 -19   -0.19    0.12
  -7   0  19    0.03    0.11
   7   0  19   -0.03    0.09
  -7   0 -19    0.05    0.11
  -7  -1  19    3.44    0.24
  -7  -1  19    3.85    0.26
   7  -1 -19    3.03    0.22
   7  -1  19    3.70    0.27
  -7   1  19    3.68    0.24
   7   1 -19    3.06    0.24
  -7  -1 -19    3.40    0.25
   7  -1  19    3.50    0.23
   7  -2 -19   56.92    2.06
  -7  -2  19   55.60    2.07
  -7  -2  19   54.76    2.11
   7  -2  19   56.62    2.07
  -7  -2 -19   56.09    2.07
   7  -2  19   56.07    2.44
  -7  -2 -19   56.80    2.07
  -7  -3  19    0.99    0.16
   7  -3 -19    0.86    0.18
   7  -3 -19    1.06    0.10
  -7  -3  19    0.98    0.12
  -7  -3  19    1.07    0.14
   7  -3  19    0.94    0.11
   7  -3  19    0.99    0.16
  -7  -3 -19    1.06    0.12
  -7  -4  19   49.00    1.90
  -7  -4  19   49.55    2.38
   7  -4  19   56.28    2.22
  -7  -4 -19   49.16    2.37
   7  -5  19    0.08    0.08
  -8   0  19   -0.19    0.11
  -8   0 -19    0.19    0.11
   8   0 -19   -0.05    0.13
  -8   0  19    0.14    0.11
   8   0  19    0.01    0.08
   8  -1 -19   17.00    0.68
  -8  -1  19   16.64    0.69
  -8  -1  19   17.30    0.68
   8  -1  19   16.65    0.68
  -8  -1 -19   17.00    0.69
   8   1 -19   15.94    0.70
  -8   1  19   16.79    0.69
  -8  -1 -19   17.25    0.68
   8  -1  19   14.88    0.77
   8  -2 -19    0.39    0.11
  -8  -2  19    0.46    0.12
  -8  -2  19    0.55    0.13
   8  -2 -19    0.35    0.15
  -8  -2 -19    0.36    0.11
   8  -2  19    0.47    0.12
   8  -2  19    0.39    0.10
  -8  -3  19   29.96    1.07
  -8  -3  19   26.93    1.37
  -8  -3  19   28.35    1.10
   8  -3 -19   25.81    1.04
   8  -3  19   28.46    1.05
   8  -3  19   28.51    1.27
  -8  -3 -19   30.12    1.07
  -8  -4  19    0.82    0.14
   8  -4  19    1.24    0.15
  -9   0  19    0.04    0.11
   9   0  19    0.08    0.10
  -9   0 -19    0.06    0.11
   9   0 -19    0.02    0.13
  -9   0 -19    0.01    0.12
   9  -1 -19    2.97    0.22
  -9  -1  19    3.38    0.25
  -9  -1  19    3.11    0.23
   9  -1  19    3.18    0.23
  -9  -1 -19    3.34    0.22
   9   1 -19    3.06    0.24
  -9   1  19    3.14    0.22
  -9  -1 -19    3.27    0.23
  -9  -2  19   -0.09    0.11
   9  -2 -19   -0.04    0.10
  -9  -2  19    0.27    0.11
   9  -2  19    0.11    0.10
  -9  -2 -19    0.05    0.10
   9  -2  19    0.02    0.09
  -9  -3  19    3.79    0.29
  -9  -3  19    3.45    0.22
  -9  -3  19    3.70    0.23
   9  -3  19    3.73    0.26
   9  -3  19    3.51    0.19
  -9  -3 -19    3.94    0.21
  -9  -4  19   10.25    0.56
   9  -4  19   11.21    0.52
  10   0 -19    0.05    0.14
 -10   0 -19    0.05    0.11
  10   0  19   -0.06    0.10
 -10   0  19    0.03    0.11
 -10  -1  19  127.08    4.65
  10  -1 -19  128.54    4.64
 -10  -1  19  129.24    4.73
  10   1  19  124.11    4.66
 -10   1  19  129.68    4.72
  10   1 -19  125.02    4.65
  10  -1  19  131.43    4.65
 -10  -1 -19  132.94    4.65
 -10  -2  19    0.81    0.13
 -10  -2  19    0.91    0.13
  10  -2 -19    0.85    0.12
  10  -2  19    0.85    0.12
 -10  -2 -19    0.72    0.12
 -10  -3  19   23.12    0.94
 -10  -3  19   23.82    1.18
 -10  -3  19   26.11    0.92
 -10  -3 -19   26.29    0.92
  10  -3  19   22.54    0.89
  10  -3  19   23.91    1.08
 -10  -4  19    0.25    0.11
  10  -4  19    0.33    0.09
 -11   0  19   -0.07    0.11
  11   0 -19   -0.02    0.13
  11   0  19   -0.09    0.09
 -11   0 -19    0.01    0.10
  11   1  19    0.03    0.09
 -11  -1  19    0.16    0.12
 -11  -1  19    0.29    0.12
  11  -1 -19    0.21    0.12
 -11   1  19    0.08    0.11
  11   1 -19    0.21    0.14
  11  -1  19    0.24    0.10
 -11  -1 -19    0.03    0.10
 -11  -2  19    6.87    0.35
 -11  -2  19    7.42    0.36
  11  -2 -19    7.64    0.34
 -11  -2 -19    7.76    0.35
  11  -2  19    7.53    0.34
 -11  -3  19    5.27    0.25
 -11  -3  19    4.77    0.32
 -11  -3  19    4.39    0.25
 -11  -3 -19    4.98    0.23
  12   0  19    0.05    0.10
 -12   0  19   -0.02    0.11
 -12   0 -19   -0.02    0.10
  12   0 -19   -0.05    0.13
 -12  -1  19   15.39    0.64
 -12  -1  19   14.51    0.63
  12   1  19   15.17    0.63
  12  -1 -19   15.82    0.63
 -12  -1 -19   16.15    0.63
 -12   1  19   15.13    0.63
  12  -1  19   15.95    0.63
  12   1 -19   15.25    0.65
 -12  -2  19    4.77    0.27
  12  -2 -19    4.78    0.25
 -12  -2  19    5.01    0.27
 -12  -2 -19    4.96    0.26
  12  -2  19    4.91    0.25
 -12  -3  19    4.49    0.22
 -12  -3  19    4.62    0.29
 -12  -3  19    4.10    0.22
 -12  -3 -19    4.58    0.21
 -13   0 -19   -0.01    0.10
  13   0  19    0.09    0.09
  13   0 -19   -0.08    0.12
 -13   0  19   -0.04    0.10
  13   1  19    1.00    0.13
 -13  -1  19    0.89    0.13
 -13  -1  19    1.00    0.13
  13  -1 -19    0.82    0.13
 -13  -1 -19    1.10    0.12
 -13   1  19    0.95    0.13
  13  -1  19    1.04    0.12
  13   1 -19    0.89    0.16
 -13  -2  19    1.59    0.14
  13  -2 -19    1.30    0.11
 -13  -2  19    1.37    0.13
 -13  -2 -19    1.27    0.12
  13  -2  19    1.47    0.11
  14   0 -19    0.05    0.11
 -14   0  19   -0.06    0.09
 -14   0 -19    0.01    0.08
  14   0  19    0.09    0.09
  14  -1 -19   12.24    0.49
 -14  -1  19   12.43    0.50
  14   1  19   11.85    0.50
 -14  -1  19   11.79    0.49
  14   1 -19   11.53    0.51
 -14  -1 -19   12.41    0.49
 -14   1  19   11.64    0.49
  14  -1  19   12.77    0.49
 -14  -2  19    1.07    0.13
 -14  -2  19    0.99    0.11
 -14  -2  19    0.70    0.10
  14  -2  19    0.89    0.08
 -14  -2 -19    1.05    0.09
 -15   0  19    0.01    0.08
  15   0  19    0.02    0.07
  15   0 -19   -0.02    0.10
  15  -1 -19    0.39    0.09
 -15  -1  19    0.59    0.09
  15  -1  19    0.54    0.08
 -15  -1 -19    0.49    0.08
   0   0 -20  108.54    3.89
   0   0  20  105.66    3.89
   0   0  20  107.92    3.95
   0  -1 -20    0.03    0.11
   0  -1  20   -0.04    0.08
   0  -1  20    0.06    0.10
   0  -2  20   22.93    0.90
   0  -2  20   22.31    0.92
   0  -2 -20   24.07    0.90
   0  -3  20   -0.01    0.13
   0  -3 -20    0.02    0.09
   0  -3  20   -0.01    0.09
   0  -3 -20    0.08    0.16
   0  -3  20   -0.02    0.11
   0  -4  20   12.17    0.60
   0  -4 -20   11.69    0.67
   0  -5  20    0.08    0.09
   0  -5 -20   -0.08    0.12
   1   0 -20    2.33    0.19
  -1   0  20    2.56    0.19
  -1   0 -20    2.31    0.18
   1   0  20    2.40    0.18
  -1   0  20    1.98    0.17
   1   0  20    2.52    0.18
   1  -1 -20    2.06    0.17
  -1  -1  20    2.19    0.18
  -1  -1  20    1.72    0.16
   1  -1  20    1.69    0.15
   1  -1  20    1.78    0.16
  -1  -1 -20    1.62    0.16
  -1  -2  20   30.55    1.19
   1  -2 -20   31.16    1.18
  -1  -2  20   31.11    1.22
   1  -2  20   31.30    1.19
  -1  -2 -20   30.93    1.18
  -1  -2 -20   32.52    1.52
   1  -2  20   31.96    1.22
  -1  -3  20   30.59    1.18
  -1  -3  20   30.85    1.22
   1  -3 -20   31.18    1.54
  -1  -3  20   33.49    1.42
   1  -3 -20   30.56    1.17
   1  -3  20   32.40    1.23
  -1  -3 -20   30.92    1.17
   1  -3  20   30.64    1.18
  -1  -3 -20   30.94    1.54
   1  -3  20   33.45    1.43
   1  -4 -20    7.16    0.48
  -1  -4  20    7.98    0.43
  -1  -4 -20    7.64    0.49
   1  -4  20    8.44    0.45
   1  -5 -20   21.25    1.03
   1  -5  20   20.07    0.94
  -1  -5 -20   21.66    1.03
  -2   0 -20   51.91    1.93
  -2   0  20   54.30    1.95
   2   0 -20   53.67    1.93
   2   0  20   50.68    1.93
   2   0  20   50.74    1.95
  -2   0  20   50.92    1.93
   2  -1 -20   -0.06    0.10
  -2  -1  20    0.06    0.10
  -2  -1  20    0.06    0.09
  -2  -1 -20    0.12    0.10
   2  -1  20    0.04    0.10
   2  -1  20    0.05    0.09
  -2  -2  20   42.01    1.62
   2  -2 -20   40.63    1.58
  -2  -2  20   42.35    1.59
  -2  -2 -20   42.52    1.59
   2  -2  20   41.73    1.59
  -2  -2 -20   46.23    2.03
   2  -2  20   43.08    1.63
  -2  -3  20    3.81    0.23
  -2  -3  20    4.01    0.30
   2  -3 -20    3.84    0.23
   2  -3 -20    3.88    0.35
  -2  -3  20    3.55    0.26
  -2  -3 -20    3.57    0.34
   2  -3  20    3.92    0.31
  -2  -3 -20    3.52    0.23
   2  -3  20    3.65    0.22
  -2  -4  20    3.15    0.25
   2  -4 -20    3.39    0.30
  -2  -4  20    3.09    0.23
   2  -4  20    3.29    0.28
  -2  -4 -20    3.38    0.31
   2  -5 -20    2.24    0.21
   2  -5  20    1.81    0.17
  -2  -5 -20    2.02    0.20
  -3   0  20   23.00    0.92
   3   0  20   22.81    0.91
   3   0 -20   23.28    0.92
  -3   0 -20   22.98    0.91
   3   0  20   23.24    0.92
  -3   0  20   24.67    0.92
  -3  -1  20   34.44    1.29
  -3  -1  20   35.03    1.31
   3  -1 -20   34.30    1.29
   3  -1  20   33.46    1.29
   3  -1  20   32.78    1.31
  -3  -1 -20   34.43    1.29
  -3  -2  20    3.68    0.24
   3  -2 -20    3.42    0.24
  -3  -2  20    3.77    0.25
   3  -2  20    3.53    0.29
   3  -2  20    3.67    0.26
  -3  -2 -20    3.50    0.32
   3  -2  20    3.39    0.23
  -3  -2 -20    3.96    0.25
  -3  -3  20   48.25    1.86
   3  -3 -20   47.94    1.79
   3  -3 -20   51.14    2.34
  -3  -3  20   48.27    2.15
  -3  -3  20   47.62    1.81
  -3  -3 -20   49.47    1.80
   3  -3  20   49.70    1.81
  -3  -3 -20   49.66    2.33
   3  -3  20   50.78    2.16
   3  -4 -20    0.40    0.17
  -3  -4  20    0.29    0.11
   3  -4  20    0.28    0.13
  -3  -4 -20    0.21    0.15
  -3  -5 -20   19.50    1.01
   3  -5  20   22.14    0.94
   4   0 -20   36.63    1.34
  -4   0  20   35.03    1.34
  -4   0 -20   34.98    1.34
   4   0  20   34.35    1.34
  -4   0  20   35.74    1.35
   4  -1 -20   16.52    0.67
  -4  -1  20   16.14    0.68
  -4  -1  20   16.64    0.69
  -4  -1 -20   16.79    0.68
   4  -1  20   16.51    0.67
  -4  -2  20    1.12    0.15
  -4  -2  20    1.17    0.15
   4  -2 -20    1.12    0.13
  -4  -2 -20    1.14    0.18
   4  -2  20    0.98    0.12
  -4  -2 -20    1.16    0.14
   4  -2  20    1.14    0.17
  -4  -3  20    2.98    0.22
   4  -3 -20    3.48    0.30
   4  -3 -20    2.84    0.20
  -4  -3  20    3.15    0.22
   4  -3  20    3.36    0.21
   4  -3  20    3.15    0.28
  -4  -3 -20    3.04    0.29
  -4  -3 -20    3.74    0.21
  -4  -3 -20    3.32    0.22
  -4  -4  20    0.63    0.12
   4  -4 -20    0.33    0.16
  -4  -4 -20    0.30    0.15
   4  -4  20    0.34    0.13
   4  -5  20    1.33    0.14
  -5   0  20   22.03    0.88
   5   0 -20   22.04    0.88
  -5   0  20   21.78    0.88
  -5   0 -20   22.25    0.88
  -5  -1  20   13.75    0.57
  -5  -1  20   12.73    0.57
   5  -1 -20   13.51    0.56
  -5  -1 -20   13.50    0.56
  -5   1  20   12.98    0.56
   5  -1  20   13.28    0.56
  -5  -1 -20   12.90    0.69
   5  -2 -20    8.82    0.41
  -5  -2  20    8.60    0.41
  -5  -2  20    8.68    0.43
  -5  -2 -20    9.32    0.42
   5  -2  20    8.74    0.41
  -5  -2 -20    9.10    0.53
   5  -2  20    9.78    0.50
  -5  -3  20    9.96    0.43
  -5  -3  20   10.01    0.45
   5  -3 -20    9.74    0.57
   5  -3 -20    8.96    0.40
  -5  -3 -20    9.16    0.55
   5  -3  20   10.07    0.41
  -5  -3 -20    9.84    0.42
   5  -3  20    9.88    0.52
   5  -4 -20    8.24    0.51
  -5  -4  20    9.31    0.41
  -5  -4 -20    9.11    0.51
   5  -4  20    9.55    0.48
   5  -5  20    8.46    0.42
  -6   0  20   59.46    2.22
   6   0 -20   60.24    2.21
   6   0  20   58.58    2.22
  -6   0  20   60.61    2.24
  -6   0 -20   60.76    2.22
  -6  -1  20    0.26    0.12
   6  -1 -20    0.29    0.12
  -6  -1  20   -0.08    0.11
   6   1 -20   -0.02    0.14
   6  -1  20   -0.02    0.09
   6  -1  20    0.06    0.11
  -6   1  20    0.08    0.11
  -6  -1 -20    0.07    0.11
   6  -2 -20   78.00    2.75
  -6  -2  20   74.94    2.76
  -6  -2  20   74.41    2.81
  -6  -2 -20   76.68    2.75
   6  -2  20   77.54    2.76
  -6  -2 -20   69.72    3.50
   6  -2  20   76.79    3.25
   6  -3 -20    2.38    0.17
   6  -3 -20    2.67    0.26
  -6  -3  20    2.46    0.17
  -6  -3  20    2.35    0.19
   6  -3  20    2.31    0.22
   6  -3  20    2.40    0.18
  -6  -3 -20    2.84    0.19
  -6  -3 -20    2.50    0.23
  -6  -4  20    6.90    0.34
  -6  -4 -20    6.70    0.42
   6  -4  20    8.16    0.41
   6  -5  20    0.08    0.08
  -7   0  20   28.14    1.06
   7   0 -20   27.75    1.05
  -7   0  20   26.02    1.05
  -7   0 -20   26.58    1.05
   7   0  20   26.06    1.04
  -7  -1  20    1.76    0.17
   7  -1 -20    1.69    0.17
  -7  -1  20    1.56    0.17
   7  -1  20    1.63    0.18
   7   1 -20    1.36    0.18
   7  -1  20    1.57    0.16
  -7   1  20    1.56    0.16
  -7  -1 -20    1.61    0.16
  -7  -2  20   14.47    0.60
   7  -2 -20   13.62    0.73
  -7  -2  20   13.34    0.58
   7  -2 -20   14.38    0.58
  -7  -2 -20   14.14    0.58
   7  -2  20   14.62    0.58
   7  -2  20   13.88    0.68
  -7  -2 -20   13.27    0.58
  -7  -3  20    0.30    0.11
   7  -3 -20    0.40    0.16
  -7  -3  20    0.27    0.10
   7  -3 -20    0.19    0.07
  -7  -3  20    0.58    0.14
   7  -3  20    0.35    0.13
   7  -3  20    0.26    0.08
  -7  -3 -20    0.20    0.09
  -7  -4  20    3.69    0.22
   7  -4  20    4.18    0.26
  -8   0  20   39.57    1.49
  -8   0  20   37.91    1.47
   8   0 -20   40.65    1.47
   8   0  20   37.95    1.47
  -8   0 -20   38.08    1.47
  -8  -1  20    1.54    0.17
  -8  -1  20    1.48    0.15
   8  -1 -20    1.63    0.17
  -8  -1 -20    1.89    0.18
   8  -1  20    1.55    0.17
   8   1 -20    1.06    0.17
  -8   1  20    1.74    0.17
  -8  -1 -20    1.57    0.16
   8  -1  20    1.37    0.15
  -8  -2  20   38.32    1.42
   8  -2 -20   35.20    1.79
   8  -2 -20   39.10    1.41
  -8  -2  20   38.05    1.45
   8  -2  20   36.92    1.66
   8  -2  20   38.62    1.41
  -8  -2 -20   38.54    1.42
  -8  -3  20    1.66    0.18
  -8  -3  20    1.89    0.14
  -8  -3  20    1.86    0.16
   8  -3  20    1.41    0.12
  -8  -3 -20    1.43    0.13
   8  -3  20    1.63    0.17
   8  -4  20    9.86    0.49
  -9   0  20   -0.04    0.11
  -9   0 -20    0.02    0.11
   9   0 -20   -0.26    0.13
  -9   0  20   -0.22    0.11
   9   0  20    0.03    0.10
  -9   0 -20    0.16    0.11
  -9  -1  20    4.23    0.29
   9  -1 -20    5.01    0.29
  -9  -1  20    4.42    0.28
   9  -1  20    4.46    0.27
   9   1 -20    4.55    0.31
  -9   1  20    4.88    0.29
  -9  -1 -20    4.60    0.28
  -9  -1 -20    4.77    0.29
  -9  -2  20    0.24    0.11
  -9  -2  20    0.26    0.12
   9  -2 -20    0.42    0.11
  -9  -2 -20    0.32    0.11
   9  -2  20    0.51    0.11
   9  -2  20    0.23    0.09
  -9  -3  20   22.21    0.88
  -9  -3  20   23.68    0.86
  -9  -3  20   21.45    1.10
  -9  -3 -20   23.86    0.85
   9  -3  20   22.49    1.01
   9  -3  20   21.57    0.83
   9  -4  20    0.07    0.08
  10   0  20    0.37    0.11
  10   0 -20    0.38    0.14
 -10   0 -20    0.29    0.12
 -10   0  20    0.55    0.13
 -10  -1  20    1.66    0.16
  10  -1 -20    1.75    0.17
  10   1  20    2.15    0.18
 -10  -1  20    1.94    0.18
 -10  -1 -20    2.08    0.17
  10   1 -20    1.93    0.20
 -10   1  20    2.17    0.18
  10  -1  20    2.09    0.17
  10  -2 -20    1.31    0.14
 -10  -2  20    1.41    0.15
 -10  -2  20    1.36    0.14
 -10  -2 -20    1.31    0.14
  10  -2  20    1.46    0.14
 -10  -3  20    5.60    0.35
 -10  -3  20    5.52    0.28
 -10  -3  20    5.65    0.27
 -10  -3 -20    5.77    0.26
  10  -3  20    5.18    0.31
  11   0 -20    1.75    0.18
 -11   0  20    1.95    0.17
 -11   0 -20    1.49    0.15
  11   0  20    1.71    0.15
  11  -1 -20    8.39    0.39
 -11  -1  20    7.83    0.39
 -11  -1  20    8.28    0.39
  11   1  20    8.08    0.39
  11   1 -20    8.33    0.41
  11  -1  20    8.71    0.39
 -11   1  20    8.17    0.39
 -11  -1 -20    8.83    0.39
 -11  -2  20    7.23    0.35
  11  -2 -20    7.58    0.34
 -11  -2  20    7.40    0.36
 -11  -2 -20    7.64    0.35
  11  -2  20    7.65    0.34
 -11  -3  20   22.00    1.09
 -11  -3  20   23.86    0.85
 -11  -3  20   21.71    0.87
 -11  -3 -20   22.81    0.84
  12   0 -20   22.63    0.89
  12   0  20   22.87    0.89
 -12   0 -20   22.93    0.89
 -12   0  20   22.84    0.90
 -12  -1  20    2.34    0.18
  12  -1 -20    2.23    0.17
  12   1  20    1.96    0.17
 -12  -1  20    2.20    0.17
  12  -1  20    2.83    0.20
 -12  -1 -20    2.09    0.16
  12   1 -20    2.51    0.20
 -12   1  20    2.00    0.17
  12  -2 -20   14.73    0.58
 -12  -2  20   15.00    0.60
 -12  -2  20   14.83    0.61
 -12  -2 -20   15.82    0.60
  12  -2  20   15.67    0.59
 -12  -3  20    0.21    0.07
 -12  -3 -20    0.20    0.05
 -13   0 -20   16.96    0.69
 -13   0  20   17.33    0.70
  13   0  20   18.00    0.69
  13   0 -20   17.48    0.69
 -13  -1  20    2.89    0.21
  13  -1 -20    3.24    0.22
 -13  -1  20    3.35    0.21
  13   1  20    2.75    0.20
  13  -1  20    3.50    0.20
 -13   1  20    3.02    0.20
 -13  -1 -20    3.17    0.20
  13   1 -20    2.44    0.18
 -13  -2  20    2.42    0.20
 -13  -2  20    2.70    0.18
  13  -2 -20    2.34    0.14
 -13  -2  20    2.43    0.18
 -13  -2 -20    2.50    0.16
  13  -2  20    2.47    0.15
 -14   0 -20   51.17    1.99
  14   0 -20   57.02    1.99
  14   0  20   56.06    1.99
 -14   0  20   53.97    2.02
 -14  -1  20    6.07    0.30
 -14  -1  20    6.39    0.30
  14  -1 -20    6.72    0.30
  14  -1  20    6.82    0.29
 -14   1  20    6.68    0.30
  14   1 -20    6.19    0.31
 -14  -1 -20    6.97    0.30
   0   0  21    0.00    0.10
   0   0  21    0.08    0.10
   0   0 -21    0.01    0.11
   0  -1  21    0.14    0.10
   0  -1  21    0.10    0.11
   0  -1 -21   -0.02    0.10
   0  -2 -21    3.76    0.25
   0  -2  21    3.55    0.25
   0  -2 -21    4.01    0.32
   0  -2  21    3.90    0.27
   0  -3 -21   -0.06    0.09
   0  -3  21    0.29    0.14
   0  -3  21    0.11    0.09
   0  -3 -21   -0.01    0.16
   0  -3  21    0.01    0.11
   0  -4 -21    2.02    0.23
   0  -4  21    2.05    0.20
  -1   0 -21    0.05    0.11
  -1   0  21   -0.12    0.09
   1   0  21   -0.01    0.10
  -1   0  21    0.00    0.10
   1   0  21   -0.08    0.09
   1   0 -21    0.12    0.11
   1  -1 -21   44.65    1.68
  -1  -1  21   45.61    1.68
  -1  -1  21   44.62    1.71
   1  -1  21   45.03    1.71
   1  -1  21   45.06    1.68
  -1  -1 -21   45.26    1.68
  -1  -2  21   10.75    0.48
   1  -2 -21   10.27    0.46
  -1  -2  21   10.46    0.47
   1  -2  21   10.63    0.49
  -1  -2 -21   11.09    0.61
  -1  -2 -21   11.03    0.47
   1  -2  21   10.48    0.46
  -1  -3  21    5.69    0.32
   1  -3 -21    4.94    0.28
  -1  -3  21    5.52    0.28
  -1  -3  21    5.93    0.36
   1  -3 -21    5.40    0.41
   1  -3  21    6.23    0.38
  -1  -3 -21    5.85    0.29
   1  -3  21    5.86    0.32
  -1  -3 -21    5.62    0.41
   1  -3  21    5.97    0.29
   1  -4 -21   29.88    1.46
  -1  -4  21   28.99    1.33
  -1  -4 -21   29.03    1.45
   1  -4  21   32.26    1.35
   1  -5  21    0.01    0.08
  -2   0  21    0.06    0.11
  -2   0  21    0.00    0.10
   2   0 -21   -0.13    0.11
   2   0  21   -0.04    0.09
   2   0  21    0.10    0.10
  -2   0 -21   -0.19    0.10
  -2  -1  21   66.46    2.49
  -2  -1  21   67.34    2.46
   2  -1 -21   67.06    2.45
  -2  -1 -21   67.78    2.45
   2  -1  21   66.09    2.45
   2  -1  21   65.95    2.49
  -2  -2  21    0.66    0.13
  -2  -2  21    0.72    0.12
   2  -2 -21    0.66    0.12
   2  -2  21    0.58    0.12
  -2  -2 -21    0.49    0.12
  -2  -2 -21    0.45    0.16
   2  -2  21    0.38    0.12
   2  -2  21    0.65    0.15
   2  -3 -21   71.85    2.67
  -2  -3  21   74.14    3.18
   2  -3 -21   73.39    3.44
  -2  -3  21   73.22    2.74
  -2  -3  21   72.35    2.68
   2  -3  21   76.30    3.19
  -2  -3 -21   74.88    3.44
   2  -3  21   74.73    2.68
  -2  -3 -21   72.89    2.67
   2  -4 -21   20.69    1.04
  -2  -4  21   19.31    0.93
  -2  -4 -21   20.34    1.03
   2  -4  21   22.39    0.96
   2  -5  21    0.12    0.09
  -3   0  21   -0.01    0.10
   3   0  21    0.03    0.10
  -3   0  21    0.07    0.11
   3   0 -21   -0.14    0.11
  -3   0 -21   -0.09    0.10
   3  -1 -21   21.98    0.89
  -3  -1  21   22.99    0.90
  -3  -1  21   22.96    0.89
   3  -1  21   22.33    0.90
  -3  -1 -21   22.48    0.89
   3  -1  21   23.02    0.89
   3  -2 -21    3.95    0.25
  -3  -2  21    3.55    0.26
  -3  -2  21    3.60    0.25
  -3  -2 -21    3.70    0.25
   3  -2  21    3.73    0.29
  -3  -2 -21    3.64    0.32
   3  -2  21    3.60    0.24
  -3  -3  21    0.33    0.10
  -3  -3  21    0.17    0.12
   3  -3 -21   -0.09    0.09
   3  -3 -21    0.24    0.17
  -3  -3  21    0.13    0.12
  -3  -3 -21    0.31    0.16
  -3  -3 -21    0.37    0.10
   3  -3  21    0.43    0.10
   3  -3  21    0.15    0.13
   3  -4 -21    7.31    0.46
  -3  -4  21    6.87    0.35
   3  -4  21    7.97    0.42
  -3  -4 -21    7.68    0.46
   3  -5  21    0.75    0.11
  -4   0  21    0.11    0.11
  -4   0 -21   -0.05    0.11
  -4   0  21    0.15    0.11
   4   0 -21    0.08    0.12
   4   0  21   -0.15    0.09
   4  -1 -21   57.13    2.13
  -4  -1  21   58.06    2.14
  -4  -1  21   57.60    2.17
  -4  -1 -21   56.84    2.70
   4  -1  21   57.23    2.13
  -4  -1 -21   59.59    2.13
  -4  -2  21    6.05    0.32
   4  -2 -21    6.42    0.31
  -4  -2  21    5.76    0.32
   4  -2  21    5.89    0.38
  -4  -2 -21    5.18    0.39
  -4  -2 -21    5.78    0.31
   4  -2  21    5.88    0.31
  -4  -3  21   46.17    1.77
  -4  -3  21   46.65    1.72
   4  -3 -21   45.20    1.70
   4  -3 -21   48.40    2.22
   4  -3  21   48.08    1.72
   4  -3  21   47.81    2.05
  -4  -3 -21   47.07    1.72
  -4  -3 -21   46.41    1.72
  -4  -3 -21   45.68    2.21
  -4  -4  21    2.94    0.21
   4  -4 -21    3.05    0.28
   4  -4  21    3.01    0.24
  -4  -4 -21    3.14    0.28
   4  -5  21    4.62    0.26
   5   0  21    0.04    0.09
  -5   0  21    0.00    0.12
  -5   0 -21   -0.08    0.10
   5   0 -21   -0.29    0.12
  -5   0  21   -0.06    0.11
   5  -1 -21   19.43    0.79
  -5  -1  21   20.43    0.81
  -5  -1  21   20.04    0.79
  -5  -1 -21   20.58    0.79
   5  -1  21   18.95    0.79
  -5  -1 -21   18.86    0.99
   5  -2 -21   10.86    0.46
  -5  -2  21   10.44    0.46
  -5  -2  21    9.73    0.47
   5  -2  21   10.04    0.45
  -5  -2 -21   10.07    0.58
   5  -2  21   11.21    0.55
  -5  -2 -21   10.40    0.46
   5  -3 -21    8.23    0.36
  -5  -3  21    8.48    0.38
   5  -3 -21    8.16    0.51
  -5  -3  21    8.39    0.40
  -5  -3 -21    8.25    0.50
   5  -3  21    8.73    0.37
   5  -3  21    8.60    0.47
  -5  -3 -21    9.12    0.37
   5  -4 -21   20.83    1.07
  -5  -4  21   21.56    0.85
  -5  -4 -21   21.31    1.07
   5  -4  21   23.78    1.00
  -6   0 -21   -0.18    0.10
   6   0 -21   -0.04    0.12
  -6   0  21    0.21    0.12
   6   0  21    0.00    0.09
  -6   0  21   -0.04    0.11
   6  -1 -21   15.72    0.66
  -6  -1  21   16.58    0.67
  -6  -1  21   15.76    0.68
  -6  -1 -21   16.86    0.67
   6  -1  21   16.51    0.66
   6  -1  21   15.74    0.76
   6   1 -21   15.47    0.68
  -6   1  21   16.21    0.67
  -6  -2  21    1.55    0.17
  -6  -2  21    1.48    0.15
   6  -2 -21    1.77    0.16
   6  -2 -21    1.89    0.21
   6  -2  21    2.15    0.19
  -6  -2 -21    1.64    0.16
  -6  -2 -21    1.77    0.16
   6  -2  21    1.72    0.15
  -6  -3  21   -0.12    0.10
   6  -3 -21    0.04    0.15
  -6  -3  21   -0.02    0.09
   6  -3 -21   -0.06    0.07
  -6  -3 -21   -0.05    0.08
   6  -3  21    0.00    0.11
   6  -3  21   -0.17    0.07
  -6  -3 -21   -0.12    0.12
  -6  -4  21   12.25    0.52
  -6  -4 -21   12.28    0.65
   6  -4  21   13.98    0.62
  -7   0  21    0.12    0.12
   7   0 -21   -0.04    0.13
  -7   0 -21   -0.10    0.10
   7   0  21    0.05    0.09
  -7   0  21    0.03    0.12
   7  -1 -21   10.48    0.48
  -7  -1  21   10.67    0.48
  -7  -1  21   11.19    0.49
  -7   1  21   10.50    0.48
   7   1 -21   10.32    0.50
   7  -1  21   10.12    0.53
   7  -1  21   10.51    0.47
  -7  -1 -21   11.36    0.48
   7  -2 -21   19.20    0.74
   7  -2 -21   18.30    0.94
  -7  -2  21   18.94    0.75
  -7  -2  21   19.24    0.77
  -7  -2 -21   18.52    0.75
   7  -2  21   18.59    0.87
   7  -2  21   18.89    0.74
  -7  -2 -21   18.69    0.75
  -7  -3  21    3.87    0.25
  -7  -3  21    4.17    0.24
   7  -3 -21    3.78    0.32
   7  -3  21    4.09    0.21
  -7  -3 -21    4.12    0.22
   7  -3  21    4.19    0.28
  -7  -4  21   35.68    1.47
   7  -4  21   43.55    1.72
   8   0  21    0.13    0.10
  -8   0  21    0.04    0.12
  -8   0  21   -0.03    0.11
  -8   0 -21    0.10    0.11
   8   0 -21   -0.03    0.13
  -8  -1  21   20.98    0.83
  -8  -1  21   21.64    0.85
   8  -1 -21   21.51    0.83
  -8  -1 -21   22.25    0.84
   8  -1  21   19.55    0.95
  -8   1  21   21.03    0.84
  -8  -1 -21   19.90    0.83
   8   1 -21   20.41    0.84
   8  -1  21   21.60    0.83
  -8  -2  21    4.72    0.28
   8  -2 -21    4.70    0.27
   8  -2 -21    4.64    0.34
  -8  -2  21    4.52    0.28
   8  -2  21    4.80    0.30
   8  -2  21    4.81    0.26
  -8  -2 -21    4.91    0.27
  -8  -3  21   12.75    0.73
  -8  -3  21   14.92    0.57
  -8  -3  21   14.42    0.60
   8  -3  21   14.50    0.68
   8  -3  21   14.72    0.55
  -8  -3 -21   15.49    0.57
   8  -4  21    5.88    0.31
  -9   0  21    0.01    0.12
  -9   0  21    0.10    0.12
  -9   0 -21    0.01    0.11
  -9   0 -21   -0.05    0.11
   9   0  21   -0.17    0.09
   9   0 -21   -0.03    0.12
  -9  -1  21    6.09    0.33
   9  -1 -21    6.21    0.33
  -9  -1  21    5.80    0.33
   9  -1  21    5.98    0.32
  -9  -1 -21    6.72    0.33
  -9   1  21    6.24    0.33
   9   1 -21    6.33    0.35
   9  -2 -21    0.26    0.11
  -9  -2  21    0.05    0.11
  -9  -2  21    0.14    0.10
   9  -2  21    0.22    0.10
  -9  -2 -21    0.17    0.10
   9  -2  21    0.24    0.09
  -9  -3  21    0.84    0.12
  -9  -3  21    0.72    0.14
  -9  -3  21    0.68    0.10
  -9  -3 -21    0.85    0.09
   9  -3  21    0.72    0.12
 -10   0  21   -0.09    0.11
  10   0 -21   -0.04    0.12
 -10   0 -21   -0.10    0.10
  10   0  21   -0.04    0.09
 -10  -1  21   62.56    2.33
 -10  -1  21   63.49    2.36
  10   1  21   61.07    2.33
  10  -1 -21   64.91    2.32
  10  -1  21   64.48    2.33
 -10  -1 -21   65.68    2.33
 -10   1  21   62.56    2.36
  10   1 -21   62.45    2.33
 -10  -2  21    0.14    0.11
  10  -2 -21    0.05    0.10
 -10  -2  21    0.11    0.10
 -10  -2 -21    0.09    0.09
  10  -2  21    0.32    0.09
 -10  -3  21   27.20    1.03
 -10  -3  21   25.11    1.29
 -10  -3  21   29.24    1.01
  10  -3  21   26.14    1.19
 -10  -3 -21   27.82    1.00
 -11   0  21    0.07    0.11
 -11   0 -21    0.05    0.10
  11   0 -21   -0.07    0.11
  11   0  21    0.03    0.09
 -11  -1  21    6.42    0.33
  11   1  21    6.19    0.33
 -11  -1  21    6.57    0.33
  11  -1 -21    6.57    0.33
  11   1 -21    6.32    0.35
 -11  -1 -21    7.03    0.33
 -11   1  21    6.37    0.32
  11  -1  21    7.28    0.33
 -11  -2  21    1.12    0.12
 -11  -2  21    1.16    0.13
  11  -2 -21    1.26    0.11
 -11  -2 -21    1.06    0.11
  11  -2  21    1.07    0.11
 -11  -3  21    3.86    0.20
 -11  -3  21    4.09    0.19
 -11  -3 -21    3.50    0.17
 -12   0  21    0.16    0.11
 -12   0 -21   -0.01    0.09
  12   0  21   -0.20    0.07
  12   0 -21   -0.02    0.12
  12   1  21   11.11    0.49
  12  -1 -21   12.69    0.49
 -12  -1  21   11.43    0.49
 -12  -1  21   10.86    0.49
 -12   1  21   11.37    0.49
 -12  -1 -21   11.91    0.49
  12  -1  21   12.44    0.48
  12   1 -21   11.24    0.50
 -12  -2  21    0.26    0.10
 -12  -2  21    0.21    0.09
  12  -2 -21    0.00    0.07
  12  -2  21    0.20    0.07
 -12  -2 -21    0.02    0.07
  13   0  21   -0.03    0.07
 -13   0 -21    0.06    0.08
 -13   0  21   -0.08    0.09
  13   0 -21   -0.09    0.11
 -13  -1  21    0.48    0.10
 -13  -1  21    0.37    0.10
  13   1  21    0.35    0.08
  13  -1 -21    0.56    0.10
 -13  -1 -21    0.42    0.08
  13  -1  21    0.41    0.09
  13   1 -21    0.28    0.10
 -13   1  21    0.38    0.09
 -13  -2  21    6.39    0.29
 -13  -2  21    6.72    0.29
 -13  -2 -21    6.45    0.28
  14   0  21   -0.03    0.07
 -14   0  21    0.11    0.08
  14   0 -21   -0.14    0.08
 -14  -1  21    7.81    0.35
  14  -1  21    7.92    0.34
   0   0 -22  181.36    6.42
   0   0  22  176.63    6.43
   0   0  22  177.14    6.52
   0  -1  22    0.03    0.11
   0  -1 -22   -0.10    0.11
   0  -1  22   -0.05    0.09
   0  -2 -22  104.26    4.77
   0  -2  22  103.20    3.81
   0  -2 -22  101.19    3.73
   0  -2  22  104.12    3.74
   0  -3  22    0.11    0.11
   0  -3 -22   -0.13    0.15
   0  -3  22   -0.20    0.11
   0  -3 -22    0.07    0.09
   0  -3  22   -0.01    0.09
   0  -4  22   76.79    3.28
   0  -4 -22   76.33    3.55
  -1   0  22    6.49    0.33
  -1   0 -22    6.41    0.34
   1   0  22    5.80    0.32
   1   0 -22    6.78    0.35
  -1   0  22    6.37    0.33
   1   0  22    6.11    0.33
  -1  -1  22   23.67    0.91
  -1  -1  22   24.16    0.93
   1  -1 -22   23.74    0.91
   1  -1  22   23.42    0.93
  -1  -1 -22   22.45    0.91
   1  -1  22   22.43    0.91
   1  -2 -22   29.57    1.12
  -1  -2  22   29.03    1.16
  -1  -2  22   29.80    1.13
   1  -2  22   29.72    1.16
  -1  -2 -22   29.78    1.13
  -1  -2 -22   30.31    1.45
   1  -2  22   29.40    1.13
   1  -3 -22    3.01    0.28
  -1  -3  22    2.61    0.20
  -1  -3  22    2.77    0.21
  -1  -3  22    3.07    0.26
   1  -3 -22    2.95    0.19
  -1  -3 -22    2.73    0.20
  -1  -3 -22    2.92    0.28
   1  -3  22    2.91    0.20
   1  -3  22    2.99    0.26
   1  -4 -22    6.19    0.41
  -1  -4  22    6.32    0.35
   1  -4  22    6.97    0.37
  -1  -4 -22    5.94    0.41
   2   0 -22   54.75    1.98
  -2   0  22   51.69    1.98
   2   0  22   54.05    1.98
  -2   0  22   53.32    2.00
   2   0  22   52.03    2.00
  -2   0 -22   54.48    1.98
   2  -1 -22    0.36    0.12
  -2  -1  22    0.60    0.12
  -2  -1  22    0.51    0.13
   2  -1  22    0.46    0.12
  -2  -1 -22    0.62    0.14
   2  -1  22    0.44    0.12
  -2  -2  22   15.37    0.69
   2  -2 -22   16.79    0.66
  -2  -2  22   15.87    0.67
  -2  -2 -22   16.83    0.86
   2  -2  22   16.57    0.67
   2  -2  22   16.20    0.69
   2  -2  22   17.30    0.79
  -2  -2 -22   16.76    0.67
   2  -3 -22    5.08    0.38
  -2  -3  22    4.99    0.26
  -2  -3  22    4.81    0.32
  -2  -3  22    5.09    0.30
   2  -3 -22    5.06    0.25
   2  -3  22    5.27    0.34
  -2  -3 -22    4.92    0.38
   2  -3  22    5.15    0.26
  -2  -3 -22    5.10    0.26
  -2  -4  22    0.07    0.10
   2  -4 -22   -0.06    0.13
   2  -4  22    0.12    0.11
  -2  -4 -22    0.11    0.13
  -3   0  22   16.86    0.67
  -3   0  22   15.52    0.66
   3   0 -22   16.80    0.67
   3   0  22   15.14    0.66
  -3   0 -22   15.32    0.66
   3  -1 -22   16.43    0.66
  -3  -1  22   15.44    0.66
  -3  -1  22   16.26    0.66
   3  -1  22   15.16    0.65
  -3  -1 -22   16.23    0.66
  -3  -2  22    0.61    0.12
   3  -2 -22    0.53    0.12
  -3  -2  22    0.72    0.14
   3  -2 -22    0.66    0.17
   3  -2  22    0.59    0.12
  -3  -2 -22    0.70    0.17
  -3  -2 -22    0.94    0.13
   3  -2  22    0.92    0.16
   3  -3 -22   47.20    1.78
  -3  -3  22   46.34    2.12
  -3  -3  22   49.21    1.80
   3  -3 -22   50.70    2.32
  -3  -3  22   49.87    1.85
  -3  -3 -22   49.19    2.31
  -3  -3 -22   47.92    1.79
   3  -3  22   49.96    2.14
  -3  -3 -22   49.32    1.79
   3  -3  22   50.06    1.79
   3  -4 -22    0.23    0.14
  -3  -4 -22    0.21    0.13
   3  -4  22    0.04    0.11
   4   0 -22    6.39    0.35
  -4   0  22    6.56    0.35
  -4   0 -22    6.35    0.35
   4   0  22    6.34    0.33
  -4   0  22    6.20    0.34
   4  -1 -22    3.10    0.22
  -4  -1  22    3.41    0.25
  -4  -1  22    3.24    0.25
  -4  -1 -22    3.57    0.26
  -4  -1 -22    3.73    0.29
   4  -1  22    3.22    0.24
   4  -2 -22    9.23    0.52
  -4  -2  22    8.30    0.41
   4  -2 -22    8.68    0.39
  -4  -2  22    8.27    0.40
   4  -2  22    9.19    0.48
  -4  -2 -22    8.15    0.39
   4  -2  22    8.65    0.40
  -4  -2 -22    8.43    0.50
   4  -3 -22   18.39    0.90
   4  -3 -22   16.95    0.66
  -4  -3  22   16.98    0.68
  -4  -3  22   17.43    0.71
   4  -3  22   17.56    0.82
  -4  -3 -22   17.01    0.89
   4  -3  22   17.44    0.68
  -4  -3 -22   17.87    0.68
  -4  -3 -22   17.76    0.68
   4  -4 -22    6.17    0.40
  -4  -4  22    6.46    0.31
   4  -4  22    7.11    0.37
  -4  -4 -22    6.64    0.40
   5   0 -22   36.88    1.37
   5   0  22   35.36    1.37
  -5   0  22   36.98    1.39
  -5   0  22   35.43    1.37
  -5   0 -22   35.40    1.37
  -5  -1  22   14.25    0.61
   5  -1 -22   13.56    0.59
  -5  -1  22   13.74    0.60
  -5  -1 -22   14.37    0.60
   5  -1  22   14.99    0.60
   5  -1  22   13.79    0.68
   5  -2 -22    4.68    0.35
  -5  -2  22    4.61    0.28
   5  -2 -22    4.36    0.27
  -5  -2  22    4.52    0.27
   5  -2  22    4.65    0.26
  -5  -2 -22    4.38    0.33
   5  -2  22    4.68    0.31
  -5  -2 -22    4.54    0.27
   5  -3 -22    3.06    0.18
   5  -3 -22    3.13    0.30
  -5  -3  22    3.31    0.21
  -5  -3  22    3.00    0.23
  -5  -3 -22    3.38    0.20
   5  -3  22    3.45    0.19
  -5  -3 -22    3.12    0.29
   5  -3  22    3.64    0.27
   5  -4 -22    1.87    0.19
  -5  -4  22    2.49    0.17
  -5  -4 -22    2.34    0.22
   5  -4  22    2.22    0.18
   6   0  22  202.69    7.45
  -6   0  22  212.59    7.57
   6   0 -22  211.80    7.45
  -6   0  22  204.10    7.45
  -6   0 -22  204.37    7.45
  -6  -1  22    2.26    0.19
  -6  -1  22    2.92    0.22
   6  -1 -22    2.25    0.20
  -6  -1 -22    2.49    0.19
   6  -1  22    2.73    0.24
   6  -1  22    2.34    0.19
  -6   1  22    2.52    0.21
   6   1 -22    2.85    0.22
  -6  -2  22   94.39    3.52
   6  -2 -22   94.17    3.44
   6  -2 -22   94.84    4.40
  -6  -2  22   95.36    3.46
   6  -2  22   96.33    3.46
  -6  -2 -22   97.04    3.46
   6  -2  22   93.92    4.07
  -6  -2 -22   96.24    3.45
  -6  -3  22    2.25    0.18
  -6  -3  22    2.23    0.15
   6  -3 -22    2.46    0.23
  -6  -3 -22    2.11    0.21
  -6  -3 -22    2.28    0.17
   6  -3  22    2.51    0.16
   6  -3  22    2.20    0.20
  -6  -4  22   14.40    0.61
   6  -4  22   16.98    0.73
   7   0 -22   19.94    0.82
  -7   0 -22   20.84    0.82
  -7   0  22   20.81    0.82
   7   0  22   20.44    0.81
  -7   0  22   19.78    0.82
  -7  -1  22    5.58    0.31
  -7  -1  22    5.27    0.31
   7  -1 -22    5.97    0.32
  -7   1  22    5.61    0.30
   7  -1  22    5.52    0.33
   7   1 -22    4.94    0.32
   7  -1  22    5.24    0.30
  -7  -1 -22    5.46    0.31
  -7  -2  22   16.16    0.65
   7  -2 -22   15.47    0.82
  -7  -2  22   16.28    0.67
   7  -2 -22   16.59    0.65
   7  -2  22   17.08    0.65
  -7  -2 -22   16.12    0.65
   7  -2  22   15.27    0.76
  -7  -2 -22   16.70    0.65
  -7  -3  22    0.06    0.08
  -7  -3  22   -0.08    0.10
  -7  -3 -22    0.07    0.08
   7  -3  22    0.02    0.10
   7  -3  22   -0.06    0.06
   7  -4  22    3.25    0.22
  -8   0 -22   68.89    2.52
  -8   0 -22   69.10    2.52
  -8   0  22   66.20    2.52
   8   0  22   67.22    2.52
  -8   0  22   71.46    2.56
   8   0 -22   68.87    2.52
  -8  -1  22    0.13    0.11
   8  -1 -22    0.13    0.12
  -8  -1  22    0.21    0.12
  -8  -1 -22    0.10    0.11
   8  -1  22    0.10    0.10
  -8  -1 -22    0.14    0.11
   8  -1  22    0.03    0.09
  -8   1  22    0.17    0.11
   8   1 -22    0.07    0.12
  -8  -2  22    4.82    0.29
   8  -2 -22    4.44    0.35
  -8  -2  22    4.93    0.28
   8  -2 -22    5.47    0.28
  -8  -2 -22    5.24    0.28
   8  -2  22    5.40    0.31
   8  -2  22    5.93    0.27
  -8  -3  22    3.58    0.23
  -8  -3  22    3.85    0.21
   8  -3  22    4.06    0.25
  -8  -3 -22    3.85    0.20
   8  -4  22    0.29    0.08
   9   0  22    0.62    0.12
  -9   0  22    0.38    0.12
  -9   0 -22    0.52    0.12
  -9   0 -22    0.49    0.11
  -9   0  22    0.74    0.13
   9   0 -22    0.67    0.14
  -9  -1  22    0.43    0.12
   9  -1 -22    0.41    0.12
  -9  -1  22    0.44    0.12
  -9   1  22    0.56    0.12
   9  -1  22    0.57    0.11
  -9  -1 -22    0.57    0.12
   9   1 -22    0.35    0.15
   9  -2 -22    9.45    0.39
  -9  -2  22    9.39    0.40
  -9  -2  22    8.46    0.40
   9  -2  22    9.46    0.39
  -9  -2 -22    8.87    0.39
   9  -2  22    7.92    0.44
  -9  -3  22   16.07    0.60
  -9  -3  22   15.50    0.62
  -9  -3 -22   15.17    0.59
   9  -3  22   15.14    0.70
  10   0 -22   22.40    0.87
 -10   0  22   21.73    0.88
 -10   0 -22   22.62    0.87
  10   0  22   22.41    0.87
  10   1  22    5.63    0.31
 -10  -1  22    6.36    0.32
 -10  -1  22    6.35    0.32
  10  -1 -22    6.49    0.32
 -10  -1 -22    6.28    0.31
  10  -1  22    6.09    0.31
 -10   1  22    6.01    0.31
  10   1 -22    5.88    0.33
 -10  -2  22   -0.01    0.09
 -10  -2  22   -0.01    0.10
  10  -2 -22    0.15    0.09
  10  -2  22    0.10    0.08
 -10  -2 -22    0.12    0.09
 -10  -3  22    7.72    0.31
 -10  -3  22    7.35    0.32
 -10  -3 -22    7.04    0.29
 -11   0  22    5.38    0.28
  11   0  22    5.10    0.28
  11   0 -22    5.40    0.30
 -11   0 -22    5.18    0.28
 -11  -1  22    2.93    0.20
  11  -1 -22    2.88    0.22
 -11  -1  22    2.38    0.17
  11   1  22    2.62    0.20
  11  -1  22    3.13    0.20
 -11   1  22    2.64    0.20
  11   1 -22    3.23    0.22
 -11  -1 -22    3.23    0.21
 -11  -2  22    6.65    0.30
 -11  -2  22    5.10    0.35
 -11  -2  22    6.72    0.30
  11  -2 -22    6.28    0.27
  11  -2  22    6.73    0.28
 -11  -2 -22    6.52    0.29
  12   0 -22   27.36    1.03
 -12   0 -22   26.69    1.03
 -12   0  22   27.38    1.04
  12   0  22   27.63    1.03
  12   1  22    0.35    0.09
 -12  -1  22    0.18    0.09
 -12  -1  22    0.56    0.11
  12  -1 -22    0.46    0.10
  12  -1  22    0.42    0.08
 -12   1  22    0.49    0.10
 -12  -1 -22    0.50    0.10
  12   1 -22    0.43    0.12
 -12  -2  22   26.02    0.95
 -12  -2  22   25.45    0.97
  12  -2  22   24.32    0.93
 -12  -2 -22   26.12    0.95
  13   0 -22   11.50    0.46
 -13   0  22   10.91    0.46
  13   0  22   11.50    0.46
  13  -1 -22    3.70    0.20
 -13  -1  22    3.88    0.21
 -13  -1  22    3.65    0.22
 -13  -1 -22    3.56    0.20
  13  -1  22    3.85    0.20
   0   0  23    0.13    0.11
   0   0 -23   -0.03    0.12
   0   0  23   -0.06    0.10
   0  -1  23    0.06    0.11
   0  -1 -23   -0.10    0.11
   0  -1  23   -0.08    0.11
   0  -2 -23  108.11    4.89
   0  -2  23  104.34    3.83
   0  -2 -23  105.27    3.82
   0  -2  23  105.41    3.90
   0  -3 -23   -0.15    0.15
   0  -3 -23    0.12    0.08
   0  -3  23   -0.06    0.11
   0  -3  23    0.05    0.09
   0  -3  23   -0.15    0.11
   0  -4  23    8.90    0.46
   0  -4 -23    9.54    0.52
  -1   0 -23    0.03    0.12
  -1   0  23    0.16    0.11
   1   0  23    0.16    0.11
  -1   0  23   -0.09    0.10
   1   0  23   -0.08    0.10
   1   0 -23   -0.21    0.10
  -1  -1  23   16.55    0.69
  -1  -1  23   16.66    0.70
   1  -1 -23   16.74    0.69
   1  -1  23   17.19    0.69
   1  -1  23   17.51    0.70
  -1  -1 -23   16.42    0.69
  -1  -2  23    2.26    0.19
  -1  -2  23    2.10    0.17
   1  -2 -23    2.16    0.23
   1  -2 -23    2.11    0.17
  -1  -2 -23    2.20    0.17
   1  -2  23    2.38    0.21
   1  -2  23    2.23    0.19
   1  -2  23    2.24    0.17
  -1  -2 -23    2.34    0.24
  -1  -3  23    1.53    0.17
   1  -3 -23    1.26    0.11
  -1  -3  23    1.32    0.16
  -1  -3  23    1.22    0.12
   1  -3 -23    1.37    0.20
   1  -3  23    1.17    0.12
  -1  -3 -23    1.42    0.12
   1  -3  23    1.40    0.17
  -1  -3 -23    1.55    0.21
  -1  -4  23   11.49    0.57
   1  -4 -23   11.80    0.64
   1  -4  23   12.84    0.58
  -1  -4 -23   12.05    0.64
   2   0  23   -0.11    0.10
  -2   0 -23   -0.03    0.11
  -2   0  23    0.02    0.11
   2   0 -23    0.09    0.12
  -2   0  23    0.18    0.11
   2   0  23   -0.09    0.10
  -2  -1  23   30.71    1.17
  -2  -1  23   30.63    1.16
   2  -1 -23   29.25    1.15
  -2  -1 -23   30.25    1.15
   2  -1  23   29.73    1.15
   2  -1  23   29.92    1.17
  -2  -2  23    0.88    0.15
   2  -2 -23    0.93    0.18
  -2  -2  23    1.08    0.13
   2  -2 -23    0.75    0.13
   2  -2  23    0.89    0.12
   2  -2  23    1.01    0.16
  -2  -2 -23    0.91    0.13
  -2  -2 -23    1.37    0.19
  -2  -3  23   23.61    1.07
   2  -3 -23   22.76    0.88
  -2  -3  23   24.43    0.90
  -2  -3  23   24.43    0.94
   2  -3 -23   24.33    1.18
  -2  -3 -23   23.53    0.89
  -2  -3 -23   23.18    0.89
   2  -3  23   23.32    1.08
   2  -3  23   24.18    0.90
  -2  -3 -23   23.65    1.17
   2  -4 -23    8.03    0.48
  -2  -4 -23    8.85    0.48
   2  -4  23    8.70    0.44
   3   0 -23    0.12    0.12
  -3   0  23   -0.04    0.11
  -3   0 -23   -0.24    0.11
  -3   0  23    0.05    0.11
   3   0  23   -0.02    0.10
  -3  -1  23   25.45    0.98
  -3  -1  23   25.03    0.99
   3  -1 -23   24.52    0.97
  -3  -1 -23   25.68    0.98
   3  -1  23   25.02    0.97
  -3  -1 -23   24.37    1.22
   3  -2 -23   11.25    0.63
  -3  -2  23   11.14    0.51
   3  -2 -23   11.54    0.48
  -3  -2  23   11.17    0.49
  -3  -2 -23   11.20    0.62
   3  -2  23   11.93    0.59
  -3  -2 -23   11.33    0.49
   3  -2  23   11.28    0.48
  -3  -3  23   19.15    0.75
  -3  -3  23   17.55    0.85
  -3  -3  23   18.66    0.72
   3  -3 -23   18.96    0.95
   3  -3 -23   17.54    0.70
   3  -3  23   19.77    0.87
  -3  -3 -23   18.70    0.71
  -3  -3 -23   18.97    0.71
   3  -3  23   18.93    0.71
  -3  -3 -23   17.69    0.94
   3  -4 -23    2.10    0.20
   3  -4  23    2.42    0.20
  -3  -4 -23    1.91    0.19
  -4   0  23   -0.10    0.11
  -4   0  23   -0.02    0.11
   4   0  23   -0.09    0.10
  -4   0 -23    0.09    0.12
   4   0 -23   -0.13    0.12
  -4  -1  23   17.71    0.71
  -4  -1  23   18.17    0.72
   4  -1 -23   17.13    0.70
  -4  -1 -23   16.05    0.87
   4  -1  23   17.02    0.70
  -4  -1 -23   17.87    0.71
  -4  -2  23   13.90    0.56
   4  -2 -23   12.41    0.54
   4  -2 -23   14.10    0.71
  -4  -2  23   13.27    0.57
  -4  -2 -23   13.03    0.55
  -4  -2 -23   12.39    0.70
   4  -2  23   13.52    0.55
   4  -2  23   13.28    0.65
  -4  -3  23   11.05    0.43
   4  -3 -23    9.69    0.41
  -4  -3  23   10.13    0.46
   4  -3 -23   10.86    0.58
   4  -3  23   10.77    0.53
  -4  -3 -23    9.59    0.57
  -4  -3 -23   10.50    0.42
   4  -3  23   10.62    0.42
   4  -4  23    2.83    0.21
  -4  -4 -23    2.36    0.23
   5   0 -23    0.05    0.13
   5   0  23    0.02    0.11
  -5   0  23    0.13    0.12
  -5   0 -23    0.05    0.11
  -5   0  23   -0.03    0.12
  -5  -1  23   39.03    1.45
   5  -1 -23   38.76    1.45
  -5  -1  23   38.35    1.47
   5  -1  23   39.35    1.45
   5   1 -23   35.74    1.46
  -5  -1 -23   39.76    1.45
   5  -1  23   38.60    1.70
  -5  -2  23    5.87    0.30
  -5  -2  23    4.93    0.30
   5  -2 -23    5.61    0.38
   5  -2 -23    5.69    0.29
   5  -2  23    5.67    0.28
  -5  -2 -23    5.37    0.29
   5  -2  23    5.51    0.34
  -5  -2 -23    4.73    0.36
  -5  -3  23    3.92    0.22
   5  -3 -23    4.00    0.31
  -5  -3  23    4.12    0.24
  -5  -3 -23    3.52    0.20
  -5  -3 -23    3.65    0.29
   5  -3  23    3.85    0.20
   5  -3  23    4.03    0.27
   5  -4  23   17.39    0.79
  -6   0  23    0.19    0.12
  -6   0 -23   -0.03    0.11
   6   0 -23   -0.11    0.12
  -6   0  23    0.04    0.11
   6   0  23    0.05    0.10
  -6  -1  23    0.73    0.13
   6  -1 -23    0.76    0.14
  -6  -1  23    0.72    0.13
   6  -1  23    0.89    0.13
  -6  -1 -23    0.70    0.13
   6   1 -23    0.70    0.15
   6  -1  23    0.97    0.15
  -6  -2  23   10.88    0.49
   6  -2 -23   11.52    0.47
  -6  -2  23   10.86    0.48
   6  -2 -23   10.76    0.60
  -6  -2 -23   11.22    0.47
   6  -2  23   11.82    0.47
  -6  -2 -23   11.31    0.48
   6  -2  23   10.40    0.55
  -6  -3  23    3.67    0.21
  -6  -3  23    3.23    0.22
   6  -3 -23    3.66    0.28
   6  -3  23    3.49    0.18
  -6  -3 -23    3.45    0.19
   6  -3  23    3.53    0.25
   6  -4  23    6.07    0.32
   7   0 -23    0.10    0.13
  -7   0 -23   -0.02    0.10
  -7   0  23   -0.04    0.11
  -7   0  23   -0.01    0.11
   7   0  23   -0.10    0.09
   7  -1 -23    3.36    0.23
  -7  -1  23    3.57    0.25
  -7  -1  23    3.35    0.25
  -7  -1 -23    3.67    0.25
  -7  -1 -23    3.49    0.25
   7   1 -23    3.23    0.24
   7  -1  23    3.68    0.25
   7  -1  23    3.74    0.24
  -7  -2  23   14.19    0.58
   7  -2 -23   14.92    0.57
   7  -2 -23   13.19    0.73
  -7  -2  23   14.96    0.60
   7  -2  23   13.60    0.67
  -7  -2 -23   14.79    0.58
   7  -2  23   14.34    0.57
  -7  -3  23    0.59    0.09
  -7  -3  23    0.67    0.11
   7  -3  23    0.45    0.07
   7  -3  23    0.59    0.11
  -7  -3 -23    0.50    0.08
  -8   0 -23   -0.02    0.11
  -8   0 -23    0.04    0.11
  -8   0  23    0.09    0.12
   8   0  23   -0.12    0.09
   8   0 -23    0.13    0.12
  -8   0  23   -0.09    0.11
  -8  -1  23    5.45    0.31
   8  -1 -23    6.06    0.31
  -8  -1  23    5.65    0.31
   8   1 -23    5.49    0.32
  -8  -1 -23    5.73    0.30
   8  -1  23    5.07    0.31
  -8  -1 -23    6.22    0.32
  -8   1  23    5.36    0.31
   8  -1  23    5.61    0.30
   8  -2 -23    3.08    0.20
  -8  -2  23    2.75    0.21
  -8  -2  23    2.81    0.21
  -8  -2 -23    2.76    0.20
   8  -2  23    3.03    0.22
   8  -2  23    3.07    0.20
  -8  -3  23    3.58    0.21
  -8  -3  23    3.31    0.19
   8  -3  23    3.62    0.23
  -8  -3 -23    3.71    0.18
   9   0  23   -0.08    0.09
  -9   0  23    0.12    0.11
  -9   0  23   -0.21    0.10
   9   0 -23    0.05    0.12
  -9   0 -23    0.07    0.10
   9  -1 -23   17.02    0.66
  -9  -1  23   16.28    0.67
  -9  -1  23   16.08    0.66
  -9   1  23   15.87    0.66
   9   1 -23   16.33    0.67
   9  -1  23   16.85    0.66
  -9  -1 -23   17.06    0.67
   9  -2 -23    1.28    0.12
  -9  -2  23    1.12    0.12
  -9  -2  23    1.32    0.14
   9  -2  23    1.11    0.11
   9  -2  23    1.38    0.13
  -9  -2 -23    1.26    0.12
  -9  -3  23    7.67    0.33
  -9  -3  23    7.77    0.31
  -9  -3 -23    6.88    0.29
   9  -3  23    7.40    0.37
  10   0  23    0.10    0.09
 -10   0 -23   -0.03    0.10
 -10   0  23   -0.07    0.11
  10   0 -23    0.06    0.11
 -10   0  23   -0.05    0.10
  10   1  23   16.25    0.68
 -10  -1  23   17.37    0.68
 -10  -1  23   17.03    0.69
  10  -1 -23   17.80    0.68
  10   1 -23   17.28    0.69
  10  -1  23   17.39    0.68
 -10   1  23   16.81    0.68
 -10  -1 -23   17.85    0.68
 -10  -2  23    0.90    0.11
 -10  -2  23    0.85    0.13
 -10  -2  23    1.02    0.12
  10  -2 -23    0.97    0.10
  10  -2  23    0.92    0.09
 -10  -2 -23    0.79    0.10
  11   0 -23    0.05    0.10
 -11   0 -23    0.00    0.09
 -11   0  23   -0.02    0.09
  11   0  23   -0.04    0.08
  11   1  23   21.69    0.89
  11  -1 -23   25.05    0.88
 -11  -1  23   22.57    0.88
 -11  -1  23   23.20    0.90
  11   1 -23   22.36    0.89
 -11   1  23   21.31    0.89
 -11  -1 -23   24.67    0.89
  11  -1  23   24.97    0.88
 -11  -2  23    0.45    0.09
 -11  -2  23    0.23    0.08
  11  -2  23    0.27    0.06
 -11  -2 -23    0.33    0.07
 -12   0 -23   -0.03    0.08
  12   0  23   -0.01    0.07
 -12   0  23    0.17    0.09
  12   0 -23    0.06    0.09
  12  -1 -23    3.31    0.20
 -12  -1  23    3.25    0.20
 -12  -1  23    2.98    0.20
 -12  -1 -23    3.61    0.19
  12  -1  23    3.68    0.19
   0   0 -24  107.31    3.77
   0   0  24  101.93    3.82
   0   0  24  102.02    3.77
   0  -1 -24   -0.14    0.11
   0  -1  24    0.08    0.11
   0  -1  24   -0.13    0.11
   0  -2  24   11.82    0.50
   0  -2  24   12.06    0.59
   0  -2 -24   11.32    0.50
   0  -2 -24   11.97    0.65
   0  -2  24   11.39    0.51
   0  -3  24   -0.07    0.11
   0  -3 -24   -0.02    0.07
   0  -3  24    0.04    0.08
   0  -3 -24    0.02    0.14
   0  -4  24    1.78    0.15
   0  -4 -24    1.47    0.17
  -1   0  24   53.60    1.99
   1   0  24   52.05    2.01
   1   0  24   52.04    1.99
  -1   0 -24   54.88    1.99
  -1   0  24   53.91    2.01
   1   0 -24   55.06    1.99
   1  -1 -24    7.82    0.39
  -1  -1  24    8.02    0.39
  -1  -1  24    8.25    0.40
   1  -1  24    7.99    0.39
   1  -1  24    8.34    0.39
  -1  -1 -24    7.71    0.39
  -1  -2  24   24.75    0.98
   1  -2 -24   24.22    0.95
   1  -2 -24   24.92    1.23
  -1  -2  24   26.35    1.13
  -1  -2  24   24.64    0.96
  -1  -2 -24   24.28    0.95
   1  -2  24   24.46    0.95
   1  -2  24   24.61    0.98
  -1  -2 -24   24.75    1.22
   1  -2  24   25.46    1.13
   1  -3 -24    0.20    0.15
   1  -3 -24    0.28    0.08
  -1  -3  24    0.35    0.09
  -1  -3  24    0.24    0.11
  -1  -3  24    0.15    0.11
   1  -3  24    0.10    0.11
  -1  -3 -24    0.27    0.15
  -1  -3 -24    0.30    0.08
   1  -3  24    0.22    0.08
  -1  -4  24    2.58    0.19
   1  -4 -24    2.73    0.24
  -1  -4 -24    3.24    0.25
   1  -4  24    2.93    0.20
   2   0 -24    0.18    0.13
   2   0  24    0.01    0.11
  -2   0  24    0.12    0.11
  -2   0 -24   -0.09    0.11
  -2   0  24   -0.11    0.10
  -2  -1  24    6.66    0.34
  -2  -1  24    6.13    0.34
   2  -1 -24    6.27    0.34
  -2  -1 -24    6.34    0.34
   2  -1  24    6.02    0.33
  -2  -2  24    3.57    0.25
  -2  -2  24    2.71    0.20
   2  -2 -24    3.81    0.31
   2  -2 -24    3.51    0.23
  -2  -2 -24    3.06    0.29
   2  -2  24    3.52    0.27
   2  -2  24    3.59    0.23
  -2  -2 -24    3.20    0.23
   2  -3 -24    2.67    0.25
  -2  -3  24    2.72    0.18
  -2  -3  24    2.24    0.18
   2  -3 -24    2.19    0.15
  -2  -3  24    2.46    0.20
   2  -3  24    2.22    0.16
  -2  -3 -24    2.38    0.16
   2  -3  24    2.29    0.20
  -2  -3 -24    2.31    0.16
  -2  -3 -24    2.35    0.23
   2  -4  24    0.98    0.12
  -3   0  24    0.50    0.12
  -3   0 -24    0.32    0.13
  -3   0  24    0.15    0.12
   3   0  24    0.28    0.11
   3   0 -24    0.27    0.13
  -3  -1  24    0.23    0.12
   3  -1 -24    0.44    0.13
  -3  -1  24    0.32    0.11
   3  -1  24    0.26    0.11
  -3  -1 -24    0.31    0.14
  -3  -1 -24    0.08    0.12
  -3  -2  24    5.46    0.29
  -3  -2  24    4.79    0.30
   3  -2 -24    5.31    0.28
   3  -2 -24    5.53    0.38
  -3  -2 -24    5.27    0.28
   3  -2  24    5.55    0.34
   3  -2  24    5.46    0.28
  -3  -2 -24    4.76    0.36
  -3  -3  24   10.28    0.53
  -3  -3  24   11.96    0.45
  -3  -3  24   11.65    0.48
   3  -3 -24   10.19    0.43
   3  -3 -24   11.63    0.61
   3  -3  24   11.31    0.44
   3  -3  24   11.71    0.55
  -3  -3 -24   10.93    0.44
  -3  -3 -24   10.93    0.60
   3  -4  24    0.89    0.12
  -4   0 -24    0.20    0.11
  -4   0  24    0.06    0.11
   4   0  24    0.06    0.10
  -4   0  24    0.10    0.12
   4   0 -24    0.05    0.13
  -4  -1  24    4.02    0.27
   4  -1 -24    3.88    0.27
  -4  -1  24    4.21    0.26
  -4  -1 -24    3.30    0.30
   4   1 -24    3.49    0.25
   4  -1  24    3.78    0.28
  -4  -1 -24    4.09    0.27
   4  -1  24    4.33    0.26
  -4  -2  24    2.18    0.19
  -4  -2  24    2.32    0.19
  -4  -2  24    2.07    0.17
   4  -2 -24    2.07    0.16
   4  -2 -24    2.02    0.22
  -4  -2 -24    1.87    0.21
   4  -2  24    2.13    0.16
  -4  -2 -24    1.85    0.16
   4  -2  24    2.23    0.20
  -4  -3  24   32.59    1.18
  -4  -3  24   32.87    1.22
   4  -3 -24   32.22    1.53
  -4  -3 -24   31.35    1.17
   4  -3  24   33.40    1.41
  -4  -3 -24   29.99    1.51
   4  -3  24   30.90    1.17
   4  -4  24    0.09    0.08
   5   0 -24    8.75    0.42
   5   0  24    8.71    0.41
  -5   0 -24    8.70    0.41
  -5   0  24    8.22    0.40
  -5   0  24    8.35    0.41
  -5  -1  24    0.53    0.13
  -5  -1  24    0.74    0.13
   5  -1 -24    0.49    0.14
   5  -1  24    0.55    0.12
   5  -1  24    0.63    0.14
   5   1 -24    0.33    0.14
  -5  -1 -24    0.78    0.13
  -5  -2  24   25.13    0.97
  -5  -2  24   25.65    0.95
  -5  -2  24   23.11    1.10
   5  -2 -24   25.35    0.94
   5  -2 -24   25.33    1.21
  -5  -2 -24   26.00    0.95
   5  -2  24   24.91    1.12
  -5  -2 -24   25.54    0.95
   5  -2  24   25.02    0.94
  -5  -2 -24   21.76    1.20
  -5  -3  24    4.68    0.26
   5  -3 -24    4.72    0.33
  -5  -3  24    4.86    0.24
   5  -3  24    5.19    0.29
  -5  -3 -24    4.63    0.22
   5  -3  24    4.55    0.21
  -5  -3 -24    4.10    0.31
   5  -4  24    2.37    0.17
  -6   0 -24   30.49    1.16
   6   0  24   30.58    1.16
   6   0  24   29.06    1.34
   6   0 -24   31.07    1.17
  -6   0  24   31.14    1.18
  -6   0  24   30.43    1.17
  -6  -1  24    4.38    0.27
  -6  -1  24    4.27    0.27
   6  -1 -24    4.61    0.28
  -6  -1 -24    4.63    0.27
   6   1 -24    3.69    0.29
   6  -1  24    4.37    0.28
   6  -1  24    4.18    0.26
   6  -2 -24   37.00    1.79
  -6  -2  24   37.41    1.44
  -6  -2  24   37.63    1.41
   6  -2 -24   38.84    1.40
   6  -2  24   38.03    1.40
  -6  -2 -24   38.53    1.41
  -6  -2 -24   38.70    1.41
   6  -2  24   36.84    1.66
  -6  -3  24    4.18    0.23
  -6  -3  24    4.07    0.21
   6  -3 -24    3.37    0.28
   6  -3  24    3.48    0.18
  -6  -3 -24    3.96    0.19
   6  -3  24    4.28    0.25
   7   0  24   21.72    0.86
  -7   0 -24   21.71    0.86
   7   0 -24   22.69    0.87
  -7   0  24   22.39    0.87
  -7   0  24   21.18    0.86
  -7  -1  24    1.05    0.13
  -7  -1  24    1.32    0.15
   7  -1 -24    1.27    0.15
   7  -1  24    1.14    0.14
  -7  -1 -24    1.20    0.15
  -7  -1 -24    1.13    0.14
   7   1 -24    1.37    0.17
   7  -1  24    1.03    0.12
   7  -2 -24   23.65    0.88
  -7  -2  24   23.55    0.89
   7  -2 -24   21.61    1.13
  -7  -2  24   24.15    0.91
   7  -2  24   21.89    1.04
   7  -2  24   24.71    0.89
  -7  -2 -24   23.68    0.89
  -7  -3  24    0.09    0.09
  -7  -3  24    0.00    0.07
  -7  -3 -24    0.05    0.05
   7  -3  24    0.03    0.08
  -8   0  24    0.81    0.13
   8   0  24    0.65    0.11
  -8   0 -24    0.65    0.13
   8   0 -24    0.78    0.14
  -8   0 -24    0.68    0.12
  -8   0  24    0.75    0.13
   8  -1 -24   10.75    0.47
  -8  -1  24   10.70    0.47
  -8  -1  24   10.73    0.47
  -8  -1 -24   11.12    0.47
   8   1 -24   10.76    0.48
  -8  -1 -24   11.10    0.47
   8  -1  24   10.66    0.46
  -8  -2  24    7.79    0.34
  -8  -2  24    7.32    0.35
   8  -2 -24    7.79    0.33
  -8  -2 -24    7.66    0.34
   8  -2  24    7.00    0.38
   8  -2  24    7.70    0.33
  -8  -3  24   10.31    0.41
  -8  -3  24   10.49    0.43
   8  -3  24   10.48    0.49
   9   0  24   53.10    1.93
  -9   0  24   49.46    1.93
  -9   0  24   52.48    1.95
   9   0 -24   54.32    1.93
  -9   0 -24   52.29    1.93
  -9  -1  24   11.60    0.49
  -9  -1  24   11.54    0.50
   9  -1 -24   11.62    0.49
   9  -1  24   11.96    0.49
  -9  -1 -24   12.40    0.49
   9   1 -24   11.72    0.51
  -9  -2  24   10.26    0.44
   9  -2 -24    9.97    0.41
  -9  -2  24   10.15    0.43
  -9  -2 -24   10.22    0.42
   9  -2  24   10.62    0.41
  10   0 -24    9.47    0.40
 -10   0  24    9.01    0.39
 -10   0 -24    9.05    0.40
 -10   0  24    7.94    0.41
  10   0  24    9.22    0.39
 -10  -1  24    0.57    0.11
  10  -1 -24    0.67    0.11
 -10  -1  24    0.43    0.10
  10   1  24    0.40    0.09
  10  -1  24    0.45    0.09
 -10  -1 -24    0.52    0.10
  10   1 -24    0.29    0.12
 -10  -2  24    0.17    0.08
 -10  -2  24    0.29    0.09
  10  -2  24    0.17    0.06
 -10  -2 -24    0.24    0.07
  11   0 -24   13.37    0.52
 -11   0  24   12.43    0.52
 -11   0 -24   12.49    0.52
  11   0  24   13.54    0.52
 -11  -1  24    0.33    0.09
 -11  -1  24    0.43    0.09
  11  -1 -24    0.22    0.09
  11   1 -24    0.28    0.11
  11  -1  24    0.25    0.07
 -11  -1 -24    0.22    0.08
   0   0  25    0.11    0.11
   0   0 -25    0.11    0.12
   0   0  25    0.11    0.10
   0  -1 -25    0.03    0.12
   0  -1  25   -0.11    0.11
   0  -1  25    0.03    0.10
   0  -2 -25   48.01    1.77
   0  -2  25   48.41    1.82
   0  -2 -25   48.17    2.27
   0  -2  25   48.79    1.78
   0  -2  25   47.99    2.10
   0  -3  25   -0.12    0.07
   0  -3 -25   -0.01    0.13
   0  -3 -25   -0.03    0.06
   0  -3 -25   -0.10    0.06
   0  -3  25   -0.01    0.10
  -1   0  25    0.19    0.11
  -1   0  25    0.17    0.11
   1   0 -25    0.04    0.11
   1   0  25    0.24    0.12
  -1   0 -25    0.01    0.12
  -1  -1  25   15.18    0.63
   1  -1 -25   14.78    0.62
  -1  -1  25   15.46    0.63
   1  -1  25   15.25    0.63
   1  -1  25   15.35    0.63
  -1  -1 -25   14.34    0.62
   1  -2 -25    2.24    0.17
   1  -2 -25    2.16    0.24
  -1  -2  25    2.66    0.20
  -1  -2  25    2.57    0.22
  -1  -2  25    2.40    0.18
   1  -2  25    2.46    0.17
  -1  -2 -25    2.83    0.24
   1  -2  25    2.63    0.23
  -1  -2 -25    2.37    0.17
   1  -3 -25    0.86    0.08
   1  -3 -25    1.01    0.17
  -1  -3  25    1.06    0.13
  -1  -3  25    0.87    0.10
   1  -3  25    1.25    0.14
   1  -3  25    0.84    0.09
  -1  -3 -25    0.96    0.09
  -1  -3 -25    0.93    0.08
  -1  -3 -25    1.02    0.17
   2   0 -25   -0.09    0.11
  -2   0  25    0.00    0.11
  -2   0 -25    0.16    0.11
  -2   0  25    0.00    0.10
   2   0  25    0.18    0.10
   2  -1 -25    6.67    0.35
  -2  -1  25    7.18    0.36
  -2  -1  25    6.88    0.35
  -2  -1 -25    7.24    0.43
   2  -1  25    6.88    0.35
  -2  -1 -25    6.81    0.35
  -2  -2  25    5.24    0.33
   2  -2 -25    5.38    0.29
  -2  -2  25    5.78    0.31
  -2  -2  25    5.48    0.29
   2  -2 -25    5.70    0.39
   2  -2  25    5.94    0.29
   2  -2  25    5.90    0.34
  -2  -2 -25    5.78    0.29
  -2  -2 -25    5.39    0.37
  -2  -3  25   13.60    0.51
  -2  -3  25   12.83    0.54
  -2  -3  25   12.71    0.61
   2  -3 -25   13.31    0.68
  -2  -3 -25   12.14    0.49
  -2  -3 -25   12.34    0.67
   2  -3  25   13.41    0.62
   2  -3  25   13.20    0.50
  -3   0  25    0.02    0.11
   3   0  25    0.05    0.09
  -3   0 -25   -0.03    0.11
  -3   0  25    0.09    0.11
   3   0 -25   -0.07    0.12
   3  -1 -25  147.12    5.26
  -3  -1  25  149.30    5.27
  -3  -1  25  146.30    5.36
   3  -1  25  143.72    5.27
  -3  -1 -25  142.37    6.70
  -3  -1 -25  147.85    5.27
   3  -2 -25    0.24    0.10
   3  -2 -25    0.18    0.15
  -3  -2  25    0.34    0.12
  -3  -2  25    0.10    0.11
  -3  -2  25    0.25    0.10
   3  -2  25    0.14    0.11
  -3  -2 -25    0.10    0.13
   3  -2  25    0.27    0.10
  -3  -2 -25    0.07    0.10
  -3  -3  25   31.15    1.48
  -3  -3  25   35.75    1.25
  -3  -3  25   36.08    1.30
   3  -3 -25   36.52    1.63
  -3  -3 -25   31.60    1.61
   3  -3  25   36.13    1.50
   3  -3  25   33.68    1.25
  -3  -3 -25   32.74    1.24
   4   0  25   -0.13    0.10
  -4   0  25    0.07    0.11
  -4   0  25   -0.04    0.10
   4   0 -25   -0.01    0.11
  -4   0 -25   -0.08    0.11
  -4  -1  25   36.81    1.38
   4  -1 -25   37.52    1.36
  -4  -1  25   36.78    1.36
   4  -1  25   35.91    1.59
  -4  -1 -25   32.21    1.70
  -4  -1 -25   37.78    1.36
   4  -1  25   36.78    1.36
   4   1 -25   35.32    1.37
   4  -2 -25    3.75    0.23
  -4  -2  25    4.06    0.25
   4  -2 -25    3.73    0.31
  -4  -2  25    4.39    0.24
  -4  -2  25    3.48    0.25
  -4  -2 -25    3.59    0.23
  -4  -2 -25    3.67    0.29
   4  -2  25    3.54    0.22
   4  -2  25    3.78    0.26
  -4  -3  25    0.30    0.08
   4  -3 -25    0.52    0.14
  -4  -3  25    0.52    0.11
  -4  -3 -25    0.40    0.12
   4  -3  25    0.27    0.06
   4  -3  25    0.43    0.11
  -4  -3 -25    0.33    0.06
  -5   0  25   -0.02    0.10
  -5   0  25   -0.06    0.11
   5   0 -25    0.05    0.12
   5   0  25   -0.06    0.09
  -5   0 -25   -0.04    0.11
  -5  -1  25   24.31    0.97
   5  -1 -25   25.51    0.96
  -5  -1  25   25.41    0.98
  -5  -1 -25   25.55    0.97
   5  -1  25   25.34    0.96
   5   1 -25   24.87    0.98
   5  -1  25   24.40    1.12
   5  -2 -25    4.28    0.33
  -5  -2  25    4.62    0.25
  -5  -2  25    4.57    0.26
  -5  -2  25    4.34    0.27
   5  -2 -25    4.50    0.24
  -5  -2 -25    4.79    0.25
   5  -2  25    4.33    0.28
  -5  -2 -25    4.48    0.25
   5  -2  25    4.37    0.24
  -5  -3  25   15.33    0.60
  -5  -3  25   15.40    0.57
   5  -3  25   15.24    0.69
  -5  -3 -25   13.99    0.56
   6   0 -25   -0.08    0.12
  -6   0 -25   -0.10    0.10
  -6   0  25    0.10    0.11
   6   0  25   -0.09    0.09
   6   0  25    0.07    0.10
  -6   0  25   -0.01    0.11
  -6  -1  25    0.80    0.12
  -6  -1  25    0.99    0.14
   6  -1 -25    1.10    0.14
  -6  -1 -25    1.10    0.14
   6  -1  25    0.83    0.12
   6   1 -25    0.86    0.14
   6  -1  25    0.88    0.13
   6  -2 -25    9.27    0.52
  -6  -2  25    9.29    0.40
   6  -2 -25    9.72    0.39
  -6  -2  25    9.03    0.41
   6  -2  25    9.21    0.39
  -6  -2 -25    9.37    0.40
   6  -2  25    9.35    0.46
  -6  -3  25    0.45    0.10
  -6  -3  25    0.40    0.07
   6  -3  25    0.32    0.09
  -7   0  25   -0.01    0.09
   7   0  25    0.06    0.09
  -7   0 -25   -0.03    0.10
  -7   0 -25    0.16    0.10
   7   0 -25   -0.10    0.12
  -7   0  25    0.10    0.10
  -7  -1  25   11.84    0.50
   7  -1 -25   12.20    0.50
  -7  -1  25   11.95    0.51
   7   1 -25   11.85    0.52
   7  -1  25   12.18    0.50
  -7  -1 -25   11.97    0.50
   7  -1  25   11.05    0.56
  -7  -1 -25   12.11    0.50
   7  -2 -25    0.60    0.14
  -7  -2  25    0.92    0.12
   7  -2 -25    0.63    0.10
  -7  -2  25    0.61    0.10
   7  -2  25    0.59    0.09
  -7  -2 -25    0.56    0.10
   7  -2  25    0.69    0.11
  -7  -3  25    0.77    0.10
   7  -3  25    0.81    0.10
  -8   0 -25    0.03    0.10
   8   0 -25    0.08    0.11
  -8   0  25    0.00    0.10
   8   0  25    0.12    0.09
  -8   0  25    0.09    0.11
  -8   0 -25    0.08    0.10
  -8  -1  25    5.15    0.26
  -8  -1  25    4.51    0.26
   8  -1 -25    5.04    0.27
   8  -1 -25    4.52    0.31
   8   1 -25    4.94    0.29
   8  -1  25    4.80    0.25
  -8  -1 -25    5.15    0.27
  -8  -2  25   11.82    0.48
  -8  -2  25   12.06    0.48
   8  -2 -25   11.50    0.46
   8  -2  25   12.28    0.46
  -8  -2 -25   12.05    0.47
   8  -2  25   10.72    0.54
   9   0  25   -0.04    0.08
  -9   0  25   -0.12    0.09
  -9   0 -25    0.05    0.09
   9   0 -25   -0.10    0.10
  -9   0  25   -0.10    0.09
  -9  -1  25   53.99    2.00
   9  -1 -25   55.23    1.96
  -9  -1  25   52.12    1.97
   9  -1  25   55.14    1.97
  -9  -1 -25   54.80    1.97
   9   1 -25   52.02    1.97
  -9  -2  25    0.57    0.10
  -9  -2  25    0.50    0.09
  -9  -2 -25    0.53    0.08
   9  -2  25    0.55    0.07
  10   0 -25   -0.08    0.10
  10   0  25   -0.01    0.07
 -10   0 -25    0.06    0.08
 -10   0  25   -0.14    0.08
 -10  -1  25   21.94    0.86
  10  -1 -25   22.30    0.84
 -10  -1  25   21.49    0.84
  10  -1  25   23.00    0.84
 -10  -1 -25   22.84    0.84
  11   0 -25   -0.09    0.10
   0   0 -26   13.52    0.58
   0   0  26   13.62    0.57
   0  -1 -26   -0.01    0.13
   0  -1 -26   -0.08    0.11
   0  -1  26    0.07    0.10
   0  -1  26    0.00    0.10
   0  -2 -26    3.10    0.28
   0  -2  26    3.25    0.24
   0  -2 -26    3.34    0.22
   0  -2  26    3.40    0.21
   0  -3  26    0.00    0.06
   0  -3 -26   -0.04    0.12
   0  -3  26    0.01    0.09
  -1   0  26   38.54    1.56
   1   0  26   41.67    1.54
   1   0 -26   40.70    1.53
  -1   0 -26   41.82    1.53
  -1   0  26   41.94    1.54
   1  -1 -26    0.13    0.11
  -1  -1  26    0.24    0.11
  -1  -1  26    0.05    0.10
   1  -1  26    0.12    0.10
  -1  -1 -26   -0.07    0.13
  -1  -1 -26   -0.16    0.11
   1  -2 -26   42.61    1.56
  -1  -2  26   42.43    1.57
  -1  -2  26   41.96    1.60
  -1  -2  26   43.98    1.85
   1  -2 -26   41.61    2.00
   1  -2  26   41.87    1.84
   1  -2  26   43.36    1.56
  -1  -2 -26   42.94    1.56
  -1  -2 -26   40.48    1.99
   1  -3 -26    0.38    0.13
  -1  -3  26    0.24    0.07
  -1  -3  26    0.30    0.10
  -1  -3 -26    0.22    0.12
   1  -3  26    0.36    0.10
   1  -3  26    0.39    0.06
   2   0 -26    1.05    0.15
   2   0  26    0.98    0.13
  -2   0 -26    1.14    0.14
  -2   0  26    0.97    0.13
  -2   0  26    1.01    0.14
  -2  -1  26    2.37    0.19
  -2  -1  26    2.28    0.17
   2  -1 -26    2.05    0.17
  -2  -1 -26    2.39    0.18
   2  -1  26    2.38    0.18
  -2  -1 -26    2.30    0.22
   2  -2 -26    1.63    0.20
  -2  -2  26    1.56    0.15
   2  -2 -26    1.72    0.14
  -2  -2  26    1.54    0.16
  -2  -2  26    1.62    0.14
  -2  -2 -26    1.76    0.19
   2  -2  26    1.58    0.13
   2  -2  26    1.61    0.17
  -2  -2 -26    1.64    0.14
  -2  -3  26    6.99    0.29
   2  -3 -26    7.08    0.41
  -2  -3  26    6.50    0.35
   2  -3  26    6.40    0.27
  -2  -3 -26    6.61    0.40
   2  -3  26    7.53    0.36
  -3   0  26    0.29    0.11
   3   0 -26    0.38    0.12
   3   0  26    0.21    0.11
  -3   0 -26    0.12    0.11
  -3   0 -26    0.11    0.12
  -3   0  26    0.28    0.12
   3  -1 -26    0.19    0.11
  -3  -1  26   -0.11    0.11
  -3  -1  26    0.04    0.11
   3   1 -26   -0.13    0.13
  -3  -1 -26   -0.03    0.12
   3  -1  26    0.20    0.10
   3  -1  26   -0.05    0.11
  -3  -1 -26    0.04    0.11
   3  -2 -26    0.62    0.16
  -3  -2  26    0.57    0.12
  -3  -2  26    0.55    0.11
   3  -2 -26    0.20    0.10
  -3  -2  26    0.49    0.12
   3  -2  26    0.52    0.12
   3  -2  26    0.38    0.09
  -3  -2 -26    0.50    0.13
  -3  -2 -26    0.56    0.10
   3  -3 -26   -0.02    0.13
  -3  -3  26    0.03    0.06
  -3  -3  26    0.08    0.08
   3  -3  26   -0.03    0.09
  -4   0  26    0.96    0.13
[truncated: 12,936 more chars]
