# Supplementary material for: Structural effects of meso-halogenation on porphyrins
Source: Beilstein J Org Chem. 2021 May 14;17:1149–70. doi: 10.3762/bjoc.17.88 (PMC8144917; doi:10.3762/bjoc.17.88)
Supplement: File 3 — Crystal structure determination compounds 1, 2a, 4–11, 13, 16a and 24. [file Beilstein_J_Org_Chem-17-1149-s003.zip › Compound+11.CIF]

data_he015
_audit_creation_date               2020-06-11
_audit_creation_method
;
Olex2 1.2
(compiled 2018.05.29 svn.r3508 for OlexSys, GUI svn.r5506)
;
_shelx_SHELXL_version_number       '2018/1'
_audit_contact_author_address      ?
_audit_contact_author_email        ?
_audit_contact_author_name         ''
_audit_contact_author_phone        ?
_publ_contact_author_id_orcid      ?
_publ_section_references
;
Dolomanov, O.V., Bourhis, L.J., Gildea, R.J, Howard, J.A.K. & Puschmann, H.
 (2009), J. Appl. Cryst. 42, 339-341.

Sheldrick, G.M. (2015). Acta Cryst. C71, 3-8.
;
_chemical_name_common              ?
_chemical_name_systematic         
 '[5,15-dibromo-10,20-di(pentan-3-yl)porphyrinato]nickel(II)'
_chemical_formula_moiety           'C30 H30 Br2 N4 Ni'
_chemical_formula_sum              'C30 H30 Br2 N4 Ni'
_chemical_formula_weight           665.11
_chemical_melting_point            ?
loop_
  _atom_type_symbol
  _atom_type_description
  _atom_type_scat_dispersion_real
  _atom_type_scat_dispersion_imag
  _atom_type_scat_source
 'C' 'C' 0.0181 0.0091 'International Tables Vol C Tables 4.2.6.8 and 6.1.1.4'
 'H' 'H' 0.0000 0.0000 'International Tables Vol C Tables 4.2.6.8 and 6.1.1.4'
 'Br' 'Br' -0.6763 1.2805
 'International Tables Vol C Tables 4.2.6.8 and 6.1.1.4'
 'N' 'N' 0.0311 0.0180 'International Tables Vol C Tables 4.2.6.8 and 6.1.1.4'
 'Ni' 'Ni' -3.0029 0.5091
 'International Tables Vol C Tables 4.2.6.8 and 6.1.1.4'

_shelx_space_group_comment
;
The symmetry employed for this shelxl refinement is uniquely defined
by the following loop, which should always be used as a source of
symmetry information in preference to the above space-group names.
They are only intended as comments.
;
_space_group_crystal_system        'monoclinic'
_space_group_IT_number             15
_space_group_name_H-M_alt          'C 1 2/c 1'
_space_group_name_Hall             '-C 2yc'
loop_
  _space_group_symop_operation_xyz
 'x, y, z'
 '-x, y, -z+1/2'
 'x+1/2, y+1/2, z'
 '-x+1/2, y+1/2, -z+1/2'
 '-x, -y, -z'
 'x, -y, z-1/2'
 '-x+1/2, -y+1/2, -z'
 'x+1/2, -y+1/2, z-1/2'

_cell_length_a                     44.0507(16)
_cell_length_b                     10.2192(4)
_cell_length_c                     11.8461(4)
_cell_angle_alpha                  90
_cell_angle_beta                   91.771(3)
_cell_angle_gamma                  90
_cell_volume                       5330.1(3)
_cell_formula_units_Z              8
_cell_measurement_reflns_used      9909
_cell_measurement_temperature      100(2)
_cell_measurement_theta_max        67.00
_cell_measurement_theta_min        4.02
_shelx_estimated_absorpt_T_max     0.796
_shelx_estimated_absorpt_T_min     0.286
_exptl_absorpt_coefficient_mu      4.768
_exptl_absorpt_correction_T_max    0.7965
_exptl_absorpt_correction_T_min    0.2862
_exptl_absorpt_correction_type     multi-scan
_exptl_absorpt_process_details     'Program Sadabs'
_exptl_absorpt_special_details     ?
_exptl_crystal_colour              red
_exptl_crystal_colour_primary      red
_exptl_crystal_density_diffrn      1.658
_exptl_crystal_density_meas        .
_exptl_crystal_density_method      'not measured'
_exptl_crystal_description         plate
_exptl_crystal_F_000               2688
_exptl_crystal_size_max            0.35
_exptl_crystal_size_mid            0.1
_exptl_crystal_size_min            0.05
_exptl_special_details
;
 ? 
;
_exptl_transmission_factor_max     ?
_exptl_transmission_factor_min     ?
_diffrn_reflns_av_R_equivalents    0.0810
_diffrn_reflns_av_unetI/netI       0.0474
_diffrn_reflns_Laue_measured_fraction_full  0.971
_diffrn_reflns_Laue_measured_fraction_max  0.971
_diffrn_reflns_limit_h_max         52
_diffrn_reflns_limit_h_min         -49
_diffrn_reflns_limit_k_max         12
_diffrn_reflns_limit_k_min         -9
_diffrn_reflns_limit_l_max         13
_diffrn_reflns_limit_l_min         -14
_diffrn_reflns_number              18037
_diffrn_reflns_point_group_measured_fraction_full  0.971
_diffrn_reflns_point_group_measured_fraction_max  0.971
_diffrn_reflns_theta_full          66.994
_diffrn_reflns_theta_max           66.994
_diffrn_reflns_theta_min           2.007
_diffrn_ambient_temperature        100.15
_diffrn_detector_area_resol_mean   ?
_diffrn_measured_fraction_theta_full  0.971
_diffrn_measured_fraction_theta_max  0.971
_diffrn_measurement_device_type    'Bruker APEX-II CCD'
_diffrn_measurement_method         '\f and \w scans'
_diffrn_radiation_monochromator    graphite
_diffrn_radiation_type             CuK\a
_diffrn_radiation_wavelength       1.54178
_diffrn_source                     ?
_diffrn_standards_number           0
_reflns_Friedel_coverage           0.000
_reflns_Friedel_fraction_full      .
_reflns_Friedel_fraction_max       .
_reflns_number_gt                  4210
_reflns_number_total               4611
_reflns_special_details
;
 Reflections were merged by SHELXL according to the crystal
 class for the calculation of statistics and refinement.
 
 _reflns_Friedel_fraction is defined as the number of unique
 Friedel pairs measured divided by the number that would be
 possible theoretically, ignoring centric projections and
 systematic absences.
;
_reflns_threshold_expression       'I > 2\s(I)'
_computing_cell_refinement         'Bruker SAINT'
_computing_data_collection         'Bruker APEX2'
_computing_data_reduction          'Bruker SAINT'
_computing_molecular_graphics      'Olex2 (Dolomanov et al., 2009)'
_computing_publication_material    'Olex2 (Dolomanov et al., 2009)'
_computing_structure_refinement    'ShelXL (Sheldrick, 2015)'
_computing_structure_solution      'SHELXS-97 (Sheldrick, 2008)'
_refine_diff_density_max           1.169
_refine_diff_density_min           -1.530
_refine_diff_density_rms           0.121
_refine_ls_extinction_coef         .
_refine_ls_extinction_method       none
_refine_ls_goodness_of_fit_ref     1.032
_refine_ls_hydrogen_treatment      constr
_refine_ls_matrix_type             full
_refine_ls_number_parameters       348
_refine_ls_number_reflns           4611
_refine_ls_number_restraints       18
_refine_ls_R_factor_all            0.0476
_refine_ls_R_factor_gt             0.0443
_refine_ls_restrained_S_all        1.030
_refine_ls_shift/su_max            0.000
_refine_ls_shift/su_mean           0.000
_refine_ls_structure_factor_coef   Fsqd
_refine_ls_weighting_details      
 'w=1/[\s^2^(Fo^2^)+(0.0736P)^2^+20.0009P] where P=(Fo^2^+2Fc^2^)/3'
_refine_ls_weighting_scheme        calc
_refine_ls_wR_factor_gt            0.1181
_refine_ls_wR_factor_ref           0.1209
_refine_special_details            ?
_olex2_refinement_description
;
1. Fixed Uiso
 At 1.2 times of:
  All C(H) groups, All C(H,H) groups, All C(H,H,H,H) groups
 At 1.5 times of:
  All C(H,H,H) groups
2. Uiso/Uaniso restraints and constraints
C106 \\sim C105 \\sim C104: within 2A with sigma of 0.001 and sigma for
terminal atoms of 0.002
3. Others
 Fixed Sof: H10F(0.5) H10G(0.5) H10H(0.5) H10I(0.5) C105(0.5) H10J(0.5)
 H10K(0.5) H10L(0.5) C106(0.5) H10M(0.5) H10N(0.5) H10O(0.5)
4.a Ternary CH refined with riding coordinates:
 C101(H101), C201(H201)
4.b Secondary CH2 refined with riding coordinates:
 C102(H10A,H10B), C104(H10F,H10G), C104(H10H,H10I), C202(H20A,H20B), C204(H20F,
 H20G)
4.c Aromatic/amide H refined with riding coordinates:
 C7(H7), C8(H8), C12(H12), C13(H13), C17(H17), C18(H18), C2(H2), C3(H3)
4.d Idealised Me refined as rotating group:
 C103(H10C,H10D,H10E), C105(H10J,H10K,H10L), C106(H10M,H10N,H10O), C203(H20C,
 H20D,H20E), C205(H20H,H20I,H20J)
;
_atom_sites_solution_hydrogens     geom
_atom_sites_solution_primary       ?
_atom_sites_solution_secondary     ?
loop_
  _atom_site_label
  _atom_site_type_symbol
  _atom_site_fract_x
  _atom_site_fract_y
  _atom_site_fract_z
  _atom_site_U_iso_or_equiv
  _atom_site_adp_type
  _atom_site_occupancy
  _atom_site_site_symmetry_order
  _atom_site_calc_flag
  _atom_site_refinement_flags_posn
  _atom_site_refinement_flags_adp
  _atom_site_refinement_flags_occupancy
  _atom_site_disorder_assembly
  _atom_site_disorder_group
 Ni1 Ni 0.12370(2) 0.24209(5) 0.06298(4) 0.01115(16) Uani 1 1 d . . . . .
 N22 N 0.13072(6) 0.1142(3) 0.1784(2) 0.0136(6) Uani 1 1 d . . . . .
 N23 N 0.08302(6) 0.2599(3) 0.1113(2) 0.0140(6) Uani 1 1 d . . . . .
 N24 N 0.11607(6) 0.3611(3) -0.0593(2) 0.0138(6) Uani 1 1 d . . . . .
 N21 N 0.16473(6) 0.2259(3) 0.0157(2) 0.0124(5) Uani 1 1 d . . . . .
 C6 C 0.15314(8) 0.0200(3) 0.1807(3) 0.0157(7) Uani 1 1 d . . . . .
 C7 C 0.14974(8) -0.0661(4) 0.2741(3) 0.0220(8) Uani 1 1 d . . . . .
 H7 H 0.161696 -0.141161 0.291696 0.026 Uiso 1 1 calc R . . . .
 C8 C 0.12619(8) -0.0200(4) 0.3325(3) 0.0241(8) Uani 1 1 d . . . . .
 H8 H 0.119174 -0.054399 0.401443 0.029 Uiso 1 1 calc R . . . .
 C9 C 0.11366(8) 0.0895(3) 0.2725(3) 0.0174(7) Uani 1 1 d . . . . .
 C10 C 0.08668(8) 0.1535(3) 0.2980(3) 0.0167(7) Uani 1 1 d . . . . .
 C11 C 0.07163(8) 0.2271(3) 0.2157(3) 0.0156(7) Uani 1 1 d . . . . .
 C12 C 0.04027(8) 0.2638(3) 0.2188(3) 0.0200(7) Uani 1 1 d . . . . .
 H12 H 0.027581 0.256119 0.281863 0.024 Uiso 1 1 calc R . . . .
 C13 C 0.03199(8) 0.3111(3) 0.1161(3) 0.0208(7) Uani 1 1 d . . . . .
 H13 H 0.012237 0.339088 0.092406 0.025 Uiso 1 1 calc R . . . .
 C14 C 0.05868(8) 0.3114(3) 0.0494(3) 0.0168(7) Uani 1 1 d . . . . .
 C15 C 0.06102(8) 0.3620(3) -0.0572(3) 0.0177(7) Uani 1 1 d . . . . .
 C16 C 0.08796(8) 0.3907(3) -0.1087(3) 0.0167(7) Uani 1 1 d . . . . .
 C17 C 0.09162(8) 0.4692(4) -0.2064(3) 0.0196(7) Uani 1 1 d . . . . .
 H17 H 0.075888 0.497194 -0.257495 0.024 Uiso 1 1 calc R . . . .
 C18 C 0.12116(8) 0.4967(4) -0.2133(3) 0.0194(7) Uani 1 1 d . . . . .
 H18 H 0.130138 0.551143 -0.268044 0.023 Uiso 1 1 calc R . . . .
 C19 C 0.13697(8) 0.4282(3) -0.1223(3) 0.0152(7) Uani 1 1 d . . . . .
 C20 C 0.16812(8) 0.4184(3) -0.1088(3) 0.0146(7) Uani 1 1 d . . . . .
 C1 C 0.18073(7) 0.3135(3) -0.0491(3) 0.0134(6) Uani 1 1 d . . . . .
 C2 C 0.21103(8) 0.2637(3) -0.0631(3) 0.0165(7) Uani 1 1 d . . . . .
 H2 H 0.226934 0.306784 -0.100711 0.020 Uiso 1 1 calc R . . . .
 C3 C 0.21274(8) 0.1456(3) -0.0137(3) 0.0164(7) Uani 1 1 d . . . . .
 H3 H 0.229602 0.087675 -0.013409 0.020 Uiso 1 1 calc R . . . .
 C4 C 0.18422(8) 0.1237(3) 0.0388(3) 0.0144(7) Uani 1 1 d . . . . .
 C5 C 0.17771(7) 0.0216(3) 0.1104(3) 0.0150(7) Uani 1 1 d . . . . .
 Br2 Br 0.02437(2) 0.41101(5) -0.13408(4) 0.03465(16) Uani 1 1 d . . . . .
 Br1 Br 0.20646(2) -0.11568(4) 0.12592(3) 0.02254(14) Uani 1 1 d . . . . .
 C101 C 0.07141(9) 0.1307(4) 0.4111(3) 0.0260(8) Uani 1 1 d . . . . .
 H101 H 0.055618 0.200836 0.414133 0.031 Uiso 1 1 calc R . . . .
 C102 C 0.09126(12) 0.1536(5) 0.5155(4) 0.0443(12) Uani 1 1 d . . . . .
 H10A H 0.078860 0.139149 0.582665 0.053 Uiso 1 1 calc R . . . .
 H10B H 0.107625 0.087121 0.517356 0.053 Uiso 1 1 calc R . . . .
 C103 C 0.10530(15) 0.2838(6) 0.5249(4) 0.0595(15) Uani 1 1 d . . . . .
 H10C H 0.117928 0.288388 0.594393 0.089 Uiso 1 1 calc GR . . . .
 H10D H 0.089380 0.350673 0.527043 0.089 Uiso 1 1 calc GR . . . .
 H10E H 0.117955 0.299195 0.459625 0.089 Uiso 1 1 calc GR . . . .
 C104 C 0.05331(13) 0.0035(6) 0.4121(5) 0.0558(12) Uani 1 1 d . U . . .
 H10F H 0.046833 -0.017446 0.333397 0.067 Uiso 0.5 1 calc R . P A 1
 H10G H 0.067049 -0.067493 0.438796 0.067 Uiso 0.5 1 calc R . P A 1
 H10H H 0.068350 -0.066892 0.427123 0.067 Uiso 0.5 1 calc R . P B 2
 H10I H 0.040656 0.008014 0.479619 0.067 Uiso 0.5 1 calc R . P B 2
 C105 C 0.0264(3) 0.0023(11) 0.4815(10) 0.0573(14) Uani 0.5 1 d . U P C 1
 H10J H 0.013444 0.077134 0.461308 0.086 Uiso 0.5 1 calc GR . P C 1
 H10K H 0.032691 0.008034 0.561394 0.086 Uiso 0.5 1 calc GR . P C 1
 H10L H 0.015106 -0.079114 0.468124 0.086 Uiso 0.5 1 calc GR . P C 1
 C106 C 0.0343(3) -0.0423(11) 0.3252(10) 0.0566(14) Uani 0.5 1 d . U P C 2
 H10M H 0.028372 -0.132682 0.341064 0.085 Uiso 0.5 1 calc GR . P C 2
 H10N H 0.045019 -0.039292 0.253917 0.085 Uiso 0.5 1 calc GR . P C 2
 H10O H 0.016128 0.012833 0.319133 0.085 Uiso 0.5 1 calc GR . P C 2
 C201 C 0.18927(8) 0.5126(3) -0.1691(3) 0.0161(7) Uani 1 1 d . . . . .
 H201 H 0.210179 0.494879 -0.137561 0.019 Uiso 1 1 calc R . . . .
 C202 C 0.18225(8) 0.6562(3) -0.1401(3) 0.0206(7) Uani 1 1 d . . . . .
 H20A H 0.162917 0.682020 -0.178686 0.025 Uiso 1 1 calc R . . . .
 H20B H 0.179527 0.663787 -0.057680 0.025 Uiso 1 1 calc R . . . .
 C203 C 0.20727(9) 0.7499(4) -0.1747(3) 0.0243(8) Uani 1 1 d . . . . .
 H20C H 0.202033 0.839165 -0.152342 0.036 Uiso 1 1 calc GR . . . .
 H20D H 0.209336 0.746247 -0.256804 0.036 Uiso 1 1 calc GR . . . .
 H20E H 0.226521 0.724313 -0.137302 0.036 Uiso 1 1 calc GR . . . .
 C204 C 0.19043(8) 0.4859(4) -0.2987(3) 0.0197(7) Uani 1 1 d . . . . .
 H20F H 0.179034 0.404593 -0.316500 0.024 Uiso 1 1 calc R . . . .
 H20G H 0.180210 0.558627 -0.339869 0.024 Uiso 1 1 calc R . . . .
 C205 C 0.22251(8) 0.4721(4) -0.3400(3) 0.0251(8) Uani 1 1 d . . . . .
 H20H H 0.221808 0.455057 -0.421486 0.038 Uiso 1 1 calc GR . . . .
 H20I H 0.232668 0.399151 -0.300676 0.038 Uiso 1 1 calc GR . . . .
 H20J H 0.233780 0.553160 -0.324674 0.038 Uiso 1 1 calc GR . . . .

loop_
  _atom_site_aniso_label
  _atom_site_aniso_U_11
  _atom_site_aniso_U_22
  _atom_site_aniso_U_33
  _atom_site_aniso_U_23
  _atom_site_aniso_U_13
  _atom_site_aniso_U_12
 Ni1 0.0133(3) 0.0103(3) 0.0098(3) 0.0014(2) 0.0005(2) 0.0020(2)
 N22 0.0158(14) 0.0132(14) 0.0118(13) -0.0009(10) 0.0013(11) 0.0026(10)
 N23 0.0169(14) 0.0116(13) 0.0134(13) 0.0010(10) 0.0001(10) 0.0007(11)
 N24 0.0153(14) 0.0138(14) 0.0124(13) 0.0010(11) 0.0014(10) 0.0025(11)
 N21 0.0160(14) 0.0114(13) 0.0097(13) -0.0007(10) 0.0000(10) 0.0016(11)
 C6 0.0188(16) 0.0116(16) 0.0164(17) -0.0001(13) -0.0029(13) 0.0008(13)
 C7 0.0253(19) 0.0198(18) 0.0208(18) 0.0097(15) 0.0004(14) 0.0060(15)
 C8 0.0258(19) 0.026(2) 0.0202(18) 0.0118(15) 0.0028(14) 0.0034(15)
 C9 0.0194(18) 0.0196(17) 0.0132(16) 0.0028(13) 0.0002(13) -0.0009(14)
 C10 0.0201(17) 0.0154(17) 0.0147(16) -0.0002(13) 0.0033(13) -0.0024(13)
 C11 0.0172(17) 0.0121(16) 0.0178(16) -0.0015(13) 0.0041(13) -0.0030(13)
 C12 0.0183(17) 0.0167(17) 0.0255(19) 0.0027(14) 0.0071(14) 0.0011(13)
 C13 0.0160(17) 0.0184(18) 0.0281(19) 0.0048(15) 0.0044(14) 0.0051(13)
 C14 0.0155(16) 0.0117(16) 0.0232(17) -0.0004(13) 0.0019(13) 0.0024(13)
 C15 0.0158(16) 0.0147(17) 0.0223(18) 0.0039(14) -0.0045(13) 0.0034(13)
 C16 0.0177(17) 0.0164(17) 0.0160(16) -0.0013(13) -0.0012(13) 0.0031(13)
 C17 0.0196(17) 0.0241(19) 0.0150(16) 0.0054(14) -0.0025(13) 0.0067(14)
 C18 0.0230(18) 0.0194(18) 0.0158(17) 0.0062(14) -0.0004(13) 0.0039(14)
 C19 0.0203(17) 0.0134(16) 0.0120(15) 0.0004(13) 0.0015(13) 0.0005(13)
 C20 0.0206(17) 0.0158(16) 0.0075(14) -0.0012(12) 0.0024(12) -0.0007(13)
 C1 0.0161(16) 0.0148(16) 0.0093(14) -0.0013(12) -0.0003(12) -0.0009(13)
 C2 0.0145(16) 0.0211(18) 0.0140(16) -0.0024(13) 0.0019(12) 0.0004(13)
 C3 0.0154(16) 0.0209(17) 0.0129(15) -0.0010(13) 0.0015(12) 0.0057(14)
 C4 0.0156(16) 0.0153(17) 0.0123(15) -0.0037(12) -0.0012(12) 0.0023(13)
 C5 0.0176(16) 0.0141(16) 0.0132(16) -0.0026(13) -0.0022(12) 0.0045(13)
 Br2 0.0163(2) 0.0521(3) 0.0353(3) 0.0215(2) -0.00337(17) 0.00609(17)
 Br1 0.0260(2) 0.0186(2) 0.0231(2) 0.00424(14) 0.00248(15) 0.01147(14)
 C101 0.027(2) 0.032(2) 0.0197(18) 0.0048(16) 0.0087(15) 0.0036(16)
 C102 0.051(3) 0.059(3) 0.023(2) 0.000(2) 0.0052(19) 0.014(2)
 C103 0.080(4) 0.069(4) 0.029(3) -0.002(3) -0.004(2) -0.009(3)
 C104 0.057(3) 0.049(3) 0.063(3) 0.015(2) 0.016(2) -0.021(2)
 C105 0.059(3) 0.049(3) 0.065(3) 0.016(3) 0.015(3) -0.020(2)
 C106 0.058(3) 0.048(3) 0.064(3) 0.017(3) 0.014(2) -0.022(2)
 C201 0.0170(16) 0.0147(17) 0.0166(17) 0.0014(13) 0.0012(13) -0.0009(13)
 C202 0.0251(18) 0.0163(18) 0.0205(17) 0.0021(14) 0.0015(14) -0.0012(14)
 C203 0.031(2) 0.0167(18) 0.0257(19) 0.0043(14) 0.0025(15) -0.0038(15)
 C204 0.0259(19) 0.0199(18) 0.0134(17) 0.0021(14) 0.0038(13) -0.0009(14)
 C205 0.027(2) 0.029(2) 0.0199(18) 0.0005(15) 0.0053(15) -0.0034(16)

_geom_special_details
;
 All esds (except the esd in the dihedral angle between two l.s. planes)
 are estimated using the full covariance matrix.  The cell esds are taken
 into account individually in the estimation of esds in distances, angles
 and torsion angles; correlations between esds in cell parameters are only
 used when they are defined by crystal symmetry.  An approximate (isotropic)
 treatment of cell esds is used for estimating esds involving l.s. planes.
;
loop_
  _geom_bond_atom_site_label_1
  _geom_bond_atom_site_label_2
  _geom_bond_distance
  _geom_bond_site_symmetry_2
  _geom_bond_publ_flag
 Ni1 N22 1.910(3) . ?
 Ni1 N23 1.907(3) . ?
 Ni1 N24 1.913(3) . ?
 Ni1 N21 1.916(3) . ?
 N22 C6 1.379(4) . ?
 N22 C9 1.386(4) . ?
 N23 C11 1.389(4) . ?
 N23 C14 1.384(4) . ?
 N24 C16 1.386(4) . ?
 N24 C19 1.384(4) . ?
 N21 C1 1.386(4) . ?
 N21 C4 1.374(4) . ?
 C6 C7 1.424(5) . ?
 C6 C5 1.386(5) . ?
 C7 H7 0.9500 . ?
 C7 C8 1.350(5) . ?
 C8 H8 0.9500 . ?
 C8 C9 1.427(5) . ?
 C9 C10 1.398(5) . ?
 C10 C11 1.384(5) . ?
 C10 C101 1.536(5) . ?
 C11 C12 1.433(5) . ?
 C12 H12 0.9500 . ?
 C12 C13 1.349(5) . ?
 C13 H13 0.9500 . ?
 C13 C14 1.437(5) . ?
 C14 C15 1.371(5) . ?
 C15 C16 1.383(5) . ?
 C15 Br2 1.896(3) . ?
 C16 C17 1.422(5) . ?
 C17 H17 0.9500 . ?
 C17 C18 1.336(5) . ?
 C18 H18 0.9500 . ?
 C18 C19 1.446(5) . ?
 C19 C20 1.380(5) . ?
 C20 C1 1.391(5) . ?
 C20 C201 1.532(5) . ?
 C1 C2 1.443(5) . ?
 C2 H2 0.9500 . ?
 C2 C3 1.342(5) . ?
 C3 H3 0.9500 . ?
 C3 C4 1.437(5) . ?
 C4 C5 1.380(5) . ?
 C5 Br1 1.895(3) . ?
 C101 H101 1.0000 . ?
 C101 C102 1.510(6) . ?
 C101 C104 1.526(6) . ?
 C102 H10A 0.9900 . ?
 C102 H10B 0.9900 . ?
 C102 C103 1.471(8) . ?
 C103 H10C 0.9800 . ?
 C103 H10D 0.9800 . ?
 C103 H10E 0.9800 . ?
 C104 H10F 0.9900 . ?
 C104 H10G 0.9900 . ?
 C104 H10H 0.9900 . ?
 C104 H10I 0.9900 . ?
 C104 C105 1.462(11) . ?
 C104 C106 1.388(13) . ?
 C105 H10J 0.9800 . ?
 C105 H10K 0.9800 . ?
 C105 H10L 0.9800 . ?
 C106 H10M 0.9800 . ?
 C106 H10N 0.9800 . ?
 C106 H10O 0.9800 . ?
 C201 H201 1.0000 . ?
 C201 C202 1.540(5) . ?
 C201 C204 1.561(5) . ?
 C202 H20A 0.9900 . ?
 C202 H20B 0.9900 . ?
 C202 C203 1.526(5) . ?
 C203 H20C 0.9800 . ?
 C203 H20D 0.9800 . ?
 C203 H20E 0.9800 . ?
 C204 H20F 0.9900 . ?
 C204 H20G 0.9900 . ?
 C204 C205 1.516(5) . ?
 C205 H20H 0.9800 . ?
 C205 H20I 0.9800 . ?
 C205 H20J 0.9800 . ?

loop_
  _geom_angle_atom_site_label_1
  _geom_angle_atom_site_label_2
  _geom_angle_atom_site_label_3
  _geom_angle
  _geom_angle_site_symmetry_1
  _geom_angle_site_symmetry_3
  _geom_angle_publ_flag
 N22 Ni1 N24 176.31(12) . . ?
 N22 Ni1 N21 90.97(12) . . ?
 N23 Ni1 N22 89.03(12) . . ?
 N23 Ni1 N24 91.25(12) . . ?
 N23 Ni1 N21 179.30(12) . . ?
 N24 Ni1 N21 88.80(11) . . ?
 C6 N22 Ni1 126.3(2) . . ?
 C6 N22 C9 105.2(3) . . ?
 C9 N22 Ni1 128.4(2) . . ?
 C11 N23 Ni1 127.8(2) . . ?
 C14 N23 Ni1 126.6(2) . . ?
 C14 N23 C11 105.6(3) . . ?
 C16 N24 Ni1 126.3(2) . . ?
 C19 N24 Ni1 128.2(2) . . ?
 C19 N24 C16 105.4(3) . . ?
 C1 N21 Ni1 127.3(2) . . ?
 C4 N21 Ni1 126.6(2) . . ?
 C4 N21 C1 106.0(3) . . ?
 N22 C6 C7 110.8(3) . . ?
 N22 C6 C5 123.5(3) . . ?
 C5 C6 C7 125.2(3) . . ?
 C6 C7 H7 126.8 . . ?
 C8 C7 C6 106.4(3) . . ?
 C8 C7 H7 126.8 . . ?
 C7 C8 H8 126.0 . . ?
 C7 C8 C9 108.1(3) . . ?
 C9 C8 H8 126.0 . . ?
 N22 C9 C8 109.4(3) . . ?
 N22 C9 C10 125.0(3) . . ?
 C10 C9 C8 125.3(3) . . ?
 C9 C10 C101 121.0(3) . . ?
 C11 C10 C9 119.6(3) . . ?
 C11 C10 C101 119.0(3) . . ?
 N23 C11 C12 109.5(3) . . ?
 C10 C11 N23 125.4(3) . . ?
 C10 C11 C12 124.4(3) . . ?
 C11 C12 H12 126.1 . . ?
 C13 C12 C11 107.7(3) . . ?
 C13 C12 H12 126.1 . . ?
 C12 C13 H13 126.5 . . ?
 C12 C13 C14 107.1(3) . . ?
 C14 C13 H13 126.5 . . ?
 N23 C14 C13 110.0(3) . . ?
 C15 C14 N23 123.5(3) . . ?
 C15 C14 C13 126.4(3) . . ?
 C14 C15 C16 125.2(3) . . ?
 C14 C15 Br2 117.1(3) . . ?
 C16 C15 Br2 117.5(3) . . ?
 N24 C16 C17 110.1(3) . . ?
 C15 C16 N24 122.4(3) . . ?
 C15 C16 C17 126.8(3) . . ?
 C16 C17 H17 126.2 . . ?
 C18 C17 C16 107.7(3) . . ?
 C18 C17 H17 126.2 . . ?
 C17 C18 H18 126.3 . . ?
 C17 C18 C19 107.5(3) . . ?
 C19 C18 H18 126.3 . . ?
 N24 C19 C18 109.2(3) . . ?
 C20 C19 N24 125.3(3) . . ?
 C20 C19 C18 125.1(3) . . ?
 C19 C20 C1 119.6(3) . . ?
 C19 C20 C201 121.2(3) . . ?
 C1 C20 C201 118.9(3) . . ?
 N21 C1 C20 125.3(3) . . ?
 N21 C1 C2 108.9(3) . . ?
 C20 C1 C2 124.7(3) . . ?
 C1 C2 H2 126.1 . . ?
 C3 C2 C1 107.8(3) . . ?
 C3 C2 H2 126.1 . . ?
 C2 C3 H3 126.5 . . ?
 C2 C3 C4 106.9(3) . . ?
 C4 C3 H3 126.5 . . ?
 N21 C4 C3 110.1(3) . . ?
 N21 C4 C5 123.8(3) . . ?
 C5 C4 C3 125.8(3) . . ?
 C6 C5 Br1 117.7(2) . . ?
 C4 C5 C6 124.0(3) . . ?
 C4 C5 Br1 117.9(3) . . ?
 C10 C101 H101 104.2 . . ?
 C102 C101 C10 115.7(3) . . ?
 C102 C101 H101 104.2 . . ?
 C102 C101 C104 114.5(4) . . ?
 C104 C101 C10 112.3(4) . . ?
 C104 C101 H101 104.2 . . ?
 C101 C102 H10A 108.4 . . ?
 C101 C102 H10B 108.4 . . ?
 H10A C102 H10B 107.4 . . ?
 C103 C102 C101 115.7(4) . . ?
 C103 C102 H10A 108.4 . . ?
 C103 C102 H10B 108.4 . . ?
 C102 C103 H10C 109.5 . . ?
 C102 C103 H10D 109.5 . . ?
 C102 C103 H10E 109.5 . . ?
 H10C C103 H10D 109.5 . . ?
 H10C C103 H10E 109.5 . . ?
 H10D C103 H10E 109.5 . . ?
 C101 C104 H10F 108.2 . . ?
 C101 C104 H10G 108.2 . . ?
 C101 C104 H10H 105.9 . . ?
 C101 C104 H10I 105.9 . . ?
 H10F C104 H10G 107.4 . . ?
 H10H C104 H10I 106.2 . . ?
 C105 C104 C101 116.4(6) . . ?
 C105 C104 H10F 108.2 . . ?
 C105 C104 H10G 108.2 . . ?
 C106 C104 C101 125.8(6) . . ?
 C106 C104 H10H 105.9 . . ?
 C106 C104 H10I 105.9 . . ?
 C104 C105 H10J 109.5 . . ?
 C104 C105 H10K 109.5 . . ?
 C104 C105 H10L 109.5 . . ?
 H10J C105 H10K 109.5 . . ?
 H10J C105 H10L 109.5 . . ?
 H10K C105 H10L 109.5 . . ?
 C104 C106 H10M 109.5 . . ?
 C104 C106 H10N 109.5 . . ?
 C104 C106 H10O 109.5 . . ?
 H10M C106 H10N 109.5 . . ?
 H10M C106 H10O 109.5 . . ?
 H10N C106 H10O 109.5 . . ?
 C20 C201 H201 106.1 . . ?
 C20 C201 C202 111.4(3) . . ?
 C20 C201 C204 112.8(3) . . ?
 C202 C201 H201 106.1 . . ?
 C202 C201 C204 113.5(3) . . ?
 C204 C201 H201 106.1 . . ?
 C201 C202 H20A 109.1 . . ?
 C201 C202 H20B 109.1 . . ?
 H20A C202 H20B 107.8 . . ?
 C203 C202 C201 112.7(3) . . ?
 C203 C202 H20A 109.1 . . ?
 C203 C202 H20B 109.1 . . ?
 C202 C203 H20C 109.5 . . ?
 C202 C203 H20D 109.5 . . ?
 C202 C203 H20E 109.5 . . ?
 H20C C203 H20D 109.5 . . ?
 H20C C203 H20E 109.5 . . ?
 H20D C203 H20E 109.5 . . ?
 C201 C204 H20F 108.9 . . ?
 C201 C204 H20G 108.9 . . ?
 H20F C204 H20G 107.8 . . ?
 C205 C204 C201 113.2(3) . . ?
 C205 C204 H20F 108.9 . . ?
 C205 C204 H20G 108.9 . . ?
 C204 C205 H20H 109.5 . . ?
 C204 C205 H20I 109.5 . . ?
 C204 C205 H20J 109.5 . . ?
 H20H C205 H20I 109.5 . . ?
 H20H C205 H20J 109.5 . . ?
 H20I C205 H20J 109.5 . . ?

loop_
  _geom_torsion_atom_site_label_1
  _geom_torsion_atom_site_label_2
  _geom_torsion_atom_site_label_3
  _geom_torsion_atom_site_label_4
  _geom_torsion
  _geom_torsion_site_symmetry_1
  _geom_torsion_site_symmetry_2
  _geom_torsion_site_symmetry_3
  _geom_torsion_site_symmetry_4
  _geom_torsion_publ_flag
 Ni1 N22 C6 C7 -174.4(2) . . . . ?
 Ni1 N22 C6 C5 13.8(5) . . . . ?
 Ni1 N22 C9 C8 176.5(2) . . . . ?
 Ni1 N22 C9 C10 2.4(5) . . . . ?
 Ni1 N23 C11 C10 -12.1(5) . . . . ?
 Ni1 N23 C11 C12 176.5(2) . . . . ?
 Ni1 N23 C14 C13 -178.5(2) . . . . ?
 Ni1 N23 C14 C15 -2.3(5) . . . . ?
 Ni1 N24 C16 C15 16.7(5) . . . . ?
 Ni1 N24 C16 C17 -172.2(2) . . . . ?
 Ni1 N24 C19 C18 174.2(2) . . . . ?
 Ni1 N24 C19 C20 1.4(5) . . . . ?
 Ni1 N21 C1 C20 -12.4(5) . . . . ?
 Ni1 N21 C1 C2 179.1(2) . . . . ?
 Ni1 N21 C4 C3 178.5(2) . . . . ?
 Ni1 N21 C4 C5 -6.7(5) . . . . ?
 N22 C6 C7 C8 -3.3(4) . . . . ?
 N22 C6 C5 C4 6.9(5) . . . . ?
 N22 C6 C5 Br1 179.7(2) . . . . ?
 N22 C9 C10 C11 14.6(5) . . . . ?
 N22 C9 C10 C101 -172.7(3) . . . . ?
 N23 C11 C12 C13 3.5(4) . . . . ?
 N23 C14 C15 C16 -12.4(6) . . . . ?
 N23 C14 C15 Br2 173.6(2) . . . . ?
 N24 C16 C17 C18 -4.5(4) . . . . ?
 N24 C19 C20 C1 16.7(5) . . . . ?
 N24 C19 C20 C201 -169.9(3) . . . . ?
 N21 C1 C2 C3 3.4(4) . . . . ?
 N21 C4 C5 C6 -10.6(5) . . . . ?
 N21 C4 C5 Br1 176.7(2) . . . . ?
 C6 N22 C9 C8 0.6(4) . . . . ?
 C6 N22 C9 C10 -173.5(3) . . . . ?
 C6 C7 C8 C9 3.5(4) . . . . ?
 C7 C6 C5 C4 -163.8(3) . . . . ?
 C7 C6 C5 Br1 9.0(5) . . . . ?
 C7 C8 C9 N22 -2.7(4) . . . . ?
 C7 C8 C9 C10 171.4(4) . . . . ?
 C8 C9 C10 C11 -158.5(3) . . . . ?
 C8 C9 C10 C101 14.1(6) . . . . ?
 C9 N22 C6 C7 1.6(4) . . . . ?
 C9 N22 C6 C5 -170.2(3) . . . . ?
 C9 C10 C11 N23 -9.7(5) . . . . ?
 C9 C10 C11 C12 160.4(3) . . . . ?
 C9 C10 C101 C102 54.5(5) . . . . ?
 C9 C10 C101 C104 -79.5(5) . . . . ?
 C10 C11 C12 C13 -167.9(3) . . . . ?
 C10 C101 C102 C103 56.1(6) . . . . ?
 C10 C101 C104 C105 -148.6(7) . . . . ?
 C10 C101 C104 C106 -43.1(10) . . . . ?
 C11 N23 C14 C13 0.3(4) . . . . ?
 C11 N23 C14 C15 176.5(3) . . . . ?
 C11 C10 C101 C102 -132.8(4) . . . . ?
 C11 C10 C101 C104 93.2(5) . . . . ?
 C11 C12 C13 C14 -3.2(4) . . . . ?
 C12 C13 C14 N23 1.9(4) . . . . ?
 C12 C13 C14 C15 -174.2(3) . . . . ?
 C13 C14 C15 C16 163.1(4) . . . . ?
 C13 C14 C15 Br2 -10.9(5) . . . . ?
 C14 N23 C11 C10 169.1(3) . . . . ?
 C14 N23 C11 C12 -2.3(4) . . . . ?
 C14 C15 C16 N24 5.0(6) . . . . ?
 C14 C15 C16 C17 -164.6(4) . . . . ?
 C15 C16 C17 C18 166.2(3) . . . . ?
 C16 N24 C19 C18 -1.6(4) . . . . ?
 C16 N24 C19 C20 -174.3(3) . . . . ?
 C16 C17 C18 C19 3.4(4) . . . . ?
 C17 C18 C19 N24 -1.2(4) . . . . ?
 C17 C18 C19 C20 171.6(3) . . . . ?
 C18 C19 C20 C1 -154.8(3) . . . . ?
 C18 C19 C20 C201 18.5(5) . . . . ?
 C19 N24 C16 C15 -167.5(3) . . . . ?
 C19 N24 C16 C17 3.6(4) . . . . ?
 C19 C20 C1 N21 -11.2(5) . . . . ?
 C19 C20 C1 C2 155.6(3) . . . . ?
 C19 C20 C201 C202 56.6(4) . . . . ?
 C19 C20 C201 C204 -72.4(4) . . . . ?
 C20 C1 C2 C3 -165.2(3) . . . . ?
 C20 C201 C202 C203 166.1(3) . . . . ?
 C20 C201 C204 C205 -128.4(3) . . . . ?
 C1 N21 C4 C3 -1.1(3) . . . . ?
 C1 N21 C4 C5 173.7(3) . . . . ?
 C1 C20 C201 C202 -130.0(3) . . . . ?
 C1 C20 C201 C204 101.0(4) . . . . ?
 C1 C2 C3 C4 -3.9(4) . . . . ?
 C2 C3 C4 N21 3.2(4) . . . . ?
 C2 C3 C4 C5 -171.5(3) . . . . ?
 C3 C4 C5 C6 163.4(3) . . . . ?
 C3 C4 C5 Br1 -9.3(5) . . . . ?
 C4 N21 C1 C20 167.2(3) . . . . ?
 C4 N21 C1 C2 -1.3(3) . . . . ?
 C5 C6 C7 C8 168.4(3) . . . . ?
 Br2 C15 C16 N24 179.0(2) . . . . ?
 Br2 C15 C16 C17 9.4(5) . . . . ?
 C101 C10 C11 N23 177.4(3) . . . . ?
 C101 C10 C11 C12 -12.4(5) . . . . ?
 C102 C101 C104 C105 76.9(8) . . . . ?
 C102 C101 C104 C106 -177.6(8) . . . . ?
 C104 C101 C102 C103 -171.0(5) . . . . ?
 C201 C20 C1 N21 175.3(3) . . . . ?
 C201 C20 C1 C2 -17.9(5) . . . . ?
 C202 C201 C204 C205 103.7(4) . . . . ?
 C204 C201 C202 C203 -65.2(4) . . . . ?

_shelx_res_file
;
TITL cu_ehgdibr_0ma in C2/c
    he015.res
    created by SHELXL-2018/1 at 10:44:40 on 11-Jun-2020
CELL 1.54178 44.0507 10.2192 11.8461 90 91.771 90
ZERR 8 0.0016 0.0004 0.0004 0 0.003 0
LATT 7
SYMM -X,+Y,0.5-Z
SFAC C H Br N Ni
UNIT 240 240 16 32 8
SIMU 0.001 0.002 2 C106 C105 C104

L.S. 12
PLAN  20
SIZE 0.05 0.1 0.35
TEMP -173
BOND $H
WPDB
LIST 4
HTAB
CONF
fmap 2
acta
REM <olex2.extras>
REM <HklSrc "%.\\HE015.hkl">
REM </olex2.extras>

WGHT    0.073600   20.000900
FVAR       0.08681
NI1   5    0.123701    0.242089    0.062983    11.00000    0.01332    0.01028 =
         0.00985    0.00140    0.00045    0.00198
N22   4    0.130723    0.114239    0.178447    11.00000    0.01580    0.01318 =
         0.01181   -0.00087    0.00126    0.00262
N23   4    0.083020    0.259892    0.111326    11.00000    0.01695    0.01158 =
         0.01343    0.00101    0.00007    0.00069
N24   4    0.116065    0.361139   -0.059273    11.00000    0.01532    0.01377 =
         0.01239    0.00102    0.00138    0.00252
N21   4    0.164728    0.225866    0.015679    11.00000    0.01604    0.01138 =
         0.00973   -0.00069   -0.00003    0.00156
C6    1    0.153139    0.020005    0.180742    11.00000    0.01883    0.01158 =
         0.01640   -0.00010   -0.00290    0.00075
C7    1    0.149743   -0.066100    0.274054    11.00000    0.02533    0.01977 =
         0.02079    0.00971    0.00040    0.00599
AFIX  43
H7    2    0.161696   -0.141161    0.291696    11.00000   -1.20000
AFIX   0
C8    1    0.126188   -0.019986    0.332461    11.00000    0.02581    0.02631 =
         0.02019    0.01183    0.00281    0.00337
AFIX  43
H8    2    0.119174   -0.054399    0.401443    11.00000   -1.20000
AFIX   0
C9    1    0.113660    0.089500    0.272494    11.00000    0.01940    0.01961 =
         0.01320    0.00281    0.00019   -0.00090
C10   1    0.086676    0.153530    0.297977    11.00000    0.02006    0.01539 =
         0.01468   -0.00019    0.00326   -0.00242
C11   1    0.071634    0.227053    0.215651    11.00000    0.01720    0.01214 =
         0.01780   -0.00145    0.00408   -0.00302
C12   1    0.040265    0.263776    0.218784    11.00000    0.01833    0.01668 =
         0.02551    0.00266    0.00711    0.00106
AFIX  43
H12   2    0.027581    0.256119    0.281863    11.00000   -1.20000
AFIX   0
C13   1    0.031990    0.311144    0.116128    11.00000    0.01603    0.01841 =
         0.02806    0.00480    0.00445    0.00513
AFIX  43
H13   2    0.012237    0.339088    0.092406    11.00000   -1.20000
AFIX   0
C14   1    0.058680    0.311381    0.049391    11.00000    0.01554    0.01167 =
         0.02320   -0.00043    0.00190    0.00240
C15   1    0.061016    0.362007   -0.057159    11.00000    0.01576    0.01474 =
         0.02229    0.00386   -0.00451    0.00343
C16   1    0.087957    0.390673   -0.108682    11.00000    0.01771    0.01639 =
         0.01599   -0.00126   -0.00121    0.00315
C17   1    0.091615    0.469229   -0.206367    11.00000    0.01956    0.02410 =
         0.01503    0.00537   -0.00255    0.00669
AFIX  43
H17   2    0.075888    0.497194   -0.257495    11.00000   -1.20000
AFIX   0
C18   1    0.121162    0.496653   -0.213319    11.00000    0.02302    0.01940 =
         0.01580    0.00621   -0.00045    0.00389
AFIX  43
H18   2    0.130138    0.551143   -0.268044    11.00000   -1.20000
AFIX   0
C19   1    0.136972    0.428166   -0.122254    11.00000    0.02029    0.01338 =
         0.01198    0.00041    0.00147    0.00046
C20   1    0.168120    0.418413   -0.108849    11.00000    0.02062    0.01578 =
         0.00751   -0.00118    0.00235   -0.00068
C1    1    0.180729    0.313456   -0.049092    11.00000    0.01606    0.01477 =
         0.00934   -0.00132   -0.00025   -0.00091
C2    1    0.211026    0.263680   -0.063133    11.00000    0.01452    0.02109 =
         0.01400   -0.00236    0.00188    0.00044
AFIX  43
H2    2    0.226934    0.306784   -0.100711    11.00000   -1.20000
AFIX   0
C3    1    0.212741    0.145645   -0.013664    11.00000    0.01537    0.02092 =
         0.01293   -0.00098    0.00146    0.00571
AFIX  43
H3    2    0.229602    0.087675   -0.013409    11.00000   -1.20000
AFIX   0
C4    1    0.184217    0.123665    0.038834    11.00000    0.01563    0.01525 =
         0.01225   -0.00369   -0.00117    0.00234
C5    1    0.177714    0.021634    0.110442    11.00000    0.01763    0.01411 =
         0.01320   -0.00261   -0.00224    0.00449
BR2   3    0.024366    0.411008   -0.134079    11.00000    0.01629    0.05214 =
         0.03525    0.02147   -0.00337    0.00609
BR1   3    0.206463   -0.115681    0.125916    11.00000    0.02597    0.01862 =
         0.02314    0.00424    0.00248    0.01147
C101  1    0.071411    0.130734    0.411137    11.00000    0.02671    0.03192 =
         0.01972    0.00475    0.00871    0.00363
AFIX  13
H101  2    0.055618    0.200836    0.414133    11.00000   -1.20000
AFIX   0
C102  1    0.091263    0.153566    0.515502    11.00000    0.05098    0.05935 =
         0.02273   -0.00005    0.00522    0.01387
AFIX  23
H10A  2    0.078860    0.139149    0.582665    11.00000   -1.20000
H10B  2    0.107625    0.087121    0.517356    11.00000   -1.20000
AFIX   0
C103  1    0.105302    0.283817    0.524927    11.00000    0.08015    0.06903 =
         0.02901   -0.00180   -0.00393   -0.00897
AFIX 137
H10C  2    0.117928    0.288388    0.594393    11.00000   -1.50000
H10D  2    0.089380    0.350673    0.527043    11.00000   -1.50000
H10E  2    0.117955    0.299195    0.459625    11.00000   -1.50000
AFIX   0
C104  1    0.053312    0.003463    0.412110    11.00000    0.05728    0.04854 =
         0.06250    0.01502    0.01643   -0.02102
PART 1
AFIX  23
H10F  2    0.046833   -0.017446    0.333397    10.50000   -1.20000
H10G  2    0.067049   -0.067493    0.438796    10.50000   -1.20000
AFIX  23
PART 0
PART 2
H10H  2    0.068350   -0.066892    0.427123    10.50000   -1.20000
H10I  2    0.040656    0.008014    0.479619    10.50000   -1.20000
AFIX   0
PART 0
PART 1
C105  1    0.026421    0.002282    0.481451    10.50000    0.05862    0.04931 =
         0.06467    0.01576    0.01465   -0.01984
AFIX 137
H10J  2    0.013444    0.077134    0.461308    10.50000   -1.50000
H10K  2    0.032691    0.008034    0.561394    10.50000   -1.50000
H10L  2    0.015106   -0.079114    0.468124    10.50000   -1.50000
AFIX   0
PART 0
PART 2
C106  1    0.034311   -0.042281    0.325167    10.50000    0.05849    0.04817 =
         0.06394    0.01655    0.01367   -0.02171
AFIX 137
H10M  2    0.028372   -0.132682    0.341064    10.50000   -1.50000
H10N  2    0.045019   -0.039292    0.253917    10.50000   -1.50000
H10O  2    0.016128    0.012833    0.319133    10.50000   -1.50000
AFIX   0
PART 0
C201  1    0.189268    0.512626   -0.169138    11.00000    0.01697    0.01466 =
         0.01663    0.00141    0.00116   -0.00093
AFIX  13
H201  2    0.210179    0.494879   -0.137561    11.00000   -1.20000
AFIX   0
C202  1    0.182248    0.656175   -0.140064    11.00000    0.02514    0.01626 =
         0.02052    0.00209    0.00153   -0.00119
AFIX  23
H20A  2    0.162917    0.682020   -0.178686    11.00000   -1.20000
H20B  2    0.179527    0.663787   -0.057680    11.00000   -1.20000
AFIX   0
C203  1    0.207273    0.749853   -0.174728    11.00000    0.03064    0.01671 =
         0.02574    0.00429    0.00250   -0.00379
AFIX 137
H20C  2    0.202033    0.839165   -0.152342    11.00000   -1.50000
H20D  2    0.209336    0.746247   -0.256804    11.00000   -1.50000
H20E  2    0.226521    0.724313   -0.137302    11.00000   -1.50000
AFIX   0
C204  1    0.190433    0.485874   -0.298676    11.00000    0.02590    0.01992 =
         0.01336    0.00207    0.00384   -0.00094
AFIX  23
H20F  2    0.179034    0.404593   -0.316500    11.00000   -1.20000
H20G  2    0.180210    0.558627   -0.339869    11.00000   -1.20000
AFIX   0
C205  1    0.222509    0.472092   -0.340035    11.00000    0.02694    0.02866 =
         0.01990    0.00047    0.00533   -0.00339
AFIX 137
H20H  2    0.221808    0.455057   -0.421486    11.00000   -1.50000
H20I  2    0.232668    0.399151   -0.300676    11.00000   -1.50000
H20J  2    0.233780    0.553160   -0.324674    11.00000   -1.50000
AFIX   0
HKLF 4


REM  cu_ehgdibr_0ma in C2/c
REM R1 =  0.0443 for    4210 Fo > 4sig(Fo)  and  0.0476 for all    4611 data
REM    348 parameters refined using     18 restraints

END

WGHT      0.0736     20.0180

REM Instructions for potential hydrogen bonds
EQIV $1 -x, -y+1, -z
HTAB C13 Br2_$1

REM Highest difference peak  1.169,  deepest hole -1.530,  1-sigma level  0.121
Q1    1   0.0262  0.3427 -0.1726  11.00000  0.05    1.17
Q2    1   0.2308 -0.1148  0.1258  11.00000  0.05    1.01
Q3    1   0.0722  0.2389  0.4930  11.00000  0.05    0.96
Q4    1   0.1833 -0.1152  0.1326  11.00000  0.05    0.95
Q5    1   0.0751  0.2093  0.6215  11.00000  0.05    0.88
Q6    1   0.0474  0.4154 -0.1378  11.00000  0.05    0.85
Q7    1   0.0008  0.4053 -0.1288  11.00000  0.05    0.78
Q8    1   0.1482  0.2409  0.0598  11.00000  0.05    0.77
Q9    1   0.0249 -0.0138  0.3687  11.00000  0.05    0.73
Q10   1   0.0995  0.2451  0.0724  11.00000  0.05    0.70
Q11   1   0.0435 -0.0631  0.3018  11.00000  0.05    0.59
Q12   1   0.1901 -0.2228  0.1644  11.00000  0.05    0.53
Q13   1   0.0109  0.5228 -0.0872  11.00000  0.05    0.52
Q14   1   0.2218 -0.2234  0.0817  11.00000  0.05    0.51
Q15   1   0.0111  0.3206 -0.0769  11.00000  0.05    0.50
Q16   1   0.0381  0.5218 -0.1877  11.00000  0.05    0.50
Q17   1   0.0394  0.0618  0.4117  11.00000  0.05    0.45
Q18   1   0.2226 -0.0169  0.0904  11.00000  0.05    0.43
Q19   1   0.1894 -0.0095  0.1482  11.00000  0.05    0.43
Q20   1   0.1670  0.0060  0.1467  11.00000  0.05    0.41
;
_shelx_res_checksum                70037
_shelx_hkl_file
;
   2   0   0    0.17    0.07
  -2   0   0    0.16    0.06
   4   0   0  336.44    1.85
   6   0   0   87.55    1.20
   8   0   0  303.48    2.55
  10   0   0  814.75    4.69
  10   0   0  891.50    4.87
  12   0   0 1850.05    7.72
  12   0   0 1952.66    7.96
  14   0   0    0.05    0.48
  14   0   0    0.41    0.44
  16   0   0   26.37    1.37
  16   0   0   26.68    1.31
  18   0   0  332.80    4.18
  18   0   0  335.75    4.29
  20   0   0 1023.64    7.66
  20   0   0  991.64    7.85
  22   0   0  731.41    6.89
  24   0   0  266.12    4.48
  26   0   0  275.13    4.78
  28   0   0  135.74    3.88
  28   0   0  120.42    3.45
  28   0   0  133.34    3.29
  30   0   0   51.39    2.70
  30   0   0   47.70    2.52
  30   0   0   50.50    2.25
  32   0   0   95.16    3.64
  32   0   0   92.72    3.35
  32   0   0   91.72    2.93
  34   0   0  622.23    8.99
  34   0   0  562.29    7.80
  36   0   0  101.18    3.95
  36   0   0   78.55    3.26
  38   0   0  232.21    5.85
  38   0   0  182.98    4.68
  40   0   0   75.51    3.52
  40   0   0   59.03    2.90
  42   0   0   40.41    2.74
  44   0   0  142.32    4.45
  46   0   0   10.76    1.64
  48   0   0  225.87    4.76
  50   0   0    7.87    1.16
  52   0   0   13.80    1.24
  50   0   1   -0.17    0.60
  48   0   1    0.73    0.77
  46   0   1    0.15    0.81
  44   0   1   -0.68    0.78
  42   0   1    0.56    0.90
  40   0   1    0.13    0.84
  40   0   1    0.89    0.99
  38   0   1    0.21    0.93
  38   0   1   -0.16    0.96
  36   0   1   -0.21    0.89
  36   0   1   -0.12    0.91
  34   0   1   -0.17    0.81
  34   0   1    0.03    0.88
  32   0   1    0.65    0.83
  32   0   1   -0.05    0.85
  32   0   1    0.39    0.69
  30   0   1    0.69    0.71
  30   0   1    0.24    0.85
  30   0   1    0.16    0.68
  28   0   1    0.87    0.76
  28   0   1   -0.05    0.77
  28   0   1    0.05    0.68
  26   0   1    0.33    0.78
  24   0   1   -0.33    0.67
  22   0   1    0.17    0.67
  20   0   1   -0.07    0.62
  20   0   1    0.15    0.57
  18   0   1    0.21    0.60
  18   0   1    0.14    0.51
  16   0   1    0.58    0.61
  16   0   1    0.16    0.45
  14   0   1    0.33    0.53
  14   0   1   -0.14    0.42
  12   0   1   -0.09    0.51
  12   0   1    1.30    0.48
  10   0   1    0.36    0.49
  10   0   1    0.19    0.40
   8   0   1    0.10    0.30
   6   0   1    1.93    0.35
   4   0   1    0.20    0.20
   2   0   1    0.10    0.14
   0   0   1    0.08    0.14
   6   0  -1    0.07    0.26
   8   0  -1    0.08    0.30
  10   0  -1   -0.05    0.44
  10   0  -1   -0.15    0.36
  10   0  -1   -0.06    0.35
  12   0  -1    0.06    0.49
  12   0  -1    0.33    0.40
  12   0  -1    0.28    0.39
  14   0  -1    0.21    0.52
  14   0  -1    0.31    0.40
  14   0  -1    0.32    0.37
  16   0  -1    0.42    0.56
  16   0  -1    0.19    0.41
  18   0  -1   -0.66    0.51
  18   0  -1   -0.22    0.46
  20   0  -1   -0.33    0.60
  20   0  -1   -0.17    0.49
  22   0  -1    0.19    0.66
  24   0  -1    0.05    0.66
  26   0  -1    0.27    0.71
  28   0  -1    0.51    0.72
  28   0  -1   -0.44    0.71
  28   0  -1   -0.11    0.68
  30   0  -1    0.15    0.74
  30   0  -1    0.58    0.82
  30   0  -1    1.17    0.79
  32   0  -1    0.19    0.74
  32   0  -1    0.34    0.80
  34   0  -1    0.53    0.91
  34   0  -1    0.47    0.87
  36   0  -1   -0.34    0.86
  36   0  -1    0.28    0.94
  38   0  -1    0.10    0.94
  38   0  -1   -0.19    0.91
  40   0  -1    0.12    0.90
  40   0  -1   -0.50    0.91
  42   0  -1    0.42    0.95
  44   0  -1   -0.02    0.90
  46   0  -1   -0.24    0.77
  48   0  -1   -0.54    0.70
  50   0  -1    0.40    0.65
  50   0   2   19.02    1.45
  48   0   2  239.84    4.78
  46   0   2   13.55    1.81
  44   0   2    1.33    0.96
  42   0   2    0.46    0.95
  40   0   2  171.82    5.08
  40   0   2  140.78    4.30
  38   0   2   78.06    3.60
  38   0   2   66.97    3.15
  36   0   2  193.62    5.38
  36   0   2  170.75    4.68
  34   0   2  167.35    4.91
  34   0   2  149.04    4.35
  32   0   2   19.58    2.10
  32   0   2   19.72    2.11
  32   0   2   18.33    1.62
  30   0   2  338.86    6.42
  30   0   2  338.88    6.01
  30   0   2  328.97    5.27
  28   0   2   45.12    2.51
  28   0   2   51.79    2.60
  28   0   2   52.28    2.26
  26   0   2  935.57    9.04
  26   0   2  944.57    8.44
  24   0   2   31.56    1.96
  22   0   2   28.12    1.78
  20   0   2  155.55    3.33
  18   0   2  915.70    7.33
  18   0   2  716.21    6.66
  16   0   2   84.79    2.29
  16   0   2   70.70    2.08
  14   0   2  569.31    5.17
  14   0   2  521.17    4.99
  12   0   2  250.45    3.28
  12   0   2  253.67    3.27
  10   0   2   37.42    1.38
  -6   0  -2    1.52    0.43
   6   0   2    1.27    0.37
   4   0   2  588.76    3.74
   2   0   2    1.48    0.38
   0   0   2   62.95    1.20
  -2   0   2    4.60    0.55
   8   0  -2  956.32    5.29
  10   0  -2    4.57    0.69
  12   0  -2  312.19    3.50
  14   0  -2  730.07    5.61
  14   0  -2  750.38    5.79
  14   0  -2  819.87    4.65
  16   0  -2  167.47    2.94
  16   0  -2  162.57    2.95
  16   0  -2  182.11    2.31
  18   0  -2    7.55    1.04
  18   0  -2    5.66    0.85
  18   0  -2    6.93    0.78
  20   0  -2    2.11    0.73
  20   0  -2    2.71    0.71
  22   0  -2   94.72    2.70
  24   0  -2   24.97    1.72
  26   0  -2  180.97    3.98
  28   0  -2    2.38    0.95
  28   0  -2    1.81    0.91
  28   0  -2    1.50    0.88
  30   0  -2  261.73    5.56
  30   0  -2  242.67    4.97
  30   0  -2  263.76    4.62
  32   0  -2  154.68    4.52
  32   0  -2  132.66    3.89
  34   0  -2  387.37    7.16
  34   0  -2  330.13    6.03
  36   0  -2   78.38    3.53
  36   0  -2   63.60    2.99
  38   0  -2   62.52    3.28
  40   0  -2  142.50    4.65
  40   0  -2  108.92    3.59
  42   0  -2    1.93    1.07
  44   0  -2   68.30    3.21
  46   0  -2  217.92    5.01
  48   0  -2   89.26    3.05
  50   0  -2   17.19    1.44
  50   0   3    0.16    0.51
  48   0   3    0.46    0.68
  46   0   3    0.57    0.78
  44   0   3    0.37    0.83
  42   0   3   -0.27    0.81
  40   0   3   -0.05    0.82
  38   0   3    0.43    0.91
  38   0   3   -0.16    0.97
  36   0   3    0.56    0.92
  36   0   3    1.13    0.97
  34   0   3    0.16    0.84
  34   0   3   -0.17    0.94
  32   0   3   -0.10    0.79
  32   0   3   -0.06    0.95
  32   0   3   -0.20    0.75
  30   0   3   -0.07    0.66
  30   0   3    0.14    0.86
  30   0   3    0.48    0.65
  28   0   3   -0.07    0.74
  28   0   3    0.00    0.86
  28   0   3   -0.25    0.57
  26   0   3    0.35    0.68
  26   0   3   -0.23    0.74
  26   0   3    0.27    0.62
  24   0   3    0.47    0.82
  24   0   3   -0.24    0.62
  22   0   3   -0.42    0.65
  20   0   3   -0.03    0.68
  18   0   3    0.04    0.63
  16   0   3    0.03    0.58
  14   0   3    0.09    0.55
  14   0   3    0.05    0.42
  12   0   3    0.41    0.53
  12   0   3   -0.14    0.37
  10   0   3    0.18    0.50
  10   0   3    0.57    0.43
   8   0   3    0.57    0.49
   8   0   3    0.19    0.36
  -6   0  -3   -0.01    0.35
   6   0   3    0.33    0.48
   6   0   3    0.11    0.33
   4   0   3    0.66    0.39
   2   0   3    0.08    0.34
   0   0   3    0.21    0.33
  -2   0   3    0.09    0.35
   4   0  -3    0.06    0.48
   6   0  -3   -0.13    0.48
  -6   0   3   -0.08    0.36
   8   0  -3    0.32    0.51
  10   0  -3   -0.10    0.47
  14   0  -3    0.40    0.57
  16   0  -3   -0.36    0.54
  18   0  -3    0.35    0.60
  18   0  -3    0.12    0.50
  20   0  -3    0.20    0.63
  22   0  -3    0.42    0.67
  24   0  -3    0.17    0.68
  26   0  -3    0.64    0.75
  26   0  -3   -0.16    0.73
  26   0  -3    0.29    0.73
  28   0  -3   -0.20    0.81
  28   0  -3    0.67    0.87
  28   0  -3    0.63    0.79
  30   0  -3    0.04    0.78
  30   0  -3    0.19    0.86
  32   0  -3   -0.50    0.84
  34   0  -3    0.23    0.90
  34   0  -3    0.73    0.94
  36   0  -3   -0.03    0.96
  36   0  -3    0.19    0.97
  38   0  -3    0.16    0.94
  38   0  -3   -0.45    0.95
  40   0  -3    0.06    0.98
  42   0  -3   -0.03    1.00
  44   0  -3    0.50    0.90
  46   0  -3   -0.23    0.83
  48   0  -3    0.10    0.76
  50   0  -3    0.26    0.63
  48   0   4   27.53    1.70
  46   0   4   23.16    1.83
  44   0   4  265.16    5.58
  42   0   4   41.40    2.65
  40   0   4   88.30    3.76
  38   0   4   96.44    3.96
  36   0   4   21.50    2.25
  36   0   4   18.22    2.25
  34   0   4  323.65    6.92
  34   0   4  306.56    6.30
  32   0   4  216.88    5.63
  32   0   4  212.92    5.27
  30   0   4  113.64    4.07
  30   0   4  108.14    3.85
  30   0   4  115.71    3.43
  28   0   4   12.44    1.73
  28   0   4   12.58    1.72
  28   0   4   13.80    1.60
  26   0   4   59.16    2.86
  26   0   4   73.01    3.04
  26   0   4   73.88    2.77
  24   0   4    0.10    0.62
  24   0   4    0.40    0.82
  24   0   4   -0.05    0.68
  22   0   4  731.69    8.15
  22   0   4  647.45    7.20
  20   0   4  250.20    4.68
  18   0   4  230.59    4.32
  16   0   4  171.11    3.61
  14   0   4   10.90    1.31
  12   0   4    2.17    0.74
 -10   0  -4  722.64    6.86
  10   0   4  813.42    6.80
  -8   0  -4   52.34    1.90
   8   0   4   59.71    1.97
   8   0   4   59.16    1.88
  -6   0  -4    3.34    0.74
  -6   0  -4    3.77    0.59
   6   0   4    3.72    0.77
   6   0   4    2.96    0.63
  -4   0  -4  914.13    6.64
   4   0   4  932.57    6.71
  -2   0  -4  170.71    2.90
   2   0   4  175.26    2.97
   2   0   4  177.43    2.88
   0   0  -4 1372.29    7.85
   0   0   4 1337.12    8.29
   0   0   4 1351.48    7.69
   2   0  -4  226.56    3.25
  -2   0   4  218.62    3.15
   4   0  -4  436.82    4.49
   6   0  -4  917.14    6.55
   8   0  -4   89.68    2.25
  -8   0   4  107.96    2.21
  10   0  -4    0.06    0.57
 -10   0   4    0.46    0.48
  12   0  -4 1192.92    8.10
  14   0  -4   90.06    2.51
  16   0  -4  172.54    3.45
  18   0  -4  792.53    7.41
  20   0  -4   47.50    2.19
  22   0  -4   61.62    2.50
  24   0  -4   33.71    2.45
  24   0  -4   28.16    1.97
  24   0  -4   33.70    1.96
  26   0  -4  813.41    9.46
  26   0  -4  734.71    8.28
  26   0  -4  860.97    8.13
  28   0  -4    1.96    0.93
  28   0  -4    2.97    1.11
  28   0  -4    2.59    0.99
  30   0  -4  324.64    6.46
  30   0  -4  280.14    5.52
  32   0  -4   -0.13    0.91
  32   0  -4    0.09    0.92
  34   0  -4  129.93    4.44
  34   0  -4   99.87    3.59
  36   0  -4    5.12    1.50
  36   0  -4    1.95    1.14
  38   0  -4  411.20    7.62
  38   0  -4  302.34    5.64
  40   0  -4  128.84    4.38
  42   0  -4   32.71    2.44
  44   0  -4   83.71    3.31
  46   0  -4   11.59    1.58
  48   0  -4   79.66    2.63
  50   0  -4   87.83    2.22
  48   0   5   -0.34    0.50
  46   0   5    0.10    0.64
  44   0   5    0.56    0.76
 -42   0  -5   -0.41    0.78
  42   0   5   -0.76    0.74
 -40   0  -5   -0.11    0.84
  40   0   5   -0.30    0.82
 -38   0  -5   -0.78    0.79
  38   0   5   -0.48    0.89
  36   0   5   -0.30    0.81
  34   0   5    0.18    0.90
  34   0   5   -0.08    1.05
  32   0   5    0.43    0.90
  32   0   5   -0.89    1.03
  30   0   5    0.45    0.87
  30   0   5   -0.47    0.92
  28   0   5   -0.12    0.73
  28   0   5    0.39    1.02
  26   0   5    0.22    0.74
  26   0   5    0.34    0.91
  24   0   5    0.05    0.72
  24   0   5   -0.03    0.85
  22   0   5   -0.61    0.60
  22   0   5   -1.58    0.75
  20   0   5    0.33    0.81
  18   0   5   -0.45    0.70
  16   0   5    0.21    0.68
  14   0   5   -0.24    0.63
  12   0   5    0.26    0.66
  10   0   5   -0.03    0.60
   8   0   5    0.01    0.61
  -6   0  -5   -0.11    0.59
   6   0   5    0.23    0.63
  -4   0  -5    0.08    0.56
   4   0   5    0.18    0.58
  -2   0  -5   -0.13    0.54
   2   0   5    0.00    0.58
   0   0  -5    0.28    0.55
   0   0   5   -0.11    0.58
   2   0  -5    0.52    0.63
   4   0  -5    0.12    0.52
   6   0  -5    0.07    0.53
   8   0  -5    0.26    0.58
  10   0  -5   -0.10    0.63
  12   0  -5    0.11    0.64
  14   0  -5    0.50    0.69
 -14   0   5   -0.34    0.52
  16   0  -5    0.64    0.71
 -16   0   5    0.21    0.58
  18   0  -5    0.26    0.71
 -18   0   5   -0.59    0.52
  20   0  -5   -0.41    0.67
  22   0  -5    0.12    0.85
  22   0  -5    0.22    0.79
  22   0  -5   -0.06    0.80
  24   0  -5    0.10    0.82
  24   0  -5    0.12    0.84
  24   0  -5   -0.35    0.77
  26   0  -5   -0.01    0.82
  26   0  -5    0.45    0.89
  26   0  -5    0.18    0.85
  28   0  -5    0.58    1.05
  28   0  -5    0.28    0.84
  30   0  -5    0.41    0.93
  30   0  -5   -0.16    0.84
  32   0  -5   -0.10    0.88
  32   0  -5   -0.20    0.85
  34   0  -5    0.49    1.04
  34   0  -5    0.72    0.94
  36   0  -5    1.19    1.12
  36   0  -5    0.83    0.98
  38   0  -5    0.17    1.00
  40   0  -5    0.11    0.96
  42   0  -5    0.19    0.95
  44   0  -5   -0.03    0.79
  46   0  -5   -0.17    0.78
  48   0  -5    0.27    0.62
  46   0   6    3.12    0.78
  44   0   6    8.81    1.28
 -42   0  -6   46.27    2.62
  42   0   6   48.72    2.52
 -40   0  -6   94.90    3.59
  40   0   6   89.64    3.50
 -38   0  -6   70.68    3.33
  38   0   6   72.37    3.38
 -36   0  -6  339.40    6.95
  36   0   6  332.21    7.00
 -34   0  -6    2.18    1.11
  34   0   6    2.76    1.16
 -32   0  -6   21.24    2.22
  32   0   6   19.59    2.18
  32   0   6   18.35    2.31
 -30   0  -6  674.30    9.92
  30   0   6  621.53    9.67
  30   0   6  615.65    9.06
 -28   0  -6    1.46    0.92
  28   0   6    0.90    0.89
  28   0   6    1.64    1.16
 -26   0  -6   27.76    2.26
  26   0   6   19.95    2.08
  26   0   6   23.00    2.34
  24   0   6   34.74    2.47
  24   0   6   41.27    2.69
 -22   0  -6    0.17    0.75
  22   0   6    0.70    0.73
  22   0   6    0.15    0.91
  22   0   6    0.36    0.70
 -20   0  -6  159.52    4.47
  20   0   6  145.12    4.32
  20   0   6  173.49    4.56
  20   0   6  145.35    4.06
 -18   0  -6 1036.60   10.81
  18   0   6  955.36   10.51
  18   0   6 1130.58   10.90
  18   0   6  939.08    9.91
 -16   0  -6   69.93    2.92
  16   0   6   75.00    3.01
  16   0   6   62.14    2.85
 -14   0  -6  138.04    3.87
  14   0   6  143.55    3.86
  12   0   6   21.03    1.82
  10   0   6   24.05    1.84
   8   0   6 1102.57    9.60
  -4   0  -6   19.99    1.64
   0   0  -6    0.43    0.65
   2   0  -6   19.44    1.59
   4   0  -6  874.23    8.06
   6   0  -6    1.58    0.77
   8   0  -6  747.52    7.57
  10   0  -6  146.96    3.54
  12   0  -6   73.23    2.67
  14   0  -6   55.73    2.44
  16   0  -6  410.51    6.08
  18   0  -6  270.39    5.48
  18   0  -6  235.25    4.80
  18   0  -6  321.83    5.19
  20   0  -6   61.11    2.88
  20   0  -6   50.89    2.57
  20   0  -6   66.80    2.67
  22   0  -6    2.74    1.06
  22   0  -6    1.24    0.95
  22   0  -6    2.93    1.08
  24   0  -6   78.65    3.41
  24   0  -6   61.30    2.88
  24   0  -6   67.75    2.71
  26   0  -6  269.18    6.03
  26   0  -6  212.66    4.98
  28   0  -6    0.18    0.95
  28   0  -6    0.19    0.86
  30   0  -6  354.43    7.11
  30   0  -6  305.23    5.99
  32   0  -6   53.23    3.20
  32   0  -6   41.69    2.65
  34   0  -6   88.85    3.87
  34   0  -6   67.39    3.06
  36   0  -6   82.25    3.67
  38   0  -6   43.14    2.79
  40   0  -6  143.29    4.35
  42   0  -6   98.82    3.46
  44   0  -6   42.88    2.25
  46   0  -6   11.37    1.31
  44   0   7   -0.18    0.53
  42   0   7   -0.02    0.59
 -40   0  -7    0.42    0.82
  40   0   7    0.33    0.72
 -38   0  -7   -0.57    0.77
  38   0   7    0.64    0.81
 -36   0  -7    0.17    0.88
  36   0   7   -0.07    0.80
 -34   0  -7   -0.34    0.83
  34   0   7    0.85    0.91
 -32   0  -7   -0.31    0.85
  32   0   7    0.08    0.81
 -30   0  -7    0.04    0.89
  30   0   7    0.04    0.89
  30   0   7    0.16    1.14
 -28   0  -7   -0.17    0.86
  28   0   7    0.28    0.86
  28   0   7    0.50    1.15
 -26   0  -7    0.18    0.82
  26   0   7   -0.04    0.80
  26   0   7    0.67    1.15
 -24   0  -7    2.04    1.08
  24   0   7    0.20    0.81
  24   0   7    0.51    1.07
  24   0   7   -0.05    0.76
 -22   0  -7   -0.10    0.80
  22   0   7    0.43    0.79
  22   0   7   -0.23    1.01
  22   0   7   -0.27    0.71
 -20   0  -7   -0.77    0.63
  20   0   7   -0.23    0.67
  20   0   7   -0.41    0.87
  20   0   7    0.67    0.82
 -18   0  -7   -0.22    0.75
  18   0   7    0.15    0.70
  18   0   7    0.50    0.95
  18   0   7    0.35    0.70
 -16   0  -7   -0.01    0.70
  16   0   7   -0.42    0.68
  16   0   7    0.28    0.67
 -14   0  -7    0.79    0.73
  14   0   7    0.12    0.67
  14   0   7    0.15    0.67
 -12   0  -7    0.26    0.66
  12   0   7   -0.25    0.70
  12   0   7    0.21    0.67
 -10   0  -7   -0.10    0.62
  10   0   7    0.19    0.65
  -8   0  -7    0.11    0.61
   8   0   7    0.26    0.70
  -6   0  -7   -0.04    0.60
   6   0   7   -0.44    0.61
  -4   0  -7   -0.13    0.61
  -2   0  -7    0.05    0.87
  -2   0  -7    0.31    0.69
   0   0  -7   -0.18    0.72
   2   0  -7    0.23    0.74
   4   0  -7    0.19    0.76
   6   0  -7    0.42    0.80
   8   0  -7   -0.19    0.73
  10   0  -7   -0.62    0.70
  12   0  -7    0.15    0.86
  12   0  -7   -0.45    0.71
  14   0  -7    0.37    0.87
  14   0  -7    0.11    0.79
  16   0  -7    0.18    0.88
  16   0  -7   -0.22    0.82
  18   0  -7   -0.35    0.80
  18   0  -7    0.12    0.87
  18   0  -7    0.71    0.91
  20   0  -7   -0.32    0.91
  20   0  -7   -0.35    0.87
  20   0  -7    1.10    0.99
  22   0  -7    0.40    1.05
  22   0  -7    0.12    0.95
  22   0  -7   -0.65    0.88
  24   0  -7    0.18    1.00
  24   0  -7   -0.26    0.91
  24   0  -7    0.55    1.02
  26   0  -7   -0.02    1.00
  26   0  -7    0.12    0.97
  28   0  -7   -0.09    1.00
  28   0  -7   -1.69    0.89
  30   0  -7    0.11    1.08
  30   0  -7    0.48    0.98
  32   0  -7    0.02    1.05
  32   0  -7   -0.47    0.93
  34   0  -7    0.43    1.12
  36   0  -7   -0.27    0.96
  38   0  -7   -0.22    0.97
  40   0  -7   -1.20    0.78
  42   0  -7    0.04    0.83
  44   0  -7    0.14    0.67
  42   0   8   14.95    1.32
  40   0   8    9.31    1.27
 -38   0  -8   40.84    2.34
  38   0   8   38.50    2.27
 -36   0  -8    5.56    1.41
  36   0   8    6.70    1.37
 -34   0  -8   48.21    2.84
  34   0   8   46.19    2.72
 -32   0  -8  302.92    6.63
  32   0   8  260.80    6.17
 -30   0  -8   28.40    2.45
  30   0   8   23.41    2.30
 -28   0  -8   16.00    2.15
  28   0   8   11.46    1.95
 -26   0  -8  374.35    7.65
  26   0   8  276.86    6.68
  26   0   8  296.57    6.66
  26   0   8  345.95    6.83
 -24   0  -8   36.92    2.74
  24   0   8   31.58    2.62
  24   0   8   31.24    2.79
  24   0   8   37.32    2.66
 -22   0  -8  301.07    6.86
  22   0   8  260.88    6.43
  22   0   8  285.86    6.38
 -20   0  -8   -0.06    0.85
  20   0   8    0.21    0.78
  20   0   8    0.58    0.86
 -18   0  -8   47.22    3.08
 -18   0  -8   60.70    3.18
  18   0   8   51.72    3.03
  18   0   8   52.51    2.96
 -16   0  -8  352.01    7.28
 -16   0  -8  434.86    7.87
  16   0   8  385.54    7.49
  16   0   8  356.51    7.02
 -14   0  -8    1.36    0.87
 -14   0  -8    1.24    0.93
  14   0   8    1.47    0.97
  14   0   8    1.09    0.87
 -12   0  -8   73.43    3.42
 -12   0  -8   86.03    3.59
  12   0   8   74.35    3.37
  12   0   8   60.25    3.02
 -10   0  -8  206.15    5.36
 -10   0  -8  252.96    5.79
  10   0   8  210.71    5.39
  10   0   8  187.55    5.02
  -8   0  -8   17.50    2.23
  -8   0  -8   19.21    1.96
   8   0   8   16.23    1.90
   8   0   8   15.15    1.81
  -6   0  -8  395.26    7.14
  -6   0  -8  465.85    7.61
   6   0   8  368.26    6.92
   6   0   8  419.35    7.25
  -4   0  -8  519.33    8.08
  -4   0  -8  642.84    8.84
   4   0   8  492.60    7.92
   4   0   8  578.18    8.41
  -2   0  -8   28.75    2.19
   2   0   8   22.40    2.20
   2   0   8   27.81    2.22
   0   0  -8   84.84    3.37
   0   0   8   75.39    3.20
   2   0  -8   21.67    2.10
   2   0  -8   31.97    2.27
  -2   0   8   29.16    2.24
   4   0  -8  516.87    7.94
   4   0  -8  501.87    7.52
   4   0  -8  624.53    8.60
  -4   0   8  546.41    7.92
   6   0  -8    8.82    1.51
   6   0  -8    8.48    1.58
  -6   0   8   10.16    1.68
   8   0  -8  349.45    6.67
   8   0  -8  304.37    5.94
  -8   0   8  315.95    6.00
  10   0  -8   18.87    2.15
  10   0  -8   18.10    2.02
 -10   0   8   19.63    1.97
  12   0  -8   49.09    2.93
  12   0  -8   40.36    2.56
  14   0  -8   24.61    2.39
  14   0  -8   20.24    2.15
  16   0  -8 1081.38   11.99
  16   0  -8  849.90    9.99
  18   0  -8  326.23    6.79
  18   0  -8  272.71    5.87
  18   0  -8  367.51    6.02
  20   0  -8   79.64    3.70
  20   0  -8   62.69    3.18
  20   0  -8   80.76    3.13
  22   0  -8  134.50    4.65
  22   0  -8  100.11    3.85
  24   0  -8    6.90    1.58
  24   0  -8    5.20    1.43
  26   0  -8   66.01    3.53
  26   0  -8   48.30    2.90
  28   0  -8   94.66    4.06
  28   0  -8   74.45    3.34
  30   0  -8   25.95    2.57
  32   0  -8  166.82    5.02
  34   0  -8   61.06    3.20
  36   0  -8  123.52    4.05
  38   0  -8  164.52    4.30
  40   0  -8    0.63    0.85
  42   0  -8    1.01    0.77
  38   0   9   -0.24    0.56
 -36   0  -9   -0.22    0.76
  36   0   9   -0.40    0.66
 -34   0  -9   -0.31    0.67
  34   0   9    0.05    0.70
 -32   0  -9   -0.11    0.83
  32   0   9    0.54    0.81
 -30   0  -9    0.22    0.86
  30   0   9   -0.26    0.78
 -28   0  -9   -0.37    0.82
  28   0   9    0.06    0.83
 -26   0  -9   -0.31    0.83
  26   0   9    0.08    0.79
  26   0   9    0.55    0.91
 -24   0  -9   -0.19    0.86
  24   0   9    0.15    0.82
  24   0   9   -0.51    0.90
 -22   0  -9    0.53    1.05
 -22   0  -9   -0.05    0.87
  22   0   9    0.07    0.80
  22   0   9    0.72    0.97
 -20   0  -9   -0.25    0.75
 -20   0  -9    0.32    0.88
  20   0   9    0.02    0.77
  20   0   9   -0.46    0.83
 -18   0  -9    0.62    0.88
 -18   0  -9    0.20    0.89
  18   0   9    0.00    0.87
  18   0   9    0.44    0.95
 -16   0  -9   -0.19    0.87
 -16   0  -9    0.46    0.97
  16   0   9    0.02    0.77
  16   0   9    0.34    0.91
 -14   0  -9    1.34    1.04
 -14   0  -9    0.42    0.95
  14   0   9    0.24    0.74
  14   0   9    0.24    0.90
 -12   0  -9    0.35    0.85
 -12   0  -9   -0.32    0.81
  12   0   9    0.39    0.83
  12   0   9    0.39    0.94
 -10   0  -9    1.25    0.93
 -10   0  -9   -0.04    0.89
  10   0   9    0.05    0.75
  10   0   9    0.35    0.92
  -8   0  -9   -0.30    0.78
  -8   0  -9   -0.05    0.89
   8   0   9    0.22    0.83
   8   0   9   -0.48    0.81
  -6   0  -9    0.12    0.85
  -6   0  -9    0.33    0.89
   6   0   9    0.47    0.84
   6   0   9    0.17    0.85
  -4   0  -9    0.25    0.88
  -4   0  -9    0.23    0.92
   4   0   9    0.03    0.84
   4   0   9   -0.73    0.85
  -2   0  -9    0.82    0.92
  -2   0  -9   -0.16    0.90
   2   0   9   -0.35    0.75
   2   0   9    0.72    0.97
   0   0  -9    0.12    0.86
   0   0  -9   -0.05    0.94
   0   0   9    0.04    0.78
   0   0   9   -0.11    0.89
   2   0  -9    0.41    0.92
   2   0  -9   -0.29    0.94
  -2   0   9   -0.14    0.89
   4   0  -9    0.65    0.99
   4   0  -9   -0.63    1.04
  -4   0   9    0.20    0.88
   6   0  -9    0.42    0.99
   6   0  -9    0.46    1.09
  -6   0   9   -0.29    0.87
   8   0  -9   -0.07    1.02
   8   0  -9   -0.27    1.02
  -8   0   9    0.27    0.85
  10   0  -9   -0.61    0.97
  10   0  -9    0.16    1.01
 -10   0   9    0.09    0.93
  12   0  -9    0.50    1.01
  12   0  -9   -0.93    1.02
  14   0  -9   -0.67    0.95
  14   0  -9    0.18    1.12
  16   0  -9   -0.06    0.96
  16   0  -9    0.17    1.14
  18   0  -9    0.24    1.00
  18   0  -9   -0.21    1.09
  18   0  -9   -0.15    1.00
  20   0  -9    1.31    1.18
  20   0  -9    0.34    1.15
  22   0  -9   -0.23    1.04
  22   0  -9    0.45    1.11
  24   0  -9    0.44    1.10
  24   0  -9   -0.82    1.00
  26   0  -9    0.03    1.12
  28   0  -9   -0.86    1.01
  30   0  -9   -0.02    1.01
  32   0  -9   -0.16    0.98
  34   0  -9    0.33    0.97
  36   0  -9    0.56    0.87
  38   0  -9   -0.54    0.77
  40   0  -9    0.70    0.70
  36   0  10    4.30    1.04
  34   0  10   42.23    2.16
 -32   0 -10   76.35    3.07
  32   0  10   66.67    2.80
 -30   0 -10  168.11    4.59
  30   0  10  147.63    4.25
 -28   0 -10   27.83    2.30
  28   0  10   21.23    2.05
 -26   0 -10    8.04    1.65
  26   0  10    6.83    1.46
  26   0  10    9.32    1.67
 -24   0 -10   27.67    2.66
 -24   0 -10   35.75    2.70
  24   0  10   26.68    2.36
  24   0  10   35.76    2.57
 -22   0 -10   13.68    1.93
 -22   0 -10   17.94    2.34
  22   0  10   12.85    1.91
  22   0  10   17.09    2.11
 -20   0 -10    6.85    1.55
 -20   0 -10    7.46    1.64
  20   0  10    7.09    1.56
  20   0  10    7.03    1.70
 -18   0 -10  151.09    5.11
 -18   0 -10  184.45    5.57
  18   0  10  156.96    5.13
  18   0  10  166.76    5.20
 -16   0 -10  112.66    4.46
  16   0  10   94.35    4.09
  16   0  10   93.19    4.09
 -14   0 -10  129.75    4.79
 -14   0 -10  150.68    5.08
  14   0  10  136.44    4.85
  14   0  10  121.70    4.63
 -12   0 -10  183.55    5.61
 -12   0 -10  232.43    6.20
  12   0  10  190.62    5.67
  12   0  10  148.24    5.05
 -10   0 -10  150.60    5.14
 -10   0 -10  179.11    5.49
  10   0  10  152.91    5.12
  10   0  10  132.83    4.81
  -8   0 -10   74.68    3.79
  -8   0 -10   85.81    3.95
   8   0  10   70.23    3.60
   8   0  10   78.22    3.82
  -6   0 -10  454.13    8.55
  -6   0 -10  539.45    9.21
   6   0  10  441.84    8.47
   6   0  10  446.48    8.41
  -4   0 -10   48.30    3.14
  -4   0 -10   53.08    3.20
   4   0  10   48.79    3.10
   4   0  10   52.23    3.22
  -2   0 -10    1.02    0.98
  -2   0 -10    0.68    1.11
   2   0  10    0.93    0.93
   2   0  10    0.32    0.98
   0   0 -10   25.45    2.55
   0   0  10   25.51    2.50
   2   0 -10    1.88    1.20
  -2   0  10    2.94    1.25
   4   0 -10  145.55    5.02
  -4   0  10  142.70    4.76
   6   0 -10  135.28    4.85
   6   0 -10  110.19    4.50
  -6   0  10  129.26    4.51
   8   0 -10  549.34    9.26
   8   0 -10  431.64    7.96
  -8   0  10  511.73    8.45
  10   0 -10  214.00    5.94
  10   0 -10  165.46    5.13
 -10   0  10  183.21    5.18
  12   0 -10  131.37    4.80
  12   0 -10   95.71    4.11
  14   0 -10   23.87    2.56
  14   0 -10   20.54    2.52
  16   0 -10   13.39    2.24
  16   0 -10    7.96    1.81
  18   0 -10  293.22    6.83
  18   0 -10  204.46    5.77
  20   0 -10  162.51    5.20
  22   0 -10   57.56    3.39
  24   0 -10   11.41    1.88
  26   0 -10   71.09    3.47
  28   0 -10    6.62    1.55
  30   0 -10  358.71    6.58
  32   0 -10    3.77    1.17
  34   0 -10    0.42    0.88
  36   0 -10   39.92    1.99
  30   0  11    0.12    0.62
 -28   0 -11    0.20    0.80
  28   0  11    0.07    0.66
 -26   0 -11    0.76    0.93
  26   0  11   -0.07    0.70
  26   0  11    0.23    0.84
 -24   0 -11    0.26    0.88
 -24   0 -11   -0.03    0.84
  24   0  11    0.16    0.66
  24   0  11    0.05    0.87
 -22   0 -11   -0.32    0.82
 -22   0 -11    0.03    0.88
  22   0  11   -0.43    0.69
  22   0  11   -0.10    0.83
 -20   0 -11    0.63    0.96
 -20   0 -11    0.20    0.91
  20   0  11    0.27    0.79
  20   0  11   -0.09    0.95
 -18   0 -11   -0.04    0.87
 -18   0 -11   -0.76    0.82
  18   0  11   -0.30    0.74
  18   0  11    0.24    1.00
 -16   0 -11   -0.44    0.85
 -16   0 -11    0.20    0.92
  16   0  11    0.09    0.72
  16   0  11   -0.92    0.98
 -14   0 -11   -0.64    0.75
 -14   0 -11   -0.08    0.98
  14   0  11    0.59    0.86
  14   0  11    0.35    1.07
 -12   0 -11   -0.67    0.84
 -12   0 -11    0.30    1.06
  12   0  11   -0.16    0.75
  12   0  11    0.89    1.12
 -10   0 -11   -0.19    0.92
 -10   0 -11   -0.11    0.96
  10   0  11    0.27    0.84
  10   0  11   -0.07    1.01
  -8   0 -11    0.01    0.98
  -8   0 -11    0.90    1.19
   8   0  11    0.56    0.94
   8   0  11   -0.30    1.05
  -6   0 -11   -0.95    0.91
  -6   0 -11   -0.04    1.01
   6   0  11    0.55    1.09
  -4   0 -11    0.41    1.02
   4   0  11    0.23    1.04
  -2   0 -11   -0.45    0.96
   2   0  11    0.26    1.09
   0   0 -11    0.07    1.05
   0   0  11    0.50    1.04
   2   0 -11    0.39    1.07
   2   0 -11    0.45    1.28
  -2   0  11    0.15    1.07
   4   0 -11    0.28    1.20
  -4   0  11    0.07    1.09
   6   0 -11   -0.55    1.01
  -6   0  11   -0.60    1.00
   8   0 -11    0.37    1.08
  -8   0  11   -0.32    1.05
  10   0 -11   -0.03    1.04
 -10   0  11    0.43    1.13
  12   0 -11   -0.59    1.07
  14   0 -11   -0.26    1.11
  16   0 -11    0.30    1.04
  18   0 -11   -0.29    1.08
  20   0 -11   -0.45    1.02
  22   0 -11   -0.56    0.92
  24   0 -11   -0.64    0.99
  26   0 -11   -0.33    0.93
  28   0 -11    0.32    0.88
  30   0 -11    0.00    0.81
  32   0 -11   -0.51    0.74
 -24   0 -12    4.01    1.07
 -22   0 -12    1.63    1.03
 -22   0 -12    4.07    1.15
  22   0  12    1.98    0.89
  22   0  12    3.13    1.09
 -20   0 -12    0.40    0.92
 -20   0 -12    0.48    0.88
  20   0  12    0.74    0.82
  20   0  12    1.94    1.02
 -18   0 -12   63.99    3.13
 -18   0 -12   78.87    3.35
  18   0  12   59.11    2.89
  18   0  12   73.48    3.16
 -16   0 -12   15.10    2.00
 -16   0 -12   12.74    1.83
  16   0  12   13.17    1.90
 -14   0 -12   38.50    2.72
 -14   0 -12   43.94    2.79
  14   0  12   34.77    2.52
 -12   0 -12    1.89    1.10
  12   0  12    2.72    1.24
 -10   0 -12   40.91    2.86
  10   0  12   29.31    2.47
  -8   0 -12    1.39    1.11
   8   0  12    1.04    1.09
  -6   0 -12   53.57    3.21
   6   0  12   51.88    3.12
  -4   0 -12   20.92    2.61
  -4   0 -12   21.58    2.40
   4   0  12   17.19    2.28
   0   0 -12  265.35    6.47
   0   0 -12  283.40    6.13
   0   0  12  265.49    6.28
   2   0 -12    2.69    1.30
  -2   0  12    3.25    1.37
   4   0 -12   33.06    2.74
  -4   0  12   31.71    2.57
   6   0 -12    3.14    1.29
  -6   0  12    2.00    1.18
   8   0 -12  133.76    4.59
  -8   0  12  120.50    4.10
  10   0 -12  114.57    4.28
  12   0 -12  138.65    4.62
  14   0 -12   73.81    3.47
  16   0 -12   20.34    2.16
  18   0 -12   41.52    2.68
  20   0 -12    1.49    1.02
  22   0 -12  126.96    3.85
  24   0 -12   12.46    1.57
  26   0 -12    6.23    1.17
  28   0 -12    3.79    0.92
 -18   0 -13    0.15    0.89
 -16   0 -13   -0.72    0.75
 -16   0 -13    0.05    0.90
  16   0  13   -0.30    0.77
 -14   0 -13    0.21    0.77
 -14   0 -13   -0.92    0.88
  14   0  13    0.62    0.89
 -12   0 -13    0.03    0.87
 -12   0 -13   -0.73    0.96
  12   0  13   -1.08    0.77
 -10   0 -13    0.10    0.90
 -10   0 -13   -0.05    1.01
  10   0  13   -0.14    0.86
  -8   0 -13    0.00    0.93
  -8   0 -13   -0.82    1.00
   8   0  13    0.73    0.98
  -6   0 -13   -0.29    0.91
  -6   0 -13   -0.17    1.03
   6   0  13    0.36    0.91
  -4   0 -13   -0.85    0.85
  -4   0 -13    0.36    1.12
   4   0  13   -0.52    0.88
  -2   0 -13   -0.66    0.90
   2   0  13   -0.20    0.93
   0   0 -13   -0.10    0.89
   0   0  13   -0.84    0.85
   2   0 -13   -0.13    0.95
  -2   0  13    0.55    0.98
   4   0 -13    0.65    1.00
  -4   0  13    0.26    0.93
   6   0 -13    0.16    0.97
  -6   0  13   -0.84    0.93
   8   0 -13   -0.12    0.92
  10   0 -13    0.64    1.02
  12   0 -13    0.38    0.96
  14   0 -13   -0.49    0.89
  16   0 -13   -0.36    0.84
  18   0 -13   -0.12    0.86
  20   0 -13    0.89    0.80
  22   0 -13    0.93    0.76
  -2   0 -14   54.65    2.47
   0   0 -14   20.01    1.81
   2   0 -14    1.91    0.98
   4   0 -14   49.99    2.38
   6   0 -14   18.66    1.72
   8   0 -14  106.11    3.11
  21  -1 -13   31.10    1.97
  19  -1 -13    8.45    1.33
  17  -1 -13   40.56    2.35
  15  -1 -13    1.38    1.04
  13  -1 -13   36.30    2.41
  11  -1 -13   16.66    2.00
   9  -1 -13   -0.07    0.93
  -7   1  13    3.51    1.22
   7  -1 -13    3.44    1.28
  -5   1  13   97.57    3.46
   5  -1 -13   96.97    3.72
  -3   1  13    6.61    1.42
   3  -1 -13    7.76    1.58
  -1   1  13    5.92    1.41
   1  -1 -13    5.70    1.41
   1   1  13    7.47    1.54
  -1  -1 -13    8.81    1.69
   3   1  13    2.81    1.18
  -3  -1 -13    2.47    1.26
   5   1  13   78.79    3.28
  -5  -1 -13   82.20    3.45
   7   1  13   19.22    2.00
  -7  -1 -13   19.80    2.11
   9   1  13   -0.05    0.86
  -9  -1 -13   -0.03    0.91
  -9  -1 -13    0.94    1.13
  11   1  13   26.30    2.08
 -11  -1 -13   31.84    2.34
 -11  -1 -13   37.03    2.32
  13   1  13   14.30    1.70
 -13  -1 -13   13.63    1.70
  15   1  13    1.67    0.95
  27  -1 -12    2.35    1.00
  25  -1 -12    2.06    1.06
  23  -1 -12    0.47    0.95
  21  -1 -12    3.09    1.23
  19  -1 -12   82.20    3.49
  17  -1 -12    0.83    1.13
  15  -1 -12   21.51    2.26
  13  -1 -12    1.27    1.22
  11  -1 -12   61.54    3.37
  -9   1  12   17.31    2.12
   9  -1 -12   15.70    2.14
  -7   1  12   38.83    2.75
   7  -1 -12   43.01    3.01
  -5   1  12  134.01    4.51
   5  -1 -12  143.59    4.92
  -3   1  12   43.12    2.89
   3  -1 -12   38.69    2.93
  -1   1  12   64.40    3.37
   1  -1 -12   60.92    3.46
   1   1  12   33.68    2.70
  -1  -1 -12   32.18    2.78
   3   1  12   43.77    2.95
  -3  -1 -12   45.33    3.13
   5   1  12    0.57    1.12
  -5  -1 -12    0.22    1.05
   7   1  12  110.28    4.23
  -7  -1 -12  127.70    4.65
   9   1  12    0.23    0.96
  -9  -1 -12    0.44    1.13
  11   1  12   12.04    1.94
 -11  -1 -12   19.41    2.51
 -11  -1 -12   20.05    2.17
  13   1  12    0.68    1.01
 -13  -1 -12    0.23    1.02
 -13  -1 -12   -0.01    0.93
  15   1  12   17.98    2.05
 -15  -1 -12   21.53    2.20
  17   1  12   16.39    1.94
 -17  -1 -12   19.05    2.05
  19   1  12   42.78    2.48
 -19  -1 -12   43.28    2.60
  21   1  12    2.06    0.96
 -21  -1 -12    2.09    1.05
  23   1  12   17.64    1.80
 -23  -1 -12   22.57    1.96
  33  -1 -11    4.95    1.05
  31  -1 -11   34.32    2.16
  29  -1 -11    1.13    0.99
  27  -1 -11   36.42    2.53
  25  -1 -11   61.15    3.13
  23  -1 -11    0.00    1.02
  21  -1 -11    0.57    1.08
  19  -1 -11    7.93    1.85
  17  -1 -11   12.25    1.94
  17  -1 -11   16.90    2.10
  15  -1 -11   80.82    3.89
  15  -1 -11   92.28    3.40
  13  -1 -11  105.35    4.39
 -11   1  11   15.10    2.14
  11  -1 -11   19.92    2.67
  -9   1  11    9.63    1.85
   9  -1 -11    6.81    1.68
  -7   1  11    1.58    1.25
   7  -1 -11    2.58    1.32
  -5   1  11   17.19    2.31
   5  -1 -11   19.73    2.60
  -3   1  11  263.12    6.52
   3  -1 -11  257.74    6.67
  -1   1  11   21.29    2.45
   1  -1 -11   15.78    2.39
   1   1  11    8.80    1.75
  -1  -1 -11   10.28    2.11
   3   1  11    1.12    1.13
  -3  -1 -11    0.21    1.08
   5   1  11    7.22    1.74
  -5  -1 -11    6.10    1.57
  -5  -1 -11    7.89    1.85
   7   1  11   15.13    2.19
  -7  -1 -11   17.79    2.30
  -7  -1 -11   22.12    2.44
   9   1  11  184.16    5.56
  -9  -1 -11  205.43    5.97
  -9  -1 -11  236.52    6.24
  11   1  11   13.42    1.94
  11   1  11   12.10    2.10
 -11  -1 -11   12.98    2.10
 -11  -1 -11   17.80    2.44
  13   1  11    5.28    1.32
  13   1  11    5.60    1.52
 -13  -1 -11    4.88    1.43
  15   1  11   21.20    2.14
  15   1  11   19.66    2.24
 -15  -1 -11   25.34    2.45
  17   1  11   22.96    2.17
  17   1  11   23.79    2.34
 -17  -1 -11   28.31    2.48
  19   1  11   21.83    2.09
  19   1  11   27.62    2.39
 -19  -1 -11   29.02    2.45
  21   1  11   29.34    2.24
  21   1  11   36.47    2.51
 -21  -1 -11   37.37    2.61
  23   1  11   10.93    1.68
  23   1  11   13.94    1.88
 -23  -1 -11   12.31    1.77
  25   1  11    5.06    1.13
  25   1  11    5.72    1.30
 -25  -1 -11    8.60    1.60
  27   1  11   50.40    2.42
 -27  -1 -11   62.02    2.89
  29   1  11    5.83    1.05
 -29  -1 -11    7.57    1.36
  31   1  11   30.17    1.69
  37  -1 -10    7.28    1.14
  35  -1 -10   10.85    1.45
  33  -1 -10   41.11    2.50
  31  -1 -10    0.96    1.08
  29  -1 -10   33.46    2.58
  27  -1 -10   35.65    2.78
  25  -1 -10    2.12    1.33
  23  -1 -10   95.04    4.15
  21  -1 -10   13.42    2.21
  21  -1 -10   13.60    1.80
  19  -1 -10    3.64    1.52
  19  -1 -10    4.85    1.43
  17  -1 -10    5.58    1.51
  17  -1 -10    6.43    1.57
  15  -1 -10   27.23    2.66
 -13   1  10    0.04    1.08
  13  -1 -10   -0.10    1.16
 -11   1  10   86.96    3.78
  11  -1 -10   93.62    4.28
  -9   1  10   12.18    1.96
   9  -1 -10   13.89    2.21
  -7   1  10   49.09    3.11
   7  -1 -10   48.12    3.23
  -5   1  10  114.05    4.34
   5  -1 -10  109.22    4.52
  -3   1  10    6.48    1.63
   3  -1 -10    4.03    1.46
  -1   1  10  179.52    5.42
   1  -1 -10  171.50    5.47
   1   1  10   21.84    2.38
  -1  -1 -10   20.91    2.53
  -1  -1 -10   23.05    2.42
   3   1  10   37.18    2.90
  -3  -1 -10   35.80    2.86
  -3  -1 -10   43.32    2.97
   5   1  10   13.56    2.13
   5   1  10   14.35    2.23
  -5  -1 -10    9.72    1.82
  -5  -1 -10   15.67    2.30
   7   1  10   68.42    3.52
   7   1  10   66.14    3.54
  -7  -1 -10   65.76    3.66
  -7  -1 -10   77.24    3.76
   9   1  10    0.24    0.82
   9   1  10    0.43    1.01
  -9  -1 -10   -0.05    0.91
  -9  -1 -10    0.42    0.99
  11   1  10  177.81    5.42
  11   1  10  132.78    4.79
 -11  -1 -10  196.38    5.72
  13   1  10    0.87    0.89
  13   1  10    0.37    1.23
  13   1  10   -0.32    0.99
 -13  -1 -10    0.41    1.04
  15   1  10   81.86    3.78
  15   1  10   75.23    4.09
  15   1  10   82.15    3.84
 -15  -1 -10   90.09    4.06
  17   1  10   17.59    2.08
  17   1  10   15.62    2.31
 -17  -1 -10   18.94    2.65
  19   1  10    4.17    1.23
  19   1  10    5.83    1.59
 -19  -1 -10    6.22    1.53
  21   1  10   18.51    2.07
  21   1  10   17.31    2.12
 -21  -1 -10   20.79    2.27
  23   1  10    4.59    1.29
  23   1  10    6.70    1.56
 -23  -1 -10    5.12    1.44
  25   1  10   75.33    3.36
  25   1  10   95.20    3.60
 -25  -1 -10  101.57    4.02
  27   1  10   60.09    2.92
 -27  -1 -10   74.73    3.43
  29   1  10   31.61    2.15
 -29  -1 -10   38.77    2.56
  31   1  10    0.53    0.67
 -31  -1 -10   -0.11    0.76
  33   1  10   86.93    2.84
 -33  -1 -10   96.00    3.30
  35   1  10    1.30    0.64
  41  -1  -9    0.22    0.66
  39  -1  -9   67.97    2.65
  37  -1  -9    4.69    1.21
  35  -1  -9   70.37    3.18
  33  -1  -9   18.36    2.14
  31  -1  -9    8.46    1.65
  29  -1  -9   22.27    2.50
  27  -1  -9   80.41    3.88
  25  -1  -9   21.55    2.51
  25  -1  -9   18.70    2.20
  23  -1  -9    9.00    1.86
  23  -1  -9    4.96    1.70
  23  -1  -9    9.73    1.65
  21  -1  -9  124.53    4.79
  21  -1  -9   79.20    3.96
  21  -1  -9  139.28    4.22
  19  -1  -9   72.24    3.73
  19  -1  -9   81.09    3.41
  17  -1  -9  214.34    5.97
  15  -1  -9  200.66    5.77
 -13   1   9   45.94    2.83
  13  -1  -9   48.53    3.23
 -11   1   9  241.21    5.73
  11  -1  -9  238.63    6.15
  -9   1   9   90.14    3.72
   9  -1  -9   90.45    4.02
  -7   1   9   24.38    2.33
   7  -1  -9   25.46    2.56
  -5   1   9   72.42    3.39
   5  -1  -9   74.28    3.62
  -3   1   9    8.66    1.71
   3  -1  -9    6.98    1.56
   3  -1  -9    7.53    1.67
  -1   1   9    2.90    1.23
   1  -1  -9    2.97    1.32
   1  -1  -9    2.83    1.22
   1   1   9  383.60    7.44
   1   1   9  405.41    7.59
  -1  -1  -9  363.36    7.37
  -1  -1  -9  442.81    7.80
   3   1   9    8.02    1.57
  -3  -1  -9    5.09    1.34
  -3  -1  -9    9.10    1.70
   5   1   9    9.08    1.53
   5   1   9   13.03    2.03
  -5  -1  -9   12.44    2.06
  -5  -1  -9   12.86    1.91
   7   1   9   75.90    3.52
   7   1   9   76.38    3.55
  -7  -1  -9   91.19    3.85
   9   1   9   86.59    3.77
   9   1   9   77.53    3.60
  -9  -1  -9   95.82    3.93
  11   1   9   56.21    3.15
  11   1   9   57.36    3.21
  11   1   9   47.76    3.00
 -11  -1  -9   64.57    3.35
  13   1   9  247.97    6.16
  13   1   9  248.62    5.99
  13   1   9  200.45    5.60
 -13  -1  -9  279.46    6.60
  15   1   9   26.75    2.39
  15   1   9   32.32    2.66
  15   1   9   26.49    2.45
 -15  -1  -9   34.66    2.68
  17   1   9   16.57    2.05
  17   1   9   17.71    2.37
  17   1   9   14.97    2.17
 -17  -1  -9   18.26    2.23
  19   1   9   16.28    2.25
  19   1   9   14.71    2.16
  19   1   9   15.32    2.19
 -19  -1  -9   19.33    2.24
  21   1   9   23.18    2.29
  21   1   9   24.09    2.47
  21   1   9   24.68    2.34
 -21  -1  -9   26.09    2.46
  23   1   9   38.57    2.73
  23   1   9   41.92    2.77
 -23  -1  -9   39.71    2.88
  25   1   9   25.46    2.30
  25   1   9   31.29    2.50
 -25  -1  -9   32.41    2.64
  27   1   9   20.77    2.12
 -27  -1  -9   27.72    2.50
  29   1   9    0.03    0.71
 -29  -1  -9    0.03    0.88
  31   1   9   45.81    2.62
 -31  -1  -9   51.63    2.96
  33   1   9    7.53    1.35
 -33  -1  -9    6.93    1.38
  35   1   9   86.56    3.02
 -35  -1  -9   91.68    3.37
  37   1   9   33.29    1.86
 -37  -1  -9   31.87    2.06
  39   1   9   26.66    1.64
  43  -1  -8    1.72    0.83
  41  -1  -8   79.82    2.94
  39  -1  -8    1.08    0.98
  37  -1  -8  119.59    4.06
  35  -1  -8   13.50    1.93
  33  -1  -8   -0.54    1.06
  31  -1  -8   96.94    4.15
  29  -1  -8   37.37    2.96
  27  -1  -8    3.36    1.43
  27  -1  -8    1.66    1.26
  27  -1  -8    2.53    1.22
  25  -1  -8   -0.11    1.09
  25  -1  -8    0.91    1.18
  25  -1  -8    0.22    1.02
  23  -1  -8   13.49    2.07
  23  -1  -8   10.70    1.96
  23  -1  -8   16.37    2.04
  21  -1  -8   36.22    2.86
  21  -1  -8   25.02    2.56
  21  -1  -8   43.85    2.77
  19  -1  -8  187.57    5.45
  19  -1  -8  132.46    4.63
  17  -1  -8   41.62    2.91
  15  -1  -8  113.52    4.30
 -13   1   8    0.19    0.93
  13  -1  -8    1.25    1.09
 -11   1   8   34.46    2.43
  11  -1  -8   40.63    2.81
  -9   1   8   54.13    2.77
   9  -1  -8   55.60    3.13
  -7   1   8  102.25    3.66
   7  -1  -8  103.82    3.95
  -5   1   8   56.65    2.89
   5  -1  -8   53.94    3.03
   5  -1  -8   62.56    2.95
  -3   1   8  144.68    4.32
   3  -1  -8  124.55    4.16
   3  -1  -8  154.01    4.34
  -1   1   8   16.73    1.81
  -1   1   8   19.15    1.99
   1  -1  -8   15.00    1.88
   1  -1  -8   20.40    1.94
   1   1   8   72.92    3.19
   1   1   8   81.96    3.38
  -1  -1  -8   87.51    3.41
   3   1   8  262.39    5.77
   3   1   8  283.71    5.98
  -3  -1  -8  254.15    6.15
  -3  -1  -8  305.18    6.09
   5   1   8   20.08    1.96
   5   1   8   19.71    2.07
   5   1   8   19.77    1.98
  -5  -1  -8   20.28    1.98
   7   1   8  639.19    9.01
   7   1   8  669.59    8.85
   7   1   8  629.09    8.92
  -7  -1  -8  710.83    9.42
   9   1   8   12.01    1.73
   9   1   8   13.33    1.90
   9   1   8   10.74    1.68
  -9  -1  -8   13.28    1.94
  11   1   8    0.80    0.83
  11   1   8    0.28    0.96
  11   1   8    0.03    0.81
 -11  -1  -8    1.26    0.90
  13   1   8   35.28    2.44
  13   1   8   38.72    2.57
  13   1   8   25.32    2.19
 -13  -1  -8   36.43    2.52
  15   1   8  108.39    4.01
  15   1   8  116.68    4.05
  15   1   8   94.51    3.76
 -15  -1  -8  116.55    4.22
  17   1   8    6.30    1.44
  17   1   8    6.36    1.51
  17   1   8    4.86    1.33
 -17  -1  -8    6.71    1.59
  19   1   8  309.28    6.74
  19   1   8  345.50    6.75
  19   1   8  318.54    6.65
 -19  -1  -8  365.08    7.47
  21   1   8    1.35    0.91
  21   1   8    0.77    1.09
  21   1   8    0.06    0.89
 -21  -1  -8    0.24    0.93
  23   1   8    8.58    1.61
  23   1   8    8.94    1.71
  23   1   8   10.78    1.80
 -23  -1  -8   10.23    1.87
  25   1   8  152.66    4.88
  25   1   8  174.96    4.88
 -25  -1  -8  204.51    5.82
  27   1   8    3.01    1.13
 -27  -1  -8    3.42    1.23
  29   1   8   38.28    2.65
 -29  -1  -8   45.36    3.00
  31   1   8    6.01    1.32
 -31  -1  -8   10.11    1.96
  33   1   8   18.86    1.92
 -33  -1  -8   20.41    2.18
  35   1   8    1.61    0.90
 -35  -1  -8    1.34    1.00
  37   1   8   21.17    1.78
 -37  -1  -8   23.44    2.07
  39   1   8   25.85    1.76
 -39  -1  -8   25.33    1.98
  41   1   8   49.54    1.96
  45  -1  -7    1.99    0.80
  43  -1  -7    3.73    1.06
  41  -1  -7    5.46    1.34
  39  -1  -7    0.40    1.04
  37  -1  -7   56.38    3.17
  35  -1  -7  253.23    6.25
  33  -1  -7   32.47    2.77
  31  -1  -7    0.65    1.13
  31  -1  -7    0.74    1.23
  29  -1  -7   16.68    2.25
  29  -1  -7   12.76    2.02
  29  -1  -7   20.76    2.15
  27  -1  -7   32.66    2.76
  27  -1  -7   25.30    2.52
  27  -1  -7   29.01    2.28
  25  -1  -7  168.75    5.19
  25  -1  -7  121.37    4.31
  25  -1  -7  170.54    4.46
  23  -1  -7   41.28    2.92
  23  -1  -7   28.86    2.50
  23  -1  -7   47.14    2.75
  21  -1  -7   11.81    1.84
  21  -1  -7    8.05    1.55
  21  -1  -7   13.57    1.86
  19  -1  -7   26.27    2.39
  19  -1  -7   21.11    2.22
  17  -1  -7    3.27    1.21
  17  -1  -7    1.74    1.07
  15  -1  -7   12.02    1.82
  15  -1  -7    8.54    1.59
  13  -1  -7  485.47    7.68
  -1   1   7  402.31    6.95
   1   1   7  134.58    3.74
   3   1   7  140.64    3.80
  -3  -1  -7  148.85    3.98
   5   1   7  196.47    4.46
   5   1   7  182.71    4.50
  -5  -1  -7  197.48    4.61
   7   1   7  107.80    3.42
   7   1   7   97.19    3.38
  -7  -1  -7  109.27    3.55
   9   1   7  132.55    3.78
   9   1   7  109.97    3.61
  -9  -1  -7  128.35    3.89
  11   1   7  135.30    4.01
  11   1   7  145.40    4.01
  11   1   7  115.04    3.73
 -11  -1  -7  156.33    4.34
  13   1   7  225.59    5.21
  13   1   7  266.08    5.37
  13   1   7  185.83    4.70
 -13  -1  -7  251.26    5.55
  15   1   7  351.09    6.57
  15   1   7  391.47    6.54
  15   1   7  298.62    5.96
 -15  -1  -7  374.02    6.88
  17   1   7   33.69    2.33
  17   1   7   36.18    2.37
  17   1   7   31.76    2.25
 -17  -1  -7   39.66    2.53
  19   1   7    1.32    0.88
  19   1   7    0.82    0.96
  19   1   7    1.31    0.89
 -19  -1  -7    0.08    0.72
  21   1   7   45.05    2.72
  21   1   7   46.59    2.74
  21   1   7   41.22    2.55
 -21  -1  -7   43.38    2.75
  23   1   7   41.79    2.70
  23   1   7   51.01    2.89
  23   1   7   45.52    2.88
 -23  -1  -7   49.86    2.98
  25   1   7   20.68    2.10
  25   1   7   29.82    2.46
 -25  -1  -7   28.55    2.44
  27   1   7  202.14    5.50
  27   1   7  253.09    5.64
 -27  -1  -7  277.90    6.66
  29   1   7    6.68    1.51
  29   1   7    7.98    1.55
 -29  -1  -7    8.13    1.80
  31   1   7    0.31    0.82
 -31  -1  -7    1.20    0.97
  33   1   7    6.83    1.48
 -33  -1  -7    7.95    1.79
  35   1   7  211.10    5.31
 -35  -1  -7  222.90    5.80
  37   1   7    3.04    1.08
 -37  -1  -7    3.64    1.30
  39   1   7   50.24    2.49
 -39  -1  -7   50.91    2.77
  41   1   7   10.31    1.38
 -41  -1  -7   10.84    1.58
  43   1   7   13.13    1.25
  47  -1  -6    1.97    0.81
  45  -1  -6   45.68    2.33
  43  -1  -6    0.01    0.91
  41  -1  -6   15.76    2.06
  39  -1  -6   13.49    2.02
  37  -1  -6   25.01    2.46
  35  -1  -6    0.34    1.13
  33  -1  -6  263.98    6.50
  33  -1  -6  203.60    5.38
  31  -1  -6    2.00    1.25
  31  -1  -6    3.08    1.27
  31  -1  -6    2.44    1.20
  29  -1  -6   71.01    3.61
  29  -1  -6   59.45    3.18
  29  -1  -6   74.80    3.13
  27  -1  -6   56.10    3.20
  27  -1  -6   45.83    2.85
  27  -1  -6   52.94    2.74
  25  -1  -6    5.11    1.26
  25  -1  -6    6.14    1.41
  25  -1  -6    8.17    1.54
  23  -1  -6  255.63    5.89
  23  -1  -6  193.31    4.94
  23  -1  -6  294.88    5.57
  21  -1  -6   43.65    2.73
  21  -1  -6   34.93    2.44
  21  -1  -6   52.61    2.67
  19  -1  -6   64.77    3.09
  19  -1  -6   52.62    2.69
  17  -1  -6   28.87    2.14
  15  -1  -6  141.33    3.87
  13  -1  -6    0.73    0.84
  11  -1  -6  389.90    6.03
   9  -1  -6    2.70    0.99
  -5   1   6  210.63    4.21
  -3   1   6    4.00    1.01
  -1   1   6  253.36    4.49
   1   1   6  227.14    4.25
   5   1   6    1.56    0.77
   7   1   6  492.24    6.26
   9   1   6   12.65    1.48
  11   1   6  270.30    4.84
  13   1   6   24.21    1.83
 -13  -1  -6   19.76    1.73
  15   1   6  363.21    5.81
  17   1   6   11.16    1.50
  17   1   6   13.60    1.68
  17   1   6   10.78    1.64
  19   1   6   -0.11    0.59
  19   1   6    0.22    0.82
  19   1   6    0.74    0.76
  21   1   6   34.66    2.30
  21   1   6   36.80    2.34
  23   1   6    9.50    1.52
  23   1   6   11.64    1.74
  25   1   6   40.40    2.58
  25   1   6   49.11    2.74
  27   1   6  208.61    5.44
  27   1   6  265.20    5.59
  29   1   6   22.57    2.19
  29   1   6   21.60    2.19
  31   1   6    0.12    0.78
  31   1   6   -0.06    0.93
  33   1   6  195.47    5.34
  33   1   6  190.29    4.66
  35   1   6   20.27    2.10
 -35  -1  -6   23.29    2.33
  37   1   6   88.66    3.56
 -37  -1  -6   88.73    3.81
  39   1   6    0.49    0.77
 -39  -1  -6   -0.08    0.78
  41   1   6   12.75    1.58
 -41  -1  -6   13.95    1.90
  43   1   6   18.24    1.60
 -43  -1  -6   17.52    1.81
  45   1   6   13.33    1.24
  49  -1  -5   66.96    2.26
  47  -1  -5   20.35    1.72
  45  -1  -5   27.57    2.08
  43  -1  -5   50.87    2.85
  41  -1  -5   73.36    3.48
  39  -1  -5   52.57    3.15
  37  -1  -5    2.85    1.32
  35  -1  -5    3.00    1.38
  35  -1  -5    2.64    1.29
  33  -1  -5    0.99    1.16
  33  -1  -5    0.02    1.09
  33  -1  -5    1.14    1.04
  31  -1  -5   66.39    3.46
  31  -1  -5   55.54    3.12
  31  -1  -5   73.57    3.07
  29  -1  -5   50.81    3.06
  29  -1  -5   41.21    2.76
  29  -1  -5   59.62    2.87
  27  -1  -5   57.08    3.14
  27  -1  -5   47.91    2.81
  27  -1  -5   59.22    2.78
  25  -1  -5   21.90    2.16
  25  -1  -5   16.72    2.05
  25  -1  -5   22.46    2.02
  23  -1  -5   -0.11    0.87
  23  -1  -5   -0.11    0.88
  23  -1  -5    1.92    1.04
  21  -1  -5  452.47    6.77
  21  -1  -5  688.04    7.82
  19  -1  -5   16.31    1.76
  19  -1  -5   20.88    1.88
  17  -1  -5    2.56    0.97
  15  -1  -5   30.24    1.99
  13  -1  -5    9.26    1.38
  11  -1  -5   15.89    1.55
  -9   1   5  171.54    3.62
   9  -1  -5  159.98    3.49
  -7   1   5   20.73    1.57
   7  -1  -5   19.09    1.57
  -5   1   5    7.85    1.19
   5  -1  -5    6.60    1.08
   3  -1  -5  201.59    4.01
  -1   1   5  188.84    3.47
   1   1   5  310.56    4.37
   3   1   5  205.25    3.60
   5   1   5    6.97    1.03
   7   1   5  299.43    4.40
   9   1   5    1.11    0.69
  -9  -1  -5    1.99    0.63
  11   1   5  285.14    4.48
 -11  -1  -5  308.22    4.34
  13   1   5  595.26    6.55
  15   1   5   56.81    2.31
  17   1   5   45.25    2.20
  19   1   5   89.21    2.97
  21   1   5   37.24    2.22
  21   1   5   46.31    2.41
  23   1   5   16.61    1.72
  23   1   5   23.00    1.97
  25   1   5   47.08    2.62
  25   1   5   63.49    2.82
  27   1   5  194.02    5.04
  27   1   5  257.18    5.30
  29   1   5   -0.63    0.60
  29   1   5    0.69    0.97
  31   1   5  167.64    4.90
  31   1   5  175.84    4.54
  33   1   5   45.31    2.80
  33   1   5   42.31    2.59
  35   1   5   16.90    2.17
  35   1   5   12.82    1.78
  37   1   5   65.78    3.19
  39   1   5   65.41    3.11
  41   1   5   36.24    2.32
 -41  -1  -5   36.50    2.53
  43   1   5    1.67    0.84
 -43  -1  -5    2.60    1.02
  45   1   5    4.23    0.94
 -45  -1  -5    4.39    1.14
  47   1   5    0.14    0.50
  49  -1  -4    9.24    1.25
  47  -1  -4    7.23    1.29
  45  -1  -4   29.41    2.30
  43  -1  -4    4.38    1.29
  41  -1  -4  110.20    4.24
  39  -1  -4    5.61    1.62
  37  -1  -4  338.93    7.27
  37  -1  -4  239.64    5.77
  35  -1  -4   71.09    3.59
  35  -1  -4   59.98    3.28
  35  -1  -4   71.06    2.92
  33  -1  -4    0.69    1.03
  33  -1  -4    0.47    1.08
  33  -1  -4    0.86    0.92
  31  -1  -4   59.99    3.25
  31  -1  -4   50.61    2.92
  31  -1  -4   63.11    2.88
  29  -1  -4   43.59    2.78
  29  -1  -4   46.26    2.52
  27  -1  -4   41.91    2.66
  27  -1  -4   47.22    2.48
  25  -1  -4  190.82    4.84
  25  -1  -4  175.16    4.11
  23  -1  -4   65.63    2.69
  15  -1  -4  691.92    6.96
 -13   1   4   30.68    2.00
  13  -1  -4   31.12    1.71
 -11   1   4    1.95    0.78
  11  -1  -4    1.81    0.74
  -9   1   4   52.11    1.96
   9  -1  -4   48.41    1.92
  -7   1   4  276.91    3.90
  -7   1   4  246.37    3.60
   7  -1  -4  248.10    3.75
  -5   1   4    5.39    0.90
  -5   1   4    4.60    0.75
   5  -1  -4    4.58    0.86
  -3   1   4  136.62    2.66
  -3   1   4  130.72    2.54
   3  -1  -4  122.27    2.94
  -1   1   4  362.16    4.13
  -1   1   4  365.51    4.13
   1   1   4   85.42    2.12
   1   1   4   86.12    2.08
   3   1   4  443.22    4.54
   3   1   4  451.39    4.61
   5   1   4   53.70    1.76
   5   1   4   56.42    1.78
   7   1   4  485.45    4.89
   9   1   4    5.51    0.86
   9   1   4    4.65    0.75
  -9  -1  -4    6.27    0.86
  11   1   4    0.43    0.57
  11   1   4    0.47    0.52
 -11  -1  -4    0.64    0.54
  13   1   4    3.19    0.80
  13   1   4    2.43    0.74
  15   1   4  290.63    4.34
  17   1   4   15.56    1.44
  19   1   4  561.62    6.42
  21   1   4    2.89    0.94
  23   1   4   83.03    3.02
  23   1   4  103.60    3.15
  25   1   4  142.94    4.02
  25   1   4  201.70    4.39
  27   1   4    1.89    0.84
  27   1   4    1.84    0.94
  29   1   4  215.65    5.24
  29   1   4  244.72    5.05
  31   1   4   19.84    2.00
  31   1   4   20.35    2.03
  33   1   4    1.25    0.95
  33   1   4    0.07    0.86
  35   1   4   20.79    2.18
  35   1   4   20.77    1.99
  37   1   4   84.56    3.59
  37   1   4   75.79    2.96
  39   1   4    3.68    1.20
  41   1   4  144.57    4.30
  43   1   4   43.11    2.41
  45   1   4   64.12    2.58
  47   1   4   51.22    2.04
  51  -1  -3   -0.84    0.56
  49  -1  -3    6.16    1.14
  47  -1  -3  110.78    3.64
  45  -1  -3  111.41    3.95
  43  -1  -3   63.54    3.28
  41  -1  -3   55.47    3.22
  39  -1  -3   24.52    2.48
  39  -1  -3   17.21    2.15
  37  -1  -3    2.13    1.18
  35  -1  -3  324.40    7.00
  35  -1  -3  331.75    5.77
  33  -1  -3   20.13    2.26
  33  -1  -3   17.66    2.21
  33  -1  -3   22.94    2.09
  31  -1  -3   75.07    3.44
  31  -1  -3   63.43    3.12
  31  -1  -3   87.97    3.24
  29  -1  -3  323.30    6.45
  29  -1  -3  275.26    5.66
  29  -1  -3  347.38    5.80
  27  -1  -3    0.56    0.83
  27  -1  -3   -0.33    0.74
  27  -1  -3   -0.38    0.83
  25  -1  -3   30.96    2.15
  25  -1  -3   37.43    2.12
  23  -1  -3  160.73    3.89
  21  -1  -3   32.82    1.95
  19  -1  -3  240.37    4.29
  17  -1  -3  420.75    5.33
 -15   1   3  105.37    2.74
  15  -1  -3  101.61    2.65
 -13   1   3  368.99    4.60
  13  -1  -3  354.20    4.47
 -11   1   3   70.27    2.06
 -11   1   3   62.86    1.87
  11  -1  -3   66.36    2.00
  -9   1   3  198.32    3.09
  -9   1   3  193.24    2.97
  -9   1   3  225.56    2.42
   9  -1  -3  177.95    2.96
  -7   1   3  219.90    3.10
  -5   1   3   61.71    1.72
  -5   1   3   61.30    1.60
  -3   1   3  418.63    3.88
  -3   1   3  417.03    3.82
  -1   1   3  632.91    4.63
  -1   1   3  656.21    4.68
   1   1   3  278.67    3.09
   1   1   3  290.50    3.13
   3   1   3  597.56    4.48
   3   1   3  618.43    4.58
   5   1   3  903.19    5.58
   5   1   3  927.00    5.73
   7   1   3  452.02    4.11
   7   1   3  449.66    4.16
   9   1   3  835.80    5.74
   9   1   3  853.16    5.96
  -9  -1  -3 1040.56    6.58
  11   1   3    1.93    0.62
  11   1   3    1.72    0.51
 -11  -1  -3    2.66    0.64
  13   1   3  430.33    4.54
  13   1   3  437.53    4.77
  15   1   3   27.69    1.49
  15   1   3   29.30    1.49
  17   1   3  229.38    3.71
  17   1   3  238.37    3.98
  19   1   3   44.60    1.96
  19   1   3   44.83    1.99
  21   1   3  148.45    3.32
  23   1   3    0.19    0.71
  25   1   3  272.21    5.21
  25   1   3  359.91    5.44
  27   1   3   41.59    2.34
  27   1   3   36.33    2.31
  27   1   3   49.39    2.41
  29   1   3   62.36    2.85
  29   1   3   71.83    2.86
  31   1   3  141.55    4.27
  31   1   3  150.03    3.97
  33   1   3    5.69    1.37
  33   1   3    5.72    1.28
  35   1   3   52.71    2.91
  35   1   3   47.71    2.53
  37   1   3   26.81    2.27
  37   1   3   23.63    1.98
  39   1   3    6.73    1.46
  41   1   3   37.25    2.48
  43   1   3  143.05    4.16
  45   1   3   25.60    1.90
  47   1   3  101.94    2.93
  49   1   3    1.38    0.57
  51  -1  -2   12.01    1.33
  49  -1  -2   97.75    3.18
  47  -1  -2    0.43    0.87
  45  -1  -2   68.85    3.28
  43  -1  -2    0.88    1.06
  41  -1  -2    5.41    1.45
  39  -1  -2    2.08    1.21
  39  -1  -2    0.50    1.17
  37  -1  -2   87.92    3.90
  37  -1  -2   67.32    3.38
  37  -1  -2   85.12    3.09
  35  -1  -2    0.15    0.96
  35  -1  -2    0.57    1.09
  35  -1  -2    1.98    1.02
  33  -1  -2  299.41    6.50
  33  -1  -2  247.07    5.65
  33  -1  -2  331.63    5.81
  31  -1  -2   16.91    2.08
  31  -1  -2   14.03    1.94
  31  -1  -2   17.89    1.88
  29  -1  -2  150.77    4.39
  29  -1  -2  136.21    4.05
  29  -1  -2  176.62    4.17
  27  -1  -2  249.07    5.06
  27  -1  -2  317.25    5.32
  25  -1  -2    3.12    0.94
  23  -1  -2   97.01    3.03
  21  -1  -2   30.99    1.87
  19  -1  -2   95.41    2.71
  17  -1  -2   66.01    2.21
 -15   1   2  137.07    2.90
  15  -1  -2  129.35    2.76
 -13   1   2   16.67    1.30
 -13   1   2   14.24    1.06
  13  -1  -2   14.81    1.24
 -11   1   2  960.97    6.23
  11  -1  -2  962.69    6.37
  -9   1   2    2.70    0.53
  -5   1   2   36.52    1.13
  -3   1   2    0.19    0.32
  -1   1   2  947.66    4.58
   1   1   2  843.90    4.26
   3   1   2    6.82    0.73
   3   1   2    6.94    0.63
   5   1   2  339.47    2.87
   5   1   2  357.49    2.97
   7   1   2 1311.90    5.84
   7   1   2 1378.43    6.13
   9   1   2   15.42    0.97
   9   1   2   14.87    0.87
  -9  -1  -2   17.55    1.04
  11   1   2  379.99    3.62
  11   1   2  404.69    3.85
 -11  -1  -2  464.06    4.44
  13   1   2  202.51    2.86
  13   1   2  224.15    3.11
  15   1   2  276.84    3.53
  15   1   2  305.87    3.87
  17   1   2  126.07    2.61
  17   1   2  133.69    2.81
  19   1   2   17.00    1.40
  19   1   2   13.93    1.27
  21   1   2   10.07    1.18
  21   1   2    8.01    1.12
  23   1   2  236.58    4.06
  23   1   2  196.95    4.44
  25   1   2   65.40    2.45
  27   1   2  191.53    4.43
  27   1   2  187.73    4.41
  27   1   2  219.09    4.28
  29   1   2   70.40    2.90
  29   1   2   76.31    2.79
  31   1   2   87.54    3.34
  31   1   2   82.25    3.35
  31   1   2   91.34    3.08
  33   1   2  311.71    6.20
  33   1   2  307.55    5.42
  35   1   2   19.47    1.98
  35   1   2   19.96    1.92
  37   1   2  173.64    4.88
  37   1   2  164.52    4.00
  39   1   2    2.95    1.10
  39   1   2    2.00    0.94
  41   1   2   19.20    1.95
  43   1   2   71.26    3.11
  45   1   2  145.57    3.97
  47   1   2    4.85    1.04
  49   1   2   57.84    2.02
  51  -1  -1   32.04    1.83
  49  -1  -1   10.31    1.46
  47  -1  -1    0.53    0.91
  45  -1  -1    1.98    1.10
  43  -1  -1  252.37    6.13
  41  -1  -1   -0.34    0.89
  39  -1  -1   12.96    2.03
  39  -1  -1   11.31    1.97
  37  -1  -1    9.70    1.80
  37  -1  -1   11.94    1.94
  37  -1  -1   12.74    1.70
  35  -1  -1   37.05    2.79
  35  -1  -1   29.22    2.56
  35  -1  -1   40.08    2.40
  33  -1  -1   20.89    2.17
  33  -1  -1   17.12    2.14
  33  -1  -1   23.47    2.09
  31  -1  -1  559.71    8.44
  31  -1  -1  486.60    7.47
  31  -1  -1  631.15    7.77
  29  -1  -1   13.85    1.97
  29  -1  -1    9.11    1.48
  29  -1  -1   13.11    1.65
  27  -1  -1   18.01    1.87
  27  -1  -1   24.48    1.87
  25  -1  -1   52.09    2.45
  23  -1  -1  277.97    4.77
  21  -1  -1  337.10    4.95
  19  -1  -1  711.20    6.71
 -17   1   1   21.24    1.49
  17  -1  -1   24.81    1.53
 -15   1   1  129.56    2.70
  15  -1  -1  159.02    2.93
  15  -1  -1  135.33    2.63
 -13   1   1    5.08    0.80
  13  -1  -1    5.67    0.84
  13  -1  -1    5.99    0.77
  11  -1  -1   31.51    1.22
   9  -1  -1  996.77    5.42
  -1   1   1  131.43    1.30
   1   1   1  713.28    2.76
   3   1   1  543.05    2.51
   5   1   1  934.92    3.68
   7   1   1   39.07    0.99
   7   1   1   43.16    1.00
   9   1   1  333.33    2.74
   9   1   1  412.76    3.14
  -9  -1  -1  460.40    3.87
  11   1   1   19.59    1.00
  11   1   1   23.11    1.00
  13   1   1    7.42    0.79
  13   1   1    5.74    0.69
  15   1   1   38.23    1.42
  15   1   1   35.89    1.39
  17   1   1  552.57    4.88
  17   1   1  458.66    4.76
  19   1   1  124.13    2.60
  19   1   1  112.15    2.63
  21   1   1  125.19    2.77
  21   1   1  116.72    2.87
  23   1   1   12.20    1.34
  23   1   1   10.04    1.24
  25   1   1   97.53    2.74
  27   1   1  173.16    4.58
  27   1   1  176.22    3.71
  29   1   1  178.56    4.35
  29   1   1  166.28    4.29
  29   1   1  179.10    3.89
  31   1   1  149.47    4.16
  31   1   1  141.22    4.22
  31   1   1  151.02    3.74
  33   1   1    2.97    1.12
  33   1   1    3.07    1.20
  33   1   1    2.47    1.00
  35   1   1   54.45    2.85
  35   1   1   53.89    3.10
  35   1   1   50.38    2.45
  37   1   1    4.34    1.24
  37   1   1    5.17    1.18
  39   1   1   57.74    2.97
  39   1   1   45.93    2.27
  41   1   1    1.25    0.96
  43   1   1    0.90    0.93
  45   1   1   68.85    2.89
  47   1   1    6.66    1.16
  49   1   1    0.15    0.57
  51  -1   0   24.06    1.66
  49  -1   0    3.48    0.99
  47  -1   0   16.53    1.86
  45  -1   0   31.87    2.45
  43  -1   0   30.88    2.58
  41  -1   0  214.75    5.82
  39  -1   0   36.62    2.80
  39  -1   0   31.31    2.69
  37  -1   0  216.37    5.81
  37  -1   0  171.89    5.00
  37  -1   0  222.49    4.81
  35  -1   0   87.29    3.82
  35  -1   0   70.30    3.42
  35  -1   0   93.96    3.30
  33  -1   0    3.98    1.22
  33  -1   0    4.47    1.35
  33  -1   0    4.59    1.23
  31  -1   0  146.73    4.47
  31  -1   0  129.56    4.09
  31  -1   0  162.50    4.12
  29  -1   0  186.21    4.78
  29  -1   0  180.05    4.51
  29  -1   0  224.98    4.63
  27  -1   0    3.22    1.09
  27  -1   0    6.39    1.19
  25  -1   0  312.41    5.31
  23  -1   0  104.38    3.05
  21  -1   0    7.66    1.14
  19  -1   0  747.16    6.83
 -17   1   0   22.26    1.49
  17  -1   0   23.41    1.46
 -15   1   0  432.08    4.65
  15  -1   0  454.31    4.72
  15  -1   0  440.72    4.58
 -13   1   0   19.80    1.24
  13  -1   0   20.91    1.27
  13  -1   0   19.57    1.10
  11  -1   0   77.10    1.76
  11  -1   0   88.55    1.53
   9  -1   0   -0.35    0.35
   9  -1   0    0.34    0.32
  -3   1   0  592.67    2.59
  -3   1   0  366.40    1.59
  -1   1   0   88.75    0.72
  -1   1   0   63.26    0.81
   1   1   0   66.88    0.94
   3   1   0  432.20    2.55
   5   1   0   14.12    0.43
   5   1   0    9.29    0.62
   7   1   0  134.02    1.37
   7   1   0  169.29    1.58
  -7  -1   0  198.74    2.21
   9   1   0    1.38    0.41
   9   1   0    0.63    0.33
  11   1   0   92.44    1.59
  11   1   0   92.81    1.64
  13   1   0   23.38    1.07
  13   1   0   24.08    1.07
  15   1   0  477.26    4.05
  15   1   0  534.82    4.58
  17   1   0   22.92    1.26
  17   1   0   26.50    1.33
  19   1   0  790.45    6.01
  19   1   0  840.40    6.74
  21   1   0    8.64    1.04
  21   1   0    9.06    1.12
  23   1   0  103.62    2.62
  23   1   0  105.29    2.87
  25   1   0  315.18    4.56
  27   1   0    3.71    0.90
  29   1   0  191.03    4.43
  29   1   0  175.07    4.33
  29   1   0  183.23    3.86
  31   1   0  138.17    3.97
  31   1   0  134.65    4.03
  31   1   0  133.84    3.47
  33   1   0    3.44    1.12
  33   1   0    2.93    1.18
  33   1   0    3.40    1.02
  35   1   0   86.65    3.49
  35   1   0   78.43    3.54
  35   1   0   76.46    2.85
  37   1   0  218.98    5.36
  37   1   0  182.92    4.06
  39   1   0   36.69    2.51
  41   1   0  202.19    5.12
  43   1   0   34.07    2.35
  45   1   0   30.16    2.13
  47   1   0   16.74    1.58
  49   1   0    3.44    0.81
  51  -1   1   53.84    2.19
  49  -1   1   -0.05    0.70
  47  -1   1    8.08    1.43
  45  -1   1   70.80    3.32
  43  -1   1    0.18    1.00
  41  -1   1    1.26    1.11
  39  -1   1   57.28    3.33
  39  -1   1   47.67    3.05
  37  -1   1    6.35    1.55
  37  -1   1    4.70    1.45
  37  -1   1    5.21    1.25
  35  -1   1   53.09    3.13
  35  -1   1   46.87    3.02
  35  -1   1   56.23    2.70
  33  -1   1    2.96    1.28
  33  -1   1    3.53    1.30
  33  -1   1    4.01    1.18
  31  -1   1  155.37    4.63
  31  -1   1  143.89    4.34
  31  -1   1  174.71    4.27
  29  -1   1  180.00    4.76
  29  -1   1  173.86    4.50
  29  -1   1  196.90    4.38
  27  -1   1  163.95    4.21
  27  -1   1  193.25    4.22
  25  -1   1   93.62    3.13
  23  -1   1    8.99    1.33
  21  -1   1  111.92    3.03
  19  -1   1  110.55    2.84
 -17   1  -1  474.60    5.31
  17  -1   1  477.71    5.28
  15  -1   1   33.17    1.58
  15  -1   1   32.34    1.44
  15  -1   1   32.96    1.05
 -13   1  -1    4.32    0.75
  13  -1   1    4.59    0.83
  13  -1   1    6.02    0.80
 -11   1  -1   18.24    1.15
   9  -1   1  273.65    2.91
  -3   1  -1  533.31    2.84
  -1   1  -1  766.81    2.90
   1   1  -1  138.80    1.10
   3   1  -1  658.74    2.42
   5   1  -1  182.08    1.52
   5   1  -1  192.22    1.53
   7   1  -1   37.71    0.89
   7   1  -1   36.22    1.10
   9   1  -1  947.99    4.23
   9   1  -1 1055.53    4.73
   9   1  -1 1075.59    5.21
  11   1  -1   30.92    1.09
  11   1  -1   31.29    1.08
  11   1  -1   35.34    1.25
  13   1  -1    6.68    0.74
  13   1  -1    5.72    0.67
  13   1  -1    6.35    0.77
  15   1  -1  165.69    2.47
  15   1  -1  181.32    2.74
  15   1  -1  166.84    2.47
  17   1  -1   26.71    1.32
  17   1  -1   29.79    1.38
  19   1  -1  702.55    5.67
  19   1  -1  783.63    6.54
  21   1  -1  326.71    4.17
  21   1  -1  352.19    4.75
  23   1  -1  269.90    4.01
  23   1  -1  277.16    4.53
  25   1  -1   50.70    2.03
  25   1  -1   48.23    2.19
  27   1  -1   19.43    1.53
  29   1  -1   11.55    1.60
  29   1  -1    9.84    1.49
  29   1  -1   10.79    1.40
  31   1  -1  569.63    7.82
  31   1  -1  513.71    7.59
  31   1  -1  494.31    6.33
  33   1  -1   21.19    2.03
  33   1  -1   20.99    2.09
  33   1  -1   19.29    1.73
  35   1  -1   35.70    2.43
  35   1  -1   31.53    2.49
  35   1  -1   30.60    2.04
  37   1  -1   11.64    1.76
  37   1  -1    9.79    1.81
  39   1  -1   11.21    1.77
  41   1  -1   -0.44    0.85
  43   1  -1  254.31    5.52
  45   1  -1    2.56    1.00
  47   1  -1    1.09    0.76
  49   1  -1   11.69    1.21
  51  -1   2   26.08    1.61
  49  -1   2   60.03    2.57
  47  -1   2    2.92    1.03
  45  -1   2  147.10    4.51
  43  -1   2   74.66    3.56
  41  -1   2   17.94    2.20
  39  -1   2    2.42    1.19
  39  -1   2    2.11    1.33
  37  -1   2  188.38    5.50
  37  -1   2  142.16    4.68
  37  -1   2  184.23    4.42
  35  -1   2   25.56    2.47
  35  -1   2   21.29    2.42
  35  -1   2   23.20    2.00
  33  -1   2  332.94    6.95
  33  -1   2  311.74    6.45
  33  -1   2  358.04    6.15
  31  -1   2   86.60    3.63
  31  -1   2   86.83    3.61
  31  -1   2   99.05    3.36
  29  -1   2   72.04    3.26
  29  -1   2   71.28    3.20
  29  -1   2   80.70    3.01
  27  -1   2  199.78    4.97
  27  -1   2  201.87    4.73
  27  -1   2  238.36    4.75
  25  -1   2   59.48    2.67
  25  -1   2   74.03    2.73
  23  -1   2  212.23    4.39
  21  -1   2    8.95    1.31
  19  -1   2   15.17    1.52
  17  -1   2  119.62    2.91
  13  -1   2  181.89    3.10
  13  -1   2  133.83    2.60
 -11   1  -2  300.50    3.63
  11  -1   2  279.77    3.44
  -9   1  -2   13.15    1.02
   9  -1   2   12.29    0.92
  -7   1  -2 1168.32    6.07
  -5   1  -2  322.73    3.01
  -3   1  -2    6.20    0.69
  -1   1  -2  812.24    4.12
  -1   1  -2  804.92    4.13
   1   1  -2  888.64    4.07
   1   1  -2  933.95    4.29
  -1  -1   2  997.32    5.02
   3   1  -2   -0.17    0.35
   3   1  -2    0.18    0.31
   5   1  -2   33.54    0.97
   5   1  -2   36.49    1.01
   7   1  -2   87.28    1.49
   7   1  -2   96.08    1.62
   9   1  -2    2.52    0.53
  11   1  -2 1037.57    5.45
  11   1  -2 1118.38    6.01
  13   1  -2   17.30    1.05
  13   1  -2   17.51    1.03
  13   1  -2   20.27    1.16
  15   1  -2  142.69    2.43
  15   1  -2  148.86    2.64
  15   1  -2  161.70    2.61
  17   1  -2   73.07    1.94
  17   1  -2   71.61    2.04
  17   1  -2   78.57    1.97
  19   1  -2   97.20    2.33
  19   1  -2   93.71    2.46
  19   1  -2  104.69    2.28
  21   1  -2   32.60    1.61
  21   1  -2   28.98    1.62
  23   1  -2   93.67    2.53
  23   1  -2   93.36    2.79
  25   1  -2    3.20    0.84
  25   1  -2    3.51    0.90
  27   1  -2  270.74    5.06
  27   1  -2  239.65    4.83
  27   1  -2  251.19    4.31
  29   1  -2  159.09    4.12
  29   1  -2  143.69    4.01
  29   1  -2  140.22    3.43
  31   1  -2   16.14    1.79
  31   1  -2   14.40    1.88
  33   1  -2  301.07    5.97
  33   1  -2  271.27    5.89
  35   1  -2    0.77    0.88
  35   1  -2   -0.44    0.92
  35   1  -2    0.79    0.84
  37   1  -2   85.59    3.49
  37   1  -2   76.26    3.61
  37   1  -2   68.23    2.62
  39   1  -2    1.44    1.07
  41   1  -2    4.59    1.29
  43   1  -2    0.20    0.88
  45   1  -2   65.29    2.78
  47   1  -2    1.21    0.79
  49   1  -2   89.22    2.36
  49  -1   3    1.17    0.73
  47  -1   3  102.52    3.46
  45  -1   3   27.57    2.21
  43  -1   3  145.46    4.66
  41  -1   3   37.87    2.75
  39  -1   3    8.95    1.77
  37  -1   3   29.95    2.60
  37  -1   3   23.82    2.58
  37  -1   3   25.88    2.11
  35  -1   3   49.18    3.09
  35  -1   3   46.89    3.11
  35  -1   3   51.51    2.59
  33  -1   3    4.95    1.28
  33  -1   3    5.10    1.56
  33  -1   3    6.97    1.38
  31  -1   3  140.22    4.57
  31  -1   3  133.31    4.41
  31  -1   3  157.73    4.22
  29  -1   3   63.05    3.12
  29  -1   3   60.37    3.08
  29  -1   3   73.17    2.95
  27  -1   3   42.92    2.62
  27  -1   3   40.07    2.55
  27  -1   3   49.75    2.49
  25  -1   3  311.09    5.73
  25  -1   3  391.06    6.00
  23  -1   3    0.42    0.80
  23  -1   3    0.20    0.66
  21  -1   3  140.00    3.63
  19  -1   3   43.42    2.15
 -17   1  -3  163.71    3.57
  17  -1   3  208.70    3.95
 -15   1  -3   20.44    1.47
  15  -1   3   22.39    1.56
 -13   1  -3  351.79    4.52
  13  -1   3  380.68    4.75
 -11   1  -3    1.78    0.61
  11  -1   3    1.73    0.66
  -9   1  -3  753.53    5.85
   9  -1   3  679.82    6.12
  -7   1  -3  411.74    4.13
  -5   1  -3  868.81    5.64
  -3   1  -3  610.45    4.54
  -1   1  -3  286.71    3.04
   1   1  -3  634.90    4.35
   1   1  -3  609.75    4.55
   3   1  -3  425.03    3.56
   3   1  -3  391.73    3.55
  -3  -1   3  486.96    4.19
   5   1  -3   60.97    1.49
   5   1  -3   56.79    1.47
  -5  -1   3   74.79    1.76
   7   1  -3  217.69    2.67
   7   1  -3  206.44    2.74
   9   1  -3  201.74    2.69
   9   1  -3  186.35    2.74
  11   1  -3   70.79    1.76
  13   1  -3  376.24    3.93
  15   1  -3  105.50    2.31
  17   1  -3  476.54    4.86
  17   1  -3  512.11    5.05
  19   1  -3  267.66    3.86
  19   1  -3  295.21    3.98
  21   1  -3   37.33    1.75
  21   1  -3   37.69    1.68
  23   1  -3  164.71    3.36
  25   1  -3   34.03    1.82
  27   1  -3    0.10    0.74
  27   1  -3    0.62    0.75
  29   1  -3  326.27    5.92
  29   1  -3  269.39    4.69
  31   1  -3   79.69    3.23
  31   1  -3   63.62    3.02
  31   1  -3   61.18    2.52
  33   1  -3   22.71    2.11
  33   1  -3   19.45    2.15
  33   1  -3   19.24    1.78
  35   1  -3  316.09    6.32
  35   1  -3  274.22    6.20
  35   1  -3  255.91    4.67
  37   1  -3    0.24    0.94
  37   1  -3    1.31    0.85
  39   1  -3   25.37    2.24
  41   1  -3   56.38    2.88
  43   1  -3   63.10    2.88
  45   1  -3  108.12    3.34
  47   1  -3  104.89    2.90
  49   1  -3    5.06    0.77
  49  -1   4    0.07    0.55
  47  -1   4   52.23    2.46
  45  -1   4   67.62    3.00
  43  -1   4   39.57    2.62
  41  -1   4  143.02    4.68
  39  -1   4    3.91    1.42
  37  -1   4   89.79    3.97
  37  -1   4   72.27    3.69
  35  -1   4   21.96    2.35
  35  -1   4   18.45    2.47
  35  -1   4   22.03    2.01
  33  -1   4   -0.24    0.88
  33  -1   4   -1.00    1.11
  33  -1   4   -0.44    0.83
  31  -1   4   22.91    2.26
  31  -1   4   18.53    2.31
  31  -1   4   22.06    1.93
  29  -1   4  227.97    5.73
  29  -1   4  211.83    5.59
  29  -1   4  252.43    5.26
  27  -1   4    2.53    1.00
  27  -1   4    4.60    1.42
  27  -1   4    3.38    1.05
  25  -1   4  160.89    4.56
  25  -1   4  165.58    5.06
  25  -1   4  207.26    4.59
  23  -1   4  104.46    3.24
  21  -1   4    2.18    0.85
 -15   1  -4  231.13    4.23
 -13   1  -4    2.79    0.79
 -11   1  -4    0.70    0.66
  -9   1  -4    5.19    0.97
  -7   1  -4  464.02    4.93
  -5   1  -4   54.92    1.80
  -3   1  -4  439.08    4.48
  -1   1  -4   89.30    2.10
   1   1  -4  369.64    3.95
   3   1  -4  135.87    2.45
   5   1  -4    5.25    0.81
   7   1  -4  270.14    3.43
  -7  -1   4  339.56    4.13
   9   1  -4   54.84    1.74
  -9  -1   4   66.44    1.98
  11   1  -4    1.89    0.64
  13   1  -4   33.07    1.55
  15   1  -4  804.35    6.53
  17   1  -4   56.21    2.03
  19   1  -4  266.88    4.12
  19   1  -4  288.65    4.31
  21   1  -4   70.11    2.36
  21   1  -4   69.46    2.39
  23   1  -4   51.69    2.15
  25   1  -4  197.17    4.50
  25   1  -4  174.40    3.75
  27   1  -4   43.79    2.45
  27   1  -4   37.81    2.06
  29   1  -4   38.45    2.42
  29   1  -4   32.36    1.98
  31   1  -4   57.77    2.88
  31   1  -4   46.99    2.31
  33   1  -4    0.97    0.99
  33   1  -4    0.70    1.06
  33   1  -4    0.86    0.76
  35   1  -4   73.49    3.29
  35   1  -4   65.69    3.43
  35   1  -4   60.36    2.48
  37   1  -4  328.50    6.49
  39   1  -4    4.49    1.28
  41   1  -4  115.89    3.83
  43   1  -4    3.99    1.09
  45   1  -4   30.99    1.95
  47   1  -4    7.15    1.03
  47  -1   5    0.38    0.62
  45  -1   5    3.88    1.10
  43  -1   5    1.88    0.99
  41  -1   5   35.71    2.53
  39  -1   5   67.92    3.46
  37  -1   5   65.71    3.50
 -35   1  -5   13.56    1.90
  35  -1   5   12.60    2.05
  35  -1   5   12.29    2.14
 -33   1  -5   42.44    2.72
  33  -1   5   46.17    2.99
  33  -1   5   41.50    3.37
 -31   1  -5  170.12    4.87
  31  -1   5  169.83    5.26
  31  -1   5  199.22    4.88
  29  -1   5    0.20    0.79
  29  -1   5    1.59    0.95
 -27   1  -5  206.77    5.71
  27  -1   5  217.77    5.64
  27  -1   5  271.05    5.55
 -25   1  -5   48.40    2.86
  25  -1   5   47.73    2.82
  25  -1   5   66.63    2.91
 -23   1  -5   17.98    2.04
  23  -1   5   15.51    1.81
  23  -1   5   18.24    1.74
  23  -1   5   20.04    1.85
  21  -1   5   35.54    2.14
  21  -1   5   35.44    2.17
  19  -1   5   60.23    2.53
 -15   1  -5   47.62    2.52
 -13   1  -5  517.75    6.50
 -11   1  -5  256.98    4.46
  -9   1  -5    0.70    0.73
  -7   1  -5  277.40    4.31
  -5   1  -5    7.52    1.11
  -3   1  -5  203.50    3.54
  -1   1  -5  315.67    4.27
   1   1  -5  194.01    3.35
   3   1  -5  227.59    3.58
   5   1  -5    6.39    0.96
   7   1  -5   20.44    1.38
   9   1  -5  175.63    3.24
  11   1  -5   17.14    1.34
 -11  -1   5   20.83    1.43
  13   1  -5    7.14    1.00
 -13  -1   5   11.10    1.22
  15   1  -5   31.84    1.69
 -15  -1   5   39.52    1.92
  17   1  -5    2.44    0.78
 -17  -1   5    2.76    0.88
  19   1  -5   18.70    1.55
  21   1  -5  579.26    7.42
  21   1  -5  489.78    6.08
  23   1  -5   -0.07    0.76
  23   1  -5    0.70    0.72
  25   1  -5   22.20    1.91
  25   1  -5   19.96    1.69
  27   1  -5   58.14    2.86
  27   1  -5   52.53    2.39
  29   1  -5   50.27    2.78
  29   1  -5   43.44    2.30
  31   1  -5   70.21    3.24
  31   1  -5   56.65    2.52
  33   1  -5    1.56    1.05
  33   1  -5    1.13    0.87
  35   1  -5    3.84    1.32
  37   1  -5    3.43    1.24
  39   1  -5   54.69    2.84
  41   1  -5   71.83    3.03
  43   1  -5   49.09    2.39
  45   1  -5   25.54    1.68
  47   1  -5   17.35    1.20
  45  -1   6   13.93    1.52
  43  -1   6   17.32    1.72
  41  -1   6   11.91    1.77
  39  -1   6    0.08    0.80
  37  -1   6   92.61    3.93
 -35   1  -6   17.70    2.08
  35  -1   6   20.31    2.25
 -33   1  -6  197.32    5.35
  33  -1   6  199.70    5.76
 -31   1  -6   -0.44    0.76
  31  -1   6    0.66    0.96
 -29   1  -6   21.75    2.34
 -29   1  -6   26.38    2.26
  29  -1   6   20.81    2.29
 -27   1  -6  229.90    6.06
 -27   1  -6  260.87    5.99
  27  -1   6  228.46    5.99
 -25   1  -6   42.99    2.82
 -25   1  -6   49.02    2.73
  25  -1   6   39.22    2.73
  25  -1   6   49.85    2.75
 -23   1  -6   11.45    1.83
 -23   1  -6   10.80    1.72
  23  -1   6    8.84    1.65
  23  -1   6   12.00    1.80
 -21   1  -6   31.42    2.39
 -21   1  -6   34.95    2.29
  21  -1   6   28.86    2.30
  21  -1   6   35.41    2.31
 -19   1  -6    0.40    0.80
 -19   1  -6    0.13    0.67
  19  -1   6   -0.03    0.67
  19  -1   6    0.35    0.77
 -17   1  -6   13.52    1.83
  17  -1   6   12.86    1.78
 -15   1  -6  320.13    5.80
  15  -1   6  272.02    5.37
 -13   1  -6   19.68    1.89
 -13   1  -6   20.16    1.71
 -11   1  -6  239.82    4.76
  -9   1  -6   14.14    1.55
  -7   1  -6  469.82    6.17
  -5   1  -6    1.17    0.77
  -3   1  -6  113.97    3.06
  -1   1  -6  236.23    4.18
   1   1  -6  257.03    4.31
   3   1  -6    3.26    0.85
   5   1  -6  215.56    3.94
   7   1  -6  180.95    3.64
   9   1  -6    3.22    0.88
  11   1  -6  426.88    5.57
  13   1  -6    0.56    0.69
  15   1  -6  158.21    3.59
  17   1  -6   33.92    2.15
  17   1  -6   28.19    1.83
 -17  -1   6   33.02    2.01
  19   1  -6   62.68    2.79
  19   1  -6   55.53    2.40
 -19  -1   6   59.98    2.60
  21   1  -6   44.62    2.51
  21   1  -6   34.55    2.07
 -21  -1   6   39.32    2.25
  23   1  -6  259.20    5.51
  23   1  -6  205.16    4.35
  25   1  -6    8.43    1.52
  25   1  -6    6.50    1.26
  27   1  -6   55.12    2.94
  27   1  -6   50.19    2.48
  29   1  -6   68.83    3.22
  29   1  -6   63.95    2.69
  31   1  -6    3.78    1.28
  31   1  -6    2.67    0.98
  33   1  -6  275.78    6.06
  35   1  -6    0.45    0.97
  37   1  -6   23.36    2.19
  39   1  -6   13.61    1.77
  41   1  -6   14.81    1.68
  43   1  -6    0.83    0.80
  45   1  -6   42.91    1.75
  43  -1   7   11.09    1.37
  41  -1   7    8.83    1.40
  39  -1   7   48.41    2.71
  37  -1   7    3.30    1.07
 -35   1  -7  207.32    5.26
  35  -1   7  208.65    5.64
 -33   1  -7    6.80    1.71
 -33   1  -7    6.92    1.53
  33  -1   7    6.89    1.63
 -31   1  -7    0.02    0.89
 -31   1  -7    0.75    0.95
  31  -1   7    0.86    0.93
 -29   1  -7    6.95    1.68
 -29   1  -7    8.16    1.72
  29  -1   7    5.59    1.58
 -27   1  -7  223.54    6.15
 -27   1  -7  266.32    6.26
  27  -1   7  217.28    6.00
  27  -1   7  269.41    6.04
 -25   1  -7   25.85    2.43
 -25   1  -7   26.74    2.30
  25  -1   7   23.82    2.38
  25  -1   7   28.94    2.39
 -23   1  -7   45.66    2.96
 -23   1  -7   48.11    2.83
  23  -1   7   44.09    2.87
  23  -1   7   51.46    2.87
 -21   1  -7   35.43    2.59
 -21   1  -7   45.88    2.73
  21  -1   7   39.40    2.72
  21  -1   7   46.27    2.77
 -19   1  -7    0.84    0.83
 -19   1  -7    0.45    0.84
  19  -1   7    1.01    0.84
  19  -1   7    0.87    0.94
 -17   1  -7   32.25    2.37
 -17   1  -7   34.67    2.33
  17  -1   7   30.38    2.38
  17  -1   7   33.75    2.34
 -15   1  -7  333.11    6.57
 -15   1  -7  360.93    6.63
  15  -1   7  306.01    6.36
  15  -1   7  308.19    6.18
 -13   1  -7  223.44    5.31
 -13   1  -7  242.22    5.38
  13  -1   7  178.07    4.68
 -11   1  -7  129.67    4.05
 -11   1  -7  139.89    4.08
 -11   1  -7  152.05    4.26
  11  -1   7  110.29    3.68
  -9   1  -7  120.20    3.72
  -9   1  -7  128.74    3.86
   9  -1   7  106.28    3.56
  -7   1  -7  104.10    3.41
  -7   1  -7  106.35    3.49
   7  -1   7   93.27    3.32
  -5   1  -7  184.50    4.31
  -5   1  -7  201.37    4.68
   5  -1   7  180.47    4.78
  -3   1  -7  146.21    3.80
  -3   1  -7  146.14    3.99
  -1   1  -7  151.35    3.82
  -1   1  -7  147.17    3.98
   1   1  -7  395.04    5.89
   1   1  -7  428.86    6.63
   3   1  -7   63.97    2.59
   3   1  -7   67.40    2.84
   5   1  -7    0.28    0.73
   7   1  -7   43.76    2.24
   9   1  -7   15.46    1.62
  11   1  -7   14.46    1.78
  11   1  -7   13.97    1.61
  13   1  -7  513.12    7.41
  13   1  -7  448.33    6.32
  15   1  -7   10.53    1.64
  15   1  -7    8.76    1.36
  17   1  -7    2.55    1.10
  17   1  -7    2.29    0.95
  19   1  -7   29.68    2.24
  19   1  -7   23.11    1.93
  21   1  -7    8.65    1.48
  21   1  -7    9.03    1.45
  23   1  -7   44.49    2.74
  23   1  -7   36.08    2.28
  25   1  -7  166.15    4.75
  25   1  -7  135.52    3.79
  27   1  -7   32.59    2.56
  27   1  -7   27.31    2.12
  29   1  -7   21.89    2.30
  29   1  -7   15.37    1.79
  31   1  -7    0.47    1.05
  33   1  -7   30.59    2.52
  35   1  -7  266.16    5.75
  37   1  -7   61.86    2.92
  39   1  -7    1.18    0.93
  41   1  -7    3.06    0.97
  43   1  -7    2.88    0.78
  41  -1   8   48.55    2.25
  39  -1   8   26.04    1.95
  37  -1   8   22.44    2.00
 -35   1  -8    1.31    1.10
 -35   1  -8    1.86    1.02
  35  -1   8    1.65    0.96
 -33   1  -8   17.03    2.12
 -33   1  -8   19.54    2.04
  33  -1   8   19.68    2.10
 -31   1  -8    5.69    1.47
 -31   1  -8    6.82    1.49
  31  -1   8    7.87    1.65
 -29   1  -8   36.70    2.81
 -29   1  -8   40.46    2.79
  29  -1   8   36.90    2.80
 -27   1  -8    4.57    1.45
 -27   1  -8    3.51    1.27
  27  -1   8    2.47    1.11
  27  -1   8    3.88    1.33
 -25   1  -8  174.22    5.51
 -25   1  -8  200.32    5.60
  25  -1   8  156.02    5.17
  25  -1   8  207.06    5.53
 -23   1  -8   10.13    1.80
 -23   1  -8   12.27    2.10
  23  -1   8    7.65    1.71
  23  -1   8   11.02    1.82
 -21   1  -8   -0.41    0.80
 -21   1  -8   -0.61    0.75
  21  -1   8    0.13    0.87
  21  -1   8    0.79    0.92
 -19   1  -8  324.73    7.14
 -19   1  -8  362.83    7.28
  19  -1   8  308.90    6.98
  19  -1   8  337.63    7.01
 -17   1  -8    6.02    1.51
 -17   1  -8    6.30    1.44
  17  -1   8    6.24    1.49
  17  -1   8    4.58    1.30
 -15   1  -8  100.24    3.97
 -15   1  -8  117.84    4.17
  15  -1   8   99.28    4.04
  15  -1   8   86.61    3.64
 -13   1  -8   34.47    2.51
 -13   1  -8   40.03    2.61
  13  -1   8   30.32    2.41
  13  -1   8   22.66    2.13
 -11   1  -8    0.68    0.90
 -11   1  -8    0.42    0.81
  11  -1   8    0.38    0.81
  11  -1   8    0.32    0.77
  -9   1  -8   11.55    1.74
  -9   1  -8   11.87    1.87
  -9   1  -8   13.18    1.93
   9  -1   8    8.52    1.46
  -7   1  -8  613.86    8.82
  -7   1  -8  642.31    8.68
  -7   1  -8  708.48    9.43
   7  -1   8  604.63    8.75
  -5   1  -8   17.85    1.91
  -5   1  -8   21.30    2.10
  -5   1  -8   21.82    2.02
   5  -1   8   18.46    1.94
  -3   1  -8  269.97    5.79
  -3   1  -8  277.43    5.62
  -3   1  -8  312.65    6.24
   3  -1   8  279.18    5.89
  -1   1  -8   69.39    3.08
  -1   1  -8   80.15    3.20
  -1   1  -8   89.71    3.51
   1  -1   8   82.37    3.35
   1   1  -8   18.66    1.94
   1   1  -8   21.55    2.01
   1   1  -8   22.60    2.09
  -1  -1   8   22.25    2.05
   3   1  -8  143.66    4.27
   3   1  -8  137.08    3.95
  -3  -1   8  138.40    4.16
   5   1  -8   54.32    2.83
   5   1  -8   57.98    2.78
  -5  -1   8   54.55    2.77
   7   1  -8  102.09    3.70
   7   1  -8  100.56    3.44
   7   1  -8  107.52    3.75
  -7  -1   8   94.17    3.46
   9   1  -8   55.93    2.90
   9   1  -8   49.30    2.62
   9   1  -8   58.08    2.94
  11   1  -8   36.45    2.54
  11   1  -8   34.46    2.33
  13   1  -8    1.47    1.02
  13   1  -8    0.06    0.85
  15   1  -8  113.61    3.98
  15   1  -8  100.47    3.48
  17   1  -8   44.96    2.78
  17   1  -8   37.75    2.42
  19   1  -8  194.03    5.19
  19   1  -8  148.22    4.13
  21   1  -8   39.02    2.74
  21   1  -8   29.49    2.29
  23   1  -8   15.26    1.98
  23   1  -8   11.88    1.74
  25   1  -8   -0.34    0.94
  25   1  -8   -0.42    0.88
  27   1  -8    2.71    1.26
  27   1  -8    1.79    1.02
  29   1  -8   33.71    2.56
  31   1  -8   94.76    3.72
  33   1  -8    0.12    0.99
  35   1  -8   16.67    1.89
  37   1  -8  114.44    3.46
  39   1  -8   -0.12    0.75
  41   1  -8   71.32    2.15
  39  -1   9   26.05    1.72
  37  -1   9   29.37    1.96
 -35   1  -9   79.00    3.29
 -35   1  -9   84.39    3.07
  35  -1   9   82.98    3.23
 -33   1  -9    5.11    1.21
 -33   1  -9    6.77    1.38
  33  -1   9    6.89    1.40
 -31   1  -9   40.31    2.72
 -31   1  -9   49.54    2.80
  31  -1   9   43.07    2.71
 -29   1  -9   -0.12    0.85
 -29   1  -9    0.55    0.93
  29  -1   9    0.69    0.93
  29  -1   9    1.02    1.02
 -27   1  -9   20.38    2.27
 -27   1  -9   27.81    2.41
  27  -1   9   19.46    2.12
  27  -1   9   23.53    2.26
 -25   1  -9   25.03    2.44
 -25   1  -9   33.28    2.60
  25  -1   9   24.82    2.36
  25  -1   9   32.96    2.56
 -23   1  -9   38.21    2.85
 -23   1  -9   45.02    2.93
  23  -1   9   37.99    2.80
  23  -1   9   39.63    2.79
 -21   1  -9   23.22    2.39
 -21   1  -9   24.49    2.35
  21  -1   9   21.23    2.28
  21  -1   9   25.59    2.46
 -19   1  -9   17.24    2.48
 -19   1  -9   16.99    2.10
  19  -1   9   13.62    2.16
  19  -1   9   15.37    2.15
 -17   1  -9   15.27    2.24
 -17   1  -9   17.55    2.43
  17  -1   9   15.83    2.34
  17  -1   9   16.14    2.37
 -15   1  -9   26.57    2.44
 -15   1  -9   32.71    2.62
  15  -1   9   25.99    2.45
  15  -1   9   24.04    2.38
 -13   1  -9  238.98    6.15
 -13   1  -9  277.36    6.55
  13  -1   9  229.72    6.11
  13  -1   9  175.38    5.30
 -11   1  -9   51.76    3.06
 -11   1  -9   67.78    3.42
  11  -1   9   48.01    3.04
  11  -1   9   42.92    2.88
  -9   1  -9   82.35    3.68
  -9   1  -9   94.80    3.92
   9  -1   9   72.72    3.52
  -7   1  -9   72.83    3.54
  -7   1  -9   91.22    3.85
   7  -1   9   74.63    3.53
  -5   1  -9   13.64    2.03
  -5   1  -9   10.21    1.82
  -5   1  -9   14.38    2.08
   5  -1   9   13.49    2.09
  -1   1  -9  379.27    7.27
  -1   1  -9  390.07    7.07
  -1   1  -9  451.22    8.02
   1  -1   9  402.19    7.49
   1   1  -9    2.37    1.21
   1   1  -9    0.83    1.13
  -1  -1   9    1.99    1.11
   3   1  -9    6.73    1.51
   3   1  -9    5.89    1.50
  -3  -1   9    7.48    1.60
   5   1  -9   72.52    3.44
   5   1  -9   66.27    3.20
   5   1  -9   77.33    3.48
  -5  -1   9   72.42    3.38
   7   1  -9   25.70    2.38
   7   1  -9   24.16    2.31
   7   1  -9   25.36    2.39
  -7  -1   9   23.25    2.20
   9   1  -9   91.49    3.85
   9   1  -9   80.92    3.43
   9   1  -9   94.94    3.80
  -9  -1   9   82.46    3.58
  11   1  -9  258.23    6.08
  11   1  -9  218.08    5.20
  13   1  -9   49.16    3.00
  13   1  -9   41.87    2.66
  15   1  -9  206.30    5.53
  15   1  -9  169.23    4.60
  17   1  -9  225.30    5.75
  17   1  -9  175.60    4.63
  19   1  -9   71.61    3.48
  19   1  -9   53.33    2.85
  21   1  -9  130.50    4.54
  21   1  -9   89.69    3.39
  23   1  -9    9.30    1.77
  23   1  -9    7.13    1.45
  25   1  -9   18.08    2.21
  27   1  -9   74.65    3.46
  29   1  -9   22.57    2.26
  31   1  -9   10.32    1.64
  33   1  -9   17.64    1.91
  35   1  -9   68.50    2.70
  37   1  -9    4.16    0.98
  39   1  -9   60.84    1.91
  35  -1  10    0.61    0.64
 -33   1 -10   84.88    3.23
  33  -1  10   84.39    3.08
 -31   1 -10    0.65    0.74
 -31   1 -10    0.24    0.83
  31  -1  10    0.28    0.76
 -29   1 -10   32.66    2.42
 -29   1 -10   38.27    2.47
  29  -1  10   31.60    2.32
 -27   1 -10   60.17    3.15
 -27   1 -10   79.85    3.42
  27  -1  10   59.52    3.09
  27  -1  10   64.21    3.04
 -25   1 -10   84.33    3.73
 -25   1 -10  108.03    4.05
  25  -1  10   78.80    3.62
  25  -1  10  101.57    3.86
 -23   1 -10    7.17    1.67
 -23   1 -10    5.91    1.51
  23  -1  10    4.49    1.34
  23  -1  10    7.19    1.66
 -21   1 -10   18.88    2.20
 -21   1 -10   22.28    2.28
  21  -1  10   19.37    2.20
  21  -1  10   20.77    2.32
 -19   1 -10    3.83    1.20
 -19   1 -10    6.25    1.49
  19  -1  10    4.90    1.45
  19  -1  10    5.42    1.53
 -17   1 -10   14.68    2.09
 -17   1 -10   18.40    2.22
  17  -1  10   13.18    2.15
  17  -1  10   18.00    2.48
 -15   1 -10   84.37    3.91
 -15   1 -10   94.50    4.08
  15  -1  10   78.03    3.82
  15  -1  10   70.15    3.64
 -13   1 -10    0.87    0.96
 -13   1 -10   -0.77    0.84
  13  -1  10    0.24    0.95
  13  -1  10    0.41    1.03
 -11   1 -10  172.31    5.37
 -11   1 -10  204.53    5.82
  11  -1  10  159.77    5.25
  11  -1  10  134.91    4.85
  -9   1 -10    0.11    0.90
  -9   1 -10    0.50    1.01
   9  -1  10    0.09    1.00
  -7   1 -10   64.71    3.46
  -7   1 -10   58.83    3.83
  -7   1 -10   76.29    3.72
   7  -1  10   65.29    3.55
  -5   1 -10   11.02    1.73
  -5   1 -10   10.80    2.01
  -5   1 -10   16.29    2.33
   5  -1  10   14.09    2.22
  -3   1 -10   36.98    2.83
  -3   1 -10   34.95    2.85
  -3   1 -10   44.72    3.02
   3  -1  10   34.92    2.83
  -1   1 -10   21.73    2.36
  -1   1 -10   24.82    2.58
   1  -1  10   24.32    2.50
   1   1 -10  182.64    5.42
   1   1 -10  158.17    4.88
  -1  -1  10  180.18    5.31
   3   1 -10    5.46    1.50
   3   1 -10    8.47    1.81
  -3  -1  10    6.59    1.55
   5   1 -10  114.17    4.36
   5   1 -10  102.94    4.07
   5   1 -10  122.69    4.44
  -5  -1  10  108.13    4.16
   7   1 -10   52.89    3.29
   7   1 -10   43.98    2.99
   7   1 -10   52.37    3.18
  -7  -1  10   48.01    2.98
   9   1 -10   11.71    1.84
   9   1 -10    9.36    1.81
   9   1 -10   16.33    2.60
  11   1 -10   93.03    4.03
  11   1 -10   71.12    3.36
  13   1 -10    0.39    1.12
  13   1 -10    0.70    1.15
  15   1 -10   28.07    2.61
  15   1 -10   22.94    2.37
  17   1 -10    5.56    1.56
  17   1 -10    3.66    1.33
  19   1 -10    4.59    1.43
  21   1 -10   12.96    1.94
  23   1 -10   93.84    3.82
  25   1 -10    0.41    1.01
  27   1 -10   36.59    2.51
  29   1 -10   34.65    2.34
  31   1 -10    1.18    1.00
  33   1 -10   41.49    2.09
  33   1 -10   38.69    2.65
  35   1 -10    8.52    1.09
 -29   1 -11    7.84    1.41
  29  -1  11    5.26    1.06
 -27   1 -11   49.99    2.65
 -27   1 -11   57.27    2.70
  27  -1  11   46.21    2.51
  27  -1  11   55.41    2.55
 -25   1 -11    5.13    1.38
 -25   1 -11    6.65    1.43
  25  -1  11    4.84    1.28
  25  -1  11    5.40    1.29
 -23   1 -11   11.31    1.78
 -23   1 -11   12.10    1.80
  23  -1  11   10.60    1.65
  23  -1  11   12.92    1.85
 -21   1 -11   30.41    2.43
 -21   1 -11   38.10    2.63
  21  -1  11   26.35    2.29
  21  -1  11   35.64    2.56
 -19   1 -11   23.58    2.26
 -19   1 -11   28.69    2.47
  19  -1  11   19.86    2.13
  19  -1  11   27.70    2.43
 -17   1 -11   21.68    2.28
 -17   1 -11   26.84    2.47
  17  -1  11   20.40    2.15
  17  -1  11   25.56    2.41
 -15   1 -11   17.82    2.19
 -15   1 -11   25.31    2.46
  15  -1  11   19.01    2.14
  15  -1  11   19.48    2.28
 -13   1 -11    4.64    1.32
 -13   1 -11    5.10    1.44
  13  -1  11    6.36    1.62
  13  -1  11    4.66    1.48
 -11   1 -11   13.79    1.96
 -11   1 -11   18.73    2.26
  11  -1  11   12.44    2.00
  11  -1  11   12.23    2.01
  -9   1 -11  216.41    5.96
  -9   1 -11  241.78    6.29
   9  -1  11  190.82    5.66
  -7   1 -11   15.15    2.25
   7  -1  11   16.29    2.32
  -5   1 -11    5.51    1.49
   5  -1  11    6.70    1.77
  -3   1 -11    1.14    1.09
   3  -1  11   -0.38    1.03
  -1   1 -11    9.56    1.77
  -1   1 -11   11.59    2.13
   1  -1  11    8.07    1.81
   1   1 -11   20.60    2.32
   1   1 -11   23.88    2.51
  -1  -1  11   21.32    2.40
   3   1 -11  263.18    6.55
   3   1 -11  267.65    6.30
  -3  -1  11  238.20    6.04
   5   1 -11   17.32    2.22
   5   1 -11   20.71    2.52
  -5  -1  11   18.15    2.22
   7   1 -11   -0.04    1.15
   7   1 -11   -0.06    1.30
  -7  -1  11    1.20    1.15
   9   1 -11   10.22    1.97
  11   1 -11   16.53    2.27
  13   1 -11  104.93    4.14
  15   1 -11   82.29    3.72
  17   1 -11   17.48    2.11
  19   1 -11    6.43    1.53
  21   1 -11    0.83    1.03
  23   1 -11    0.12    0.97
  25   1 -11   57.82    2.79
  27   1 -11   35.77    2.17
  29   1 -11    2.05    0.94
  31   1 -11   32.68    1.74
 -23   1 -12   17.79    1.77
  23  -1  12   13.65    1.58
  23  -1  12   17.60    1.71
 -21   1 -12    1.81    1.02
  21  -1  12    0.97    0.82
  21  -1  12    2.33    1.02
 -19   1 -12   39.28    2.47
  19  -1  12   32.93    2.29
  19  -1  12   41.58    2.48
 -17   1 -12   15.91    1.93
  17  -1  12   16.30    1.89
  17  -1  12   16.07    1.95
 -15   1 -12   17.26    2.03
  15  -1  12   14.33    1.90
  15  -1  12   18.86    2.38
 -13   1 -12    0.19    0.94
  13  -1  12    0.08    0.92
 -11   1 -12   18.98    2.14
  11  -1  12   11.94    1.98
  -9   1 -12    1.61    1.07
   9  -1  12    0.13    0.98
  -7   1 -12  130.05    4.49
  -7   1 -12  144.35    4.73
   7  -1  12  113.88    4.25
  -5   1 -12    1.02    1.00
  -5   1 -12    2.43    1.39
   5  -1  12    1.84    1.17
  -3   1 -12   52.30    3.08
  -3   1 -12   55.29    3.21
   3  -1  12   47.85    2.98
  -1   1 -12   34.71    2.71
  -1   1 -12   35.89    2.76
   1  -1  12   33.67    2.64
   1   1 -12   66.09    3.42
   1   1 -12   65.79    3.36
  -1  -1  12   62.52    3.26
   3   1 -12   43.22    2.89
   3   1 -12   45.95    2.93
  -3  -1  12   43.28    2.82
   5   1 -12  141.96    4.69
  -5  -1  12  125.85    4.26
   7   1 -12   41.57    2.79
  -7  -1  12   36.72    2.73
   9   1 -12   18.76    2.22
  11   1 -12   65.19    3.25
  13   1 -12    0.95    1.08
  15   1 -12   25.43    2.22
  17   1 -12    1.45    1.05
  19   1 -12   87.01    3.24
  21   1 -12    4.06    1.16
  23   1 -12    1.17    0.89
  25   1 -12    1.70    0.82
  27   1 -12    1.28    0.76
 -17   1 -13   53.19    2.43
 -17   1 -13   62.05    2.60
  17  -1  13   54.86    2.44
 -15   1 -13    2.50    1.00
 -15   1 -13    2.08    1.08
  15  -1  13    1.46    0.94
 -13   1 -13   15.21    1.73
 -13   1 -13   16.28    1.81
  13  -1  13   13.02    1.69
 -11   1 -13   35.14    2.26
 -11   1 -13   39.79    2.43
  11  -1  13   26.63    2.08
  -9   1 -13    0.93    0.92
  -9   1 -13    0.69    1.03
   9  -1  13    0.99    0.96
  -7   1 -13   20.91    2.05
  -7   1 -13   20.71    2.07
   7  -1  13   16.96    1.89
  -5   1 -13   89.77    3.47
  -5   1 -13   91.52    3.40
   5  -1  13   81.75    3.30
  -3   1 -13    1.93    1.13
  -3   1 -13    3.43    1.33
   3  -1  13    4.05    1.30
  -1   1 -13    6.95    1.45
  -1   1 -13    8.47    1.66
   1  -1  13    6.21    1.42
   1   1 -13    6.37    1.38
  -1  -1  13    7.58    1.50
   3   1 -13    7.12    1.36
  -3  -1  13    6.88    1.43
   5   1 -13  105.24    3.67
   7   1 -13    4.72    1.28
   9   1 -13    0.61    0.99
  11   1 -13   15.61    1.77
  13   1 -13   38.09    2.25
  15   1 -13    1.45    0.94
  17   1 -13   38.97    2.08
  19   1 -13   11.20    1.35
  -3   1 -14    0.84    0.80
  -1   1 -14   24.05    1.82
   1   1 -14  104.25    3.01
   3   1 -14    1.42    0.86
   5   1 -14    8.61    1.20
   7   1 -14   19.88    1.61
  18  -2 -13   45.03    2.43
  16  -2 -13   10.63    1.55
  14  -2 -13   29.42    2.19
  12  -2 -13    0.15    0.90
 -10   2  13    1.47    1.09
  10  -2 -13   -0.23    0.93
  -8   2  13    3.91    1.23
   8  -2 -13    4.45    1.24
   8  -2 -13    6.07    1.25
  -6   2  13   22.75    2.03
   6  -2 -13   21.16    2.16
  -4   2  13   10.61    1.64
   4  -2 -13    9.17    1.63
  -2   2  13  132.15    4.04
   2  -2 -13  120.91    4.09
   2   2  13   23.89    2.11
  -2  -2 -13   25.34    2.42
   4   2  13   20.83    2.04
   6   2  13   15.57    1.83
   8   2  13   43.75    2.50
  10   2  13    3.35    1.15
  12   2  13    5.76    1.25
  14   2  13   25.58    1.89
  26  -2 -12   31.65    2.07
 -24   2  12    8.31    1.50
  24  -2 -12    8.53    1.44
 -22   2  12    2.00    1.18
  22  -2 -12    1.99    1.07
  20  -2 -12    0.53    1.07
  18  -2 -12   57.04    3.10
  16  -2 -12    9.60    1.80
  16  -2 -12   10.21    1.57
  14  -2 -12   36.88    2.73
  14  -2 -12   46.00    2.48
 -12   2  12    1.91    1.21
  12  -2 -12    2.28    1.28
 -10   2  12   18.07    2.21
  10  -2 -12   15.98    2.30
  -8   2  12   -0.50    1.00
   8  -2 -12   -0.90    1.03
  -6   2  12   66.74    3.32
   6  -2 -12   68.36    3.58
  -4   2  12   -0.02    1.00
   4  -2 -12    0.72    1.18
  -2   2  12   25.38    2.41
   2  -2 -12   24.34    2.53
   0   2  12    3.14    1.31
   0  -2 -12    3.73    1.46
   2   2  12   22.43    2.33
   4   2  12    5.04    1.44
   6   2  12    6.25    1.60
   8   2  12   19.63    2.17
  10   2  12   49.04    2.93
  12   2  12    0.49    1.02
 -12  -2 -12    2.15    1.15
  14   2  12   45.22    2.71
 -14  -2 -12   50.22    2.84
  16   2  12    7.84    1.52
 -16  -2 -12    8.02    1.60
  18   2  12   11.03    1.62
 -18  -2 -12   13.27    1.89
  20   2  12    0.17    0.76
 -20  -2 -12   -0.40    0.80
 -22  -2 -12   29.77    2.10
  32  -2 -11   61.48    2.60
  30  -2 -11    1.46    0.98
 -28   2  11   47.13    2.80
  28  -2 -11   53.09    2.80
 -26   2  11    0.17    1.14
  26  -2 -11    0.22    1.11
 -24   2  11    2.12    1.25
  24  -2 -11    3.91    1.36
  22  -2 -11   95.97    3.99
  20  -2 -11   95.40    4.09
  20  -2 -11  104.63    3.46
  18  -2 -11    3.28    1.46
  18  -2 -11    6.51    1.49
  16  -2 -11   40.98    3.00
  16  -2 -11   48.96    2.86
 -14   2  11    8.39    1.83
  14  -2 -11    9.75    1.99
 -12   2  11   23.48    2.49
  12  -2 -11   24.89    2.72
 -10   2  11  321.55    6.84
  10  -2 -11  317.79    7.31
  -8   2  11    0.88    1.12
   8  -2 -11    1.99    1.33
  -6   2  11   68.95    3.62
   6  -2 -11   68.28    3.79
  -4   2  11    4.14    1.50
   4  -2 -11    5.28    1.74
  -2   2  11    7.34    1.76
   2  -2 -11    5.23    1.68
   0   2  11   23.34    2.50
   2   2  11  130.65    4.79
   4   2  11   36.19    2.89
  -4  -2 -11   40.72    2.90
   6   2  11  108.33    4.41
  -6  -2 -11  124.94    4.53
   8   2  11    5.21    1.57
  -8  -2 -11    5.83    1.56
  10   2  11   53.80    3.25
 -10  -2 -11   78.06    3.73
  12   2  11  197.22    5.61
 -12  -2 -11  263.89    6.35
  14   2  11   41.96    2.91
 -14  -2 -11   56.58    3.25
  16   2  11   67.29    3.37
 -16  -2 -11   80.56    3.68
  18   2  11   13.09    1.81
  18   2  11   14.98    2.05
 -18  -2 -11   15.21    2.07
  20   2  11    8.33    1.44
  20   2  11   11.36    1.81
 -20  -2 -11   11.38    1.81
  22   2  11    9.22    1.41
  22   2  11   14.48    1.92
 -22  -2 -11   15.10    2.09
 -24  -2 -11   59.28    2.95
 -26  -2 -11    4.04    1.18
 -28  -2 -11  147.74    3.96
  36  -2 -10   13.06    1.59
  34  -2 -10   74.51    3.04
  32  -2 -10   18.44    2.02
 -30   2  10   16.19    2.12
  30  -2 -10   18.00    2.11
 -28   2  10    0.73    1.16
  28  -2 -10    1.73    1.20
 -26   2  10   16.59    2.21
  26  -2 -10   17.70    2.34
  26  -2 -10   14.12    1.82
 -24   2  10   25.12    2.69
  24  -2 -10   30.17    2.71
  24  -2 -10   27.44    2.26
  22  -2 -10   -1.03    1.01
  22  -2 -10    1.45    1.19
  20  -2 -10    8.10    1.80
  20  -2 -10    8.11    1.72
  18  -2 -10   93.74    4.28
  18  -2 -10  123.25    4.25
  16  -2 -10   31.61    2.91
 -14   2  10  205.58    5.47
  14  -2 -10  207.25    6.06
 -12   2  10   29.63    2.59
  12  -2 -10   28.73    2.74
 -10   2  10    3.03    1.37
  10  -2 -10    0.64    1.21
  -8   2  10    1.61    1.21
   8  -2 -10    1.81    1.27
  -6   2  10   18.95    2.48
   6  -2 -10   19.37    2.53
  -4   2  10  124.35    4.62
   4  -2 -10  110.69    4.97
  -2   2  10   27.03    2.62
   0   2  10   29.97    2.71
   0   2  10   33.82    2.83
   0  -2 -10   37.39    2.78
   2   2  10    0.96    1.32
   2   2  10    0.58    1.11
  -2  -2 -10    1.14    1.07
   4   2  10    9.85    1.85
   4   2  10    8.59    1.74
  -4  -2 -10   11.39    2.02
   6   2  10   54.31    3.21
   6   2  10   65.03    3.54
  -6  -2 -10   73.34    3.65
   8   2  10   44.29    2.89
   8   2  10   42.04    2.87
   8   2  10   42.38    3.04
  -8  -2 -10   50.25    3.13
  10   2  10    0.59    0.89
  10   2  10    1.79    1.21
  10   2  10    0.14    1.06
 -10  -2 -10   -0.12    0.98
  12   2  10   18.51    2.39
  12   2  10   17.54    2.18
  12   2  10   14.38    2.28
 -12  -2 -10   17.98    2.36
  14   2  10   72.01    3.48
  14   2  10   73.32    3.66
 -14  -2 -10   83.66    3.89
  16   2  10  112.72    4.22
  16   2  10  117.32    4.42
 -16  -2 -10  136.06    4.82
  18   2  10   15.53    1.90
  18   2  10   15.25    2.15
 -18  -2 -10   12.87    1.96
  20   2  10    0.40    0.83
  20   2  10    0.22    0.96
 -20  -2 -10    0.80    1.05
  22   2  10    6.54    1.32
  22   2  10    9.11    1.73
 -22  -2 -10    9.16    1.78
  24   2  10    0.49    0.75
 -24  -2 -10    0.41    1.00
  26   2  10   32.24    2.18
 -26  -2 -10   37.10    2.59
  28   2  10   33.44    2.09
 -28  -2 -10   37.79    2.53
  30   2  10    1.51    0.77
 -30  -2 -10    2.34    0.98
  32   2  10    7.54    1.11
 -32  -2 -10    7.47    1.43
  40  -2  -9   55.75    2.37
  38  -2  -9    0.14    0.89
  36  -2  -9   93.73    3.51
  34  -2  -9   28.50    2.47
  32  -2  -9    5.28    1.47
 -30   2   9   -0.10    1.14
  30  -2  -9    0.34    1.13
 -28   2   9   71.30    3.83
  28  -2  -9   78.00    3.87
  28  -2  -9   72.81    3.07
 -26   2   9   40.02    3.12
  26  -2  -9   47.63    3.26
  26  -2  -9   44.80    2.72
  24  -2  -9  194.07    5.84
  24  -2  -9  218.48    5.28
  22  -2  -9   36.71    3.01
  22  -2  -9   49.12    3.02
  20  -2  -9  138.63    5.09
  20  -2  -9  159.41    4.76
  18  -2  -9   80.56    3.99
  16  -2  -9   34.37    2.97
 -14   2   9  163.92    4.89
  14  -2  -9  158.51    5.27
 -12   2   9  103.60    4.03
  12  -2  -9   94.06    4.17
 -10   2   9    4.96    1.42
  10  -2  -9    4.88    1.56
  -8   2   9   14.29    2.09
   8  -2  -9   18.70    2.48
  -6   2   9  167.10    5.01
  -4   2   9   -0.41    0.87
  -2   2   9  450.77    7.79
  -2   2   9  501.89    8.51
   2  -2  -9  530.10    8.34
   0   2   9   25.31    2.40
   0   2   9   31.87    2.61
   0  -2  -9   33.51    2.49
   2   2   9   30.38    2.50
   2   2   9   32.81    2.56
  -2  -2  -9   35.93    2.60
   4   2   9   78.81    3.53
   4   2   9   79.95    3.54
   4   2   9   78.57    3.62
  -4  -2  -9   88.44    3.72
   6   2   9    9.83    1.70
   6   2   9   11.86    1.92
   6   2   9   10.25    1.93
  -6  -2  -9   12.49    1.94
   8   2   9  171.11    5.06
   8   2   9  168.36    4.78
   8   2   9  158.63    5.00
  -8  -2  -9  187.94    5.32
  10   2   9  168.08    5.02
  10   2   9  175.52    4.86
  10   2   9  147.35    4.86
 -10  -2  -9  190.47    5.46
  12   2   9    0.88    0.84
  12   2   9    0.98    1.07
  12   2   9   -0.12    0.85
 -12  -2  -9    1.89    1.07
  14   2   9  128.74    4.44
  14   2   9  137.88    4.33
  14   2   9  118.27    4.39
 -14  -2  -9  142.50    4.88
  16   2   9  119.91    4.31
  16   2   9  125.38    4.13
  16   2   9  112.29    4.26
 -16  -2  -9  129.22    4.69
  18   2   9    0.06    0.73
  18   2   9    1.90    1.11
  18   2   9    0.47    0.95
 -18  -2  -9    0.81    1.01
  20   2   9   79.54    3.59
  20   2   9   83.86    3.37
  20   2   9   85.00    3.69
 -20  -2  -9   90.07    4.02
  22   2   9   11.36    1.87
  22   2   9   14.04    2.01
 -22  -2  -9   15.21    2.17
  24   2   9  108.57    4.00
 -24  -2  -9  152.76    5.07
  26   2   9   24.66    2.12
 -26  -2  -9   35.59    2.68
  28   2   9    8.34    1.41
 -28  -2  -9   13.19    2.09
  30   2   9    8.88    1.39
 -30  -2  -9   11.87    1.83
  32   2   9   18.04    1.66
 -32  -2  -9   20.37    2.08
  34   2   9    2.09    0.81
 -34  -2  -9    1.70    0.99
  36   2   9   66.50    2.22
 -36  -2  -9   74.58    2.96
  42  -2  -8    7.92    1.27
  40  -2  -8   24.32    2.03
  38  -2  -8   -0.10    0.97
  36  -2  -8    6.21    1.49
  34  -2  -8   68.75    3.52
  32  -2  -8    0.20    1.10
  32  -2  -8    0.02    1.03
 -30   2   8    2.17    1.36
  30  -2  -8    2.51    1.31
  30  -2  -8    2.98    1.28
 -28   2   8    0.35    1.17
  28  -2  -8    0.09    1.15
  28  -2  -8    0.84    1.14
 -26   2   8   30.11    2.88
  26  -2  -8   31.52    2.88
  26  -2  -8   38.05    2.74
  24  -2  -8   26.16    2.72
  24  -2  -8   30.30    2.63
  22  -2  -8  103.42    4.41
  22  -2  -8  128.05    4.34
  20  -2  -8   93.24    4.19
  18  -2  -8    7.62    1.71
  16  -2  -8   36.22    2.81
 -14   2   8   -0.18    0.91
  14  -2  -8    1.36    1.25
 -12   2   8  340.27    6.55
  12  -2  -8  331.65    7.02
 -10   2   8   10.68    1.77
  10  -2  -8    9.27    1.68
  -8   2   8   29.92    2.34
  -6   2   8   10.23    1.73
  -6   2   8   11.10    1.83
  -4   2   8    0.38    0.98
  -4   2   8    0.02    0.80
   4  -2  -8   -0.23    0.74
  -2   2   8   34.83    2.43
  -2   2   8   37.88    2.54
   2  -2  -8   38.74    2.43
   0   2   8  165.96    4.47
   0   2   8  171.52    4.78
   0  -2  -8  176.16    4.63
   2   2   8    3.90    1.10
   2   2   8    3.47    1.16
   2   2   8    4.52    1.26
  -2  -2  -8    4.56    1.19
   4   2   8   25.95    2.10
   4   2   8   27.34    2.16
   4   2   8   26.34    2.22
  -4  -2  -8   26.99    2.15
   6   2   8    5.68    1.29
   6   2   8    5.51    1.39
   6   2   8    4.15    1.16
  -6  -2  -8    5.54    1.31
   8   2   8  142.22    4.34
   8   2   8  147.40    4.19
   8   2   8  124.03    4.20
  -8  -2  -8  148.16    4.48
  10   2   8    1.63    0.90
  10   2   8    2.68    1.09
  10   2   8    0.83    0.87
 -10  -2  -8    2.41    1.06
  12   2   8   74.86    3.30
  12   2   8   82.11    3.30
  12   2   8   57.25    3.01
 -12  -2  -8   76.75    3.44
  14   2   8    0.70    0.77
  14   2   8    0.62    0.94
  14   2   8   -0.15    0.78
 -14  -2  -8    0.37    0.82
  16   2   8   19.35    1.95
  16   2   8   21.36    2.07
  16   2   8   18.89    2.05
 -16  -2  -8   24.69    2.28
  18   2   8    4.05    1.18
  18   2   8    5.62    1.41
  18   2   8    3.77    1.27
 -18  -2  -8    4.23    1.31
  20   2   8  120.16    4.22
  20   2   8  126.20    3.96
  20   2   8  116.52    4.15
 -20  -2  -8  124.67    4.58
  22   2   8   12.95    1.79
  22   2   8   15.28    1.89
  22   2   8   14.72    2.01
 -22  -2  -8   15.84    2.27
  24   2   8   15.66    1.92
  24   2   8   17.75    1.95
 -24  -2  -8   19.80    2.24
  26   2   8   49.46    2.85
 -26  -2  -8   64.98    3.50
  28   2   8   29.12    2.26
 -28  -2  -8   37.53    2.82
  30   2   8   15.73    1.80
 -30  -2  -8   19.88    2.23
  32   2   8   12.64    1.67
 -32  -2  -8   12.68    2.03
  34   2   8   20.43    1.76
 -34  -2  -8   22.31    2.18
  36   2   8   49.35    2.31
 -36  -2  -8   49.77    2.79
  38   2   8   18.24    1.45
 -38  -2  -8   16.62    1.82
  40   2   8   41.92    1.58
 -40  -2  -8   45.14    2.34
  44  -2  -7   39.44    2.16
  42  -2  -7   49.34    2.64
  40  -2  -7    8.25    1.58
  38  -2  -7   32.96    2.60
  36  -2  -7  112.05    4.36
  34  -2  -7   -0.57    1.08
  34  -2  -7    0.97    1.06
  32  -2  -7   91.01    4.17
  32  -2  -7   93.58    3.50
 -30   2   7   -0.29    1.04
  30  -2  -7    0.11    1.04
  30  -2  -7    0.70    1.11
 -28   2   7  129.86    4.91
  28  -2  -7  135.47    4.91
  28  -2  -7  138.81    4.34
 -26   2   7    0.57    1.03
  26  -2  -7   -0.52    0.93
  26  -2  -7    0.60    1.20
  24  -2  -7    0.42    0.93
  24  -2  -7    0.89    1.16
  22  -2  -7   30.97    2.65
  22  -2  -7   42.94    2.85
  20  -2  -7   83.42    3.76
  18  -2  -7   60.66    3.31
  16  -2  -7  368.31    7.13
 -14   2   7   94.58    3.45
  14  -2  -7   93.60    3.82
 -12   2   7    1.84    0.97
 -10   2   7  484.97    7.29
 -10   2   7  515.11    7.47
  -8   2   7    1.56    1.06
  -8   2   7    2.75    1.08
  -6   2   7  255.25    5.17
  -6   2   7  266.98    5.42
  -4   2   7   19.16    1.88
  -4   2   7   22.27    1.98
  -2   2   7   87.42    3.10
  -2   2   7   90.08    3.27
   0   2   7   59.55    2.62
   0   2   7   57.92    2.71
   2   2   7  250.17    4.87
   2   2   7  231.18    5.07
  -2  -2  -7  241.90    4.98
   4   2   7   22.15    1.85
   4   2   7   20.40    1.82
  -4  -2  -7   18.96    1.75
   6   2   7  158.27    4.20
   6   2   7  172.31    4.11
   6   2   7  159.23    4.30
  -6  -2  -7  169.82    4.35
   8   2   7  121.87    3.74
   8   2   7  145.29    3.81
   8   2   7  117.30    3.77
  -8  -2  -7  132.30    3.94
  10   2   7   55.97    2.64
  10   2   7   63.41    2.70
  10   2   7   51.58    2.65
 -10  -2  -7   61.28    2.87
  12   2   7  358.35    6.38
  12   2   7  402.10    6.24
  12   2   7  295.58    5.91
 -12  -2  -7  387.26    6.87
  14   2   7    1.60    0.83
  14   2   7    2.87    1.01
  14   2   7    1.64    0.94
 -14  -2  -7    2.04    1.01
  16   2   7  189.39    4.83
  16   2   7  218.84    4.75
  16   2   7  177.32    4.71
 -16  -2  -7  206.21    5.30
  18   2   7   34.31    2.28
  18   2   7   36.64    2.28
  18   2   7   29.71    2.23
 -18  -2  -7   34.57    2.49
  20   2   7   19.06    1.88
  20   2   7   22.41    1.98
  20   2   7   17.11    1.90
 -20  -2  -7   19.92    2.11
  22   2   7    0.21    0.66
  22   2   7    0.18    0.88
 -22  -2  -7    1.26    1.00
  24   2   7  139.98    4.41
  24   2   7  166.37    4.26
 -24  -2  -7  165.72    5.18
  26   2   7    0.30    0.74
  26   2   7    0.03    0.88
 -26  -2  -7    0.98    1.02
  28   2   7  223.02    5.52
  28   2   7  270.16    5.07
 -28  -2  -7  288.47    6.91
  30   2   7    8.87    1.49
 -30  -2  -7   12.02    2.02
  32   2   7   32.78    2.30
 -32  -2  -7   38.39    2.78
  34   2   7   93.10    3.44
 -34  -2  -7  102.57    4.13
  36   2   7   17.85    1.74
 -36  -2  -7   19.50    2.14
  38   2   7  141.02    3.66
 -38  -2  -7  149.73    4.52
  40   2   7   18.16    1.42
 -40  -2  -7   19.37    1.94
  42   2   7   36.36    1.50
 -42  -2  -7   41.32    2.29
  46  -2  -6   19.02    1.67
  44  -2  -6   14.97    1.81
  42  -2  -6    0.50    1.02
  40  -2  -6   63.28    3.26
  38  -2  -6   36.63    2.85
  36  -2  -6   97.16    4.20
  36  -2  -6  108.12    3.49
  34  -2  -6   90.27    4.15
  34  -2  -6  103.03    3.67
  32  -2  -6   31.49    2.79
  32  -2  -6   33.40    2.56
 -30   2   6    9.25    2.06
  30  -2  -6    8.45    1.77
  30  -2  -6    8.25    1.62
 -28   2   6   69.47    3.69
  28  -2  -6   75.73    3.79
  28  -2  -6   83.73    3.52
 -26   2   6   11.69    1.85
  26  -2  -6   17.62    2.44
  26  -2  -6   16.95    2.14
  24  -2  -6    4.46    1.47
  24  -2  -6    5.09    1.47
  22  -2  -6   20.02    2.24
  22  -2  -6   22.51    2.24
  20  -2  -6  227.24    5.57
  18  -2  -6   77.76    3.81
 -12   2   6   40.30    2.37
 -10   2   6    2.49    1.06
  -8   2   6  214.41    4.40
  -6   2   6  144.06    3.57
  -4   2   6   18.53    1.61
  -2   2   6   54.28    2.27
   0   2   6  181.07    3.78
   2   2   6   97.00    2.85
   4   2   6   17.05    1.49
   6   2   6  210.06    4.05
   8   2   6    3.74    0.97
  10   2   6   13.24    1.48
 -10  -2  -6   14.10    1.34
  12   2   6  328.19    5.15
 -12  -2  -6  341.03    5.39
  14   2   6  110.27    3.40
  14   2   6  146.46    3.59
  16   2   6    5.66    1.10
  16   2   6    6.98    1.38
  16   2   6    8.40    1.34
  16   2   6    6.17    1.29
  18   2   6    0.31    0.59
  18   2   6   -0.03    0.74
  18   2   6    0.37    0.74
  18   2   6    0.83    0.80
  20   2   6   16.75    1.66
  20   2   6   16.36    2.06
  20   2   6   17.54    1.75
  22   2   6   14.67    1.63
  22   2   6   14.99    2.02
  22   2   6   15.14    1.71
  24   2   6   18.76    1.80
  24   2   6   22.94    1.96
  26   2   6  100.56    3.67
  26   2   6  142.20    3.78
  28   2   6    0.63    0.77
  28   2   6    1.04    0.95
  30   2   6    5.70    1.30
  30   2   6    7.31    1.33
  32   2   6  135.60    4.28
  34   2   6   90.19    3.50
  36   2   6    2.73    1.00
  38   2   6   27.22    1.98
 -38  -2  -6   29.04    2.44
  40   2   6    1.01    0.73
 -40  -2  -6    1.37    0.99
  42   2   6    6.18    0.99
 -42  -2  -6    6.03    1.31
  44   2   6   13.04    1.04
 -44  -2  -6   13.56    1.61
  48  -2  -5    0.56    0.77
  46  -2  -5  143.58    3.96
  44  -2  -5   13.32    1.82
  42  -2  -5   19.75    2.16
  40  -2  -5  171.47    5.18
  38  -2  -5    9.90    1.81
  38  -2  -5   10.24    1.55
  36  -2  -5  101.34    4.29
  36  -2  -5  109.13    3.66
  34  -2  -5   59.80    3.53
  34  -2  -5   62.93    3.06
 -32   2   5    1.52    1.19
  32  -2  -5    1.69    1.35
  32  -2  -5    0.48    1.06
 -30   2   5   20.03    2.49
  30  -2  -5   18.35    2.29
  30  -2  -5   19.54    2.19
 -28   2   5  393.62    7.77
  28  -2  -5  387.23    7.58
  28  -2  -5  413.31    6.99
 -26   2   5   10.97    1.89
  26  -2  -5   13.57    2.13
  26  -2  -5   12.76    1.81
 -24   2   5  318.25    6.59
  24  -2  -5  338.80    6.77
  24  -2  -5  443.63    6.99
  22  -2  -5   19.78    2.11
  22  -2  -5   23.50    2.11
  20  -2  -5   12.53    1.71
 -16   2   5   10.32    1.57
 -14   2   5   37.54    2.16
 -12   2   5   67.55    2.59
 -10   2   5   18.58    1.64
  -8   2   5  253.90    4.29
  -6   2   5  622.23    6.41
  -4   2   5    8.29    1.10
  -2   2   5 1509.52    9.52
  -2   2   5 1437.27    9.65
   0   2   5   43.49    1.86
   0   2   5   45.52    1.88
   2   2   5   20.05    1.42
   2   2   5   17.96    1.31
   4   2   5  311.47    4.31
   4   2   5  298.89    4.46
   6   2   5  164.22    3.22
   6   2   5  155.59    3.30
   8   2   5  191.24    3.49
   8   2   5  177.77    3.59
  10   2   5  759.91    6.85
  10   2   5  718.33    7.24
  12   2   5   57.72    2.14
  12   2   5   52.30    2.17
 -12  -2  -5   62.77    2.32
  14   2   5   12.30    1.36
 -14  -2  -5   11.31    1.43
  16   2   5  886.69    7.87
  18   2   5   33.88    1.92
  20   2   5  361.10    5.96
  20   2   5  360.92    6.02
  20   2   5  423.04    5.75
  22   2   5   42.83    2.28
  22   2   5   45.72    2.45
  22   2   5   48.92    2.28
  24   2   5   56.90    2.65
  24   2   5   60.51    2.85
  24   2   5   74.17    2.72
  26   2   5   28.28    2.08
  26   2   5   30.07    2.26
  26   2   5   42.02    2.25
  28   2   5   21.75    1.93
  28   2   5   22.78    2.18
  28   2   5   30.14    2.04
  30   2   5   10.06    1.59
  30   2   5    7.59    1.57
  30   2   5   10.38    1.48
  32   2   5   85.70    3.43
  32   2   5   82.43    3.90
  32   2   5   92.01    2.86
  34   2   5    8.08    1.47
  36   2   5  225.03    5.25
  38   2   5   67.20    2.93
  40   2   5   15.45    1.60
  42   2   5  116.75    3.20
  44   2   5   23.72    1.43
 -44  -2  -5   25.16    2.05
 -46  -2  -5  107.96    3.27
  50  -2  -4   19.00    1.51
  48  -2  -4   -0.66    0.72
  46  -2  -4   11.71    1.68
  44  -2  -4   16.07    2.07
  42  -2  -4  108.81    4.20
  40  -2  -4   12.46    1.98
  38  -2  -4    0.73    1.04
  38  -2  -4    3.50    1.25
  36  -2  -4    7.89    1.84
  36  -2  -4    8.06    1.59
  34  -2  -4    1.86    1.21
  34  -2  -4    1.55    1.12
 -32   2   4    2.05    1.27
  32  -2  -4    1.97    1.24
  32  -2  -4    3.19    1.28
 -30   2   4   44.06    2.97
  30  -2  -4   46.02    3.01
  30  -2  -4   53.74    2.90
 -28   2   4    3.71    1.36
  28  -2  -4    1.71    0.98
  28  -2  -4    3.70    1.20
 -26   2   4    1.80    0.96
  26  -2  -4    0.34    0.94
  26  -2  -4    1.08    1.04
  24  -2  -4    9.34    1.55
  22  -2  -4   89.18    3.19
  20  -2  -4    2.11    1.00
 -18   2   4   51.66    2.45
 -16   2   4   32.57    1.97
 -14   2   4   89.49    2.75
 -12   2   4   55.45    2.17
 -10   2   4   24.80    1.59
  -8   2   4   20.18    1.43
  -8   2   4   17.24    1.23
  -6   2   4    0.41    0.60
  -6   2   4    0.35    0.46
  -4   2   4   11.51    1.12
  -4   2   4   11.49    1.01
  -2   2   4  138.44    2.64
  -2   2   4  135.68    2.67
   0   2   4  325.95    3.88
   0   2   4  324.22    4.00
   2   2   4  122.53    2.44
   2   2   4  119.15    2.49
   4   2   4   58.19    1.77
   4   2   4   57.99    1.82
   6   2   4  433.32    4.45
   6   2   4  435.81    4.74
   8   2   4   10.99    1.11
   8   2   4   12.10    1.09
  10   2   4  130.19    2.63
  10   2   4  124.33    2.75
  12   2   4    3.48    0.79
  12   2   4    4.23    0.79
 -12  -2  -4    5.09    0.92
  14   2   4   11.03    1.23
  14   2   4   10.60    1.16
 -14  -2  -4   10.53    1.32
  16   2   4   18.12    1.39
  16   2   4   18.66    1.42
  18   2   4   19.32    1.48
  18   2   4   19.34    1.51
  20   2   4  108.10    2.83
  20   2   4  111.89    3.38
  22   2   4    0.59    0.60
  22   2   4    0.43    0.68
  22   2   4    0.43    0.67
  24   2   4    0.70    0.70
  24   2   4    1.03    0.76
  24   2   4    0.93    0.76
  26   2   4  249.79    5.14
  26   2   4  304.04    5.83
  26   2   4  387.66    5.45
  28   2   4   -0.29    0.59
  28   2   4   -0.09    0.73
  28   2   4    0.86    0.83
  30   2   4  131.54    4.02
  30   2   4  131.62    4.22
  30   2   4  150.14    3.54
  32   2   4    0.34    0.74
  32   2   4   -0.26    0.76
  32   2   4    0.90    0.76
  34   2   4    8.02    1.48
  34   2   4    8.12    1.65
  36   2   4    0.66    0.77
  36   2   4   -0.44    0.94
  38   2   4   44.16    2.52
  40   2   4    2.06    0.90
  42   2   4    1.93    0.82
  44   2   4   19.77    1.48
  46   2   4   37.99    1.48
  50  -2  -3   28.39    1.84
  48  -2  -3   15.96    1.74
  46  -2  -3   17.87    2.03
  44  -2  -3   56.55    3.11
  42  -2  -3  194.06    5.53
  40  -2  -3    4.23    1.49
  40  -2  -3    4.71    1.26
  38  -2  -3   21.72    2.45
  38  -2  -3   21.74    2.16
  36  -2  -3  104.03    4.30
  36  -2  -3  121.79    3.98
  34  -2  -3   11.35    1.92
  34  -2  -3   15.62    2.00
 -32   2   3  400.29    7.92
  32  -2  -3  388.21    7.61
  32  -2  -3  457.75    7.29
 -30   2   3   30.41    2.66
  30  -2  -3   27.97    2.48
  30  -2  -3   34.83    2.41
 -28   2   3  174.11    4.99
  28  -2  -3  167.12    4.82
  28  -2  -3  201.59    4.79
  26  -2  -3    1.37    1.01
  26  -2  -3   -0.07    0.91
  24  -2  -3   38.24    2.25
 -20   2   3  495.96    6.62
 -18   2   3   89.92    2.85
 -16   2   3  305.15    4.67
 -14   2   3  390.84    4.98
 -12   2   3   24.69    1.51
 -12   2   3   23.01    1.38
 -10   2   3  977.13    6.99
 -10   2   3  914.03    6.85
  -8   2   3  118.58    2.45
  -8   2   3  112.44    2.38
  -6   2   3  312.18    3.64
  -6   2   3  303.87    3.64
  -4   2   3    3.70    0.71
  -4   2   3    3.21    0.56
  -2   2   3   64.97    1.65
  -2   2   3   64.03    1.64
   0   2   3   51.36    1.46
   0   2   3   48.94    1.43
   2   2   3  710.20    4.75
   2   2   3  685.91    4.91
   4   2   3   96.38    1.86
   4   2   3   93.47    1.91
   6   2   3 1392.57    6.68
   6   2   3 1390.41    7.21
   8   2   3   24.45    1.15
   8   2   3   23.00    1.14
  10   2   3    9.20    0.95
  10   2   3    9.50    0.91
  12   2   3  862.55    5.80
  12   2   3  894.73    6.57
 -12  -2  -3 1046.93    7.87
  14   2   3    9.45    1.08
  14   2   3   10.49    1.04
 -14  -2  -3   12.47    1.27
  16   2   3  463.33    4.66
  16   2   3  523.08    5.62
  18   2   3  190.88    3.21
  18   2   3  208.61    3.82
  20   2   3   68.18    2.14
  20   2   3   70.44    2.45
  22   2   3   34.25    1.73
  22   2   3   31.03    1.87
  24   2   3  329.39    5.37
  24   2   3  421.57    6.19
  24   2   3  515.13    5.72
  26   2   3    4.93    1.10
  26   2   3    5.86    1.25
  26   2   3    5.80    1.08
  28   2   3  329.86    5.82
  28   2   3  358.84    6.28
  28   2   3  390.50    5.25
  30   2   3    9.09    1.41
  30   2   3    7.81    1.46
  30   2   3    9.89    1.31
  32   2   3   44.71    2.50
  32   2   3   48.91    2.81
  34   2   3  155.49    4.36
  34   2   3  145.53    4.55
  36   2   3   21.05    1.97
  36   2   3   23.28    2.30
  38   2   3   38.47    2.40
  38   2   3   34.01    2.64
  40   2   3   65.11    2.83
  40   2   3   64.28    3.33
  42   2   3    7.23    1.25
  44   2   3   58.79    2.32
  46   2   3   92.19    2.38
  50  -2  -2   33.18    2.01
  48  -2  -2   32.46    2.24
  46  -2  -2   21.22    2.15
  44  -2  -2    3.25    1.28
  42  -2  -2   97.80    4.15
  40  -2  -2    2.65    1.24
  40  -2  -2    2.68    1.13
  38  -2  -2    3.03    1.38
  38  -2  -2    4.38    1.26
  36  -2  -2   21.27    2.38
  36  -2  -2   26.68    2.35
 -34   2   2   -0.81    1.14
  34  -2  -2    0.13    0.82
  34  -2  -2   -0.01    1.01
 -32   2   2   82.16    3.84
  32  -2  -2   79.77    3.70
  32  -2  -2   90.50    3.51
 -30   2   2  385.63    7.35
  30  -2  -2  394.20    7.33
  30  -2  -2  458.33    7.08
 -28   2   2  172.52    4.87
  28  -2  -2  155.14    4.56
  28  -2  -2  194.70    4.63
  26  -2  -2   80.79    3.00
  24  -2  -2    7.04    1.32
 -20   2   2  118.68    3.27
 -18   2   2  260.97    4.38
 -16   2   2  146.34    3.17
 -14   2   2   48.50    1.84
 -12   2   2    0.56    0.55
 -10   2   2  475.57    4.49
  -8   2   2  734.88    5.20
  -6   2   2   94.20    1.87
  -6   2   2   91.16    1.83
  -4   2   2   31.33    1.15
  -4   2   2   31.93    1.11
  -2   2   2  152.27    1.99
  -2   2   2  159.31    2.10
   0   2   2 1222.74    5.09
   0   2   2 1272.34    5.52
   2   2   2 1070.58    4.59
   2   2   2 1012.89    4.83
   4   2   2 3733.04   11.32
   4   2   2 3468.77   14.49
   6   2   2  328.56    2.62
   6   2   2  320.65    2.89
   8   2   2    2.88    0.50
   8   2   2    2.29    0.46
  10   2   2  112.90    1.79
  10   2   2  122.79    2.07
  12   2   2  301.95    2.99
  12   2   2  354.24    3.67
 -12  -2  -2  409.39    4.69
  14   2   2    0.17    0.49
  14   2   2    0.66    0.48
 -14  -2  -2   -0.08    0.53
  16   2   2   30.82    1.35
  16   2   2   36.62    1.54
  18   2   2   72.41    1.93
  18   2   2   74.01    2.21
  20   2   2    3.07    0.78
  20   2   2    3.05    0.81
  22   2   2   61.75    2.00
  22   2   2   44.14    2.00
  24   2   2  142.68    4.05
  24   2   2  153.41    3.01
  24   2   2  127.84    3.38
  26   2   2   22.43    1.69
  26   2   2   24.75    1.82
  26   2   2   23.62    1.54
  26   2   2   21.81    1.75
  28   2   2   34.42    2.04
  28   2   2   37.91    2.29
  28   2   2   42.90    1.92
  30   2   2   98.53    3.29
  30   2   2  104.60    3.57
  30   2   2  106.55    2.77
  32   2   2  169.28    4.34
  32   2   2  168.71    4.62
  34   2   2   23.42    1.96
  34   2   2   23.03    2.17
  36   2   2    8.05    1.38
  36   2   2    6.47    1.53
  38   2   2    0.54    0.74
  38   2   2    1.19    1.00
  40   2   2   41.17    2.36
  40   2   2   37.33    2.70
  42   2   2   18.59    1.72
  42   2   2   14.76    2.05
  44   2   2   77.64    2.68
  46   2   2    0.82    0.58
  50  -2  -1   54.19    2.47
  48  -2  -1    1.23    0.96
  46  -2  -1  262.36    5.95
  44  -2  -1   57.78    3.22
  42  -2  -1    9.69    1.81
  42  -2  -1   10.56    1.73
  40  -2  -1   66.28    3.58
  40  -2  -1   68.97    3.05
  38  -2  -1   10.83    1.89
  38  -2  -1   11.01    1.75
  36  -2  -1  344.61    7.39
  36  -2  -1  406.88    6.97
 -34   2   1  158.47    5.15
  34  -2  -1  148.24    4.89
  34  -2  -1  181.23    4.76
 -32   2   1   45.43    3.05
  32  -2  -1   42.99    2.86
  32  -2  -1   52.71    2.82
 -30   2   1   18.11    2.32
  30  -2  -1   19.87    1.94
  28  -2  -1  654.50    8.94
  28  -2  -1  806.20    8.97
  26  -2  -1   -0.40    0.73
 -22   2   1    2.18    0.99
 -20   2   1  116.81    3.15
 -16   2   1  235.91    3.77
 -14   2   1   76.37    2.14
 -10   2   1   17.55    1.12
  -8   2   1  166.84    2.36
  -6   2   1  420.84    3.28
  -6   2   1  412.26    3.36
   6  -2  -1  371.37    3.51
  -4   2   1   46.08    1.11
  -4   2   1   48.39    1.12
   4  -2  -1   39.95    1.21
  -2   2   1 2117.58    5.54
   2  -2  -1 1955.34    7.35
   0  -2  -1  205.32    2.33
   2   2   1   30.59    0.70
  -2  -2  -1   28.87    0.94
   4   2   1  609.35    2.73
  -4  -2  -1  523.41    3.34
   6   2   1  734.25    3.30
   8   2   1  409.62    2.80
  10   2   1  285.67    2.65
  12   2   1    4.47    0.59
 -12  -2  -1    5.47    0.85
  14   2   1  224.69    2.47
  14   2   1  266.69    2.62
  14   2   1  317.08    3.41
  16   2   1  400.52    3.48
  16   2   1  407.75    4.21
  18   2   1    0.33    0.49
  18   2   1    0.02    0.49
  20   2   1 1048.50    6.42
  20   2   1  974.63    7.55
  22   2   1   22.77    1.30
  22   2   1   23.42    1.50
  24   2   1   33.77    1.55
  24   2   1   31.30    1.79
  26   2   1   19.08    1.68
  26   2   1   18.92    1.34
  26   2   1   17.20    1.55
  28   2   1   93.05    3.00
  28   2   1   98.89    3.25
  28   2   1   96.47    2.49
  28   2   1   96.72    3.33
  30   2   1    9.71    1.42
  30   2   1   11.00    1.63
  30   2   1   11.87    1.75
  32   2   1  359.92    6.08
  32   2   1  392.58    6.76
  34   2   1   25.87    2.00
  34   2   1   23.21    2.15
  36   2   1   83.55    3.22
  36   2   1   77.59    3.48
  38   2   1   30.69    2.15
  38   2   1   27.80    2.44
  40   2   1    1.92    0.90
  40   2   1    1.51    1.05
  42   2   1  211.10    4.61
  42   2   1  207.33    5.45
  44   2   1    0.43    0.67
  44   2   1    1.06    0.97
  46   2   1   31.22    1.64
  50  -2   0   19.35    1.72
  48  -2   0   22.18    2.01
  46  -2   0   37.17    2.56
  44  -2   0   65.51    3.41
  42  -2   0   14.67    2.23
  42  -2   0   14.34    1.78
  40  -2   0    5.99    1.65
  40  -2   0    8.10    1.55
  38  -2   0   20.40    2.64
  38  -2   0   17.72    2.08
 -36   2   0   85.40    4.04
  36  -2   0   89.18    4.02
  36  -2   0   98.29    3.67
 -34   2   0    0.38    0.86
  34  -2   0    1.05    1.11
  34  -2   0    0.39    0.95
 -32   2   0    2.14    1.19
  32  -2   0    2.82    1.24
  32  -2   0    3.08    1.15
 -30   2   0    5.63    1.36
  30  -2   0    6.05    1.45
  30  -2   0    6.05    1.30
  28  -2   0    0.90    0.94
  28  -2   0    1.74    0.92
  26  -2   0   23.82    1.82
 -22   2   0    4.62    1.07
 -20   2   0   19.44    1.64
 -16   2   0   87.46    2.39
 -14   2   0   20.95    1.32
  14  -2   0   27.59    1.23
 -12   2   0    8.83    1.01
  12  -2   0   10.87    0.89
 -10   2   0   13.80    1.02
  -8   2   0    1.67    0.52
  -8   2   0    2.23    0.50
  -6   2   0  367.58    2.89
  -6   2   0  385.12    3.08
  -4   2   0  169.49    1.70
  -4   2   0  192.57    1.91
  -4   2   0  131.74    1.54
  -2   2   0    7.72    0.47
  -2   2   0    5.53    0.60
   0   2   0    0.03    0.36
   2   2   0    6.16    0.74
   4   2   0  145.92    2.11
   6   2   0  332.89    3.26
   8   2   0    2.43    0.34
  10   2   0   18.36    0.76
 -10  -2   0   22.13    1.15
  12   2   0   11.13    0.76
  14   2   0   29.67    1.14
  16   2   0  114.48    2.22
  18   2   0   89.56    1.78
  18   2   0  101.23    2.30
  20   2   0   20.02    1.13
  20   2   0   25.43    1.44
  22   2   0    5.56    0.78
  22   2   0    6.37    0.97
  24   2   0  391.79    4.23
  24   2   0  427.71    5.65
  26   2   0   19.02    1.64
  26   2   0   19.48    1.29
  28   2   0    0.72    0.67
  28   2   0    1.23    0.81
  28   2   0    1.11    0.74
  28   2   0    1.33    0.84
  30   2   0    5.67    1.09
  30   2   0    5.59    1.23
  30   2   0    4.97    1.21
  32   2   0    1.22    0.82
  32   2   0    1.23    1.00
  32   2   0    0.87    0.92
  34   2   0    0.04    0.70
  34   2   0    0.88    0.91
  34   2   0    1.23    0.98
  36   2   0   84.59    3.21
  36   2   0   86.67    3.64
  36   2   0   89.58    3.82
  38   2   0   18.05    1.79
  38   2   0   17.48    2.11
  40   2   0    7.46    1.34
  40   2   0    7.25    1.63
  42   2   0   14.22    1.60
  42   2   0   15.23    2.17
  44   2   0   55.81    2.34
  44   2   0   54.89    3.02
  46   2   0   35.62    1.74
  46   2   0   35.92    2.61
  50  -2   1   21.90    1.75
  48  -2   1   17.27    1.82
  46  -2   1   32.96    2.42
  44  -2   1    0.26    0.92
  42  -2   1  224.28    6.00
  42  -2   1  218.92    4.66
  40  -2   1    1.68    1.22
  40  -2   1    2.66    1.12
 -38   2  -1   30.22    2.73
  38  -2   1   31.17    2.71
  38  -2   1   33.33    2.45
 -36   2  -1   84.07    4.00
  36  -2   1   83.15    3.91
  36  -2   1   95.99    3.66
 -34   2  -1   27.17    2.55
  34  -2   1   24.53    2.46
  34  -2   1   31.27    2.41
 -32   2  -1  388.35    7.56
  32  -2   1  383.65    7.44
  32  -2   1  450.51    7.18
 -30   2  -1   11.20    1.91
  30  -2   1    9.95    1.78
  30  -2   1   12.19    1.76
 -28   2  -1  104.90    3.84
  28  -2   1   92.25    3.65
  28  -2   1  119.57    3.69
  26  -2   1   22.74    1.89
 -22   2  -1   23.41    1.82
 -20   2  -1 1004.88    8.62
 -18   2  -1    0.00    0.61
  18  -2   1    0.26    0.42
 -14   2  -1  255.17    3.63
 -12   2  -1    4.82    0.81
 -10   2  -1  206.48    2.80
  -8   2  -1  273.17    2.92
  -8   2  -1  305.03    3.17
  -6   2  -1  418.72    3.19
  -6   2  -1  575.32    3.90
  -4   2  -1  478.44    2.95
  -4   2  -1  522.79    3.30
  -2   2  -1   27.22    0.75
   0  -2   1  247.12    2.43
   2   2  -1 2024.04    7.41
   4   2  -1   45.25    1.35
   6   2  -1  390.77    3.60
  -6  -2   1  531.99    3.56
   8   2  -1  164.09    1.61
   8   2  -1  154.47    2.46
  -8  -2   1  211.83    2.51
  10   2  -1   17.22    0.78
  10   2  -1   17.53    1.19
  12   2  -1  403.79    3.29
  12   2  -1  392.52    4.12
  14   2  -1   86.12    1.78
  14   2  -1   82.97    2.13
  16   2  -1  311.60    3.56
  18   2  -1  214.87    3.25
  20   2  -1  130.70    2.23
  20   2  -1  157.23    3.04
  22   2  -1    3.68    0.68
  22   2  -1    3.35    0.78
  24   2  -1  461.21    5.86
  26   2  -1   -0.05    0.63
  26   2  -1    0.25    0.59
  28   2  -1  647.89    7.38
  28   2  -1  652.63    7.74
  28   2  -1  551.57    7.28
  28   2  -1  640.00    7.90
  30   2  -1   18.15    1.65
  30   2  -1   18.35    1.85
  30   2  -1   18.22    1.99
  32   2  -1   43.58    2.31
  32   2  -1   41.10    2.53
  32   2  -1   44.56    2.72
  34   2  -1  153.12    4.10
  34   2  -1  155.94    4.52
  34   2  -1  149.09    4.55
  36   2  -1  348.63    6.15
  36   2  -1  332.93    6.63
  36   2  -1  354.15    7.05
  38   2  -1   10.11    1.51
  38   2  -1   10.14    1.73
  38   2  -1    9.86    1.86
  40   2  -1   63.95    2.77
  40   2  -1   57.05    3.18
  40   2  -1   66.39    3.51
  42   2  -1    9.02    1.39
  42   2  -1    8.03    1.65
  44   2  -1   51.87    2.26
  44   2  -1   48.79    2.94
  46   2  -1  223.78    3.71
  46   2  -1  232.99    5.45
  50  -2   2   33.72    1.96
  48  -2   2    4.58    1.13
  46  -2   2    0.85    0.94
  44  -2   2   81.15    3.60
  42  -2   2   19.09    2.24
  42  -2   2   20.20    1.89
 -40   2  -2   40.19    3.08
  40  -2   2   39.16    2.91
  40  -2   2   41.70    2.49
 -38   2  -2    1.06    1.26
  38  -2   2    1.21    1.13
  38  -2   2    0.82    0.97
 -36   2  -2    5.43    1.47
  36  -2   2    8.16    1.71
  36  -2   2    7.89    1.58
 -34   2  -2   26.47    2.53
  34  -2   2   23.03    2.35
  34  -2   2   25.20    2.27
 -32   2  -2  175.85    5.26
  32  -2   2  167.32    5.10
  32  -2   2  205.41    5.05
  30  -2   2  111.35    4.15
  30  -2   2  130.46    3.99
 -28   2  -2   41.61    2.66
  28  -2   2   40.16    2.66
  28  -2   2   47.36    2.56
  26  -2   2   29.44    2.04
  24  -2   2  176.49    4.15
 -22   2  -2   57.39    2.50
 -20   2  -2    2.96    0.92
 -18   2  -2   65.83    2.38
 -16   2  -2   31.36    1.68
 -14   2  -2    0.38    0.57
 -12   2  -2  261.46    3.58
 -10   2  -2   87.63    2.02
  -8   2  -2    2.33    0.58
  -6   2  -2  252.18    2.79
  -6   2  -2  266.38    2.99
  -4   2  -2 3025.81    8.59
  -4   2  -2 3313.07    9.63
  -2   2  -2  914.29    4.28
  -2   2  -2 1046.17    5.00
   0   2  -2 1297.20    5.18
   2   2  -2  162.42    1.80
  -2  -2   2  165.35    2.41
   4   2  -2   33.28    0.92
   6   2  -2   91.74    1.44
   8   2  -2  716.52    4.10
   8   2  -2  707.37    5.36
  10   2  -2  480.74    3.67
  10   2  -2  499.49    4.70
  12   2  -2    0.56    0.39
  12   2  -2    0.71    0.65
  14   2  -2   49.20    1.50
  14   2  -2   54.21    1.92
  16   2  -2  141.61    2.59
  16   2  -2  155.66    3.04
  18   2  -2  257.76    3.69
  18   2  -2  282.45    4.11
  20   2  -2  133.03    2.90
  20   2  -2  144.27    3.11
  22   2  -2  128.40    2.38
  22   2  -2  130.43    3.07
  24   2  -2    5.76    1.06
  26   2  -2   72.66    2.58
  26   2  -2   61.99    2.48
  26   2  -2   71.44    2.79
  28   2  -2  171.30    3.95
  28   2  -2  158.27    4.01
  28   2  -2  129.94    3.71
  28   2  -2  167.10    4.29
  30   2  -2  378.25    5.96
  30   2  -2  369.84    6.25
  30   2  -2  376.58    6.51
  32   2  -2   72.45    2.89
  32   2  -2   70.95    3.16
  32   2  -2   79.56    3.43
  34   2  -2    0.67    0.81
  34   2  -2    0.63    0.96
  34   2  -2    0.42    0.92
  36   2  -2   19.48    1.84
  36   2  -2   20.87    2.22
  36   2  -2   21.54    2.44
  38   2  -2    3.75    1.10
  38   2  -2    4.48    1.40
  38   2  -2    4.17    1.44
  40   2  -2    2.14    0.94
  40   2  -2    1.42    1.13
  40   2  -2    1.94    1.31
  42   2  -2   88.18    3.00
  42   2  -2   87.65    3.79
  42   2  -2   94.94    4.01
  44   2  -2    1.90    0.82
  44   2  -2    2.34    1.22
  46   2  -2   18.45    1.30
  46   2  -2   18.10    2.14
  50  -2   3  142.52    3.39
  48  -2   3    9.47    1.44
  46  -2   3  100.56    3.61
  44  -2   3   64.19    3.18
 -42   2  -3    7.28    1.73
  42  -2   3    9.61    1.85
 -40   2  -3   67.91    3.68
  40  -2   3   70.19    3.62
  40  -2   3   71.48    3.01
 -38   2  -3   37.75    3.02
  38  -2   3   38.55    2.90
  38  -2   3   45.18    2.62
 -36   2  -3   22.16    2.48
  36  -2   3   22.89    2.44
  36  -2   3   27.67    2.28
  34  -2   3  149.25    5.02
  34  -2   3  173.06    4.75
 -32   2  -3   55.60    3.25
  32  -2   3   56.22    3.23
  32  -2   3   58.09    2.96
 -30   2  -3   10.10    1.82
  30  -2   3    9.15    1.82
  30  -2   3    8.50    1.51
  28  -2   3  355.81    7.00
  28  -2   3  449.51    7.12
 -26   2  -3    5.42    1.23
  26  -2   3    7.00    1.45
  26  -2   3    9.26    1.58
  24  -2   3  563.24    7.41
 -22   2  -3   33.68    2.13
  22  -2   3   36.78    2.13
 -20   2  -3   64.13    2.57
 -18   2  -3  174.02    3.78
 -14   2  -3    7.61    1.12
 -12   2  -3  646.24    5.95
 -10   2  -3    8.05    1.00
  -8   2  -3   19.70    1.19
  -6   2  -3 1228.06    6.82
  -4   2  -3   89.11    1.85
  -4   2  -3   79.01    1.81
  -2   2  -3  687.08    4.55
  -2   2  -3  614.10    4.65
   0   2  -3   51.63    1.34
   0   2  -3   45.93    1.33
   2   2  -3   61.93    1.37
   2   2  -3   56.88    1.44
   4   2  -3    3.14    0.52
   4   2  -3    3.63    0.56
  -4  -2   3    3.27    0.69
   6   2  -3  312.05    2.73
   6   2  -3  295.47    3.12
   8   2  -3  118.02    1.77
   8   2  -3  111.37    1.83
   8   2  -3  109.52    2.02
  10   2  -3  961.15    4.95
  10   2  -3  798.72    4.70
  10   2  -3  903.11    5.87
  12   2  -3   26.66    1.07
  14   2  -3  394.25    3.52
  14   2  -3  440.98    5.08
  16   2  -3  308.62    3.29
  16   2  -3  333.35    4.58
  18   2  -3   95.46    2.01
  18   2  -3  102.33    2.78
  20   2  -3  497.62    4.53
  20   2  -3  545.48    6.11
  22   2  -3   91.44    2.74
  24   2  -3   30.38    1.42
  26   2  -3    0.33    0.69
  26   2  -3    0.34    0.77
  28   2  -3  178.60    4.12
  28   2  -3  172.47    4.48
  30   2  -3   32.64    2.09
  30   2  -3   31.75    2.40
  32   2  -3  390.80    6.33
  32   2  -3  361.10    6.59
  32   2  -3  394.75    7.13
  34   2  -3   11.89    1.60
  34   2  -3   13.90    2.00
  34   2  -3   12.12    1.96
  36   2  -3  101.83    3.45
  36   2  -3   93.74    3.78
  36   2  -3  103.42    4.13
  38   2  -3   19.88    1.86
  38   2  -3   21.09    2.34
  38   2  -3   20.20    2.46
  40   2  -3    3.50    1.06
  40   2  -3    2.99    1.28
  40   2  -3    1.95    1.33
  42   2  -3  180.59    4.02
  42   2  -3  176.04    5.01
  42   2  -3  182.27    5.26
  44   2  -3   48.97    2.04
  44   2  -3   48.03    2.89
  44   2  -3   53.20    3.12
  46   2  -3   16.47    2.05
  48  -2   4   15.37    1.53
  46  -2   4   38.92    2.32
 -44   2  -4   18.78    2.19
  44  -2   4   22.22    2.09
 -42   2  -4    2.79    1.25
  42  -2   4    2.44    1.15
 -40   2  -4    2.44    1.32
  40  -2   4    3.04    1.33
 -38   2  -4   48.37    3.22
  38  -2   4   44.82    3.08
  38  -2   4   50.97    2.75
 -36   2  -4   -0.20    0.95
  36  -2   4   -0.13    0.90
  36  -2   4   -0.26    0.94
 -34   2  -4    6.41    1.59
  34  -2   4    6.74    1.73
  34  -2   4    7.91    1.55
 -32   2  -4   -0.24    0.82
  32  -2   4    1.18    0.99
  32  -2   4   -0.03    0.86
 -30   2  -4  140.81    4.80
  30  -2   4  143.22    4.82
  30  -2   4  171.96    4.71
 -28   2  -4    0.19    0.87
  28  -2   4    0.35    0.83
  28  -2   4    0.07    0.83
 -26   2  -4  333.64    6.71
  26  -2   4  307.30    6.50
  26  -2   4  432.53    6.99
 -24   2  -4    0.65    0.76
  24  -2   4    1.21    0.89
  24  -2   4    1.82    0.93
 -22   2  -4    1.19    0.91
  22  -2   4    1.42    0.86
 -20   2  -4   97.33    3.25
  20  -2   4  112.70    3.41
 -18   2  -4   13.80    1.55
 -16   2  -4   15.40    1.52
 -14   2  -4    8.48    1.22
 -12   2  -4    2.55    0.77
 -10   2  -4  110.77    2.69
  -8   2  -4   11.20    1.13
  -6   2  -4  406.74    4.48
  -4   2  -4   55.89    1.75
  -2   2  -4  115.77    2.29
   0   2  -4  330.25    3.61
   2   2  -4  144.05    2.39
   4   2  -4   12.09    0.98
   6   2  -4    0.52    0.49
  -6  -2   4    0.70    0.59
   8   2  -4   19.84    1.11
  -8  -2   4   21.91    1.36
  10   2  -4   24.12    1.19
 -10  -2   4   29.64    1.56
  12   2  -4   54.83    1.63
  14   2  -4   91.86    2.06
  16   2  -4   33.48    1.41
  16   2  -4   35.67    1.94
  18   2  -4   54.16    1.74
  18   2  -4   57.86    2.37
  20   2  -4    1.79    0.63
  20   2  -4    0.94    0.86
  22   2  -4   62.16    1.93
  22   2  -4   64.58    2.56
  24   2  -4   12.02    1.44
  26   2  -4    2.17    0.89
  26   2  -4    1.16    0.91
  28   2  -4    2.13    0.93
  28   2  -4    4.26    1.22
  30   2  -4   46.60    2.46
  30   2  -4   45.40    2.85
  32   2  -4    1.83    0.94
  32   2  -4    2.23    1.12
  34   2  -4    1.60    0.96
  34   2  -4    0.29    0.99
  34   2  -4    0.66    1.17
  36   2  -4    8.30    1.41
  36   2  -4    8.15    1.65
  36   2  -4    9.23    1.74
  38   2  -4    1.07    0.88
  38   2  -4    0.46    1.08
  38   2  -4    2.15    1.24
  40   2  -4   11.73    1.52
  40   2  -4   10.27    1.82
  40   2  -4   12.66    1.96
  42   2  -4  108.03    3.06
  42   2  -4  107.71    4.02
  42   2  -4  112.12    4.21
  44   2  -4   13.50    1.28
  44   2  -4   14.36    1.93
  44   2  -4   15.92    2.06
  46   2  -4    7.71    1.59
  46   2  -4   10.62    1.67
  46  -2   5  105.90    3.29
 -44   2  -5   24.78    2.21
  44  -2   5   23.84    1.99
 -42   2  -5  110.78    4.09
  42  -2   5  115.72    4.06
 -40   2  -5   12.64    1.87
  40  -2   5   13.64    1.94
 -38   2  -5   63.95    3.45
  38  -2   5   69.88    3.57
 -36   2  -5  222.51    6.13
  36  -2   5  222.98    6.15
 -34   2  -5   10.34    1.98
  34  -2   5   10.89    2.01
  34  -2   5   11.38    1.83
 -32   2  -5   93.62    4.18
  32  -2   5   90.07    4.05
  32  -2   5  108.75    3.95
 -30   2  -5    9.27    1.92
  30  -2   5    9.15    1.86
  30  -2   5   13.68    2.07
 -28   2  -5   26.53    2.42
  28  -2   5   25.46    2.40
  28  -2   5   31.51    2.34
 -26   2  -5   36.66    2.56
  26  -2   5   34.30    2.61
  26  -2   5   43.46    2.56
 -24   2  -5   68.43    3.25
 -24   2  -5   58.79    2.75
  24  -2   5   57.81    3.08
  24  -2   5   78.67    3.22
 -22   2  -5   48.71    2.74
 -22   2  -5   41.36    2.32
  22  -2   5   39.86    2.69
  22  -2   5   50.30    2.59
 -20   2  -5  383.54    6.75
 -20   2  -5  329.28    6.01
 -20   2  -5  343.47    5.86
  20  -2   5  372.05    6.23
 -18   2  -5   25.53    1.99
  18  -2   5   25.40    1.94
 -16   2  -5  699.45    7.96
  16  -2   5  674.39    7.92
 -14   2  -5    7.29    1.18
 -12   2  -5   48.05    2.17
 -10   2  -5  673.55    6.90
  -8   2  -5  172.61    3.47
  -6   2  -5  155.52    3.19
  -4   2  -5  306.17    4.24
  -2   2  -5   20.40    1.38
   0   2  -5   69.97    2.09
   2   2  -5 1551.46    8.72
   4   2  -5   10.98    1.16
   6   2  -5  626.52    5.48
   8   2  -5  249.01    3.51
  10   2  -5   18.56    1.28
 -10  -2   5   22.17    1.51
  12   2  -5   69.76    2.01
 -12  -2   5   86.09    2.72
  14   2  -5   38.29    1.62
 -14  -2   5   44.38    2.10
  16   2  -5    9.97    1.13
 -16  -2   5   10.80    1.34
  18   2  -5  217.22    3.50
  18   2  -5  232.50    4.62
  20   2  -5   10.36    1.39
  20   2  -5    7.91    1.00
  20   2  -5    9.52    1.56
  22   2  -5   19.84    1.74
  22   2  -5   16.91    1.32
  22   2  -5   17.88    1.88
  24   2  -5  308.58    5.44
  26   2  -5   13.09    1.61
  26   2  -5   12.85    1.77
  28   2  -5  423.26    6.65
  30   2  -5   16.77    1.83
  30   2  -5   15.04    2.02
  32   2  -5    1.34    0.92
  32   2  -5    1.13    1.18
  34   2  -5   58.23    2.76
  34   2  -5   53.42    3.10
  34   2  -5   58.11    3.32
  36   2  -5   95.43    3.33
  36   2  -5   87.26    3.78
  36   2  -5   92.78    4.07
  38   2  -5   11.41    1.53
  38   2  -5    9.01    1.83
  38   2  -5   10.09    1.86
  40   2  -5  157.32    3.74
  40   2  -5  156.85    4.78
  40   2  -5  160.24    5.00
  42   2  -5   18.21    1.49
  42   2  -5   17.61    2.15
  42   2  -5   19.88    2.32
  44   2  -5   12.62    1.89
  44   2  -5   12.32    1.75
  46   2  -5  126.23    3.81
 -44   2  -6   10.61    1.48
  44  -2   6   12.30    1.54
 -42   2  -6    6.34    1.44
  42  -2   6    5.68    1.33
 -40   2  -6    0.37    0.91
  40  -2   6    1.51    1.02
 -38   2  -6   23.60    2.31
  38  -2   6   25.68    2.36
 -36   2  -6    2.79    1.21
  36  -2   6    2.07    1.12
 -34   2  -6   90.51    4.05
  34  -2   6   88.99    4.04
 -32   2  -6  142.38    4.96
  32  -2   6  136.93    4.92
 -30   2  -6    5.04    1.49
  30  -2   6    4.15    1.36
 -28   2  -6    0.66    0.89
 -28   2  -6    0.75    0.91
  28  -2   6    1.20    1.06
  28  -2   6    1.39    1.01
  28  -2   6    1.28    1.09
 -26   2  -6  131.37    4.63
 -26   2  -6  126.44    4.14
  26  -2   6  111.55    4.35
  26  -2   6  149.97    4.54
  26  -2   6  163.77    4.73
 -24   2  -6   24.27    2.28
 -24   2  -6   20.24    1.93
  24  -2   6   19.02    2.21
  24  -2   6   21.99    2.02
  24  -2   6   25.11    2.19
 -22   2  -6   15.63    1.92
 -22   2  -6   14.52    1.69
  22  -2   6   14.57    2.14
  22  -2   6   16.77    1.82
  22  -2   6   17.16    1.95
 -20   2  -6   15.56    1.80
 -20   2  -6   11.37    1.74
 -20   2  -6   16.30    1.73
  20  -2   6   16.52    1.80
  20  -2   6   13.84    1.82
 -18   2  -6    0.18    0.72
 -18   2  -6    0.62    0.89
 -18   2  -6    0.24    0.71
  18  -2   6    0.23    0.75
 -16   2  -6    5.94    1.32
 -16   2  -6    5.05    1.21
 -16   2  -6    7.63    1.42
  16  -2   6    6.78    1.28
 -14   2  -6  119.80    3.60
 -14   2  -6  116.60    3.53
  14  -2   6  125.08    3.68
 -12   2  -6  288.96    5.20
 -12   2  -6  270.72    5.26
  12  -2   6  293.59    5.37
 -10   2  -6   13.96    1.65
  -8   2  -6    4.65    1.03
  -6   2  -6  196.98    3.96
  -4   2  -6   17.73    1.53
  -2   2  -6  102.83    2.80
   0   2  -6  180.55    3.53
   2   2  -6   56.41    2.10
   4   2  -6   18.53    1.47
   6   2  -6  149.80    3.16
   8   2  -6  224.19    3.79
  10   2  -6    1.69    0.76
  12   2  -6   42.86    1.89
  14   2  -6  148.86    3.17
  16   2  -6  251.94    4.81
  16   2  -6  226.88    3.87
 -16  -2   6  253.22    5.16
  18   2  -6   79.34    2.92
  18   2  -6   73.26    2.37
  18   2  -6   74.39    3.09
 -18  -2   6   80.71    3.11
  20   2  -6  235.74    4.86
  20   2  -6  199.27    3.66
  20   2  -6  200.87    4.77
 -20  -2   6  219.56    5.08
  22   2  -6   19.67    1.81
  22   2  -6   15.30    1.42
 -22  -2   6   17.81    1.84
  24   2  -6    4.58    1.17
 -24  -2   6    4.62    1.29
  26   2  -6   12.57    1.70
 -26  -2   6   14.82    2.09
  28   2  -6   86.51    3.33
  28   2  -6   83.39    3.79
  30   2  -6    7.81    1.47
  30   2  -6    7.78    1.68
  32   2  -6   29.37    2.18
  32   2  -6   29.85    2.69
  34   2  -6   92.66    3.36
  34   2  -6   86.02    4.13
  36   2  -6   98.73    3.32
  36   2  -6   89.66    3.85
  38   2  -6   34.30    2.06
  38   2  -6   30.62    2.64
  38   2  -6   31.77    2.97
  40   2  -6   60.61    2.27
  40   2  -6   52.65    3.03
  40   2  -6   62.31    3.69
  42   2  -6    0.47    0.68
  42   2  -6    1.14    1.14
  42   2  -6    0.46    1.11
  44   2  -6   12.15    1.73
 -42   2  -7   33.17    2.22
  42  -2   7   36.72    2.18
 -40   2  -7   18.10    1.94
  40  -2   7   17.73    1.84
 -38   2  -7  140.28    4.47
  38  -2   7  135.38    4.35
 -36   2  -7   17.14    2.10
  36  -2   7   16.70    2.00
 -34   2  -7   90.63    3.98
  34  -2   7   92.96    3.99
 -32   2  -7   38.78    2.90
  32  -2   7   33.41    2.68
 -30   2  -7   10.62    1.93
  30  -2   7   10.66    1.83
 -28   2  -7  264.34    6.64
 -28   2  -7  274.08    6.16
  28  -2   7  240.87    6.40
  28  -2   7  285.67    6.32
 -26   2  -7    0.65    0.97
 -26   2  -7    0.68    0.93
  26  -2   7   -0.77    0.82
  26  -2   7   -0.19    0.90
 -24   2  -7  156.32    5.05
 -24   2  -7  163.91    4.84
  24  -2   7  141.41    4.95
  24  -2   7  182.22    5.18
 -22   2  -7    0.33    0.78
 -22   2  -7   -0.11    0.80
  22  -2   7    0.12    0.93
  22  -2   7    0.41    0.90
 -20   2  -7   19.75    2.11
 -20   2  -7   21.40    2.04
  20  -2   7   19.03    2.04
 -18   2  -7   33.85    2.47
 -18   2  -7   27.25    2.34
 -18   2  -7   32.16    2.28
  18  -2   7   33.02    2.40
 -16   2  -7  197.84    5.18
 -16   2  -7  179.49    4.80
 -16   2  -7  208.75    5.10
  16  -2   7  185.21    4.99
 -14   2  -7    1.49    0.85
 -14   2  -7    2.94    1.19
 -14   2  -7    1.71    0.86
  14  -2   7    1.51    0.89
 -12   2  -7  339.89    6.42
 -12   2  -7  364.61    6.31
 -12   2  -7  361.62    6.47
  12  -2   7  252.21    5.61
 -10   2  -7   55.58    2.75
 -10   2  -7   59.54    2.76
 -10   2  -7   59.17    2.77
  10  -2   7   47.40    2.59
  -8   2  -7  112.68    3.65
  -8   2  -7  125.01    3.64
  -8   2  -7  127.78    3.86
   8  -2   7  110.88    3.69
  -6   2  -7  143.87    4.00
  -6   2  -7  168.72    4.07
  -6   2  -7  167.80    4.33
   6  -2   7  149.88    4.19
  -4   2  -7   22.07    1.84
  -4   2  -7   22.69    1.88
   4  -2   7   21.63    1.88
  -2   2  -7  244.19    4.61
  -2   2  -7  247.43    5.20
   2  -2   7  230.95    5.12
   0   2  -7   62.46    2.51
   0   2  -7   67.04    2.89
   2   2  -7   85.78    2.79
   4   2  -7   23.18    1.70
   6   2  -7  253.00    4.98
   6   2  -7  276.02    4.65
   8   2  -7    1.35    0.75
   8   2  -7    1.16    0.86
   8   2  -7    1.99    0.84
  10   2  -7  513.36    7.07
  10   2  -7  458.66    6.74
  10   2  -7  497.21    6.10
  12   2  -7    2.42    1.00
  12   2  -7    1.76    0.86
  12   2  -7    1.48    1.12
  14   2  -7   95.75    3.29
  14   2  -7   92.29    2.85
  14   2  -7   95.93    3.55
  16   2  -7  398.86    6.47
  16   2  -7  348.28    5.12
  16   2  -7  372.37    6.58
  18   2  -7   60.11    2.78
  18   2  -7   52.90    2.26
  20   2  -7   92.46    3.42
  20   2  -7   75.26    2.57
  20   2  -7   73.09    3.40
  22   2  -7   34.48    2.37
  24   2  -7    0.17    0.86
  26   2  -7   -0.45    0.89
  28   2  -7  136.75    4.13
  30   2  -7    0.10    0.87
  32   2  -7   97.21    3.46
  34   2  -7    0.28    0.87
  36   2  -7  101.80    3.18
  36   2  -7   88.09    3.81
  38   2  -7   31.36    1.85
  38   2  -7   28.58    2.57
  40   2  -7    6.25    0.91
 -40   2  -8   40.55    2.31
  40  -2   8   40.32    2.18
 -38   2  -8   16.26    1.87
  38  -2   8   18.13    1.81
 -36   2  -8   45.27    2.73
  36  -2   8   46.85    2.70
 -34   2  -8   21.49    2.18
  34  -2   8   19.29    2.08
 -32   2  -8   11.98    2.01
  32  -2   8   10.02    1.82
 -30   2  -8   18.49    2.17
 -30   2  -8   19.41    2.09
  30  -2   8   15.41    2.10
  30  -2   8   17.26    2.05
 -28   2  -8   32.37    2.66
 -28   2  -8   34.98    2.53
  28  -2   8   28.50    2.58
  28  -2   8   41.14    2.76
 -26   2  -8   60.88    3.39
 -26   2  -8   66.35    3.31
  26  -2   8   51.58    3.21
  26  -2   8   69.43    3.43
 -24   2  -8   18.82    2.18
 -24   2  -8   18.35    2.08
  24  -2   8   16.61    2.19
  24  -2   8   19.94    2.25
 -22   2  -8   16.53    2.36
 -22   2  -8   16.89    2.00
  22  -2   8   14.21    2.17
  22  -2   8   18.08    2.17
 -20   2  -8  121.65    4.50
 -20   2  -8  123.48    4.33
  20  -2   8  128.90    4.57
 -18   2  -8    4.17    1.24
 -18   2  -8    3.97    1.46
 -18   2  -8    3.27    1.14
  18  -2   8    3.21    1.30
 -16   2  -8   19.98    2.12
 -16   2  -8   19.34    2.25
 -16   2  -8   20.01    2.06
  16  -2   8   20.78    2.18
 -14   2  -8    0.38    0.86
 -14   2  -8   -0.38    1.00
 -14   2  -8    0.03    0.84
  14  -2   8    1.15    0.94
 -12   2  -8   74.93    3.39
 -12   2  -8   67.95    3.24
 -12   2  -8   75.31    3.36
  12  -2   8   48.14    2.84
 -10   2  -8    2.28    0.96
 -10   2  -8    2.66    1.19
 -10   2  -8    2.68    1.09
  10  -2   8    2.02    1.02
  -8   2  -8  138.44    4.32
  -8   2  -8  140.25    4.16
  -8   2  -8  145.58    4.45
   8  -2   8  127.58    4.26
  -6   2  -8    4.35    1.13
  -6   2  -8    4.65    1.24
  -6   2  -8    6.62    1.43
   6  -2   8    6.15    1.51
  -4   2  -8   23.93    2.01
  -4   2  -8   26.64    2.15
  -4   2  -8   26.12    2.18
   4  -2   8   24.40    2.12
  -2   2  -8    4.11    1.02
   2  -2   8    4.25    1.21
   0   2  -8  163.58    4.47
   0   2  -8  169.70    4.19
   0  -2   8  163.41    4.57
   2   2  -8   34.81    2.27
   2   2  -8   36.51    2.24
  -2  -2   8   36.74    2.47
   4   2  -8    0.53    0.81
   4   2  -8    0.70    0.84
  -4  -2   8    1.34    0.97
   6   2  -8   12.03    1.80
   6   2  -8    9.61    1.60
   6   2  -8   10.02    1.42
   6   2  -8   14.65    2.16
  -6  -2   8   10.11    1.69
   8   2  -8   30.10    2.22
   8   2  -8   25.34    2.16
   8   2  -8   28.62    2.01
   8   2  -8   33.56    2.59
  10   2  -8    8.28    1.52
  10   2  -8    7.76    1.30
  10   2  -8    9.71    1.74
  12   2  -8  339.10    6.28
  12   2  -8  314.86    5.28
  12   2  -8  340.59    6.57
  14   2  -8    0.38    0.85
  14   2  -8    0.91    0.83
  14   2  -8    0.78    1.18
  16   2  -8   37.86    2.51
  16   2  -8   33.59    2.10
  16   2  -8   37.44    2.75
  18   2  -8    7.02    1.45
  18   2  -8    4.71    1.14
  20   2  -8   99.31    3.70
  20   2  -8   78.38    2.70
  22   2  -8  102.55    3.75
  24   2  -8   23.49    2.15
  26   2  -8   28.68    2.28
  28   2  -8    0.52    0.91
  30   2  -8    3.15    1.15
  32   2  -8    1.19    0.99
  32   2  -8    0.46    1.42
  34   2  -8   64.39    2.63
  36   2  -8    4.63    0.98
  38   2  -8    0.46    0.61
 -36   2  -9   64.51    2.77
  36  -2   9   58.94    2.68
 -34   2  -9    2.79    1.05
  34  -2   9    1.93    0.96
 -32   2  -9   17.31    1.97
  32  -2   9   16.90    1.91
 -30   2  -9   14.99    2.14
 -30   2  -9   12.10    1.76
  30  -2   9    8.42    1.62
  30  -2   9   11.97    1.82
 -28   2  -9   12.43    2.03
 -28   2  -9   11.39    1.82
  28  -2   9    9.14    1.68
  28  -2   9   11.76    1.89
 -26   2  -9   31.91    2.58
 -26   2  -9   32.95    2.50
  26  -2   9   25.27    2.36
  26  -2   9   33.40    2.57
 -24   2  -9  137.62    4.78
 -24   2  -9  154.27    4.82
  24  -2   9  126.07    4.68
  24  -2   9  157.15    4.97
 -22   2  -9   17.92    2.44
 -22   2  -9   15.49    2.09
  22  -2   9   15.07    2.34
  22  -2   9   19.49    2.59
 -20   2  -9   88.26    3.94
 -20   2  -9   91.06    3.87
  20  -2   9   90.94    4.00
 -18   2  -9    0.72    0.94
 -18   2  -9    0.32    1.21
 -18   2  -9    1.15    0.97
  18  -2   9    1.03    1.07
 -16   2  -9  125.14    4.56
 -16   2  -9   97.64    4.08
 -16   2  -9  132.12    4.60
  16  -2   9  113.32    4.44
 -14   2  -9  128.43    4.58
 -14   2  -9  112.09    4.23
 -14   2  -9  145.06    4.78
  14  -2   9  104.23    4.25
 -12   2  -9    1.39    0.94
 -12   2  -9    1.76    1.24
 -12   2  -9   -0.13    0.92
  12  -2   9    1.11    1.05
 -10   2  -9  167.40    5.07
 -10   2  -9  160.89    4.82
 -10   2  -9  194.21    5.45
  10  -2   9  144.29    4.86
  -8   2  -9  161.83    4.92
  -8   2  -9  158.40    4.69
  -8   2  -9  190.05    5.36
   8  -2   9  151.26    4.91
  -6   2  -9   11.53    1.91
  -6   2  -9    8.79    1.65
  -6   2  -9   10.49    1.86
   6  -2   9   10.13    1.92
  -4   2  -9   78.37    3.49
  -4   2  -9   73.82    3.31
  -4   2  -9   84.48    3.74
   4  -2   9   75.84    3.58
  -2   2  -9   32.23    2.46
  -2   2  -9   33.56    2.50
   2  -2   9   34.75    2.61
   0   2  -9   33.28    2.55
   0  -2   9   44.52    2.88
   2   2  -9  459.61    7.77
   2   2  -9  461.39    7.10
  -2  -2   9  466.85    7.94
   4   2  -9    1.62    0.98
   4   2  -9    1.65    0.98
   4   2  -9    1.53    1.15
  -4  -2   9    1.87    1.09
   6   2  -9  164.99    4.79
   6   2  -9  147.57    4.10
   6   2  -9  175.89    5.12
  -6  -2   9  150.45    4.55
   8   2  -9   15.13    1.89
   8   2  -9   14.17    1.77
   8   2  -9   18.92    2.44
  10   2  -9    5.30    1.41
  10   2  -9    4.06    1.20
  10   2  -9    6.58    1.73
  12   2  -9  109.81    4.01
  12   2  -9   87.71    3.17
  12   2  -9  107.95    4.11
  14   2  -9  173.34    4.90
  14   2  -9  136.69    3.72
  14   2  -9  162.80    4.92
  16   2  -9   40.41    2.72
  16   2  -9   32.66    2.18
  18   2  -9   79.92    3.45
  20   2  -9  139.78    4.42
  22   2  -9   38.98    2.60
  24   2  -9  196.69    5.01
  26   2  -9   43.84    2.66
  28   2  -9   80.52    3.15
  30   2  -9   -0.61    0.83
  32   2  -9    6.12    1.15
  32   2  -9    5.42    1.67
  34   2  -9   26.49    1.66
 -34   2 -10    7.47    1.49
 -32   2 -10    6.82    1.33
  32  -2  10    6.76    1.32
 -30   2 -10    1.04    0.89
  30  -2  10    0.85    0.91
  30  -2  10    0.89    0.93
 -28   2 -10   32.18    2.35
 -28   2 -10   36.14    2.35
  28  -2  10   32.07    2.38
  28  -2  10   35.54    2.35
 -26   2 -10   33.68    2.44
 -26   2 -10   36.17    2.46
  26  -2  10   28.37    2.35
  26  -2  10   37.46    2.53
 -24   2 -10    0.90    0.86
 -24   2 -10    1.68    1.07
  24  -2  10    0.94    0.90
  24  -2  10    1.02    1.05
 -22   2 -10    8.42    1.76
 -22   2 -10    8.98    1.66
  22  -2  10    8.30    1.75
  22  -2  10   14.40    2.22
 -20   2 -10    0.02    0.87
 -20   2 -10    0.94    1.03
  20  -2  10    0.03    1.02
 -18   2 -10   16.29    2.27
 -18   2 -10   14.63    2.08
  18  -2  10   15.36    2.20
 -16   2 -10  108.48    4.29
 -16   2 -10  138.05    4.73
  16  -2  10  110.83    4.43
 -14   2 -10   81.81    3.78
 -14   2 -10   88.00    3.92
  14  -2  10   66.72    3.57
 -12   2 -10   15.50    2.22
 -12   2 -10   10.70    1.89
 -12   2 -10   19.04    2.53
  12  -2  10   13.15    2.22
 -10   2 -10    0.90    1.04
 -10   2 -10    0.29    1.18
 -10   2 -10    0.72    1.06
  10  -2  10    1.92    1.17
  -8   2 -10   44.43    2.92
  -8   2 -10   37.36    2.80
  -8   2 -10   50.67    3.16
   8  -2  10   42.68    2.99
  -6   2 -10   63.56    3.36
  -6   2 -10   56.62    3.17
   6  -2  10   64.39    3.53
  -4   2 -10    7.14    1.51
  -4   2 -10    6.31    1.54
   4  -2  10   11.59    2.02
  -2   2 -10    0.64    0.97
  -2   2 -10    1.60    1.21
   2  -2  10    2.13    1.28
   0   2 -10   38.44    2.78
   0   2 -10   30.98    2.52
   0   2 -10   40.05    3.00
   0  -2  10   37.73    2.84
   2   2 -10   30.70    2.60
   2   2 -10   26.09    2.39
   2   2 -10   33.43    2.85
  -2  -2  10   29.75    2.61
   4   2 -10  120.73    4.36
   4   2 -10  107.13    3.77
   4   2 -10  136.18    4.81
  -4  -2  10  112.83    4.22
   6   2 -10   20.67    2.27
   6   2 -10   15.73    1.91
   6   2 -10   22.43    2.57
  -6  -2  10   20.72    2.28
   8   2 -10    1.02    1.16
   8   2 -10    0.33    1.04
   8   2 -10    1.24    1.36
  10   2 -10    1.66    1.22
  10   2 -10    1.58    1.08
  10   2 -10    3.42    1.39
  12   2 -10   29.29    2.47
  12   2 -10   21.48    2.04
  12   2 -10   30.42    2.70
  14   2 -10  220.09    5.52
  14   2 -10  162.47    3.90
  16   2 -10   29.01    2.40
  18   2 -10   93.04    3.69
  20   2 -10    7.80    1.56
  22   2 -10    0.30    1.03
  24   2 -10   29.61    2.23
  26   2 -10   18.13    1.86
  28   2 -10    0.43    0.83
  30   2 -10   19.97    1.60
  30   2 -10   23.01    2.42
  32   2 -10   16.21    1.34
  32   2 -10   20.39    2.27
 -28   2 -11  133.72    3.74
  28  -2  11  111.65    3.51
 -26   2 -11    3.20    1.06
  26  -2  11    2.46    0.97
  26  -2  11    2.56    1.04
 -24   2 -11   51.54    2.75
  24  -2  11   44.23    2.62
  24  -2  11   59.74    2.85
 -22   2 -11   13.25    1.94
  22  -2  11   11.71    1.89
  22  -2  11   17.06    2.15
 -20   2 -11   11.98    1.79
 -20   2 -11   11.36    1.82
  20  -2  11   14.19    2.05
 -18   2 -11   16.96    2.27
 -18   2 -11   15.59    2.02
  18  -2  11   17.81    2.36
 -16   2 -11   68.55    3.39
  16  -2  11   62.06    3.32
 -14   2 -11   48.17    2.98
  14  -2  11   41.99    2.93
 -12   2 -11  237.66    5.99
  12  -2  11  164.44    5.19
 -10   2 -11   67.54    3.48
  10  -2  11   57.40    3.34
  -8   2 -11    5.28    1.44
   8  -2  11    5.90    1.56
  -6   2 -11  118.43    4.45
   6  -2  11  105.82    4.30
  -4   2 -11   37.06    2.80
  -4   2 -11   46.58    3.20
   4  -2  11   38.42    2.90
  -2   2 -11  134.42    4.68
  -2   2 -11  151.00    5.09
   2  -2  11  128.06    4.63
   0   2 -11   25.01    2.45
   0   2 -11   28.28    2.70
   0  -2  11   22.25    2.43
   2   2 -11    7.18    1.68
   2   2 -11    4.06    1.59
  -2  -2  11    6.48    1.66
   4   2 -11    2.75    1.27
   4   2 -11    3.82    1.56
  -4  -2  11    4.46    1.49
   6   2 -11   71.48    3.51
   6   2 -11   69.14    3.59
  -6  -2  11   59.22    3.21
   8   2 -11    0.22    0.98
   8   2 -11    2.82    1.39
  10   2 -11  327.60    6.65
  10   2 -11  315.60    6.66
  12   2 -11   23.62    2.28
  14   2 -11    7.13    1.47
  16   2 -11   47.31    2.76
  18   2 -11    4.90    1.32
  20   2 -11   98.96    3.46
  22   2 -11   93.15    3.20
  24   2 -11    2.96    1.00
  26   2 -11    0.48    0.75
  26   2 -11    1.17    1.32
  28   2 -11   51.94    1.94
  28   2 -11   67.73    3.17
  30   2 -11    0.90    1.38
 -24   2 -12    5.37    1.17
 -24   2 -12    7.26    1.32
 -22   2 -12   28.91    2.02
 -22   2 -12   35.98    2.21
  22  -2  12   31.71    2.04
 -20   2 -12   -0.23    0.75
 -20   2 -12    0.11    0.96
  20  -2  12    0.63    0.88
 -18   2 -12   11.70    1.63
 -18   2 -12   13.81    1.89
  18  -2  12   13.61    1.92
 -16   2 -12    6.61    1.42
 -16   2 -12    8.99    1.72
  16  -2  12    7.08    1.46
 -14   2 -12   45.29    2.68
 -14   2 -12   52.54    2.99
  14  -2  12   40.30    2.61
 -12   2 -12    2.63    1.11
 -12   2 -12    2.32    1.35
  12  -2  12    1.36    1.08
 -10   2 -12   81.76    3.47
 -10   2 -12   91.65    3.84
  10  -2  12   61.97    3.20
  -8   2 -12   27.55    2.34
  -8   2 -12   27.45    2.50
   8  -2  12   20.18    2.19
  -6   2 -12    6.53    1.60
  -6   2 -12    8.44    1.79
   6  -2  12    6.38    1.59
  -4   2 -12    6.39    1.49
  -4   2 -12    3.95    1.54
   4  -2  12    4.16    1.40
  -2   2 -12   22.01    2.24
  -2   2 -12   24.64    2.48
   2  -2  12   20.92    2.22
   0   2 -12    2.46    1.23
   0   2 -12    4.17    1.58
   0  -2  12    3.33    1.32
   2   2 -12   28.33    2.39
   2   2 -12   28.44    2.55
  -2  -2  12   24.24    2.31
   4   2 -12    1.95    1.12
   4   2 -12    0.96    1.17
  -4  -2  12    0.27    0.98
   6   2 -12   68.72    3.18
   6   2 -12   72.65    3.45
   8   2 -12    0.67    0.99
   8   2 -12    0.13    1.20
  10   2 -12   14.64    1.83
  12   2 -12    1.47    1.04
  14   2 -12   37.91    2.38
  16   2 -12    9.53    1.47
  18   2 -12   56.60    2.50
  20   2 -12    1.31    0.89
  22   2 -12    2.23    0.84
  22   2 -12    3.19    1.44
  24   2 -12   10.43    1.12
  24   2 -12   12.52    1.91
 -16   2 -13   34.77    1.99
 -16   2 -13   37.40    2.15
  16  -2  13   31.94    2.05
 -14   2 -13   30.65    1.98
 -14   2 -13   29.44    2.05
  14  -2  13   24.25    1.86
 -12   2 -13    6.15    1.26
 -12   2 -13    8.36    1.55
  12  -2  13    5.08    1.21
 -10   2 -13    6.02    1.27
 -10   2 -13    5.04    1.33
  10  -2  13    4.60    1.25
  -8   2 -13   61.82    2.76
  -8   2 -13   70.05    3.05
   8  -2  13   50.45    2.59
  -6   2 -13   20.36    1.96
  -6   2 -13   19.60    2.03
   6  -2  13   16.54    1.82
  -4   2 -13   23.85    2.05
  -4   2 -13   23.59    2.17
   4  -2  13   20.15    1.94
  -2   2 -13   27.58    2.12
  -2   2 -13   32.35    2.35
   2  -2  13   24.03    2.05
   0   2 -13    9.98    1.62
   2   2 -13  143.78    3.91
   2   2 -13  132.23    3.90
  -2  -2  13  116.37    3.60
   4   2 -13   11.46    1.54
   4   2 -13   11.57    1.75
   6   2 -13   22.80    1.92
   8   2 -13    4.79    1.16
   8   2 -13    3.81    1.38
  10   2 -13    1.22    0.88
  10   2 -13    1.10    1.17
  12   2 -13    0.11    0.78
  12   2 -13    1.13    1.10
  14   2 -13   33.12    1.83
  14   2 -13   33.11    2.33
  16   2 -13   10.59    1.27
 -15   3  13   -0.40    0.79
  11  -3 -13   27.05    2.33
  -9   3  13   77.06    2.92
   9  -3 -13   88.08    2.78
  -7   3  13    1.48    1.01
  -5   3  13    4.66    1.25
  -3   3  13   20.15    1.95
  -1   3  13  118.72    3.72
   1   3  13   80.85    3.19
   3   3  13   21.85    2.00
   5   3  13   16.49    1.78
   7   3  13   11.02    1.55
   9   3  13    1.27    0.91
  11   3  13   19.46    1.74
 -23   3  12    2.26    1.03
  23  -3 -12    1.26    1.02
 -21   3  12    2.00    1.03
  21  -3 -12    1.95    1.03
 -19   3  12   24.07    2.18
  19  -3 -12   21.95    2.22
  19  -3 -12   23.65    1.88
  17  -3 -12   21.76    2.23
  17  -3 -12   21.24    1.97
  15  -3 -12   16.37    2.15
  15  -3 -12   19.75    2.00
 -13   3  12    0.83    1.10
  13  -3 -12    1.71    1.34
  13  -3 -12    2.62    1.26
 -11   3  12    2.19    1.23
  -9   3  12   22.10    2.24
  -7   3  12    0.67    1.08
  -5   3  12    2.15    1.25
  -3   3  12    2.95    1.27
  -1   3  12   27.15    2.41
   1   3  12    5.78    1.51
   3   3  12   12.15    1.95
   5   3  12    2.77    1.21
   7   3  12    9.53    1.69
   9   3  12    7.76    1.68
  11   3  12    3.82    1.29
  13   3  12    8.37    1.52
 -13  -3 -12   10.68    1.66
  15   3  12    8.90    1.53
 -15  -3 -12    7.56    1.46
  17   3  12   32.12    2.10
 -17  -3 -12   30.00    2.16
  19   3  12    0.54    0.84
 -19  -3 -12    0.24    0.81
 -29   3  11  104.91    3.49
  29  -3 -11  107.39    3.50
 -27   3  11   -0.11    0.95
  27  -3 -11    1.85    1.05
 -25   3  11   58.69    3.05
  25  -3 -11   60.75    3.14
  25  -3 -11   59.10    2.58
 -23   3  11   33.50    2.59
  23  -3 -11   34.36    2.64
  23  -3 -11   33.10    2.15
 -21   3  11    5.81    1.48
  21  -3 -11    6.53    1.61
  21  -3 -11    9.54    1.65
  19  -3 -11    8.20    1.77
  19  -3 -11   11.06    1.81
  17  -3 -11  211.79    5.83
  17  -3 -11  266.39    5.66
 -15   3  11   30.06    2.56
  15  -3 -11   27.94    2.74
 -13   3  11   64.88    3.36
 -11   3  11   52.25    3.11
  -9   3  11  146.67    4.84
  -7   3  11  189.40    5.50
  -5   3  11   37.65    2.90
  -3   3  11   21.70    2.41
  -1   3  11   81.07    3.86
   1   3  11   26.92    2.59
   3   3  11   19.53    2.37
   5   3  11  160.11    5.16
  -5  -3 -11  178.82    5.16
   7   3  11    3.91    1.39
  -7  -3 -11    4.23    1.44
   9   3  11   26.58    2.51
  -9  -3 -11   34.57    2.61
  11   3  11    2.40    1.26
 -11  -3 -11    3.99    1.36
  13   3  11  274.05    6.31
 -13  -3 -11  327.17    6.78
  15   3  11    9.62    1.76
 -15  -3 -11    9.33    1.75
  17   3  11   70.02    3.22
 -17  -3 -11   82.78    3.54
  19   3  11   20.11    1.98
 -19  -3 -11   23.02    2.18
  21   3  11    5.67    1.32
 -21  -3 -11    6.34    1.42
 -23  -3 -11   22.58    2.06
 -25  -3 -11   95.03    3.35
 -27  -3 -11   42.74    2.30
  35  -3 -10    6.49    1.20
 -33   3  10    0.79    0.94
  33  -3 -10    0.18    0.92
 -31   3  10    6.34    1.38
  31  -3 -10    7.05    1.49
 -29   3  10    0.78    1.06
  29  -3 -10    0.57    1.07
  29  -3 -10   -0.45    0.95
 -27   3  10    4.83    1.48
  27  -3 -10    3.40    1.43
  27  -3 -10    3.29    1.22
 -25   3  10    2.25    1.22
  25  -3 -10    2.12    1.25
  25  -3 -10    2.31    1.22
 -23   3  10    9.24    1.81
  23  -3 -10    9.33    1.95
  23  -3 -10   12.97    1.93
  21  -3 -10   17.32    2.28
  21  -3 -10   26.99    2.53
  19  -3 -10   44.22    3.23
  19  -3 -10   63.45    3.40
 -17   3  10    4.24    1.75
  17  -3 -10    2.84    1.52
 -15   3  10   37.75    2.87
  15  -3 -10   28.79    2.98
 -13   3  10    4.17    1.50
 -11   3  10    3.15    1.68
 -11   3  10    9.14    1.91
  -9   3  10   58.72    3.44
  -9   3  10   73.31    3.68
  -7   3  10   10.20    1.90
  -7   3  10   13.00    2.07
  -5   3  10    1.45    1.30
  -5   3  10    3.46    1.46
  -3   3  10   39.55    2.82
  -3   3  10   47.60    3.21
  -1   3  10   78.47    3.56
  -1   3  10   94.39    4.18
   1   3  10    6.48    1.59
   1   3  10    7.43    1.75
  -1  -3 -10    6.45    1.56
   3   3  10   29.08    2.42
   3   3  10   29.32    2.68
  -3  -3 -10   31.56    2.57
   5   3  10    3.03    1.30
   5   3  10    1.67    1.21
  -5  -3 -10    2.25    1.21
   7   3  10   57.46    2.98
   7   3  10   51.61    3.25
  -7  -3 -10   62.16    3.32
   9   3  10   63.27    3.04
   9   3  10   62.73    3.49
  -9  -3 -10   69.20    3.52
  11   3  10    4.15    1.52
 -11  -3 -10    5.35    1.54
  13   3  10    0.05    1.01
 -13  -3 -10   -0.25    0.96
  15   3  10   11.82    1.96
 -15  -3 -10   13.48    2.13
  17   3  10    1.25    0.86
  17   3  10    1.24    1.12
 -17  -3 -10    1.83    1.15
  19   3  10   14.08    1.72
  19   3  10   17.46    2.24
 -19  -3 -10   14.45    2.07
  21   3  10   45.04    2.51
  21   3  10   58.89    2.99
 -21  -3 -10   60.26    3.22
  23   3  10    0.36    0.70
 -23  -3 -10    0.03    0.89
  25   3  10    3.80    1.03
 -25  -3 -10    4.44    1.37
 -27  -3 -10    7.19    1.50
 -29  -3 -10    1.07    0.95
 -31  -3 -10    5.60    1.20
  39  -3  -9    1.56    0.93
 -37   3   9   23.71    2.09
  37  -3  -9   20.78    1.93
 -35   3   9    9.55    1.66
  35  -3  -9    8.76    1.56
 -33   3   9   13.51    2.00
  33  -3  -9   12.18    1.85
 -31   3   9  153.11    4.89
  31  -3  -9  150.08    4.81
  31  -3  -9  152.65    3.91
 -29   3   9    1.14    1.21
  29  -3  -9    1.22    1.22
  29  -3  -9    1.07    1.06
 -27   3   9   33.12    2.89
  27  -3  -9   30.39    2.85
  27  -3  -9   36.10    2.60
 -25   3   9   13.20    2.15
  25  -3  -9   16.21    2.39
  25  -3  -9   17.29    2.26
  23  -3  -9    3.17    1.45
  23  -3  -9    6.71    1.74
  21  -3  -9  251.14    6.63
  21  -3  -9  336.79    6.86
  19  -3  -9   46.63    3.40
 -17   3   9  156.20    4.91
 -15   3   9   20.49    2.34
 -13   3   9   13.68    2.21
 -13   3   9   16.73    2.30
 -11   3   9    6.85    1.82
 -11   3   9    7.91    1.73
  -9   3   9  149.97    4.77
  -9   3   9  185.18    5.39
  -7   3   9   34.34    2.75
  -7   3   9   45.62    3.06
  -5   3   9   59.76    3.22
  -5   3   9   71.27    3.59
  -3   3   9   86.81    3.57
  -3   3   9   94.83    4.05
  -1   3   9   66.16    3.20
  -1   3   9   71.37    3.60
   1  -3  -9   65.41    3.23
   1   3   9   73.24    3.30
   1   3   9   75.34    3.69
  -1  -3  -9   80.04    3.51
   3   3   9    2.67    1.17
   3   3   9    2.89    1.28
  -3  -3  -9    2.43    1.15
   5   3   9  468.91    7.34
   5   3   9  451.54    8.34
  -5  -3  -9  475.83    8.18
   7   3   9    2.55    1.14
   7   3   9    1.92    1.13
  -7  -3  -9    1.83    1.15
   9   3   9   59.32    3.07
   9   3   9   56.68    2.87
   9   3   9   53.77    3.22
  -9  -3  -9   62.78    3.30
  11   3   9   16.68    1.86
  11   3   9   19.05    2.04
  11   3   9   13.52    2.15
 -11  -3  -9   20.51    2.21
  13   3   9   14.45    2.01
  13   3   9   16.64    1.92
  13   3   9   13.06    2.05
 -13  -3  -9   14.15    2.05
  15   3   9    2.86    1.06
  15   3   9    5.20    1.32
  15   3   9    3.90    1.39
 -15  -3  -9    2.43    1.22
  17   3   9  351.18    6.88
  17   3   9  358.21    5.79
  17   3   9  352.46    7.19
 -17  -3  -9  406.32    7.98
  19   3   9   35.94    2.42
  19   3   9   42.12    2.78
 -19  -3  -9   43.34    2.97
  21   3   9    5.58    1.21
  21   3   9    8.62    1.66
 -21  -3  -9   10.68    1.99
  23   3   9   77.76    3.25
 -23  -3  -9   95.56    4.03
  25   3   9   19.46    1.84
 -25  -3  -9   23.55    2.32
  27   3   9   85.14    3.12
 -27  -3  -9   89.41    3.82
  29   3   9   82.04    2.90
 -29  -3  -9   86.17    3.66
  31   3   9   30.14    1.79
 -31  -3  -9   30.67    2.39
  33   3   9    0.94    0.58
 -33  -3  -9    1.29    0.93
 -35  -3  -9   26.35    1.97
  41  -3  -8   11.25    1.43
 -39   3   8    0.00    1.02
  39  -3  -8    0.61    0.93
 -37   3   8   14.00    1.96
  37  -3  -8   11.68    1.83
 -35   3   8   17.18    2.26
  35  -3  -8   14.49    2.00
  35  -3  -8   17.19    1.83
 -33   3   8    2.10    1.24
  33  -3  -8    1.06    1.22
  33  -3  -8    1.50    1.15
 -31   3   8   56.58    3.39
  31  -3  -8   57.13    3.41
  31  -3  -8   56.71    2.97
 -29   3   8   24.16    2.65
  29  -3  -8   22.96    2.65
  29  -3  -8   25.60    2.46
 -27   3   8   37.69    3.01
  27  -3  -8   37.59    3.03
  27  -3  -8   44.91    3.00
 -25   3   8   11.81    2.20
  25  -3  -8    9.17    1.88
  25  -3  -8   13.74    2.14
  23  -3  -8   19.37    2.54
  23  -3  -8   27.83    2.70
  21  -3  -8  134.87    5.04
  21  -3  -8  173.19    5.11
  19  -3  -8  246.88    7.10
 -17   3   8    7.76    1.71
 -15   3   8   37.06    2.81
 -15   3   8   43.36    2.89
 -13   3   8   31.72    2.59
 -13   3   8   36.44    2.68
 -11   3   8    2.92    1.41
 -11   3   8    2.25    1.19
  -9   3   8   20.44    2.23
  -9   3   8   22.98    2.33
  -7   3   8   35.71    2.53
  -7   3   8   43.21    2.78
  -5   3   8   24.79    2.21
  -5   3   8   25.31    2.31
  -3   3   8    1.61    1.09
  -3   3   8    1.02    0.93
  -1   3   8   36.85    2.36
  -1   3   8   37.36    2.62
   1  -3  -8   35.30    2.35
   1   3   8   10.43    1.66
   1   3   8   10.51    1.72
  -1  -3  -8   11.57    1.73
   3   3   8   86.01    3.21
   3   3   8   82.85    3.58
  -3  -3  -8   82.72    3.33
   5   3   8   40.02    2.41
   5   3   8   42.51    2.41
   5   3   8   40.43    2.70
  -5  -3  -8   42.69    2.59
   7   3   8   51.73    2.71
   7   3   8   55.27    2.63
   7   3   8   49.21    2.89
  -7  -3  -8   51.72    2.81
   9   3   8    0.41    0.64
   9   3   8    0.01    0.81
   9   3   8    0.26    0.83
  -9  -3  -8   -0.01    0.77
  11   3   8   58.96    2.89
  11   3   8   65.53    2.83
  11   3   8   51.11    2.94
 -11  -3  -8   65.64    3.20
  13   3   8   27.69    2.11
  13   3   8   32.50    2.19
  13   3   8   26.21    2.31
 -13  -3  -8   30.56    2.40
  15   3   8   39.67    2.48
  15   3   8   42.80    2.40
  15   3   8   36.56    2.60
 -15  -3  -8   42.21    2.78
  17   3   8   38.30    2.44
  17   3   8   38.11    2.24
  17   3   8   35.87    2.58
 -17  -3  -8   39.50    2.77
  19   3   8   64.74    3.03
  19   3   8   71.95    2.75
  19   3   8   70.73    3.38
 -19  -3  -8   76.62    3.67
  21   3   8    4.22    1.22
  21   3   8    3.55    1.02
 -21  -3  -8    4.16    1.50
  23   3   8    1.48    0.89
 -23  -3  -8    3.49    1.43
  25   3   8    0.76    0.81
 -25  -3  -8    1.20    1.14
  27   3   8   11.64    1.66
 -27  -3  -8   12.40    1.96
  29   3   8   49.67    2.51
 -29  -3  -8   54.30    3.20
  31   3   8    1.16    0.80
 -31  -3  -8    2.69    1.25
  33   3   8   10.27    1.31
 -33  -3  -8   12.03    1.93
  35   3   8   -0.12    0.52
 -35  -3  -8   -0.20    0.82
  37   3   8    2.85    0.64
 -37  -3  -8    4.66    1.21
 -39  -3  -8   20.18    1.75
  43  -3  -7    8.77    1.39
 -41   3   7   14.04    1.86
  41  -3  -7   12.59    1.75
 -39   3   7  142.50    4.56
  39  -3  -7  139.60    4.43
 -37   3   7   65.42    3.48
  37  -3  -7   65.77    3.40
  37  -3  -7   65.76    2.71
 -35   3   7   67.16    3.58
  35  -3  -7   66.27    3.57
  35  -3  -7   72.38    3.10
 -33   3   7   -0.13    1.07
  33  -3  -7    0.26    1.20
  33  -3  -7    0.15    1.09
 -31   3   7   29.24    2.77
  31  -3  -7   25.95    2.64
  31  -3  -7   32.34    2.65
 -29   3   7  126.96    4.83
  29  -3  -7  124.62    4.79
  29  -3  -7  131.79    4.46
 -27   3   7   20.59    2.75
  27  -3  -7   21.95    2.77
  27  -3  -7   24.43    2.62
 -25   3   7   12.81    1.92
  25  -3  -7   14.00    2.15
  25  -3  -7   21.13    2.54
  23  -3  -7    8.10    1.91
  23  -3  -7    9.41    1.88
  21  -3  -7   90.52    4.39
  21  -3  -7  132.44    4.47
 -17   3   7  624.33    8.94
 -17   3   7  744.62    9.48
 -15   3   7   18.06    2.20
 -15   3   7   22.43    2.20
 -13   3   7   36.15    2.51
 -13   3   7   35.39    2.50
 -11   3   7   69.03    3.06
 -11   3   7   74.01    3.27
  -9   3   7  332.89    5.96
  -9   3   7  352.25    6.52
  -7   3   7   15.07    1.90
  -7   3   7   14.78    1.99
  -5   3   7   41.35    2.39
  -5   3   7   42.81    2.56
  -3   3   7  389.43    6.07
  -3   3   7  399.70    6.88
  -1   3   7   30.56    2.04
  -1   3   7   28.46    2.20
   1   3   7   95.13    3.08
   1   3   7   88.22    3.40
  -1  -3  -7   83.19    3.05
   3   3   7  216.22    4.80
   3   3   7  250.55    4.74
   3   3   7  225.78    5.22
  -3  -3  -7  217.06    4.80
   5   3   7  199.65    4.64
   5   3   7  187.80    4.55
   5   3   7  223.11    4.47
   5   3   7  201.47    4.97
  -5  -3  -7  196.92    4.66
   7   3   7   15.16    1.58
   7   3   7   14.78    1.65
   7   3   7   18.57    1.66
   7   3   7   12.35    1.71
  -7  -3  -7   16.75    1.79
   9   3   7  432.59    6.80
   9   3   7  425.88    6.82
   9   3   7  512.16    6.58
   9   3   7  404.08    6.98
  -9  -3  -7  443.27    7.18
  11   3   7  211.43    4.84
  11   3   7  204.36    4.86
  11   3   7  241.01    4.58
  11   3   7  179.54    4.75
 -11  -3  -7  224.59    5.32
 -11  -3  -7  241.89    5.28
  13   3   7   47.06    2.46
  13   3   7   44.73    2.52
  13   3   7   53.62    2.40
  13   3   7   41.22    2.53
 -13  -3  -7   51.77    2.80
  15   3   7   12.58    1.49
  15   3   7   15.01    1.78
  15   3   7   16.79    1.68
  15   3   7   14.24    1.90
 -15  -3  -7   15.37    1.91
  17   3   7   15.51    1.66
  17   3   7   15.58    1.82
  17   3   7   17.62    1.71
  17   3   7   15.31    1.85
 -17  -3  -7   17.62    2.01
  19   3   7   76.30    3.12
  19   3   7   78.27    3.38
  19   3   7   84.06    2.82
  19   3   7   73.83    3.64
 -19  -3  -7   81.91    3.66
  21   3   7  110.42    3.74
  21   3   7  118.33    4.15
  21   3   7  120.13    3.19
 -21  -3  -7  120.34    4.41
  23   3   7   23.77    1.97
  23   3   7   28.97    2.46
 -23  -3  -7   28.72    2.51
  25   3   7   72.34    3.12
  25   3   7   79.01    3.61
 -25  -3  -7   86.56    3.93
  27   3   7   34.24    2.25
  27   3   7   30.81    2.54
 -27  -3  -7   39.21    2.86
  29   3   7    7.42    1.31
  29   3   7    7.79    1.64
 -29  -3  -7    9.32    1.77
  31   3   7  243.50    5.13
  31   3   7  215.79    5.99
 -31  -3  -7  261.28    6.49
  33   3   7    1.19    0.75
 -33  -3  -7    1.21    1.09
  35   3   7    8.65    1.22
 -35  -3  -7   11.90    1.95
  37   3   7    0.94    0.63
 -37  -3  -7    1.63    0.94
 -39  -3  -7    1.37    0.91
 -41  -3  -7   13.05    1.61
  45  -3  -6    4.95    1.10
 -43   3   6   13.79    1.84
  43  -3  -6   13.20    1.78
 -41   3   6   15.57    2.01
  41  -3  -6   15.20    2.06
 -39   3   6   21.40    2.40
  39  -3  -6   15.90    2.03
  39  -3  -6   21.10    1.96
 -37   3   6   22.11    2.54
  37  -3  -6   15.81    2.05
  37  -3  -6   25.44    2.19
 -35   3   6    2.71    1.38
  35  -3  -6    3.80    1.38
  35  -3  -6    3.65    1.36
 -33   3   6   50.92    3.38
  33  -3  -6   46.83    3.26
  33  -3  -6   54.81    3.10
 -31   3   6    3.70    1.33
  31  -3  -6    3.58    1.32
  31  -3  -6    3.91    1.46
 -29   3   6    1.74    1.33
  29  -3  -6    0.92    1.20
  29  -3  -6    2.87    1.43
 -27   3   6   -0.25    0.97
  27  -3  -6    0.76    1.15
  27  -3  -6   -0.09    1.24
 -25   3   6  100.23    4.14
  25  -3  -6  101.60    4.28
  25  -3  -6  136.83    4.48
 -23   3   6   90.05    3.90
  23  -3  -6  110.21    4.04
  21  -3  -6   21.62    2.33
 -19   3   6   81.12    3.49
 -17   3   6   31.64    2.44
 -17   3   6   35.45    2.48
 -15   3   6   90.39    3.39
 -15   3   6   95.56    3.49
 -13   3   6   33.62    2.26
 -13   3   6   36.03    2.39
 -11   3   6   25.79    2.06
  -9   3   6   39.21    2.22
  -7   3   6   27.22    1.89
  -5   3   6    6.77    1.23
  -3   3   6    1.94    0.84
  -1   3   6   11.46    1.44
   1   3   6   36.36    1.89
   3   3   6   73.08    2.44
   5   3   6   87.75    2.64
   7   3   6  123.00    3.03
   9   3   6   40.44    2.42
   9   3   6   45.10    2.00
  -9  -3  -6   39.98    2.25
  11   3   6   68.82    2.60
  11   3   6   71.61    2.73
  11   3   6   83.58    2.58
  11   3   6   58.03    2.65
  13   3   6   45.50    2.23
  13   3   6   44.45    2.30
  13   3   6   52.08    2.13
  13   3   6   36.33    2.20
 -13  -3  -6   55.56    2.58
  15   3   6   89.41    3.05
  15   3   6   94.39    3.23
  15   3   6  111.64    2.96
  15   3   6   79.21    3.05
 -15  -3  -6  118.49    3.74
  17   3   6    4.03    1.01
  17   3   6    5.08    1.22
  17   3   6    5.82    1.05
  19   3   6    7.66    1.31
  19   3   6    6.46    1.32
  19   3   6    7.30    1.14
  21   3   6  117.85    3.63
  21   3   6  129.79    4.06
  21   3   6  134.02    3.17
  23   3   6    0.73    0.65
  23   3   6    0.16    0.86
  25   3   6   28.64    2.04
  25   3   6   28.71    2.33
  27   3   6    0.21    0.62
  27   3   6   -0.44    0.85
  29   3   6    8.56    1.41
  29   3   6    7.69    1.59
  31   3   6    0.55    0.70
  31   3   6    0.71    1.02
  33   3   6   28.88    2.00
  33   3   6   27.60    2.48
  35   3   6   20.43    1.68
  35   3   6   18.27    2.26
  37   3   6    0.36    0.61
  37   3   6    1.21    1.04
  39   3   6   19.98    1.36
 -39  -3  -6   25.23    2.24
 -41  -3  -6    7.74    1.48
 -43  -3  -6   14.25    1.67
  47  -3  -5   43.62    2.24
 -45   3   5   48.03    2.68
  45  -3  -5   50.75    2.64
 -43   3   5  175.80    4.96
  43  -3  -5  174.04    4.83
 -41   3   5   94.85    4.00
  41  -3  -5   91.00    3.82
  41  -3  -5   88.89    3.38
 -39   3   5   46.19    3.16
  39  -3  -5   46.20    3.08
  39  -3  -5   47.74    2.60
 -37   3   5  282.94    6.92
  37  -3  -5  264.35    6.63
  37  -3  -5  300.62    6.00
 -35   3   5   22.24    2.61
  35  -3  -5   22.19    2.55
  35  -3  -5   24.75    2.43
 -33   3   5   -0.23    0.96
  33  -3  -5    0.09    1.16
  33  -3  -5    0.65    1.21
 -31   3   5  160.87    5.31
  31  -3  -5  146.68    5.13
  31  -3  -5  175.47    5.04
 -29   3   5   55.25    3.34
  29  -3  -5   45.36    3.12
  29  -3  -5   48.57    2.98
 -27   3   5   74.02    3.65
  27  -3  -5   62.97    3.45
  27  -3  -5   81.82    3.62
 -25   3   5  360.85    7.21
  25  -3  -5  351.23    7.28
  25  -3  -5  489.73    7.78
 -23   3   5    4.09    1.29
  23  -3  -5    6.33    1.51
 -21   3   5  141.94    4.28
  21  -3  -5  208.85    5.03
 -19   3   5   38.60    2.51
 -17   3   5  672.83    8.12
 -15   3   5   73.85    2.87
 -13   3   5  297.76    5.08
 -11   3   5    8.95    1.34
  -9   3   5  270.07    4.51
  -7   3   5   11.48    1.40
  -5   3   5  984.48    7.92
  -5   3   5  876.72    8.06
  -3   3   5  254.59    4.02
  -3   3   5  227.00    4.08
  -1   3   5   16.96    1.36
  -1   3   5   16.08    1.32
   1   3   5  289.02    4.09
   1   3   5  265.26    4.31
   3   3   5    2.90    0.77
   3   3   5    2.83    0.76
   5   3   5  695.96    6.14
   5   3   5  645.98    6.72
   7   3   5  561.00    5.51
   7   3   5  524.71    6.14
   9   3   5   13.19    1.23
   9   3   5   11.46    1.21
  11   3   5  229.63    3.61
  11   3   5  218.98    4.18
  13   3   5  617.92    5.86
  13   3   5  586.99    6.96
 -13  -3  -5  720.29    8.15
  15   3   5   27.03    1.80
  15   3   5   30.71    1.62
  15   3   5   28.77    1.83
 -15  -3  -5   36.32    2.15
  17   3   5  566.90    6.95
  17   3   5  615.19    7.44
  17   3   5  666.14    6.18
  17   3   5  639.91    7.76
 -17  -3  -5  820.34    9.29
  19   3   5   19.17    1.53
  19   3   5   22.28    1.83
  19   3   5   22.22    1.49
  21   3   5   12.23    1.37
  21   3   5   14.97    1.69
  21   3   5   16.23    1.37
  23   3   5  247.85    4.97
  23   3   5  254.93    5.36
  25   3   5    2.56    0.84
  25   3   5    2.12    1.00
  27   3   5    6.16    1.18
  27   3   5    6.06    1.39
  29   3   5  171.87    4.34
  29   3   5  186.07    5.01
  31   3   5   57.83    2.65
  31   3   5   54.84    3.02
  33   3   5    2.13    0.85
  33   3   5    1.65    1.05
  35   3   5  382.74    6.09
  35   3   5  387.30    7.29
  37   3   5    8.37    1.24
  37   3   5    8.78    1.69
  39   3   5  117.88    2.98
  39   3   5  121.72    4.14
  41   3   5    6.60    1.49
  43   3   5  104.20    3.76
 -45  -3  -5   38.55    2.19
 -47   3   4    0.84    0.91
  47  -3  -4   -0.19    0.85
 -45   3   4    1.04    1.07
  45  -3  -4   -0.48    0.87
 -43   3   4    2.97    1.24
  43  -3  -4    4.19    1.33
 -41   3   4    1.34    1.21
  41  -3  -4    0.86    1.17
  41  -3  -4    1.89    1.07
 -39   3   4   12.30    2.01
  39  -3  -4    9.54    1.76
  39  -3  -4   15.05    1.93
 -37   3   4   38.33    2.97
  37  -3  -4   36.91    2.93
  37  -3  -4   42.59    2.75
 -35   3   4   17.77    2.47
  35  -3  -4   15.50    2.43
  35  -3  -4   18.41    2.26
 -33   3   4    1.06    1.22
  33  -3  -4    1.25    1.25
  33  -3  -4    1.33    1.23
 -31   3   4    9.95    1.89
  31  -3  -4    8.19    1.93
  31  -3  -4    9.17    1.78
 -29   3   4   42.05    2.88
  29  -3  -4   34.95    2.83
  29  -3  -4   41.97    2.83
 -27   3   4   84.10    3.69
  27  -3  -4   78.95    3.71
  27  -3  -4   89.14    3.64
 -25   3   4    4.35    1.35
  25  -3  -4    5.16    1.43
 -23   3   4   17.62    2.00
 -23   3   4   18.33    2.13
  23  -3  -4   29.38    2.33
 -21   3   4    3.49    1.23
 -21   3   4    4.09    1.20
  21  -3  -4    6.23    1.42
 -19   3   4  135.91    3.79
  19  -3  -4  182.93    4.40
 -17   3   4   12.14    1.56
 -15   3   4  243.28    4.46
 -13   3   4   29.92    1.84
 -11   3   4   42.55    1.98
  -9   3   4  126.89    2.91
  -9   3   4  115.79    2.88
  -7   3   4   19.63    1.41
  -7   3   4   18.50    1.30
  -5   3   4  171.72    3.07
  -5   3   4  156.75    3.10
  -3   3   4   78.44    2.09
  -1   3   4  171.65    2.87
  -1   3   4  165.08    3.04
   1   3   4    1.26    0.61
   1   3   4    1.33    0.55
   3   3   4    7.65    0.90
   3   3   4    7.75    0.93
   5   3   4    7.98    0.98
   5   3   4    6.61    0.87
   7   3   4  157.03    2.59
   7   3   4  151.20    2.96
   9   3   4    0.94    0.55
   9   3   4    0.54    0.49
  11   3   4   50.68    1.64
  11   3   4   47.74    1.86
  13   3   4    4.14    0.73
  13   3   4    3.63    0.81
  15   3   4   46.47    1.63
  15   3   4   50.30    2.06
 -15  -3  -4   60.75    2.51
  17   3   4   82.93    2.65
 -17  -3  -4  105.21    3.32
  19   3   4   84.66    2.76
  19   3   4   89.91    2.88
  21   3   4    0.13    0.49
  21   3   4    0.26    0.62
  21   3   4   -0.10    0.60
  23   3   4   18.47    1.47
  23   3   4   18.58    1.67
  23   3   4   22.24    1.82
  25   3   4   24.41    1.70
  25   3   4   23.56    1.95
  27   3   4    3.53    0.94
  27   3   4    4.50    1.13
  29   3   4   86.60    3.04
  29   3   4  100.82    3.64
  31   3   4   57.75    2.57
  31   3   4   65.44    3.15
  33   3   4   22.47    1.77
  33   3   4   23.78    2.23
  35   3   4   45.91    2.31
  35   3   4   44.69    2.79
  37   3   4    0.78    0.73
  37   3   4    0.92    1.06
  39   3   4   15.91    1.43
  39   3   4   17.38    2.13
  41   3   4   35.04    1.63
  41   3   4   39.04    2.67
  43   3   4    0.89    0.97
  45   3   4    0.34    0.88
  49  -3  -3    9.34    1.36
 -47   3   3   11.27    1.64
  47  -3  -3    9.15    1.47
 -45   3   3   -0.19    0.95
  45  -3  -3    0.41    0.95
 -43   3   3    4.09    1.40
  43  -3  -3    3.61    1.36
  43  -3  -3    4.06    1.14
 -41   3   3    4.85    1.64
  41  -3  -3    5.01    1.47
  41  -3  -3    4.79    1.31
 -39   3   3  176.40    5.57
  39  -3  -3  164.34    5.36
  39  -3  -3  189.38    4.89
 -37   3   3    6.39    1.75
  37  -3  -3    4.57    1.62
  37  -3  -3    5.34    1.55
 -35   3   3  301.60    7.12
  35  -3  -3  275.97    6.82
  35  -3  -3  363.45    6.96
 -33   3   3  118.42    4.62
  33  -3  -3  123.26    4.31
 -31   3   3  172.00    5.25
  31  -3  -3  167.57    5.28
  31  -3  -3  198.04    5.21
 -29   3   3  140.02    4.67
  29  -3  -3  117.66    4.37
  29  -3  -3  134.95    4.25
 -27   3   3  249.52    5.86
  27  -3  -3  219.93    5.66
  27  -3  -3  243.31    5.43
 -25   3   3   83.81    3.45
  25  -3  -3   81.27    3.27
 -23   3   3    1.75    1.06
  23  -3  -3    3.57    1.24
 -21   3   3  124.89    3.64
  21  -3  -3  160.18    4.07
 -19   3   3  171.09    3.95
 -17   3   3  144.89    3.46
 -15   3   3    3.39    0.92
 -13   3   3  766.80    6.86
 -13   3   3  601.65    6.38
 -11   3   3  148.91    3.00
 -11   3   3  130.63    2.91
  -9   3   3  102.64    2.42
  -9   3   3   94.78    2.40
  -7   3   3    0.24    0.57
  -7   3   3    0.36    0.50
  -5   3   3   22.45    1.22
  -5   3   3   23.19    1.24
  -3   3   3  652.51    4.81
  -3   3   3  648.47    5.29
  -1   3   3  577.55    4.31
  -1   3   3  553.88    4.74
   1   3   3  706.36    4.55
   1   3   3  665.29    5.09
   3   3   3   81.75    1.62
   3   3   3   74.37    1.79
   5   3   3  110.02    1.79
   5   3   3  102.60    2.08
   7   3   3  235.23    3.14
   9   3   3 2815.51   11.03
  11   3   3   29.89    1.37
  13   3   3    4.15    0.76
  15   3   3  116.24    2.67
 -15  -3  -3  133.26    3.39
  17   3   3   11.49    1.17
 -17  -3  -3   14.22    1.46
  19   3   3    0.93    0.61
  21   3   3  733.27    7.49
  21   3   3  895.57    8.41
  23   3   3    0.25    0.52
  23   3   3    0.37    0.62
  23   3   3    0.64    0.66
  25   3   3   13.52    1.35
  25   3   3   16.62    1.62
  25   3   3   12.48    1.60
  27   3   3  352.43    5.53
  27   3   3  443.85    6.76
  29   3   3  351.81    5.67
  29   3   3  407.11    6.74
  31   3   3  152.58    3.86
  31   3   3  172.49    4.65
  33   3   3   35.57    2.06
  33   3   3   37.65    2.52
  35   3   3    1.09    0.71
  35   3   3    1.22    0.96
  37   3   3    0.87    0.68
  37   3   3    0.09    0.85
  39   3   3    4.03    0.93
  39   3   3    4.62    1.35
  41   3   3   14.65    1.30
  41   3   3   17.23    2.11
  43   3   3   97.51    3.65
  45   3   3    2.51    1.08
  47   3   3   98.93    3.31
 -49   3   2    4.84    1.32
  49  -3  -2    5.43    1.15
 -47   3   2    6.24    1.31
  47  -3  -2    6.94    1.37
 -45   3   2   18.36    2.14
  45  -3  -2   20.44    2.15
 -43   3   2   10.22    1.97
  43  -3  -2   12.18    1.91
  43  -3  -2   10.64    1.61
 -41   3   2    9.27    1.81
  41  -3  -2    9.10    1.76
  41  -3  -2   12.04    1.76
 -39   3   2    3.10    1.28
  39  -3  -2    4.64    1.53
  39  -3  -2    3.38    1.31
 -37   3   2   58.50    3.48
  37  -3  -2   51.76    3.34
  37  -3  -2   58.36    3.13
 -35   3   2    1.99    1.32
  35  -3  -2    1.19    1.23
  35  -3  -2    1.21    1.19
 -33   3   2   51.29    3.25
  33  -3  -2   56.67    3.18
 -31   3   2    0.12    0.96
  31  -3  -2   -0.16    0.83
  31  -3  -2   -0.02    0.96
 -29   3   2    0.33    0.95
  29  -3  -2    1.15    0.99
  29  -3  -2    0.68    0.99
 -27   3   2    3.29    1.23
  27  -3  -2    3.70    1.24
 -25   3   2   92.09    3.53
  25  -3  -2   88.56    3.34
 -23   3   2    8.75    1.50
  23  -3  -2   12.79    1.66
 -21   3   2    3.12    1.06
 -19   3   2   27.12    1.84
 -17   3   2   20.17    1.60
 -15   3   2   23.46    1.57
 -13   3   2   33.51    1.65
 -11   3   2  129.84    2.61
  -9   3   2   31.57    1.42
  -7   3   2  108.21    2.08
  -5   3   2   59.00    1.48
  -5   3   2   57.93    1.58
  -5   3   2   51.77    1.47
  -3   3   2   49.04    1.26
  -3   3   2   50.61    1.39
  -1   3   2   44.54    1.26
   1   3   2  714.01    4.37
   3   3   2   72.96    1.45
   5   3   2   33.04    1.05
   7   3   2   28.27    1.03
   9   3   2   12.77    0.83
  11   3   2  443.63    3.96
  13   3   2  350.66    3.78
 -13  -3  -2  407.55    5.26
  15   3   2    9.21    0.96
 -15  -3  -2   12.70    1.36
  17   3   2  128.35    2.69
 -17  -3  -2  152.95    3.60
  19   3   2    0.19    0.49
  21   3   2   41.22    1.86
  23   3   2   37.53    1.96
  23   3   2   33.65    1.86
  25   3   2   13.83    1.26
  25   3   2   18.48    1.60
  25   3   2   17.81    1.56
  27   3   2    3.38    0.84
  27   3   2    3.21    0.99
  27   3   2    2.21    0.87
  29   3   2   21.32    1.60
  29   3   2   24.18    2.00
  29   3   2   22.04    1.91
  31   3   2    0.41    0.61
  31   3   2    0.51    0.80
  33   3   2   23.01    1.73
  33   3   2   24.49    2.12
  35   3   2   49.70    2.31
  35   3   2   52.03    2.87
  37   3   2   21.00    1.63
  37   3   2   21.63    2.15
  39   3   2    8.38    1.18
  39   3   2    9.63    1.72
  41   3   2    0.12    0.53
  41   3   2    0.17    0.92
  43   3   2   26.45    2.29
  45   3   2   27.33    2.22
  47   3   2   28.90    2.14
 -49   3   1   44.46    2.54
  49  -3  -1   49.56    2.49
 -47   3   1  267.21    5.87
  47  -3  -1  273.52    5.78
 -45   3   1    1.73    1.07
  45  -3  -1    1.31    1.17
 -43   3   1   41.63    2.93
  43  -3  -1   43.99    2.99
  43  -3  -1   43.64    2.47
 -41   3   1    1.53    1.29
  41  -3  -1    2.56    1.30
  41  -3  -1    3.18    1.26
 -39   3   1  114.52    4.58
  39  -3  -1  112.55    4.56
  39  -3  -1  132.39    4.28
 -37   3   1    6.51    1.67
  37  -3  -1    4.14    1.48
  37  -3  -1    5.48    1.49
 -35   3   1   91.27    4.14
  35  -3  -1   86.94    4.10
  35  -3  -1  110.64    4.10
 -33   3   1    4.13    1.38
  33  -3  -1    4.53    1.52
  33  -3  -1    4.77    1.51
 -31   3   1   61.49    3.27
  31  -3  -1   75.24    3.37
 -29   3   1    1.95    1.19
  29  -3  -1    1.86    1.20
  29  -3  -1    2.99    1.20
 -27   3   1  647.32    8.93
 -27   3   1  543.59    7.91
  27  -3  -1  721.17    8.84
 -25   3   1  162.18    4.25
  25  -3  -1  209.19    4.72
 -23   3   1  106.89    3.36
  23  -3  -1  141.40    3.82
 -21   3   1  241.57    4.56
 -19   3   1   30.99    1.86
 -15   3   1   29.63    1.63
 -13   3   1  316.86    4.01
 -11   3   1  170.83    2.79
  -9   3   1  559.81    4.47
  -9   3   1  488.97    5.14
   9  -3  -1  511.50    5.06
  -7   3   1   17.05    1.00
  -7   3   1   16.90    0.93
   7  -3  -1   15.36    1.07
  -5   3   1  614.70    3.72
  -5   3   1  605.18    4.27
   5  -3  -1  562.36    5.00
  -3   3   1   59.41    1.28
   3  -3  -1   56.35    1.64
   1  -3  -1  322.98    3.59
  -1  -3  -1 1880.08    8.32
  -3  -3  -1   29.39    1.14
  -5  -3  -1  109.20    1.94
  -7  -3  -1  321.23    3.14
   9   3   1   60.51    1.18
  11   3   1   35.82    1.07
  13   3   1 1094.15    5.84
 -13  -3  -1 1251.98    8.68
  15   3   1   33.03    1.30
 -15  -3  -1   40.65    1.89
  17   3   1  645.84    5.39
  19   3   1    7.34    0.95
  21   3   1  236.04    3.85
  23   3   1  363.38    5.03
  23   3   1  367.24    5.12
  23   3   1  360.49    5.24
  25   3   1  310.43    4.99
  25   3   1  296.10    4.93
  25   3   1  309.44    5.09
  27   3   1    1.93    0.73
  27   3   1    2.45    0.90
  27   3   1    2.00    0.79
  27   3   1    2.32    0.88
  29   3   1   46.74    2.09
  29   3   1   54.06    2.58
  29   3   1   45.39    2.40
  31   3   1    3.26    0.89
  31   3   1    4.81    1.24
  33   3   1  159.05    3.78
  33   3   1  174.99    4.63
  35   3   1  377.05    5.71
  35   3   1  428.73    7.30
  37   3   1   19.06    1.58
  37   3   1   24.42    2.27
  39   3   1   80.09    2.62
  39   3   1   84.75    3.56
  41   3   1   50.39    1.97
  41   3   1   60.95    3.11
  43   3   1   93.44    3.60
  45   3   1    0.27    0.88
  47   3   1   67.68    2.90
 -49   3   0    0.64    0.87
  49  -3   0    2.17    0.92
 -47   3   0   -0.58    0.88
  47  -3   0   -0.98    0.73
 -45   3   0   10.99    1.86
  45  -3   0   10.77    1.82
 -43   3   0   49.25    3.15
  43  -3   0   50.28    3.13
  43  -3   0   53.22    2.64
 -41   3   0    0.63    0.92
  41  -3   0    0.15    1.05
  41  -3   0    0.97    1.05
 -39   3   0    2.04    1.27
  39  -3   0    1.45    1.28
  39  -3   0    2.32    1.18
 -37   3   0    8.08    1.65
  37  -3   0    6.78    1.60
  37  -3   0   10.93    1.82
 -35   3   0   17.64    2.43
  35  -3   0   16.13    2.44
  35  -3   0   20.21    2.37
 -33   3   0   12.25    1.98
  33  -3   0   15.53    2.29
  33  -3   0   16.14    2.18
 -31   3   0    0.45    0.94
  31  -3   0    1.28    1.09
  31  -3   0    1.13    1.02
 -29   3   0   19.25    2.14
  29  -3   0   15.99    2.28
  29  -3   0   21.90    2.15
 -27   3   0   61.76    3.05
 -27   3   0   52.66    2.85
  27  -3   0   69.96    3.09
 -25   3   0  109.14    3.54
  25  -3   0  139.22    3.93
 -23   3   0   34.23    2.14
  23  -3   0   41.43    2.34
 -21   3   0    4.24    1.08
 -19   3   0    8.37    1.23
 -17   3   0  138.59    3.08
  17  -3   0  200.54    3.53
 -15   3   0  219.94    3.55
  15  -3   0  265.93    3.94
 -13   3   0    7.52    0.95
  13  -3   0    8.09    1.00
 -11   3   0   38.33    1.45
  11  -3   0   39.37    1.57
  -9   3   0  400.52    3.66
  -7   3   0  428.06    3.35
  -7   3   0  412.65    3.70
  -5   3   0   26.01    0.95
  -3   3   0  478.39    3.14
   1  -3   0   39.11    1.01
  11   3   0   47.37    1.07
 -11  -3   0   54.61    1.81
  13   3   0    6.89    0.70
 -13  -3   0   10.44    1.14
  15   3   0  276.23    3.07
  17   3   0  236.28    3.15
  19   3   0   13.16    1.09
  21   3   0    5.96    0.91
  23   3   0   32.55    1.70
  23   3   0   34.48    1.71
  25   3   0  119.73    3.13
  25   3   0  111.28    3.02
  25   3   0  124.31    3.27
  27   3   0   51.82    2.06
  27   3   0   58.29    2.44
  27   3   0   54.85    2.36
  27   3   0   60.70    2.56
  29   3   0   16.84    1.44
  29   3   0   17.51    1.72
  29   3   0   15.51    1.59
  29   3   0   18.35    1.82
  31   3   0    0.39    0.59
  31   3   0    1.55    0.88
  31   3   0    0.86    0.79
  31   3   0    0.76    0.83
  33   3   0   12.50    1.43
  33   3   0   12.59    1.72
  33   3   0   13.69    1.80
  35   3   0   12.55    1.42
  35   3   0   14.40    1.99
  37   3   0    8.90    1.23
  37   3   0    9.04    1.62
  39   3   0    1.64    0.71
  39   3   0    1.94    1.07
  41   3   0    0.91    0.65
  41   3   0    1.12    1.02
  43   3   0   53.87    2.90
  45   3   0   12.29    1.77
  47   3   0    1.02    0.97
  49   3   0    1.21    0.93
 -49   3  -1   40.52    2.38
  49  -3   1   40.88    2.25
 -47   3  -1   70.06    3.18
  47  -3   1   71.21    3.09
 -45   3  -1    0.29    1.02
  45  -3   1   -0.72    0.79
 -43   3  -1   98.30    4.12
  43  -3   1   95.84    4.01
  43  -3   1  102.76    3.41
 -41   3  -1   59.04    3.40
  41  -3   1   58.73    3.39
  41  -3   1   66.01    3.06
 -39   3  -1   90.68    4.12
  39  -3   1   84.91    4.06
  39  -3   1  103.34    3.88
 -37   3  -1   21.63    2.39
  37  -3   1   22.47    2.53
  37  -3   1   27.47    2.51
 -35   3  -1  448.39    8.49
  35  -3   1  407.24    8.16
  35  -3   1  525.54    8.34
 -33   3  -1  189.56    5.55
  33  -3   1  164.26    5.26
  33  -3   1  213.06    5.43
 -31   3  -1    5.78    1.58
  31  -3   1    3.56    1.30
  31  -3   1    5.21    1.42
 -29   3  -1   56.33    3.05
  29  -3   1   65.01    3.09
 -27   3  -1    3.03    1.08
 -27   3  -1    0.79    1.03
  27  -3   1    2.99    1.14
 -25   3  -1  362.41    6.85
 -25   3  -1  301.03    5.61
  25  -3   1  385.28    6.35
 -23   3  -1  366.78    5.85
  23  -3   1  443.10    6.49
 -21   3  -1  252.13    4.63
 -19   3  -1    8.08    1.20
  19  -3   1    8.52    1.09
 -17   3  -1  593.92    6.17
  17  -3   1  609.55    6.05
 -15   3  -1   25.09    1.51
 -13   3  -1  607.29    5.42
 -11   3  -1   23.19    1.25
  -9   3  -1   46.18    1.43
  -9   3  -1   44.32    1.43
  -9   3  -1   41.66    1.12
  -7   3  -1  354.56    3.12
  -7   3  -1  313.79    3.31
  -7   3  -1  285.57    2.85
  -5   3  -1  106.86    1.79
  -5   3  -1   85.16    1.70
  -3   3  -1   25.61    0.86
  -3   3  -1   21.49    1.03
  -1   3  -1 1726.05    5.35
  -1   3  -1 1702.27    7.73
   1  -3   1 2298.52    8.39
   1   3  -1  305.59    3.46
  -1  -3   1  391.60    3.59
   3   3  -1   55.36    1.69
   5   3  -1  563.09    4.99
   7   3  -1   15.44    1.23
   9   3  -1  509.63    5.10
  -9  -3   1  707.92    5.28
  11   3  -1  159.29    1.84
  11   3  -1  153.84    3.01
 -11  -3   1  214.81    3.16
  13   3  -1  305.24    2.88
  13   3  -1  291.75    4.19
  15   3  -1   30.73    1.19
  17   3  -1  469.49    4.39
  19   3  -1   46.16    1.65
  21   3  -1  377.70    4.68
  23   3  -1  124.78    2.96
  23   3  -1  139.70    3.30
  25   3  -1  178.12    3.74
  25   3  -1  168.11    3.66
  25   3  -1  183.96    3.89
  27   3  -1  547.00    6.05
  27   3  -1  595.32    7.07
  27   3  -1  517.71    6.70
  27   3  -1  633.94    7.44
  29   3  -1    1.96    0.78
  29   3  -1    1.85    0.85
  29   3  -1    2.02    0.84
  29   3  -1    2.17    0.96
  31   3  -1   54.79    2.25
  31   3  -1   58.14    2.70
  31   3  -1   43.74    2.43
  31   3  -1   64.85    2.93
  33   3  -1    4.01    0.95
  33   3  -1    4.51    1.26
  33   3  -1    4.27    1.20
  35   3  -1   78.73    2.67
  35   3  -1   86.28    3.47
  35   3  -1   89.87    3.60
  37   3  -1    3.71    0.90
  37   3  -1    4.95    1.36
  37   3  -1    6.90    1.52
  39   3  -1  102.00    2.80
  39   3  -1  112.45    4.04
  41   3  -1    3.18    1.22
  43   3  -1   40.78    2.67
  45   3  -1    1.78    1.05
  47   3  -1  259.25    5.24
  49   3  -1   45.79    2.41
  49  -3   2    5.61    1.10
 -47   3  -2   28.13    2.21
  47  -3   2   26.29    2.06
 -45   3  -2   27.79    2.38
  45  -3   2   26.58    2.26
 -43   3  -2   26.77    2.48
  43  -3   2   22.57    2.32
  43  -3   2   30.70    2.13
 -41   3  -2    0.44    0.97
  41  -3   2    0.70    1.07
  41  -3   2    0.99    1.01
 -39   3  -2   13.18    2.13
  39  -3   2    9.62    1.91
  39  -3   2   12.70    1.93
 -37   3  -2   24.20    2.52
  37  -3   2   23.70    2.49
  37  -3   2   28.16    2.45
 -35   3  -2   57.08    3.35
  35  -3   2   52.37    3.37
  35  -3   2   61.69    3.23
 -33   3  -2   29.58    2.57
  33  -3   2   24.20    2.62
  33  -3   2   31.21    2.52
 -31   3  -2    0.41    0.98
  31  -3   2    0.87    1.00
  31  -3   2    0.53    0.96
 -29   3  -2   25.89    2.34
  29  -3   2   32.69    2.47
 -27   3  -2    3.44    1.17
 -27   3  -2    1.53    1.08
  27  -3   2    4.01    1.21
 -25   3  -2   20.02    1.95
 -25   3  -2   17.94    1.90
  25  -3   2   22.91    2.01
 -23   3  -2   41.98    2.39
  23  -3   2   47.30    2.55
 -21   3  -2   48.05    2.31
 -19   3  -2    0.13    0.68
 -17   3  -2  110.61    2.90
 -15   3  -2    9.10    1.16
 -13   3  -2  286.90    3.92
 -11   3  -2  340.03    3.95
  -9   3  -2    9.05    0.95
  -7   3  -2   17.83    1.00
  -7   3  -2   22.27    1.07
  -5   3  -2   23.67    0.95
  -5   3  -2   28.46    1.09
  -3   3  -2   73.85    1.54
  -1   3  -2  741.56    4.30
   1   3  -2   46.56    1.08
  -1  -3   2   44.99    1.49
   3   3  -2   49.98    1.06
  -3  -3   2   51.36    1.60
   5   3  -2   52.78    1.81
   7   3  -2  107.55    1.53
   7   3  -2   97.59    2.39
  -7  -3   2  120.49    1.94
   9   3  -2   29.74    0.96
   9   3  -2   28.04    1.52
  11   3  -2  124.61    2.85
  13   3  -2   30.58    1.15
  13   3  -2   34.01    1.80
  15   3  -2   20.22    1.08
  15   3  -2   21.68    1.65
  17   3  -2   18.46    1.12
  17   3  -2   20.61    1.65
  19   3  -2   25.99    1.35
  19   3  -2   28.21    1.86
  21   3  -2    3.78    0.75
  23   3  -2   13.53    1.25
  23   3  -2   13.80    1.45
  25   3  -2   66.24    2.44
  25   3  -2   87.73    2.89
  27   3  -2    2.33    0.77
  27   3  -2    2.02    0.78
  27   3  -2    2.15    0.95
  29   3  -2    0.34    0.60
  29   3  -2    0.31    0.72
  29   3  -2   -0.13    0.66
  29   3  -2   -0.28    0.70
  31   3  -2    0.04    0.60
  31   3  -2   -0.25    0.78
  31   3  -2    0.71    0.84
  33   3  -2   46.23    2.17
  33   3  -2   50.59    2.75
  33   3  -2   55.51    2.91
  35   3  -2    0.89    0.73
  35   3  -2    0.71    0.99
  35   3  -2    1.13    1.02
  37   3  -2   48.34    2.10
  37   3  -2   51.46    2.93
  37   3  -2   57.29    3.08
  39   3  -2    2.59    0.80
  39   3  -2    3.68    1.28
  39   3  -2    2.85    1.21
  41   3  -2   11.57    1.80
  41   3  -2   10.04    1.73
  43   3  -2   12.02    1.82
  45   3  -2   19.86    2.07
  47   3  -2    8.66    1.47
 -47   3  -3  104.07    3.53
  47  -3   3  104.42    3.45
 -45   3  -3    4.22    1.32
  45  -3   3    4.31    1.28
 -43   3  -3  107.70    4.11
  43  -3   3   99.26    3.93
  43  -3   3  101.78    3.20
 -41   3  -3   16.33    2.31
  41  -3   3   17.80    2.39
  41  -3   3   16.22    1.89
 -39   3  -3    3.65    1.35
  39  -3   3    3.95    1.36
  39  -3   3    4.68    1.35
 -37   3  -3    0.55    1.02
  37  -3   3    0.96    1.06
  37  -3   3    1.13    1.10
 -35   3  -3    0.98    0.98
  35  -3   3    0.49    0.93
  35  -3   3    0.74    1.03
 -33   3  -3   38.85    2.86
  33  -3   3   37.54    2.94
  33  -3   3   48.50    2.98
 -31   3  -3  189.66    5.49
  31  -3   3  162.75    5.24
  31  -3   3  221.20    5.54
 -29   3  -3  445.40    7.99
  29  -3   3  522.52    8.13
 -27   3  -3  485.44    8.05
 -27   3  -3  460.18    7.54
  27  -3   3  585.03    8.37
 -25   3  -3   18.08    1.90
 -25   3  -3   18.89    1.99
  25  -3   3   21.84    2.12
 -23   3  -3    0.92    0.76
 -23   3  -3    0.82    0.87
  23  -3   3    1.80    0.98
 -21   3  -3  940.83    9.24
  21  -3   3 1039.98   10.00
 -19   3  -3    0.41    0.76
 -17   3  -3    9.22    1.25
 -15   3  -3   99.22    2.70
 -13   3  -3    4.27    0.88
 -11   3  -3   25.00    1.43
  -9   3  -3 2195.79    9.91
  -7   3  -3  177.79    2.71
  -5   3  -3   74.40    1.70
  -3   3  -3   51.52    1.33
  -3   3  -3   65.31    1.69
  -1   3  -3  617.43    4.74
   1   3  -3  529.82    4.23
   3   3  -3  622.43    4.48
  -3  -3   3  702.43    6.15
   5   3  -3   20.28    0.96
  -5  -3   3   23.51    1.33
   7   3  -3    0.56    0.36
   9   3  -3   94.74    1.90
   9   3  -3   90.85    2.49
  11   3  -3  134.26    2.35
  11   3  -3  146.95    3.26
  13   3  -3  757.69    7.25
  15   3  -3    3.09    1.00
  17   3  -3  145.73    3.53
  19   3  -3  175.27    3.94
  21   3  -3  123.70    3.45
  23   3  -3    2.24    0.86
  23   3  -3    3.59    1.24
  25   3  -3   73.14    2.40
  25   3  -3   80.99    2.87
  27   3  -3  222.54    4.06
  27   3  -3  252.30    5.05
  29   3  -3  117.42    3.11
  29   3  -3  124.43    3.80
  31   3  -3  159.25    3.64
  31   3  -3  162.84    4.37
  31   3  -3  177.05    4.65
  33   3  -3   95.66    2.91
  33   3  -3  100.13    3.63
  33   3  -3  111.04    3.92
  35   3  -3  267.84    4.61
  35   3  -3  287.09    6.04
  35   3  -3  307.04    6.30
  37   3  -3    5.86    1.04
  37   3  -3    5.15    1.42
  37   3  -3    5.35    1.46
  39   3  -3  137.70    3.40
  39   3  -3  162.52    4.72
  39   3  -3  166.51    4.80
  41   3  -3    4.96    1.42
  41   3  -3    4.94    1.35
  43   3  -3    3.25    1.24
  43   3  -3    4.68    1.34
  45   3  -3    0.76    0.95
  47   3  -3    9.39    1.46
 -47   3  -4    8.24    1.40
  47  -3   4    6.66    1.12
 -45   3  -4    0.98    0.88
  45  -3   4    1.15    0.82
 -43   3  -4    1.50    0.91
  43  -3   4    0.84    0.88
 -41   3  -4   38.58    2.79
  41  -3   4   40.11    2.77
  41  -3   4   42.05    2.40
 -39   3  -4   15.92    2.18
  39  -3   4   21.07    2.29
  39  -3   4   18.51    2.08
 -37   3  -4    0.44    1.09
  37  -3   4   -0.13    0.96
  37  -3   4    1.67    1.19
 -35   3  -4   52.43    3.25
  35  -3   4   44.17    3.11
  35  -3   4   58.50    3.16
 -33   3  -4   26.82    2.56
  33  -3   4   24.93    2.61
  33  -3   4   30.56    2.50
 -31   3  -4   67.69    3.53
  31  -3   4   62.13    3.58
  31  -3   4   81.77    3.64
 -29   3  -4  109.19    4.23
  29  -3   4  126.24    4.27
 -27   3  -4    7.18    1.62
 -27   3  -4    6.66    1.65
  27  -3   4    9.41    1.77
 -25   3  -4   29.33    2.35
 -25   3  -4   33.17    2.44
  25  -3   4   35.73    2.50
 -23   3  -4   21.33    2.05
 -23   3  -4   23.26    2.07
  23  -3   4   26.20    2.21
 -21   3  -4    0.28    0.77
 -21   3  -4    0.50    0.81
  21  -3   4   -0.37    0.78
 -19   3  -4   89.17    3.04
  19  -3   4   85.74    3.15
 -17   3  -4   72.54    2.66
 -15   3  -4   43.44    2.07
 -13   3  -4    3.52    0.92
 -11   3  -4   36.95    1.76
  -9   3  -4    0.00    0.57
  -7   3  -4  120.27    2.54
  -5   3  -4   15.55    1.13
  -3   3  -4    6.61    0.81
  -7  -3   4   20.36    1.44
  -9  -3   4  140.58    3.29
  11   3  -4   38.45    1.94
 -11  -3   4   43.30    1.99
  13   3  -4   28.12    1.90
  15   3  -4  240.13    4.59
  17   3  -4   12.12    1.61
  19   3  -4  136.71    3.72
  21   3  -4    5.47    1.28
  23   3  -4   20.90    1.51
  23   3  -4   20.68    2.16
  23   3  -4   17.72    1.95
  25   3  -4    3.96    0.93
  25   3  -4    4.80    1.20
  25   3  -4    4.18    1.42
  27   3  -4   85.74    2.74
  27   3  -4   89.27    3.30
  29   3  -4   39.80    2.03
  29   3  -4   38.42    2.50
  31   3  -4    6.60    1.13
  31   3  -4    9.46    1.56
  33   3  -4    1.34    0.76
  33   3  -4    0.65    1.02
  33   3  -4    0.36    1.02
  35   3  -4   13.68    1.41
  35   3  -4   13.61    1.90
  35   3  -4   14.36    1.96
  37   3  -4   31.48    1.74
  37   3  -4   35.87    2.59
  37   3  -4   41.89    2.81
  39   3  -4   12.59    1.87
  39   3  -4   13.82    1.91
  41   3  -4    1.66    1.08
  41   3  -4    2.38    1.17
  43   3  -4    4.31    1.28
  43   3  -4    4.47    1.32
  45   3  -4    0.71    0.98
  45   3  -4    1.18    0.99
  47   3  -4    0.84    0.87
 -45   3  -5   35.29    2.21
  45  -3   5   34.49    2.15
 -43   3  -5  119.32    3.95
  43  -3   5  110.32    3.77
 -41   3  -5    6.87    1.57
  41  -3   5    7.48    1.59
 -39   3  -5  133.70    4.58
  39  -3   5  120.75    4.41
 -37   3  -5    8.89    1.68
  37  -3   5    8.72    1.80
  37  -3   5   11.21    1.75
 -35   3  -5  426.43    8.28
  35  -3   5  391.11    8.04
  35  -3   5  489.94    7.98
 -33   3  -5    2.58    1.23
  33  -3   5    1.54    1.16
  33  -3   5    2.67    1.25
 -31   3  -5   63.74    3.53
  31  -3   5   52.92    3.31
  31  -3   5   73.00    3.46
 -29   3  -5  210.14    5.83
  29  -3   5  246.31    5.91
 -27   3  -5    8.39    1.64
 -27   3  -5    5.82    1.53
  27  -3   5   11.64    1.91
 -25   3  -5    1.91    1.00
 -25   3  -5    1.86    1.18
  25  -3   5    3.42    1.19
 -23   3  -5  288.16    6.25
 -23   3  -5  284.53    5.90
  23  -3   5  314.04    6.28
 -21   3  -5   15.38    1.85
 -21   3  -5   15.44    1.84
  21  -3   5   16.40    2.05
 -19   3  -5   20.79    1.94
 -19   3  -5   23.30    1.98
  19  -3   5   21.14    2.01
 -17   3  -5  606.15    8.08
 -17   3  -5  607.54    7.53
  17  -3   5  537.92    7.46
 -15   3  -5   25.04    1.83
  15  -3   5   25.20    1.93
 -13   3  -5  466.26    6.07
 -11   3  -5  182.54    3.73
  -9   3  -5   10.05    1.28
  -7   3  -5  488.76    5.46
  -5   3  -5  620.43    5.87
  -1   3  -5  268.39    3.61
   1   3  -5   24.08    1.34
   3   3  -5  254.30    3.23
 -11  -3   5   12.13    1.69
 -13  -3   5  317.97    5.52
  15   3  -5   77.03    3.00
 -15  -3   5   81.92    3.00
  17   3  -5  679.82    8.26
 -17  -3   5  757.95    8.95
  19   3  -5   36.39    1.87
  19   3  -5   40.84    2.56
  19   3  -5   40.34    2.46
 -19  -3   5   41.71    2.41
  21   3  -5  132.51    3.27
  21   3  -5  152.75    4.42
  21   3  -5  135.55    4.02
  23   3  -5    4.89    1.03
  23   3  -5    6.39    1.56
  23   3  -5    4.48    1.39
  25   3  -5  381.50    5.58
  25   3  -5  363.68    6.74
  27   3  -5   71.36    2.64
  27   3  -5   73.42    3.25
  27   3  -5   86.86    3.79
  29   3  -5   47.09    2.23
  29   3  -5   50.47    2.93
  31   3  -5  145.79    3.60
  31   3  -5  159.79    4.72
  33   3  -5    0.81    0.76
  33   3  -5    1.98    1.08
  35   3  -5   18.44    1.52
  35   3  -5   22.11    2.29
  35   3  -5   22.25    2.42
  37   3  -5  260.83    5.88
  37   3  -5  280.32    6.09
  39   3  -5   44.91    2.79
  39   3  -5   45.35    2.84
  41   3  -5   87.53    3.49
  41   3  -5   95.30    3.59
  43   3  -5  163.23    4.33
  43   3  -5  174.63    4.42
  45   3  -5   42.92    2.41
  45   3  -5   46.98    2.38
 -43   3  -6   15.30    1.75
  43  -3   6   13.28    1.56
 -41   3  -6    8.98    1.60
  41  -3   6    8.10    1.52
 -39   3  -6   24.35    2.28
  39  -3   6   20.26    2.08
 -37   3  -6    0.72    0.91
  37  -3   6   -0.27    0.89
 -35   3  -6   20.50    2.24
  35  -3   6   18.98    2.24
 -33   3  -6   29.58    2.56
  33  -3   6   28.87    2.73
 -31   3  -6    1.25    0.93
  31  -3   6    0.96    1.05
  31  -3   6    1.76    1.17
 -29   3  -6    9.25    1.64
  29  -3   6   10.65    1.88
  29  -3   6   13.96    2.13
 -27   3  -6    0.44    0.84
 -27   3  -6    0.99    1.16
  27  -3   6   -0.18    0.81
  27  -3   6    0.90    1.08
 -25   3  -6   27.73    2.41
 -25   3  -6   31.92    2.70
  25  -3   6   35.37    2.67
 -23   3  -6    0.43    0.79
 -23   3  -6    0.75    1.02
  23  -3   6    2.50    1.22
 -21   3  -6  132.18    4.36
 -21   3  -6  130.51    4.19
  21  -3   6  127.22    4.22
 -19   3  -6    5.31    1.27
 -19   3  -6    6.46    1.47
  19  -3   6    4.79    1.26
 -17   3  -6    5.50    1.30
 -17   3  -6    5.41    1.33
  17  -3   6    4.33    1.22
 -15   3  -6   93.21    3.39
 -15   3  -6   81.97    3.07
 -15   3  -6   85.33    3.07
  15  -3   6   89.67    3.36
 -13   3  -6   41.24    2.33
 -13   3  -6   41.87    2.26
 -13   3  -6   40.12    2.22
  13  -3   6   41.64    2.39
 -11   3  -6   69.56    2.80
 -11   3  -6   66.45    2.60
 -11   3  -6   63.47    2.65
  11  -3   6   69.84    2.90
  -9   3  -6   38.31    2.02
   9  -3   6   36.51    2.30
  -7   3  -6  113.84    3.04
  -5   3  -6   77.44    2.50
  -3   3  -6   68.13    2.31
  -1   3  -6   35.00    1.75
   1   3  -6    9.98    1.21
   3   3  -6    1.48    0.67
   5   3  -6    5.21    0.85
   7   3  -6   27.40    1.87
   7   3  -6   24.82    1.34
   9   3  -6   37.92    2.01
  11   3  -6   24.04    1.72
  13   3  -6   33.78    1.90
  13   3  -6   34.06    1.99
  13   3  -6   39.62    2.58
  15   3  -6   86.28    2.78
  15   3  -6   92.33    3.49
  15   3  -6   80.90    3.31
  17   3  -6   31.48    1.91
  17   3  -6   33.61    2.50
  17   3  -6   25.54    2.31
 -17  -3   6   32.38    2.24
  19   3  -6   85.63    2.84
  19   3  -6   92.87    3.67
  19   3  -6   75.35    3.36
 -19  -3   6   85.13    3.43
  21   3  -6   14.48    1.58
  21   3  -6   20.82    2.43
  21   3  -6   12.93    1.96
 -21  -3   6   15.32    1.86
  23   3  -6   76.41    2.80
  23   3  -6   78.17    3.52
 -23  -3   6   74.00    3.40
  25   3  -6  108.49    3.28
  25   3  -6  104.14    4.00
 -25  -3   6   89.99    3.80
  27   3  -6    0.71    0.79
  27   3  -6    0.27    0.88
  29   3  -6    2.35    0.89
  29   3  -6    1.48    1.12
  29   3  -6    2.89    1.62
  31   3  -6    4.01    1.03
  31   3  -6    4.74    1.35
  33   3  -6   47.99    2.15
  33   3  -6   51.62    3.07
  35   3  -6    4.60    0.97
  35   3  -6    4.17    1.42
  35   3  -6    4.00    1.42
  37   3  -6   22.02    2.24
  37   3  -6   23.38    2.40
  39   3  -6   17.23    2.09
  39   3  -6   18.22    2.17
  41   3  -6   15.53    1.92
  41   3  -6   16.00    1.92
  43   3  -6   15.34    1.87
  43   3  -6   15.29    1.81
 -41   3  -7   10.75    1.51
  41  -3   7   11.06    1.55
 -39   3  -7    1.30    0.91
  39  -3   7    0.65    0.79
 -37   3  -7    1.96    1.01
  37  -3   7    0.49    0.82
 -35   3  -7   10.53    1.74
  35  -3   7    8.25    1.63
 -33   3  -7    1.21    1.04
  33  -3   7    1.51    0.96
 -31   3  -7  260.64    6.44
  31  -3   7  212.36    6.13
  31  -3   7  260.90    5.89
 -29   3  -7    8.64    1.71
  29  -3   7   11.89    1.90
 -27   3  -7   35.66    2.76
 -27   3  -7   35.35    2.84
  27  -3   7   42.08    2.84
 -25   3  -7   86.72    3.88
 -25   3  -7   87.34    3.85
  25  -3   7  105.84    4.14
 -23   3  -7   25.96    2.42
 -23   3  -7   27.07    2.46
  23  -3   7   32.65    2.57
 -21   3  -7  117.55    4.30
 -21   3  -7  118.37    4.16
  21  -3   7  129.87    4.51
 -19   3  -7   84.92    3.67
 -19   3  -7   77.06    3.39
 -19   3  -7   78.40    3.29
  19  -3   7   87.74    3.74
 -17   3  -7   13.85    1.90
 -17   3  -7   13.37    1.82
 -17   3  -7   12.62    1.77
  17  -3   7   15.92    1.95
 -15   3  -7   14.41    1.88
 -15   3  -7   12.15    1.68
 -15   3  -7   15.09    1.74
 -13   3  -7   50.01    2.74
 -13   3  -7   41.02    2.43
 -13   3  -7   49.01    2.59
 -11   3  -7  207.32    4.99
 -11   3  -7  202.53    4.56
 -11   3  -7  211.37    4.98
  -9   3  -7  425.55    6.90
  -9   3  -7  428.56    6.32
  -9   3  -7  442.20    7.07
  -7   3  -7   16.47    1.70
  -7   3  -7   16.31    1.81
  -7   3  -7   16.01    1.65
  -7   3  -7   17.04    1.76
  -5   3  -7  187.32    4.46
  -5   3  -7  181.77    4.46
  -5   3  -7  202.87    4.20
  -5   3  -7  202.09    4.82
   5  -3   7  193.58    4.86
  -3   3  -7  201.35    4.51
  -3   3  -7  204.27    4.64
  -3   3  -7  224.23    4.26
  -3   3  -7  236.99    5.20
   3  -3   7  215.76    5.05
  -1   3  -7   76.71    2.89
  -1   3  -7   77.53    2.97
  -1   3  -7   87.17    2.74
   1  -3   7   79.99    3.19
   1   3  -7   28.08    1.93
   1   3  -7   32.35    2.10
  -1  -3   7   38.91    2.39
   3   3  -7  350.94    5.73
   3   3  -7  350.60    5.87
   3   3  -7  363.43    4.91
   3   3  -7  408.70    6.98
  -3  -3   7  344.64    6.06
   5   3  -7   38.20    2.11
   5   3  -7   37.90    2.22
   5   3  -7   39.67    1.84
   5   3  -7   44.38    2.70
   7   3  -7   11.95    1.48
   7   3  -7   12.32    1.58
   7   3  -7   15.00    1.34
   7   3  -7   12.82    1.88
   9   3  -7  314.65    5.38
   9   3  -7  322.96    5.67
   9   3  -7  306.76    4.17
   9   3  -7  357.35    6.65
  11   3  -7   68.86    2.73
  11   3  -7   67.52    2.84
  11   3  -7   74.74    3.32
  13   3  -7   34.78    2.08
  13   3  -7   41.19    2.66
  15   3  -7   17.54    1.73
  15   3  -7   22.29    2.32
  17   3  -7  695.00    8.00
  17   3  -7  716.24    9.57
  17   3  -7  578.14    8.79
  19   3  -7  146.65    3.86
  19   3  -7  147.52    4.62
  19   3  -7  108.02    4.21
  21   3  -7  101.79    3.32
  21   3  -7  101.89    4.01
  21   3  -7   84.40    4.21
  23   3  -7    9.93    1.43
  23   3  -7   10.80    2.04
  25   3  -7   15.22    1.69
  27   3  -7   20.19    1.77
  29   3  -7  124.24    3.42
  29   3  -7  121.61    4.32
  29   3  -7  157.37    5.12
  31   3  -7   28.23    1.84
  31   3  -7   28.14    2.59
  31   3  -7   35.66    3.01
  33   3  -7    0.53    0.71
  33   3  -7   -0.13    1.07
  35   3  -7   56.94    3.11
  35   3  -7   67.52    3.34
  37   3  -7   57.36    3.00
  37   3  -7   66.48    3.19
  39   3  -7  127.46    3.99
  39   3  -7  139.50    4.09
  41   3  -7   12.37    1.67
  41   3  -7   14.49    1.67
 -39   3  -8   20.16    1.74
  39  -3   8   18.42    1.90
 -37   3  -8    3.22    1.09
  37  -3   8    2.71    1.02
 -35   3  -8    0.16    0.80
  35  -3   8    0.04    0.85
 -33   3  -8    9.65    1.62
  33  -3   8    8.00    1.57
 -31   3  -8    2.03    1.08
  31  -3   8    0.29    0.98
  31  -3   8    1.78    1.07
 -29   3  -8   52.12    3.06
  29  -3   8   54.39    3.04
 -27   3  -8   11.55    1.97
  27  -3   8   18.23    2.42
 -25   3  -8    1.02    1.00
  25  -3   8    1.18    1.14
 -23   3  -8    2.57    1.20
 -23   3  -8    3.43    1.37
  23  -3   8    2.99    1.30
 -21   3  -8    3.45    1.19
 -21   3  -8    3.13    1.39
 -21   3  -8    5.20    1.37
  21  -3   8    1.71    1.11
 -19   3  -8   72.52    3.52
 -19   3  -8   62.63    3.28
 -19   3  -8   68.63    3.26
  19  -3   8   70.53    3.59
 -17   3  -8   37.05    2.63
 -17   3  -8   33.76    2.59
 -17   3  -8   37.29    2.56
  17  -3   8   35.03    2.71
 -15   3  -8   41.14    2.71
 -15   3  -8   34.23    2.49
 -15   3  -8   39.47    2.61
  15  -3   8   33.56    2.63
 -13   3  -8   26.53    2.24
 -13   3  -8   23.86    2.17
 -13   3  -8   28.48    2.26
  13  -3   8   20.28    2.18
 -11   3  -8   59.16    3.03
 -11   3  -8   54.98    2.78
 -11   3  -8   65.41    3.15
  11  -3   8   47.95    2.92
  -9   3  -8   -0.03    0.70
  -9   3  -8   -0.32    0.81
  -9   3  -8    0.48    0.88
   9  -3   8    0.20    0.88
  -7   3  -8   48.27    2.68
  -7   3  -8   47.74    2.52
  -7   3  -8   54.56    2.93
   7  -3   8   48.32    2.91
  -5   3  -8   41.27    2.44
  -5   3  -8   41.83    2.35
  -5   3  -8   44.43    2.69
   5  -3   8   40.90    2.72
  -3   3  -8   75.43    3.12
  -3   3  -8   73.08    3.23
  -3   3  -8   74.68    2.85
   3  -3   8   75.92    3.40
  -1   3  -8    9.37    1.41
  -1   3  -8   10.50    1.72
  -1   3  -8   13.08    1.59
   1  -3   8    9.74    1.70
   1   3  -8   34.53    2.26
   1   3  -8   33.85    2.35
   1   3  -8   33.32    2.08
   1   3  -8   42.66    2.80
  -1  -3   8   36.06    2.50
   3   3  -8    0.84    0.81
   3   3  -8    0.20    0.88
   3   3  -8    0.45    0.79
   3   3  -8    0.82    1.05
  -3  -3   8    1.01    0.98
   5   3  -8   25.61    2.04
   5   3  -8   25.70    2.14
   5   3  -8   24.87    1.78
   5   3  -8   29.64    2.55
  -5  -3   8   23.53    2.16
   7   3  -8   32.89    2.19
   7   3  -8   36.40    2.38
   7   3  -8   31.42    1.85
   7   3  -8   39.13    2.79
   9   3  -8   22.40    1.95
   9   3  -8   17.81    1.90
   9   3  -8   17.84    1.53
   9   3  -8   22.87    2.38
  11   3  -8    2.01    0.96
  11   3  -8    3.02    1.39
  13   3  -8   31.12    2.16
  13   3  -8   32.59    2.67
  15   3  -8   43.56    2.47
  15   3  -8   43.35    2.96
  17   3  -8    8.68    1.49
  17   3  -8    9.53    1.95
  19   3  -8  264.70    5.33
  19   3  -8  253.13    6.07
  21   3  -8  132.74    3.86
  21   3  -8  136.45    4.64
  23   3  -8   20.37    1.86
  25   3  -8   10.61    1.52
  27   3  -8   41.62    2.19
  27   3  -8   50.70    3.38
  29   3  -8   25.99    1.79
  29   3  -8   25.70    2.53
  29   3  -8   37.57    3.07
  31   3  -8   55.11    2.14
  31   3  -8   54.17    3.12
  31   3  -8   65.39    3.60
  33   3  -8    0.45    1.13
  33   3  -8    3.18    1.60
  35   3  -8   16.73    2.03
  35   3  -8   16.35    2.01
  37   3  -8   11.45    1.66
  37   3  -8   12.22    1.73
  39   3  -8    0.38    0.96
  39   3  -8    1.46    0.95
 -35   3  -9   25.07    1.89
  35  -3   9   23.54    1.97
 -33   3  -9    0.96    0.77
  33  -3   9    0.44    0.86
 -31   3  -9   27.69    2.19
  31  -3   9   28.82    2.16
 -29   3  -9   80.99    3.45
  29  -3   9   85.64    3.44
 -27   3  -9   86.82    3.67
  27  -3   9   97.22    3.83
 -25   3  -9   23.75    2.26
  25  -3   9   26.72    2.43
 -23   3  -9  100.88    4.03
 -23   3  -9   95.38    3.75
  23  -3   9  113.27    4.36
 -21   3  -9    6.64    1.45
 -21   3  -9    7.52    1.59
  21  -3   9   10.01    1.93
 -19   3  -9   39.85    2.75
 -19   3  -9   40.02    2.74
  19  -3   9   45.53    3.11
 -17   3  -9  352.74    7.29
 -17   3  -9  300.10    6.26
 -17   3  -9  375.88    7.32
  17  -3   9  358.62    7.63
 -15   3  -9    4.43    1.28
 -15   3  -9    4.53    1.35
 -15   3  -9    5.61    1.46
  15  -3   9    3.91    1.38
 -13   3  -9   15.47    2.13
 -13   3  -9    9.94    1.72
 -13   3  -9   15.75    2.13
  13  -3   9   11.01    2.10
 -11   3  -9   16.34    1.98
 -11   3  -9   14.64    1.98
 -11   3  -9   17.23    2.11
  11  -3   9   14.66    2.32
  -9   3  -9   59.06    3.09
  -9   3  -9   48.12    2.71
  -9   3  -9   62.99    3.28
   9  -3   9   49.97    3.13
  -7   3  -9    2.05    1.07
  -7   3  -9    1.48    1.04
  -5   3  -9  428.31    7.55
  -5   3  -9  408.49    6.55
   5  -3   9  444.42    8.16
  -3   3  -9    1.49    0.97
   3  -3   9    3.07    1.26
  -1   3  -9   68.89    3.25
  -1   3  -9   66.42    2.86
  -1   3  -9   83.67    3.91
   1  -3   9   74.33    3.57
   1   3  -9   65.88    3.13
   1   3  -9   58.90    3.21
   1   3  -9   68.63    2.81
   1   3  -9   82.58    3.88
  -1  -3   9   71.42    3.46
   3   3  -9   87.24    3.47
   3   3  -9   83.55    3.62
   3   3  -9   81.25    2.92
   3   3  -9  103.50    4.25
  -3  -3   9   84.49    3.63
   5   3  -9   70.28    3.17
   5   3  -9   62.05    3.19
   5   3  -9   56.37    2.48
   5   3  -9   74.04    3.73
  -5  -3   9   63.66    3.24
   7   3  -9   39.39    2.55
   7   3  -9   37.85    2.61
   7   3  -9   43.77    3.09
   9   3  -9  175.54    4.67
   9   3  -9  192.78    5.51
  11   3  -9    8.72    1.57
  11   3  -9   10.08    1.97
  13   3  -9   14.57    1.92
  13   3  -9   16.08    2.32
  15   3  -9   17.10    1.93
  15   3  -9   19.54    2.54
  17   3  -9  150.49    4.21
  17   3  -9  152.78    4.90
  19   3  -9   46.69    2.59
  19   3  -9   47.85    3.16
  21   3  -9  258.94    5.21
  23   3  -9    5.21    1.20
  25   3  -9   14.37    1.58
  27   3  -9   31.79    1.88
  27   3  -9   35.41    2.75
  27   3  -9   45.43    3.23
  29   3  -9    1.68    0.77
  29   3  -9    1.31    1.13
  29   3  -9    1.24    1.47
  31   3  -9  142.39    4.38
  31   3  -9  172.28    4.95
  33   3  -9   12.26    1.82
  33   3  -9   14.35    2.07
  35   3  -9    9.86    1.58
  35   3  -9    9.33    1.56
  37   3  -9   22.72    1.99
 -33   3 -10   21.11    1.68
 -31   3 -10    4.75    1.09
 -31   3 -10    4.94    1.17
 -29   3 -10    3.31    1.07
  29  -3  10    3.70    1.13
 -27   3 -10    7.05    1.41
  27  -3  10    7.41    1.49
 -25   3 -10    3.15    1.07
  25  -3  10    5.04    1.38
 -23   3 -10    0.06    0.84
  23  -3  10    1.25    1.05
 -21   3 -10   57.47    3.09
  21  -3  10   65.18    3.38
 -19   3 -10   15.06    2.02
 -19   3 -10   16.09    2.00
  19  -3  10   18.71    2.49
 -17   3 -10    0.64    0.96
  17  -3  10    1.56    1.17
 -15   3 -10   12.27    1.99
  15  -3  10    9.75    1.88
 -13   3 -10    0.30    0.89
  13  -3  10    0.46    1.08
 -11   3 -10    5.17    1.47
  11  -3  10    4.70    1.54
  -9   3 -10   68.43    3.40
  -9   3 -10   48.14    2.71
   9  -3  10   54.72    3.32
  -7   3 -10   52.49    3.02
  -7   3 -10   43.19    2.59
   7  -3  10   54.02    3.28
  -5   3 -10    3.17    1.25
  -5   3 -10    1.11    1.06
  -5   3 -10    3.13    1.55
   5  -3  10    2.63    1.32
  -3   3 -10   30.13    2.49
  -3   3 -10   22.16    2.12
  -3   3 -10   36.14    3.02
   3  -3  10   28.60    2.64
  -1   3 -10    5.74    1.36
  -1   3 -10    6.51    1.41
  -1   3 -10    8.66    1.88
   1  -3  10    7.34    1.69
   1   3 -10   90.60    3.70
   1   3 -10   72.97    2.90
   1   3 -10  101.79    4.37
  -1  -3  10   85.73    3.84
   3   3 -10   46.87    2.83
   3   3 -10   52.50    3.36
  -3  -3  10   41.53    2.87
   5   3 -10    2.99    1.27
   5   3 -10    4.21    1.65
  -5  -3  10    3.86    1.42
   7   3 -10   11.81    1.86
   7   3 -10   16.25    2.35
   9   3 -10   75.17    3.34
   9   3 -10   76.21    3.81
  11   3 -10    6.61    1.50
  11   3 -10    6.99    1.89
  13   3 -10    3.09    1.21
  13   3 -10    4.08    1.63
  15   3 -10   34.56    2.35
  15   3 -10   34.41    2.82
  17   3 -10    4.19    1.25
  17   3 -10    2.28    1.45
  19   3 -10   47.49    2.52
  21   3 -10   18.54    1.77
  23   3 -10    8.50    1.27
  23   3 -10    9.58    2.08
  25   3 -10    2.14    0.80
  25   3 -10    2.49    1.53
  27   3 -10    3.26    1.32
  27   3 -10    6.62    1.77
  29   3 -10    0.36    1.07
  29   3 -10    0.19    1.22
  31   3 -10    7.51    1.45
  31   3 -10   10.40    1.82
  33   3 -10   -0.26    0.86
 -27   3 -11   38.13    2.12
 -27   3 -11   47.36    2.31
  27  -3  11   41.56    2.18
 -25   3 -11   92.30    3.21
 -25   3 -11  117.38    3.58
  25  -3  11   94.94    3.26
 -23   3 -11   22.82    1.98
 -23   3 -11   30.14    2.25
  23  -3  11   24.41    2.10
 -21   3 -11    6.55    1.39
  21  -3  11    5.82    1.39
 -19   3 -11   21.06    2.03
  19  -3  11   20.57    2.11
 -17   3 -11   69.61    3.21
  17  -3  11   69.22    3.33
 -15   3 -11    8.08    1.60
  15  -3  11    6.58    1.55
 -13   3 -11  294.19    6.34
 -13   3 -11  347.87    7.26
  13  -3  11  232.97    5.96
 -11   3 -11    3.67    1.26
 -11   3 -11    4.22    1.54
  11  -3  11    2.16    1.22
  -9   3 -11   31.74    2.52
  -9   3 -11   34.61    2.89
   9  -3  11   23.89    2.41
  -7   3 -11    4.23    1.32
  -7   3 -11    6.56    1.72
   7  -3  11    4.75    1.50
  -5   3 -11  166.60    4.83
  -5   3 -11  191.97    5.65
   5  -3  11  155.75    5.00
  -3   3 -11   20.18    2.16
  -3   3 -11   22.04    2.56
   3  -3  11   19.38    2.26
  -1   3 -11   26.75    2.30
  -1   3 -11   33.84    2.88
   1  -3  11   25.10    2.42
   1   3 -11   80.68    3.48
   1   3 -11   89.73    4.07
  -1  -3  11   74.91    3.56
   3   3 -11   23.00    2.19
   3   3 -11   29.54    2.77
   3   3 -11   25.23    2.60
  -3  -3  11   20.16    2.22
   5   3 -11   37.73    2.55
   5   3 -11   39.05    2.94
   7   3 -11  188.99    4.87
   7   3 -11  194.52    5.52
   9   3 -11  156.18    4.40
   9   3 -11  150.04    4.88
  11   3 -11   52.92    2.76
  11   3 -11   50.42    3.11
  13   3 -11   66.04    2.91
  13   3 -11   62.60    3.29
  15   3 -11   29.19    2.16
  15   3 -11   29.23    2.53
  17   3 -11  222.94    4.55
  19   3 -11    7.63    1.23
  19   3 -11    9.51    2.09
  21   3 -11    7.04    1.12
  21   3 -11    9.97    2.02
  23   3 -11   31.67    1.55
  23   3 -11   42.11    2.93
  25   3 -11   84.14    3.58
  27   3 -11    0.54    1.03
  27   3 -11    0.74    1.25
 -23   3 -12    0.11    0.67
 -21   3 -12    1.30    0.83
 -21   3 -12    0.62    0.91
  21  -3  12    0.25    0.84
 -19   3 -12    0.38    0.73
 -19   3 -12    1.02    0.97
  19  -3  12   -0.45    0.80
 -17   3 -12   32.66    2.11
 -17   3 -12   34.53    2.34
  17  -3  12   30.07    2.16
 -15   3 -12    8.78    1.46
 -15   3 -12    8.27    1.64
  15  -3  12    6.44    1.45
 -13   3 -12    8.65    1.43
 -13   3 -12   11.76    1.90
  13  -3  12    8.53    1.54
 -11   3 -12    5.67    1.29
 -11   3 -12    5.05    1.60
  11  -3  12    4.43    1.34
  -9   3 -12   10.77    1.59
  -9   3 -12   13.53    2.14
   9  -3  12    9.65    1.77
  -7   3 -12   12.30    1.66
  -7   3 -12   12.05    1.93
   7  -3  12   12.15    1.85
  -5   3 -12    3.84    1.22
  -5   3 -12    4.05    1.47
   5  -3  12    2.23    1.19
  -3   3 -12   12.66    1.81
  -3   3 -12   16.49    2.30
   3  -3  12   13.59    1.98
  -1   3 -12    5.23    1.27
  -1   3 -12    7.59    1.75
   1  -3  12    5.67    1.44
   1   3 -12   30.86    2.23
   1   3 -12   29.00    2.54
  -1  -3  12   24.77    2.22
   3   3 -12    3.32    1.18
   3   3 -12    5.60    1.59
   5   3 -12    1.85    1.03
   5   3 -12    1.56    1.32
   5   3 -12    1.98    1.35
   7   3 -12    0.60    0.93
   7   3 -12    0.59    1.27
   7   3 -12   -0.47    1.11
   9   3 -12   19.66    1.81
   9   3 -12   17.64    2.22
   9   3 -12   20.52    2.33
  11   3 -12    3.30    1.07
  11   3 -12    3.40    1.43
  11   3 -12    2.47    1.37
  13   3 -12    1.82    0.94
  13   3 -12    3.40    1.56
  15   3 -12   14.39    1.47
  15   3 -12   19.92    2.32
  17   3 -12   19.39    1.42
  17   3 -12   23.63    2.38
  19   3 -12   30.24    2.49
  21   3 -12    2.19    1.31
  23   3 -12    4.06    1.39
 -13   3 -13   74.73    2.49
 -13   3 -13   78.26    2.85
  13  -3  13   64.80    2.96
 -11   3 -13   23.00    1.70
 -11   3 -13   22.37    1.90
  11  -3  13   18.26    1.70
  -9   3 -13    3.34    1.00
  -9   3 -13    2.76    1.16
   9  -3  13    2.88    1.03
  -7   3 -13   19.61    1.67
  -7   3 -13   18.61    1.87
   7  -3  13   13.98    1.66
  -5   3 -13   18.25    1.65
  -5   3 -13   21.80    2.00
   5  -3  13   15.34    1.70
  -3   3 -13   27.95    1.90
  -3   3 -13   24.96    2.13
   3  -3  13   20.94    1.84
  -1   3 -13   88.80    2.82
  -1   3 -13   88.86    3.28
   1  -3  13   71.80    2.82
   1   3 -13  133.64    3.33
   1   3 -13  125.30    3.77
   3   3 -13   21.08    1.69
   3   3 -13   18.22    1.95
   5   3 -13    4.55    1.00
   5   3 -13    4.20    1.34
   7   3 -13   -0.01    0.69
   7   3 -13    0.89    1.09
   9   3 -13   80.64    2.28
  11   3 -13   30.81    1.47
 -12   4  13    0.85    0.78
  -6   4  13    6.87    1.32
  -4   4  13    3.71    1.11
  -2   4  13   22.05    1.92
   0   4  13    1.63    1.00
   2   4  13   24.62    1.94
   4   4  13    9.40    1.43
   6   4  13    1.97    0.93
 -22   4  12    8.31    1.31
 -20   4  12    9.57    1.42
 -18   4  12   72.06    2.94
  18  -4 -12   82.24    2.80
 -16   4  12    4.53    1.19
  16  -4 -12    5.46    1.32
 -14   4  12   85.50    3.17
  14  -4 -12   99.70    3.30
 -12   4  12  106.73    3.59
 -10   4  12   17.80    2.02
  -8   4  12   44.78    2.68
  -6   4  12   55.60    2.97
  -4   4  12    1.23    1.11
  -2   4  12  131.16    4.27
   0   4  12   84.86    3.55
   2   4  12    5.06    1.35
   4   4  12   74.10    3.30
   6   4  12    1.35    1.08
   8   4  12    0.07    0.88
  10   4  12  212.82    5.01
  12   4  12   12.44    1.70
  14   4  12    9.81    1.52
  16   4  12    8.69    1.38
 -28   4  11    4.59    1.08
 -26   4  11    0.53    0.90
  26  -4 -11    0.54    0.98
 -24   4  11    6.57    1.34
  24  -4 -11    6.43    1.26
 -22   4  11    6.73    1.47
  22  -4 -11    9.25    1.55
 -20   4  11   12.68    1.80
  20  -4 -11   17.17    2.10
 -18   4  11   26.30    2.34
  18  -4 -11   33.33    2.46
 -16   4  11   19.94    2.23
  16  -4 -11   24.13    2.38
 -14   4  11   23.33    2.37
 -12   4  11   43.18    2.87
 -10   4  11   47.38    3.01
  -8   4  11    0.47    1.12
  -6   4  11    0.07    1.09
  -4   4  11    6.28    1.62
  -2   4  11    2.65    1.33
   0   4  11   32.90    2.74
   2   4  11   34.48    2.75
   4   4  11    2.64    1.30
   6   4  11   22.23    2.35
   8   4  11    5.29    1.46
  10   4  11   49.96    3.00
 -10  -4 -11   60.86    3.05
  12   4  11   17.99    2.10
 -12  -4 -11   16.44    2.01
  14   4  11    1.13    1.01
 -14  -4 -11    1.35    1.03
  16   4  11   22.02    2.07
 -16  -4 -11   22.95    2.14
  18   4  11    5.00    1.26
 -18  -4 -11    4.83    1.31
 -20  -4 -11    9.80    1.56
 -22  -4 -11    6.13    1.29
 -24  -4 -11    8.57    1.51
 -32   4  10    1.37    0.93
  32  -4 -10    0.94    1.01
 -30   4  10    8.52    1.46
  30  -4 -10    6.86    1.54
  30  -4 -10    9.71    1.35
 -28   4  10   17.11    2.07
  28  -4 -10   14.19    2.07
  28  -4 -10   15.42    1.80
 -26   4  10   52.22    2.92
  26  -4 -10   44.08    3.17
  26  -4 -10   47.58    2.63
 -24   4  10   15.47    2.00
  24  -4 -10   17.63    2.20
 -22   4  10   -0.09    0.96
  22  -4 -10    2.05    1.34
 -20   4  10   27.39    2.59
  20  -4 -10   34.48    2.73
 -18   4  10    1.21    1.27
  18  -4 -10    2.59    1.43
 -16   4  10   43.83    3.03
 -14   4  10   19.38    2.39
 -12   4  10   28.66    2.64
 -10   4  10   36.32    2.91
  -8   4  10   17.82    2.54
  -6   4  10   24.42    2.60
  -4   4  10  161.95    5.29
  -2   4  10    0.94    1.14
   0   4  10    7.81    1.85
   2   4  10   59.26    3.46
   4   4  10    5.66    1.63
   6   4  10   24.17    2.49
   8   4  10  175.75    5.43
  -8  -4 -10  209.84    5.46
  10   4  10   13.58    2.15
 -10  -4 -10   17.88    2.18
  12   4  10    3.27    1.29
 -12  -4 -10    3.85    1.40
  14   4  10  208.11    5.57
 -14  -4 -10  224.76    5.69
  16   4  10    1.96    1.17
 -16  -4 -10    1.95    1.14
  18   4  10   41.78    2.68
 -18  -4 -10   46.83    2.87
 -20  -4 -10   30.61    2.41
 -22  -4 -10   20.78    2.10
 -24  -4 -10  101.98    3.68
 -26  -4 -10   45.22    2.57
 -28  -4 -10    0.35    0.78
 -36   4   9    3.02    1.04
  36  -4  -9    3.13    1.08
 -34   4   9   -0.34    0.92
  34  -4  -9    1.07    1.05
  34  -4  -9   -0.11    0.84
 -32   4   9    0.23    0.94
  32  -4  -9    0.43    1.12
  32  -4  -9   -0.96    0.89
 -30   4   9    2.66    1.21
  30  -4  -9    4.76    1.51
  30  -4  -9    2.68    1.23
 -28   4   9   33.71    2.69
  28  -4  -9   29.94    2.75
  28  -4  -9   32.03    2.42
 -26   4   9   15.15    2.23
  26  -4  -9   16.52    2.19
 -24   4   9   12.64    2.13
  24  -4  -9   16.51    2.26
 -22   4   9   12.64    2.10
  22  -4  -9   16.02    2.26
  20  -4  -9   12.10    2.13
 -18   4   9   18.14    2.35
 -16   4   9    1.09    1.29
 -16   4   9    0.63    1.19
 -14   4   9    8.28    1.85
 -14   4   9    8.93    1.94
 -12   4   9    0.54    1.19
 -12   4   9   -0.02    1.16
 -10   4   9    0.53    1.13
 -10   4   9    0.95    1.21
  -8   4   9   13.41    1.94
  -8   4   9   15.53    2.26
  -6   4   9   29.91    2.35
  -6   4   9   35.05    2.91
  -4   4   9    4.78    1.41
  -4   4   9    7.02    1.68
  -2   4   9  193.11    4.73
  -2   4   9  204.51    5.85
   0   4   9   30.65    2.24
   0   4   9   32.05    2.76
   2   4   9    9.22    1.51
   2   4   9    8.49    1.73
   4   4   9   27.69    2.08
   4   4   9   28.36    2.64
   6   4   9    8.46    1.42
   6   4   9    7.70    1.75
  -6  -4  -9    7.83    1.66
   8   4   9    9.53    1.40
   8   4   9    6.87    1.67
  -8  -4  -9    5.84    1.49
  10   4   9   10.72    1.97
 -10  -4  -9   11.63    1.90
  12   4   9   10.99    1.88
 -12  -4  -9   12.80    1.99
  14   4   9   15.91    2.17
 -14  -4  -9   19.60    2.21
  16   4   9   11.01    1.90
 -16  -4  -9   13.28    2.13
  18   4   9   48.21    3.32
  18   4   9   50.52    2.97
 -18  -4  -9   51.16    3.10
 -20  -4  -9  134.06    4.61
 -22  -4  -9    3.69    1.25
 -24  -4  -9   35.52    2.64
 -26  -4  -9   -0.56    0.85
 -28  -4  -9    8.34    1.64
 -30  -4  -9   -0.85    0.77
 -32  -4  -9   20.59    1.94
 -34  -4  -9   24.05    1.86
 -38   4   8   23.47    2.07
  38  -4  -8   21.60    1.99
 -36   4   8  100.50    3.70
  36  -4  -8   91.07    3.58
  36  -4  -8  102.56    3.03
 -34   4   8  161.45    4.82
  34  -4  -8  145.75    4.65
  34  -4  -8  154.11    3.97
 -32   4   8   28.81    2.55
  32  -4  -8   24.00    2.57
  32  -4  -8   27.20    2.30
 -30   4   8   17.16    2.33
  30  -4  -8   15.36    2.15
  30  -4  -8   15.05    2.09
 -28   4   8    3.10    1.39
  28  -4  -8    2.97    1.44
 -26   4   8   21.26    2.48
  26  -4  -8   25.40    2.60
 -24   4   8  105.44    4.36
  24  -4  -8  125.68    4.55
 -22   4   8  225.44    6.12
 -22   4   8  167.31    5.09
  22  -4  -8  268.87    6.37
 -20   4   8   27.22    2.62
 -20   4   8   31.25    2.75
  20  -4  -8   40.52    3.04
 -18   4   8   13.59    2.09
 -18   4   8   18.55    2.39
 -16   4   8   -0.03    1.21
 -16   4   8   -0.70    1.07
 -14   4   8    5.61    1.64
 -14   4   8    6.34    1.68
 -12   4   8  434.97    7.24
 -12   4   8  536.09    8.86
 -10   4   8   27.65    2.34
 -10   4   8   33.74    2.78
  -8   4   8   11.04    1.80
  -8   4   8   11.48    2.03
  -6   4   8   13.34    1.82
  -6   4   8   12.75    1.92
  -4   4   8    8.33    1.51
  -4   4   8    7.72    1.68
  -2   4   8   24.55    2.03
  -2   4   8   27.49    2.49
   0   4   8  628.32    7.68
   0   4   8  649.71    9.68
   2   4   8  197.83    4.35
   2   4   8  198.51    5.49
   4   4   8   17.55    2.03
   4   4   8   19.28    1.80
   4   4   8   21.42    2.28
   6   4   8   32.37    2.41
   6   4   8   38.28    2.14
   6   4   8   30.44    2.56
  -6  -4  -8   31.80    2.34
   8   4   8   50.96    2.86
   8   4   8   52.39    2.35
   8   4   8   48.71    2.98
  -8  -4  -8   51.82    2.87
  10   4   8  459.89    7.77
  10   4   8  483.25    5.99
  10   4   8  402.04    7.63
 -10  -4  -8  442.55    7.69
  12   4   8  389.95    7.23
  12   4   8  347.59    7.07
 -12  -4  -8  386.73    7.34
  14   4   8  118.83    3.81
  14   4   8  118.79    4.16
  14   4   8  116.49    4.22
 -14  -4  -8  126.62    4.42
  16   4   8   13.88    1.62
  16   4   8   16.00    2.14
  16   4   8   14.62    2.10
 -16  -4  -8   16.92    2.32
  18   4   8   53.82    2.64
  18   4   8   60.56    3.14
  18   4   8   57.81    3.10
 -18  -4  -8   64.73    3.37
  20   4   8   30.66    2.07
  20   4   8   34.14    2.53
 -20  -4  -8   33.22    2.65
  22   4   8  110.97    3.53
  22   4   8  117.96    4.24
 -22  -4  -8  122.45    4.53
  24   4   8   68.15    2.75
  24   4   8   68.83    3.38
 -24  -4  -8   75.60    3.65
  26   4   8   71.05    2.67
  26   4   8   60.87    3.19
 -26  -4  -8   72.60    3.58
  28   4   8   75.01    2.58
  28   4   8   62.95    3.19
 -28  -4  -8   79.14    3.65
  30   4   8   21.90    2.21
 -30  -4  -8   26.13    2.33
  32   4   8    2.91    1.16
 -32  -4  -8    5.07    1.31
  34   4   8   22.22    2.07
 -34  -4  -8   26.40    2.16
 -36  -4  -8  120.41    3.70
 -42   4   7   21.11    1.90
  42  -4  -7   16.59    1.88
 -40   4   7    2.07    1.11
  40  -4  -7    0.66    1.00
 -38   4   7    3.13    1.26
  38  -4  -7    2.35    1.15
  38  -4  -7    2.94    1.08
 -36   4   7   65.87    3.36
  36  -4  -7   59.52    3.26
  36  -4  -7   69.61    2.99
 -34   4   7   19.57    2.28
  34  -4  -7   14.02    1.98
  34  -4  -7   19.85    2.22
 -32   4   7   52.23    3.27
  32  -4  -7   46.71    3.24
  32  -4  -7   48.98    2.96
 -30   4   7    3.98    1.35
  30  -4  -7    4.91    1.61
  30  -4  -7    4.15    1.58
 -28   4   7   39.31    2.99
  28  -4  -7   39.48    3.02
 -26   4   7   20.54    2.44
 -26   4   7   14.01    2.23
  26  -4  -7   27.09    2.76
 -24   4   7    0.55    1.06
 -24   4   7    1.32    1.38
  24  -4  -7    2.05    1.38
 -22   4   7    1.03    1.15
 -22   4   7    2.15    1.42
  22  -4  -7    2.14    1.38
 -20   4   7   87.03    3.77
 -20   4   7  114.61    4.25
 -18   4   7   10.29    1.84
 -18   4   7   11.95    2.02
 -16   4   7   42.07    2.71
 -16   4   7   53.79    3.16
 -14   4   7  182.00    4.71
 -14   4   7  221.27    5.63
 -12   4   7   13.23    1.83
 -12   4   7   16.23    2.21
 -10   4   7   16.62    1.92
 -10   4   7   18.87    2.17
  -8   4   7   35.69    2.26
  -8   4   7   37.28    2.65
  -6   4   7   34.27    2.18
  -6   4   7   38.39    2.63
  -4   4   7    2.86    1.10
  -4   4   7    3.40    1.08
  -4   4   7    3.15    1.25
  -2   4   7    0.64    0.87
  -2   4   7    0.90    0.84
  -2   4   7    0.81    0.94
   0   4   7   83.69    3.21
   0   4   7   89.82    2.87
   0   4   7   91.15    3.61
   2   4   7  137.16    3.39
   2   4   7  125.41    4.16
   4   4   7    4.84    1.19
   4   4   7    4.75    1.05
   4   4   7    7.64    1.59
   6   4   7  270.56    5.52
   6   4   7  300.55    4.67
   6   4   7  270.77    5.96
  -6  -4  -7  267.43    5.61
   8   4   7   95.78    3.44
   8   4   7  110.47    2.91
   8   4   7   90.53    3.59
  -8  -4  -7   93.45    3.48
  10   4   7   29.27    1.94
  10   4   7   33.67    2.25
  10   4   7   27.39    2.24
 -10  -4  -7   30.38    2.21
  12   4   7   31.34    2.02
  12   4   7   32.82    2.23
  12   4   7   30.52    2.35
 -12  -4  -7   32.54    2.39
 -12  -4  -7   38.88    2.55
  14   4   7   19.94    1.70
  14   4   7   19.37    1.89
  14   4   7   17.88    1.99
 -14  -4  -7   24.06    2.16
 -14  -4  -7   25.31    2.28
  16   4   7   21.79    1.76
  16   4   7   23.12    2.08
  16   4   7   22.55    2.14
 -16  -4  -7   25.37    2.26
 -16  -4  -7   24.87    2.31
  18   4   7   30.79    2.01
  18   4   7   32.93    2.37
 -18  -4  -7   33.98    2.57
  20   4   7   34.31    2.09
  20   4   7   39.09    2.57
 -20  -4  -7   36.31    2.70
  22   4   7    2.65    0.87
  22   4   7    1.80    1.04
 -22  -4  -7    3.22    1.25
  24   4   7    6.28    1.18
  24   4   7    6.36    1.43
 -24  -4  -7    7.44    1.78
  26   4   7   39.28    2.14
  26   4   7   34.68    2.54
 -26  -4  -7   41.40    2.93
  28   4   7   49.86    2.27
  28   4   7   41.54    2.71
 -28  -4  -7   52.25    3.19
  30   4   7    0.84    0.66
  30   4   7    0.05    0.86
 -30  -4  -7    0.74    1.02
  32   4   7   59.27    2.05
  32   4   7   57.73    3.00
 -32  -4  -7   69.58    3.45
  34   4   7    4.53    1.28
 -34  -4  -7    5.05    1.30
  36   4   7   -0.10    0.80
 -36  -4  -7    0.05    0.86
  38   4   7    1.17    0.89
 -38  -4  -7    0.74    0.87
 -40  -4  -7   18.74    1.74
 -44   4   6   16.87    1.71
  44  -4  -6   13.92    1.69
 -42   4   6   11.76    1.61
  42  -4  -6   10.33    1.50
 -40   4   6    0.48    1.01
  40  -4  -6    1.58    1.18
  40  -4  -6    0.83    0.92
 -38   4   6   90.57    3.82
  38  -4  -6   75.91    3.58
  38  -4  -6   94.40    3.35
 -36   4   6  133.04    4.68
  36  -4  -6  101.65    4.23
  36  -4  -6  135.29    4.20
 -34   4   6   16.38    2.29
  34  -4  -6   11.43    1.86
  34  -4  -6   15.91    2.16
 -32   4   6    3.16    1.46
  32  -4  -6    2.78    1.47
  32  -4  -6    1.85    1.34
 -30   4   6  139.83    4.98
  30  -4  -6  136.21    4.70
 -28   4   6    3.71    1.49
 -28   4   6    3.09    1.59
  28  -4  -6    3.48    1.47
 -26   4   6  349.67    7.45
 -26   4   6  246.75    6.07
  26  -4  -6  420.83    7.78
 -24   4   6  146.17    4.86
 -24   4   6  130.04    4.51
  24  -4  -6  202.52    5.53
 -22   4   6   18.46    2.19
 -22   4   6   16.11    2.23
  22  -4  -6   23.44    2.49
 -20   4   6  447.59    7.87
 -20   4   6  399.97    7.04
 -20   4   6  463.11    7.68
 -18   4   6   32.29    2.49
 -18   4   6   40.21    2.69
 -16   4   6    1.10    1.04
 -16   4   6    1.42    1.12
 -14   4   6  365.89    6.12
 -14   4   6  412.36    7.14
 -12   4   6    8.10    1.41
 -12   4   6    9.70    1.79
 -10   4   6   40.27    2.23
 -10   4   6   48.83    2.76
  -8   4   6  432.67    6.68
  -8   4   6  451.14    6.13
  -8   4   6  477.82    7.48
  -6   4   6    3.91    1.04
  -6   4   6    5.98    1.19
  -6   4   6    5.76    1.39
  -4   4   6  108.16    3.37
  -4   4   6  118.60    3.11
  -4   4   6  112.48    3.74
  -2   4   6   24.75    1.83
  -2   4   6   26.43    1.68
  -2   4   6   26.18    2.06
   0   4   6   44.78    2.26
   0   4   6   44.35    1.94
   0   4   6   46.50    2.56
   2   4   6  221.60    4.57
   2   4   6  226.26    3.83
   2   4   6  223.17    5.07
   4   4   6  156.43    3.87
   4   4   6  171.01    3.28
   4   4   6  148.65    3.85
   4   4   6  151.22    4.22
   6   4   6    6.54    1.19
   6   4   6    5.71    0.92
   6   4   6    5.02    1.09
   6   4   6    5.40    1.23
   8   4   6   39.46    1.99
   8   4   6   41.82    2.19
   8   4   6   39.07    2.18
   8   4   6   34.02    2.26
  -8  -4  -6   40.95    2.29
  10   4   6   60.79    2.40
  10   4   6   65.73    2.66
  10   4   6   64.55    2.73
  10   4   6   53.21    2.67
 -10  -4  -6   60.52    2.76
  12   4   6  230.75    4.54
  12   4   6  254.77    5.08
  12   4   6  214.49    4.98
  14   4   6  448.14    6.32
  14   4   6  483.40    7.04
  14   4   6  423.20    6.90
 -14  -4  -6  596.51    8.57
  16   4   6   35.51    1.96
  16   4   6   36.44    2.25
 -16  -4  -6   43.02    2.65
  18   4   6  195.00    4.29
  18   4   6  212.51    4.93
  20   4   6   16.47    1.50
  20   4   6   18.95    1.89
  22   4   6    4.38    0.97
  22   4   6    5.48    1.29
  24   4   6    4.70    1.04
  24   4   6    5.65    1.40
  26   4   6   50.23    2.31
  26   4   6   50.90    2.87
  28   4   6   34.16    1.94
  28   4   6   30.13    2.41
  30   4   6   34.60    1.87
  30   4   6   36.13    2.56
  32   4   6   24.07    1.56
  32   4   6   26.10    2.29
  34   4   6  100.88    3.77
  36   4   6   15.21    1.99
  38   4   6    1.90    1.02
 -38  -4  -6    1.01    0.97
  40   4   6   72.18    2.91
 -40  -4  -6   81.45    3.23
 -42  -4  -6    0.51    0.75
 -44   4   5   14.71    1.80
  44  -4  -5   15.05    1.77
 -42   4   5    5.37    1.38
  42  -4  -5    5.54    1.38
  42  -4  -5    5.40    1.20
 -40   4   5   48.43    2.98
  40  -4  -5   43.33    2.85
  40  -4  -5   46.63    2.55
 -38   4   5    0.52    1.08
  38  -4  -5    1.99    1.26
  38  -4  -5    2.39    1.18
 -36   4   5    3.66    1.43
  36  -4  -5    1.41    1.12
  36  -4  -5    3.01    1.39
 -34   4   5    1.19    1.16
  34  -4  -5    1.72    1.24
  34  -4  -5    0.62    1.21
 -32   4   5    1.70    1.20
  32  -4  -5    1.94    1.32
 -30   4   5   28.13    2.65
 -30   4   5   14.88    2.25
  30  -4  -5   29.24    2.69
 -28   4   5   23.42    2.43
 -28   4   5   11.20    2.00
  28  -4  -5   21.90    2.52
 -26   4   5    2.26    1.21
 -26   4   5    0.84    1.27
  26  -4  -5    2.15    1.37
 -24   4   5   41.55    2.83
 -24   4   5   37.78    2.77
  24  -4  -5   60.32    3.32
 -22   4   5   15.33    2.15
 -22   4   5   12.01    1.83
  22  -4  -5   21.94    2.42
 -20   4   5  201.15    5.16
 -20   4   5  195.20    4.82
  20  -4  -5  278.52    5.96
 -18   4   5   62.54    2.91
 -18   4   5   71.86    3.20
 -16   4   5    5.75    1.33
 -16   4   5    6.79    1.50
 -14   4   5   12.43    1.59
 -14   4   5   15.23    1.91
 -12   4   5   17.07    1.67
 -12   4   5   18.88    1.95
 -10   4   5   12.75    1.51
  -8   4   5  136.36    3.21
  -6   4   5  167.27    3.39
  -6   4   5  138.67    3.50
  -4   4   5    2.10    0.76
  -4   4   5    1.86    0.74
  -2   4   5  131.04    2.80
  -2   4   5  116.86    3.10
   0   4   5  210.97    3.36
   0   4   5  188.05    3.84
   2   4   5    3.53    0.77
   2   4   5    2.22    0.73
   4   4   5    6.04    0.84
   4   4   5    5.46    0.95
   6   4   5   43.56    1.99
   8   4   5    2.54    0.78
   8   4   5    3.68    0.87
  10   4   5   95.95    2.86
  10   4   5   97.34    2.90
  12   4   5    2.73    0.79
  12   4   5    2.21    0.79
  14   4   5   70.48    2.37
  14   4   5   82.12    2.79
  14   4   5   87.14    2.91
 -14  -4  -5  103.87    3.56
  16   4   5  104.93    2.91
  16   4   5  121.42    3.43
  16   4   5  119.34    3.45
 -16  -4  -5  155.23    4.40
  18   4   5   48.58    2.08
  18   4   5   57.01    2.54
  18   4   5   51.51    2.46
 -18  -4  -5   69.19    3.17
  20   4   5   76.65    2.59
  20   4   5   87.95    3.15
  20   4   5   82.99    3.14
  22   4   5    6.44    1.07
  22   4   5    6.48    1.26
  24   4   5   41.94    2.04
  24   4   5   48.06    2.58
  26   4   5    0.90    0.64
  26   4   5    1.99    0.96
  28   4   5    4.68    0.96
  28   4   5    6.01    1.37
  30   4   5    9.66    1.23
  30   4   5   10.64    1.70
  32   4   5   47.90    2.00
  32   4   5   54.23    2.94
  34   4   5   13.81    1.32
  34   4   5   16.01    1.97
  36   4   5   34.43    2.50
  38   4   5   40.16    2.60
  40   4   5   52.87    2.73
  42   4   5   14.42    1.73
 -44  -4  -5    8.71    1.43
 -46   4   4   80.80    3.09
  46  -4  -4   71.62    2.95
 -44   4   4  135.84    4.21
  44  -4  -4  123.15    4.04
 -42   4   4   62.14    3.24
  42  -4  -4   56.48    3.13
  42  -4  -4   62.39    2.72
 -40   4   4    6.82    1.56
  40  -4  -4    7.78    1.78
  40  -4  -4    8.46    1.60
 -38   4   4    2.16    1.21
  38  -4  -4    1.17    1.19
  38  -4  -4    1.87    1.22
 -36   4   4    0.30    1.06
  36  -4  -4   -0.22    1.05
  36  -4  -4   -0.11    1.18
 -34   4   4  245.26    6.42
  34  -4  -4  195.82    6.34
  34  -4  -4  259.74    6.16
 -32   4   4   53.65    3.35
  32  -4  -4   52.42    3.22
 -30   4   4    4.23    1.38
 -30   4   4    3.86    1.51
  30  -4  -4    4.32    1.60
 -28   4   4    5.94    1.58
 -28   4   4    4.40    1.45
  28  -4  -4    5.70    1.59
 -26   4   4    6.98    1.42
 -26   4   4    5.40    1.48
  26  -4  -4    7.47    1.71
 -24   4   4   25.21    2.32
 -24   4   4   21.28    2.27
  24  -4  -4   30.54    2.56
 -22   4   4  964.91   10.85
 -22   4   4  903.20    9.82
  22  -4  -4 1266.87   12.11
 -20   4   4   22.08    2.12
 -20   4   4   25.16    2.15
  20  -4  -4   29.55    2.32
 -18   4   4   18.87    1.93
 -18   4   4   14.45    1.81
 -16   4   4  126.46    3.43
 -14   4   4  148.38    3.49
 -12   4   4  175.70    3.58
 -10   4   4  447.77    5.30
 -10   4   4  362.40    5.36
  -8   4   4  143.66    2.97
  -8   4   4  127.82    3.13
  -6   4   4  175.19    3.08
  -6   4   4  154.83    3.32
  -4   4   4  155.04    2.78
  -4   4   4  141.42    3.09
  -2   4   4  301.46    3.58
  -2   4   4  264.49    4.06
   0   4   4  590.35    4.67
   0   4   4  528.80    5.61
   2   4   4  309.71    4.27
   4   4   4  114.77    2.66
   6   4   4  935.82    7.38
   8   4   4    1.33    0.59
  10   4   4    5.86    0.93
  12   4   4  162.19    3.35
  14   4   4  445.63    5.57
  14   4   4  487.05    5.88
  16   4   4   41.47    1.98
  16   4   4   40.81    1.94
 -16  -4  -4   51.47    2.60
  18   4   4  444.18    5.35
  18   4   4  529.45    6.51
  18   4   4  544.93    6.71
 -18  -4  -4  688.71    8.91
  20   4   4    6.22    0.96
  20   4   4    8.35    1.31
  20   4   4    8.47    1.27
  22   4   4   54.94    2.08
  22   4   4   57.74    2.51
  22   4   4   57.66    2.56
  24   4   4   27.52    1.60
  24   4   4   27.62    1.95
  24   4   4   26.75    1.99
  26   4   4  383.43    5.34
  26   4   4  392.15    6.51
  26   4   4  330.17    6.21
  28   4   4    0.17    0.50
  28   4   4    0.80    0.82
  30   4   4  148.39    3.35
  30   4   4  172.35    4.64
  32   4   4   47.73    1.96
  32   4   4   61.74    3.03
  34   4   4    0.26    0.87
  36   4   4   90.75    3.59
  38   4   4   97.74    3.69
  40   4   4   31.06    2.31
  42   4   4    0.24    0.83
  44   4   4   75.02    2.87
 -46   4   3    1.13    0.95
  46  -4  -3    1.77    0.97
 -44   4   3   12.58    1.97
  44  -4  -3   10.30    1.76
  44  -4  -3   11.04    1.51
 -42   4   3   34.95    2.63
  42  -4  -3   28.50    2.52
  42  -4  -3   33.08    2.30
 -40   4   3   14.17    2.03
  40  -4  -3   15.71    2.28
  40  -4  -3   18.27    2.14
 -38   4   3   30.66    2.70
  38  -4  -3   23.40    2.57
  38  -4  -3   29.04    2.56
 -36   4   3   94.04    4.15
  36  -4  -3   83.85    4.09
  36  -4  -3  107.00    4.10
 -34   4   3   43.71    3.13
  34  -4  -3   44.89    3.05
 -32   4   3  103.44    4.29
 -32   4   3   74.81    3.82
  32  -4  -3  111.31    4.29
 -30   4   3   19.10    2.36
 -30   4   3   11.98    2.05
  30  -4  -3   16.94    2.27
 -28   4   3   78.21    3.61
 -28   4   3   46.40    2.99
  28  -4  -3   76.90    3.60
 -26   4   3    1.60    0.99
 -26   4   3    0.83    1.09
  26  -4  -3    1.66    1.17
 -24   4   3   61.96    3.04
 -24   4   3   45.23    2.70
  24  -4  -3   62.88    3.16
 -22   4   3    1.40    0.93
 -22   4   3    0.58    0.92
  22  -4  -3    0.91    1.08
 -20   4   3   68.93    2.98
 -20   4   3   66.07    2.75
  20  -4  -3   77.93    3.12
 -18   4   3  180.63    3.99
 -16   4   3  199.94    3.96
 -14   4   3   32.72    1.81
 -14   4   3   21.14    1.57
 -12   4   3    3.49    0.86
 -12   4   3    2.83    0.76
 -10   4   3  138.35    2.80
 -10   4   3  120.95    2.93
  -8   4   3   28.08    1.44
  -8   4   3   26.39    1.47
  -6   4   3    6.07    0.84
  -6   4   3    6.96    0.96
  -4   4   3    5.27    0.74
  -4   4   3    4.70    0.81
  -2   4   3   88.83    2.15
   0   4   3   62.83    1.79
   2   4   3  181.46    2.86
   4   4   3  128.65    2.41
   6   4   3  297.97    3.62
   8   4   3    5.65    0.78
  10   4   3   19.51    1.15
  12   4   3  201.93    3.26
  14   4   3   10.06    1.02
  16   4   3    3.90    0.79
  16   4   3    3.64    0.77
 -16  -4  -3    4.82    1.10
  18   4   3   40.57    1.81
  18   4   3   44.75    1.91
  18   4   3   40.86    2.20
 -18  -4  -3   55.56    2.67
  20   4   3   14.52    1.32
  20   4   3   15.31    1.37
  20   4   3   16.23    1.70
  22   4   3    0.57    0.50
  22   4   3    0.87    0.64
  22   4   3    0.71    0.68
  22   4   3    1.30    0.94
  24   4   3   42.10    1.75
  24   4   3   41.64    2.14
  24   4   3   39.98    2.15
  26   4   3   66.39    2.16
  26   4   3   83.11    3.02
  26   4   3   66.08    2.77
  28   4   3   86.30    2.50
  28   4   3  117.90    3.68
  28   4   3   93.03    3.42
  30   4   3    0.47    0.50
  30   4   3    1.75    0.94
  32   4   3   53.91    2.02
  32   4   3   68.80    3.09
  34   4   3   11.47    1.75
  36   4   3   24.22    2.18
  38   4   3    0.07    0.88
  40   4   3   26.90    2.24
  42   4   3    2.15    1.00
  44   4   3   28.83    2.10
  46   4   3   70.43    2.68
 -48   4   2   58.66    2.65
  48  -4  -2   52.38    2.50
 -46   4   2    3.99    1.18
  46  -4  -2    2.58    1.13
 -44   4   2   43.77    2.74
  44  -4  -2   40.89    2.73
  44  -4  -2   44.41    2.38
 -42   4   2   83.76    3.74
  42  -4  -2   74.93    3.64
  42  -4  -2   86.79    3.37
 -40   4   2   43.99    2.99
  40  -4  -2   36.66    2.88
  40  -4  -2   44.84    2.82
 -38   4   2   27.65    2.64
  38  -4  -2   24.63    2.62
  38  -4  -2   28.97    2.55
 -36   4   2    4.86    1.53
  36  -4  -2    4.81    1.54
  36  -4  -2    7.20    1.70
 -34   4   2   10.18    1.81
  34  -4  -2   10.33    1.86
 -32   4   2    7.06    1.64
 -32   4   2    4.56    1.68
  32  -4  -2    8.15    1.77
 -30   4   2  365.67    7.38
 -30   4   2  259.32    6.05
  30  -4  -2  385.59    7.25
 -28   4   2   13.74    1.96
 -28   4   2    9.99    1.79
  28  -4  -2   15.47    2.13
 -26   4   2  243.38    5.69
 -26   4   2  138.49    4.20
  26  -4  -2  234.59    5.48
 -24   4   2   11.70    1.73
 -24   4   2    6.35    1.37
  24  -4  -2    9.05    1.67
 -22   4   2   97.72    3.45
 -22   4   2   75.81    2.96
  22  -4  -2   93.27    3.44
 -20   4   2  196.71    4.20
  20  -4  -2  225.13    4.82
 -18   4   2  735.69    7.40
 -16   4   2   72.04    2.41
 -14   4   2  280.84    4.12
 -12   4   2    4.12    0.86
 -10   4   2   32.86    1.49
  -8   4   2 1184.95    6.56
  -6   4   2  176.16    2.36
  -4   4   2  328.75    3.69
  -4   4   2  305.33    3.62
  -2   4   2  183.42    2.64
   0   4   2    8.42    0.78
   2   4   2   76.27    1.60
   4   4   2 1120.65    5.73
   6   4   2  445.32    3.64
   8   4   2   21.17    1.00
  10   4   2    6.38    0.73
  12   4   2  111.45    2.13
  14   4   2  535.15    4.81
 -14  -4  -2  654.73    7.39
  16   4   2  160.70    2.87
 -16  -4  -2  193.01    4.26
  18   4   2  422.67    4.86
  18   4   2  541.83    5.52
  18   4   2  546.29    7.05
 -18  -4  -2  686.74    8.17
  20   4   2    0.02    0.51
  20   4   2    0.30    0.51
  20   4   2    0.27    0.77
  22   4   2   13.70    1.33
  22   4   2   12.42    1.27
  22   4   2   17.13    1.86
  24   4   2   72.26    2.26
  24   4   2   89.93    2.80
  24   4   2   78.75    2.66
  26   4   2   29.68    1.46
  26   4   2   42.33    2.19
  26   4   2   35.84    2.05
  28   4   2  294.06    5.38
  28   4   2  247.90    5.05
  30   4   2  405.20    6.54
  30   4   2  311.83    5.90
  32   4   2    9.45    1.53
  34   4   2   34.91    2.41
  36   4   2   25.26    2.17
  38   4   2    0.67    0.89
  40   4   2  281.36    5.82
  42   4   2   80.13    3.22
  44   4   2    1.33    0.88
  46   4   2    0.11    0.80
 -48   4   1    6.44    1.29
  48  -4  -1    6.66    1.29
 -46   4   1   20.27    2.00
  46  -4  -1   19.82    2.05
  46  -4  -1   20.68    1.68
 -44   4   1  112.38    4.09
  44  -4  -1   99.85    3.97
  44  -4  -1  116.54    3.53
 -42   4   1    3.72    1.25
  42  -4  -1    2.44    1.33
  42  -4  -1    5.30    1.45
 -40   4   1    0.36    0.96
  40  -4  -1    1.09    1.13
  40  -4  -1    1.42    1.15
 -38   4   1   -0.06    0.98
  38  -4  -1   -0.35    1.15
  38  -4  -1    0.52    1.16
 -36   4   1   11.25    1.98
  36  -4  -1   10.88    1.97
 -34   4   1   14.43    2.03
 -34   4   1   12.46    2.22
  34  -4  -1   15.39    2.18
 -32   4   1    3.53    1.29
 -32   4   1    3.98    1.51
  32  -4  -1    4.54    1.44
 -30   4   1    2.05    1.12
 -30   4   1    2.03    1.26
  30  -4  -1    1.95    1.18
 -28   4   1  150.58    4.65
 -28   4   1  120.35    4.09
  28  -4  -1  160.03    4.70
 -26   4   1   13.57    1.83
 -26   4   1   10.26    1.70
  26  -4  -1   14.36    1.97
 -24   4   1  138.19    4.15
 -24   4   1   84.50    3.19
  24  -4  -1  130.74    4.00
 -22   4   1   56.65    2.69
 -22   4   1   35.32    2.20
  22  -4  -1   51.35    2.70
 -20   4   1   16.39    1.70
 -18   4   1   46.99    2.13
 -16   4   1    1.78    0.75
 -14   4   1   21.14    1.43
 -12   4   1   80.02    2.10
 -10   4   1   98.19    2.08
  10  -4  -1   86.63    2.53
  -8   4   1   83.12    1.73
   8  -4  -1   72.58    2.28
  -6   4   1   47.07    1.46
   6  -4  -1   44.88    1.82
  -4   4   1    8.68    0.72
   4  -4  -1    8.61    1.05
  -2   4   1  190.84    2.37
   2  -4  -1  168.59    3.11
   0  -4  -1  117.57    2.56
  -2  -4  -1   35.66    1.48
  -4  -4  -1   64.51    1.86
  -6  -4  -1   54.82    1.68
  -8  -4  -1    6.23    0.79
  12   4   1   58.78    1.36
  14   4   1  348.56    3.43
 -14  -4  -1  434.32    5.77
  16   4   1  183.35    2.76
 -16  -4  -1  243.08    4.55
  18   4   1   19.18    1.17
  20   4   1  176.16    3.17
  20   4   1  166.48    3.10
  20   4   1  204.66    4.56
  22   4   1   13.92    1.22
  22   4   1   14.81    1.24
  22   4   1   15.70    1.77
  24   4   1   18.18    1.45
  24   4   1   16.13    1.37
  26   4   1   22.35    1.69
  26   4   1   17.92    1.52
  28   4   1   30.30    1.97
  28   4   1   24.21    1.80
  30   4   1   10.72    1.55
  30   4   1    9.30    1.42
  32   4   1   33.61    2.26
  34   4   1   43.31    2.57
  36   4   1  228.61    5.28
  38   4   1   27.20    2.27
  40   4   1   33.65    2.38
  42   4   1   18.62    1.97
  44   4   1    1.11    0.89
  46   4   1    6.54    1.22
  48   4   1   37.27    2.11
 -48   4   0    1.54    0.96
  48  -4   0    0.70    0.89
 -46   4   0   -0.09    0.81
  46  -4   0   -0.01    0.87
  46  -4   0    1.12    0.82
 -44   4   0  370.17    7.08
  44  -4   0  331.09    6.80
  44  -4   0  378.65    6.04
 -42   4   0    3.00    1.32
  42  -4   0    1.98    1.18
  42  -4   0    3.10    1.22
 -40   4   0   20.35    2.31
  40  -4   0   14.85    2.09
  40  -4   0   23.41    2.31
 -38   4   0  101.34    4.25
  38  -4   0   90.26    4.21
  38  -4   0  119.36    4.31
 -36   4   0   12.02    1.87
  36  -4   0   13.73    2.07
 -34   4   0  190.98    5.60
 -34   4   0  148.85    5.00
  34  -4   0  213.80    5.66
 -32   4   0  248.68    6.20
 -32   4   0  194.16    5.41
  32  -4   0  257.39    6.08
 -30   4   0   19.10    2.17
 -30   4   0   15.48    2.14
  30  -4   0   19.25    2.34
 -28   4   0   61.53    3.15
 -28   4   0   49.34    2.84
  28  -4   0   66.74    3.23
 -26   4   0  373.92    6.81
 -26   4   0  316.80    5.92
  26  -4   0  409.15    6.97
 -24   4   0   63.65    2.95
 -24   4   0   50.38    2.54
  24  -4   0   64.69    2.95
 -22   4   0  286.32    5.54
 -22   4   0  196.66    4.26
  22  -4   0  296.48    5.57
 -20   4   0   49.29    2.25
 -18   4   0  112.62    2.93
 -16   4   0  203.88    3.57
  16  -4   0  206.47    4.03
 -14   4   0   59.76    1.96
  14  -4   0   59.55    2.23
 -12   4   0    1.87    0.65
  12  -4   0    0.70    0.61
 -10   4   0  276.77    3.16
  10  -4   0  265.05    4.21
  -6   4   0   10.43    0.80
  -4   4   0  491.93    3.86
  -2   4   0    4.59    0.55
   0  -4   0   11.26    0.78
 -12  -4   0    1.52    0.70
 -14  -4   0   82.66    2.57
  16   4   0  213.38    2.76
  18   4   0  139.98    2.50
  18   4   0  152.05    3.87
  20   4   0   74.05    2.06
  20   4   0   75.73    2.06
  20   4   0   75.12    2.12
  20   4   0   82.20    3.06
  22   4   0  254.41    3.92
  22   4   0  250.58    3.90
  22   4   0  267.37    4.07
  24   4   0   53.47    2.08
  24   4   0   48.39    1.98
  24   4   0   58.08    2.22
  26   4   0  328.46    5.09
  26   4   0  282.62    4.74
  26   4   0  337.24    5.16
  28   4   0   54.15    2.39
  28   4   0   45.31    2.19
  28   4   0   60.97    2.56
  30   4   0   17.25    1.74
  30   4   0   14.16    1.54
  30   4   0   22.15    1.92
  32   4   0  216.60    4.85
  34   4   0  176.11    4.58
  36   4   0   10.56    1.63
  38   4   0   97.72    3.63
  40   4   0   19.49    2.05
  42   4   0    3.77    1.16
  44   4   0  352.19    6.06
  46   4   0   -0.14    0.75
  48   4   0    1.09    0.80
 -48   4  -1   33.81    2.12
  48  -4   1   36.20    2.17
 -46   4  -1    7.66    1.48
  46  -4   1    5.26    1.21
  46  -4   1    6.84    1.16
 -44   4  -1   -0.38    0.91
  44  -4   1   -0.28    0.90
  44  -4   1    0.78    0.89
 -42   4  -1   19.64    2.24
  42  -4   1   16.26    2.20
  42  -4   1   20.32    2.06
 -40   4  -1   35.00    2.75
  40  -4   1   30.32    2.74
  40  -4   1   35.81    2.61
 -38   4  -1   26.96    2.56
  38  -4   1   25.37    2.80
  38  -4   1   30.73    2.63
 -36   4  -1  234.60    6.24
 -36   4  -1  158.65    5.95
  36  -4   1  272.78    6.32
 -34   4  -1   43.18    2.98
  34  -4   1   48.30    3.08
 -32   4  -1   34.43    2.69
  32  -4   1   41.34    2.94
 -30   4  -1   12.37    2.07
 -30   4  -1    9.29    1.78
  30  -4   1   13.00    2.09
 -28   4  -1   33.01    2.49
 -28   4  -1   30.65    2.47
  28  -4   1   39.80    2.77
 -26   4  -1   22.85    2.11
 -26   4  -1   18.50    2.02
  26  -4   1   25.82    2.27
 -24   4  -1   21.24    1.95
 -24   4  -1   20.22    1.94
  24  -4   1   25.43    2.20
 -22   4  -1   16.06    1.71
 -22   4  -1   13.95    1.64
  22  -4   1   17.32    1.91
 -20   4  -1  165.23    3.72
  20  -4   1  166.40    3.81
 -18   4  -1   16.26    1.49
  18  -4   1   20.70    1.54
 -16   4  -1  137.33    3.00
  16  -4   1  171.68    3.68
 -14   4  -1  266.52    3.77
 -12   4  -1   49.22    1.65
 -10   4  -1  149.21    2.38
  -8   4  -1    5.30    0.75
  -6   4  -1   50.52    1.47
  -6   4  -1   47.90    1.56
  -4   4  -1   61.95    1.47
  -4   4  -1   54.94    1.72
  -2   4  -1   34.19    1.03
  -2   4  -1   25.86    1.37
   0   4  -1   91.71    2.29
   0  -4   1  149.43    2.52
   2   4  -1  149.23    2.94
  -2  -4   1  202.70    3.00
   4   4  -1    6.75    0.98
   6   4  -1   42.92    1.87
   8   4  -1   71.02    2.36
  10   4  -1   82.80    2.57
 -10  -4   1  116.28    2.58
 -12  -4   1   99.55    2.53
  16   4  -1    1.20    0.46
  18   4  -1   42.65    1.47
  18   4  -1   56.77    2.53
  20   4  -1   18.47    1.17
  20   4  -1   20.00    1.34
  20   4  -1   21.64    1.84
  22   4  -1   49.41    1.84
  22   4  -1   58.58    2.06
  24   4  -1  114.29    2.88
  24   4  -1  102.28    2.73
  24   4  -1  129.24    3.10
  26   4  -1   11.83    1.35
  26   4  -1   10.09    1.23
  26   4  -1   13.15    1.52
  28   4  -1  124.10    3.39
  28   4  -1  102.33    3.11
  28   4  -1  133.86    3.53
  30   4  -1    1.60    0.88
  30   4  -1    1.59    0.83
  30   4  -1    2.52    0.96
  32   4  -1    2.81    1.05
  32   4  -1    3.93    1.15
  34   4  -1   12.70    1.74
  34   4  -1   16.25    1.91
  36   4  -1    7.53    1.54
  38   4  -1    0.53    0.96
  40   4  -1    1.26    0.95
  42   4  -1    4.65    1.30
  44   4  -1  107.49    3.52
  46   4  -1   21.28    1.86
  48   4  -1    7.47    1.21
 -48   4  -2    6.57    1.23
 -46   4  -2    1.20    0.90
  46  -4   2    0.78    0.90
  46  -4   2    2.39    0.92
 -44   4  -2    1.44    1.01
  44  -4   2    0.15    0.85
  44  -4   2    1.59    0.91
 -42   4  -2   87.47    3.73
  42  -4   2   74.39    3.58
  42  -4   2   86.97    3.31
 -40   4  -2  300.93    6.79
  40  -4   2  265.09    6.54
  40  -4   2  322.53    6.37
 -38   4  -2    0.10    0.90
  38  -4   2   -0.14    0.97
 -36   4  -2   24.12    2.46
  36  -4   2   26.78    2.53
 -34   4  -2   39.49    2.85
 -34   4  -2   30.18    2.82
  34  -4   2   45.80    3.09
 -32   4  -2    9.29    1.90
 -32   4  -2    7.17    1.70
  32  -4   2   10.36    1.84
 -30   4  -2  457.13    8.16
 -30   4  -2  386.86    7.14
  30  -4   2  507.97    8.31
 -28   4  -2  311.20    6.57
 -28   4  -2  296.70    6.07
  28  -4   2  381.67    7.07
 -26   4  -2   45.07    2.67
 -26   4  -2   42.21    2.59
  26  -4   2   49.13    2.86
 -24   4  -2  104.50    3.66
 -24   4  -2  102.84    3.44
  24  -4   2  117.89    3.92
 -22   4  -2   15.01    1.75
 -22   4  -2   15.15    1.72
  22  -4   2   18.48    2.00
 -20   4  -2   -0.06    0.75
  20  -4   2   -0.74    0.84
  20  -4   2    0.67    0.65
 -18   4  -2  480.29    5.89
 -16   4  -2  118.96    2.88
 -14   4  -2  340.06    4.36
 -12   4  -2   84.39    2.13
 -10   4  -2    5.13    0.78
 -10   4  -2    5.06    0.76
  -8   4  -2   17.39    1.13
  -6   4  -2  303.35    3.86
  -4   4  -2 1094.32    6.40
  -4   4  -2  618.18    5.60
  -2   4  -2   80.73    1.67
  -2   4  -2   54.97    1.90
   0   4  -2    8.68    0.68
   0   4  -2    7.69    1.08
   2   4  -2  191.04    2.13
   2   4  -2  153.08    3.09
  -2  -4   2  195.21    3.26
   4   4  -2  285.85    4.26
  -4  -4   2  369.69    4.56
   6   4  -2  149.94    3.25
   8   4  -2 1031.17    8.38
  10   4  -2   27.36    1.78
  12   4  -2    3.66    0.99
  14   4  -2  257.20    4.65
  16   4  -2   74.92    2.84
  16   4  -2   67.59    2.66
  18   4  -2  751.89    8.58
  20   4  -2  204.85    3.43
  22   4  -2   96.01    2.62
  22   4  -2   87.53    3.29
  24   4  -2   11.73    1.43
  26   4  -2  241.17    4.48
  28   4  -2   12.17    1.45
  28   4  -2   17.02    1.71
  30   4  -2  299.44    5.44
  30   4  -2  328.60    5.67
  32   4  -2    6.80    1.38
  32   4  -2    7.11    1.32
  34   4  -2    8.60    1.54
  34   4  -2    9.22    1.53
  36   4  -2    6.74    1.43
  36   4  -2    6.27    1.36
  38   4  -2   23.73    2.17
  38   4  -2   26.75    2.23
  40   4  -2   40.60    2.56
  42   4  -2   74.87    3.11
  44   4  -2   41.85    2.43
  46   4  -2    2.92    0.97
  48   4  -2   53.12    2.37
 -46   4  -3   72.45    2.90
  46  -4   3   64.15    2.81
 -44   4  -3   30.34    2.29
  44  -4   3   28.47    2.22
  44  -4   3   32.60    1.99
 -42   4  -3    3.84    1.23
  42  -4   3    1.87    1.09
  42  -4   3    3.73    1.19
 -40   4  -3   30.35    2.52
  40  -4   3   26.66    2.48
  40  -4   3   32.47    2.40
 -38   4  -3    0.09    0.99
  38  -4   3    1.71    1.16
 -36   4  -3   27.58    2.56
  36  -4   3   29.02    2.48
 -34   4  -3   13.49    2.18
 -34   4  -3   10.26    2.07
  34  -4   3   13.64    2.04
 -32   4  -3   75.64    3.68
 -32   4  -3   64.56    3.46
  32  -4   3   86.98    3.88
 -30   4  -3    0.99    0.85
 -30   4  -3    1.16    1.26
  30  -4   3   -0.32    0.98
 -28   4  -3  137.90    4.58
 -28   4  -3  124.19    4.21
  28  -4   3  151.99    4.73
 -26   4  -3   94.78    3.75
 -26   4  -3   91.26    3.53
  26  -4   3  105.60    3.91
 -24   4  -3   56.45    2.89
 -24   4  -3   59.07    2.86
  24  -4   3   67.05    3.19
 -22   4  -3    0.87    0.77
 -22   4  -3    2.29    1.01
  22  -4   3    2.65    1.08
 -20   4  -3   14.41    1.61
 -20   4  -3   16.45    1.67
  20  -4   3   17.68    1.96
 -18   4  -3   46.88    2.15
 -16   4  -3    3.24    0.86
 -14   4  -3    7.55    1.07
 -12   4  -3  150.26    2.89
 -10   4  -3   13.23    1.10
 -10   4  -3   13.20    1.14
  -8   4  -3    3.88    0.68
  -4   4  -3   89.42    2.43
  -2   4  -3  164.09    2.68
  -2   4  -3  138.61    3.02
   0   4  -3   56.82    1.57
   0   4  -3   49.21    1.96
   2   4  -3   86.62    1.83
   2   4  -3   81.19    2.51
   4   4  -3    4.44    0.61
   4   4  -3    5.05    0.98
  -4  -4   3    6.53    1.02
   6   4  -3    5.88    0.71
   6   4  -3    6.09    1.11
  -6  -4   3    8.24    1.22
   8   4  -3   24.51    1.07
   8   4  -3   25.82    1.75
  -8  -4   3   32.07    1.72
  10   4  -3  122.69    2.16
  10   4  -3  130.88    3.37
  12   4  -3    3.93    0.66
  12   4  -3    3.98    1.05
  14   4  -3   30.48    2.00
  16   4  -3  176.76    4.19
  18   4  -3  197.78    4.58
  18   4  -3  172.49    4.26
  20   4  -3   61.35    2.96
  20   4  -3   71.62    3.03
  20   4  -3   59.30    2.82
  22   4  -3    1.30    0.73
  22   4  -3    0.57    1.08
  22   4  -3    0.94    0.67
  22   4  -3    2.20    1.18
  24   4  -3   60.45    2.43
  24   4  -3   57.63    2.92
  26   4  -3    2.18    0.89
  28   4  -3   76.39    2.95
  30   4  -3   15.41    1.75
  30   4  -3   19.02    1.91
  32   4  -3   89.26    3.31
  32   4  -3   93.74    3.38
  34   4  -3   35.98    2.43
  34   4  -3   41.05    2.54
  36   4  -3   89.49    3.50
  36   4  -3   96.55    3.56
  38   4  -3   27.23    2.25
  38   4  -3   26.94    2.23
  40   4  -3   16.37    1.94
  40   4  -3   17.48    1.95
  42   4  -3   25.78    2.14
  44   4  -3   10.20    1.51
  46   4  -3    1.65    0.92
 -46   4  -4    6.06    1.17
 -44   4  -4   82.44    3.16
  44  -4   4   69.54    3.03
 -42   4  -4    0.21    0.83
  42  -4   4    0.46    0.91
  42  -4   4    0.72    0.94
 -40   4  -4   32.78    2.52
  40  -4   4   26.88    2.50
  40  -4   4   33.91    2.40
 -38   4  -4  101.94    4.12
  38  -4   4  113.21    3.98
 -36   4  -4   98.28    4.11
  36  -4   4  105.77    4.03
 -34   4  -4   -0.42    0.85
  34  -4   4    0.47    1.06
 -32   4  -4   56.90    3.27
 -32   4  -4   53.37    3.23
  32  -4   4   71.51    3.52
 -30   4  -4  187.35    5.44
 -30   4  -4  175.57    5.07
  30  -4   4  222.71    5.78
 -28   4  -4    1.05    0.89
 -28   4  -4    0.46    1.21
  28  -4   4    0.09    0.95
 -26   4  -4  549.70    8.71
 -26   4  -4  538.98    8.03
  26  -4   4  629.53    9.15
 -24   4  -4   33.12    2.40
 -24   4  -4   34.85    2.43
  24  -4   4   38.01    2.66
 -22   4  -4   64.63    3.01
 -22   4  -4   65.42    2.84
  22  -4   4   76.02    3.30
 -20   4  -4    8.59    1.39
 -20   4  -4   10.17    1.53
  20  -4   4    9.86    1.61
 -18   4  -4  506.72    7.24
 -18   4  -4  551.82    6.81
  18  -4   4  514.34    7.42
 -16   4  -4   39.65    2.18
 -16   4  -4   36.64    2.14
 -16   4  -4   40.80    2.02
  16  -4   4   31.63    2.16
 -14   4  -4  437.88    5.45
 -12   4  -4  135.65    2.95
 -10   4  -4    5.48    0.89
  -8   4  -4    1.42    0.60
  -6   4  -4  651.43    4.97
   6   4  -4  147.70    3.59
   8   4  -4  136.56    3.59
  -8  -4   4  155.20    3.70
  10   4  -4  407.64    6.10
 -10  -4   4  479.19    6.54
  12   4  -4  167.51    4.21
  12   4  -4  158.95    3.99
  14   4  -4  134.50    2.81
  14   4  -4  153.56    4.14
  14   4  -4  135.92    3.81
  16   4  -4  133.40    3.96
  16   4  -4  118.93    3.69
  18   4  -4   18.82    2.33
  18   4  -4   17.10    2.00
  18   4  -4   14.61    1.85
  20   4  -4   19.29    1.65
  20   4  -4   25.94    2.33
  20   4  -4   28.46    2.33
  20   4  -4   23.49    2.20
  22   4  -4  958.16   10.87
  22   4  -4 1141.23   11.55
  22   4  -4  817.77    9.75
  24   4  -4   24.79    1.94
  24   4  -4   27.32    2.39
  26   4  -4    9.32    1.41
  26   4  -4    8.24    1.86
  28   4  -4    4.40    1.14
  30   4  -4    5.22    1.28
  32   4  -4   43.37    2.58
  32   4  -4   49.20    2.76
  34   4  -4  201.23    4.93
  34   4  -4  230.66    5.20
  36   4  -4    0.29    0.91
  36   4  -4   -0.42    0.84
  38   4  -4    1.29    1.06
  38   4  -4    2.33    1.07
  40   4  -4    5.85    1.34
  40   4  -4    7.27    1.36
  42   4  -4   57.35    2.75
  42   4  -4   58.53    2.63
  44   4  -4  133.87    3.67
  46   4  -4   81.31    2.73
 -44   4  -5    7.74    1.31
 -42   4  -5   15.21    1.77
  42  -4   5   11.84    1.72
 -40   4  -5   57.16    2.94
 -38   4  -5   47.88    2.85
  38  -4   5   50.81    2.80
 -36   4  -5   37.72    2.73
  36  -4   5   39.41    2.71
 -34   4  -5   18.26    2.43
  34  -4   5   17.35    2.28
 -32   4  -5   59.37    3.31
  32  -4   5   65.51    3.39
 -30   4  -5   12.59    2.03
 -30   4  -5   10.38    1.97
  30  -4   5   12.07    1.93
 -28   4  -5    8.08    1.71
 -28   4  -5    6.17    1.62
  28  -4   5    9.34    1.86
 -26   4  -5    2.24    1.08
 -26   4  -5    1.53    1.23
  26  -4   5    1.99    1.17
 -24   4  -5   56.35    3.05
 -24   4  -5   51.34    2.83
  24  -4   5   61.60    3.19
 -22   4  -5    6.24    1.36
 -22   4  -5    7.45    1.50
  22  -4   5    8.38    1.62
 -20   4  -5   88.80    3.44
 -20   4  -5   91.15    3.24
  20  -4   5   88.80    3.51
 -18   4  -5   55.62    2.72
 -18   4  -5   55.28    2.52
  18  -4   5   47.65    2.69
 -16   4  -5  117.48    3.64
 -16   4  -5  102.98    3.50
 -16   4  -5  119.75    3.32
  16  -4   5  102.11    3.54
 -14   4  -5   79.26    2.90
 -14   4  -5   72.94    2.92
 -14   4  -5   84.55    2.72
  14  -4   5   76.58    3.02
 -12   4  -5    0.99    0.66
 -12   4  -5    3.10    0.96
 -12   4  -5    2.39    0.80
 -10   4  -5   91.22    2.98
 -10   4  -5   85.00    2.43
  -8   4  -5    3.09    0.77
  -6   4  -5   34.04    1.49
   8   4  -5  123.10    2.92
   8   4  -5  116.72    3.55
  10   4  -5   12.57    1.27
  10   4  -5   11.87    1.67
  12   4  -5   17.09    1.37
  12   4  -5   15.49    1.86
 -12  -4   5   16.90    1.65
  14   4  -5   12.32    1.27
  14   4  -5   14.66    1.96
  14   4  -5   12.09    1.76
 -14  -4   5   13.42    1.55
  16   4  -5    4.37    1.32
  16   4  -5    4.30    1.34
 -16  -4   5    4.76    1.31
  18   4  -5   66.58    3.20
  18   4  -5   75.92    3.41
  18   4  -5   57.49    2.96
 -18  -4   5   63.86    3.00
  20   4  -5  214.40    5.40
  20   4  -5  247.83    5.78
  20   4  -5  176.61    4.84
 -20  -4   5  197.19    5.18
  22   4  -5   16.88    2.22
  22   4  -5   19.37    2.46
  22   4  -5   12.84    2.08
 -22  -4   5   13.72    1.99
  24   4  -5   39.67    2.89
  24   4  -5   53.60    3.22
  24   4  -5   36.15    2.74
 -24  -4   5   35.62    2.61
  26   4  -5    1.81    0.98
  26   4  -5    4.00    1.61
 -26  -4   5    2.35    1.25
  28   4  -5   24.31    2.15
  28   4  -5   23.36    2.60
  30   4  -5   26.52    2.34
  32   4  -5    1.83    1.14
  34   4  -5    0.40    0.98
  34   4  -5    0.63    0.99
  36   4  -5    1.78    1.08
  36   4  -5    2.99    1.12
  38   4  -5    1.41    1.02
  38   4  -5   -0.37    0.93
  40   4  -5   39.26    2.45
  40   4  -5   47.56    2.53
  42   4  -5    6.39    1.26
  42   4  -5    6.79    1.27
  44   4  -5   13.04    1.53
 -42   4  -6    0.97    0.75
 -40   4  -6   79.62    3.17
 -38   4  -6    1.34    0.98
 -36   4  -6   13.12    1.92
 -34   4  -6  105.01    4.07
  34  -4   6  114.90    4.06
 -32   4  -6   29.42    2.51
  32  -4   6   29.13    2.37
  32  -4   6   30.65    2.55
 -30   4  -6   40.42    2.83
  30  -4   6   42.84    2.79
  30  -4   6   46.55    3.04
 -28   4  -6   38.20    2.76
 -28   4  -6   37.52    2.75
  28  -4   6   43.80    2.98
 -26   4  -6   60.85    3.28
 -26   4  -6   62.76    3.16
  26  -4   6   69.50    3.53
 -24   4  -6    6.78    1.56
 -24   4  -6    5.86    1.54
  24  -4   6    6.04    1.55
 -22   4  -6    6.50    1.49
 -22   4  -6    5.26    1.36
  22  -4   6    6.42    1.49
 -20   4  -6   19.34    1.94
 -20   4  -6   22.48    2.03
  20  -4   6   18.62    2.14
 -18   4  -6  202.12    5.11
 -18   4  -6  203.84    4.63
  18  -4   6  183.68    4.97
 -16   4  -6   37.75    2.38
 -16   4  -6   34.92    2.12
  16  -4   6   35.61    2.46
 -14   4  -6  466.98    7.21
 -14   4  -6  419.57    6.95
 -14   4  -6  464.05    6.32
  14  -4   6  452.36    7.28
 -12   4  -6  238.34    5.05
 -12   4  -6  229.28    5.06
 -12   4  -6  228.01    4.31
  12  -4   6  236.94    5.25
 -10   4  -6   64.79    2.70
 -10   4  -6   63.39    2.77
 -10   4  -6   56.87    2.24
  10  -4   6   60.65    2.86
  -8   4  -6   33.61    2.02
  -8   4  -6   39.12    2.24
  -8   4  -6   33.22    1.74
   8  -4   6   35.23    2.34
  -6   4  -6    6.25    1.14
  -6   4  -6    6.23    1.18
  -6   4  -6    5.06    0.92
  -4   4  -6  132.23    3.39
  -4   4  -6  157.42    3.84
  -4   4  -6  115.99    2.57
  -4   4  -6  153.44    4.01
  -2   4  -6  182.27    3.85
  -2   4  -6  208.22    4.29
  -2   4  -6  220.56    5.07
  -2   4  -6  209.02    4.62
   0   4  -6   44.58    2.18
   0   4  -6   46.87    2.56
   0   4  -6   47.50    2.53
   2   4  -6   29.79    1.85
   2   4  -6   27.52    2.14
   4   4  -6  106.11    3.06
   4   4  -6  120.24    3.89
   6   4  -6    6.10    1.11
   6   4  -6    4.87    1.25
   8   4  -6  386.66    5.06
   8   4  -6  431.63    5.91
   8   4  -6  452.48    7.31
  10   4  -6   36.18    1.77
  10   4  -6   38.42    2.05
  10   4  -6   43.21    2.70
  10   4  -6   34.30    2.42
  12   4  -6    6.76    1.05
  12   4  -6    6.68    1.17
  12   4  -6   10.09    1.78
  12   4  -6    8.14    1.61
  14   4  -6  335.01    4.63
  14   4  -6  388.80    7.08
  14   4  -6  323.00    6.49
  16   4  -6    0.58    0.67
  16   4  -6    0.63    1.08
  16   4  -6    1.31    1.19
  18   4  -6   29.65    1.64
  18   4  -6   37.77    2.77
  18   4  -6   28.61    2.53
 -18  -4   6   33.08    2.47
  20   4  -6  342.35    4.60
  20   4  -6  455.13    7.97
  20   4  -6  504.36    8.47
  20   4  -6  327.90    6.81
 -20  -4   6  401.65    7.63
  22   4  -6   20.80    2.57
  22   4  -6   23.10    2.83
 -22  -4   6   16.85    2.05
  24   4  -6  156.24    4.95
  24   4  -6  198.57    5.67
  26   4  -6  335.69    6.99
  26   4  -6  368.77    6.50
  26   4  -6  425.15    7.99
  28   4  -6    2.07    1.06
  28   4  -6    3.47    1.67
  30   4  -6  126.59    4.05
  30   4  -6  141.83    4.78
  32   4  -6    1.51    1.03
  34   4  -6   12.01    1.77
  34   4  -6   11.04    1.69
  36   4  -6  112.43    3.78
  36   4  -6  123.34    3.86
  38   4  -6   81.03    3.22
  38   4  -6   88.46    3.21
  40   4  -6    0.07    0.90
  40   4  -6    0.49    0.89
  42   4  -6   13.94    1.67
  42   4  -6   15.18    1.58
 -40   4  -7   19.83    1.71
 -38   4  -7    1.02    0.82
 -36   4  -7    0.75    0.84
 -34   4  -7    4.50    1.20
 -32   4  -7   66.68    3.30
  32  -4   7   67.79    3.18
 -30   4  -7   -0.29    0.79
  30  -4   7    1.48    1.08
 -28   4  -7   52.95    3.09
  28  -4   7   59.29    3.22
 -26   4  -7   43.31    2.87
  26  -4   7   47.72    3.03
 -24   4  -7    6.70    1.49
 -24   4  -7    5.86    1.56
  24  -4   7    7.88    1.80
  24  -4   7    7.19    1.65
 -22   4  -7    1.77    0.99
 -22   4  -7    2.08    1.15
  22  -4   7    1.56    1.19
 -20   4  -7   36.26    2.55
 -20   4  -7   37.51    2.48
  20  -4   7   40.01    2.83
 -18   4  -7   35.61    2.47
 -18   4  -7   33.71    2.33
  18  -4   7   32.76    2.62
 -16   4  -7   22.18    2.08
 -16   4  -7   24.29    2.01
  16  -4   7   19.74    2.21
 -14   4  -7   21.56    1.95
 -14   4  -7   22.89    1.92
  14  -4   7   17.92    2.13
 -12   4  -7   34.25    2.26
 -12   4  -7   31.01    2.35
 -12   4  -7   31.12    2.02
 -10   4  -7   29.65    2.12
 -10   4  -7   31.07    2.25
 -10   4  -7   27.89    1.87
 -10   4  -7   30.87    2.22
  -8   4  -7   91.09    3.27
  -8   4  -7   89.94    3.38
  -8   4  -7   79.29    2.63
  -6   4  -7  248.31    5.06
  -6   4  -7  264.48    5.44
  -6   4  -7  213.50    3.89
  -4   4  -7    4.80    1.10
  -4   4  -7    4.92    1.17
  -4   4  -7    4.14    0.88
  -2   4  -7  117.26    3.42
  -2   4  -7  123.02    3.72
  -2   4  -7  134.76    4.35
  -2   4  -7  131.05    3.96
   0   4  -7   77.25    2.80
   0   4  -7   83.36    3.09
   0   4  -7   93.41    3.69
   0   4  -7   88.88    3.46
   0  -4   7   80.68    3.34
   2   4  -7    0.22    0.68
   2   4  -7    0.41    0.75
   2   4  -7    0.90    0.99
  -2  -4   7    0.33    0.87
   4   4  -7    2.91    0.91
   4   4  -7    1.05    0.87
   4   4  -7    2.72    1.23
   6   4  -7   32.01    1.91
   6   4  -7   33.12    2.13
   6   4  -7   37.00    2.61
   8   4  -7   36.28    2.00
   8   4  -7   36.02    2.22
   8   4  -7   39.27    2.71
  10   4  -7   14.83    1.51
  10   4  -7   17.41    1.75
  10   4  -7   16.69    2.07
  10   4  -7   14.34    2.05
  12   4  -7   14.14    1.47
  12   4  -7   12.36    1.61
  12   4  -7   16.64    2.23
  12   4  -7   11.24    1.94
  14   4  -7  174.92    3.72
  14   4  -7  207.74    5.56
  14   4  -7  155.59    4.93
  16   4  -7   46.04    2.13
  16   4  -7   55.01    3.23
  18   4  -7   11.22    1.33
  18   4  -7   15.00    2.28
  20   4  -7   82.98    2.60
  20   4  -7  107.17    4.26
  20   4  -7  117.41    4.59
  22   4  -7    1.01    0.76
  22   4  -7    1.21    1.38
  22   4  -7    1.71    1.48
  24   4  -7   -0.56    1.20
  24   4  -7    0.84    1.40
  26   4  -7   19.02    2.49
  26   4  -7   27.41    2.85
  28   4  -7   37.98    2.62
  28   4  -7   46.40    3.26
  30   4  -7    5.08    1.34
  30   4  -7    7.77    1.97
  32   4  -7   46.76    2.75
  32   4  -7   50.79    3.20
  34   4  -7   19.31    2.11
  36   4  -7   56.91    2.81
  36   4  -7   65.10    2.88
  38   4  -7    2.25    1.10
  38   4  -7    2.85    1.04
  40   4  -7    1.94    1.00
  40   4  -7    1.60    0.89
 -38   4  -8   11.54    1.44
 -36   4  -8  118.35    3.52
 -34   4  -8   25.81    2.06
 -32   4  -8    4.03    1.23
  32  -4   8    4.44    1.26
 -30   4  -8   25.74    2.21
  30  -4   8   28.97    2.35
 -28   4  -8   79.27    3.51
  28  -4   8   83.88    3.62
 -26   4  -8   74.51    3.45
  26  -4   8   88.84    3.85
 -24   4  -8   84.27    3.69
  24  -4   8   94.02    4.00
 -22   4  -8  130.22    4.49
  22  -4   8  145.01    4.95
 -20   4  -8   33.94    2.51
 -20   4  -8   33.12    2.35
  20  -4   8   37.92    2.86
 -18   4  -8   58.85    3.13
 -18   4  -8   53.11    2.69
  18  -4   8   57.16    3.34
 -16   4  -8   14.74    2.04
 -16   4  -8   14.15    1.76
  16  -4   8   16.05    2.35
 -14   4  -8  121.41    4.14
 -14   4  -8  116.52    3.57
  14  -4   8  116.08    4.46
 -12   4  -8  376.24    6.97
 -12   4  -8  335.80    5.63
  12  -4   8  296.09    6.83
 -10   4  -8  434.23    7.35
 -10   4  -8  412.04    7.48
 -10   4  -8  389.59    5.85
  10  -4   8  379.71    7.61
  -8   4  -8   48.06    2.66
  -8   4  -8   43.15    2.79
  -8   4  -8   40.01    2.19
   8  -4   8   46.45    2.97
  -6   4  -8   30.76    2.21
  -6   4  -8   29.37    2.32
  -6   4  -8   24.09    1.78
   6  -4   8   30.06    2.55
  -4   4  -8   18.26    1.82
  -4   4  -8   19.87    2.05
  -4   4  -8   15.07    1.51
  -4   4  -8   25.91    2.51
   4  -4   8   20.89    2.27
  -2   4  -8  185.26    4.55
  -2   4  -8  193.06    4.96
  -2   4  -8  238.33    6.02
  -2   4  -8  207.09    5.12
   2  -4   8  208.55    5.45
   0   4  -8  571.36    7.69
   0   4  -8  584.47    8.34
   0   4  -8  659.78    9.80
   0   4  -8  637.16    8.96
   0  -4   8  588.10    8.79
   2   4  -8   26.81    2.19
   2   4  -8   26.28    2.59
   2   4  -8   25.38    2.41
  -2  -4   8   23.27    2.21
   4   4  -8    6.20    1.22
   4   4  -8    6.07    1.37
   4   4  -8    7.51    1.70
  -4  -4   8    7.06    1.70
   6   4  -8   15.22    1.62
   6   4  -8   13.85    1.82
   6   4  -8   16.03    2.21
   8   4  -8   10.22    1.48
   8   4  -8    9.73    1.59
   8   4  -8   12.33    2.17
  10   4  -8   31.88    2.02
  10   4  -8   30.83    2.26
  10   4  -8   32.05    2.73
  12   4  -8  460.14    6.35
  12   4  -8  503.95    8.67
  14   4  -8    6.03    1.17
  14   4  -8    5.36    1.77
  16   4  -8    0.35    0.77
  16   4  -8    0.12    1.29
  18   4  -8   13.51    1.50
  18   4  -8   20.28    2.67
  18   4  -8   21.79    2.64
  20   4  -8   23.07    1.66
  20   4  -8   27.99    2.81
  20   4  -8   36.17    3.12
  22   4  -8  212.42    5.72
  22   4  -8  249.54    6.54
  24   4  -8   95.42    4.01
  24   4  -8  134.28    4.98
  26   4  -8   22.88    2.49
  26   4  -8   25.52    2.87
  28   4  -8    2.90    1.17
  28   4  -8    1.94    1.60
  30   4  -8   16.69    2.09
  30   4  -8   17.67    2.54
  32   4  -8   22.30    2.13
  32   4  -8   25.57    2.62
  34   4  -8  137.72    3.99
  34   4  -8  151.45    4.03
  36   4  -8   94.00    3.23
  36   4  -8  101.41    3.17
  38   4  -8   18.01    1.79
  38   4  -8   24.51    1.78
 -34   4  -9   23.43    1.74
 -32   4  -9   24.08    1.84
  32  -4   9   20.47    1.82
 -30   4  -9    0.04    0.71
  30  -4   9    0.41    0.92
 -28   4  -9    7.62    1.47
 -28   4  -9    7.92    1.56
  28  -4   9    9.33    1.67
 -26   4  -9    0.06    0.73
  26  -4   9    0.76    1.07
 -24   4  -9   38.73    2.53
  24  -4   9   44.05    2.91
 -22   4  -9    2.56    1.01
  22  -4   9    4.47    1.45
 -20   4  -9  130.02    4.38
  20  -4   9  139.35    4.83
 -18   4  -9   49.28    2.83
  18  -4   9   49.42    3.17
 -16   4  -9   13.24    1.95
  16  -4   9    9.61    1.82
 -14   4  -9   20.37    2.04
 -14   4  -9   18.87    1.82
  14  -4   9   15.60    2.21
 -12   4  -9   11.21    1.74
 -12   4  -9   10.63    1.56
  12  -4   9    8.55    1.89
 -10   4  -9   10.15    1.71
 -10   4  -9    9.99    1.39
  10  -4   9    9.90    1.85
  -8   4  -9    7.96    1.52
  -8   4  -9    6.54    1.21
  -8   4  -9   10.31    2.05
   8  -4   9    7.08    1.65
  -6   4  -9    6.91    1.48
  -6   4  -9    7.65    1.71
  -6   4  -9    9.35    1.94
   6  -4   9    6.38    1.62
  -4   4  -9   25.66    2.15
  -4   4  -9   25.02    2.36
  -4   4  -9   30.95    2.76
   4  -4   9   24.84    2.43
  -2   4  -9    8.32    1.54
  -2   4  -9    6.99    1.53
  -2   4  -9    9.56    1.98
   2  -4   9    9.38    1.82
   0   4  -9   32.75    2.29
   0   4  -9   32.18    2.53
   0   4  -9   42.21    3.12
   0   4  -9   40.31    2.76
   0  -4   9   38.83    2.83
   2   4  -9  189.55    4.68
   2   4  -9  181.41    5.04
   2   4  -9  217.74    6.03
   2   4  -9  198.25    5.43
  -2  -4   9  177.16    5.10
   4   4  -9    7.12    1.38
   4   4  -9    5.93    1.43
   4   4  -9    8.14    1.93
   4   4  -9    8.80    1.85
   6   4  -9   31.92    2.20
   6   4  -9   29.76    2.42
   6   4  -9   32.11    2.80
   6   4  -9   32.63    2.81
   8   4  -9   16.48    1.77
   8   4  -9   12.95    1.83
   8   4  -9   15.16    2.31
  10   4  -9    1.77    0.94
  10   4  -9    0.11    1.29
  12   4  -9   -0.48    0.75
  12   4  -9    1.32    1.34
  14   4  -9    6.85    1.27
  14   4  -9    8.10    1.96
  14   4  -9    8.06    1.95
  16   4  -9    0.57    0.84
  16   4  -9    0.17    1.27
  16   4  -9    1.12    1.35
  18   4  -9   13.71    1.49
  18   4  -9   18.44    2.44
  18   4  -9   17.63    2.61
  20   4  -9    8.46    1.16
  20   4  -9   10.38    2.12
  20   4  -9   12.22    2.36
  22   4  -9   12.70    2.13
  22   4  -9   18.07    2.74
  24   4  -9   11.54    2.00
  24   4  -9   14.70    2.40
  26   4  -9   14.46    1.89
  26   4  -9   20.40    2.72
  28   4  -9   31.08    2.40
  28   4  -9   39.77    2.99
  30   4  -9    2.45    1.12
  30   4  -9    3.15    1.57
  32   4  -9   -0.48    0.81
  32   4  -9    0.28    1.23
  34   4  -9    0.17    0.86
  34   4  -9   -0.33    0.82
  36   4  -9    3.15    0.93
 -30   4 -10    0.84    0.73
 -28   4 -10    1.21    0.80
 -28   4 -10    0.73    0.90
  28  -4  10    0.92    0.94
 -26   4 -10   48.06    2.48
 -26   4 -10   53.69    2.64
  26  -4  10   52.88    2.74
 -24   4 -10  109.45    3.62
 -24   4 -10  132.69    4.04
  24  -4  10  128.62    4.14
 -22   4 -10   22.90    2.00
 -22   4 -10   24.25    2.27
  22  -4  10   24.18    2.27
 -20   4 -10   34.03    2.35
 -20   4 -10   38.96    2.70
  20  -4  10   35.47    2.63
 -18   4 -10   43.60    2.64
 -18   4 -10   48.87    3.04
  18  -4  10   44.05    2.90
 -16   4 -10    2.21    1.01
 -16   4 -10    1.85    1.32
  16  -4  10    1.75    1.21
 -14   4 -10  215.48    5.32
 -14   4 -10  245.29    6.26
  14  -4  10  184.12    5.48
 -12   4 -10    2.39    1.11
 -12   4 -10    2.82    1.51
  12  -4  10    1.97    1.23
 -10   4 -10   15.77    2.08
 -10   4 -10   20.01    2.46
  10  -4  10   14.38    2.27
  -8   4 -10  198.42    5.10
  -8   4 -10  225.92    6.20
   8  -4  10  182.64    5.50
  -6   4 -10   23.87    2.17
  -6   4 -10   25.18    2.65
   6  -4  10   20.23    2.35
  -4   4 -10    4.43    1.22
  -4   4 -10    6.23    1.79
   4  -4  10    5.06    1.49
  -2   4 -10   55.05    2.86
  -2   4 -10   53.98    3.21
  -2   4 -10   68.24    3.74
   2  -4  10   54.87    3.19
   0   4 -10    8.28    1.52
   0   4 -10    7.84    1.66
   0   4 -10    9.27    2.04
   0   4 -10    7.04    1.69
   0  -4  10    8.49    1.80
   2   4 -10    6.22    1.71
   4   4 -10  155.54    4.24
   4   4 -10  138.39    4.57
   4   4 -10  164.65    5.35
   4   4 -10  151.95    4.90
   6   4 -10   22.56    2.02
   6   4 -10   25.27    2.75
   6   4 -10   23.45    2.55
   8   4 -10   14.67    1.77
   8   4 -10   19.11    2.64
   8   4 -10   16.03    2.34
  10   4 -10   31.21    2.10
  10   4 -10   36.30    3.01
  10   4 -10   33.16    2.95
  12   4 -10   24.83    1.92
  12   4 -10   25.27    2.71
  12   4 -10   28.64    2.87
  14   4 -10   17.67    1.69
  14   4 -10   23.72    2.80
  14   4 -10   21.51    2.66
  16   4 -10   39.37    1.99
  16   4 -10   40.42    2.93
  16   4 -10   45.43    3.28
  18   4 -10    1.30    0.79
  18   4 -10    1.47    1.37
  18   4 -10    0.69    1.36
  20   4 -10   23.47    2.44
  20   4 -10   30.90    2.91
  22   4 -10    1.24    1.37
  24   4 -10   20.70    2.59
  26   4 -10   45.01    2.64
  26   4 -10   62.50    3.33
  28   4 -10   16.69    1.91
  28   4 -10   21.20    2.35
  30   4 -10    6.89    1.28
  30   4 -10   10.45    1.80
  32   4 -10    0.56    0.86
 -26   4 -11   11.63    1.34
 -24   4 -11   10.77    1.42
 -24   4 -11   10.72    1.54
  24  -4  11    9.95    1.48
 -22   4 -11    6.39    1.24
 -22   4 -11    5.28    1.34
  22  -4  11    6.13    1.31
 -20   4 -11   10.78    1.49
 -20   4 -11   14.18    1.93
  20  -4  11   12.53    1.81
 -18   4 -11    4.67    1.19
 -18   4 -11    6.24    1.55
  18  -4  11    4.98    1.33
 -16   4 -11   21.91    1.91
 -16   4 -11   24.09    2.27
  16  -4  11   21.37    2.15
 -14   4 -11    1.33    0.94
 -14   4 -11    2.15    1.23
  14  -4  11    0.60    1.05
 -12   4 -11   17.84    1.90
 -12   4 -11   19.86    2.31
  12  -4  11   14.12    2.09
 -10   4 -11   62.26    2.89
 -10   4 -11   64.26    3.43
  10  -4  11   50.18    3.01
  -8   4 -11    8.88    1.53
  -8   4 -11   10.45    2.06
   8  -4  11    8.17    1.77
  -6   4 -11   28.50    2.17
  -6   4 -11   28.63    2.68
   6  -4  11   22.02    2.29
  -4   4 -11    2.02    1.02
  -4   4 -11    2.70    1.45
   4  -4  11    1.96    1.23
  -2   4 -11   40.65    2.45
  -2   4 -11   41.45    3.00
   2  -4  11   34.99    2.59
   0   4 -11   31.54    2.23
   0   4 -11   33.26    2.77
   0  -4  11   27.96    2.40
   2   4 -11    1.88    1.02
   2   4 -11    0.79    1.19
   2   4 -11    0.92    1.33
  -2  -4  11    2.46    1.22
   4   4 -11    7.42    1.36
   4   4 -11    8.44    1.89
   4   4 -11    8.33    1.85
   6   4 -11   -0.05    0.82
   6   4 -11   -0.60    1.23
   6   4 -11    1.02    1.31
   8   4 -11    0.58    0.86
   8   4 -11    1.23    1.32
   8   4 -11   -0.16    1.25
  10   4 -11   43.53    2.16
  10   4 -11   46.10    3.04
  10   4 -11   46.32    3.13
  12   4 -11   37.66    1.92
  12   4 -11   44.38    2.94
  12   4 -11   40.85    2.99
  14   4 -11   20.39    1.47
  14   4 -11   20.33    2.27
  14   4 -11   25.44    2.65
  16   4 -11   21.01    2.30
  16   4 -11   23.46    2.61
  18   4 -11   23.08    2.23
  18   4 -11   30.67    2.71
  20   4 -11   16.50    2.38
  22   4 -11    9.36    1.92
  24   4 -11    6.54    1.28
  24   4 -11    9.81    1.82
  26   4 -11   -0.12    0.83
  26   4 -11    0.12    1.16
 -20   4 -12   10.75    1.32
 -18   4 -12   32.61    1.78
 -18   4 -12   35.89    2.14
  18  -4  12   31.06    1.99
 -16   4 -12   11.26    1.38
 -16   4 -12   12.16    1.74
  16  -4  12    8.61    1.48
 -14   4 -12    8.82    1.30
 -14   4 -12    9.69    1.63
  14  -4  12    6.52    1.38
 -12   4 -12   12.05    1.45
 -12   4 -12   13.98    1.94
  12  -4  12    8.78    1.50
 -10   4 -12  258.08    4.68
 -10   4 -12  272.08    5.72
  10  -4  12  200.07    4.84
  -8   4 -12   -0.11    0.79
  -8   4 -12    0.16    1.10
   8  -4  12    1.15    0.98
  -6   4 -12    1.62    0.87
  -6   4 -12    1.37    1.15
   6  -4  12    1.81    1.05
  -4   4 -12   84.00    2.85
  -4   4 -12   88.05    3.62
   4  -4  12   73.91    3.15
  -2   4 -12    7.87    1.23
  -2   4 -12    8.21    1.63
   2  -4  12    7.02    1.41
   0   4 -12   86.96    2.81
   0   4 -12   96.07    3.76
   0  -4  12   74.90    3.09
   2   4 -12  131.08    3.25
   2   4 -12  135.65    4.35
   4   4 -12    1.34    0.82
   4   4 -12    2.17    1.27
   6   4 -12   55.22    2.09
   6   4 -12   59.95    3.07
   6   4 -12   54.51    2.99
   8   4 -12   42.59    1.81
   8   4 -12   46.69    2.81
   8   4 -12   44.12    2.79
  10   4 -12   15.58    2.00
  10   4 -12   14.24    2.00
  12   4 -12   96.15    3.42
  12   4 -12  105.92    3.78
  14   4 -12   79.90    3.14
  14   4 -12   87.79    3.49
  16   4 -12    3.74    1.43
  18   4 -12   84.37    3.33
  20   4 -12   13.63    2.07
  -8   4 -13    0.30    0.91
  -6   4 -13    3.92    1.19
  -4   4 -13   12.34    1.63
  -2   4 -13   30.55    2.09
   0   4 -13    1.54    1.04
   2   4 -13   24.58    1.99
   4   4 -13    4.70    1.23
   6   4 -13    7.08    1.41
 -19   5  12   54.37    2.40
 -17   5  12    4.38    0.99
 -15   5  12   50.97    2.32
  15  -5 -12   67.10    2.65
 -13   5  12    2.72    0.94
  13  -5 -12    5.49    1.30
 -11   5  12    1.17    0.86
 -11   5  12    0.88    0.94
  11  -5 -12   -0.40    0.96
  -9   5  12   19.20    1.92
  -7   5  12    1.66    1.10
  -5   5  12   55.32    2.83
  -3   5  12   79.30    3.27
  -1   5  12    3.59    1.25
   1   5  12    1.73    1.12
   3   5  12   32.28    2.29
   5   5  12    1.37    1.02
   7   5  12  101.78    3.46
   9   5  12    1.06    0.90
  11   5  12    0.18    0.82
 -25   5  11    4.46    1.06
 -23   5  11    4.12    1.03
  23  -5 -11    2.87    1.05
 -21   5  11    2.68    1.04
  21  -5 -11    2.77    1.19
 -19   5  11   16.65    1.81
  19  -5 -11   21.40    2.10
 -17   5  11    8.07    1.45
  17  -5 -11   11.37    1.80
 -15   5  11    6.30    1.36
 -15   5  11    8.71    1.68
  15  -5 -11   10.60    1.83
 -13   5  11    2.69    1.25
 -11   5  11   90.24    3.66
  -9   5  11    0.64    1.17
  -7   5  11   55.15    3.14
  -5   5  11   44.34    2.88
  -3   5  11    6.06    1.66
  -1   5  11    1.12    1.13
   1   5  11   90.29    3.83
   3   5  11    2.40    1.21
   5   5  11   28.37    2.41
   7   5  11   92.22    3.74
   9   5  11   13.07    1.85
  11   5  11   18.45    2.02
  13   5  11   70.48    3.06
  15   5  11    2.46    1.10
  17   5  11   44.05    2.48
 -31   5  10    2.61    0.97
 -29   5  10   21.65    1.82
  29  -5 -10   20.52    1.79
 -27   5  10   48.01    2.54
  27  -5 -10   42.40    2.30
 -25   5  10    8.51    1.47
  25  -5 -10    9.12    1.58
 -23   5  10   94.22    3.55
  23  -5 -10  106.48    3.72
 -21   5  10   -0.14    0.87
  21  -5 -10    0.44    1.16
 -19   5  10   92.04    3.65
  19  -5 -10  131.44    4.33
 -17   5  10    2.69    1.23
 -17   5  10    2.35    1.39
  17  -5 -10    4.34    1.57
 -15   5  10   70.10    3.52
 -13   5  10   24.50    2.60
 -11   5  10   86.37    3.91
  -9   5  10   10.27    2.02
  -7   5  10  184.46    5.55
  -5   5  10   20.18    2.64
  -3   5  10    4.61    1.57
  -1   5  10  124.03    4.63
   1   5  10   23.76    2.50
   3   5  10   84.72    3.91
   5   5  10   48.21    3.11
   7   5  10   18.27    2.27
   9   5  10   38.77    2.82
  11   5  10  210.75    5.57
  13   5  10   11.38    1.87
  15   5  10   74.48    3.46
  15   5  10   76.82    3.35
  17   5  10   26.19    2.27
  17   5  10   25.43    2.18
 -17  -5 -10   26.11    2.30
  19   5  10    1.14    0.94
 -19  -5 -10    0.04    0.97
  21   5  10   56.10    2.83
 -21  -5 -10   59.65    2.85
  23   5  10    2.98    1.11
 -23  -5 -10    3.81    1.19
 -25  -5 -10   -0.06    0.80
 -35   5   9   11.43    1.44
 -33   5   9   22.99    1.92
  33  -5  -9   19.28    1.72
 -31   5   9   26.02    2.11
  31  -5  -9   23.81    2.01
 -29   5   9   13.31    1.72
  29  -5  -9   11.13    1.67
 -27   5   9    1.39    1.07
  27  -5  -9    1.80    1.23
 -25   5   9   17.22    2.12
  25  -5  -9   19.24    2.28
 -23   5   9    0.26    1.01
  23  -5  -9   -0.59    1.18
 -21   5   9    2.52    1.22
  21  -5  -9    5.60    1.66
 -19   5   9   95.69    3.99
  19  -5  -9  126.14    4.58
 -17   5   9   20.57    2.41
 -17   5   9   26.43    2.63
 -15   5   9   29.41    2.80
 -13   5   9    0.51    1.28
 -11   5   9   24.05    2.16
 -11   5   9   32.41    2.83
  -9   5   9   44.82    2.51
  -9   5   9   59.00    3.53
  -7   5   9  245.13    4.76
  -7   5   9  290.09    6.93
  -5   5   9   19.77    1.87
  -5   5   9   27.54    2.71
  -3   5   9    3.76    1.46
  -1   5   9   52.61    3.33
   1   5   9   14.01    2.17
   1   5   9   10.36    1.94
   3   5   9    5.45    1.55
   3   5   9    5.70    1.69
   5   5   9   63.05    3.29
   5   5   9   62.09    3.49
   7   5   9    3.08    1.25
   7   5   9    5.57    1.58
   9   5   9   32.51    2.55
   9   5   9   27.27    2.52
  11   5   9    2.39    1.15
  11   5   9    3.62    1.34
  13   5   9   65.51    3.23
  13   5   9   56.47    3.18
  15   5   9   73.73    3.42
  15   5   9   71.44    3.43
 -15  -5  -9   69.88    3.33
  17   5   9   29.52    2.44
  17   5   9   26.60    2.37
 -17  -5  -9   28.37    2.39
  19   5   9    2.43    1.14
 -19  -5  -9    1.20    1.04
  21   5   9   20.60    2.12
 -21  -5  -9   18.21    2.12
  23   5   9   10.08    1.70
 -23  -5  -9    9.16    1.71
  25   5   9    0.43    0.85
 -25  -5  -9   -0.32    0.89
  27   5   9   59.86    2.79
 -27  -5  -9   68.39    3.04
  29   5   9    5.24    1.22
 -29  -5  -9    4.96    1.22
 -31  -5  -9    1.12    0.82
 -37   5   8  138.46    3.66
 -35   5   8    1.12    0.97
  35  -5  -8    0.97    0.98
 -33   5   8    1.24    1.04
  33  -5  -8    1.28    1.08
 -31   5   8   77.54    3.41
  31  -5  -8   70.10    3.17
 -29   5   8   22.01    2.29
  29  -5  -8   20.57    2.30
 -27   5   8   28.44    2.50
  27  -5  -8   24.89    2.47
 -25   5   8   61.36    3.36
  25  -5  -8   68.88    3.56
 -23   5   8   -0.17    1.02
  23  -5  -8    1.02    1.42
 -21   5   8    1.34    1.19
  21  -5  -8    4.03    1.58
 -19   5   8  367.61    7.38
 -19   5   8  303.54    6.23
 -19   5   8  414.18    7.84
  19  -5  -8  482.45    8.47
 -17   5   8    0.17    1.06
 -17   5   8    1.08    1.22
 -15   5   8  134.35    4.00
 -15   5   8  177.90    5.47
 -13   5   8    3.80    1.28
 -13   5   8    3.52    1.49
 -11   5   8    1.50    1.05
 -11   5   8    3.60    1.48
  -9   5   8  152.09    3.96
  -9   5   8  182.44    5.57
  -7   5   8  138.03    3.64
  -7   5   8  166.66    5.33
  -5   5   8   11.95    2.04
  -5   5   8   10.14    1.46
  -5   5   8   10.59    2.01
  -3   5   8   27.40    2.43
  -3   5   8   24.19    1.82
  -3   5   8   29.64    2.69
  -1   5   8    7.56    1.58
  -1   5   8    5.60    1.54
   1   5   8   61.46    3.15
   1   5   8   61.42    3.44
   3   5   8  203.63    5.29
   3   5   8  215.08    5.86
   5   5   8    7.07    1.45
   5   5   8    9.50    1.86
   7   5   8   73.65    3.33
   7   5   8   62.55    3.39
   9   5   8    8.28    1.62
   9   5   8    7.54    1.65
  11   5   8  135.62    4.39
  11   5   8  113.62    4.28
  13   5   8    0.52    0.91
  13   5   8    0.12    0.97
 -13  -5  -8    0.90    0.98
  15   5   8   70.65    3.31
  15   5   8   64.84    3.32
 -15  -5  -8   68.20    3.33
  17   5   8   37.76    2.59
 -17  -5  -8   36.10    2.65
  19   5   8  100.70    3.82
 -19  -5  -8   96.31    3.92
  21   5   8    2.37    1.11
 -21  -5  -8    2.77    1.20
  23   5   8   22.30    2.12
 -23  -5  -8   23.39    2.28
  25   5   8  166.40    4.66
 -25  -5  -8  163.88    4.92
  27   5   8   15.43    1.87
 -27  -5  -8   16.60    2.00
  29   5   8   56.49    2.76
 -29  -5  -8   66.53    3.14
  31   5   8    3.95    1.12
 -31  -5  -8    5.00    1.32
  33   5   8   28.96    2.02
 -33  -5  -8   31.79    2.17
 -35  -5  -8    3.41    1.03
 -39   5   7   33.90    2.16
 -37   5   7    2.35    1.11
  37  -5  -7    1.88    1.01
 -35   5   7    9.65    1.64
  35  -5  -7   10.41    1.67
 -33   5   7  105.43    3.98
  33  -5  -7  102.05    3.74
 -31   5   7   -0.84    0.95
  31  -5  -7    1.02    1.24
 -29   5   7    1.13    1.15
  29  -5  -7    0.97    1.29
 -27   5   7   35.59    2.73
  27  -5  -7   36.79    2.96
 -25   5   7    0.72    1.08
  25  -5  -7    0.81    1.34
 -23   5   7   53.23    3.24
 -23   5   7   45.81    2.82
  23  -5  -7   69.63    3.78
 -21   5   7  133.36    4.65
 -21   5   7  119.05    3.97
  21  -5  -7  187.89    5.52
 -19   5   7    2.03    1.25
 -19   5   7    1.69    1.13
 -17   5   7   15.59    2.02
 -17   5   7   21.04    2.58
 -15   5   7   16.59    2.02
 -15   5   7   15.95    2.31
 -13   5   7   33.64    2.26
 -13   5   7   41.33    3.00
 -11   5   7   13.72    1.72
 -11   5   7   17.43    2.44
  -9   5   7    8.83    1.64
  -9   5   7    6.46    1.30
  -9   5   7    9.53    1.91
  -7   5   7    1.18    1.00
  -7   5   7    0.85    0.85
  -7   5   7   -0.13    1.01
  -5   5   7   16.35    1.91
  -5   5   7   13.58    1.49
  -5   5   7   13.41    1.97
  -3   5   7   78.08    3.27
  -3   5   7   69.70    2.38
  -3   5   7   79.34    3.65
  -1   5   7   38.39    2.47
  -1   5   7   40.27    2.77
   1   5   7    4.20    1.12
   1   5   7    3.28    1.23
   3   5   7   21.62    1.98
   3   5   7   22.50    2.29
   5   5   7    2.14    0.95
   5   5   7    1.55    1.04
   7   5   7  391.05    6.74
   7   5   7  355.19    7.05
   9   5   7   37.11    2.40
   9   5   7   32.56    2.50
  11   5   7   21.10    2.01
  11   5   7   20.33    2.17
  13   5   7   31.01    2.23
  13   5   7   27.77    2.39
 -13  -5  -7   28.49    2.33
  15   5   7    4.54    1.21
  15   5   7    3.62    1.28
 -15  -5  -7    4.38    1.35
  17   5   7    4.61    1.29
 -17  -5  -7    4.12    1.29
  19   5   7   42.86    2.63
 -19  -5  -7   35.39    2.62
  21   5   7    1.48    0.95
 -21  -5  -7    1.02    0.99
  23   5   7    1.24    0.89
 -23  -5  -7    1.53    1.09
  25   5   7   22.33    2.13
 -25  -5  -7   22.38    2.27
  27   5   7   25.55    2.17
 -27  -5  -7   30.62    2.50
  29   5   7   14.43    1.90
 -29  -5  -7   17.63    2.08
  31   5   7   44.33    2.56
 -31  -5  -7   46.06    2.81
  33   5   7   23.69    2.01
 -33  -5  -7   25.83    2.17
  35   5   7   17.36    1.78
 -35  -5  -7   16.92    1.88
  37   5   7   12.28    1.47
 -37  -5  -7   13.48    1.66
 -41   5   6    2.30    0.96
 -39   5   6    2.24    1.13
  39  -5  -6    1.77    1.03
 -37   5   6   41.16    2.66
  37  -5  -6   41.75    2.54
 -35   5   6   32.86    2.56
  35  -5  -6   37.72    2.67
 -33   5   6  135.69    4.65
  33  -5  -6  126.29    4.32
 -31   5   6   16.88    2.35
  31  -5  -6   18.23    2.41
 -29   5   6   29.71    2.62
  29  -5  -6   29.19    2.85
 -27   5   6   44.90    3.03
 -27   5   6   27.83    2.55
  27  -5  -6   44.72    3.24
 -25   5   6   23.49    2.42
 -25   5   6   20.37    2.32
  25  -5  -6   26.72    2.79
 -23   5   6  471.25    8.30
 -23   5   6  393.22    6.86
  23  -5  -6  612.58    9.47
 -21   5   6   -0.68    0.94
 -21   5   6    1.33    1.17
  21  -5  -6    0.55    1.29
 -19   5   6    8.68    1.67
 -19   5   6    7.35    1.47
 -17   5   6   14.75    1.98
 -17   5   6   13.82    1.85
 -17   5   6   16.67    2.29
 -15   5   6  109.35    3.42
 -15   5   6  126.34    4.47
 -13   5   6    1.52    1.05
 -13   5   6    1.44    0.93
 -13   5   6    1.22    1.15
 -11   5   6  332.34    5.24
 -11   5   6  385.59    7.29
  -9   5   6    2.73    1.17
  -9   5   6    2.75    0.96
  -9   5   6    2.67    1.33
  -7   5   6  153.39    4.23
  -7   5   6  141.90    3.25
  -7   5   6  160.84    4.76
  -5   5   6   55.18    2.66
  -5   5   6   52.64    2.03
  -5   5   6   54.73    2.97
  -3   5   6   47.70    2.48
  -3   5   6   48.15    2.80
  -1   5   6  392.31    6.29
  -1   5   6  400.12    7.17
   1   5   6  193.93    4.45
   1   5   6  153.92    4.07
   1   5   6  199.69    5.13
   3   5   6   30.52    2.03
   3   5   6   26.77    1.95
   3   5   6   32.68    2.42
   5   5   6    8.42    1.35
   5   5   6    8.01    1.34
   5   5   6    8.86    1.65
   7   5   6   14.88    1.60
   7   5   6   13.05    1.54
   7   5   6   15.50    1.88
   9   5   6   27.37    1.94
   9   5   6   24.52    1.89
   9   5   6   23.36    2.11
  11   5   6  435.61    6.65
  11   5   6  382.07    6.40
  11   5   6  380.08    6.83
  13   5   6    3.17    0.97
  13   5   6    2.87    1.03
  13   5   6    1.76    1.03
 -13  -5  -6    2.79    1.10
 -13  -5  -6    3.74    1.31
  15   5   6  407.66    6.62
  15   5   6  344.25    6.29
 -15  -5  -6  461.01    8.18
  17   5   6   54.99    2.71
 -17  -5  -6   63.31    3.37
  19   5   6    0.37    0.77
  21   5   6   80.75    3.28
  23   5   6   95.99    3.59
  25   5   6   27.34    2.20
  27   5   6   43.61    2.63
  29   5   6   44.50    2.63
  31   5   6   10.31    1.65
  33   5   6  177.99    4.62
  35   5   6    1.51    0.91
  37   5   6   66.58    2.76
 -37  -5  -6   68.95    3.10
  39   5   6   14.08    1.58
 -39  -5  -6   16.60    1.73
 -43   5   5    0.57    0.82
 -41   5   5   96.46    3.48
  41  -5  -5  101.24    3.15
 -39   5   5    0.11    0.98
  39  -5  -5    1.03    1.10
 -37   5   5   52.21    3.03
  37  -5  -5   54.44    2.97
 -35   5   5    2.62    1.34
  35  -5  -5    1.60    1.26
 -33   5   5    1.94    1.26
  33  -5  -5    0.68    1.28
 -31   5   5   53.09    3.26
  31  -5  -5   51.87    3.35
 -29   5   5   98.48    4.13
 -29   5   5   41.99    2.87
  29  -5  -5   83.18    3.91
 -27   5   5   33.49    2.71
 -27   5   5   20.70    2.29
  27  -5  -5   34.17    2.95
 -25   5   5   15.39    2.23
 -25   5   5   12.13    1.91
  25  -5  -5   16.47    2.34
 -23   5   5    3.78    1.34
 -23   5   5    2.74    1.27
  23  -5  -5    4.51    1.71
 -21   5   5   50.97    2.92
 -21   5   5   50.08    2.76
  21  -5  -5   68.58    3.51
 -19   5   5   39.05    2.63
 -19   5   5   42.14    2.44
  19  -5  -5   57.38    3.21
 -17   5   5  403.58    6.97
 -17   5   5  467.26    7.95
 -17   5   5  395.77    6.05
 -15   5   5    2.07    0.97
 -15   5   5    3.26    1.17
 -15   5   5    3.57    1.05
 -15   5   5    2.94    1.36
 -13   5   5  246.51    5.27
 -13   5   5  222.39    4.23
 -13   5   5  246.50    5.70
 -11   5   5   23.19    2.01
 -11   5   5   22.94    1.66
 -11   5   5   25.85    2.32
  -9   5   5    5.17    1.22
  -9   5   5    4.55    0.94
  -9   5   5    5.99    1.43
  -7   5   5  291.90    5.27
  -7   5   5  267.53    3.93
  -7   5   5  203.99    4.50
  -7   5   5  296.22    6.00
  -5   5   5  173.91    4.04
  -5   5   5  127.42    3.51
  -5   5   5  172.46    4.60
  -3   5   5   45.38    2.24
  -3   5   5   36.45    1.97
  -3   5   5   45.96    2.63
  -1   5   5  498.64    6.43
  -1   5   5  408.30    5.91
  -1   5   5  501.77    7.53
   1   5   5    2.27    0.84
   1   5   5    1.17    0.67
   1   5   5    2.29    0.98
   3   5   5   18.47    1.51
   3   5   5   17.08    1.45
   3   5   5   19.10    1.88
   5   5   5  109.27    3.08
   5   5   5  101.39    2.99
   5   5   5  100.35    3.48
   7   5   5   70.21    2.51
   7   5   5   71.17    2.56
   7   5   5   65.79    2.91
   9   5   5   41.90    2.04
   9   5   5   39.56    2.02
   9   5   5   38.35    2.35
  11   5   5  496.22    6.46
  11   5   5  470.81    6.38
  11   5   5  420.79    6.75
  13   5   5    2.44    0.84
  13   5   5    2.76    0.90
  15   5   5    1.72    0.79
  15   5   5    1.79    0.80
 -15  -5  -5    3.52    1.26
  17   5   5   21.50    1.73
  17   5   5   18.83    1.69
 -17  -5  -5   27.46    2.36
  19   5   5  208.36    4.63
  19   5   5  189.18    4.52
 -19  -5  -5  250.13    6.15
  21   5   5   88.54    3.22
  21   5   5   70.99    2.98
  23   5   5  125.54    3.86
  25   5   5    1.74    0.94
  27   5   5   18.14    1.91
  29   5   5   22.92    2.11
  31   5   5   51.80    2.80
  33   5   5   85.25    3.36
  35   5   5    1.18    0.94
  37   5   5   30.56    2.15
  39   5   5    4.01    1.04
  41   5   5   10.92    1.45
 -45   5   4   52.51    2.44
 -43   5   4   -0.04    0.84
  43  -5  -4   -0.40    0.79
 -41   5   4   92.72    3.56
  41  -5  -4   95.11    3.29
 -39   5   4    2.28    1.20
  39  -5  -4    2.75    1.25
 -37   5   4  157.74    4.98
  37  -5  -4  166.42    4.81
 -35   5   4   42.09    2.95
  35  -5  -4   44.52    3.04
 -33   5   4    1.53    1.22
  33  -5  -4    1.80    1.41
 -31   5   4    9.01    1.87
 -31   5   4    6.65    1.69
  31  -5  -4   10.00    1.98
 -29   5   4  104.42    4.21
 -29   5   4   52.26    3.02
  29  -5  -4   99.32    4.23
 -27   5   4   21.36    2.33
 -27   5   4   10.38    1.77
  27  -5  -4   16.63    2.37
 -25   5   4  234.61    5.82
 -25   5   4  177.69    4.69
  25  -5  -4  233.72    5.91
 -23   5   4    9.46    1.72
 -23   5   4    8.05    1.54
  23  -5  -4   10.92    1.95
 -21   5   4   45.76    2.75
 -21   5   4   40.21    2.42
  21  -5  -4   58.38    3.19
 -19   5   4  351.02    6.43
 -19   5   4  381.97    6.84
 -19   5   4  335.41    5.57
  19  -5  -4  426.79    7.21
 -17   5   4    2.14    0.97
 -17   5   4    3.60    1.22
 -17   5   4    2.35    0.95
 -15   5   4  253.09    5.10
 -15   5   4  328.72    5.89
 -15   5   4  275.93    4.61
 -13   5   4    7.27    1.27
 -13   5   4    6.92    1.41
 -13   5   4    6.91    1.13
 -13   5   4    7.10    1.51
 -11   5   4   31.91    2.05
 -11   5   4   28.01    1.62
 -11   5   4   20.71    1.63
 -11   5   4   33.55    2.41
  -9   5   4  137.18    3.54
  -9   5   4  121.58    2.63
  -9   5   4   93.30    2.93
  -9   5   4  132.56    3.98
  -7   5   4  351.96    5.30
  -7   5   4  256.76    4.58
  -7   5   4  344.94    6.16
  -5   5   4   40.32    1.97
  -5   5   4   31.31    1.71
  -3   5   4  301.98    4.66
  -3   5   4  260.49    4.34
  -1   5   4  125.99    3.06
  -1   5   4  111.36    2.84
   1   5   4  156.61    3.26
   1   5   4  148.56    3.19
   3   5   4   78.36    2.34
   3   5   4   82.36    2.40
   5   5   4   85.88    2.42
   5   5   4   82.90    2.39
   5   5   4   68.82    1.80
   7   5   4  421.23    5.18
   7   5   4  433.09    5.29
   7   5   4  329.01    3.82
   9   5   4    0.75    0.57
   9   5   4    0.40    0.50
   9   5   4    0.25    0.30
  11   5   4  105.50    2.74
  11   5   4  104.40    2.75
  11   5   4  102.34    3.36
  11   5   4   83.29    2.05
  13   5   4   11.40    1.19
  13   5   4   11.62    1.20
  13   5   4   13.93    1.89
  13   5   4    8.66    0.84
  13   5   4   13.25    1.77
  15   5   4  178.01    3.71
  15   5   4  176.02    3.71
  15   5   4  180.10    4.43
 -15  -5  -4  233.12    5.45
  17   5   4  104.32    2.99
  17   5   4  100.76    2.96
  17   5   4  108.70    3.58
 -17  -5  -4  133.48    4.31
  19   5   4  238.60    4.55
  19   5   4  220.85    4.43
  19   5   4  245.90    5.29
 -19  -5  -4  294.96    6.41
  21   5   4   52.15    2.38
  21   5   4   47.43    2.34
  23   5   4   98.39    3.23
  23   5   4   84.92    3.08
  25   5   4   71.98    2.92
  27   5   4    0.84    0.81
  29   5   4  180.06    4.59
  31   5   4   10.23    1.60
  33   5   4    3.28    1.14
  35   5   4   10.90    1.65
  37   5   4    7.80    1.41
  39   5   4    3.19    1.07
  41   5   4  143.08    3.72
  43   5   4    3.75    0.94
 -45   5   3   -0.02    0.77
 -43   5   3   80.69    3.25
  43  -5  -3   81.57    2.92
 -41   5   3    0.66    0.97
  41  -5  -3    0.22    0.99
 -39   5   3   23.29    2.27
  39  -5  -3   25.06    2.31
 -37   5   3  134.54    4.67
  37  -5  -3  143.69    4.65
 -35   5   3   29.87    2.61
  35  -5  -3   28.09    2.76
 -33   5   3    0.61    1.06
 -33   5   3    0.34    1.24
  33  -5  -3    1.87    1.39
 -31   5   3    1.35    1.19
 -31   5   3   -0.24    1.14
  31  -5  -3   -0.91    1.14
 -29   5   3   31.14    2.62
 -29   5   3   18.41    2.28
  29  -5  -3   30.06    2.78
 -27   5   3  217.25    5.68
 -27   5   3  115.74    3.94
  27  -5  -3  189.76    5.35
 -25   5   3   99.84    3.85
 -25   5   3   73.82    3.16
  25  -5  -3   82.88    3.69
 -23   5   3   31.44    2.33
 -23   5   3   26.27    2.16
  23  -5  -3   30.95    2.65
 -21   5   3   -0.32    0.80
 -21   5   3   -0.50    1.02
 -21   5   3    0.07    0.85
  21  -5  -3   -1.18    0.96
 -19   5   3   21.24    1.92
 -19   5   3   21.82    2.03
 -19   5   3   20.62    1.83
  19  -5  -3   23.19    2.15
 -17   5   3   30.71    2.07
 -17   5   3   36.21    2.29
 -17   5   3   32.93    1.96
  17  -5  -3   36.44    2.41
 -15   5   3  170.24    4.04
 -15   5   3  204.63    4.47
 -15   5   3  172.30    3.47
 -13   5   3   21.19    1.74
 -13   5   3   17.83    1.38
 -13   5   3   13.76    1.41
 -11   5   3    0.53    0.59
 -11   5   3    0.05    0.52
  -9   5   3   26.74    1.60
  -7   5   3   59.74    2.13
  -5   5   3   35.20    1.64
  -3   5   3  125.80    2.76
  -1   5   3  174.97    3.11
   1   5   3    1.10    0.49
   3   5   3  326.95    4.01
   3   5   3  280.38    2.74
   5   5   3  263.73    3.58
   5   5   3  230.98    2.40
   7   5   3   57.21    1.76
   9   5   3  244.75    3.51
  11   5   3    5.94    0.86
  11   5   3    5.72    0.82
  13   5   3   45.79    1.74
  13   5   3   49.91    1.79
  13   5   3   48.83    2.49
  13   5   3   52.73    2.54
  15   5   3   28.18    1.49
  15   5   3   28.33    1.48
  15   5   3   28.46    2.12
  15   5   3   32.21    2.18
 -15  -5  -3   38.96    2.39
  17   5   3    6.97    1.02
  17   5   3    7.44    1.03
  17   5   3    8.86    1.52
 -17  -5  -3    9.55    1.66
  19   5   3   37.27    1.81
  19   5   3   36.69    1.81
  19   5   3   43.79    2.53
 -19  -5  -3   53.40    2.88
  21   5   3   18.83    1.50
  21   5   3   16.95    1.45
  21   5   3   22.78    2.07
  23   5   3   54.92    2.33
  23   5   3   46.44    2.19
  23   5   3   70.47    3.20
  25   5   3  123.48    3.49
  25   5   3  123.66    3.52
  27   5   3    5.16    1.16
  29   5   3   83.17    3.14
  31   5   3    1.97    1.00
  33   5   3  195.64    4.75
  35   5   3    2.82    1.07
  37   5   3   51.27    2.64
  39   5   3    1.30    0.93
  41   5   3    5.40    1.21
  43   5   3   -0.35    0.63
  45   5   3   29.34    1.77
 -47   5   2    3.02    0.97
 -45   5   2   78.60    3.05
  45  -5  -2   73.49    2.58
 -43   5   2   11.67    1.67
  43  -5  -2   12.98    1.66
 -41   5   2    0.04    0.92
  41  -5  -2    0.60    1.04
 -39   5   2   95.49    3.92
  39  -5  -2  101.73    3.86
 -37   5   2   24.52    2.44
  37  -5  -2   28.12    2.60
 -35   5   2   10.85    1.91
  35  -5  -2   12.05    2.06
 -33   5   2  249.01    6.27
 -33   5   2  175.37    5.01
  33  -5  -2  267.12    6.43
 -31   5   2   33.88    2.72
 -31   5   2   22.33    2.44
  31  -5  -2   35.46    2.88
 -29   5   2   97.44    3.98
 -29   5   2   64.94    3.25
  29  -5  -2  100.95    4.16
 -27   5   2  152.20    4.70
 -27   5   2   82.71    3.38
  27  -5  -2  154.95    4.87
 -25   5   2    0.94    0.91
 -25   5   2    0.67    1.01
  25  -5  -2    1.81    1.25
 -23   5   2  256.61    5.58
 -23   5   2  200.18    4.51
  23  -5  -2  223.42    5.40
 -21   5   2   47.03    2.56
 -21   5   2   40.08    2.45
 -21   5   2   41.28    2.27
  21  -5  -2   45.06    2.77
 -19   5   2   44.78    2.38
 -19   5   2   41.37    2.39
 -19   5   2   39.63    2.11
  19  -5  -2   45.78    2.70
 -17   5   2    0.70    0.71
 -17   5   2    1.28    0.92
 -17   5   2    0.69    0.74
 -15   5   2  300.95    5.13
 -15   5   2  267.82    4.03
 -13   5   2    0.58    0.66
  -7   5   2   97.46    2.45
  -5   5   2  409.98    4.61
  -3   5   2   65.40    1.83
  -1   5   2  124.85    2.34
  -1   5   2  118.17    2.30
   1   5   2  326.25    3.53
   3   5   2   19.16    0.97
   5   5   2  134.21    2.17
   7   5   2  368.11    3.53
   9   5   2   90.64    1.85
  11   5   2  514.65    4.39
  13   5   2   64.25    1.72
  13   5   2   65.95    2.73
  15   5   2  284.05    3.67
  15   5   2  322.01    3.88
  15   5   2  324.84    5.93
  15   5   2  343.38    5.94
 -15  -5  -2  407.76    6.51
  17   5   2   36.68    1.55
  17   5   2   38.78    1.57
  17   5   2   44.12    2.43
 -17  -5  -2   54.86    2.71
  19   5   2   14.18    1.18
  19   5   2   12.87    1.15
  19   5   2   17.29    1.83
 -19  -5  -2   21.86    1.99
  21   5   2   19.17    1.39
  21   5   2   17.78    1.34
  21   5   2   29.39    2.28
  23   5   2   62.30    2.31
  23   5   2   66.70    2.38
  23   5   2   91.22    3.59
  25   5   2  127.98    3.34
  25   5   2  124.08    3.30
  27   5   2  218.56    4.50
  27   5   2  190.54    4.20
  29   5   2  266.11    5.12
  31   5   2    0.96    0.85
  33   5   2  242.92    5.16
  35   5   2    2.90    1.06
  37   5   2   51.54    2.63
  39   5   2    0.47    0.82
  41   5   2    9.30    1.44
  43   5   2    4.76    1.12
  45   5   2   23.26    1.69
 -47   5   1    3.10    0.96
 -45   5   1   17.61    1.85
  45  -5  -1   19.02    1.69
 -43   5   1    9.68    1.52
  43  -5  -1   10.95    1.62
 -41   5   1   48.08    2.87
  41  -5  -1   50.78    2.86
 -39   5   1   75.91    3.58
  39  -5  -1   77.43    3.54
 -37   5   1    2.86    1.34
  37  -5  -1    2.71    1.37
 -35   5   1   54.93    3.25
  35  -5  -1   57.54    3.39
 -33   5   1    8.37    1.68
 -33   5   1    5.52    1.58
  33  -5  -1    6.96    1.74
 -31   5   1    6.28    1.61
 -31   5   1    5.73    1.55
  31  -5  -1    9.37    1.97
 -29   5   1  125.50    4.39
 -29   5   1   90.92    3.61
  29  -5  -1  137.26    4.68
 -27   5   1   58.90    3.10
 -27   5   1   34.59    2.46
  27  -5  -1   60.40    3.29
 -25   5   1    2.82    1.05
 -25   5   1    2.40    1.12
  25  -5  -1    2.19    1.21
 -23   5   1  223.03    5.16
 -23   5   1  148.25    4.61
 -23   5   1  154.44    3.92
  23  -5  -1  207.61    5.16
 -21   5   1    1.94    0.94
 -21   5   1    2.35    1.04
 -21   5   1    1.71    0.94
  21  -5  -1    2.95    1.23
 -19   5   1   38.77    2.21
 -19   5   1   34.33    2.17
 -19   5   1   34.53    1.92
  19  -5  -1   30.39    2.31
 -17   5   1   26.89    1.90
 -17   5   1   29.89    1.68
 -15   5   1   32.32    1.61
 -13   5   1   16.24    1.21
   9  -5  -1    0.63    0.64
   7  -5  -1   25.09    1.67
   5  -5  -1   68.02    2.43
  -3   5   1  197.04    2.81
   3  -5  -1  173.29    3.66
  -1   5   1  200.13    2.62
   1  -5  -1  164.15    3.49
   1   5   1  218.00    2.52
  -1  -5  -1  181.03    3.59
  -3  -5  -1   12.90    1.19
  -5  -5  -1   39.23    1.72
  -7  -5  -1   51.97    1.90
  13   5   1   56.03    2.55
  15   5   1  139.63    3.87
 -15  -5  -1  167.53    4.07
  17   5   1   67.78    1.82
  17   5   1   70.56    1.81
  17   5   1   97.52    3.45
  17   5   1  108.89    3.57
 -17  -5  -1  116.10    3.57
  19   5   1   48.03    1.73
  19   5   1   53.05    1.73
  19   5   1   66.21    3.03
  19   5   1   68.95    3.00
  21   5   1   93.87    2.46
  21   5   1  101.97    2.50
  21   5   1  123.86    4.00
  23   5   1  170.08    3.44
  23   5   1  171.03    3.39
  23   5   1  210.66    5.26
  25   5   1  328.89    4.99
  25   5   1  299.35    4.71
  27   5   1    1.92    0.83
  27   5   1    1.39    0.70
  29   5   1   22.91    1.84
  31   5   1   35.69    2.20
  33   5   1    6.69    1.32
  35   5   1   15.64    1.82
  37   5   1  162.50    4.26
  39   5   1   10.58    1.54
  41   5   1    1.23    0.85
  43   5   1    5.56    1.14
  45   5   1    0.26    0.68
 -47   5   0   25.38    1.82
 -45   5   0   64.61    2.85
  45  -5   0   69.39    2.62
 -43   5   0    1.32    0.96
  43  -5   0    2.86    1.12
 -41   5   0  302.73    6.42
  41  -5   0  319.45    6.20
 -39   5   0    1.83    1.05
  39  -5   0    2.80    1.33
 -37   5   0   62.60    3.38
  37  -5   0   67.35    3.50
 -35   5   0   47.46    3.04
  35  -5   0   50.10    3.23
 -33   5   0   10.99    1.94
 -33   5   0    9.57    1.80
  33  -5   0   13.29    2.21
 -31   5   0   59.88    3.25
 -31   5   0   47.89    2.91
  31  -5   0   66.53    3.57
 -29   5   0  143.44    4.63
 -29   5   0  110.82    3.85
  29  -5   0  154.86    4.88
 -27   5   0   28.90    2.33
 -27   5   0   21.62    2.09
  27  -5   0   31.08    2.69
 -25   5   0   84.56    3.42
 -25   5   0   60.37    2.75
  25  -5   0   86.77    3.64
 -23   5   0   56.99    2.80
 -23   5   0   49.10    2.68
 -23   5   0   39.64    2.22
  23  -5   0   62.94    3.11
 -21   5   0   84.82    3.10
 -21   5   0   73.71    3.00
 -21   5   0   64.98    2.50
  21  -5   0   83.28    3.31
 -19   5   0  353.46    5.78
 -19   5   0  274.78    5.20
 -19   5   0  292.02    4.54
  19  -5   0  319.93    5.79
 -17   5   0    5.67    1.16
 -17   5   0    5.84    0.98
  17  -5   0    5.38    1.14
 -15   5   0  357.04    4.27
  15  -5   0  335.78    5.66
  13  -5   0   64.44    2.56
  11  -5   0    0.82    0.66
   9  -5   0  141.93    3.52
  -5   5   0   76.34    1.87
  -3   5   0  533.74    4.31
  -1   5   0   44.51    1.21
  11   5   0    1.19    0.83
  13   5   0   82.94    2.99
 -13  -5   0   89.82    2.86
  15   5   0  444.17    6.70
 -15  -5   0  472.65    6.43
  17   5   0    5.65    0.72
  17   5   0    7.64    1.39
  17   5   0    5.45    1.22
  19   5   0  288.47    3.62
  19   5   0  291.84    3.55
  19   5   0  356.68    6.39
  21   5   0   78.09    2.17
  21   5   0   74.35    2.04
  23   5   0   50.29    1.94
  23   5   0   45.78    1.79
  23   5   0   58.61    3.04
  25   5   0   72.43    2.43
  25   5   0   63.25    2.20
  27   5   0   25.73    1.76
  27   5   0   21.19    1.54
  29   5   0  120.36    3.39
  31   5   0   54.11    2.50
  33   5   0    9.80    1.48
  35   5   0   39.91    2.40
  37   5   0   59.11    2.76
  39   5   0    2.45    0.98
  41   5   0  282.42    5.26
  43   5   0    1.60    0.85
  45   5   0   62.24    2.42
  47   5   0   22.68    1.73
 -47   5  -1   17.99    1.60
 -45   5  -1    0.09    0.73
  45  -5   1   -0.02    0.80
 -43   5  -1    5.01    1.24
  43  -5   1    3.87    1.20
 -41   5  -1    0.84    0.92
  41  -5   1    1.23    1.05
 -39   5  -1   11.52    1.95
  39  -5   1   12.29    1.96
 -37   5  -1  169.36    5.15
  37  -5   1  186.29    5.27
 -35   5  -1   17.04    2.39
  35  -5   1   19.66    2.53
 -33   5  -1    6.43    1.65
 -33   5  -1    6.20    1.52
  33  -5   1    8.09    1.73
 -31   5  -1   36.72    2.69
 -31   5  -1   33.40    2.60
  31  -5   1   47.98    3.19
 -29   5  -1   26.65    2.38
 -29   5  -1   23.59    2.32
  29  -5   1   32.83    2.70
 -27   5  -1    1.74    1.02
 -27   5  -1    1.73    1.13
  27  -5   1    1.80    1.24
 -25   5  -1  368.56    6.73
 -25   5  -1  308.49    5.54
  25  -5   1  417.61    7.34
 -23   5  -1  195.86    4.80
 -23   5  -1  187.64    4.76
 -23   5  -1  151.95    3.80
  23  -5   1  227.57    5.38
 -21   5  -1  121.23    3.65
 -21   5  -1  111.24    3.58
 -21   5  -1   83.01    2.76
  21  -5   1  126.16    4.01
  21  -5   1   97.54    3.36
 -19   5  -1   61.88    2.60
 -19   5  -1   61.60    2.66
 -19   5  -1   53.16    2.15
  19  -5   1   64.69    2.96
  19  -5   1   55.00    2.55
 -17   5  -1   92.29    3.00
 -17   5  -1   85.31    2.41
  17  -5   1   82.32    3.00
 -15   5  -1  114.76    2.51
  15  -5   1  121.66    3.50
  -5   5  -1   36.41    1.36
  -3   5  -1   12.65    0.86
  -1   5  -1  203.64    2.46
  -3  -5   1  217.94    3.54
  11   5  -1   93.18    3.16
 -11  -5   1  102.02    2.76
  13   5  -1   18.97    1.80
 -13  -5   1   18.64    1.51
  15   5  -1   29.51    1.04
  15   5  -1   27.83    2.15
  15   5  -1   35.89    2.22
  17   5  -1   27.43    2.11
  17   5  -1   27.74    1.15
  17   5  -1   25.57    2.13
  17   5  -1   31.80    2.20
  19   5  -1   35.48    2.39
  19   5  -1   34.55    1.38
  19   5  -1   34.08    2.33
  19   5  -1   40.37    2.48
  21   5  -1    1.43    0.61
  21   5  -1    0.82    0.49
  21   5  -1    2.38    0.63
  21   5  -1    2.41    1.17
  23   5  -1  188.36    3.44
  23   5  -1  148.49    2.99
  23   5  -1  196.94    3.41
  25   5  -1    2.45    0.80
  25   5  -1    1.96    0.67
  25   5  -1    3.40    0.84
  27   5  -1   49.64    2.20
  27   5  -1   36.40    1.84
  27   5  -1   51.40    2.18
  29   5  -1  111.48    3.26
  29   5  -1  123.56    3.29
  31   5  -1    7.64    1.29
  33   5  -1    8.79    1.43
  35   5  -1   46.88    2.53
  37   5  -1    2.28    1.04
  39   5  -1   69.59    2.90
  41   5  -1   45.72    2.41
  43   5  -1    8.49    1.30
  45   5  -1   18.89    1.64
 -47   5  -2    0.20    0.75
 -45   5  -2   23.37    1.89
  45  -5   2   21.40    1.70
 -43   5  -2    4.20    1.15
  43  -5   2    4.72    1.23
 -41   5  -2    8.53    1.54
  41  -5   2   10.20    1.66
 -39   5  -2   -0.60    0.81
  39  -5   2    0.36    1.05
 -37   5  -2   60.74    3.28
  37  -5   2   60.87    3.28
 -35   5  -2    2.21    1.11
  35  -5   2    2.70    1.40
 -33   5  -2  270.90    6.42
 -33   5  -2  208.23    5.22
  33  -5   2  307.77    6.83
 -31   5  -2    1.39    1.04
 -31   5  -2    1.58    1.17
  31  -5   2    0.81    1.14
 -29   5  -2  289.52    6.44
 -29   5  -2  250.52    5.41
  29  -5   2  329.92    6.94
 -27   5  -2  257.47    5.93
 -27   5  -2  223.97    4.99
  27  -5   2  291.27    6.43
 -25   5  -2  156.43    4.51
 -25   5  -2  141.50    3.89
  25  -5   2  187.70    5.10
 -23   5  -2   83.18    3.28
 -23   5  -2   84.07    3.39
 -23   5  -2   75.51    2.84
  23  -5   2   98.31    3.74
 -21   5  -2   24.72    1.91
 -21   5  -2   28.68    2.12
 -21   5  -2   19.41    1.69
  21  -5   2   29.73    2.35
  21  -5   2   21.41    1.89
 -19   5  -2   13.76    1.55
 -19   5  -2   15.75    1.69
 -19   5  -2   11.52    1.34
  19  -5   2   16.81    2.02
  19  -5   2   13.03    1.61
 -17   5  -2   38.80    2.08
 -17   5  -2   40.73    2.22
 -17   5  -2   33.97    1.70
 -15   5  -2  335.94    5.33
 -15   5  -2  281.88    3.85
  -7   5  -2  272.86    4.10
  -5   5  -2  100.74    2.65
  -3   5  -2   20.57    1.06
  -3   5  -2   13.03    1.29
  -1   5  -2  360.21    3.58
  -1   5  -2  188.70    3.72
   1   5  -2   91.04    2.75
   3   5  -2   55.25    2.27
  -3  -5   2   78.18    2.37
   5   5  -2  346.36    5.33
  -5  -5   2  483.81    5.82
   7   5  -2   92.95    2.98
  -7  -5   2  117.98    3.03
   9   5  -2    4.67    1.12
  11   5  -2  833.11    8.74
  11   5  -2  637.43    7.70
  13   5  -2    1.54    0.95
  13   5  -2    0.70    0.83
  13   5  -2    1.07    0.93
  15   5  -2  240.73    2.80
  15   5  -2  236.15    5.04
  15   5  -2  294.54    5.61
  17   5  -2    1.29    1.00
  17   5  -2    1.53    0.94
  17   5  -2    1.76    0.54
  17   5  -2    0.55    1.03
  17   5  -2    1.30    0.91
  19   5  -2   40.19    2.53
  19   5  -2   44.59    1.61
  19   5  -2   41.97    2.63
  19   5  -2   43.44    2.61
  21   5  -2   45.66    1.76
  21   5  -2   44.59    2.72
  23   5  -2  241.88    3.83
  23   5  -2  231.79    5.32
  25   5  -2    0.48    0.74
  25   5  -2    0.83    0.65
  27   5  -2  122.65    3.26
  27   5  -2  121.38    3.17
  27   5  -2  136.78    3.31
  29   5  -2   78.36    2.81
  29   5  -2   90.18    2.89
  31   5  -2   28.02    2.01
  31   5  -2   30.56    1.99
  33   5  -2  216.82    4.72
  33   5  -2  230.51    4.60
  35   5  -2   10.20    1.54
  37   5  -2   21.29    1.96
  39   5  -2   88.91    3.18
  41   5  -2    0.34    0.85
  43   5  -2   12.48    1.50
  45   5  -2   69.71    2.47
 -45   5  -3   32.33    1.95
 -43   5  -3   -0.54    0.69
  43  -5   3   -0.60    0.79
 -41   5  -3    3.88    1.20
  41  -5   3    5.18    1.30
 -39   5  -3    2.08    1.05
  39  -5   3    1.06    1.03
 -37   5  -3   54.16    3.07
  37  -5   3   58.09    3.16
 -35   5  -3    2.23    1.15
  35  -5   3    3.67    1.32
 -33   5  -3  213.84    5.72
  33  -5   3  233.14    5.95
 -31   5  -3    2.19    1.13
 -31   5  -3    1.29    1.19
  31  -5   3    1.78    1.32
 -29   5  -3   98.95    3.96
 -29   5  -3   85.45    3.41
  29  -5   3  113.05    4.30
 -27   5  -3    6.60    1.50
 -27   5  -3    5.00    1.33
  27  -5   3    7.06    1.64
 -25   5  -3  173.46    4.84
 -25   5  -3  165.33    4.22
  25  -5   3  206.21    5.40
 -23   5  -3   66.68    3.01
 -23   5  -3   70.24    3.25
 -23   5  -3   63.41    2.67
  23  -5   3   75.39    3.44
 -21   5  -3   19.65    1.86
 -21   5  -3   24.49    2.09
 -21   5  -3   20.81    1.74
  21  -5   3   23.13    2.28
 -19   5  -3   40.91    2.30
 -19   5  -3   46.19    2.50
 -19   5  -3   34.56    1.90
  19  -5   3   41.05    2.58
 -17   5  -3   12.30    1.59
 -17   5  -3    6.50    1.31
 -17   5  -3    6.13    1.04
  17  -5   3    6.98    1.49
 -15   5  -3   25.47    1.75
 -15   5  -3   30.53    1.98
 -15   5  -3   23.41    1.41
 -13   5  -3   47.51    2.22
 -11   5  -3    6.70    1.15
  -9   5  -3  178.46    3.84
  -7   5  -3   42.92    1.91
  -5   5  -3  175.96    3.65
  -3   5  -3  193.19    3.90
  -1   5  -3    1.36    0.49
   1   5  -3  170.37    2.69
   1   5  -3  149.59    3.60
   3   5  -3  119.04    2.18
   3   5  -3  109.39    3.18
   5   5  -3   35.20    1.24
   5   5  -3   31.68    1.98
  -5  -5   3   40.83    2.00
   7   5  -3   70.58    2.90
   7   5  -3   58.52    2.56
  -7  -5   3   78.47    2.71
   9   5  -3   28.60    2.11
   9   5  -3   24.03    1.92
  -9  -5   3   33.48    1.94
  11   5  -3    1.02    0.99
  11   5  -3    0.39    0.83
  11   5  -3    0.94    0.91
 -11  -5   3    1.27    0.80
  13   5  -3   18.03    1.07
  13   5  -3   17.05    1.95
  13   5  -3   20.54    1.89
  13   5  -3   17.00    1.84
  15   5  -3  169.13    2.30
  15   5  -3  169.54    4.50
  15   5  -3  182.50    4.64
  15   5  -3  188.53    4.63
  15   5  -3  149.17    4.20
  17   5  -3   31.20    1.29
  17   5  -3   33.75    2.44
  17   5  -3   30.10    2.23
  17   5  -3   34.16    2.42
  17   5  -3   25.81    2.20
  19   5  -3   19.58    1.26
  19   5  -3   19.35    2.20
  19   5  -3   17.15    1.28
  19   5  -3   20.70    2.20
  21   5  -3   -0.19    0.57
  21   5  -3   -0.03    0.55
  21   5  -3    0.07    1.06
  23   5  -3   25.96    1.63
  23   5  -3   27.97    1.68
  23   5  -3   25.96    2.45
  25   5  -3   88.37    2.74
  25   5  -3  100.66    2.89
  25   5  -3   97.47    3.89
  27   5  -3  175.06    4.01
  27   5  -3  200.90    4.07
  29   5  -3   26.44    1.89
  29   5  -3   32.42    2.03
  31   5  -3    0.48    0.81
  31   5  -3    0.28    0.79
  33   5  -3   -0.16    0.83
  33   5  -3    0.37    0.80
  35   5  -3   24.45    2.08
  35   5  -3   27.68    1.98
  37   5  -3  122.28    3.68
  37   5  -3  131.47    3.51
  39   5  -3   21.85    1.93
  41   5  -3    0.82    0.86
  43   5  -3   79.00    2.72
  45   5  -3    0.03    0.67
 -45   5  -4   60.72    2.47
 -43   5  -4    2.60    0.96
 -41   5  -4  155.10    4.24
  41  -5   4  169.45    4.17
 -39   5  -4    3.86    1.20
  39  -5   4    4.32    1.30
 -37   5  -4   10.19    1.72
  37  -5   4    8.54    1.67
 -35   5  -4   12.04    1.93
  35  -5   4   14.52    2.04
 -33   5  -4    1.06    1.06
  33  -5   4    1.63    1.22
 -31   5  -4   13.73    2.06
  31  -5   4   15.52    2.25
 -29   5  -4  222.98    5.74
 -29   5  -4  195.01    4.80
  29  -5   4  258.62    6.26
 -27   5  -4    1.14    0.98
 -27   5  -4    1.32    1.00
  27  -5   4    0.23    1.02
 -25   5  -4   93.43    3.73
 -25   5  -4   89.90    3.27
  25  -5   4  106.20    4.11
 -23   5  -4  113.01    3.92
 -23   5  -4  108.31    3.38
  23  -5   4  128.93    4.40
 -21   5  -4   52.55    2.70
 -21   5  -4   54.87    2.92
 -21   5  -4   52.15    2.39
  21  -5   4   55.78    3.05
 -19   5  -4  233.55    5.09
 -19   5  -4  246.65    5.42
 -19   5  -4  221.56    4.23
  19  -5   4  242.70    5.51
 -17   5  -4  103.63    3.38
 -17   5  -4  105.65    3.51
 -17   5  -4   91.68    2.67
  17  -5   4   93.21    3.52
 -15   5  -4  171.59    4.07
 -15   5  -4  173.44    4.23
 -15   5  -4  143.92    3.04
 -13   5  -4   10.48    1.31
 -13   5  -4   12.09    1.54
 -11   5  -4  106.37    2.95
 -11   5  -4  108.63    3.16
  -9   5  -4    0.44    0.62
  -9   5  -4   -0.04    0.74
  -7   5  -4  439.69    5.66
  -7   5  -4  287.28    4.91
  -5   5  -4   91.15    2.59
  -5   5  -4   52.52    2.33
  -3   5  -4   87.86    2.45
  -3   5  -4   57.20    2.45
  -1   5  -4  165.68    3.16
  -1   5  -4  166.55    4.22
  -1   5  -4  117.62    3.40
   1   5  -4  124.71    2.70
   1   5  -4  126.62    3.67
   1   5  -4   99.22    3.19
   3   5  -4  289.82    3.89
   3   5  -4  297.54    5.53
   3   5  -4  240.95    4.87
   5   5  -4   35.40    1.56
   5   5  -4   41.07    2.45
   5   5  -4   33.22    2.10
   7   5  -4  303.67    3.89
   7   5  -4  319.21    5.88
   7   5  -4  265.51    5.28
   9   5  -4  113.03    2.48
   9   5  -4  113.34    3.72
   9   5  -4  107.13    3.36
   9   5  -4   97.02    3.40
  -9  -5   4  119.74    3.58
  11   5  -4   28.86    1.45
  11   5  -4   31.38    2.26
  11   5  -4   27.64    2.25
  11   5  -4   27.75    2.05
  11   5  -4   26.86    2.12
 -11  -5   4   30.52    2.04
  13   5  -4    6.56    0.91
  13   5  -4    6.73    0.87
  13   5  -4    6.13    1.50
  13   5  -4    6.65    1.54
  13   5  -4    5.79    1.42
 -13  -5   4    7.67    1.54
  15   5  -4  272.48    3.59
  15   5  -4  287.82    6.04
  15   5  -4  302.50    6.14
  15   5  -4  230.27    5.37
 -15  -5   4  287.60    5.89
  17   5  -4    2.22    0.72
  17   5  -4    2.02    1.13
  17   5  -4    2.05    1.21
  17   5  -4    0.63    1.06
 -17  -5   4    1.04    0.98
  19   5  -4  309.39    4.29
  19   5  -4  337.31    6.77
  19   5  -4  381.26    7.06
  19   5  -4  277.55    6.10
  21   5  -4   40.03    1.91
  21   5  -4   42.53    2.94
  21   5  -4   47.65    3.03
  21   5  -4   31.95    2.66
  23   5  -4    6.66    1.17
  23   5  -4    7.66    1.15
  23   5  -4   11.22    2.00
  25   5  -4  226.96    4.36
  25   5  -4  241.79    5.93
  27   5  -4   19.25    1.81
  27   5  -4   19.84    2.61
  29   5  -4   98.20    3.18
  31   5  -4    6.39    1.32
  31   5  -4    8.21    1.34
  33   5  -4    1.00    0.94
  33   5  -4    0.48    0.84
  35   5  -4   39.40    2.41
  35   5  -4   41.00    2.27
  37   5  -4  135.37    3.83
  37   5  -4  144.37    3.61
  39   5  -4    2.21    0.99
  39   5  -4    1.52    0.85
  41   5  -4   80.08    2.85
  43   5  -4    1.00    0.78
  45   5  -4   46.24    2.11
 -43   5  -5    5.89    1.07
 -41   5  -5   12.78    1.60
 -39   5  -5    3.94    1.16
  39  -5   5    4.65    1.26
 -37   5  -5   32.73    2.36
  37  -5   5   33.51    2.41
 -35   5  -5    1.66    1.01
  35  -5   5    0.35    1.13
 -33   5  -5   90.81    3.74
  33  -5   5  106.26    4.08
 -31   5  -5   59.64    3.20
  31  -5   5   62.67    3.38
 -29   5  -5   23.30    2.26
  29  -5   5   25.46    2.55
 -27   5  -5   25.27    2.32
 -27   5  -5   22.78    2.07
  27  -5   5   30.34    2.64
 -25   5  -5    1.31    0.99
 -25   5  -5    1.92    1.05
  25  -5   5    2.01    1.22
 -23   5  -5  129.39    4.27
 -23   5  -5  130.44    3.70
  23  -5   5  142.75    4.68
 -21   5  -5   88.40    3.51
 -21   5  -5   84.30    3.66
 -21   5  -5   85.94    2.99
  21  -5   5   92.86    3.77
 -19   5  -5  218.03    5.12
 -19   5  -5  210.52    5.25
 -19   5  -5  200.88    4.15
  19  -5   5  204.32    5.27
 -17   5  -5   22.33    1.88
 -17   5  -5   20.17    1.97
 -17   5  -5   17.86    1.56
  17  -5   5   20.19    2.12
 -15   5  -5    1.63    0.86
 -15   5  -5    1.73    0.91
 -15   5  -5    1.41    0.70
  15  -5   5    2.48    1.05
 -13   5  -5    2.43    0.85
 -13   5  -5    3.04    1.06
 -11   5  -5  437.64    6.18
 -11   5  -5  497.24    6.97
 -11   5  -5  459.39    7.11
  -9   5  -5   36.40    1.91
  -9   5  -5   44.02    2.28
  -9   5  -5   37.79    2.35
  -7   5  -5   64.15    2.32
  -7   5  -5   79.23    2.77
  -7   5  -5   68.81    2.94
  -7   5  -5   47.52    2.40
  -5   5  -5   85.69    2.52
  -5   5  -5  110.31    3.11
  -5   5  -5  101.26    3.34
  -5   5  -5   66.09    2.78
  -3   5  -5   19.10    1.54
  -3   5  -5   19.68    1.93
  -3   5  -5   18.76    1.91
  -3   5  -5   14.21    1.66
   1   5  -5  477.98    5.76
   1   5  -5  456.29    7.15
   1   5  -5  474.32    7.12
   1   5  -5  368.18    6.30
   3   5  -5   43.38    1.91
   3   5  -5   44.68    2.55
   3   5  -5   48.65    2.65
   3   5  -5   37.65    2.35
   5   5  -5  156.07    3.29
   5   5  -5  162.61    4.46
   5   5  -5  163.36    4.45
   5   5  -5  125.85    3.94
   7   5  -5  252.27    4.10
   7   5  -5  267.78    5.71
   7   5  -5  262.80    5.64
   7   5  -5  216.61    5.13
   9   5  -5    4.92    0.93
   9   5  -5    4.94    0.94
   9   5  -5    4.65    1.21
   9   5  -5    5.93    1.50
   9   5  -5    4.63    1.33
  11   5  -5   21.25    1.49
  11   5  -5   20.69    1.42
  11   5  -5   24.88    2.23
  11   5  -5   20.50    2.19
  11   5  -5   18.80    2.08
  13   5  -5  210.92    3.89
  13   5  -5  197.70    3.53
  13   5  -5  229.00    5.55
  13   5  -5  223.37    5.50
  13   5  -5  180.99    4.96
 -13  -5   5  214.48    5.28
  15   5  -5    2.62    0.83
  15   5  -5    2.54    1.28
  15   5  -5    3.49    1.42
  15   5  -5    4.28    1.38
 -15  -5   5    2.33    1.08
  17   5  -5  363.79    5.02
  17   5  -5  407.41    7.54
  17   5  -5  453.08    7.92
  17   5  -5  316.58    6.66
 -17  -5   5  396.80    7.41
  19   5  -5   41.76    2.09
  19   5  -5   46.25    3.02
  19   5  -5   48.22    3.11
  19   5  -5   32.06    2.69
 -19  -5   5   42.35    2.74
  21   5  -5   57.24    3.31
  21   5  -5   59.98    3.46
 -21  -5   5   50.01    3.01
  23   5  -5    5.97    1.74
  23   5  -5    4.04    1.03
  23   5  -5    4.75    1.72
  25   5  -5   13.95    1.63
  25   5  -5   18.54    2.58
  27   5  -5   31.76    2.17
  27   5  -5   36.68    2.98
  29   5  -5   98.49    3.23
  29   5  -5   94.96    4.07
  31   5  -5   49.56    2.50
  33   5  -5    1.74    1.03
  33   5  -5    1.97    0.95
  35   5  -5    0.74    0.95
  35   5  -5    1.31    0.96
  37   5  -5   46.88    2.46
  37   5  -5   47.77    2.25
  39   5  -5    0.71    0.90
  39   5  -5    1.09    0.77
  41   5  -5   92.83    2.89
  43   5  -5   -0.81    0.63
 -41   5  -6    6.85    1.09
 -39   5  -6   17.67    1.65
 -37   5  -6   74.67    3.02
 -35   5  -6    1.64    0.96
 -33   5  -6  194.50    5.08
  33  -5   6  189.32    4.89
  33  -5   6  215.16    5.36
 -31   5  -6   12.15    1.81
  31  -5   6   11.15    1.90
  31  -5   6   13.00    2.05
 -29   5  -6   50.05    2.94
  29  -5   6   54.37    3.21
 -27   5  -6   63.60    3.24
  27  -5   6   66.56    3.50
 -25   5  -6   31.97    2.49
 -25   5  -6   30.67    2.16
  25  -5   6   34.63    2.69
 -23   5  -6  101.69    3.89
 -23   5  -6   92.60    3.19
  23  -5   6  105.18    4.13
 -21   5  -6   79.10    3.40
 -21   5  -6   73.16    2.81
  21  -5   6   80.26    3.66
 -19   5  -6    1.01    0.85
 -19   5  -6   -0.63    0.80
 -19   5  -6    0.62    0.79
  19  -5   6    0.75    0.96
 -17   5  -6   52.67    2.71
 -17   5  -6   51.04    2.85
 -17   5  -6   47.48    2.17
  17  -5   6   46.57    2.87
 -15   5  -6  387.32    6.57
 -15   5  -6  369.59    6.78
  15  -5   6  372.63    6.97
 -13   5  -6    3.39    0.98
 -13   5  -6    2.08    0.98
  13  -5   6    3.66    1.16
 -11   5  -6  393.50    6.23
 -11   5  -6  410.03    6.79
 -11   5  -6  415.00    7.24
  -9   5  -6   25.35    1.80
  -9   5  -6   26.92    2.07
  -9   5  -6   26.04    2.21
  -7   5  -6   11.07    1.31
  -7   5  -6   14.10    1.65
  -7   5  -6   12.37    1.80
  -5   5  -6    8.78    1.25
  -5   5  -6    8.11    1.36
  -5   5  -6    9.65    1.74
  -3   5  -6   28.25    1.71
  -3   5  -6   33.94    2.09
  -3   5  -6   35.31    2.47
  -3   5  -6   37.65    2.44
  -3   5  -6   25.09    2.16
  -1   5  -6  158.21    3.38
  -1   5  -6  191.16    4.22
  -1   5  -6  203.76    5.18
  -1   5  -6  200.67    4.91
  -1   5  -6  145.44    4.33
   1   5  -6  312.24    4.46
   1   5  -6  370.77    5.68
   1   5  -6  396.19    7.12
   1   5  -6  386.88    6.79
   1   5  -6  289.35    6.03
   3   5  -6   36.15    1.67
   3   5  -6   44.65    2.19
   3   5  -6   45.23    2.75
   3   5  -6   46.37    2.74
   3   5  -6   34.91    2.49
   5   5  -6   48.80    2.27
   5   5  -6   53.30    2.94
   5   5  -6   48.94    2.84
   5   5  -6   40.20    2.66
   7   5  -6  141.54    3.55
   7   5  -6  147.33    4.58
   7   5  -6  143.99    4.48
   7   5  -6  115.15    4.12
   9   5  -6    2.05    0.87
   9   5  -6    3.85    1.33
   9   5  -6    3.53    1.36
   9   5  -6    1.79    1.29
  11   5  -6  328.02    5.29
  11   5  -6  348.19    6.99
  11   5  -6  323.98    6.74
  11   5  -6  264.73    6.16
  13   5  -6    0.67    0.71
  13   5  -6    0.84    1.15
  13   5  -6    1.92    1.23
  13   5  -6    0.44    1.19
  15   5  -6  115.63    4.35
  15   5  -6  123.15    4.52
  15   5  -6   85.96    3.86
  17   5  -6   16.48    2.42
  17   5  -6   11.87    2.09
  19   5  -6    8.71    1.98
  19   5  -6   11.25    2.12
  21   5  -6    0.37    1.23
  21   5  -6    1.02    1.39
  23   5  -6  473.93    8.55
  23   5  -6  556.70    9.29
  25   5  -6   23.45    2.65
  25   5  -6   20.16    1.96
  25   5  -6   29.24    2.91
  27   5  -6   39.20    2.34
  27   5  -6   46.85    3.26
  29   5  -6   31.53    2.23
  29   5  -6   35.14    2.92
  31   5  -6   15.61    1.85
  31   5  -6   15.99    2.41
  33   5  -6  119.50    3.70
  33   5  -6  130.11    3.57
  35   5  -6   27.47    2.05
  35   5  -6   32.11    2.00
  37   5  -6   35.87    2.18
  37   5  -6   37.92    2.02
  39   5  -6    1.78    0.89
  39   5  -6    1.44    0.76
  41   5  -6    2.02    0.86
 -39   5  -7   19.18    1.51
 -37   5  -7   14.22    1.53
 -35   5  -7   19.39    1.79
 -33   5  -7   26.74    2.06
  33  -5   7   25.54    2.12
 -31   5  -7   45.49    2.59
  31  -5   7   49.47    2.80
 -29   5  -7   17.18    1.90
  29  -5   7   20.45    2.17
 -27   5  -7   35.06    2.45
  27  -5   7   41.92    2.85
 -25   5  -7   27.67    2.24
  25  -5   7   30.25    2.59
  25  -5   7   28.23    2.58
 -23   5  -7    1.32    0.93
  23  -5   7    1.78    1.19
 -21   5  -7    0.87    0.84
 -21   5  -7    0.76    0.86
  21  -5   7    0.18    1.05
 -19   5  -7   35.84    2.41
 -19   5  -7   33.25    1.98
  19  -5   7   37.54    2.81
 -17   5  -7    2.41    1.06
 -17   5  -7    3.37    1.23
  17  -5   7    3.37    1.29
 -15   5  -7    3.99    1.15
 -15   5  -7    3.93    1.25
 -15   5  -7    4.32    1.48
  15  -5   7    3.31    1.34
 -13   5  -7   32.12    2.19
 -13   5  -7   27.99    2.31
 -13   5  -7   32.48    2.56
  13  -5   7   28.43    2.49
 -11   5  -7   19.63    1.78
 -11   5  -7   21.63    2.08
 -11   5  -7   19.77    2.18
  -9   5  -7   29.88    2.05
  -9   5  -7   32.82    2.35
  -9   5  -7   33.71    2.57
  -7   5  -7  340.31    5.77
  -7   5  -7  362.67    6.53
  -7   5  -7  383.62    7.37
  -5   5  -7    2.00    0.83
  -5   5  -7    1.23    0.88
  -5   5  -7    1.53    1.12
  -3   5  -7   17.15    1.59
  -3   5  -7   21.26    1.91
  -3   5  -7   21.48    2.29
  -3   5  -7   19.92    2.17
  -1   5  -7    4.57    1.00
  -1   5  -7    4.12    1.17
  -1   5  -7    5.26    1.45
  -1   5  -7    5.20    1.54
   1   5  -7   34.06    1.88
   1   5  -7   37.86    2.26
   1   5  -7   43.69    2.93
   1   5  -7   39.72    2.72
   1   5  -7   25.46    2.44
   3   5  -7   62.49    2.28
   3   5  -7   70.13    2.88
   3   5  -7   71.30    3.47
   3   5  -7   76.87    3.51
   3   5  -7   54.07    3.16
   5   5  -7   13.49    1.36
   5   5  -7   15.16    1.73
   5   5  -7   12.09    1.87
   5   5  -7   15.60    2.35
   5   5  -7   11.08    1.97
   7   5  -7    0.46    0.65
   7   5  -7    0.44    0.78
   7   5  -7    0.70    1.15
   7   5  -7    1.99    1.23
   7   5  -7    1.61    1.32
   9   5  -7    5.11    1.20
   9   5  -7    5.41    1.54
   9   5  -7    6.65    1.72
  11   5  -7   12.58    1.62
  11   5  -7   14.78    2.25
  11   5  -7   14.16    2.19
  13   5  -7   40.02    2.96
  13   5  -7   35.02    2.90
  15   5  -7   16.47    2.48
  15   5  -7   20.50    2.73
  17   5  -7   18.51    2.51
  17   5  -7   17.46    2.54
  19   5  -7    1.90    1.43
  19   5  -7    2.68    1.55
  21   5  -7  152.39    5.11
  21   5  -7  169.11    5.47
  23   5  -7   54.99    3.37
  23   5  -7   66.57    3.81
  25   5  -7    0.15    1.27
  25   5  -7    0.46    0.91
  25   5  -7    0.34    1.45
  27   5  -7   34.94    2.31
  27   5  -7   37.83    3.11
  29   5  -7    0.15    0.91
  29   5  -7    0.08    1.37
  31   5  -7    0.67    0.90
  31   5  -7    0.98    1.42
  33   5  -7   89.83    3.20
  33   5  -7  105.40    3.16
  35   5  -7    8.41    1.34
  35   5  -7    9.24    1.27
  37   5  -7    1.02    0.84
  37   5  -7    1.28    0.75
  39   5  -7   30.70    1.83
  39   5  -7   33.93    1.48
 -35   5  -8    3.05    0.89
 -33   5  -8   33.51    2.02
  33  -5   8   31.22    2.07
 -31   5  -8    4.17    1.06
  31  -5   8    4.78    1.27
 -29   5  -8   64.56    2.86
  29  -5   8   71.16    3.22
 -27   5  -8   18.31    1.85
  27  -5   8   21.90    2.23
 -25   5  -8  188.22    4.87
  25  -5   8  219.34    5.73
 -23   5  -8   23.72    2.04
  23  -5   8   28.26    2.53
 -21   5  -8    4.44    1.27
 -21   5  -8    4.32    1.50
  21  -5   8    2.54    1.29
 -19   5  -8   97.90    3.67
 -19   5  -8  103.07    4.04
  19  -5   8  100.99    4.26
 -17   5  -8   39.11    2.47
 -17   5  -8   38.17    2.81
  17  -5   8   36.51    2.85
 -15   5  -8   62.91    2.94
 -15   5  -8   55.96    3.22
 -15   5  -8   73.59    3.62
  15  -5   8   64.73    3.53
 -13   5  -8    1.10    0.87
 -13   5  -8    0.91    0.96
 -13   5  -8    0.87    1.08
  13  -5   8    0.79    1.14
 -11   5  -8  125.10    3.92
 -11   5  -8  120.85    4.21
 -11   5  -8  130.86    4.65
  11  -5   8   99.65    4.20
  -9   5  -8    7.92    1.40
  -9   5  -8    9.90    1.78
  -9   5  -8    9.04    1.86
   9  -5   8    7.33    1.76
  -7   5  -8   64.21    2.82
  -7   5  -8   67.08    3.25
  -7   5  -8   75.56    3.73
   7  -5   8   64.68    3.45
  -5   5  -8    8.07    1.37
  -5   5  -8    8.65    1.55
  -5   5  -8   11.36    2.06
   5  -5   8    8.92    1.76
  -3   5  -8  183.18    4.27
  -3   5  -8  195.75    5.05
  -3   5  -8  219.48    5.96
   3  -5   8  186.91    5.34
  -1   5  -8   53.75    2.42
  -1   5  -8   58.96    2.94
  -1   5  -8   62.39    3.49
  -1   5  -8   61.28    3.25
   1  -5   8   57.30    3.19
   1   5  -8    6.27    1.17
   1   5  -8    6.96    1.44
   1   5  -8    8.80    1.92
   1   5  -8    7.14    1.71
  -1  -5   8    6.99    1.59
   3   5  -8   23.48    1.72
   3   5  -8   24.49    2.15
   3   5  -8   26.76    2.58
   3   5  -8   28.85    2.60
   5   5  -8   11.69    1.44
   5   5  -8   10.61    1.62
   5   5  -8   13.06    2.25
   5   5  -8   12.93    2.14
   7   5  -8  130.04    3.11
   7   5  -8  140.04    4.18
   7   5  -8  151.86    5.09
   7   5  -8  150.51    4.99
   9   5  -8  154.51    4.37
   9   5  -8  171.43    5.40
   9   5  -8  164.61    5.27
  11   5  -8    2.78    1.08
  11   5  -8    2.58    1.53
  11   5  -8    2.58    1.54
  13   5  -8    4.06    1.67
  13   5  -8    3.50    1.61
  15   5  -8  163.96    5.35
  15   5  -8  167.72    5.48
  17   5  -8    2.13    1.43
  17   5  -8    0.06    1.36
  19   5  -8  374.70    7.70
  19   5  -8  417.68    8.35
  21   5  -8    0.48    1.35
  21   5  -8    1.28    1.46
  23   5  -8    0.19    1.32
  23   5  -8    0.31    1.46
  25   5  -8   57.30    3.26
  25   5  -8   57.00    2.75
  25   5  -8   68.42    3.78
  27   5  -8   27.19    2.12
  27   5  -8   29.68    2.85
  29   5  -8   22.62    1.97
  29   5  -8   26.61    2.61
  31   5  -8   70.27    2.68
  31   5  -8   76.19    3.49
  33   5  -8    1.35    0.91
  33   5  -8    0.91    0.82
  33   5  -8    0.10    1.29
  35   5  -8    1.06    0.87
  35   5  -8    0.69    0.71
  37   5  -8  121.55    3.03
  37   5  -8  133.79    2.49
 -33   5  -9   70.92    2.27
 -31   5  -9    2.17    0.79
  31  -5   9    2.39    0.97
 -29   5  -9    5.63    1.11
  29  -5   9    7.21    1.41
 -27   5  -9   73.89    2.84
  27  -5   9   83.25    3.32
 -25   5  -9    0.29    0.74
  25  -5   9    0.35    1.00
 -23   5  -9   11.61    1.65
 -23   5  -9   15.15    2.07
  23  -5   9   12.09    1.98
 -21   5  -9   22.66    1.97
 -21   5  -9   22.11    2.22
  21  -5   9   22.18    2.32
 -19   5  -9    2.70    1.02
 -19   5  -9    2.39    1.32
  19  -5   9    1.77    1.15
 -17   5  -9   25.71    2.10
 -17   5  -9   32.81    2.62
  17  -5   9   26.95    2.51
 -15   5  -9   74.57    3.16
 -15   5  -9   76.70    3.67
  15  -5   9   67.63    3.56
 -13   5  -9   60.84    2.89
 -13   5  -9   65.13    3.50
  13  -5   9   49.91    3.16
 -11   5  -9    3.33    1.08
 -11   5  -9    3.90    1.33
 -11   5  -9    3.93    1.47
  11  -5   9    2.57    1.33
  -9   5  -9   28.70    2.12
  -9   5  -9   26.22    2.42
  -9   5  -9   30.62    2.75
   9  -5   9   24.56    2.46
  -7   5  -9    4.34    1.14
  -7   5  -9    2.57    1.24
  -7   5  -9    4.93    1.70
   7  -5   9    3.76    1.43
  -5   5  -9   57.01    2.66
  -5   5  -9   58.85    3.17
  -5   5  -9   67.86    3.69
   5  -5   9   57.57    3.28
  -3   5  -9    4.73    1.13
  -3   5  -9    5.41    1.41
  -3   5  -9    5.72    1.76
   3  -5   9    6.34    1.60
  -1   5  -9   11.29    1.47
  -1   5  -9   11.09    1.81
  -1   5  -9   12.55    2.21
  -1   5  -9   13.87    2.21
   1  -5   9   11.68    1.98
   1   5  -9   48.57    2.34
   1   5  -9   47.22    2.85
   1   5  -9   56.94    3.46
   1   5  -9   51.33    3.17
  -1  -5   9   47.87    2.99
   3   5  -9    3.99    1.02
   3   5  -9    2.91    1.20
   3   5  -9    3.57    1.46
   3   5  -9    4.49    1.58
   5   5  -9   24.76    1.79
   5   5  -9   25.69    2.28
   5   5  -9   34.71    2.96
   5   5  -9   29.41    2.71
   7   5  -9  246.30    4.20
   7   5  -9  248.33    5.67
   7   5  -9  286.65    6.95
   7   5  -9  271.34    6.60
   9   5  -9   55.79    3.48
   9   5  -9   50.86    3.36
  11   5  -9   30.20    2.86
  11   5  -9   27.37    2.86
  13   5  -9    0.10    1.31
  13   5  -9    0.44    1.40
  15   5  -9   23.76    2.64
  15   5  -9   23.21    2.78
  17   5  -9   22.48    2.59
  17   5  -9   22.15    2.75
  19   5  -9  110.94    4.32
  19   5  -9  113.56    4.60
  21   5  -9    5.92    1.65
  21   5  -9    5.41    1.78
  23   5  -9   -1.25    1.11
  23   5  -9   -0.66    1.27
  25   5  -9   15.49    1.87
  25   5  -9   23.29    2.78
  27   5  -9    1.42    0.95
  27   5  -9    2.41    1.50
  29   5  -9   12.90    1.48
  29   5  -9   16.18    2.19
  31   5  -9   25.28    1.75
  31   5  -9   25.47    2.35
  33   5  -9   18.70    1.66
  33   5  -9   20.73    1.46
 -27   5 -10   14.36    1.38
  27  -5  10   15.43    1.65
 -25   5 -10    0.63    0.68
  25  -5  10    0.28    0.83
 -23   5 -10    4.91    1.05
 -23   5 -10    5.39    1.38
  23  -5  10    5.77    1.34
 -21   5 -10   66.95    2.66
 -21   5 -10   71.27    3.06
  21  -5  10   69.56    3.18
 -19   5 -10    0.23    0.76
 -19   5 -10   -0.23    1.00
  19  -5  10    0.05    0.96
 -17   5 -10   27.19    1.98
 -17   5 -10   26.94    2.37
  17  -5  10   24.62    2.32
 -15   5 -10   77.76    2.99
 -15   5 -10   84.47    3.67
  15  -5  10   72.91    3.51
 -13   5 -10   13.82    1.71
 -13   5 -10   12.65    2.09
  13  -5  10   11.18    1.96
 -11   5 -10  228.41    4.89
 -11   5 -10  251.00    6.21
  11  -5  10  184.73    5.37
  -9   5 -10   42.31    2.38
  -9   5 -10   49.07    3.17
   9  -5  10   38.74    2.82
  -7   5 -10   20.32    1.82
  -7   5 -10   15.86    2.16
  -7   5 -10   23.83    2.54
   7  -5  10   20.16    2.35
  -5   5 -10   54.49    2.55
  -5   5 -10   49.19    2.97
  -5   5 -10   58.12    3.47
   5  -5  10   51.37    3.08
  -3   5 -10   86.45    3.01
  -3   5 -10   80.16    3.58
  -3   5 -10  100.60    4.30
   3  -5  10   83.27    3.68
  -1   5 -10   23.56    1.85
  -1   5 -10   22.61    2.24
  -1   5 -10   34.74    2.87
   1  -5  10   25.04    2.38
   1   5 -10  115.43    3.23
   1   5 -10  112.46    4.07
   1   5 -10  130.05    4.79
   1   5 -10  116.49    4.24
  -1  -5  10  106.22    4.01
   3   5 -10    3.75    0.99
   3   5 -10    2.25    1.17
   3   5 -10    4.88    1.63
   3   5 -10    3.24    1.51
   5   5 -10   17.24    1.53
   5   5 -10   22.88    2.20
   5   5 -10   25.79    2.71
   5   5 -10   24.76    2.68
   7   5 -10  179.76    5.52
   7   5 -10  172.72    5.30
   9   5 -10   12.03    2.14
   9   5 -10   11.64    2.29
  11   5 -10   80.71    3.86
  11   5 -10   82.02    3.95
  13   5 -10   22.03    2.50
  13   5 -10   22.66    2.65
  15   5 -10   64.82    3.41
  15   5 -10   71.64    3.73
  17   5 -10    3.69    1.54
  17   5 -10    2.82    1.54
  19   5 -10   98.78    3.86
  19   5 -10  112.72    4.38
  21   5 -10   -0.03    1.13
  21   5 -10    1.00    1.38
  23   5 -10   88.47    3.04
  23   5 -10  106.89    4.05
  25   5 -10    7.36    1.28
  25   5 -10   10.15    1.91
  27   5 -10   46.02    2.11
  27   5 -10   50.43    2.81
  29   5 -10   21.68    1.54
 -21   5 -11    5.25    0.91
 -21   5 -11    6.46    1.27
  21  -5  11    6.23    1.27
 -19   5 -11   70.24    2.28
 -19   5 -11   74.91    2.92
  19  -5  11   71.87    2.95
 -17   5 -11   44.89    2.00
 -17   5 -11   49.82    2.62
  17  -5  11   44.07    2.53
 -15   5 -11    5.05    1.02
 -15   5 -11    4.59    1.37
  15  -5  11    3.07    1.19
 -13   5 -11   76.75    2.60
 -13   5 -11   78.15    3.36
  13  -5  11   60.29    2.98
 -11   5 -11   20.65    1.66
 -11   5 -11   22.14    2.25
  11  -5  11   17.06    1.98
  -9   5 -11   14.52    1.54
  -9   5 -11   18.23    2.20
   9  -5  11   13.90    2.03
  -7   5 -11  107.44    3.00
  -7   5 -11  125.04    4.35
   7  -5  11   94.47    3.68
  -5   5 -11   27.39    1.82
  -5   5 -11   34.42    2.65
   5  -5  11   25.61    2.26
  -3   5 -11    2.83    1.19
  -3   5 -11    4.83    1.55
   3  -5  11    3.41    1.24
  -1   5 -11   81.59    2.49
  -1   5 -11   77.01    3.37
  -1   5 -11   98.20    4.01
   1  -5  11   79.11    3.31
   1   5 -11    1.39    0.78
   1   5 -11    1.26    1.34
   3   5 -11    8.20    1.78
   3   5 -11    5.18    1.60
   5   5 -11   48.55    3.07
   5   5 -11   48.32    2.97
   7   5 -11   53.50    3.16
   7   5 -11   50.06    3.05
   9   5 -11    1.10    1.19
   9   5 -11    1.06    1.35
  11   5 -11   93.65    3.78
  11   5 -11   89.45    3.81
  13   5 -11    2.76    1.32
  13   5 -11    4.81    1.67
  15   5 -11    7.46    1.68
  15   5 -11   10.22    1.95
  17   5 -11   10.38    1.77
  17   5 -11   13.61    2.10
  19   5 -11   17.58    2.04
  19   5 -11   18.99    2.26
  21   5 -11    2.62    0.93
  21   5 -11    3.42    1.36
  23   5 -11    2.13    0.90
  23   5 -11    3.48    1.28
 -15   5 -12    0.99    0.93
 -13   5 -12   25.66    1.94
  13  -5  12   19.24    1.71
 -11   5 -12    0.90    0.96
  11  -5  12    0.08    0.81
  -9   5 -12    1.57    1.03
   9  -5  12    0.19    0.82
  -7   5 -12  134.32    3.96
   7  -5  12  104.56    3.33
  -5   5 -12    0.34    1.00
   5  -5  12    0.33    0.87
  -3   5 -12   34.98    2.41
   3  -5  12   28.26    2.05
  -1   5 -12    2.77    1.26
   1   5 -12    3.64    1.32
   3   5 -12   82.47    3.35
   5   5 -12   56.76    2.86
   7   5 -12    0.92    1.12
   7   5 -12    2.70    1.23
   9   5 -12   16.59    1.88
   9   5 -12   16.14    1.97
  11   5 -12    0.96    1.14
  11   5 -12    0.31    1.09
  13   5 -12    3.86    1.24
  -4   6  12    1.40    0.95
  -2   6  12   44.64    2.39
   0   6  12   30.75    2.09
   2   6  12    5.31    1.17
   4   6  12   32.84    2.08
 -20   6  11   50.22    2.04
 -18   6  11   21.05    1.60
  18  -6 -11   23.24    1.97
 -16   6  11   20.70    1.64
  16  -6 -11   24.90    2.11
 -14   6  11    1.69    0.85
  14  -6 -11    1.92    1.15
 -12   6  11    7.96    1.26
  12  -6 -11   10.94    1.71
 -10   6  11   89.08    2.87
 -10   6  11  108.35    3.75
  -8   6  11   43.26    2.16
  -8   6  11   55.19    2.99
  -6   6  11   20.04    1.71
  -6   6  11   22.75    2.24
  -4   6  11   -0.01    1.02
  -2   6  11    0.79    1.03
   0   6  11   58.74    3.04
   2   6  11   15.53    2.08
   4   6  11   16.58    2.00
   6   6  11    0.15    0.96
   8   6  11    0.46    0.91
  10   6  11    7.83    1.44
  12   6  11   13.44    1.66
  14   6  11   14.89    1.81
 -26   6  10    9.84    1.25
  26  -6 -10    8.70    1.44
 -24   6  10    0.36    0.77
  24  -6 -10    0.56    0.98
 -22   6  10   13.88    1.63
  22  -6 -10   11.16    1.69
 -20   6  10   32.54    2.11
  20  -6 -10   35.80    2.49
 -18   6  10   47.63    2.48
  18  -6 -10   59.18    3.03
 -16   6  10    0.33    0.86
  16  -6 -10    2.67    1.36
 -14   6  10   -0.11    0.86
 -12   6  10    0.14    0.86
 -12   6  10    0.35    1.10
 -10   6  10   99.60    3.43
 -10   6  10  115.21    4.30
  -8   6  10  210.03    5.66
  -6   6  10   34.86    2.82
  -4   6  10   33.20    2.76
  -2   6  10   54.73    3.25
   0   6  10   29.00    2.58
   2   6  10   18.20    2.30
   2   6  10   15.69    2.19
   4   6  10   43.33    2.80
   4   6  10   37.53    2.74
   6   6  10   38.34    2.66
   6   6  10   35.67    2.70
   8   6  10   12.36    1.91
   8   6  10    8.85    1.72
  10   6  10   26.53    2.24
  10   6  10   21.69    2.19
  12   6  10  161.19    4.52
  12   6  10  146.51    4.34
  14   6  10    1.37    1.02
  14   6  10    0.89    1.02
  16   6  10    0.05    0.89
  18   6  10  140.60    3.94
  20   6  10    0.34    0.84
 -32   6   9   10.09    1.23
 -30   6   9   15.22    1.57
  30  -6  -9   12.78    1.58
 -28   6   9   47.75    2.37
  28  -6  -9   45.12    2.47
 -26   6   9   37.39    2.24
  26  -6  -9   31.77    2.33
 -24   6   9   32.02    2.21
  24  -6  -9   31.63    2.49
 -22   6   9   28.68    2.19
  22  -6  -9   28.98    2.53
 -20   6   9    2.06    1.06
  20  -6  -9    0.61    1.27
 -18   6   9   28.87    2.27
  18  -6  -9   38.83    2.94
 -16   6   9   33.25    2.42
  16  -6  -9   45.58    3.05
 -14   6   9   66.18    3.08
 -14   6   9   81.71    3.87
 -12   6   9   18.84    2.07
 -12   6   9   21.47    2.53
 -10   6   9  143.88    5.02
  -8   6   9    5.00    1.66
  -6   6   9   60.84    3.75
  -6   6   9   66.51    3.69
  -4   6   9   67.51    3.50
  -4   6   9   72.81    3.78
  -2   6   9   67.66    3.47
  -2   6   9   73.03    3.76
   0   6   9   35.45    2.69
   0   6   9   40.43    3.03
   2   6   9   30.96    2.52
   2   6   9   28.80    2.71
   4   6   9   71.81    3.40
   4   6   9   58.34    3.39
   6   6   9   20.29    2.21
   6   6   9   19.42    2.33
   8   6   9   91.76    3.76
   8   6   9   75.81    3.64
  10   6   9    1.87    1.14
  10   6   9    2.16    1.23
  12   6   9   28.85    2.32
  12   6   9   25.78    2.40
  14   6   9    7.07    1.48
  14   6   9    8.04    1.64
  16   6   9   12.68    1.77
  18   6   9   13.89    1.89
  20   6   9   32.17    2.21
  22   6   9    3.43    1.07
  24   6   9   51.43    2.49
  26   6   9    0.61    0.72
 -34   6   8   18.07    1.60
  34  -6  -8   17.55    1.72
 -32   6   8   11.74    1.53
  32  -6  -8   10.42    1.61
 -30   6   8    2.04    1.02
  30  -6  -8    0.76    1.10
 -28   6   8    0.59    0.96
  28  -6  -8    0.84    1.16
 -26   6   8   27.24    2.22
  26  -6  -8   25.64    2.45
 -24   6   8   52.56    2.87
  24  -6  -8   53.85    3.18
 -22   6   8   24.14    2.24
  22  -6  -8   32.17    2.90
 -20   6   8    4.07    1.33
  20  -6  -8    6.24    1.74
 -18   6   8   22.05    2.23
  18  -6  -8   34.97    3.01
 -16   6   8  146.21    4.52
 -14   6   8    9.33    1.67
 -14   6   8   10.77    2.10
 -12   6   8   44.84    2.72
 -12   6   8   50.69    3.38
 -10   6   8    4.81    1.49
 -10   6   8    5.45    1.79
  -8   6   8   27.57    2.60
  -8   6   8   34.14    2.97
  -6   6   8    2.38    1.25
  -6   6   8    3.34    1.58
  -4   6   8    1.47    1.18
  -4   6   8    3.53    1.53
  -2   6   8   42.39    2.81
  -2   6   8   42.41    3.09
   0   6   8   82.93    3.59
   0   6   8   82.44    3.97
   2   6   8   12.95    1.95
   2   6   8   14.84    2.19
   4   6   8  316.10    6.49
   4   6   8  296.63    6.88
   6   6   8   43.39    2.73
   6   6   8   40.29    2.94
   8   6   8   42.91    2.68
   8   6   8   32.00    2.67
  10   6   8   13.88    1.95
  10   6   8   12.39    2.01
  12   6   8   11.67    1.75
  12   6   8   10.26    1.88
  14   6   8    5.13    1.33
  14   6   8    7.65    1.70
  16   6   8   60.78    2.98
  18   6   8   46.25    2.65
  20   6   8    0.20    0.84
  22   6   8   52.95    2.73
 -22  -6  -8   47.57    2.75
  24   6   8   72.48    3.01
 -24  -6  -8   64.19    3.03
  26   6   8   10.66    1.54
 -26  -6  -8   14.21    1.85
  28   6   8    0.14    0.75
 -28  -6  -8    1.08    0.91
  30   6   8   13.11    1.56
 -30  -6  -8   12.65    1.62
  32   6   8   16.81    1.59
 -38   6   7    0.90    0.73
 -36   6   7    8.12    1.29
  36  -6  -7    8.74    1.37
 -34   6   7    6.47    1.31
  34  -6  -7    4.71    1.29
 -32   6   7   41.20    2.51
  32  -6  -7   41.53    2.65
 -30   6   7   27.76    2.31
  30  -6  -7   27.57    2.49
 -28   6   7   56.80    2.98
  28  -6  -7   46.96    3.03
 -26   6   7    3.11    1.18
  26  -6  -7    2.58    1.48
 -24   6   7   16.35    2.02
  24  -6  -7   20.11    2.63
 -22   6   7   20.08    2.16
  22  -6  -7   24.05    2.74
 -20   6   7   23.92    2.30
  20  -6  -7   32.04    2.91
 -18   6   7  128.24    4.28
  18  -6  -7  168.88    5.24
 -16   6   7   77.23    3.45
 -14   6   7   13.05    1.84
 -14   6   7   20.60    2.44
 -14   6   7   20.32    2.74
 -12   6   7   30.86    2.41
 -12   6   7   34.74    2.77
 -12   6   7   38.90    3.12
 -10   6   7   78.31    3.56
 -10   6   7   80.85    4.01
  -8   6   7   42.82    2.81
  -8   6   7   42.39    3.18
  -6   6   7  251.48    5.81
  -6   6   7  246.28    6.35
  -4   6   7   10.07    1.78
  -4   6   7   11.46    2.08
  -2   6   7   19.51    2.04
  -2   6   7   17.90    2.47
   0   6   7   57.52    2.93
   0   6   7   55.80    3.32
   2   6   7   45.19    2.66
   2   6   7   39.41    2.88
   4   6   7  128.44    4.05
   4   6   7  116.40    4.38
   6   6   7   71.27    3.12
   6   6   7   66.05    3.44
   8   6   7    1.57    0.95
   8   6   7    0.58    1.07
  10   6   7    2.85    1.11
  10   6   7    3.16    1.24
  12   6   7  221.26    5.21
  12   6   7  192.98    5.29
  14   6   7    1.84    1.00
  16   6   7    3.94    1.22
  18   6   7   36.24    2.42
  20   6   7    1.06    0.89
 -20  -6  -7    0.82    1.06
  22   6   7   17.20    1.87
 -22  -6  -7   14.87    2.10
  24   6   7    0.95    0.84
 -24  -6  -7   -0.29    0.90
  26   6   7   67.37    2.92
 -26  -6  -7   66.28    3.22
  28   6   7   48.29    2.51
 -28  -6  -7   56.24    2.95
  30   6   7   -0.06    0.69
 -30  -6  -7   -0.25    0.82
  32   6   7    0.50    0.71
 -32  -6  -7   -0.19    0.76
  34   6   7   50.23    2.24
 -34  -6  -7   44.67    2.33
 -40   6   6   32.16    1.85
 -38   6   6    0.78    0.87
  38  -6  -6    0.25    0.94
 -36   6   6   13.61    1.72
  36  -6  -6   11.95    1.75
 -34   6   6    6.25    1.37
  34  -6  -6    6.07    1.54
 -32   6   6   53.68    2.91
  32  -6  -6   52.81    3.06
 -30   6   6   65.08    3.24
  30  -6  -6   63.97    3.40
 -28   6   6    2.87    1.28
  28  -6  -6    1.92    1.48
 -26   6   6   36.92    2.65
  26  -6  -6   37.68    2.99
 -24   6   6   75.85    3.51
  24  -6  -6   74.02    3.79
 -22   6   6  142.23    4.55
 -22   6   6  109.96    3.27
  22  -6  -6  167.51    5.30
 -20   6   6    1.00    1.01
 -20   6   6    0.42    0.94
  20  -6  -6    0.76    1.26
 -18   6   6  166.61    4.75
 -18   6   6  197.96    6.14
  18  -6  -6  221.89    5.87
 -16   6   6   26.40    2.32
 -16   6   6   30.12    2.60
 -14   6   6   11.00    1.69
 -14   6   6   14.57    2.07
 -14   6   6   16.27    2.44
 -12   6   6  145.74    4.20
 -12   6   6  169.72    4.84
 -12   6   6  170.49    5.35
 -10   6   6   97.65    3.74
 -10   6   6   96.78    4.16
  -8   6   6   72.44    3.21
  -8   6   6   72.55    3.66
  -6   6   6    8.38    1.61
  -6   6   6    8.37    1.72
  -4   6   6  409.27    6.77
  -4   6   6  415.91    7.82
  -2   6   6  192.31    4.66
  -2   6   6  198.39    5.47
   0   6   6   61.77    2.81
   0   6   6   43.36    2.45
   0   6   6   61.86    3.28
   2   6   6   48.78    2.52
   2   6   6   34.84    2.24
   2   6   6   43.54    2.85
   4   6   6    0.63    0.71
   4   6   6   -0.31    0.66
   4   6   6    0.90    0.97
   6   6   6   33.94    2.17
   6   6   6   25.12    1.98
   6   6   6   30.14    2.46
   8   6   6  369.81    6.21
   8   6   6  287.42    5.62
   8   6   6  318.85    6.60
  10   6   6  222.92    4.90
  10   6   6  167.74    4.37
  10   6   6  193.38    5.16
  12   6   6   40.71    2.36
  12   6   6   36.21    2.57
  14   6   6   31.50    2.17
  16   6   6    6.37    1.30
  18   6   6  167.95    4.40
  20   6   6   31.79    2.22
  22   6   6   30.64    2.17
  24   6   6    3.41    1.09
  26   6   6    5.11    1.22
  28   6   6   54.42    2.68
  30   6   6  203.65    4.65
 -30  -6  -6  216.62    5.43
  32   6   6    8.30    1.33
 -32  -6  -6    9.58    1.73
  34   6   6   17.16    1.68
 -34  -6  -6   16.32    1.83
  36   6   6   22.08    1.73
 -36  -6  -6   21.22    1.82
  38   6   6   33.75    1.91
 -42   6   5   -0.22    0.69
 -40   6   5   39.26    2.19
  40  -6  -5   38.63    2.16
 -38   6   5   34.04    2.24
  38  -6  -5   34.57    2.33
 -36   6   5   44.28    2.62
  36  -6  -5   43.29    2.70
 -34   6   5   13.32    1.87
  34  -6  -5   15.02    2.10
 -32   6   5    0.47    1.04
  32  -6  -5    0.04    1.18
 -30   6   5   27.83    2.43
  30  -6  -5   24.90    2.65
 -28   6   5  126.53    4.41
  28  -6  -5  110.28    4.38
 -26   6   5   61.98    3.22
 -26   6   5   39.82    2.40
  26  -6  -5   56.68    3.49
 -24   6   5    0.52    0.94
 -24   6   5    0.00    0.99
  24  -6  -5   -0.44    1.27
 -22   6   5    2.47    1.15
 -22   6   5    2.40    1.04
  22  -6  -5    5.15    1.68
 -20   6   5   36.49    2.57
 -20   6   5   32.56    2.70
 -20   6   5   29.38    1.98
  20  -6  -5   42.32    3.07
 -18   6   5   49.48    2.79
 -18   6   5   52.39    3.05
 -18   6   5   42.43    2.10
  18  -6  -5   55.57    3.24
 -16   6   5   42.32    2.57
 -16   6   5   50.91    2.94
 -14   6   5  228.05    5.05
 -14   6   5  287.49    6.00
[truncated: 175,957 more chars]
