# Supplementary material for: Structural effects of meso-halogenation on porphyrins
Source: Beilstein J Org Chem. 2021 May 14;17:1149–70. doi: 10.3762/bjoc.17.88 (PMC8144917; doi:10.3762/bjoc.17.88)
Supplement: File 3 — Crystal structure determination compounds 1, 2a, 4–11, 13, 16a and 24. [file Beilstein_J_Org_Chem-17-1149-s003.zip › Compound+13.cif]

data_ms556
_audit_creation_date               2020-06-25
_audit_creation_method
;
Olex2 1.2
(compiled 2018.05.29 svn.r3508 for OlexSys, GUI svn.r5506)
;
_shelx_SHELXL_version_number       '2018/1'
_audit_contact_author_address      ?
_audit_contact_author_email        ?
_audit_contact_author_name         ''
_audit_contact_author_phone        ?
_publ_contact_author_id_orcid      ?
_publ_section_references
;
Dolomanov, O.V., Bourhis, L.J., Gildea, R.J, Howard, J.A.K. & Puschmann, H.
 (2009), J. Appl. Cryst. 42, 339-341.

Sheldrick, G.M. (2015). Acta Cryst. C71, 3-8.
;
_chemical_name_common              ?
_chemical_name_systematic
;
5 ,15-Dibromo-10-hexyl-20-(3,4,5-trimethoxyphenyl)porphyrin 
;
_chemical_formula_moiety           'C35 H34 Br2 N4 O3'
_chemical_formula_sum              'C35 H34 Br2 N4 O3'
_chemical_formula_weight           718.48
_chemical_melting_point            ?
loop_
  _atom_type_symbol
  _atom_type_description
  _atom_type_scat_dispersion_real
  _atom_type_scat_dispersion_imag
  _atom_type_scat_source
 'C' 'C' 0.0181 0.0091 'International Tables Vol C Tables 4.2.6.8 and 6.1.1.4'
 'H' 'H' 0.0000 0.0000 'International Tables Vol C Tables 4.2.6.8 and 6.1.1.4'
 'Br' 'Br' -0.6763 1.2805
 'International Tables Vol C Tables 4.2.6.8 and 6.1.1.4'
 'N' 'N' 0.0311 0.0180 'International Tables Vol C Tables 4.2.6.8 and 6.1.1.4'
 'O' 'O' 0.0492 0.0322 'International Tables Vol C Tables 4.2.6.8 and 6.1.1.4'

_shelx_space_group_comment
;
The symmetry employed for this shelxl refinement is uniquely defined
by the following loop, which should always be used as a source of
symmetry information in preference to the above space-group names.
They are only intended as comments.
;
_space_group_crystal_system        'triclinic'
_space_group_IT_number             2
_space_group_name_H-M_alt          'P -1'
_space_group_name_Hall             '-P 1'
loop_
  _space_group_symop_operation_xyz
 'x, y, z'
 '-x, -y, -z'

_cell_length_a                     7.9893(7)
_cell_length_b                     11.6397(10)
_cell_length_c                     17.1706(15)
_cell_angle_alpha                  90.536(3)
_cell_angle_beta                   97.989(3)
_cell_angle_gamma                  107.786(3)
_cell_volume                       1503.4(2)
_cell_formula_units_Z              2
_cell_measurement_reflns_used      9926
_cell_measurement_temperature      100(2)
_cell_measurement_theta_max        66.79
_cell_measurement_theta_min        3.99
_shelx_estimated_absorpt_T_max     0.704
_shelx_estimated_absorpt_T_min     0.254
_exptl_absorpt_coefficient_mu      3.774
_exptl_absorpt_correction_T_max    0.7040
_exptl_absorpt_correction_T_min    0.2541
_exptl_absorpt_correction_type     multi-scan
_exptl_absorpt_process_details     'SADABS-2012/1, Bruker 2012'
_exptl_absorpt_special_details     ?
_exptl_crystal_colour              blue
_exptl_crystal_colour_primary      blue
_exptl_crystal_density_diffrn      1.587
_exptl_crystal_density_meas        .
_exptl_crystal_density_method      'not measured'
_exptl_crystal_description         diamond
_exptl_crystal_F_000               732
_exptl_crystal_size_max            0.5
_exptl_crystal_size_mid            0.46
_exptl_crystal_size_min            0.1
_exptl_special_details
;
 ? 
;
_exptl_transmission_factor_max     ?
_exptl_transmission_factor_min     ?
_diffrn_reflns_av_R_equivalents    0.0269
_diffrn_reflns_av_unetI/netI       0.0299
_diffrn_reflns_Laue_measured_fraction_full  0.972
_diffrn_reflns_Laue_measured_fraction_max  0.972
_diffrn_reflns_limit_h_max         9
_diffrn_reflns_limit_h_min         -8
_diffrn_reflns_limit_k_max         13
_diffrn_reflns_limit_k_min         -13
_diffrn_reflns_limit_l_max         20
_diffrn_reflns_limit_l_min         -20
_diffrn_reflns_number              17701
_diffrn_reflns_point_group_measured_fraction_full  0.972
_diffrn_reflns_point_group_measured_fraction_max  0.972
_diffrn_reflns_theta_full          65.995
_diffrn_reflns_theta_max           65.995
_diffrn_reflns_theta_min           3.994
_diffrn_ambient_temperature        99.99
_diffrn_detector_area_resol_mean   ?
_diffrn_measured_fraction_theta_full  0.972
_diffrn_measured_fraction_theta_max  0.972
_diffrn_measurement_device_type    'Bruker APEX-II CCD'
_diffrn_measurement_method         '\f and \w scans'
_diffrn_radiation_monochromator    graphite
_diffrn_radiation_type             CuK\a
_diffrn_radiation_wavelength       1.54178
_diffrn_source                     ?
_diffrn_standards_number           0
_reflns_Friedel_coverage           0.000
_reflns_Friedel_fraction_full      .
_reflns_Friedel_fraction_max       .
_reflns_number_gt                  5054
_reflns_number_total               5093
_reflns_special_details
;
 Reflections were merged by SHELXL according to the crystal
 class for the calculation of statistics and refinement.
 
 _reflns_Friedel_fraction is defined as the number of unique
 Friedel pairs measured divided by the number that would be
 possible theoretically, ignoring centric projections and
 systematic absences.
;
_reflns_threshold_expression       'I > 2\s(I)'
_computing_cell_refinement         'Bruker SAINT, (Bruker 2012)'
_computing_data_collection         'Bruker APEX2, (Bruker 2012)'
_computing_data_reduction          'Bruker SAINT, (Bruker 2012)'
_computing_molecular_graphics      'Olex2 (Dolomanov et al., 2009)'
_computing_publication_material    'Olex2 (Dolomanov et al., 2009)'
_computing_structure_refinement    'ShelXL (Sheldrick, 2015)'
_computing_structure_solution      'SHELXS-97 (Sheldrick, 2008)'
_refine_diff_density_max           0.370
_refine_diff_density_min           -0.322
_refine_diff_density_rms           0.064
_refine_ls_extinction_coef         .
_refine_ls_extinction_method       none
_refine_ls_goodness_of_fit_ref     1.054
_refine_ls_hydrogen_treatment      constr
_refine_ls_matrix_type             full
_refine_ls_number_parameters       401
_refine_ls_number_reflns           5093
_refine_ls_number_restraints       0
_refine_ls_R_factor_all            0.0255
_refine_ls_R_factor_gt             0.0253
_refine_ls_restrained_S_all        1.054
_refine_ls_shift/su_max            0.003
_refine_ls_shift/su_mean           0.000
_refine_ls_structure_factor_coef   Fsqd
_refine_ls_weighting_details      
 'w=1/[\s^2^(Fo^2^)+(0.0322P)^2^+1.2333P] where P=(Fo^2^+2Fc^2^)/3'
_refine_ls_weighting_scheme        calc
_refine_ls_wR_factor_gt            0.0655
_refine_ls_wR_factor_ref           0.0657
_refine_special_details            ?
_olex2_refinement_description
;
1. Fixed Uiso
 At 1.2 times of:
  All C(H) groups, All C(H,H) groups, All N(H) groups
 At 1.5 times of:
  All C(H,H,H) groups
2. Others
 Fixed Sof: H21(0.5) H22(0.5) H23(0.5) H24(0.5)
3.a Secondary CH2 refined with riding coordinates:
 C101(H10A,H10B), C102(H10C,H10D), C103(H10E,H10F), C104(H10G,H10H), C105(H10I,
 H10J)
3.b Aromatic/amide H refined with riding coordinates:
 N21(H21), N22(H22), N23(H23), N24(H24), C2(H2), C3(H3), C7(H7), C8(H8),
 C12(H12), C13(H13), C17(H17), C18(H18), C202(H202), C206(H206)
3.c Idealised Me refined as rotating group:
 C106(H10K,H10L,H10M), C207(H20A,H20B,H20C), C208(H20D,H20E,H20F), C209(H20G,
 H20H,H20I)
;
_atom_sites_solution_hydrogens     geom
_atom_sites_solution_primary       ?
_atom_sites_solution_secondary     ?
loop_
  _atom_site_label
  _atom_site_type_symbol
  _atom_site_fract_x
  _atom_site_fract_y
  _atom_site_fract_z
  _atom_site_U_iso_or_equiv
  _atom_site_adp_type
  _atom_site_occupancy
  _atom_site_site_symmetry_order
  _atom_site_calc_flag
  _atom_site_refinement_flags_posn
  _atom_site_refinement_flags_adp
  _atom_site_refinement_flags_occupancy
  _atom_site_disorder_assembly
  _atom_site_disorder_group
 N21 N 0.86544(18) -0.03748(13) 0.61416(8) 0.0114(3) Uani 1 1 d . . . . .
 H21 H 0.832795 0.028122 0.609596 0.014 Uiso 0.5 1 calc R . P A 2
 N22 N 0.70617(19) 0.07356(13) 0.48402(8) 0.0117(3) Uani 1 1 d . . . . .
 H22 H 0.757235 0.097301 0.532733 0.014 Uiso 0.5 1 calc R . P B 1
 N23 N 0.75756(19) 0.28306(13) 0.58691(8) 0.0121(3) Uani 1 1 d . . . . .
 H23 H 0.769170 0.210853 0.593526 0.015 Uiso 0.5 1 calc R . P C 2
 N24 N 0.89346(19) 0.16431(13) 0.72039(9) 0.0125(3) Uani 1 1 d . . . . .
 H24 H 0.857907 0.145856 0.669717 0.015 Uiso 0.5 1 calc R . P D 1
 C1 C 0.9379(2) -0.07619(15) 0.68176(10) 0.0124(3) Uani 1 1 d . . . . .
 C2 C 0.9759(2) -0.18642(16) 0.66411(11) 0.0143(4) Uani 1 1 d . . . . .
 H2 H 1.026339 -0.231917 0.700641 0.017 Uiso 1 1 calc R . . . .
 C3 C 0.9262(2) -0.21265(16) 0.58585(11) 0.0143(4) Uani 1 1 d . . . . .
 H3 H 0.937212 -0.279158 0.556788 0.017 Uiso 1 1 calc R . . . .
 C4 C 0.8534(2) -0.12054(15) 0.55486(11) 0.0126(3) Uani 1 1 d . . . . .
 C5 C 0.7707(2) -0.11858(16) 0.47817(10) 0.0134(3) Uani 1 1 d . . . . .
 C6 C 0.6950(2) -0.03303(16) 0.44571(10) 0.0133(3) Uani 1 1 d . . . . .
 C7 C 0.5959(2) -0.03947(16) 0.36847(10) 0.0149(4) Uani 1 1 d . . . . .
 H7 H 0.566677 -0.104108 0.329762 0.018 Uiso 1 1 calc R . . . .
 C8 C 0.5519(2) 0.06383(16) 0.36112(10) 0.0152(4) Uani 1 1 d . . . . .
 H8 H 0.485246 0.084496 0.316268 0.018 Uiso 1 1 calc R . . . .
 C9 C 0.6240(2) 0.13671(15) 0.43324(10) 0.0124(3) Uani 1 1 d . . . . .
 C10 C 0.6220(2) 0.25547(16) 0.44671(10) 0.0126(3) Uani 1 1 d . . . . .
 C11 C 0.6918(2) 0.32396(16) 0.51807(10) 0.0131(3) Uani 1 1 d . . . . .
 C12 C 0.7001(2) 0.44851(16) 0.53196(11) 0.0157(4) Uani 1 1 d . . . . .
 H12 H 0.665012 0.499047 0.494179 0.019 Uiso 1 1 calc R . . . .
 C13 C 0.7668(2) 0.47965(16) 0.60855(11) 0.0154(4) Uani 1 1 d . . . . .
 H13 H 0.787075 0.556028 0.634691 0.018 Uiso 1 1 calc R . . . .
 C14 C 0.8016(2) 0.37561(16) 0.64323(11) 0.0128(3) Uani 1 1 d . . . . .
 C15 C 0.8657(2) 0.36734(16) 0.72224(11) 0.0136(3) Uani 1 1 d . . . . .
 C16 C 0.9033(2) 0.27022(16) 0.75944(10) 0.0129(3) Uani 1 1 d . . . . .
 C17 C 0.9624(2) 0.26290(16) 0.84183(10) 0.0147(4) Uani 1 1 d . . . . .
 H17 H 0.978924 0.323045 0.882442 0.018 Uiso 1 1 calc R . . . .
 C18 C 0.9899(2) 0.15448(16) 0.85063(10) 0.0144(4) Uani 1 1 d . . . . .
 H18 H 1.029445 0.124708 0.898767 0.017 Uiso 1 1 calc R . . . .
 C19 C 0.9490(2) 0.09224(16) 0.77442(10) 0.0127(3) Uani 1 1 d . . . . .
 C20 C 0.9711(2) -0.01912(15) 0.75741(10) 0.0123(3) Uani 1 1 d . . . . .
 Br1 Br 0.75446(2) -0.25030(2) 0.40822(2) 0.01810(8) Uani 1 1 d . . . . .
 Br2 Br 0.90726(2) 0.50895(2) 0.78902(2) 0.01798(8) Uani 1 1 d . . . . .
 C101 C 0.5480(2) 0.31351(16) 0.37693(10) 0.0146(4) Uani 1 1 d . . . . .
 H10A H 0.523519 0.386522 0.395868 0.018 Uiso 1 1 calc R . . . .
 H10B H 0.434148 0.256312 0.351035 0.018 Uiso 1 1 calc R . . . .
 C102 C 0.6779(2) 0.34893(17) 0.31646(11) 0.0170(4) Uani 1 1 d . . . . .
 H10C H 0.789170 0.409165 0.342050 0.020 Uiso 1 1 calc R . . . .
 H10D H 0.707701 0.276538 0.300346 0.020 Uiso 1 1 calc R . . . .
 C103 C 0.6050(3) 0.40150(17) 0.24287(10) 0.0171(4) Uani 1 1 d . . . . .
 H10E H 0.674483 0.395585 0.200371 0.020 Uiso 1 1 calc R . . . .
 H10F H 0.480440 0.351457 0.225269 0.020 Uiso 1 1 calc R . . . .
 C104 C 0.6099(2) 0.53233(16) 0.25401(10) 0.0155(4) Uani 1 1 d . . . . .
 H10G H 0.729740 0.580686 0.280023 0.019 Uiso 1 1 calc R . . . .
 H10H H 0.523440 0.536683 0.289129 0.019 Uiso 1 1 calc R . . . .
 C105 C 0.5664(3) 0.58691(17) 0.17638(11) 0.0189(4) Uani 1 1 d . . . . .
 H10I H 0.449623 0.535481 0.149079 0.023 Uiso 1 1 calc R . . . .
 H10J H 0.656732 0.586152 0.142511 0.023 Uiso 1 1 calc R . . . .
 C106 C 0.5604(3) 0.71594(18) 0.18594(12) 0.0229(4) Uani 1 1 d . . . . .
 H10K H 0.466713 0.716996 0.216966 0.034 Uiso 1 1 calc GR . . . .
 H10L H 0.535285 0.746111 0.133920 0.034 Uiso 1 1 calc GR . . . .
 H10M H 0.675317 0.767620 0.213067 0.034 Uiso 1 1 calc GR . . . .
 C201 C 1.0418(2) -0.08245(15) 0.82395(10) 0.0137(3) Uani 1 1 d . . . . .
 C202 C 1.2249(2) -0.06085(16) 0.84264(11) 0.0153(4) Uani 1 1 d . . . . .
 H202 H 1.304621 -0.003705 0.815079 0.018 Uiso 1 1 calc R . . . .
 C203 C 1.2902(2) -0.12378(16) 0.90210(11) 0.0152(4) Uani 1 1 d . . . . .
 C204 C 1.1736(2) -0.20704(16) 0.94300(10) 0.0143(4) Uani 1 1 d . . . . .
 C205 C 0.9906(2) -0.22576(15) 0.92524(10) 0.0142(3) Uani 1 1 d . . . . .
 C206 C 0.9245(2) -0.16395(16) 0.86529(10) 0.0145(4) Uani 1 1 d . . . . .
 H206 H 0.800153 -0.177479 0.852812 0.017 Uiso 1 1 calc R . . . .
 C207 C 1.2338(3) -0.38407(17) 0.98441(11) 0.0216(4) Uani 1 1 d . . . . .
 H20A H 1.111085 -0.431744 0.964031 0.032 Uiso 1 1 calc GR . . . .
 H20B H 1.276171 -0.420220 1.031415 0.032 Uiso 1 1 calc GR . . . .
 H20C H 1.309654 -0.383151 0.944053 0.032 Uiso 1 1 calc GR . . . .
 C208 C 1.5910(2) -0.00841(18) 0.89626(12) 0.0208(4) Uani 1 1 d . . . . .
 H20D H 1.584160 -0.019981 0.839160 0.031 Uiso 1 1 calc GR . . . .
 H20E H 1.711464 -0.001225 0.921984 0.031 Uiso 1 1 calc GR . . . .
 H20F H 1.562597 0.065415 0.908169 0.031 Uiso 1 1 calc GR . . . .
 C209 C 0.7084(2) -0.30606(18) 0.96799(11) 0.0200(4) Uani 1 1 d . . . . .
 H20G H 0.707822 -0.224412 0.982057 0.030 Uiso 1 1 calc GR . . . .
 H20H H 0.651566 -0.362194 1.005685 0.030 Uiso 1 1 calc GR . . . .
 H20I H 0.642945 -0.331328 0.914871 0.030 Uiso 1 1 calc GR . . . .
 O1 O 0.88727(17) -0.30644(12) 0.96997(7) 0.0179(3) Uani 1 1 d . . . . .
 O2 O 1.24039(17) -0.26365(11) 1.00436(7) 0.0177(3) Uani 1 1 d . . . . .
 O3 O 1.46665(17) -0.10971(12) 0.92464(8) 0.0200(3) Uani 1 1 d . . . . .

loop_
  _atom_site_aniso_label
  _atom_site_aniso_U_11
  _atom_site_aniso_U_22
  _atom_site_aniso_U_33
  _atom_site_aniso_U_23
  _atom_site_aniso_U_13
  _atom_site_aniso_U_12
 N21 0.0128(7) 0.0110(7) 0.0118(7) 0.0026(5) 0.0017(6) 0.0056(6)
 N22 0.0130(7) 0.0121(7) 0.0113(7) 0.0024(5) 0.0025(6) 0.0052(6)
 N23 0.0139(7) 0.0119(7) 0.0118(7) 0.0022(5) 0.0016(6) 0.0059(6)
 N24 0.0143(7) 0.0123(7) 0.0121(7) 0.0026(6) 0.0018(6) 0.0059(6)
 C1 0.0105(8) 0.0128(8) 0.0146(9) 0.0043(7) 0.0026(6) 0.0042(6)
 C2 0.0130(8) 0.0125(8) 0.0192(9) 0.0056(7) 0.0021(7) 0.0066(7)
 C3 0.0142(8) 0.0105(8) 0.0200(9) 0.0027(7) 0.0052(7) 0.0054(7)
 C4 0.0108(8) 0.0103(8) 0.0176(9) 0.0037(7) 0.0051(7) 0.0032(6)
 C5 0.0125(8) 0.0126(8) 0.0155(9) 0.0002(7) 0.0053(7) 0.0030(7)
 C6 0.0116(8) 0.0145(8) 0.0134(8) 0.0016(7) 0.0042(7) 0.0026(7)
 C7 0.0163(8) 0.0163(9) 0.0111(8) -0.0006(7) 0.0017(7) 0.0039(7)
 C8 0.0133(8) 0.0203(9) 0.0112(8) 0.0038(7) 0.0001(7) 0.0048(7)
 C9 0.0110(8) 0.0145(8) 0.0126(8) 0.0049(7) 0.0031(6) 0.0047(7)
 C10 0.0108(8) 0.0159(9) 0.0131(8) 0.0054(7) 0.0041(6) 0.0060(7)
 C11 0.0118(8) 0.0152(9) 0.0142(8) 0.0046(7) 0.0035(7) 0.0060(7)
 C12 0.0188(9) 0.0140(9) 0.0169(9) 0.0072(7) 0.0029(7) 0.0085(7)
 C13 0.0166(9) 0.0114(8) 0.0192(9) 0.0020(7) 0.0028(7) 0.0059(7)
 C14 0.0110(8) 0.0117(8) 0.0165(9) 0.0021(7) 0.0032(7) 0.0041(6)
 C15 0.0137(8) 0.0123(8) 0.0153(9) -0.0010(7) 0.0029(7) 0.0045(7)
 C16 0.0108(8) 0.0157(9) 0.0126(8) 0.0012(7) 0.0020(6) 0.0045(7)
 C17 0.0150(8) 0.0176(9) 0.0118(8) 0.0003(7) 0.0011(7) 0.0059(7)
 C18 0.0130(8) 0.0188(9) 0.0109(8) 0.0043(7) 0.0001(6) 0.0048(7)
 C19 0.0100(8) 0.0156(9) 0.0130(8) 0.0052(7) 0.0018(6) 0.0046(7)
 C20 0.0098(8) 0.0138(8) 0.0139(8) 0.0048(7) 0.0018(6) 0.0042(7)
 Br1 0.02578(12) 0.01407(11) 0.01593(11) -0.00179(7) 0.00381(8) 0.00813(8)
 Br2 0.02374(12) 0.01410(11) 0.01630(11) -0.00252(7) 0.00001(8) 0.00756(8)
 C101 0.0155(8) 0.0176(9) 0.0136(8) 0.0046(7) 0.0012(7) 0.0096(7)
 C102 0.0173(9) 0.0212(9) 0.0152(9) 0.0072(7) 0.0041(7) 0.0091(7)
 C103 0.0220(9) 0.0194(9) 0.0115(8) 0.0039(7) 0.0024(7) 0.0088(7)
 C104 0.0164(9) 0.0179(9) 0.0130(8) 0.0030(7) 0.0014(7) 0.0066(7)
 C105 0.0252(10) 0.0182(9) 0.0142(9) 0.0039(7) 0.0012(7) 0.0084(8)
 C106 0.0278(10) 0.0193(10) 0.0231(10) 0.0061(8) 0.0037(8) 0.0093(8)
 C201 0.0166(9) 0.0121(8) 0.0130(8) 0.0018(7) -0.0003(7) 0.0066(7)
 C202 0.0160(9) 0.0141(8) 0.0167(9) 0.0045(7) 0.0025(7) 0.0059(7)
 C203 0.0136(8) 0.0153(9) 0.0165(9) 0.0000(7) -0.0018(7) 0.0061(7)
 C204 0.0188(9) 0.0136(8) 0.0110(8) 0.0016(7) -0.0026(7) 0.0081(7)
 C205 0.0181(9) 0.0122(8) 0.0119(8) 0.0018(7) 0.0019(7) 0.0042(7)
 C206 0.0137(8) 0.0163(9) 0.0131(8) 0.0014(7) -0.0013(7) 0.0053(7)
 C207 0.0283(10) 0.0182(9) 0.0203(9) 0.0030(7) -0.0028(8) 0.0131(8)
 C208 0.0129(9) 0.0234(10) 0.0253(10) 0.0053(8) 0.0016(7) 0.0047(7)
 C209 0.0168(9) 0.0253(10) 0.0170(9) 0.0078(7) 0.0030(7) 0.0047(8)
 O1 0.0175(6) 0.0206(7) 0.0166(6) 0.0104(5) 0.0032(5) 0.0067(5)
 O2 0.0243(7) 0.0162(6) 0.0136(6) 0.0041(5) -0.0038(5) 0.0104(5)
 O3 0.0122(6) 0.0205(7) 0.0273(7) 0.0083(5) -0.0015(5) 0.0068(5)

_geom_special_details
;
 All esds (except the esd in the dihedral angle between two l.s. planes)
 are estimated using the full covariance matrix.  The cell esds are taken
 into account individually in the estimation of esds in distances, angles
 and torsion angles; correlations between esds in cell parameters are only
 used when they are defined by crystal symmetry.  An approximate (isotropic)
 treatment of cell esds is used for estimating esds involving l.s. planes.
;
loop_
  _geom_bond_atom_site_label_1
  _geom_bond_atom_site_label_2
  _geom_bond_distance
  _geom_bond_site_symmetry_2
  _geom_bond_publ_flag
 N21 H21 0.8800 . ?
 N21 C1 1.367(2) . ?
 N21 C4 1.370(2) . ?
 N22 H22 0.8800 . ?
 N22 C6 1.371(2) . ?
 N22 C9 1.371(2) . ?
 N23 H23 0.8800 . ?
 N23 C11 1.375(2) . ?
 N23 C14 1.369(2) . ?
 N24 H24 0.8800 . ?
 N24 C16 1.373(2) . ?
 N24 C19 1.374(2) . ?
 C1 C2 1.444(3) . ?
 C1 C20 1.407(3) . ?
 C2 H2 0.9500 . ?
 C2 C3 1.352(3) . ?
 C3 H3 0.9500 . ?
 C3 C4 1.441(2) . ?
 C4 C5 1.392(3) . ?
 C5 C6 1.397(3) . ?
 C5 Br1 1.9003(18) . ?
 C6 C7 1.436(3) . ?
 C7 H7 0.9500 . ?
 C7 C8 1.354(3) . ?
 C8 H8 0.9500 . ?
 C8 C9 1.438(3) . ?
 C9 C10 1.405(3) . ?
 C10 C11 1.403(3) . ?
 C10 C101 1.518(2) . ?
 C11 C12 1.447(3) . ?
 C12 H12 0.9500 . ?
 C12 C13 1.350(3) . ?
 C13 H13 0.9500 . ?
 C13 C14 1.439(2) . ?
 C14 C15 1.397(3) . ?
 C15 C16 1.394(3) . ?
 C15 Br2 1.9149(17) . ?
 C16 C17 1.440(2) . ?
 C17 H17 0.9500 . ?
 C17 C18 1.352(3) . ?
 C18 H18 0.9500 . ?
 C18 C19 1.436(3) . ?
 C19 C20 1.394(3) . ?
 C20 C201 1.503(2) . ?
 C101 H10A 0.9900 . ?
 C101 H10B 0.9900 . ?
 C101 C102 1.540(2) . ?
 C102 H10C 0.9900 . ?
 C102 H10D 0.9900 . ?
 C102 C103 1.529(2) . ?
 C103 H10E 0.9900 . ?
 C103 H10F 0.9900 . ?
 C103 C104 1.521(3) . ?
 C104 H10G 0.9900 . ?
 C104 H10H 0.9900 . ?
 C104 C105 1.524(2) . ?
 C105 H10I 0.9900 . ?
 C105 H10J 0.9900 . ?
 C105 C106 1.525(3) . ?
 C106 H10K 0.9800 . ?
 C106 H10L 0.9800 . ?
 C106 H10M 0.9800 . ?
 C201 C202 1.396(3) . ?
 C201 C206 1.392(3) . ?
 C202 H202 0.9500 . ?
 C202 C203 1.397(3) . ?
 C203 C204 1.394(3) . ?
 C203 O3 1.367(2) . ?
 C204 C205 1.399(3) . ?
 C204 O2 1.379(2) . ?
 C205 C206 1.397(3) . ?
 C205 O1 1.367(2) . ?
 C206 H206 0.9500 . ?
 C207 H20A 0.9800 . ?
 C207 H20B 0.9800 . ?
 C207 H20C 0.9800 . ?
 C207 O2 1.423(2) . ?
 C208 H20D 0.9800 . ?
 C208 H20E 0.9800 . ?
 C208 H20F 0.9800 . ?
 C208 O3 1.430(2) . ?
 C209 H20G 0.9800 . ?
 C209 H20H 0.9800 . ?
 C209 H20I 0.9800 . ?
 C209 O1 1.426(2) . ?

loop_
  _geom_angle_atom_site_label_1
  _geom_angle_atom_site_label_2
  _geom_angle_atom_site_label_3
  _geom_angle
  _geom_angle_site_symmetry_1
  _geom_angle_site_symmetry_3
  _geom_angle_publ_flag
 C1 N21 H21 126.6 . . ?
 C1 N21 C4 106.78(14) . . ?
 C4 N21 H21 126.6 . . ?
 C6 N22 H22 125.9 . . ?
 C9 N22 H22 125.9 . . ?
 C9 N22 C6 108.13(14) . . ?
 C11 N23 H23 126.4 . . ?
 C14 N23 H23 126.4 . . ?
 C14 N23 C11 107.23(14) . . ?
 C16 N24 H24 126.0 . . ?
 C16 N24 C19 107.93(14) . . ?
 C19 N24 H24 126.0 . . ?
 N21 C1 C2 109.49(15) . . ?
 N21 C1 C20 126.06(16) . . ?
 C20 C1 C2 124.45(16) . . ?
 C1 C2 H2 126.4 . . ?
 C3 C2 C1 107.11(15) . . ?
 C3 C2 H2 126.4 . . ?
 C2 C3 H3 126.5 . . ?
 C2 C3 C4 106.97(16) . . ?
 C4 C3 H3 126.5 . . ?
 N21 C4 C3 109.61(15) . . ?
 N21 C4 C5 123.93(16) . . ?
 C5 C4 C3 126.30(17) . . ?
 C4 C5 C6 128.53(17) . . ?
 C4 C5 Br1 116.27(13) . . ?
 C6 C5 Br1 115.20(13) . . ?
 N22 C6 C5 124.28(16) . . ?
 N22 C6 C7 108.64(15) . . ?
 C5 C6 C7 127.07(17) . . ?
 C6 C7 H7 126.4 . . ?
 C8 C7 C6 107.18(16) . . ?
 C8 C7 H7 126.4 . . ?
 C7 C8 H8 126.0 . . ?
 C7 C8 C9 107.90(15) . . ?
 C9 C8 H8 126.0 . . ?
 N22 C9 C8 108.09(15) . . ?
 N22 C9 C10 126.09(16) . . ?
 C10 C9 C8 125.65(16) . . ?
 C9 C10 C101 116.44(15) . . ?
 C11 C10 C9 124.37(16) . . ?
 C11 C10 C101 119.09(16) . . ?
 N23 C11 C10 125.87(16) . . ?
 N23 C11 C12 108.76(15) . . ?
 C10 C11 C12 125.33(16) . . ?
 C11 C12 H12 126.3 . . ?
 C13 C12 C11 107.34(15) . . ?
 C13 C12 H12 126.3 . . ?
 C12 C13 H13 126.4 . . ?
 C12 C13 C14 107.27(16) . . ?
 C14 C13 H13 126.4 . . ?
 N23 C14 C13 109.38(15) . . ?
 N23 C14 C15 124.48(16) . . ?
 C15 C14 C13 126.13(16) . . ?
 C14 C15 Br2 115.58(13) . . ?
 C16 C15 C14 129.08(16) . . ?
 C16 C15 Br2 115.35(13) . . ?
 N24 C16 C15 123.71(16) . . ?
 N24 C16 C17 108.57(15) . . ?
 C15 C16 C17 127.69(16) . . ?
 C16 C17 H17 126.4 . . ?
 C18 C17 C16 107.23(16) . . ?
 C18 C17 H17 126.4 . . ?
 C17 C18 H18 126.0 . . ?
 C17 C18 C19 107.98(15) . . ?
 C19 C18 H18 126.0 . . ?
 N24 C19 C18 108.26(15) . . ?
 N24 C19 C20 125.76(16) . . ?
 C20 C19 C18 125.89(16) . . ?
 C1 C20 C201 116.60(15) . . ?
 C19 C20 C1 125.11(16) . . ?
 C19 C20 C201 118.25(15) . . ?
 C10 C101 H10A 109.3 . . ?
 C10 C101 H10B 109.3 . . ?
 C10 C101 C102 111.80(14) . . ?
 H10A C101 H10B 107.9 . . ?
 C102 C101 H10A 109.3 . . ?
 C102 C101 H10B 109.3 . . ?
 C101 C102 H10C 108.8 . . ?
 C101 C102 H10D 108.8 . . ?
 H10C C102 H10D 107.7 . . ?
 C103 C102 C101 113.77(15) . . ?
 C103 C102 H10C 108.8 . . ?
 C103 C102 H10D 108.8 . . ?
 C102 C103 H10E 108.6 . . ?
 C102 C103 H10F 108.6 . . ?
 H10E C103 H10F 107.6 . . ?
 C104 C103 C102 114.65(15) . . ?
 C104 C103 H10E 108.6 . . ?
 C104 C103 H10F 108.6 . . ?
 C103 C104 H10G 109.1 . . ?
 C103 C104 H10H 109.1 . . ?
 C103 C104 C105 112.51(15) . . ?
 H10G C104 H10H 107.8 . . ?
 C105 C104 H10G 109.1 . . ?
 C105 C104 H10H 109.1 . . ?
 C104 C105 H10I 108.8 . . ?
 C104 C105 H10J 108.8 . . ?
 C104 C105 C106 113.79(16) . . ?
 H10I C105 H10J 107.7 . . ?
 C106 C105 H10I 108.8 . . ?
 C106 C105 H10J 108.8 . . ?
 C105 C106 H10K 109.5 . . ?
 C105 C106 H10L 109.5 . . ?
 C105 C106 H10M 109.5 . . ?
 H10K C106 H10L 109.5 . . ?
 H10K C106 H10M 109.5 . . ?
 H10L C106 H10M 109.5 . . ?
 C202 C201 C20 119.59(15) . . ?
 C206 C201 C20 119.86(16) . . ?
 C206 C201 C202 120.53(16) . . ?
 C201 C202 H202 120.2 . . ?
 C201 C202 C203 119.59(16) . . ?
 C203 C202 H202 120.2 . . ?
 C204 C203 C202 120.29(16) . . ?
 O3 C203 C202 124.18(16) . . ?
 O3 C203 C204 115.54(15) . . ?
 C203 C204 C205 119.70(16) . . ?
 O2 C204 C203 119.60(16) . . ?
 O2 C204 C205 120.53(16) . . ?
 C206 C205 C204 120.23(16) . . ?
 O1 C205 C204 115.48(15) . . ?
 O1 C205 C206 124.30(16) . . ?
 C201 C206 C205 119.64(16) . . ?
 C201 C206 H206 120.2 . . ?
 C205 C206 H206 120.2 . . ?
 H20A C207 H20B 109.5 . . ?
 H20A C207 H20C 109.5 . . ?
 H20B C207 H20C 109.5 . . ?
 O2 C207 H20A 109.5 . . ?
 O2 C207 H20B 109.5 . . ?
 O2 C207 H20C 109.5 . . ?
 H20D C208 H20E 109.5 . . ?
 H20D C208 H20F 109.5 . . ?
 H20E C208 H20F 109.5 . . ?
 O3 C208 H20D 109.5 . . ?
 O3 C208 H20E 109.5 . . ?
 O3 C208 H20F 109.5 . . ?
 H20G C209 H20H 109.5 . . ?
 H20G C209 H20I 109.5 . . ?
 H20H C209 H20I 109.5 . . ?
 O1 C209 H20G 109.5 . . ?
 O1 C209 H20H 109.5 . . ?
 O1 C209 H20I 109.5 . . ?
 C205 O1 C209 117.13(14) . . ?
 C204 O2 C207 113.98(14) . . ?
 C203 O3 C208 116.95(14) . . ?

loop_
  _geom_hbond_atom_site_label_D
  _geom_hbond_atom_site_label_H
  _geom_hbond_atom_site_label_A
  _geom_hbond_distance_DH
  _geom_hbond_distance_HA
  _geom_hbond_distance_DA
  _geom_hbond_angle_DHA
  _geom_hbond_site_symmetry_A
  _geom_hbond_publ_flag
 N22 H22 N23 0.88 2.34 2.888(2) 120.1 . yes
 N24 H24 N21 0.88 2.35 2.895(2) 120.2 . yes
 N24 H24 N23 0.88 2.39 2.937(2) 120.4 . yes

loop_
  _geom_torsion_atom_site_label_1
  _geom_torsion_atom_site_label_2
  _geom_torsion_atom_site_label_3
  _geom_torsion_atom_site_label_4
  _geom_torsion
  _geom_torsion_site_symmetry_1
  _geom_torsion_site_symmetry_2
  _geom_torsion_site_symmetry_3
  _geom_torsion_site_symmetry_4
  _geom_torsion_publ_flag
 N21 C1 C2 C3 0.19(19) . . . . ?
 N21 C1 C20 C19 -5.8(3) . . . . ?
 N21 C1 C20 C201 176.45(15) . . . . ?
 N21 C4 C5 C6 3.6(3) . . . . ?
 N21 C4 C5 Br1 -175.30(13) . . . . ?
 N22 C6 C7 C8 1.02(19) . . . . ?
 N22 C9 C10 C11 -6.0(3) . . . . ?
 N22 C9 C10 C101 170.46(15) . . . . ?
 N23 C11 C12 C13 -1.2(2) . . . . ?
 N23 C14 C15 C16 2.3(3) . . . . ?
 N23 C14 C15 Br2 -177.48(13) . . . . ?
 N24 C16 C17 C18 1.07(19) . . . . ?
 N24 C19 C20 C1 -0.7(3) . . . . ?
 N24 C19 C20 C201 177.00(16) . . . . ?
 C1 N21 C4 C3 -1.92(18) . . . . ?
 C1 N21 C4 C5 173.77(16) . . . . ?
 C1 C2 C3 C4 -1.33(19) . . . . ?
 C1 C20 C201 C202 87.7(2) . . . . ?
 C1 C20 C201 C206 -90.9(2) . . . . ?
 C2 C1 C20 C19 174.41(16) . . . . ?
 C2 C1 C20 C201 -3.4(2) . . . . ?
 C2 C3 C4 N21 2.06(19) . . . . ?
 C2 C3 C4 C5 -173.49(17) . . . . ?
 C3 C4 C5 C6 178.60(17) . . . . ?
 C3 C4 C5 Br1 -0.3(2) . . . . ?
 C4 N21 C1 C2 1.09(18) . . . . ?
 C4 N21 C1 C20 -178.74(16) . . . . ?
 C4 C5 C6 N22 7.0(3) . . . . ?
 C4 C5 C6 C7 -173.62(17) . . . . ?
 C5 C6 C7 C8 -178.44(17) . . . . ?
 C6 N22 C9 C8 2.46(18) . . . . ?
 C6 N22 C9 C10 -173.04(16) . . . . ?
 C6 C7 C8 C9 0.49(19) . . . . ?
 C7 C8 C9 N22 -1.83(19) . . . . ?
 C7 C8 C9 C10 173.69(16) . . . . ?
 C8 C9 C10 C11 179.28(16) . . . . ?
 C8 C9 C10 C101 -4.3(2) . . . . ?
 C9 N22 C6 C5 177.30(16) . . . . ?
 C9 N22 C6 C7 -2.18(18) . . . . ?
 C9 C10 C11 N23 -6.0(3) . . . . ?
 C9 C10 C11 C12 176.39(16) . . . . ?
 C9 C10 C101 C102 -73.7(2) . . . . ?
 C10 C11 C12 C13 176.76(17) . . . . ?
 C10 C101 C102 C103 176.83(15) . . . . ?
 C11 N23 C14 C13 -1.47(19) . . . . ?
 C11 N23 C14 C15 176.95(16) . . . . ?
 C11 C10 C101 C102 102.90(19) . . . . ?
 C11 C12 C13 C14 0.2(2) . . . . ?
 C12 C13 C14 N23 0.8(2) . . . . ?
 C12 C13 C14 C15 -177.63(17) . . . . ?
 C13 C14 C15 C16 -179.55(18) . . . . ?
 C13 C14 C15 Br2 0.7(2) . . . . ?
 C14 N23 C11 C10 -176.30(16) . . . . ?
 C14 N23 C11 C12 1.61(19) . . . . ?
 C14 C15 C16 N24 4.8(3) . . . . ?
 C14 C15 C16 C17 -177.19(17) . . . . ?
 C15 C16 C17 C18 -177.14(17) . . . . ?
 C16 N24 C19 C18 1.77(18) . . . . ?
 C16 N24 C19 C20 -174.97(16) . . . . ?
 C16 C17 C18 C19 0.03(19) . . . . ?
 C17 C18 C19 N24 -1.11(19) . . . . ?
 C17 C18 C19 C20 175.63(17) . . . . ?
 C18 C19 C20 C1 -176.91(16) . . . . ?
 C18 C19 C20 C201 0.8(3) . . . . ?
 C19 N24 C16 C15 176.54(16) . . . . ?
 C19 N24 C16 C17 -1.76(18) . . . . ?
 C19 C20 C201 C202 -90.2(2) . . . . ?
 C19 C20 C201 C206 91.2(2) . . . . ?
 C20 C1 C2 C3 -179.98(16) . . . . ?
 C20 C201 C202 C203 -177.11(16) . . . . ?
 C20 C201 C206 C205 177.74(16) . . . . ?
 Br1 C5 C6 N22 -174.05(13) . . . . ?
 Br1 C5 C6 C7 5.3(2) . . . . ?
 Br2 C15 C16 N24 -175.37(13) . . . . ?
 Br2 C15 C16 C17 2.6(2) . . . . ?
 C101 C10 C11 N23 177.61(15) . . . . ?
 C101 C10 C11 C12 0.0(3) . . . . ?
 C101 C102 C103 C104 77.6(2) . . . . ?
 C102 C103 C104 C105 170.12(16) . . . . ?
 C103 C104 C105 C106 176.89(16) . . . . ?
 C201 C202 C203 C204 -0.5(3) . . . . ?
 C201 C202 C203 O3 179.71(17) . . . . ?
 C202 C201 C206 C205 -0.9(3) . . . . ?
 C202 C203 C204 C205 -1.2(3) . . . . ?
 C202 C203 C204 O2 -176.52(16) . . . . ?
 C202 C203 O3 C208 12.6(3) . . . . ?
 C203 C204 C205 C206 1.8(3) . . . . ?
 C203 C204 C205 O1 -178.16(16) . . . . ?
 C203 C204 O2 C207 -101.73(19) . . . . ?
 C204 C203 O3 C208 -167.24(16) . . . . ?
 C204 C205 C206 C201 -0.8(3) . . . . ?
 C204 C205 O1 C209 164.71(16) . . . . ?
 C205 C204 O2 C207 83.0(2) . . . . ?
 C206 C201 C202 C203 1.5(3) . . . . ?
 C206 C205 O1 C209 -15.3(2) . . . . ?
 O1 C205 C206 C201 179.17(16) . . . . ?
 O2 C204 C205 C206 177.12(16) . . . . ?
 O2 C204 C205 O1 -2.9(2) . . . . ?
 O3 C203 C204 C205 178.66(16) . . . . ?
 O3 C203 C204 O2 3.3(2) . . . . ?

_shelx_res_file
;
TITL MS556 in P-1 New: P-1
    ms556.res
    created by SHELXL-2018/1 at 22:30:14 on 25-Jun-2020
CELL 1.54178 7.9893 11.6397 17.1706 90.536 97.989 107.786
ZERR 2 0.0007 0.001 0.0015 0.003 0.003 0.003
LATT 1
SFAC C H Br N O
UNIT 70 68 4 8 6

L.S. 12
PLAN  20
SIZE 0.1 0.46 0.5
TEMP -173.16
HTAB N22 N23
HTAB N24 N21
HTAB N24 N23
BOND $H
HTAB
wpdb
CONF
fmap 2
acta
OMIT -2 132
REM <olex2.extras>
REM <HklSrc "%.\\MS556.hkl">
REM </olex2.extras>

WGHT    0.032200    1.233300
FVAR       0.11656
N21   4    0.865437   -0.037484    0.614160    11.00000    0.01280    0.01102 =
         0.01176    0.00263    0.00174    0.00556
PART 2
AFIX  43
H21   2    0.832795    0.028122    0.609596    10.50000   -1.20000
AFIX   0
PART 0
N22   4    0.706173    0.073561    0.484018    11.00000    0.01299    0.01209 =
         0.01132    0.00241    0.00247    0.00524
PART 1
AFIX  43
H22   2    0.757235    0.097301    0.532733    10.50000   -1.20000
AFIX   0
PART 0
N23   4    0.757560    0.283062    0.586911    11.00000    0.01392    0.01194 =
         0.01180    0.00217    0.00158    0.00593
PART 2
AFIX  43
H23   2    0.769170    0.210853    0.593526    10.50000   -1.20000
AFIX   0
PART 0
N24   4    0.893463    0.164309    0.720390    11.00000    0.01427    0.01234 =
         0.01209    0.00257    0.00183    0.00591
PART 1
AFIX  43
H24   2    0.857907    0.145856    0.669717    10.50000   -1.20000
AFIX   0
PART 0
C1    1    0.937947   -0.076187    0.681765    11.00000    0.01049    0.01276 =
         0.01459    0.00427    0.00260    0.00416
C2    1    0.975917   -0.186415    0.664113    11.00000    0.01297    0.01247 =
         0.01924    0.00560    0.00211    0.00662
AFIX  43
H2    2    1.026339   -0.231917    0.700641    11.00000   -1.20000
AFIX   0
C3    1    0.926217   -0.212649    0.585848    11.00000    0.01418    0.01048 =
         0.01999    0.00269    0.00517    0.00537
AFIX  43
H3    2    0.937212   -0.279158    0.556788    11.00000   -1.20000
AFIX   0
C4    1    0.853369   -0.120537    0.554860    11.00000    0.01080    0.01035 =
         0.01756    0.00371    0.00512    0.00324
C5    1    0.770674   -0.118576    0.478171    11.00000    0.01252    0.01262 =
         0.01548    0.00016    0.00527    0.00300
C6    1    0.695000   -0.033032    0.445711    11.00000    0.01160    0.01454 =
         0.01343    0.00163    0.00422    0.00259
C7    1    0.595911   -0.039473    0.368472    11.00000    0.01625    0.01632 =
         0.01113   -0.00058    0.00173    0.00388
AFIX  43
H7    2    0.566677   -0.104108    0.329762    11.00000   -1.20000
AFIX   0
C8    1    0.551915    0.063830    0.361124    11.00000    0.01325    0.02027 =
         0.01125    0.00379    0.00008    0.00476
AFIX  43
H8    2    0.485246    0.084496    0.316268    11.00000   -1.20000
AFIX   0
C9    1    0.623977    0.136710    0.433240    11.00000    0.01102    0.01452 =
         0.01257    0.00492    0.00305    0.00473
C10   1    0.622003    0.255467    0.446714    11.00000    0.01085    0.01588 =
         0.01308    0.00538    0.00413    0.00600
C11   1    0.691752    0.323958    0.518073    11.00000    0.01184    0.01516 =
         0.01424    0.00457    0.00349    0.00604
C12   1    0.700058    0.448513    0.531961    11.00000    0.01885    0.01402 =
         0.01688    0.00719    0.00291    0.00849
AFIX  43
H12   2    0.665012    0.499047    0.494179    11.00000   -1.20000
AFIX   0
C13   1    0.766834    0.479648    0.608553    11.00000    0.01661    0.01142 =
         0.01922    0.00203    0.00284    0.00588
AFIX  43
H13   2    0.787075    0.556028    0.634691    11.00000   -1.20000
AFIX   0
C14   1    0.801642    0.375610    0.643229    11.00000    0.01104    0.01171 =
         0.01651    0.00211    0.00323    0.00407
C15   1    0.865729    0.367342    0.722237    11.00000    0.01370    0.01234 =
         0.01532   -0.00097    0.00291    0.00451
C16   1    0.903274    0.270218    0.759443    11.00000    0.01078    0.01567 =
         0.01263    0.00117    0.00201    0.00454
C17   1    0.962374    0.262902    0.841830    11.00000    0.01495    0.01761 =
         0.01175    0.00030    0.00105    0.00592
AFIX  43
H17   2    0.978924    0.323045    0.882442    11.00000   -1.20000
AFIX   0
C18   1    0.989935    0.154484    0.850633    11.00000    0.01297    0.01877 =
         0.01088    0.00426    0.00013    0.00476
AFIX  43
H18   2    1.029445    0.124708    0.898767    11.00000   -1.20000
AFIX   0
C19   1    0.948980    0.092244    0.774425    11.00000    0.00999    0.01556 =
         0.01300    0.00518    0.00177    0.00458
C20   1    0.971095   -0.019123    0.757414    11.00000    0.00979    0.01378 =
         0.01386    0.00483    0.00180    0.00420
BR1   3    0.754458   -0.250304    0.408224    11.00000    0.02578    0.01407 =
         0.01593   -0.00179    0.00381    0.00813
BR2   3    0.907262    0.508954    0.789020    11.00000    0.02374    0.01410 =
         0.01630   -0.00252    0.00001    0.00756
C101  1    0.547973    0.313507    0.376932    11.00000    0.01547    0.01758 =
         0.01360    0.00457    0.00122    0.00963
AFIX  23
H10A  2    0.523519    0.386522    0.395868    11.00000   -1.20000
H10B  2    0.434148    0.256312    0.351035    11.00000   -1.20000
AFIX   0
C102  1    0.677867    0.348933    0.316459    11.00000    0.01728    0.02124 =
         0.01515    0.00724    0.00414    0.00912
AFIX  23
H10C  2    0.789170    0.409165    0.342050    11.00000   -1.20000
H10D  2    0.707701    0.276538    0.300346    11.00000   -1.20000
AFIX   0
C103  1    0.605018    0.401497    0.242866    11.00000    0.02198    0.01936 =
         0.01150    0.00388    0.00241    0.00881
AFIX  23
H10E  2    0.674483    0.395585    0.200371    11.00000   -1.20000
H10F  2    0.480440    0.351457    0.225269    11.00000   -1.20000
AFIX   0
C104  1    0.609909    0.532334    0.254006    11.00000    0.01639    0.01791 =
         0.01305    0.00301    0.00143    0.00665
AFIX  23
H10G  2    0.729740    0.580686    0.280023    11.00000   -1.20000
H10H  2    0.523440    0.536683    0.289129    11.00000   -1.20000
AFIX   0
C105  1    0.566362    0.586910    0.176382    11.00000    0.02517    0.01816 =
         0.01421    0.00385    0.00118    0.00844
AFIX  23
H10I  2    0.449623    0.535481    0.149079    11.00000   -1.20000
H10J  2    0.656732    0.586152    0.142511    11.00000   -1.20000
AFIX   0
C106  1    0.560385    0.715940    0.185938    11.00000    0.02783    0.01928 =
         0.02305    0.00605    0.00368    0.00935
AFIX 137
H10K  2    0.466713    0.716996    0.216966    11.00000   -1.50000
H10L  2    0.535285    0.746111    0.133920    11.00000   -1.50000
H10M  2    0.675317    0.767620    0.213067    11.00000   -1.50000
AFIX   0
C201  1    1.041835   -0.082445    0.823948    11.00000    0.01660    0.01212 =
         0.01298    0.00177   -0.00025    0.00659
C202  1    1.224946   -0.060850    0.842638    11.00000    0.01596    0.01409 =
         0.01667    0.00447    0.00253    0.00589
AFIX  43
H202  2    1.304621   -0.003705    0.815079    11.00000   -1.20000
AFIX   0
C203  1    1.290234   -0.123784    0.902100    11.00000    0.01362    0.01533 =
         0.01646    0.00005   -0.00179    0.00609
C204  1    1.173568   -0.207041    0.943005    11.00000    0.01881    0.01363 =
         0.01104    0.00164   -0.00256    0.00808
C205  1    0.990614   -0.225760    0.925241    11.00000    0.01811    0.01217 =
         0.01191    0.00183    0.00188    0.00419
C206  1    0.924514   -0.163955    0.865295    11.00000    0.01367    0.01632 =
         0.01308    0.00137   -0.00130    0.00530
AFIX  43
H206  2    0.800153   -0.177479    0.852812    11.00000   -1.20000
AFIX   0
C207  1    1.233813   -0.384067    0.984412    11.00000    0.02833    0.01820 =
         0.02035    0.00303   -0.00281    0.01308
AFIX 137
H20A  2    1.111085   -0.431744    0.964031    11.00000   -1.50000
H20B  2    1.276171   -0.420220    1.031415    11.00000   -1.50000
H20C  2    1.309654   -0.383151    0.944053    11.00000   -1.50000
AFIX   0
C208  1    1.590998   -0.008407    0.896255    11.00000    0.01292    0.02339 =
         0.02527    0.00526    0.00163    0.00466
AFIX 137
H20D  2    1.584160   -0.019981    0.839160    11.00000   -1.50000
H20E  2    1.711464   -0.001225    0.921984    11.00000   -1.50000
H20F  2    1.562597    0.065415    0.908169    11.00000   -1.50000
AFIX   0
C209  1    0.708418   -0.306064    0.967991    11.00000    0.01683    0.02528 =
         0.01703    0.00783    0.00300    0.00475
AFIX 137
H20G  2    0.707822   -0.224412    0.982057    11.00000   -1.50000
H20H  2    0.651566   -0.362194    1.005685    11.00000   -1.50000
H20I  2    0.642945   -0.331328    0.914871    11.00000   -1.50000
AFIX   0
O1    5    0.887274   -0.306437    0.969968    11.00000    0.01749    0.02060 =
         0.01659    0.01041    0.00322    0.00674
O2    5    1.240393   -0.263649    1.004363    11.00000    0.02431    0.01615 =
         0.01361    0.00406   -0.00380    0.01037
O3    5    1.466647   -0.109713    0.924639    11.00000    0.01222    0.02052 =
         0.02734    0.00827   -0.00155    0.00679
HKLF 4


REM  MS556 in P-1 New: P-1
REM R1 =  0.0253 for    5054 Fo > 4sig(Fo)  and  0.0255 for all    5093 data
REM    401 parameters refined using      0 restraints

END

WGHT      0.0322      1.2333

REM Instructions for potential hydrogen bonds
HTAB N21 N22
HTAB N21 N24
HTAB N22 N21
HTAB N22 N23
HTAB N23 N22
HTAB N23 N24
HTAB N24 N21
HTAB N24 N23
EQIV $1 -x+2, -y, -z+2
HTAB C17 O1_$1
HTAB C207 O1

REM Highest difference peak  0.370,  deepest hole -0.322,  1-sigma level  0.064
Q1    1   0.8594 -0.1032  0.5138  11.00000  0.05    0.37
Q2    1   0.7897  0.3617  0.6865  11.00000  0.05    0.35
Q3    1   0.5906  0.2849  0.4184  11.00000  0.05    0.34
Q4    1   0.8586  0.3731  0.6765  11.00000  0.05    0.34
Q5    1   0.9671 -0.0408  0.7188  11.00000  0.05    0.33
Q6    1   0.6242  0.1960  0.4432  11.00000  0.05    0.31
Q7    1   0.6332  0.2847  0.4821  11.00000  0.05    0.30
Q8    1   0.8568  0.3042  0.7413  11.00000  0.05    0.30
Q9    1   0.9487  0.0217  0.7634  11.00000  0.05    0.30
Q10   1   0.9623  0.5262  0.8496  11.00000  0.05    0.29
Q11   1   0.7071 -0.2685  0.3462  11.00000  0.05    0.29
Q12   1   0.9407 -0.1411  0.6796  11.00000  0.05    0.29
Q13   1   0.9016  0.3173  0.7392  11.00000  0.05    0.28
Q14   1   0.8999 -0.1554  0.5620  11.00000  0.05    0.28
Q15   1   1.0827 -0.2177  0.9283  11.00000  0.05    0.27
Q16   1   0.5821  0.5609  0.2151  11.00000  0.05    0.27
Q17   1   0.9209  0.2736  0.8011  11.00000  0.05    0.27
Q18   1   1.0069 -0.0452  0.7874  11.00000  0.05    0.27
Q19   1   0.9121 -0.2389  0.4139  11.00000  0.05    0.27
Q20   1   0.8579  0.5024  0.7318  11.00000  0.05    0.26
;
_shelx_res_checksum                68858
_shelx_hkl_file
;
   1   0   0   94.74    4.89
   2   0   0   11.24    0.59
   3   0   0    3.92    0.22
   4   0   0   12.67    0.67
   5   0   0   12.97    0.52
   5   0   0   12.25    0.55
   5   0   0   13.69    0.69
   5   0   0   13.24    0.47
   5   0   0   12.97    0.51
   5   0   0   12.24    0.48
   6   0   0   82.47    4.35
   6   0   0   86.60    2.97
   6   0   0   83.21    3.00
   6   0   0   83.23    3.20
   6   0   0   85.04    3.25
   7   0   0    0.62    0.06
   7   0   0    0.70    0.06
   7   0   0    0.67    0.05
   7   0   0    0.56    0.06
   7   0   0    0.65    0.06
   8   0   0    3.17    0.15
   8   0   0    3.11    0.15
   8   0   0    3.07    0.16
   8   0   0    3.25    0.13
   8   0   0    3.22    0.14
   8  -1   0    0.14    0.02
   8  -1   0    0.19    0.04
   8  -1   0    0.19    0.03
   8  -1   0    0.16    0.04
   8  -1   0    0.26    0.04
   7  -1   0    0.45    0.06
   7  -1   0    0.43    0.05
   7  -1   0    0.44    0.05
   7  -1   0    0.42    0.05
   7  -1   0    0.47    0.04
   7  -1   0    0.48    0.05
   6  -1   0   12.19    0.65
   6  -1   0   12.46    0.49
   6  -1   0   11.72    0.52
   6  -1   0   12.10    0.46
   6  -1   0   12.90    0.45
   6  -1   0   12.19    0.50
   6  -1   0   12.02    0.53
   5  -1   0   58.16    2.79
   5  -1   0   50.55    1.92
   5  -1   0   54.52    2.19
   5  -1   0   54.81    1.90
   5  -1   0   52.48    2.23
   5  -1   0   52.04    2.08
   5  -1   0   54.18    2.05
   4  -1   0   25.49    1.32
   3  -1   0    0.16    0.02
   2  -1   0   44.81    2.32
   1  -1   0    1.88    0.10
   0  -1   0    1.64    0.08
   1   1   0    1.18    0.07
   2   1   0    0.27    0.03
   3   1   0   22.45    1.17
   4   1   0   14.37    0.59
   4   1   0   15.46    0.79
   5   1   0    0.23    0.03
   5   1   0    0.20    0.03
   5   1   0    0.24    0.04
   5   1   0    0.20    0.02
   5   1   0    0.19    0.03
   6   1   0   10.66    0.42
   6   1   0    9.23    0.34
   6   1   0   10.30    0.38
   6   1   0    9.59    0.55
   6   1   0   10.36    0.39
   6   1   0    9.91    0.41
  -7  -1   0   26.29    1.01
   7   1   0   25.87    0.93
   7   1   0   25.40    1.00
   7   1   0   24.04    1.05
   7   1   0   26.08    1.02
   7   1   0   26.66    0.94
  -8  -1   0    0.12    0.03
   8   1   0    0.23    0.03
   8   1   0    0.18    0.03
   8   1   0    0.07    0.02
   8   1   0    0.13    0.03
   8   1   0    0.09    0.03
   9  -2   0    0.26    0.04
   8  -2   0    9.49    0.41
   8  -2   0    9.56    0.37
   8  -2   0    9.51    0.35
   8  -2   0    9.54    0.39
   7  -2   0    0.25    0.04
   7  -2   0    0.23    0.04
   7  -2   0    0.22    0.04
   7  -2   0    0.29    0.04
   7  -2   0    0.25    0.03
   7  -2   0    0.23    0.04
   6  -2   0    3.11    0.14
   6  -2   0    3.21    0.15
   6  -2   0    3.22    0.16
   6  -2   0    2.93    0.15
   6  -2   0    3.23    0.13
   6  -2   0    3.22    0.16
   6  -2   0    2.95    0.18
   5  -2   0   22.55    0.91
   5  -2   0   21.54    0.84
   5  -2   0   22.27    0.77
   5  -2   0   20.03    0.85
   5  -2   0   21.56    0.79
   5  -2   0   22.87    1.13
   5  -2   0   20.37    0.86
   5  -2   0   21.92    0.90
   4  -2   0   90.26    4.66
   3  -2   0   12.30    0.65
   3  -2   0   12.52    0.65
   2  -2   0  111.70    5.16
   1  -2   0    8.83    0.42
   1  -2   0    9.15    0.47
   0  -2   0    7.32    0.41
   0  -2   0    7.76    0.36
  -1  -2   0   17.01    0.88
   1   2   0   16.69    0.88
  -2  -2   0   23.97    1.29
   2   2   0   25.76    1.29
   3   2   0    4.94    0.28
   4   2   0   61.68    2.39
   4   2   0   63.78    3.21
   4   2   0   60.05    2.19
   5   2   0    5.41    0.32
   5   2   0    5.56    0.22
   5   2   0    5.58    0.24
   5   2   0    5.36    0.19
   5   2   0    5.24    0.22
   6   2   0    1.83    0.08
   6   2   0    1.86    0.09
   6   2   0    1.84    0.11
   6   2   0    1.92    0.10
   6   2   0    1.75    0.13
   6   2   0    1.92    0.10
  -7  -2   0    0.10    0.03
   7   2   0    0.08    0.02
   7   2   0    0.11    0.03
   7   2   0    0.11    0.03
   7   2   0    0.10    0.03
  -8  -2   0    7.03    0.30
   8   2   0    6.99    0.32
   8   2   0    7.49    0.28
   8   2   0    7.54    0.31
   8   2   0    7.50    0.28
   9  -3   0    3.39    0.16
   9  -3   0    3.51    0.15
   8  -3   0    0.42    0.03
   8  -3   0    0.39    0.05
   8  -3   0    0.36    0.05
   8  -3   0    0.39    0.05
   8  -3   0    0.31    0.04
   7  -3   0   17.44    0.73
   7  -3   0   17.35    0.74
   7  -3   0   17.49    0.65
   7  -3   0   17.11    0.69
   7  -3   0   17.42    0.62
   6  -3   0   13.49    0.57
   6  -3   0   12.62    0.53
   6  -3   0   13.08    0.50
   6  -3   0   13.09    0.55
   6  -3   0   13.49    0.53
   6  -3   0   13.07    0.47
   6  -3   0   13.02    0.56
   5  -3   0    7.86    0.34
   5  -3   0    7.76    0.34
   5  -3   0    7.33    0.29
   5  -3   0    7.42    0.28
   5  -3   0    7.83    0.34
   5  -3   0    7.36    0.32
   5  -3   0    7.47    0.33
   5  -3   0    8.12    0.31
   3  -3   0   63.38    2.92
   2  -3   0    9.72    0.56
   2  -3   0   11.14    0.56
   2  -3   0   11.47    0.51
   1  -3   0  332.96   18.11
   1  -3   0  349.55   16.36
   0  -3   0    7.32    0.39
   0  -3   0    7.59    0.34
   0   3   0    7.10    0.39
  -1  -3   0    7.28    0.40
  -1  -3   0    7.40    0.35
   1   3   0    7.18    0.40
  -2  -3   0   42.47    2.29
   2   3   0   45.77    2.30
   3   3   0   30.14    1.58
  -4  -3   0    4.75    0.19
   4   3   0    5.28    0.29
   4   3   0    5.25    0.22
   4   3   0    4.71    0.18
   4   3   0    4.92    0.20
  -5  -3   0   46.94    1.61
   5   3   0   47.15    1.54
   5   3   0   46.93    1.69
   5   3   0   49.37    1.84
   5   3   0   45.82    2.47
  -6  -3   0    4.11    0.19
  -6  -3   0    3.86    0.16
   6   3   0    3.93    0.17
   6   3   0    3.95    0.19
   6   3   0    4.13    0.15
   6   3   0    3.99    0.18
   6   3   0    4.01    0.18
  -7  -3   0    4.86    0.20
  -7  -3   0    5.07    0.22
   7   3   0    4.74    0.20
   7   3   0    5.19    0.21
   7   3   0    4.85    0.22
   9  -4   0    1.49    0.09
   9  -4   0    1.45    0.08
   9  -4   0    1.70    0.09
   8  -4   0   21.39    0.88
   8  -4   0   20.46    0.86
   8  -4   0   20.97    0.82
   8  -4   0   20.19    0.76
   7  -4   0   11.83    0.51
   7  -4   0   11.85    0.51
   7  -4   0   11.36    0.55
   7  -4   0   12.04    0.52
   7  -4   0   12.10    0.45
   7  -4   0   11.76    0.48
   6  -4   0   91.30    3.66
   6  -4   0   94.19    3.81
   6  -4   0   91.17    3.72
   6  -4   0   88.25    3.58
   6  -4   0   92.53    3.66
   6  -4   0   94.96    3.49
   6  -4   0   91.15    3.27
   5  -4   0   39.84    1.51
   5  -4   0   37.75    1.42
   5  -4   0   38.54    1.59
   5  -4   0   42.33    1.65
   5  -4   0   40.12    1.62
   5  -4   0   39.11    1.59
   5  -4   0   39.11    1.55
   3  -4   0    0.03    0.02
   2  -4   0    5.56    0.30
   2  -4   0    5.67    0.27
   1  -4   0   24.52    1.29
   1  -4   0   25.04    1.15
   0  -4   0  143.89    7.43
   0  -4   0  146.38    6.62
   0   4   0  139.56    7.40
  -1  -4   0   37.51    1.72
  -1  -4   0   37.61    1.94
   1   4   0   36.65    1.94
  -2  -4   0   11.96    0.65
   2   4   0   12.52    0.66
  -3  -4   0    0.98    0.06
   3   4   0    1.07    0.06
   3   4   0    1.10    0.09
  -4  -4   0    5.69    0.22
  -4  -4   0    5.73    0.25
   4   4   0    5.61    0.21
   4   4   0    5.93    0.25
   4   4   0    5.73    0.34
  -5  -4   0    1.82    0.10
  -5  -4   0    1.85    0.09
   5   4   0    1.69    0.09
   5   4   0    1.52    0.13
   5   4   0    1.82    0.09
   5   4   0    1.90    0.11
  -6  -4   0   32.79    1.28
  -6  -4   0   33.67    1.13
   6   4   0   32.39    1.19
   6   4   0   30.17    1.18
   6   4   0   34.62    1.08
   6   4   0   33.01    1.29
  -7  -4   0    0.46    0.05
  -7  -4   0    0.42    0.04
   7   4   0    0.36    0.04
   7   4   0    0.39    0.05
   7   4   0    0.41    0.05
   9  -5   0    0.31    0.04
   9  -5   0    0.25    0.04
   8  -5   0    0.12    0.03
   8  -5   0    0.13    0.02
   8  -5   0    0.11    0.03
   8  -5   0    0.11    0.03
   8  -5   0    0.11    0.03
   7  -5   0    0.83    0.07
   7  -5   0    0.79    0.05
   7  -5   0    0.85    0.07
   7  -5   0    0.85    0.07
   7  -5   0    0.81    0.07
   7  -5   0    0.78    0.07
   7  -5   0    0.75    0.07
   6  -5   0   13.61    0.60
   6  -5   0   13.90    0.57
   6  -5   0   14.08    0.60
   6  -5   0   14.64    0.61
   6  -5   0   13.88    0.53
   6  -5   0   13.91    0.59
   6  -5   0   14.04    0.56
   5  -5   0   84.25    3.30
   5  -5   0   79.92    3.25
   5  -5   0   81.46    3.18
   5  -5   0   84.80    3.38
   5  -5   0   78.25    3.24
   5  -5   0   78.26    2.90
   5  -5   0   83.48    3.09
   4  -5   0    0.77    0.05
   4  -5   0    0.61    0.04
   4  -5   0    0.56    0.04
   4  -5   0    0.65    0.05
   3  -5   0    2.87    0.16
   3  -5   0    3.01    0.15
   2  -5   0    1.83    0.10
   2  -5   0    1.89    0.11
   1  -5   0   19.40    0.89
   1  -5   0   18.71    1.00
   0  -5   0   96.36    4.97
   0  -5   0   96.18    4.44
  -1  -5   0   74.48    3.43
  -1  -5   0   75.17    3.86
   1   5   0   73.77    3.86
  -2  -5   0    0.67    0.05
   2   5   0    0.71    0.07
  -3  -5   0    2.62    0.13
  -3  -5   0    2.55    0.10
  -3  -5   0    2.67    0.11
   3   5   0    2.70    0.18
   3   5   0    2.53    0.12
   3   5   0    2.48    0.11
   3   5   0    2.90    0.13
  -4  -5   0    0.48    0.05
  -4  -5   0    0.49    0.05
   4   5   0    0.40    0.04
   4   5   0    0.48    0.05
   4   5   0    0.46    0.05
   4   5   0    0.41    0.06
  -5  -5   0   13.28    0.47
  -5  -5   0   13.08    0.53
   5   5   0   13.10    0.45
   5   5   0   12.98    0.54
  -6  -5   0   16.57    0.58
  -6  -5   0   16.28    0.66
   6   5   0   16.97    0.55
   6   5   0   15.72    0.66
   6   5   0   16.62    0.61
  -7  -5   0   12.13    0.43
  -7  -5   0   12.14    0.48
   9  -6   0    6.77    0.30
   9  -6   0    7.23    0.29
   8  -6   0    0.43    0.05
   8  -6   0    0.29    0.04
   8  -6   0    0.32    0.04
   8  -6   0    0.34    0.05
   7  -6   0    1.83    0.12
   7  -6   0    2.00    0.11
   7  -6   0    2.02    0.12
   7  -6   0    1.89    0.11
   7  -6   0    2.00    0.11
   7  -6   0    1.87    0.13
   7  -6   0    1.92    0.10
   6  -6   0    5.86    0.24
   6  -6   0    5.88    0.27
   6  -6   0    6.25    0.28
   6  -6   0    5.75    0.26
   6  -6   0    6.10    0.28
   6  -6   0    6.27    0.29
   6  -6   0    5.86    0.27
   5  -6   0   10.86    0.45
   5  -6   0   10.85    0.48
   5  -6   0   11.53    0.48
   5  -6   0   10.72    0.42
   5  -6   0   11.29    0.46
   5  -6   0   11.04    0.47
   5  -6   0   11.34    0.48
   4  -6   0   55.73    2.03
   4  -6   0   57.20    2.17
   4  -6   0   58.16    2.23
   4  -6   0   56.56    2.36
   4  -6   0   56.25    2.28
   4  -6   0   58.10    2.27
   4  -6   0   56.60    2.32
   3  -6   0    0.11    0.02
   2  -6   0   13.24    0.63
   2  -6   0   13.42    0.70
   1  -6   0   20.59    1.10
   1  -6   0   21.41    0.98
   0  -6   0    8.02    0.44
   0  -6   0    8.09    0.39
  -1  -6   0   29.74    1.56
  -2  -6   0   67.59    2.08
  -2  -6   0   66.51    2.20
  -2  -6   0   69.81    2.59
  -2  -6   0   69.34    2.30
   2   6   0   68.20    2.47
   2   6   0   65.06    2.20
  -3  -6   0    0.09    0.03
  -3  -6   0    0.09    0.02
  -3  -6   0    0.09    0.02
   3   6   0    0.07    0.03
   3   6   0    0.19    0.03
   3   6   0    0.07    0.02
  -4  -6   0   76.47    2.55
  -4  -6   0   75.81    2.87
   4   6   0   76.84    2.91
   4   6   0   76.23    2.44
   4   6   0   70.04    2.74
  -5  -6   0   26.01    0.90
  -5  -6   0   25.72    1.01
   5   6   0   25.70    0.86
   5   6   0   25.64    1.02
  -6  -6   0    0.66    0.05
  -6  -6   0    0.65    0.06
   6   6   0    0.70    0.05
   6   6   0    0.61    0.05
   6   6   0    0.71    0.05
   8  -7   0    8.07    0.34
   8  -7   0    7.79    0.35
   8  -7   0    8.08    0.33
   8  -7   0    7.08    0.30
   7  -7   0   14.77    0.56
   7  -7   0   14.32    0.64
   7  -7   0   15.34    0.61
   7  -7   0   15.52    0.62
   7  -7   0   14.73    0.65
   7  -7   0   15.38    0.65
   7  -7   0   15.20    0.63
   6  -7   0    3.72    0.17
   6  -7   0    3.99    0.18
   6  -7   0    3.95    0.19
   6  -7   0    3.94    0.19
   6  -7   0    4.05    0.19
   6  -7   0    3.85    0.20
   6  -7   0    4.02    0.21
   5  -7   0    0.64    0.07
   5  -7   0    0.58    0.06
   5  -7   0    0.66    0.06
   5  -7   0    0.63    0.07
   5  -7   0    0.63    0.05
   5  -7   0    0.65    0.06
   5  -7   0    0.59    0.07
   5  -7   0    0.68    0.06
   4  -7   0   21.40    1.09
   4  -7   0   25.27    0.94
   4  -7   0   25.09    0.98
   4  -7   0   24.42    1.01
   4  -7   0   23.41    1.02
   4  -7   0   24.89    1.14
   4  -7   0   23.81    0.86
   4  -7   0   25.19    0.97
   4  -7   0   23.71    0.87
   4  -7   0   24.83    1.11
   4  -7   0   23.98    0.99
   3  -7   0  100.25    4.52
   3  -7   0   95.30    3.90
   3  -7   0   96.14    3.82
   3  -7   0  101.70    5.07
   3  -7   0   96.78    3.48
   3  -7   0   98.97    3.46
   2  -7   0    0.09    0.02
   2  -7   0    0.19    0.04
   2  -7   0    0.07    0.02
   1  -7   0   37.42    1.75
   1  -7   0   38.05    1.97
   0  -7   0    8.43    0.29
   0  -7   0    9.52    0.49
   0  -7   0    8.85    0.43
   0  -7   0    8.68    0.31
  -1  -7   0   17.39    0.70
  -1  -7   0   18.49    0.96
  -1  -7   0   18.00    0.57
  -1  -7   0   18.03    0.62
  -1  -7   0   17.84    0.60
  -2  -7   0    6.79    0.25
  -2  -7   0    6.91    0.28
  -2  -7   0    6.58    0.24
  -2  -7   0    6.72    0.23
   2   7   0    6.14    0.24
   2   7   0    6.80    0.27
  -3  -7   0   36.42    1.27
  -3  -7   0   38.89    1.32
  -3  -7   0   38.31    1.19
  -3  -7   0   39.13    1.49
   3   7   0   39.16    1.27
   3   7   0   38.52    1.42
  -4  -7   0    0.85    0.07
  -4  -7   0    0.83    0.06
   4   7   0    0.81    0.06
   4   7   0    0.74    0.07
  -5  -7   0   15.42    0.60
  -5  -7   0   15.38    0.53
   5   7   0   13.40    0.60
   5   7   0   15.39    0.51
  -6  -7   0    0.19    0.03
  -6  -7   0    0.22    0.03
   6   7   0    0.18    0.02
   8  -8   0   44.45    1.85
   8  -8   0   45.98    1.88
   7  -8   0    0.65    0.07
   7  -8   0    0.92    0.06
   7  -8   0    0.79    0.09
   7  -8   0    0.66    0.07
   7  -8   0    0.75    0.06
   7  -8   0    0.76    0.07
   7  -8   0    0.80    0.06
   6  -8   0   61.53    2.46
   6  -8   0   63.94    2.51
   6  -8   0   64.51    2.40
   6  -8   0   62.93    2.56
   6  -8   0   62.32    2.60
   6  -8   0   58.67    2.23
   6  -8   0   64.79    2.52
   5  -8   0    0.32    0.04
   5  -8   0    0.33    0.06
   5  -8   0    0.30    0.05
   5  -8   0    0.30    0.03
   5  -8   0    0.42    0.05
   5  -8   0    0.34    0.05
   5  -8   0    0.44    0.06
   4  -8   0    0.44    0.06
   4  -8   0    0.25    0.04
   4  -8   0    0.26    0.05
   4  -8   0    0.26    0.05
   4  -8   0    0.31    0.03
   4  -8   0    0.23    0.03
   3  -8   0    8.52    0.36
   3  -8   0    7.99    0.34
   3  -8   0    7.07    0.39
   3  -8   0    8.52    0.40
   3  -8   0    8.30    0.43
   3  -8   0    8.02    0.36
   3  -8   0    7.98    0.39
   2  -8   0   48.59    2.10
   2  -8   0   45.41    1.81
   2  -8   0   44.09    1.39
   2  -8   0   47.97    2.34
   2  -8   0   43.31    1.46
   2  -8   0   40.93    2.01
   1  -8   0    7.34    0.34
   1  -8   0    7.53    0.26
   1  -8   0    7.82    0.38
   1  -8   0    7.80    0.27
   1  -8   0    8.28    0.43
   0  -8   0   73.42    2.22
   0  -8   0   73.16    3.75
   0  -8   0   70.09    2.34
  -1  -8   0    6.85    0.25
  -1  -8   0    7.01    0.29
  -1  -8   0    6.67    0.40
  -1  -8   0    6.79    0.25
  -1  -8   0    7.12    0.24
   1   8   0    6.85    0.27
  -2  -8   0    1.15    0.06
  -2  -8   0    1.26    0.07
  -2  -8   0    1.27    0.07
   2   8   0    1.24    0.08
   2   8   0    1.18    0.07
  -3  -8   0    0.10    0.03
  -3  -8   0    0.12    0.03
  -3  -8   0    0.06    0.02
  -3  -8   0    0.08    0.02
   3   8   0    0.05    0.03
   3   8   0    0.12    0.03
  -4  -8   0    2.79    0.12
  -4  -8   0    2.79    0.14
   4   8   0    2.66    0.12
   4   8   0    2.48    0.13
  -5  -8   0    0.10    0.02
  -5  -8   0    0.04    0.02
   5   8   0    0.05    0.02
   5   8   0    0.03    0.02
   8  -9   0    2.38    0.13
   7  -9   0    0.13    0.03
   7  -9   0    0.10    0.03
   7  -9   0    0.13    0.04
   7  -9   0    0.20    0.05
   7  -9   0    0.09    0.03
   6  -9   0   24.54    0.94
   6  -9   0   26.48    1.09
   6  -9   0   24.83    1.10
   6  -9   0   26.95    1.05
   6  -9   0   27.49    1.08
   5  -9   0   39.40    1.53
   5  -9   0   37.86    1.60
   5  -9   0   38.95    1.58
   4  -9   0    5.75    0.26
   4  -9   0    4.72    0.28
   4  -9   0    4.99    0.27
   4  -9   0    5.43    0.24
   4  -9   0    5.41    0.25
   3  -9   0    0.09    0.02
   3  -9   0    0.07    0.03
   3  -9   0    0.06    0.02
   3  -9   0    0.14    0.04
   3  -9   0    0.12    0.05
   3  -9   0    0.04    0.02
   2  -9   0    0.15    0.04
   2  -9   0    0.28    0.03
   2  -9   0    0.28    0.03
   1  -9   0    0.28    0.05
   0  -9   0   26.78    0.81
   0  -9   0   24.65    1.37
   0  -9   0   25.93    0.86
   0   9   0   26.02    0.96
  -1  -9   0   49.54    2.94
  -1  -9   0   57.93    1.84
  -1  -9   0   57.36    2.16
  -1  -9   0   58.10    1.74
   1   9   0   58.66    2.06
  -2  -9   0    3.03    0.13
  -2  -9   0    2.99    0.15
  -2  -9   0    3.00    0.12
  -2  -9   0    2.75    0.12
   2   9   0    3.09    0.14
  -3  -9   0    5.92    0.23
  -3  -9   0    6.04    0.21
  -3  -9   0    6.17    0.27
  -3  -9   0    6.21    0.23
   3   9   0    6.19    0.26
   3   9   0    6.15    0.23
  -4  -9   0    1.95    0.09
  -4  -9   0    1.97    0.09
  -4  -9   0    2.02    0.11
   4   9   0    2.07    0.09
   7 -10   0    0.85    0.07
   7 -10   0    0.98    0.09
   7 -10   0    0.72    0.07
   6 -10   0    0.87    0.09
   6 -10   0    0.88    0.07
   6 -10   0    0.79    0.07
   5 -10   0    4.29    0.20
   5 -10   0    4.19    0.21
   5 -10   0    4.18    0.22
   4 -10   0   34.50    1.68
   4 -10   0   38.29    1.48
   4 -10   0   40.08    1.53
   4 -10   0   37.01    1.54
   3 -10   0   15.03    0.85
   3 -10   0   15.24    0.75
   3 -10   0   18.15    0.69
   2 -10   0   38.22    2.13
   2 -10   0   37.33    1.83
   2 -10   0   44.83    1.66
   2 -10   0   41.43    1.33
   2 -10   0   41.99    1.26
   1 -10   0   22.87    1.08
   1 -10   0   21.16    1.25
   1 -10   0   24.42    0.98
   1 -10   0   24.30    0.74
   1 -10   0   24.76    0.78
  -1  10   0   23.93    0.88
   0 -10   0    0.15    0.05
   0 -10   0    0.10    0.03
   0 -10   0    0.07    0.02
   0  10   0    0.11    0.03
  -1 -10   0    0.04    0.02
  -1 -10   0    0.06    0.02
   1  10   0    0.10    0.03
  -2 -10   0   16.08    0.51
  -2 -10   0   15.22    0.64
  -2 -10   0   16.36    0.54
   2  10   0   16.53    0.61
  -3 -10   0    0.53    0.04
  -3 -10   0    0.53    0.04
  -3 -10   0    0.51    0.05
   3  10   0    0.51    0.05
   3  10   0    0.47    0.04
   4  10   0    2.63    0.11
   7 -11   0    0.83    0.06
   7 -11   0    1.04    0.08
   6 -11   0    0.11    0.04
   6 -11   0    0.10    0.03
   6 -11   0    0.08    0.03
   5 -11   0    0.51    0.07
   5 -11   0    0.44    0.05
   5 -11   0    0.44    0.06
   4 -11   0   40.90    1.66
   3 -11   0   55.44    2.11
   3 -11   0   49.05    2.32
   2 -11   0    0.26    0.03
   2 -11   0    0.34    0.07
   2 -11   0    0.27    0.05
   2 -11   0    0.23    0.03
  -2  11   0    0.31    0.04
   1 -11   0    2.96    0.11
   1 -11   0    2.77    0.16
   1 -11   0    2.64    0.18
   1 -11   0    2.91    0.11
  -1  11   0    2.78    0.13
   0 -11   0    4.28    0.21
   0 -11   0    4.25    0.16
   0 -11   0    4.28    0.25
   0 -11   0    4.38    0.16
   0  11   0    4.40    0.19
  -1 -11   0    0.04    0.02
  -1 -11   0    0.02    0.02
  -1 -11   0    0.07    0.03
  -1 -11   0    0.05    0.05
   1  11   0    0.06    0.03
  -2 -11   0    1.97    0.08
  -2 -11   0    1.92    0.13
  -2 -11   0    1.98    0.09
   2  11   0    2.00    0.10
  -3 -11   0   15.10    0.50
   6 -12   0   16.38    0.64
   6 -12   0   14.08    0.61
   5 -12   0    3.91    0.20
   4 -12   0    1.50    0.11
  -4  12   0    1.46    0.08
   3 -12   0    1.26    0.10
  -3  12   0    1.34    0.07
   2 -12   0    7.70    0.41
   2 -12   0    8.53    0.37
  -2  12   0    8.99    0.33
   1 -12   0    3.27    0.17
   1 -12   0    3.12    0.19
   1 -12   0    3.41    0.13
   1 -12   0    3.25    0.12
  -1  12   0    3.32    0.15
   0 -12   0   15.05    0.49
   0 -12   0   14.80    0.47
   0 -12   0   13.88    0.61
   0 -12   0   14.53    0.69
   0  12   0   15.38    0.56
  -1 -12   0    7.71    0.26
  -1 -12   0    7.33    0.37
  -1 -12   0    7.32    0.25
   1  12   0    7.84    0.30
  -2 -12   0    5.77    0.20
   5 -13   0   16.72    0.69
   4 -13   0    4.06    0.19
  -4  13   0    3.61    0.16
   3 -13   0    0.39    0.05
  -3  13   0    0.33    0.04
   2 -13   0    2.78    0.15
  -2  13   0    3.14    0.13
  -1  13   0   11.14    0.43
   0  13   0    2.88    0.13
   0  13  -1    0.60    0.05
  -1  13  -1    0.84    0.05
   1 -13   1    0.71    0.07
   1 -13   1    0.72    0.06
  -2  13  -1   28.33    1.05
   2 -13   1   28.96    1.16
  -3  13  -1   26.63    1.02
   3 -13   1   28.64    1.13
   4 -13   1    1.93    0.11
   5 -13   1    3.71    0.18
  -2 -12   1    8.41    0.28
   1  12  -1    0.63    0.05
  -1 -12   1    0.61    0.04
  -1 -12   1    0.68    0.08
  -1 -12   1    0.51    0.05
   0  12  -1   11.27    0.42
   0 -12   1   10.83    0.37
   0 -12   1   10.70    0.47
   0 -12   1   10.98    0.53
   0 -12   1   11.30    0.36
  -1  12  -1    2.63    0.12
   1 -12   1    2.44    0.10
   1 -12   1    2.48    0.14
   1 -12   1    2.67    0.17
  -2  12  -1    0.07    0.02
   2 -12   1   -0.01    0.04
   2 -12   1    0.05    0.04
  -3  12  -1   21.92    0.82
   3 -12   1   20.53    1.00
   3 -12   1   23.38    0.91
  -4  12  -1   17.94    0.71
   4 -12   1   20.41    0.80
   5 -12   1    1.97    0.11
   5 -12   1    2.18    0.13
   6 -12   1   25.47    1.05
   6 -12   1   27.75    1.09
  -3 -11   1    0.30    0.03
  -3 -11   1    0.30    0.05
   2  11  -1    5.58    0.22
  -2 -11   1    5.52    0.28
  -2 -11   1    5.32    0.19
  -2 -11   1    5.22    0.18
  -2 -11   1    5.16    0.24
   1  11  -1    0.50    0.05
  -1 -11   1    0.36    0.06
  -1 -11   1    0.38    0.04
  -1 -11   1    0.49    0.08
  -1 -11   1    0.36    0.04
   0  11  -1    9.84    0.39
   0 -11   1   10.20    0.50
   0 -11   1   10.06    0.33
   0 -11   1   10.05    0.45
   0 -11   1   10.31    0.35
  -1  11  -1    9.90    0.40
   1 -11   1   10.86    0.46
   1 -11   1   10.46    0.34
   1 -11   1   10.41    0.51
   1 -11   1   10.13    0.35
  -2  11  -1   11.77    0.45
   2 -11   1   11.07    0.56
   2 -11   1   12.24    0.52
   2 -11   1   11.61    0.38
  -3  11  -1    4.74    0.19
   3 -11   1    4.67    0.23
   3 -11   1    4.11    0.25
   4 -11   1    2.29    0.16
   4 -11   1    2.44    0.13
   4 -11   1    2.83    0.16
   5 -11   1    3.31    0.18
   5 -11   1    3.14    0.16
   6 -11   1    4.63    0.21
   6 -11   1    4.45    0.23
   7 -11   1   21.05    0.81
   7 -11   1   16.63    0.81
   7 -11   1   21.18    0.79
   4  10  -1    3.19    0.12
   3  10  -1    0.34    0.04
   3  10  -1    0.27    0.03
  -3 -10   1    0.37    0.04
  -3 -10   1    0.29    0.03
  -3 -10   1    0.38    0.05
   2  10  -1    0.34    0.04
  -2 -10   1    0.31    0.03
  -2 -10   1    0.29    0.04
  -2 -10   1    0.29    0.04
   1  10  -1   11.36    0.43
  -1 -10   1   11.22    0.37
  -1 -10   1   10.72    0.46
  -1 -10   1   11.27    0.39
   0  10  -1   34.31    1.30
   0 -10   1   35.60    1.44
   0 -10   1   35.18    1.10
   0 -10   1   35.44    1.15
   0 -10   1   35.13    1.59
  -1  10  -1   47.53    1.79
   1 -10   1   50.00    1.59
   1 -10   1   51.37    1.98
   1 -10   1   50.09    1.51
   1 -10   1   44.86    2.55
   1 -10   1   49.52    2.19
   2 -10   1   44.52    2.44
   2 -10   1   46.08    2.10
   2 -10   1   49.28    1.90
   2 -10   1   46.09    1.52
   2 -10   1   48.41    1.45
   3 -10   1    0.84    0.07
   3 -10   1    0.93    0.07
   3 -10   1    1.08    0.10
   3 -10   1    1.00    0.09
   4 -10   1    1.56    0.12
   4 -10   1    1.37    0.12
   4 -10   1    1.45    0.09
   5 -10   1    2.10    0.14
   5 -10   1    2.34    0.12
   5 -10   1    2.30    0.15
   5 -10   1    2.09    0.13
   6 -10   1    0.18    0.05
   6 -10   1    0.14    0.04
   6 -10   1    0.13    0.04
   7 -10   1   26.32    1.14
   7 -10   1   28.38    1.11
   7 -10   1   28.54    1.14
   4   9  -1   17.65    0.70
   4   9  -1   18.97    0.62
  -4  -9   1   19.26    0.73
  -4  -9   1   18.23    0.64
  -4  -9   1   18.77    0.62
   3   9  -1   35.27    1.30
   3   9  -1   34.55    1.16
  -3  -9   1   35.40    1.09
  -3  -9   1   36.04    1.36
  -3  -9   1   33.73    1.20
  -3  -9   1   35.55    1.16
   2   9  -1    4.04    0.17
  -2  -9   1    4.02    0.16
  -2  -9   1    3.56    0.15
  -2  -9   1    3.81    0.18
  -2  -9   1    3.89    0.15
   1   9  -1    0.81    0.06
  -1  -9   1    0.77    0.06
  -1  -9   1    0.81    0.07
  -1  -9   1    0.67    0.08
  -1  -9   1    1.03    0.06
   0  -9   1    8.75    0.36
   0  -9   1    8.75    0.29
   0  -9   1    8.68    0.30
   0  -9   1    8.11    0.48
   1  -9   1    9.73    0.32
   1  -9   1    9.58    0.31
   1  -9   1    9.47    0.46
   1  -9   1    9.44    0.42
   1  -9   1    8.45    0.46
   1  -9   1    9.27    0.52
   2  -9   1   78.18    2.35
   2  -9   1   75.03    3.40
   2  -9   1   77.42    2.48
   2  -9   1   75.11    3.07
   2  -9   1   77.87    3.98
   2  -9   1   76.67    3.55
   3  -9   1   73.59    2.75
   3  -9   1   65.32    3.17
   3  -9   1   70.53    2.68
   3  -9   1   66.51    3.54
   3  -9   1   66.62    3.04
   4  -9   1    0.53    0.05
   4  -9   1    0.77    0.09
   4  -9   1    0.59    0.08
   4  -9   1    0.51    0.05
   4  -9   1    0.52    0.06
   5  -9   1   21.58    0.96
   5  -9   1   21.05    0.87
   5  -9   1   19.36    0.95
   5  -9   1   20.24    0.87
   5  -9   1   21.18    0.84
   6  -9   1    8.40    0.39
   6  -9   1    9.20    0.38
   6  -9   1    9.05    0.40
   6  -9   1    8.12    0.38
   7  -9   1    1.74    0.10
   7  -9   1    1.63    0.10
   7  -9   1    1.74    0.12
   7  -9   1    1.58    0.09
   5   8  -1    0.66    0.05
   5   8  -1    0.66    0.05
  -5  -8   1    0.72    0.06
  -5  -8   1    0.65    0.04
   4   8  -1    0.28    0.04
   4   8  -1    0.28    0.04
  -4  -8   1    0.28    0.04
  -4  -8   1    0.35    0.04
   3   8  -1   26.11    0.97
   3   8  -1   26.70    0.87
  -3  -8   1   25.65    0.90
  -3  -8   1   26.33    1.02
  -3  -8   1   25.35    0.87
  -3  -8   1   25.89    0.82
   2   8  -1   29.22    1.09
  -2  -8   1   29.05    0.97
  -2  -8   1   30.13    1.15
  -2  -8   1   29.19    0.92
  -2  -8   1   29.11    1.01
   1   8  -1    1.54    0.08
  -1  -8   1    1.52    0.07
  -1  -8   1    1.42    0.07
  -1  -8   1    1.45    0.12
  -1  -8   1    1.43    0.07
  -1  -8   1    1.47    0.09
   0   8  -1   23.67    0.88
   0  -8   1   22.63    0.93
   0  -8   1   24.35    0.75
   0  -8   1   24.12    0.79
   0  -8   1   24.47    1.27
   1  -8   1   14.42    0.50
   1  -8   1   15.43    0.72
   1  -8   1   15.64    0.81
   1  -8   1   14.53    0.48
   2  -8   1    0.30    0.05
   2  -8   1    0.24    0.02
   2  -8   1    0.29    0.03
   2  -8   1    0.35    0.05
   2  -8   1    0.29    0.04
   2  -8   1    0.22    0.03
   2  -8   1    0.39    0.06
   3  -8   1    4.52    0.20
   3  -8   1    4.61    0.25
   3  -8   1    3.87    0.24
   3  -8   1    4.41    0.24
   3  -8   1    4.55    0.22
   3  -8   1    4.58    0.22
   4  -8   1   11.06    0.44
   4  -8   1   11.18    0.47
   4  -8   1   10.43    0.46
   4  -8   1   10.41    0.52
   4  -8   1    9.81    0.51
   4  -8   1   10.23    0.39
   4  -8   1   11.12    0.50
   5  -8   1    1.47    0.08
   5  -8   1    1.40    0.11
   5  -8   1    1.50    0.10
   5  -8   1    1.49    0.09
   5  -8   1    1.65    0.10
   5  -8   1    1.47    0.12
   5  -8   1    1.48    0.09
   5  -8   1    1.46    0.09
   5  -8   1    1.32    0.08
   6  -8   1   25.26    1.05
   6  -8   1   23.19    0.91
   6  -8   1   26.11    0.98
   6  -8   1   25.17    1.03
   6  -8   1   24.78    1.01
   6  -8   1   25.39    1.05
   6  -8   1   25.94    1.06
   7  -8   1    4.18    0.21
   7  -8   1    4.34    0.20
   7  -8   1    4.39    0.20
   7  -8   1    4.06    0.20
   7  -8   1    4.03    0.22
   7  -8   1    4.13    0.21
   6   7  -1    0.16    0.02
  -6  -7   1    0.16    0.03
  -6  -7   1    0.16    0.02
   5   7  -1   29.49    1.23
   5   7  -1   31.64    1.04
  -5  -7   1   32.49    1.08
  -5  -7   1   32.32    1.22
   4   7  -1    0.08    0.03
   4   7  -1    0.11    0.04
  -4  -7   1    0.08    0.03
  -4  -7   1    0.15    0.04
   3   7  -1    0.06    0.03
   3   7  -1    0.10    0.03
  -3  -7   1    0.07    0.02
  -3  -7   1    0.06    0.02
  -3  -7   1    0.08    0.03
  -3  -7   1    0.06    0.02
   2   7  -1   17.66    0.62
  -2  -7   1   18.92    0.73
  -2  -7   1   18.39    0.58
  -2  -7   1   18.79    0.64
  -2  -7   1   18.31    0.62
   1   7  -1   26.04    0.99
  -1  -7   1   28.17    1.43
  -1  -7   1   27.56    0.84
  -1  -7   1   26.76    1.05
  -1  -7   1   26.17    0.89
  -1  -7   1   27.12    0.92
   0  -7   1   33.85    1.67
   0  -7   1   32.85    1.48
   0  -7   1   30.55    0.99
   0  -7   1   30.22    1.04
   1  -7   1  158.18    8.22
   1  -7   1  159.54    7.34
   2  -7   1   13.63    0.61
   2  -7   1   13.91    0.63
   2  -7   1   16.56    0.80
   2  -7   1   16.42    0.72
   3  -7   1    0.59    0.05
   3  -7   1    0.63    0.07
   3  -7   1    0.72    0.05
   3  -7   1    0.68    0.06
   3  -7   1    0.61    0.04
   4  -7   1   24.08    1.03
   4  -7   1   22.67    1.13
   4  -7   1   24.43    1.05
   4  -7   1   24.57    1.17
   4  -7   1   26.85    1.02
   4  -7   1   25.86    1.14
   4  -7   1   24.09    0.90
   4  -7   1   25.85    0.97
   4  -7   1   25.24    1.03
   4  -7   1   25.82    0.99
   5  -7   1   17.92    0.71
   5  -7   1   17.56    0.74
   5  -7   1   18.07    0.69
   5  -7   1   16.42    0.64
   5  -7   1   17.68    0.74
   5  -7   1   17.48    0.74
   5  -7   1   16.53    0.80
   5  -7   1   17.72    0.72
   6  -7   1   34.28    1.41
   6  -7   1   35.08    1.30
   6  -7   1   33.56    1.34
   6  -7   1   34.29    1.39
   6  -7   1   30.83    1.21
   6  -7   1   32.84    1.37
   6  -7   1   33.96    1.36
   7  -7   1   20.72    0.82
   7  -7   1   19.68    0.85
   7  -7   1   20.73    0.84
   7  -7   1   18.46    0.74
   7  -7   1   20.12    0.86
   7  -7   1   20.97    0.80
   7  -7   1   20.60    0.85
   8  -7   1   23.82    1.01
   8  -7   1   23.72    0.98
   8  -7   1   24.16    0.94
   6   6  -1   11.05    0.48
   6   6  -1   12.63    0.40
   6   6  -1   11.85    0.45
  -6  -6   1   11.53    0.48
  -6  -6   1   12.28    0.42
   5   6  -1   10.63    0.45
   5   6  -1   11.04    0.38
  -5  -6   1   11.09    0.45
  -5  -6   1   10.90    0.40
   4   6  -1   22.95    0.87
   4   6  -1   23.39    0.92
   4   6  -1   23.21    0.78
  -4  -6   1   22.41    0.91
  -4  -6   1   23.66    0.81
   3   6  -1   17.40    0.59
   3   6  -1   17.64    0.66
   3   6  -1   17.76    0.70
  -3  -6   1   17.83    0.61
  -3  -6   1   16.64    0.55
  -3  -6   1   17.40    0.69
   2   6  -1    2.84    0.13
   2   6  -1    2.87    0.13
  -2  -6   1    2.70    0.12
  -2  -6   1    2.87    0.11
  -2  -6   1    2.95    0.14
  -2  -6   1    2.90    0.12
  -1  -6   1  120.81    6.14
  -1  -6   1  116.71    5.46
   0  -6   1   50.49    2.65
   0  -6   1   51.53    2.36
   1  -6   1   82.61    4.31
   1  -6   1   84.40    3.86
   2  -6   1   58.32    2.99
   2  -6   1   57.41    2.67
   3  -6   1    7.22    0.35
   3  -6   1    7.06    0.38
   4  -6   1    0.18    0.03
   4  -6   1    0.19    0.03
   4  -6   1    0.20    0.03
   4  -6   1    0.16    0.03
   4  -6   1    0.16    0.03
   4  -6   1    0.12    0.02
   4  -6   1    0.16    0.04
   4  -6   1    0.27    0.03
   5  -6   1    4.23    0.19
   5  -6   1    3.87    0.19
   5  -6   1    3.98    0.19
   5  -6   1    3.64    0.16
   5  -6   1    4.06    0.18
   5  -6   1    3.89    0.19
   5  -6   1    4.09    0.20
   6  -6   1    7.80    0.35
   6  -6   1    7.63    0.33
   6  -6   1    7.24    0.30
   6  -6   1    7.95    0.33
   6  -6   1    7.70    0.35
   6  -6   1    7.79    0.34
   6  -6   1    7.70    0.36
   7  -6   1   29.04    1.22
   7  -6   1   29.61    1.19
   7  -6   1   29.44    1.16
   7  -6   1   28.87    1.20
   7  -6   1   29.05    1.18
   7  -6   1   27.19    1.05
   7  -6   1   29.35    1.13
   8  -6   1   21.57    0.91
   8  -6   1   22.00    0.87
   8  -6   1   22.45    0.93
   9  -6   1    0.48    0.04
   9  -6   1    0.46    0.05
   7   5  -1    0.94    0.06
  -7  -5   1    0.99    0.06
  -7  -5   1    1.00    0.06
   6   5  -1    9.82    0.34
   6   5  -1    9.37    0.40
   6   5  -1    9.60    0.38
  -6  -5   1    9.62    0.40
  -6  -5   1   10.05    0.36
   5   5  -1   12.44    0.43
   5   5  -1   13.04    0.52
  -5  -5   1   12.74    0.46
  -5  -5   1   12.36    0.51
   4   5  -1   17.69    1.01
   4   5  -1   19.49    0.75
   4   5  -1   18.68    0.63
   4   5  -1   18.13    0.71
  -4  -5   1   18.88    0.74
  -4  -5   1   19.39    0.66
   3   5  -1   37.39    1.24
   3   5  -1   38.81    1.98
   3   5  -1   39.35    1.47
   3   5  -1   37.29    1.39
  -3  -5   1   38.47    1.45
  -3  -5   1   34.20    1.16
  -3  -5   1   38.52    1.29
   2   5  -1    3.01    0.19
  -2  -5   1    2.92    0.18
  -1  -5   1   28.33    1.30
  -1  -5   1   27.65    1.47
   0  -5   1    3.09    0.16
   0  -5   1    2.97    0.18
   1  -5   1    0.02    0.02
   1  -5   1    0.01    0.01
   2  -5   1   11.66    0.61
   2  -5   1   11.75    0.55
   3  -5   1   29.84    1.34
   3  -5   1   27.69    1.49
   4  -5   1    4.21    0.21
   4  -5   1    3.74    0.16
   4  -5   1    4.06    0.18
   4  -5   1    4.07    0.19
   4  -5   1    4.13    0.20
   4  -5   1    4.65    0.19
   5  -5   1    0.12    0.03
   5  -5   1    0.04    0.03
   5  -5   1    0.06    0.02
   5  -5   1    0.05    0.02
   5  -5   1    0.10    0.03
   5  -5   1    0.07    0.03
   6  -5   1    0.13    0.03
   6  -5   1    0.13    0.03
   6  -5   1    0.14    0.04
   6  -5   1    0.13    0.03
   6  -5   1    0.08    0.03
   6  -5   1    0.11    0.04
   7  -5   1    0.02    0.02
   7  -5   1    0.10    0.03
   7  -5   1    0.07    0.03
   7  -5   1    0.06    0.03
   7  -5   1    0.12    0.03
   7  -5   1    0.07    0.03
   8  -5   1    4.20    0.19
   8  -5   1    4.19    0.20
   8  -5   1    4.19    0.20
   8  -5   1    4.00    0.20
   9  -5   1    7.48    0.33
   9  -5   1    7.84    0.32
   7   4  -1    0.02    0.02
   7   4  -1    0.01    0.02
   7   4  -1    0.04    0.02
  -7  -4   1    0.01    0.02
  -7  -4   1    0.01    0.02
   6   4  -1    7.18    0.30
   6   4  -1    8.09    0.28
   6   4  -1    7.80    0.33
   6   4  -1    7.79    0.31
  -6  -4   1    8.15    0.29
  -6  -4   1    7.88    0.33
   5   4  -1    0.41    0.06
   5   4  -1    0.30    0.04
   5   4  -1    0.37    0.05
  -5  -4   1    0.28    0.04
  -5  -4   1    0.47    0.05
   4   4  -1    0.04    0.03
   4   4  -1    0.06    0.03
   4   4  -1    0.05    0.03
   4   4  -1    0.05    0.02
  -4  -4   1    0.05    0.02
  -4  -4   1    0.09    0.02
   3   4  -1   36.35    1.78
   3   4  -1   34.08    1.32
  -3  -4   1   31.98    1.16
  -3  -4   1   33.25    1.30
   2   4  -1   53.17    2.71
  -2  -4   1   51.33    2.71
   1   4  -1    0.14    0.03
  -1  -4   1    0.17    0.02
   0   4  -1    4.25    0.25
   0  -4   1    4.64    0.22
   0  -4   1    4.39    0.25
   1  -4   1    0.13    0.02
   1  -4   1    0.09    0.02
   2  -4   1    0.26    0.03
   2  -4   1    0.26    0.03
   3  -4   1  113.63    5.28
   4  -4   1   79.99    3.31
   5  -4   1    0.49    0.06
   5  -4   1    0.45    0.05
   5  -4   1    0.67    0.05
   5  -4   1    0.50    0.05
   5  -4   1    0.48    0.05
   5  -4   1    0.50    0.04
   5  -4   1    0.45    0.04
   6  -4   1   12.20    0.52
   6  -4   1   12.34    0.49
   6  -4   1   12.18    0.51
   6  -4   1   11.88    0.52
   6  -4   1   11.56    0.49
   6  -4   1   12.11    0.52
   6  -4   1   11.76    0.45
   7  -4   1    6.23    0.29
   7  -4   1    5.81    0.30
   7  -4   1    6.40    0.27
   7  -4   1    6.40    0.29
   7  -4   1    6.20    0.25
   8  -4   1    0.16    0.03
   8  -4   1    0.18    0.04
   8  -4   1    0.20    0.04
   9  -4   1    6.27    0.31
   9  -4   1    6.22    0.28
   9  -4   1    7.01    0.27
   7   3  -1    3.30    0.15
   7   3  -1    3.50    0.16
   7   3  -1    3.55    0.16
  -7  -3   1    3.59    0.16
  -7  -3   1    3.34    0.14
   6   3  -1    7.16    0.29
   6   3  -1    7.33    0.26
   6   3  -1    7.28    0.30
   6   3  -1    7.48    0.32
  -6  -3   1    7.16    0.28
  -6  -3   1    7.67    0.32
   5   3  -1   19.89    0.71
   5   3  -1   19.24    1.04
   5   3  -1   20.08    0.78
   5   3  -1   18.82    0.65
  -5  -3   1   19.62    0.77
  -5  -3   1   18.88    0.68
   4   3  -1    2.70    0.14
   4   3  -1    3.23    0.14
   4   3  -1    3.27    0.19
   4   3  -1    3.09    0.12
   4   3  -1    2.99    0.13
  -4  -3   1    3.02    0.12
   3   3  -1    0.69    0.06
   2   3  -1   77.06    3.93
  -2  -3   1   75.02    3.93
   1   3  -1   41.76    2.18
  -1  -3   1   42.19    2.18
   0  -3   1   45.52    2.12
   0  -3   1   45.50    2.36
   1  -3   1   72.77    3.79
   1  -3   1   74.00    3.39
   2  -3   1    1.46    0.07
   2  -3   1    1.37    0.07
   2  -3   1    1.22    0.07
   3  -3   1    0.26    0.03
   5  -3   1   32.55    1.18
   5  -3   1   31.50    1.32
   5  -3   1   32.08    1.16
   5  -3   1   34.44    1.26
   5  -3   1   31.10    1.29
   5  -3   1   34.42    1.34
   5  -3   1   34.24    1.37
   5  -3   1   31.45    1.32
   6  -3   1   22.74    0.93
   6  -3   1   22.54    0.92
   6  -3   1   20.36    0.89
   6  -3   1   21.85    0.79
   6  -3   1   23.33    0.87
   6  -3   1   22.47    0.82
   6  -3   1   22.70    0.94
   7  -3   1   30.87    1.07
   7  -3   1   29.92    1.26
   7  -3   1   28.98    1.22
   7  -3   1   29.81    1.17
   7  -3   1   30.19    1.09
   8  -3   1    1.23    0.09
   8  -3   1    1.37    0.08
   8  -3   1    1.21    0.07
   9  -3   1    1.74    0.09
   9  -3   1    1.63    0.09
   8   2  -1    0.37    0.04
   8   2  -1    0.30    0.03
   8   2  -1    0.32    0.04
   8   2  -1    0.36    0.04
  -8  -2   1    0.28    0.04
   7   2  -1   10.51    0.40
   7   2  -1   10.66    0.41
   7   2  -1   10.74    0.44
  -7  -2   1   10.85    0.44
   6   2  -1   41.21    1.58
   6   2  -1   42.12    1.45
   6   2  -1   39.78    1.32
   6   2  -1   37.69    2.11
   6   2  -1   39.29    1.55
   6   2  -1   39.93    1.46
  -6  -2   1   42.46    1.56
   5   2  -1   15.71    0.54
   5   2  -1   15.94    0.87
   5   2  -1   16.42    0.60
   5   2  -1   16.50    0.60
   5   2  -1   16.70    0.65
   4   2  -1   23.85    0.94
   4   2  -1   24.24    1.26
   3   2  -1    0.38    0.04
   2   2  -1   22.15    1.12
  -2  -2   1   20.81    1.12
   1   2  -1  124.59    6.56
  -1  -2   1  128.18    6.56
   0  -2   1   52.64    2.73
   1  -2   1  178.17    9.12
   1  -2   1  175.69    8.15
   2  -2   1   73.29    3.40
   3  -2   1   17.17    0.92
   3  -2   1   18.28    0.92
   4  -2   1    4.29    0.23
   5  -2   1    1.49    0.08
   5  -2   1    1.63    0.09
   5  -2   1    1.56    0.08
   5  -2   1    1.64    0.09
   5  -2   1    1.46    0.08
   5  -2   1    1.60    0.07
   5  -2   1    1.53    0.09
   5  -2   1    1.71    0.09
   5  -2   1    1.68    0.10
   6  -2   1    1.98    0.12
   6  -2   1    2.10    0.11
   6  -2   1    2.09    0.10
   6  -2   1    2.15    0.11
   6  -2   1    2.18    0.09
   6  -2   1    1.97    0.11
   6  -2   1    2.10    0.12
   7  -2   1    0.39    0.05
   7  -2   1    0.48    0.05
   7  -2   1    0.45    0.05
   7  -2   1    0.51    0.04
   7  -2   1    0.50    0.06
   7  -2   1    0.36    0.04
   8  -2   1   15.71    0.60
   8  -2   1   14.61    0.55
   8  -2   1   15.54    0.54
   8  -2   1   13.68    0.62
   9  -2   1    0.14    0.03
   8   1  -1    0.73    0.05
   8   1  -1    0.80    0.06
   8   1  -1    0.73    0.06
   8   1  -1    0.79    0.06
   7   1  -1    0.06    0.02
   7   1  -1    0.04    0.03
   7   1  -1    0.07    0.03
   7   1  -1    0.05    0.03
   7   1  -1    0.05    0.03
  -7  -1   1    0.06    0.03
   6   1  -1   55.04    2.05
   6   1  -1   55.13    1.87
   6   1  -1   53.80    1.89
   6   1  -1   51.03    2.74
   6   1  -1   51.42    2.01
   6   1  -1   49.48    1.71
   5   1  -1   25.46    1.31
   5   1  -1   23.76    0.96
   5   1  -1   23.56    0.82
   5   1  -1   25.00    0.98
   5   1  -1   26.62    0.90
   5   1  -1   25.44    0.91
   4   1  -1    8.18    0.35
   4   1  -1    8.81    0.46
   3   1  -1   17.19    0.90
   2   1  -1   12.79    0.67
   1   1  -1   12.97    0.68
   1  -1   1   17.84    0.95
   1  -1   1   18.91    0.85
   2  -1   1   27.88    1.28
   2  -1   1   27.61    1.43
   3  -1   1   95.09    4.92
   4  -1   1   25.56    1.33
   5  -1   1    8.29    0.30
   5  -1   1    8.07    0.36
   5  -1   1    8.11    0.33
   5  -1   1    8.17    0.31
   5  -1   1    8.52    0.44
   5  -1   1    7.92    0.34
   6  -1   1    0.04    0.02
   6  -1   1    0.10    0.03
   6  -1   1    0.04    0.02
   6  -1   1    0.07    0.02
   6  -1   1    0.04    0.02
   6  -1   1    0.05    0.02
   7  -1   1    0.69    0.06
   7  -1   1    0.74    0.06
   7  -1   1    0.71    0.05
   7  -1   1    0.66    0.07
   7  -1   1    0.78    0.06
   8  -1   1   26.34    1.09
   8  -1   1   29.04    0.99
   8  -1   1   29.03    1.08
   8  -1   1   26.59    1.13
   8  -1   1   27.50    1.00
   8   0  -1   10.41    0.42
   8   0  -1   10.17    0.43
   8   0  -1   10.44    0.45
   8   0  -1   10.76    0.39
   8   0  -1   10.94    0.41
   7   0  -1    0.62    0.06
   7   0  -1    0.72    0.06
   7   0  -1    0.64    0.06
   7   0  -1    0.71    0.06
   7   0  -1    0.66    0.05
  -7   0   1    0.62    0.06
   6   0  -1    1.60    0.12
   6   0  -1    1.61    0.08
   6   0  -1    1.60    0.10
   6   0  -1    1.98    0.10
   6   0  -1    1.61    0.09
   5   0  -1    2.05    0.10
   5   0  -1    1.98    0.10
   5   0  -1    2.08    0.11
   5   0  -1    2.04    0.10
   5   0  -1    2.06    0.09
   5   0  -1    2.09    0.13
   4   0  -1   36.26    1.88
   3   0  -1   97.75    5.06
   2   0  -1 1000.00   52.20
   1   0  -1   27.98    1.50
   1   0   1   17.43    0.91
   2   0   1   95.39    4.94
   3   0   1  135.11    7.01
   4   0   1  115.99    6.01
   5   0   1    0.09    0.02
   5   0   1    0.06    0.01
   5   0   1    0.04    0.02
   5   0   1    0.02    0.02
   5   0   1    0.03    0.02
   5   0   1    0.02    0.02
   6   0   1    4.39    0.26
   6   0   1    4.53    0.18
   6   0   1    4.54    0.21
   6   0   1    4.77    0.19
   6   0   1    4.59    0.21
   7   0   1    1.66    0.10
   7   0   1    1.53    0.11
   7   0   1    1.49    0.08
   7   0   1    1.61    0.09
   7   0   1    1.79    0.10
  -8   0  -1    0.09    0.03
   8   0   1    0.09    0.03
   8   0   1    0.09    0.02
   8   0   1    0.09    0.03
   8   0   1    0.08    0.03
   8   0   1    0.10    0.03
   9  -1  -1    0.04    0.01
   8  -1  -1   21.83    0.90
   8  -1  -1   22.59    0.79
   8  -1  -1   22.34    0.86
   8  -1  -1   22.79    0.81
   8  -1  -1   20.77    0.87
   7  -1  -1   15.54    0.64
   7  -1  -1   15.61    0.66
   7  -1  -1   16.33    0.58
   7  -1  -1   16.17    0.63
   7  -1  -1   15.74    0.60
   6  -1  -1    1.92    0.08
   6  -1  -1    1.50    0.09
   6  -1  -1    1.52    0.09
   6  -1  -1    1.41    0.10
   6  -1  -1    1.59    0.09
   6  -1  -1    1.64    0.11
   6  -1  -1    1.57    0.09
   5  -1  -1   14.57    0.61
   5  -1  -1   14.80    0.52
   5  -1  -1   14.09    0.54
   5  -1  -1   13.94    0.58
   5  -1  -1   14.31    0.62
   5  -1  -1   14.40    0.57
   5  -1  -1   15.64    0.77
   4  -1  -1   36.46    1.89
   3  -1  -1   24.93    1.29
   2  -1  -1  237.23   12.45
   1  -1  -1   77.74    4.01
   0  -1  -1    0.48    0.04
   1   1   1   55.91    2.90
   2   1   1   48.66    2.51
   3   1   1   50.41    2.61
   4   1   1   30.59    1.54
   4   1   1   28.53    1.15
   5   1   1   57.28    2.87
   5   1   1   55.06    1.97
   5   1   1   52.08    1.79
   5   1   1   56.07    1.96
   5   1   1   55.49    2.14
   6   1   1    2.14    0.10
   6   1   1    2.04    0.11
   6   1   1    1.80    0.13
   6   1   1    2.04    0.10
   6   1   1    1.97    0.11
   7   1   1   14.99    0.55
   7   1   1   14.40    0.63
   7   1   1   14.75    0.60
   7   1   1   14.92    0.59
   7   1   1   14.90    0.55
  -8  -1  -1    4.07    0.19
   8   1   1    4.16    0.17
   8   1   1    4.35    0.17
   8   1   1    4.33    0.20
   8   1   1    4.26    0.19
   8   1   1    4.23    0.19
   9  -2  -1    0.23    0.03
   8  -2  -1   -0.02    0.02
   8  -2  -1   -0.01    0.02
   8  -2  -1    0.03    0.01
   8  -2  -1    0.07    0.03
   8  -2  -1    0.01    0.02
   7  -2  -1   47.44    2.00
   7  -2  -1   54.25    1.83
   7  -2  -1   53.36    1.97
   7  -2  -1   50.66    2.07
   7  -2  -1   52.66    1.86
   7  -2  -1   50.91    2.15
   6  -2  -1   16.60    0.70
   6  -2  -1   17.32    0.66
   6  -2  -1   16.29    0.88
   6  -2  -1   15.99    0.63
   6  -2  -1   17.60    0.61
   6  -2  -1   17.97    0.72
   6  -2  -1   15.73    0.67
   6  -2  -1   17.26    0.71
   5  -2  -1    3.01    0.14
   5  -2  -1    2.63    0.13
   5  -2  -1    3.18    0.13
   5  -2  -1    2.94    0.15
   5  -2  -1    3.09    0.17
   5  -2  -1    3.13    0.15
   5  -2  -1    2.68    0.13
   5  -2  -1    2.80    0.13
   5  -2  -1    2.95    0.11
   4  -2  -1   10.39    0.54
   3  -2  -1    2.72    0.14
   3  -2  -1    2.40    0.14
   2  -2  -1    2.33    0.13
   2  -2  -1    2.55    0.13
   1  -2  -1   18.06    0.94
   1  -2  -1   18.43    0.84
   0  -2  -1   12.89    0.58
   0  -2  -1   12.03    0.65
  -1  -2  -1    2.08    0.12
  -1  -2  -1    2.09    0.10
   1   2   1    2.19    0.13
  -2  -2  -1   31.09    1.71
   2   2   1   34.80    1.71
   3   2   1    1.10    0.08
   4   2   1    1.86    0.09
   4   2   1    1.86    0.10
   4   2   1    1.98    0.13
   5   2   1    2.41    0.12
   5   2   1    2.35    0.11
   5   2   1    2.33    0.11
   5   2   1    2.30    0.10
   5   2   1    2.40    0.16
   6   2   1   17.36    0.59
   6   2   1   16.47    0.95
   6   2   1   18.07    0.66
   6   2   1   18.65    0.71
   6   2   1   18.28    0.65
  -7  -2  -1    2.27    0.12
   7   2   1    2.22    0.11
   7   2   1    2.26    0.12
   7   2   1    2.23    0.11
   7   2   1    2.30    0.12
  -8  -2  -1   15.64    0.63
   8   2   1   16.39    0.58
   8   2   1   15.61    0.66
   8   2   1   16.22    0.64
   9  -3  -1    3.02    0.13
   9  -3  -1    2.84    0.14
   8  -3  -1   10.61    0.42
   8  -3  -1   10.40    0.37
   8  -3  -1    9.62    0.45
   8  -3  -1   10.54    0.40
   8  -3  -1   10.15    0.44
   7  -3  -1    0.37    0.05
   7  -3  -1    0.40    0.05
   7  -3  -1    0.38    0.05
   7  -3  -1    0.44    0.06
   7  -3  -1    0.35    0.03
   6  -3  -1   22.24    0.85
   6  -3  -1   24.73    0.98
   6  -3  -1   22.28    0.96
   6  -3  -1   23.72    0.90
   6  -3  -1   22.80    0.95
   6  -3  -1   23.35    0.83
   5  -3  -1   18.73    0.76
   5  -3  -1   17.23    0.73
   5  -3  -1   18.35    0.75
   5  -3  -1   17.51    0.64
   5  -3  -1   18.00    0.70
   5  -3  -1   17.78    0.72
   5  -3  -1   17.07    0.66
   5  -3  -1   18.41    0.74
   4  -3  -1   54.07    2.79
   3  -3  -1  111.81    5.55
   3  -3  -1  103.49    5.54
   2  -3  -1   23.06    1.04
   2  -3  -1   22.10    1.16
   1  -3  -1    3.61    0.17
   1  -3  -1    3.52    0.19
   0  -3  -1   87.26    4.02
   0  -3  -1   86.77    4.51
   0   3   1   87.00    4.49
  -1  -3  -1    1.84    0.09
  -1  -3  -1    1.87    0.11
   1   3   1    1.81    0.11
  -2  -3  -1   22.57    1.22
   2   3   1   24.31    1.23
   3   3   1  112.81    5.83
  -4  -3  -1    0.97    0.06
   4   3   1    1.00    0.07
   4   3   1    0.87    0.06
   4   3   1    0.95    0.05
   4   3   1    1.01    0.08
  -5  -3  -1    2.41    0.11
   5   3   1    2.29    0.11
   5   3   1    2.35    0.16
   5   3   1    2.43    0.13
   5   3   1    2.33    0.10
  -6  -3  -1    0.08    0.02
  -6  -3  -1    0.05    0.03
   6   3   1    0.04    0.02
   6   3   1    0.11    0.03
   6   3   1    0.06    0.03
   6   3   1    0.12    0.02
   6   3   1    0.16    0.04
  -7  -3  -1    0.24    0.04
   7   3   1    0.21    0.03
   7   3   1    0.31    0.04
   7   3   1    0.25    0.04
   7   3   1    0.22    0.03
   9  -4  -1   11.03    0.43
   9  -4  -1   10.39    0.45
   8  -4  -1   15.61    0.66
   8  -4  -1   16.19    0.59
   8  -4  -1   15.93    0.63
   8  -4  -1   15.24    0.67
   7  -4  -1    0.23    0.03
   7  -4  -1    0.35    0.05
   7  -4  -1    0.33    0.05
   7  -4  -1    0.22    0.04
   7  -4  -1    0.29    0.04
   6  -4  -1    1.31    0.08
   6  -4  -1    1.28    0.10
   6  -4  -1    1.49    0.09
   6  -4  -1    1.31    0.08
   6  -4  -1    1.36    0.08
   6  -4  -1    1.34    0.08
   6  -4  -1    1.35    0.09
   5  -4  -1    0.18    0.04
   5  -4  -1    0.13    0.03
   5  -4  -1    0.11    0.02
   5  -4  -1    0.14    0.03
   5  -4  -1    0.15    0.03
   5  -4  -1    0.13    0.02
   5  -4  -1    0.08    0.02
   3  -4  -1   54.33    2.92
   3  -4  -1   58.74    2.61
   2  -4  -1   56.47    2.58
   2  -4  -1   55.21    2.89
   1  -4  -1   64.20    3.30
   1  -4  -1   63.66    2.95
   0  -4  -1   28.68    1.48
   0  -4  -1   29.21    1.32
   0   4   1   27.77    1.48
  -1  -4  -1    5.98    0.29
  -1  -4  -1    6.16    0.33
   1   4   1    6.09    0.34
   2   4   1    3.95    0.23
  -3  -4  -1   35.38    1.28
   3   4   1   37.64    1.46
   3   4   1   39.39    1.96
  -4  -4  -1   74.61    2.53
   4   4   1   72.55    2.42
   4   4   1   73.21    3.87
   4   4   1   77.39    2.88
  -5  -4  -1    0.15    0.03
  -5  -4  -1    0.10    0.03
   5   4   1    0.11    0.03
   5   4   1    0.09    0.03
   5   4   1    0.16    0.04
   5   4   1    0.10    0.04
  -6  -4  -1   12.73    0.46
  -6  -4  -1   12.84    0.52
   6   4   1   13.49    0.44
   6   4   1   12.54    0.51
   6   4   1   12.54    0.52
   6   4   1   13.64    0.49
   6   4   1   11.67    0.48
  -7  -4  -1    0.16    0.03
  -7  -4  -1    0.18    0.03
   7   4   1    0.24    0.03
   7   4   1    0.12    0.02
   7   4   1    0.15    0.03
   9  -5  -1    0.14    0.03
   9  -5  -1    0.14    0.03
   8  -5  -1   18.06    0.76
   8  -5  -1   17.30    0.82
   8  -5  -1   17.82    0.66
   8  -5  -1   17.97    0.70
   8  -5  -1   17.45    0.73
   7  -5  -1   41.01    1.63
   7  -5  -1   41.04    1.70
   7  -5  -1   39.63    1.85
   7  -5  -1   40.28    1.46
   7  -5  -1   40.26    1.66
   7  -5  -1   40.54    1.56
   6  -5  -1    3.14    0.15
   6  -5  -1    3.45    0.18
   6  -5  -1    3.37    0.16
   6  -5  -1    3.59    0.17
   6  -5  -1    3.39    0.16
   6  -5  -1    3.32    0.17
   6  -5  -1    3.25    0.17
   5  -5  -1    1.11    0.07
   5  -5  -1    1.08    0.07
   5  -5  -1    1.06    0.07
   5  -5  -1    1.17    0.07
   5  -5  -1    1.04    0.08
   5  -5  -1    1.27    0.08
   5  -5  -1    1.09    0.08
   4  -5  -1    0.35    0.04
   4  -5  -1    0.30    0.04
   4  -5  -1    0.30    0.04
   4  -5  -1    0.33    0.03
   3  -5  -1    2.94    0.16
   3  -5  -1    3.10    0.16
   2  -5  -1  218.41   11.60
   2  -5  -1  230.85   10.37
   1  -5  -1  297.59   13.45
   1  -5  -1  286.09   15.08
   0  -5  -1    4.75    0.26
   0  -5  -1    4.67    0.23
  -1  -5  -1    1.10    0.08
   1   5   1    0.96    0.08
  -2  -5  -1    0.33    0.03
   2   5   1    0.27    0.05
  -3  -5  -1    3.33    0.15
  -3  -5  -1    3.10    0.12
  -3  -5  -1    3.33    0.13
   3   5   1    3.26    0.21
   3   5   1    3.40    0.15
   3   5   1    2.99    0.14
   3   5   1    3.20    0.13
  -4  -5  -1   41.26    1.59
  -4  -5  -1   42.28    1.41
   4   5   1   38.64    2.17
   4   5   1   40.79    1.35
   4   5   1   43.26    1.61
  -5  -5  -1   27.32    0.94
  -5  -5  -1   26.65    1.06
   5   5   1   26.96    0.90
   5   5   1   27.78    1.08
  -6  -5  -1    0.39    0.05
  -6  -5  -1    0.42    0.04
   6   5   1    0.40    0.05
   6   5   1    0.40    0.04
   6   5   1    0.40    0.05
  -7  -5  -1   12.48    0.50
   9  -6  -1    0.06    0.02
   9  -6  -1    0.07    0.02
   8  -6  -1    0.30    0.04
   8  -6  -1    0.41    0.05
   8  -6  -1    0.34    0.04
   8  -6  -1    0.33    0.05
   7  -6  -1   17.31    0.72
   7  -6  -1   17.63    0.65
   7  -6  -1   17.14    0.71
   7  -6  -1   17.35    0.74
   7  -6  -1   17.17    0.69
   7  -6  -1   17.90    0.75
   6  -6  -1   28.80    1.13
   6  -6  -1   28.13    1.06
   6  -6  -1   30.42    1.23
   6  -6  -1   30.56    1.20
   6  -6  -1   29.61    1.16
   6  -6  -1   27.88    1.18
   6  -6  -1   28.60    1.21
   5  -6  -1    0.94    0.06
   5  -6  -1    0.85    0.07
   5  -6  -1    0.94    0.06
   5  -6  -1    0.84    0.07
   5  -6  -1    0.95    0.06
   5  -6  -1    0.82    0.06
   4  -6  -1    1.92    0.12
   4  -6  -1    2.28    0.11
   4  -6  -1    2.13    0.10
   4  -6  -1    2.18    0.11
   4  -6  -1    2.05    0.10
   4  -6  -1    2.46    0.12
   4  -6  -1    2.13    0.11
   3  -6  -1    0.14    0.02
   3  -6  -1    0.08    0.02
   3  -6  -1    0.13    0.03
   2  -6  -1    1.64    0.10
   2  -6  -1    1.63    0.10
   1  -6  -1   33.32    1.53
   1  -6  -1   32.71    1.72
   0  -6  -1    7.58    0.40
   0  -6  -1    7.04    0.35
  -1  -6  -1    9.15    0.34
  -1  -6  -1   10.28    0.53
  -2  -6  -1   50.07    1.88
  -2  -6  -1   49.42    1.51
  -2  -6  -1   51.92    1.67
  -2  -6  -1   46.77    1.60
   2   6   1   47.74    1.60
   2   6   1   48.47    1.79
  -3  -6  -1    9.50    0.34
  -3  -6  -1    9.05    0.38
  -3  -6  -1    9.02    0.30
   3   6   1    9.20    0.38
   3   6   1    9.05    0.33
   3   6   1    9.21    0.36
  -4  -6  -1    0.31    0.04
  -4  -6  -1    0.31    0.04
   4   6   1    0.33    0.04
   4   6   1    0.33    0.04
  -5  -6  -1   26.35    0.91
  -5  -6  -1   25.60    1.02
   5   6   1   26.31    1.03
   5   6   1   26.34    0.87
  -6  -6  -1    5.75    0.21
  -6  -6  -1    5.62    0.24
   6   6   1    5.29    0.24
   6   6   1    5.72    0.23
   6   6   1    5.74    0.20
   8  -7  -1    1.40    0.09
   8  -7  -1    1.50    0.10
   8  -7  -1    1.50    0.09
   8  -7  -1    1.44    0.08
   8  -7  -1    1.37    0.09
   7  -7  -1    3.25    0.17
   7  -7  -1    3.34    0.15
   7  -7  -1    3.39    0.16
   7  -7  -1    3.44    0.17
   7  -7  -1    3.25    0.18
   7  -7  -1    3.35    0.19
   7  -7  -1    3.29    0.17
   6  -7  -1    6.25    0.28
   6  -7  -1    5.93    0.29
   6  -7  -1    6.27    0.29
   6  -7  -1    5.97    0.27
   6  -7  -1    6.05    0.25
   6  -7  -1    5.95    0.27
   6  -7  -1    6.03    0.26
   5  -7  -1   29.07    1.23
   5  -7  -1   30.24    1.15
   5  -7  -1   28.58    1.20
   5  -7  -1   30.02    1.25
   5  -7  -1   29.79    1.21
   5  -7  -1   29.46    1.07
   5  -7  -1   30.31    1.18
   4  -7  -1    8.22    0.32
   4  -7  -1    7.82    0.30
   4  -7  -1    8.37    0.37
   4  -7  -1    8.05    0.33
   4  -7  -1    7.46    0.42
   4  -7  -1    7.94    0.34
   4  -7  -1    7.79    0.29
   4  -7  -1    7.76    0.35
   4  -7  -1    7.50    0.35
   4  -7  -1    7.78    0.35
   3  -7  -1   45.97    2.02
   3  -7  -1   51.06    2.56
   3  -7  -1   48.94    1.94
   3  -7  -1   49.68    1.98
   3  -7  -1   49.32    1.77
   3  -7  -1   52.04    2.30
   3  -7  -1   49.66    1.75
   2  -7  -1    0.28    0.04
   2  -7  -1    0.26    0.04
   2  -7  -1    0.27    0.02
   2  -7  -1    0.36    0.05
   1  -7  -1    0.03    0.02
   1  -7  -1    0.07    0.02
   0  -7  -1   18.30    0.58
   0  -7  -1   17.45    0.64
   0  -7  -1   17.84    0.61
   0  -7  -1   20.06    0.98
  -1  -7  -1   80.34    2.59
  -1  -7  -1   79.76    2.70
  -1  -7  -1   78.82    3.05
  -1  -7  -1   81.07    2.45
  -1  -7  -1   83.70    4.15
   1   7   1   75.97    2.90
  -2  -7  -1    8.85    0.37
  -2  -7  -1    9.61    0.33
  -2  -7  -1    9.09    0.32
  -2  -7  -1    8.91    0.30
   2   7   1    8.80    0.32
   2   7   1    9.09    0.36
  -3  -7  -1   64.65    2.20
  -3  -7  -1   68.24    2.58
  -3  -7  -1   67.59    2.07
  -3  -7  -1   69.90    2.29
   3   7   1   66.41    2.20
   3   7   1   67.18    2.46
  -4  -7  -1    0.04    0.02
  -4  -7  -1    0.04    0.03
  -4  -7  -1    0.03    0.02
   4   7   1    0.09    0.03
  -5  -7  -1    7.91    0.34
  -5  -7  -1    8.00    0.30
   5   7   1    8.21    0.29
  -6  -7  -1    2.17    0.09
  -6  -7  -1    2.14    0.11
   6   7   1    2.08    0.08
   8  -8  -1   40.18    1.69
   8  -8  -1   39.57    1.45
   8  -8  -1   41.72    1.66
   7  -8  -1    1.42    0.09
   7  -8  -1    1.33    0.08
   7  -8  -1    1.44    0.10
   7  -8  -1    1.32    0.09
   7  -8  -1    1.48    0.11
   6  -8  -1    0.01    0.02
   6  -8  -1    0.03    0.03
   6  -8  -1    0.06    0.04
   6  -8  -1    0.09    0.04
   6  -8  -1    0.04    0.03
   6  -8  -1    0.09    0.03
   5  -8  -1   28.35    1.14
   5  -8  -1   28.80    1.20
   5  -8  -1   28.58    1.21
   5  -8  -1   29.78    1.18
   5  -8  -1   28.06    1.04
   4  -8  -1    5.60    0.27
   4  -8  -1    5.80    0.25
   4  -8  -1    5.52    0.31
   4  -8  -1    5.69    0.21
   4  -8  -1    5.61    0.27
   4  -8  -1    6.10    0.23
   3  -8  -1   97.98    4.41
   3  -8  -1   98.01    3.80
   3  -8  -1   93.99    3.72
   3  -8  -1   95.58    4.93
   3  -8  -1   95.39    3.37
   3  -8  -1   92.27    3.87
   2  -8  -1  113.51    3.69
   2  -8  -1  111.07    4.61
   2  -8  -1  113.79    3.49
   2  -8  -1  121.04    5.26
   2  -8  -1  125.37    5.90
   2  -8  -1  115.57    4.53
   2  -8  -1   99.29    5.02
   1  -8  -1    0.34    0.03
   1  -8  -1    0.39    0.04
   1  -8  -1    0.41    0.03
   1  -8  -1    0.39    0.05
   0  -8  -1    2.83    0.12
   0  -8  -1    3.12    0.12
   0  -8  -1    2.96    0.19
  -1  -8  -1    3.10    0.12
  -1  -8  -1    2.96    0.12
  -1  -8  -1    2.95    0.20
  -1  -8  -1    2.93    0.12
  -1  -8  -1    2.93    0.15
   1   8   1    3.08    0.14
  -2  -8  -1    3.20    0.15
  -2  -8  -1    2.88    0.13
  -2  -8  -1    2.83    0.12
  -2  -8  -1    2.88    0.12
   2   8   1    2.75    0.13
   2   8   1    3.05    0.14
  -3  -8  -1   23.12    0.89
  -3  -8  -1   22.77    0.72
  -3  -8  -1   22.32    0.76
  -3  -8  -1   23.08    0.79
   3   8   1   22.05    0.76
   3   8   1   22.58    0.85
  -4  -8  -1    0.85    0.05
  -4  -8  -1    0.94    0.07
  -4  -8  -1    0.85    0.06
   4   8   1    0.93    0.06
  -5  -8  -1    9.84    0.35
  -5  -8  -1    9.70    0.40
   5   8   1    9.62    0.37
   5   8   1    9.76    0.34
   8  -9  -1   20.73    0.85
   8  -9  -1   20.13    0.86
   7  -9  -1   31.50    1.33
   7  -9  -1   31.05    1.31
   7  -9  -1   33.54    1.30
   7  -9  -1   32.54    1.26
   7  -9  -1   29.96    1.14
   6  -9  -1   20.11    0.78
   6  -9  -1   22.86    0.89
   6  -9  -1   20.24    0.90
   6  -9  -1   20.79    0.90
   6  -9  -1   22.22    0.86
   5  -9  -1    0.17    0.05
   5  -9  -1    0.14    0.04
   5  -9  -1    0.19    0.04
   4  -9  -1    0.37    0.06
   4  -9  -1    0.33    0.06
   4  -9  -1    0.55    0.05
   4  -9  -1    0.55    0.05
   3  -9  -1    1.17    0.09
   3  -9  -1    1.26    0.09
   3  -9  -1    1.15    0.09
   2  -9  -1   40.32    1.28
   2  -9  -1   37.09    1.82
   2  -9  -1   40.53    1.21
   2  -9  -1   40.05    2.05
   2  -9  -1   40.54    1.59
   2  -9  -1   40.25    1.62
   2  -9  -1   35.51    1.75
   1  -9  -1   86.93    2.77
   1  -9  -1   89.41    2.63
   1  -9  -1   87.38    4.44
   1  -9  -1   85.17    3.41
   1  -9  -1   79.26    3.78
   0  -9  -1    2.39    0.10
   0  -9  -1    2.43    0.10
   0  -9  -1    2.10    0.16
  -1  -9  -1   19.87    0.68
  -1  -9  -1   20.64    0.65
   1   9   1   20.73    0.77
  -2  -9  -1    5.69    0.21
  -2  -9  -1    5.58    0.25
  -2  -9  -1    5.65    0.21
  -2  -9  -1    5.55    0.20
   2   9   1    5.87    0.24
  -3  -9  -1    1.38    0.07
  -3  -9  -1    1.23    0.06
  -3  -9  -1    1.30    0.07
  -3  -9  -1    1.36    0.09
   3   9   1    1.35    0.08
   3   9   1    1.29    0.08
  -4  -9  -1   19.63    0.68
  -4  -9  -1   20.65    0.70
  -4  -9  -1   20.02    0.80
   4   9   1   21.00    0.68
   8 -10  -1    1.38    0.08
   7 -10  -1   15.11    0.67
   7 -10  -1   15.80    0.64
   7 -10  -1   16.42    0.67
   6 -10  -1    4.80    0.23
   6 -10  -1    4.67    0.21
   6 -10  -1    4.38    0.23
   5 -10  -1    0.06    0.04
   5 -10  -1    0.05    0.03
   5 -10  -1    0.05    0.04
   4 -10  -1    8.01    0.38
   4 -10  -1    8.64    0.38
   4 -10  -1    8.25    0.35
   3 -10  -1    0.14    0.03
   3 -10  -1    0.14    0.04
   3 -10  -1    0.13    0.04
   2 -10  -1    1.06    0.09
   2 -10  -1    1.17    0.06
   2 -10  -1    1.19    0.09
   2 -10  -1    1.14    0.06
   2 -10  -1    1.07    0.11
   1 -10  -1    5.62    0.31
   1 -10  -1    5.32    0.34
   1 -10  -1    6.25    0.22
   1 -10  -1    5.96    0.28
   1 -10  -1    6.31    0.21
  -1  10   1    6.10    0.24
   0 -10  -1   25.96    0.80
   0 -10  -1   24.53    1.04
   0 -10  -1   25.92    0.84
   0  10   1   25.34    0.95
  -1 -10  -1    3.86    0.15
  -1 -10  -1    3.53    0.19
  -1 -10  -1    3.71    0.14
   1  10   1    3.95    0.17
  -2 -10  -1    6.20    0.22
  -2 -10  -1    6.31    0.23
   2  10   1    6.58    0.26
  -3 -10  -1    0.06    0.02
  -3 -10  -1    0.03    0.02
  -3 -10  -1    0.07    0.03
   3  10   1    0.06    0.03
   3  10   1    0.05    0.02
   7 -11  -1    4.26    0.21
   7 -11  -1    5.02    0.22
   6 -11  -1   20.86    0.92
   6 -11  -1   23.55    0.92
   6 -11  -1   22.04    0.88
   5 -11  -1   43.95    1.72
   5 -11  -1   42.34    1.67
   5 -11  -1   41.35    1.74
   4 -11  -1    9.66    0.42
   4 -11  -1    8.81    0.41
   3 -11  -1   20.11    0.84
   2 -11  -1    0.85    0.04
   2 -11  -1    0.75    0.08
   2 -11  -1    0.76    0.05
  -2  11   1    0.77    0.06
   1 -11  -1    4.28    0.22
   1 -11  -1    4.87    0.17
   1 -11  -1    4.61    0.26
   1 -11  -1    4.82    0.17
  -1  11   1    4.87    0.20
   0 -11  -1   13.00    0.44
   0 -11  -1   13.46    0.42
   0 -11  -1   12.68    0.61
   0 -11  -1   11.83    0.54
   0  11   1   13.46    0.50
  -1 -11  -1   23.61    1.08
  -1 -11  -1   23.11    0.74
  -1 -11  -1   23.24    0.78
   1  11   1   24.21    0.88
  -2 -11  -1    0.93    0.05
  -2 -11  -1    0.95    0.05
  -2 -11  -1    0.96    0.09
   2  11   1    0.80    0.06
   6 -12  -1    1.33    0.09
   5 -12  -1   11.45    0.49
   4 -12  -1    7.04    0.31
  -4  12   1    6.78    0.27
   3 -12  -1    9.14    0.40
  -3  12   1    9.24    0.36
   2 -12  -1   24.39    1.02
   2 -12  -1   24.67    0.78
  -2  12   1   25.73    0.93
   1 -12  -1    0.60    0.04
   1 -12  -1    0.57    0.04
   1 -12  -1    0.60    0.06
  -1  12   1    0.65    0.06
   0 -12  -1    3.35    0.13
   0 -12  -1    3.27    0.13
   0  12   1    3.46    0.15
  -1 -12  -1   14.99    0.48
  -1 -12  -1   14.97    0.50
   1  12   1   15.45    0.57
   5 -13  -1    0.09    0.03
   4 -13  -1    2.94    0.15
  -4  13   1    3.07    0.13
   3 -13  -1    2.55    0.13
  -3  13   1    2.72    0.12
  -2  13   1   19.34    0.72
  -1  13   1    9.03    0.35
   0  13   1    0.06    0.02
   0  13  -2   18.15    0.67
  -1  13  -2    5.54    0.22
   1 -13   2    5.08    0.27
   1 -13   2    5.41    0.25
  -2  13  -2    2.05    0.10
   2 -13   2    1.84    0.13
   2 -13   2    2.09    0.12
  -3  13  -2    4.13    0.17
   3 -13   2    4.44    0.21
   3 -13   2    3.88    0.21
   4 -13   2    0.46    0.06
   5 -13   2    9.35    0.40
  -2 -12   2    0.90    0.04
   1  12  -2    2.61    0.12
  -1 -12   2    2.48    0.10
  -1 -12   2    2.31    0.13
  -1 -12   2    2.60    0.15
   0  12  -2   12.60    0.48
   0 -12   2   13.04    0.60
   0 -12   2   12.58    0.54
   0 -12   2   12.21    0.42
  -1  12  -2   82.05    2.95
   1 -12   2   82.48    3.59
   1 -12   2   76.68    2.62
   1 -12   2   83.69    3.25
  -2  12  -2    7.30    0.29
   2 -12   2    7.84    0.35
   2 -12   2    7.19    0.38
  -3  12  -2   11.28    0.43
   3 -12   2   10.93    0.54
   3 -12   2   11.73    0.50
   4 -12   2   17.08    0.81
   4 -12   2   18.26    0.75
   5 -12   2    0.03    0.02
   5 -12   2    0.03    0.03
   6 -12   2    0.98    0.08
   6 -12   2    0.91    0.06
  -3 -11   2    0.27    0.05
  -3 -11   2    0.28    0.03
   2  11  -2    8.67    0.33
  -2 -11   2    8.35    0.29
  -2 -11   2    8.11    0.27
  -2 -11   2    7.77    0.34
  -2 -11   2    8.07    0.36
  -2 -11   2    8.78    0.41
   1  11  -2    0.07    0.03
  -1 -11   2    0.11    0.05
  -1 -11   2    0.07    0.02
  -1 -11   2    0.13    0.03
   0  11  -2    0.04    0.03
   0 -11   2    0.00    0.04
   0 -11   2    0.00    0.02
   0 -11   2    0.01    0.02
   0 -11   2    0.02    0.05
  -1  11  -2    1.13    0.07
   1 -11   2    1.12    0.10
   1 -11   2    1.14    0.06
   1 -11   2    1.01    0.05
   1 -11   2    1.18    0.11
  -2  11  -2    2.00    0.10
   2 -11   2    1.96    0.15
   2 -11   2    2.12    0.14
  -3  11  -2    0.12    0.03
   3 -11   2    0.11    0.05
   3 -11   2    0.12    0.05
   4 -11   2    7.09    0.33
   4 -11   2    6.87    0.36
   4 -11   2    7.12    0.31
   5 -11   2    7.09    0.30
   5 -11   2    7.30    0.33
   5 -11   2    6.37    0.34
   6 -11   2    0.99    0.07
   6 -11   2    0.96    0.09
   7 -11   2    0.13    0.04
   7 -11   2    0.19    0.03
   4  10  -2    1.26    0.06
   3  10  -2   11.36    0.43
   3  10  -2   10.92    0.38
  -3 -10   2   10.76    0.44
  -3 -10   2   11.01    0.38
  -3 -10   2   10.73    0.35
   2  10  -2    3.32    0.15
  -2 -10   2    3.14    0.16
  -2 -10   2    3.21    0.12
  -2 -10   2    3.14    0.13
   1  10  -2   56.04    2.02
  -1 -10   2   53.45    2.12
  -1 -10   2   56.61    1.80
  -1 -10   2   54.96    1.70
   0  10  -2   19.08    0.72
   0 -10   2   19.11    0.61
   0 -10   2   19.27    0.64
   0 -10   2   17.87    0.76
   0 -10   2   20.37    0.90
   0 -10   2   19.47    0.81
  -1  10  -2    5.00    0.20
   1 -10   2    4.81    0.25
   1 -10   2    4.21    0.29
   1 -10   2    5.02    0.27
   1 -10   2    5.09    0.18
   1 -10   2    5.00    0.18
  -2  10  -2    0.07    0.02
   2 -10   2    0.08    0.02
   2 -10   2    0.05    0.04
   2 -10   2    0.08    0.03
   2 -10   2    0.04    0.02
   2 -10   2    0.07    0.04
   3 -10   2    6.95    0.29
   3 -10   2    5.83    0.36
   3 -10   2    7.00    0.32
   3 -10   2    6.94    0.35
   4 -10   2    0.99    0.10
   4 -10   2    0.93    0.10
   4 -10   2    0.98    0.07
   5 -10   2   40.88    1.56
   5 -10   2   39.53    1.61
   5 -10   2   37.74    1.77
   6 -10   2   41.51    1.82
   6 -10   2   46.42    1.76
   6 -10   2   45.72    1.81
   7 -10   2    0.51    0.06
   7 -10   2    0.55    0.07
   7 -10   2    0.37    0.05
   5   9  -2    5.17    0.18
   4   9  -2    0.01    0.02
   4   9  -2    0.03    0.03
  -4  -9   2    0.02    0.02
  -4  -9   2    0.01    0.02
  -4  -9   2    0.04    0.02
   3   9  -2    0.19    0.04
   3   9  -2    0.17    0.03
  -3  -9   2    0.29    0.04
  -3  -9   2    0.20    0.03
  -3  -9   2    0.22    0.03
   2   9  -2    0.90    0.07
  -2  -9   2    0.95    0.06
  -2  -9   2    0.92    0.06
  -2  -9   2    0.83    0.05
  -2  -9   2    0.82    0.07
   1   9  -2    2.97    0.13
  -1  -9   2    2.55    0.19
  -1  -9   2    2.87    0.11
  -1  -9   2    2.96    0.12
  -1  -9   2    2.90    0.14
   0   9  -2  112.58    4.09
   0  -9   2  115.83    3.65
   0  -9   2  116.95    3.45
   0  -9   2  108.34    5.84
   0  -9   2  110.04    4.29
  -1   9  -2   15.94    0.61
   1  -9   2   16.50    0.52
   1  -9   2   16.58    0.69
   1  -9   2   16.63    0.54
   1  -9   2   16.56    0.76
   1  -9   2   14.92    0.77
   1  -9   2   16.14    0.87
   2  -9   2    0.10    0.05
   2  -9   2    0.05    0.02
   2  -9   2    0.06    0.02
   2  -9   2    0.07    0.03
   2  -9   2    0.14    0.03
   2  -9   2    0.03    0.02
   2  -9   2    0.11    0.05
   3  -9   2   10.79    0.55
   3  -9   2   11.19    0.49
   3  -9   2   11.60    0.54
   3  -9   2   11.02    0.46
   3  -9   2   10.89    0.59
   4  -9   2    2.21    0.12
   4  -9   2    2.18    0.15
   4  -9   2    2.36    0.13
   5  -9   2    9.56    0.42
   5  -9   2    9.01    0.38
   5  -9   2    8.16    0.39
   5  -9   2    8.77    0.41
   5  -9   2    8.35    0.43
   6  -9   2   93.19    3.55
   6  -9   2   90.76    3.63
   6  -9   2   85.78    3.76
   6  -9   2   87.36    3.68
   6  -9   2   97.04    4.14
   7  -9   2    0.28    0.04
   7  -9   2    0.21    0.04
   5   8  -2   37.75    1.34
   5   8  -2   37.33    1.22
  -5  -8   2   36.13    1.43
  -5  -8   2   37.59    1.27
   4   8  -2   12.52    0.44
   4   8  -2   12.99    0.50
  -4  -8   2   13.17    0.46
  -4  -8   2   12.99    0.52
  -4  -8   2   12.91    0.46
   3   8  -2    5.35    0.21
   3   8  -2    5.55    0.23
  -3  -8   2    5.67    0.25
  -3  -8   2    5.40    0.21
  -3  -8   2    5.37    0.21
  -3  -8   2    5.43    0.19
   2   8  -2    8.33    0.34
  -2  -8   2    8.60    0.31
  -2  -8   2    8.39    0.31
  -2  -8   2    9.04    0.36
  -2  -8   2    8.39    0.29
   1   8  -2    1.41    0.08
  -1  -8   2    1.40    0.07
  -1  -8   2    1.46    0.09
  -1  -8   2    1.48    0.12
  -1  -8   2    1.39    0.07
  -1  -8   2    1.33    0.07
   0   8  -2    7.31    0.29
   0  -8   2    7.53    0.26
   0  -8   2    7.40    0.25
   0  -8   2    7.17    0.31
   0  -8   2    7.63    0.42
   0  -8   2    7.13    0.37
   1  -8   2   55.60    1.69
   1  -8   2   50.39    2.11
   1  -8   2   58.78    2.87
   1  -8   2   53.79    2.44
   1  -8   2   57.63    2.55
   1  -8   2   54.23    1.79
   2  -8   2   28.70    1.18
   2  -8   2   30.49    1.23
   2  -8   2   31.51    1.57
   2  -8   2   30.04    1.35
   2  -8   2   28.94    0.98
   2  -8   2   29.77    0.93
   2  -8   2   30.28    1.40
   3  -8   2   18.39    0.94
   3  -8   2   18.81    0.85
   3  -8   2   17.93    0.72
   3  -8   2   17.31    0.75
   3  -8   2   17.59    0.83
   3  -8   2   17.02    0.83
   4  -8   2   15.39    0.60
   4  -8   2   14.25    0.62
   4  -8   2   14.70    0.68
   4  -8   2   13.81    0.70
   4  -8   2   14.53    0.67
   4  -8   2   14.34    0.62
   5  -8   2    0.04    0.03
   5  -8   2    0.06    0.03
   5  -8   2    0.08    0.04
   5  -8   2    0.03    0.04
   5  -8   2    0.03    0.02
   5  -8   2    0.00    0.04
   5  -8   2    0.07    0.03
   5  -8   2    0.03    0.02
   6  -8   2   34.95    1.47
   6  -8   2   34.85    1.45
   6  -8   2   34.53    1.44
   6  -8   2   35.19    1.40
   6  -8   2   35.11    1.36
   6  -8   2   35.70    1.42
   7  -8   2    1.28    0.10
   7  -8   2    1.10    0.08
   7  -8   2    1.14    0.08
   7  -8   2    1.30    0.09
   7  -8   2    1.06    0.08
   7  -8   2    1.26    0.09
   6   7  -2    3.30    0.12
   6   7  -2    3.06    0.14
  -6  -7   2    3.18    0.13
  -6  -7   2    3.19    0.15
   5   7  -2    2.91    0.15
   5   7  -2    3.07    0.13
  -5  -7   2    3.15    0.15
  -5  -7   2    3.20    0.13
   4   7  -2   31.77    1.06
   4   7  -2   32.52    1.20
  -4  -7   2   31.27    1.25
  -4  -7   2   32.64    1.10
   3   7  -2    0.10    0.03
   3   7  -2    0.12    0.03
  -3  -7   2    0.08    0.02
  -3  -7   2    0.09    0.03
  -3  -7   2    0.08    0.02
  -3  -7   2    0.20    0.04
   2   7  -2   23.78    0.84
   2   7  -2   25.43    0.94
  -2  -7   2   25.87    0.99
  -2  -7   2   25.79    0.79
  -2  -7   2   25.64    0.87
  -2  -7   2   25.33    0.84
   1   7  -2   28.31    1.08
  -1  -7   2   31.05    1.55
  -1  -7   2   29.93    1.14
  -1  -7   2   28.78    1.00
  -1  -7   2   28.73    0.97
  -1  -7   2   29.61    0.91
   0   7  -2    4.42    0.18
   0  -7   2    4.90    0.23
   0  -7   2    4.27    0.16
   0  -7   2    4.24    0.19
   0  -7   2    4.37    0.16
   0  -7   2    5.01    0.27
   1  -7   2    2.73    0.15
   1  -7   2    2.84    0.17
   2  -7   2    1.22    0.08
   2  -7   2    1.13    0.09
   2  -7   2    1.25    0.09
   2  -7   2    1.17    0.07
   3  -7   2    0.17    0.02
   3  -7   2    0.20    0.03
   3  -7   2    0.21    0.03
   3  -7   2    0.26    0.04
   3  -7   2    0.36    0.05
   3  -7   2    0.22    0.05
   4  -7   2   89.83    3.85
   4  -7   2   82.89    3.72
   4  -7   2   82.81    3.42
   4  -7   2   88.35    3.36
   4  -7   2   84.13    3.49
   4  -7   2   84.19    3.29
   4  -7   2   76.68    2.99
   4  -7   2   87.81    3.21
   4  -7   2   83.23    3.90
   5  -7   2   35.76    1.43
   5  -7   2   34.11    1.59
   5  -7   2   35.18    1.45
   5  -7   2   37.58    1.49
   5  -7   2   37.38    1.41
   5  -7   2   35.61    1.46
   5  -7   2   36.77    1.37
   5  -7   2   31.44    1.27
   6  -7   2   45.11    1.87
   6  -7   2   46.93    1.83
   6  -7   2   46.97    1.78
   6  -7   2   46.19    1.93
   6  -7   2   45.36    1.86
   6  -7   2   47.06    1.90
   7  -7   2    7.66    0.33
   7  -7   2    7.20    0.35
   7  -7   2    8.03    0.36
   7  -7   2    7.86    0.34
   7  -7   2    7.69    0.35
   7  -7   2    7.71    0.35
   8  -7   2   12.26    0.53
   8  -7   2   12.60    0.50
   6   6  -2    8.62    0.33
   6   6  -2    8.83    0.30
  -6  -6   2    8.32    0.36
  -6  -6   2    8.80    0.32
   5   6  -2    9.84    0.34
   5   6  -2    9.93    0.41
   5   6  -2    9.26    0.39
  -5  -6   2    9.94    0.41
  -5  -6   2   10.08    0.36
   4   6  -2    0.09    0.03
   4   6  -2    0.12    0.03
   4   6  -2    0.11    0.04
  -4  -6   2    0.10    0.03
  -4  -6   2    0.12    0.03
   3   6  -2   38.72    1.40
   3   6  -2   38.61    1.48
   3   6  -2   37.34    1.25
  -3  -6   2   35.62    1.17
  -3  -6   2   38.99    1.30
  -3  -6   2   38.61    1.47
   2   6  -2   22.06    0.83
  -2  -6   2   23.10    0.87
  -2  -6   2   22.69    0.77
  -2  -6   2   21.54    0.74
  -2  -6   2   22.07    0.70
  -1  -6   2   65.62    3.35
  -1  -6   2   63.54    2.98
   0  -6   2   61.45    3.19
   0  -6   2   61.64    2.84
   1  -6   2    1.48    0.10
   1  -6   2    1.40    0.09
   2  -6   2    0.98    0.07
   2  -6   2    0.85    0.07
   3  -6   2   30.08    1.37
   3  -6   2   27.84    1.16
   3  -6   2   30.11    1.52
   4  -6   2    5.89    0.26
   4  -6   2    5.97    0.29
   4  -6   2    5.61    0.26
   4  -6   2    6.03    0.26
   4  -6   2    5.84    0.25
   4  -6   2    5.47    0.29
   4  -6   2    5.72    0.24
   4  -6   2    5.56    0.27
   5  -6   2   78.46    3.18
   5  -6   2   80.17    3.00
   5  -6   2   76.13    3.06
   5  -6   2   76.11    3.11
   5  -6   2   75.42    3.07
   5  -6   2   77.27    2.92
   5  -6   2   73.80    3.39
   6  -6   2   31.06    1.34
   6  -6   2   32.80    1.24
   6  -6   2   32.38    1.27
   6  -6   2   31.17    1.30
   6  -6   2   32.14    1.32
   6  -6   2   32.18    1.31
   7  -6   2    0.96    0.08
   7  -6   2    1.00    0.08
   7  -6   2    0.98    0.08
   7  -6   2    0.96    0.07
   7  -6   2    0.98    0.08
   8  -6   2    5.34    0.26
   8  -6   2    6.05    0.25
   9  -6   2    0.20    0.03
   7   5  -2    3.96    0.17
  -7  -5   2    3.99    0.18
  -7  -5   2    4.02    0.16
   6   5  -2   18.70    0.62
   6   5  -2   18.75    0.69
   6   5  -2   17.74    0.74
  -6  -5   2   18.27    0.73
  -6  -5   2   19.03    0.65
   5   5  -2    1.38    0.08
   5   5  -2    1.49    0.09
   5   5  -2    1.27    0.09
  -5  -5   2    1.48    0.09
  -5  -5   2    1.58    0.08
   4   5  -2    1.82    0.14
   4   5  -2    1.85    0.09
   4   5  -2    1.98    0.11
   4   5  -2    1.93    0.11
  -4  -5   2    1.94    0.11
  -4  -5   2    2.06    0.10
   3   5  -2    0.36    0.04
   3   5  -2    0.41    0.06
   3   5  -2    0.38    0.04
   3   5  -2    0.51    0.04
  -3  -5   2    0.35    0.03
  -3  -5   2    0.42    0.04
   2   5  -2   14.35    0.74
  -2  -5   2   13.11    0.64
  -2  -5   2   13.96    0.74
  -2  -5   2   13.13    0.48
  -1  -5   2   34.92    1.62
  -1  -5   2   35.05    1.83
   0  -5   2   37.61    1.74
   0  -5   2   37.42    1.95
   1  -5   2   19.67    0.93
   1  -5   2   20.38    1.05
   2  -5   2    0.61    0.05
   2  -5   2    0.67    0.05
   3  -5   2    5.47    0.29
   3  -5   2    5.56    0.27
   4  -5   2   13.31    0.62
   4  -5   2   13.19    0.53
   4  -5   2   13.62    0.56
   4  -5   2   12.26    0.55
   4  -5   2   12.78    0.51
   5  -5   2    0.54    0.06
   5  -5   2    0.46    0.04
   5  -5   2    0.54    0.05
   5  -5   2    0.58    0.05
   5  -5   2    0.57    0.05
   5  -5   2    0.59    0.05
   5  -5   2    0.54    0.06
   6  -5   2   27.85    1.15
   6  -5   2   27.12    1.14
   6  -5   2   28.20    1.17
   6  -5   2   29.89    1.09
   6  -5   2   27.54    1.14
   6  -5   2   27.70    1.11
   6  -5   2   26.14    1.00
   7  -5   2   12.43    0.53
   7  -5   2   11.75    0.50
   7  -5   2   12.55    0.50
   7  -5   2   11.63    0.52
   8  -5   2    0.25    0.05
   8  -5   2    0.38    0.05
   8  -5   2    0.26    0.03
   9  -5   2    1.31    0.08
   9  -5   2    1.34    0.08
   7   4  -2    0.58    0.05
   7   4  -2    0.75    0.06
   7   4  -2    0.69    0.06
  -7  -4   2    0.68    0.05
  -7  -4   2    0.76    0.06
   6   4  -2    0.90    0.07
   6   4  -2    0.91    0.06
   6   4  -2    0.97    0.07
  -6  -4   2    0.97    0.06
  -6  -4   2    1.04    0.07
   5   4  -2   59.86    2.39
   5   4  -2   60.56    3.40
   5   4  -2   69.79    2.54
   5   4  -2   67.05    2.13
  -5  -4   2   68.67    2.22
  -5  -4   2   65.97    2.50
   4   4  -2   17.84    0.69
   4   4  -2   16.40    0.65
   4   4  -2   17.19    0.58
   4   4  -2   17.20    0.93
  -4  -4   2   17.20    0.60
  -4  -4   2   17.54    0.68
   3   4  -2    0.67    0.07
   3   4  -2    0.70    0.05
  -3  -4   2    0.58    0.04
  -3  -4   2    0.60    0.05
   2   4  -2   39.88    2.08
  -2  -4   2   40.05    2.09
   1   4  -2    3.34    0.20
  -1  -4   2    3.46    0.20
   0  -4   2    4.67    0.26
   0  -4   2    4.73    0.23
   1  -4   2   81.93    4.25
   1  -4   2   82.25    3.81
   2  -4   2   36.20    1.88
   2  -4   2   36.54    1.68
   3  -4   2   35.29    1.64
   4  -4   2   34.69    1.65
   4  -4   2   36.59    1.48
   5  -4   2    0.18    0.03
   5  -4   2    0.14    0.03
   5  -4   2    0.17    0.03
   5  -4   2    0.19    0.03
   5  -4   2    0.17    0.03
   6  -4   2    2.61    0.14
   6  -4   2    2.75    0.14
   6  -4   2    2.69    0.14
   6  -4   2    2.42    0.12
   6  -4   2    2.58    0.13
   6  -4   2    2.81    0.15
   6  -4   2    2.46    0.15
   7  -4   2   18.10    0.70
   7  -4   2   16.76    0.73
   7  -4   2   17.57    0.75
   8  -4   2    4.96    0.24
   8  -4   2    5.14    0.23
   9  -4   2    3.81    0.17
   9  -4   2    3.67    0.17
   9  -4   2    3.64    0.18
   7   3  -2    1.03    0.07
   7   3  -2    0.98    0.07
   7   3  -2    0.94    0.06
  -7  -3   2    1.04    0.06
  -7  -3   2    1.09    0.07
   6   3  -2   12.54    0.48
   6   3  -2   12.71    0.43
   6   3  -2   12.70    0.52
   6   3  -2   11.93    0.47
  -6  -3   2   12.78    0.51
  -6  -3   2   12.51    0.45
   5   3  -2    5.34    0.23
   5   3  -2    5.28    0.21
   5   3  -2    5.21    0.31
   5   3  -2    5.30    0.19
   5   3  -2    4.74    0.22
  -5  -3   2    5.38    0.23
  -5  -3   2    5.20    0.20
   4   3  -2   24.71    1.22
   4   3  -2   21.38    0.86
   4   3  -2   23.98    0.91
   4   3  -2   23.41    0.76
   4   3  -2   22.69    0.83
  -4  -3   2   23.22    0.90
  -4  -3   2   21.64    0.79
   3   3  -2    0.07    0.03
   2   3  -2    2.71    0.16
  -2  -3   2    2.61    0.16
   1   3  -2   46.21    2.40
  -1  -3   2   46.66    2.40
   0  -3   2   13.14    0.69
   1  -3   2    0.74    0.05
   1  -3   2    0.81    0.05
   2  -3   2  148.21    7.44
   2  -3   2  130.62    7.43
   2  -3   2  153.94    6.67
   3  -3   2    9.74    0.46
   5  -3   2   73.39    2.96
   5  -3   2   78.29    2.82
   5  -3   2   70.76    2.89
   5  -3   2   70.29    2.96
   5  -3   2   74.55    2.61
   5  -3   2   77.34    3.01
   5  -3   2   69.28    2.64
   5  -3   2   80.15    3.08
   6  -3   2    1.15    0.05
   6  -3   2    1.22    0.08
   6  -3   2    1.14    0.07
   6  -3   2    1.11    0.09
   6  -3   2    1.12    0.07
   7  -3   2    6.67    0.28
   7  -3   2    6.26    0.30
   7  -3   2    6.07    0.25
   7  -3   2    6.30    0.29
   7  -3   2    6.57    0.24
   8  -3   2   11.04    0.45
   8  -3   2   10.72    0.47
   9  -3   2    0.50    0.05
   8   2  -2    3.46    0.14
   8   2  -2    3.45    0.16
   8   2  -2    3.50    0.15
   7   2  -2   13.75    0.55
   7   2  -2   13.40    0.50
   7   2  -2   13.62    0.52
  -7  -2   2   13.53    0.55
   6   2  -2    4.27    0.17
   6   2  -2    4.24    0.18
   6   2  -2    3.91    0.25
   6   2  -2    4.01    0.15
   6   2  -2    4.21    0.20
  -6  -2   2    4.23    0.19
   5   2  -2   16.21    0.57
   5   2  -2   15.23    0.83
   5   2  -2   15.61    0.62
   5   2  -2   15.62    0.56
   5   2  -2   15.07    0.51
   5   2  -2   14.11    0.60
  -5  -2   2   15.56    0.61
   4   2  -2    5.23    0.22
   4   2  -2    5.20    0.30
   3   2  -2   80.27    4.17
   2   2  -2    2.84    0.16
  -2  -2   2    2.63    0.16
   1   2  -2  315.85   16.12
  -1  -2   2  308.42   16.13
   0  -2   2  196.48   10.16
   1  -2   2   22.05    1.00
   1  -2   2   20.49    1.12
   2  -2   2   18.44    0.94
   2  -2   2   16.41    0.94
   2  -2   2   19.73    0.84
   3  -2   2   93.68    4.42
   3  -2   2   97.00    4.93
   4  -2   2    1.33    0.08
   5  -2   2   23.82    1.01
   5  -2   2   27.36    1.06
   5  -2   2   26.18    1.08
   5  -2   2   24.68    1.05
   5  -2   2   25.52    0.92
   5  -2   2   26.82    1.34
   5  -2   2   26.72    1.00
   5  -2   2   24.86    0.93
   6  -2   2   44.47    1.59
   6  -2   2   45.71    1.84
   6  -2   2   41.85    1.72
   6  -2   2   40.69    2.29
   6  -2   2   45.40    1.70
   6  -2   2   44.59    1.79
   6  -2   2   46.94    1.57
   7  -2   2    0.93    0.05
   7  -2   2    0.98    0.08
   7  -2   2    0.93    0.06
   7  -2   2    0.95    0.08
   7  -2   2    0.78    0.07
   8  -2   2   10.58    0.38
   8  -2   2   10.41    0.43
   8  -2   2   10.12    0.45
   8   1  -2   15.37    0.66
   8   1  -2   16.09    0.65
   8   1  -2   16.54    0.60
   8   1  -2   16.58    0.59
   7   1  -2    0.08    0.03
   7   1  -2    0.10    0.03
   7   1  -2    0.08    0.03
   7   1  -2    0.10    0.02
  -7  -1   2    0.09    0.03
   6   1  -2   14.52    0.81
   6   1  -2   15.29    0.56
   6   1  -2   14.48    0.59
   6   1  -2   15.60    0.55
   6   1  -2   15.73    0.61
   6   1  -2   14.19    0.50
  -6  -1   2   15.11    0.60
   5   1  -2   10.42    0.44
   5   1  -2   11.24    0.45
   5   1  -2   11.63    0.60
   5   1  -2   10.58    0.37
   5   1  -2   11.25    0.41
   5   1  -2   11.44    0.42
   4   1  -2   26.21    1.32
   4   1  -2   24.20    0.99
   3   1  -2   87.57    4.54
   2   1  -2  687.56   36.45
   1   1  -2    5.56    0.28
  -1  -1   2    4.95    0.28
   0  -1   2  187.48    9.68
   1  -1   2    4.86    0.27
   1  -1   2    5.35    0.24
   2  -1   2    5.72    0.27
   2  -1   2    5.82    0.31
   3  -1   2    1.78    0.10
   4  -1   2   34.08    1.77
   5  -1   2   12.95    0.54
   5  -1   2   13.76    0.71
   5  -1   2   13.32    0.50
   5  -1   2   13.40    0.49
   5  -1   2   13.62    0.57
   5  -1   2   13.57    0.54
   6  -1   2   69.25    2.72
   6  -1   2   72.20    2.67
   6  -1   2   71.61    2.48
   6  -1   2   68.62    2.50
   6  -1   2   71.17    2.90
   6  -1   2   69.65    2.80
   6  -1   2   67.92    3.62
   7  -1   2   11.26    0.41
   7  -1   2   10.82    0.46
   7  -1   2   11.22    0.46
   7  -1   2   11.12    0.48
   7  -1   2   10.58    0.42
   8  -1   2    0.82    0.05
   8  -1   2    0.74    0.06
   8  -1   2    0.84    0.07
   8  -1   2    0.83    0.07
   8   0  -2    0.31    0.04
   8   0  -2    0.30    0.04
   8   0  -2    0.31    0.04
   8   0  -2    0.26    0.03
   7   0  -2    3.77    0.17
   7   0  -2    3.55    0.15
   7   0  -2    3.67    0.17
   7   0  -2    3.57    0.18
   7   0  -2    3.62    0.17
   6   0  -2    6.18    0.27
   6   0  -2    6.56    0.25
   6   0  -2    6.63    0.28
   6   0  -2    6.45    0.36
   6   0  -2    6.55    0.26
   5   0  -2   26.64    0.94
   5   0  -2   26.72    0.92
   5   0  -2   24.04    0.99
   5   0  -2   26.91    1.35
   5   0  -2   25.04    1.08
   5   0  -2   25.48    1.01
   4   0  -2  101.62    5.29
   3   0  -2    4.18    0.23
   2   0  -2  522.34   27.76
   1   0  -2   29.45    1.53
   1   0   2  179.34    8.98
   1   0   2  168.33    8.09
   2   0   2  171.07    8.85
   3   0   2    0.33    0.03
   4   0   2   21.54    0.89
   4   0   2   23.75    1.18
   5   0   2    2.32    0.09
   5   0   2    2.68    0.12
   5   0   2    2.73    0.16
   5   0   2    2.56    0.13
   5   0   2    2.56    0.13
   5   0   2    2.67    0.13
   5   0   2    2.67    0.11
   6   0   2    2.33    0.11
   6   0   2    2.29    0.15
   6   0   2    2.54    0.13
   6   0   2    2.35    0.11
   6   0   2    2.52    0.13
   7   0   2   31.12    1.17
   7   0   2   33.03    1.26
   7   0   2   33.31    1.17
   7   0   2   32.19    1.33
   7   0   2   32.95    1.28
  -8   0  -2    5.06    0.23
   8   0   2    5.54    0.24
   8   0   2    5.69    0.21
   8   0   2    5.63    0.25
   8   0   2    5.34    0.24
   9  -1  -2    0.16    0.02
   8  -1  -2    1.31    0.06
   8  -1  -2    1.23    0.08
   8  -1  -2    1.24    0.07
   8  -1  -2    1.16    0.07
   8  -1  -2    1.17    0.08
   7  -1  -2    1.04    0.08
   7  -1  -2    1.06    0.07
   7  -1  -2    1.03    0.07
   7  -1  -2    0.99    0.07
   7  -1  -2    1.07    0.06
   6  -1  -2    4.38    0.19
   6  -1  -2    4.51    0.17
   6  -1  -2    4.30    0.25
   6  -1  -2    4.19    0.19
   6  -1  -2    4.38    0.19
   6  -1  -2    4.04    0.20
   6  -1  -2    4.37    0.20
   5  -1  -2    4.33    0.19
   5  -1  -2    4.35    0.21
   5  -1  -2    4.54    0.17
   5  -1  -2    4.20    0.19
   5  -1  -2    4.79    0.25
   5  -1  -2    4.57    0.18
   5  -1  -2    4.51    0.21
   4  -1  -2  156.40    8.10
   3  -1  -2    1.11    0.07
   2  -1  -2  154.42    7.98
   1  -1  -2    2.50    0.14
   0  -1  -2    4.05    0.22
   1   1   2   28.93    1.50
   2   1   2  197.96   10.24
   3   1   2    1.78    0.11
   4   1   2   67.99    2.51
   4   1   2   69.83    2.74
   4   1   2   75.00    3.67
   5   1   2    9.08    0.50
   5   1   2    9.17    0.38
   5   1   2    8.46    0.31
   5   1   2    9.50    0.35
   5   1   2    9.11    0.34
   6   1   2    0.11    0.04
   6   1   2    0.03    0.02
   6   1   2    0.07    0.02
   6   1   2    0.09    0.03
   6   1   2    0.01    0.03
   7   1   2    2.33    0.13
   7   1   2    2.33    0.12
   7   1   2    2.21    0.10
   7   1   2    2.19    0.11
   7   1   2    2.11    0.12
  -8  -1  -2    6.93    0.30
   8   1   2    7.15    0.30
   8   1   2    7.34    0.31
   8   1   2    7.34    0.32
   8   1   2    7.53    0.28
   9  -2  -2   15.67    0.59
   8  -2  -2    2.21    0.09
   8  -2  -2    2.29    0.11
   8  -2  -2    2.01    0.12
   8  -2  -2    2.24    0.12
   8  -2  -2    2.08    0.12
   7  -2  -2   10.65    0.46
   7  -2  -2   11.26    0.48
   7  -2  -2   11.71    0.42
   7  -2  -2   11.40    0.50
   7  -2  -2   11.90    0.46
   7  -2  -2   11.59    0.44
   6  -2  -2   22.34    0.95
   6  -2  -2   24.25    1.00
   6  -2  -2   22.67    0.98
   6  -2  -2   24.76    0.86
   6  -2  -2   25.02    0.88
   6  -2  -2   25.20    1.02
   6  -2  -2   24.31    1.26
   6  -2  -2   24.25    0.94
   5  -2  -2    0.27    0.03
   5  -2  -2    0.30    0.04
   5  -2  -2    0.27    0.04
   5  -2  -2    0.25    0.02
   5  -2  -2    0.26    0.03
   5  -2  -2    0.26    0.03
   5  -2  -2    0.22    0.03
   4  -2  -2    0.15    0.02
   3  -2  -2   69.82    3.61
   2  -2  -2    1.12    0.07
   1  -2  -2   37.11    1.92
   0  -2  -2  197.27    9.06
   0  -2  -2  201.27   10.19
   0   2   2  193.25   10.19
  -1  -2  -2    6.74    0.36
   1   2   2    6.87    0.36
   2   2   2    3.91    0.22
   3   2   2   31.94    1.67
   4   2   2    1.27    0.06
   4   2   2    1.26    0.08
   4   2   2    1.29    0.07
   4   2   2    1.28    0.09
   5   2   2    7.96    0.29
   5   2   2    7.40    0.29
   5   2   2    7.08    0.42
   5   2   2    7.11    0.26
   5   2   2    7.63    0.32
   6   2   2   31.16    1.04
   6   2   2   32.24    1.15
   6   2   2   32.11    1.25
   6   2   2   30.99    1.14
   6   2   2   32.32    1.24
  -7  -2  -2    2.60    0.13
   7   2   2    2.36    0.11
   7   2   2    2.36    0.11
   7   2   2    2.39    0.13
   7   2   2    2.62    0.13
  -8  -2  -2    0.04    0.02
   8   2   2    0.07    0.03
   8   2   2    0.04    0.02
   9  -3  -2    6.25    0.26
   9  -3  -2    6.74    0.26
   8  -3  -2   27.50    1.25
   8  -3  -2   30.46    1.15
   8  -3  -2   30.67    1.09
   8  -3  -2   31.15    1.06
   8  -3  -2   29.00    1.20
   7  -3  -2    6.52    0.30
   7  -3  -2    6.31    0.30
   7  -3  -2    6.15    0.29
   7  -3  -2    6.67    0.28
   7  -3  -2    6.52    0.24
   7  -3  -2    6.40    0.27
   6  -3  -2   28.28    1.06
   6  -3  -2   28.20    1.18
   6  -3  -2   29.36    1.04
   6  -3  -2   29.39    1.21
   6  -3  -2   29.33    1.13
   6  -3  -2   31.07    1.24
   5  -3  -2   49.50    1.93
   5  -3  -2   50.43    2.06
   5  -3  -2   49.24    1.88
   5  -3  -2   50.14    2.55
   5  -3  -2   51.00    1.98
   5  -3  -2   48.92    1.77
   5  -3  -2   47.88    2.01
   5  -3  -2   48.18    1.74
   4  -3  -2   21.31    1.10
   3  -3  -2    3.87    0.21
   2  -3  -2  129.98    6.71
   1  -3  -2   20.01    1.04
   1  -3  -2   20.01    0.93
   0  -3  -2   80.72    3.66
   0  -3  -2   79.82    4.11
   0   3   2   77.68    4.11
  -1  -3  -2   58.66    2.98
  -1  -3  -2   56.56    2.65
   1   3   2   57.65    2.98
   2   3   2    0.20    0.04
   3   3   2    0.07    0.02
   3   3   2    0.09    0.03
  -4  -3  -2   12.01    0.45
   4   3   2   13.24    0.51
   4   3   2   12.56    0.43
   4   3   2   12.07    0.47
   4   3   2   12.89    0.68
  -5  -3  -2    4.08    0.17
   5   3   2    4.28    0.16
   5   3   2    4.11    0.18
   5   3   2    4.01    0.25
   5   3   2    4.32    0.20
  -6  -3  -2   31.81    1.15
  -6  -3  -2   34.33    1.30
   6   3   2   33.62    1.09
   6   3   2   32.94    1.31
   6   3   2   34.45    1.21
   6   3   2   32.44    1.20
   6   3   2   33.65    1.29
  -7  -3  -2    8.19    0.33
   7   3   2    7.92    0.33
   7   3   2    7.72    0.30
   7   3   2    7.52    0.30
   7   3   2    7.85    0.33
   9  -4  -2    0.09    0.03
   9  -4  -2    0.08    0.02
   8  -4  -2    0.52    0.05
   8  -4  -2    0.58    0.05
   8  -4  -2    0.60    0.06
   8  -4  -2    0.59    0.05
   7  -4  -2    3.70    0.18
   7  -4  -2    3.43    0.13
   7  -4  -2    3.40    0.17
   7  -4  -2    3.54    0.18
   7  -4  -2    3.33    0.16
   7  -4  -2    3.56    0.17
   6  -4  -2    0.36    0.05
   6  -4  -2    0.27    0.04
   6  -4  -2    0.30    0.04
   6  -4  -2    0.38    0.04
   6  -4  -2    0.32    0.03
   6  -4  -2    0.31    0.04
   6  -4  -2    0.34    0.05
   6  -4  -2    0.34    0.02
   6  -4  -2    0.23    0.04
   5  -4  -2   36.62    1.37
   5  -4  -2   37.61    1.50
   5  -4  -2   32.29    1.43
   5  -4  -2   36.35    1.41
   5  -4  -2   34.48    1.29
   5  -4  -2   37.22    1.44
   5  -4  -2   36.06    1.47
   4  -4  -2   16.57    0.86
   3  -4  -2    0.03    0.01
   2  -4  -2    0.08    0.02
   2  -4  -2    0.11    0.02
   1  -4  -2   79.72    3.65
   1  -4  -2   78.44    4.10
   0  -4  -2    0.47    0.03
   0  -4  -2    0.52    0.04
   0   4   2    0.47    0.04
  -1  -4  -2  153.72    7.92
   1   4   2  151.84    7.92
   2   4   2   46.49    2.42
  -3  -4  -2    1.37    0.07
   3   4   2    1.36    0.07
   3   4   2    1.45    0.08
   3   4   2    1.51    0.11
  -4  -4  -2    0.74    0.05
   4   4   2    0.75    0.05
   4   4   2    0.81    0.06
   4   4   2    0.77    0.08
  -5  -4  -2    2.23    0.10
   5   4   2    1.93    0.15
   5   4   2    2.21    0.12
   5   4   2    1.97    0.10
   5   4   2    2.14    0.10
  -6  -4  -2    2.35    0.13
  -6  -4  -2    2.17    0.11
   6   4   2    2.37    0.11
   6   4   2    2.13    0.11
   6   4   2    2.39    0.10
   6   4   2    2.29    0.12
   6   4   2    2.26    0.12
  -7  -4  -2   11.29    0.42
  -7  -4  -2   10.28    0.37
   7   4   2    9.63    0.41
   7   4   2   10.09    0.38
   7   4   2    9.55    0.38
   7   4   2   10.86    0.42
   9  -5  -2    1.13    0.07
   9  -5  -2    1.13    0.07
   9  -5  -2    1.13    0.07
   8  -5  -2   10.80    0.41
   8  -5  -2   10.22    0.44
   8  -5  -2   10.91    0.46
   8  -5  -2   10.78    0.43
   8  -5  -2    9.92    0.49
   7  -5  -2    2.43    0.14
   7  -5  -2    2.52    0.13
   7  -5  -2    2.45    0.13
   7  -5  -2    2.44    0.14
   7  -5  -2    2.34    0.13
   7  -5  -2    2.45    0.12
   6  -5  -2    2.33    0.12
   6  -5  -2    2.31    0.13
   6  -5  -2    2.15    0.12
   6  -5  -2    2.29    0.12
   6  -5  -2    2.23    0.13
   6  -5  -2    2.30    0.12
   6  -5  -2    2.44    0.13
   5  -5  -2    3.60    0.17
   5  -5  -2    3.42    0.17
   5  -5  -2    3.48    0.15
   5  -5  -2    3.54    0.16
   5  -5  -2    3.44    0.17
   5  -5  -2    3.27    0.16
   5  -5  -2    3.25    0.15
   4  -5  -2   99.89    3.66
   4  -5  -2  104.71    4.01
   4  -5  -2  103.03    5.32
   4  -5  -2  104.60    3.91
   4  -5  -2  103.88    4.27
   3  -5  -2  104.11    5.39
   2  -5  -2   37.28    1.71
   2  -5  -2   36.57    1.91
   1  -5  -2    1.99    0.11
   1  -5  -2    2.00    0.12
   0  -5  -2   15.04    0.71
   0  -5  -2   15.54    0.81
  -1  -5  -2   56.88    2.87
   1   5   2   53.81    2.87
  -2  -5  -2  141.84    4.90
   2   5   2  140.30    5.59
   2   5   2  154.31    7.51
  -3  -5  -2   10.42    0.38
  -3  -5  -2   10.19    0.34
   3   5   2   10.64    0.36
   3   5   2   10.54    0.43
   3   5   2   10.53    0.58
  -4  -5  -2   22.40    0.86
  -4  -5  -2   21.91    0.76
   4   5   2   22.63    0.87
   4   5   2   20.81    1.17
   4   5   2   21.67    0.73
  -5  -5  -2   26.69    1.06
  -5  -5  -2   27.29    0.94
   5   5   2   26.95    1.07
   5   5   2   26.99    0.90
  -6  -5  -2    2.03    0.10
  -6  -5  -2    2.07    0.11
   6   5   2    1.93    0.11
   6   5   2    2.09    0.10
   6   5   2    2.14    0.09
   6   5   2    1.98    0.11
   7   5   2    5.21    0.23
   9  -6  -2   28.98    1.10
   9  -6  -2   28.16    1.20
   8  -6  -2   15.96    0.68
   8  -6  -2   17.30    0.70
   8  -6  -2   16.71    0.62
   8  -6  -2   16.01    0.71
   8  -6  -2   16.76    0.65
   7  -6  -2    4.86    0.23
   7  -6  -2    4.91    0.24
   7  -6  -2    4.94    0.22
   7  -6  -2    4.82    0.21
   7  -6  -2    5.02    0.24
   6  -6  -2    0.16    0.03
   6  -6  -2    0.10    0.03
   6  -6  -2    0.06    0.03
   6  -6  -2    0.08    0.03
   6  -6  -2    0.10    0.04
   6  -6  -2    0.07    0.03
   6  -6  -2    0.06    0.03
   5  -6  -2   10.04    0.39
   5  -6  -2   10.43    0.45
   5  -6  -2   10.52    0.43
   5  -6  -2    9.88    0.43
   5  -6  -2   10.39    0.42
   5  -6  -2   10.74    0.46
   5  -6  -2   10.36    0.45
   4  -6  -2    4.88    0.22
   4  -6  -2    4.69    0.21
   4  -6  -2    4.65    0.23
   4  -6  -2    5.27    0.23
   4  -6  -2    4.78    0.20
   4  -6  -2    4.84    0.18
   4  -6  -2    4.91    0.21
   3  -6  -2  116.67    4.26
   3  -6  -2  124.07    6.23
   2  -6  -2    0.06    0.02
   2  -6  -2    0.09    0.02
   1  -6  -2   10.44    0.55
   1  -6  -2   10.27    0.49
   0  -6  -2   40.19    2.09
  -1  -6  -2    4.77    0.19
  -1  -6  -2    5.40    0.29
  -2  -6  -2    4.13    0.17
  -2  -6  -2    4.43    0.19
  -2  -6  -2    4.46    0.16
  -2  -6  -2    4.47    0.17
   2   6   2    4.21    0.18
   2   6   2    4.09    0.17
  -3  -6  -2   45.28    1.55
  -3  -6  -2   46.64    1.74
  -3  -6  -2   44.86    1.40
   3   6   2   45.09    1.76
   3   6   2   44.47    1.49
  -4  -6  -2    2.36    0.10
  -4  -6  -2    2.56    0.13
  -4  -6  -2    2.48    0.11
   4   6   2    2.44    0.13
   4   6   2    2.40    0.11
  -5  -6  -2    0.74    0.06
  -5  -6  -2    0.72    0.06
   5   6   2    0.72    0.06
   5   6   2    0.73    0.06
  -6  -6  -2    6.43    0.27
  -6  -6  -2    6.49    0.24
   6   6   2    5.90    0.27
   6   6   2    6.36    0.25
   6   6   2    6.50    0.22
   8  -7  -2   13.20    0.49
   8  -7  -2   13.06    0.52
   8  -7  -2   12.40    0.54
   8  -7  -2   12.45    0.56
   8  -7  -2   13.64    0.56
   7  -7  -2    0.06    0.03
   7  -7  -2    0.07    0.04
   7  -7  -2    0.21    0.04
   7  -7  -2    0.05    0.03
   7  -7  -2    0.08    0.04
   7  -7  -2    0.09    0.03
   7  -7  -2    0.11    0.03
   6  -7  -2    5.74    0.27
   6  -7  -2    5.83    0.27
   6  -7  -2    5.47    0.23
   6  -7  -2    5.54    0.24
   6  -7  -2    5.43    0.25
   6  -7  -2    5.72    0.25
   6  -7  -2    5.64    0.27
   5  -7  -2   14.96    0.62
   5  -7  -2   14.54    0.57
   5  -7  -2   14.15    0.62
   5  -7  -2   15.56    0.59
   5  -7  -2   13.80    0.54
   5  -7  -2   13.77    0.51
   5  -7  -2   14.72    0.61
   5  -7  -2   13.83    0.60
   4  -7  -2    2.16    0.12
   4  -7  -2    2.15    0.12
   4  -7  -2    2.08    0.12
   4  -7  -2    2.24    0.10
   4  -7  -2    2.22    0.11
   4  -7  -2    2.10    0.09
   4  -7  -2    2.08    0.13
   3  -7  -2   13.83    0.60
   3  -7  -2   14.85    0.52
   3  -7  -2   14.71    0.53
   3  -7  -2   13.73    0.58
   3  -7  -2   15.28    0.76
   3  -7  -2   13.93    0.61
   2  -7  -2   28.42    1.38
   2  -7  -2   26.12    0.94
   2  -7  -2   23.65    1.07
   2  -7  -2   27.70    1.24
   1  -7  -2    0.35    0.04
   1  -7  -2    0.34    0.03
   1  -7  -2    0.32    0.03
   0  -7  -2   49.78    1.85
   0  -7  -2   54.58    1.68
   0  -7  -2   54.32    1.78
   0  -7  -2   59.69    2.84
  -1  -7  -2   22.71    0.76
  -1  -7  -2   23.69    1.21
  -1  -7  -2   22.89    0.78
  -1  -7  -2   23.05    0.72
  -1  -7  -2   21.85    0.89
   1   7   2   22.30    0.84
  -2  -7  -2    2.00    0.11
  -2  -7  -2    2.04    0.09
  -2  -7  -2    1.99    0.09
  -2  -7  -2    1.94    0.09
   2   7   2    1.90    0.10
   2   7   2    1.98    0.10
  -3  -7  -2    0.04    0.02
  -3  -7  -2    0.05    0.03
  -3  -7  -2    0.06    0.03
  -3  -7  -2    0.02    0.02
   3   7   2    0.11    0.03
   3   7   2    0.18    0.04
  -4  -7  -2   13.92    0.46
  -4  -7  -2   14.38    0.51
  -4  -7  -2   14.82    0.58
   4   7   2   14.50    0.50
  -5  -7  -2    0.12    0.03
  -5  -7  -2    0.10    0.03
   5   7   2    0.07    0.02
   8  -8  -2    2.25    0.12
   8  -8  -2    2.35    0.13
   8  -8  -2    2.25    0.11
   7  -8  -2   28.15    1.12
   7  -8  -2   27.45    1.02
   7  -8  -2   28.69    1.15
   7  -8  -2   27.38    1.17
   7  -8  -2   28.22    1.18
   6  -8  -2    2.10    0.11
   6  -8  -2    1.97    0.12
   6  -8  -2    2.17    0.12
   6  -8  -2    2.00    0.13
   6  -8  -2    2.08    0.13
   5  -8  -2   79.92    3.10
   5  -8  -2   80.77    3.17
   5  -8  -2   77.07    2.82
   5  -8  -2   80.57    3.22
   5  -8  -2   78.36    2.79
   5  -8  -2   78.99    3.29
   4  -8  -2   92.59    3.19
   4  -8  -2   92.82    3.53
   4  -8  -2   90.12    3.22
   4  -8  -2   90.64    3.67
   4  -8  -2   89.77    3.61
   4  -8  -2   87.83    4.68
   3  -8  -2    0.19    0.03
   3  -8  -2    0.22    0.04
   3  -8  -2    0.19    0.02
   3  -8  -2    0.18    0.04
   3  -8  -2    0.20    0.03
   2  -8  -2    4.50    0.17
   2  -8  -2    4.21    0.15
   2  -8  -2    4.30    0.24
   2  -8  -2    4.31    0.21
   2  -8  -2    4.06    0.15
   2  -8  -2    3.86    0.20
   2  -8  -2    4.40    0.22
   1  -8  -2   13.65    0.43
   1  -8  -2   12.62    0.56
   1  -8  -2   13.39    0.46
   1  -8  -2   14.36    0.73
   0  -8  -2    0.08    0.02
   0  -8  -2    0.06    0.02
   0  -8  -2    0.09    0.03
  -1  -8  -2   64.44    2.16
  -1  -8  -2   59.44    3.31
  -1  -8  -2   64.92    2.08
  -1  -8  -2   64.77    1.96
   1   8   2   64.81    2.32
  -2  -8  -2   13.49    0.43
  -2  -8  -2   13.37    0.47
  -2  -8  -2   13.12    0.46
  -2  -8  -2   13.56    0.54
   2   8   2   13.35    0.51
   2   8   2   12.72    0.46
  -3  -8  -2    1.68    0.08
  -3  -8  -2    1.63    0.08
  -3  -8  -2    1.66    0.10
  -3  -8  -2    1.52    0.08
   3   8   2    1.53    0.09
   3   8   2    1.59    0.09
  -4  -8  -2    0.71    0.05
  -4  -8  -2    0.70    0.05
  -4  -8  -2    0.78    0.06
   4   8   2    0.75    0.06
  -5  -8  -2    6.28    0.27
  -5  -8  -2    6.59    0.24
   5   8   2    6.70    0.25
   5   8   2    6.67    0.23
   8  -9  -2    0.03    0.03
   8  -9  -2    0.02    0.02
   8  -9  -2    0.03    0.02
   7  -9  -2    1.85    0.11
   7  -9  -2    1.92    0.10
   7  -9  -2    1.89    0.12
   7  -9  -2    1.96    0.12
   6  -9  -2    9.30    0.42
   6  -9  -2    9.00    0.41
   6  -9  -2    9.45    0.41
   6  -9  -2    8.87    0.35
   6  -9  -2    9.36    0.39
   5  -9  -2    9.89    0.43
   5  -9  -2    9.52    0.44
   5  -9  -2    9.80    0.41
   5  -9  -2    9.61    0.37
   4  -9  -2  107.66    5.95
   4  -9  -2  115.45    4.67
   4  -9  -2  119.32    4.49
   4  -9  -2  118.88    4.58
   3  -9  -2   55.11    2.12
   3  -9  -2   51.10    2.74
   3  -9  -2   52.51    2.16
   2  -9  -2   10.17    0.34
   2  -9  -2    9.96    0.33
   2  -9  -2   10.06    0.54
   2  -9  -2    9.70    0.44
   2  -9  -2    9.95    0.43
   1  -9  -2   12.76    0.70
   1  -9  -2   12.66    0.56
   1  -9  -2   12.63    0.63
   1  -9  -2   13.76    0.42
   1  -9  -2   13.53    0.44
   1  -9  -2   12.65    0.55
   0  -9  -2    0.05    0.02
   0  -9  -2    0.07    0.04
   0  -9  -2    0.08    0.03
   0  -9  -2    0.04    0.02
   0   9   2    0.02    0.02
  -1  -9  -2    7.92    0.27
  -1  -9  -2    7.87    0.28
  -1  -9  -2    7.39    0.28
   1   9   2    7.89    0.31
  -2  -9  -2   32.79    1.31
  -2  -9  -2   33.44    1.15
  -2  -9  -2   35.08    1.05
  -2  -9  -2   34.49    1.12
   2   9   2   33.04    1.12
   2   9   2   33.53    1.25
  -3  -9  -2   19.58    0.65
  -3  -9  -2   19.60    0.61
  -3  -9  -2   19.22    0.67
  -3  -9  -2   19.20    0.76
   3   9   2   19.96    0.65
   3   9   2   18.16    0.73
  -4  -9  -2    3.43    0.16
  -4  -9  -2    3.68    0.15
  -4  -9  -2    3.56    0.14
   4   9   2    3.87    0.14
   8 -10  -2    2.23    0.12
   7 -10  -2    3.31    0.17
   7 -10  -2    3.31    0.17
   6 -10  -2    0.08    0.03
   6 -10  -2    0.09    0.04
   6 -10  -2    0.09    0.04
   5 -10  -2    4.33    0.22
   5 -10  -2    4.09    0.20
   5 -10  -2    4.29    0.21
   4 -10  -2    0.27    0.05
   4 -10  -2    0.29    0.05
   3 -10  -2    1.09    0.09
   3 -10  -2    1.16    0.09
   3 -10  -2    1.24    0.09
   2 -10  -2    3.08    0.16
   2 -10  -2    2.87    0.11
   2 -10  -2    2.67    0.18
   2 -10  -2    3.04    0.12
   1 -10  -2    1.42    0.07
   1 -10  -2    1.26    0.09
   1 -10  -2    1.43    0.07
   0 -10  -2    5.83    0.22
   0 -10  -2    6.08    0.21
   0  10   2    5.82    0.24
  -1 -10  -2    1.59    0.08
  -1 -10  -2    1.56    0.08
   1  10   2    1.63    0.09
  -2 -10  -2    9.86    0.33
  -2 -10  -2    9.88    0.34
   2  10   2    9.78    0.39
  -3 -10  -2   22.12    0.74
  -3 -10  -2   22.12    0.70
   3  10   2   22.43    0.74
   7 -11  -2    0.08    0.03
   7 -11  -2    0.07    0.03
   6 -11  -2   23.87    0.96
   6 -11  -2   25.33    0.99
   6 -11  -2   23.21    1.00
   5 -11  -2   16.50    0.66
   5 -11  -2   15.11    0.63
   5 -11  -2   15.18    0.67
   4 -11  -2    1.10    0.09
   4 -11  -2    1.08    0.09
   3 -11  -2   13.27    0.56
   2 -11  -2   30.43    0.99
   2 -11  -2   30.88    0.95
   2 -11  -2   29.90    1.24
   1 -11  -2    3.15    0.12
   1 -11  -2    3.04    0.12
   1 -11  -2    2.81    0.16
  -1  11   2    3.19    0.14
   0 -11  -2    0.27    0.03
   0 -11  -2    0.28    0.03
   0  11   2    0.33    0.04
  -1 -11  -2    6.40    0.33
  -1 -11  -2    6.53    0.22
  -1 -11  -2    6.53    0.23
   1  11   2    6.64    0.27
  -2 -11  -2    0.04    0.03
  -2 -11  -2    0.04    0.02
  -2 -11  -2    0.04    0.02
   2  11   2    0.08    0.03
   6 -12  -2    0.15    0.03
   6 -12  -2    0.15    0.03
   5 -12  -2   19.15    0.77
   5 -12  -2   18.35    0.78
   4 -12  -2   14.95    0.63
   3 -12  -2    0.20    0.04
  -3  12   2    0.15    0.03
   2 -12  -2    1.84    0.08
  -2  12   2    2.08    0.10
   1 -12  -2   24.40    0.83
   1 -12  -2   25.77    0.80
  -1  12   2   26.23    0.95
   0 -12  -2    2.92    0.11
   0 -12  -2    2.84    0.11
   0  12   2    2.96    0.13
  -1 -12  -2   33.03    1.07
  -1 -12  -2   33.18    1.01
   1  12   2   32.13    1.20
  -4  13   2   22.83    0.84
  -3  13   2    4.79    0.20
  -2  13   2    0.17    0.03
  -1  13   2    0.41    0.04
   0  13  -3    8.52    0.32
   0 -13   3    8.14    0.40
  -1  13  -3    6.17    0.24
   1 -13   3    6.09    0.28
   1 -13   3    6.04    0.30
  -2  13  -3    2.04    0.10
   2 -13   3    2.36    0.13
   2 -13   3    2.13    0.13
   3 -13   3   15.99    0.67
   3 -13   3   16.24    0.74
   4 -13   3   26.20    1.25
   4 -13   3   29.72    1.14
   5 -13   3    2.75    0.15
  -2 -12   3   14.15    0.47
   1  12  -3   13.50    0.51
  -1 -12   3   13.92    0.63
  -1 -12   3   13.10    0.56
  -1 -12   3   13.03    0.45
   0  12  -3    2.64    0.12
   0 -12   3    2.65    0.15
   0 -12   3    2.90    0.17
   0 -12   3    2.64    0.10
  -1  12  -3    7.55    0.29
   1 -12   3    7.65    0.37
   1 -12   3    7.42    0.34
   1 -12   3    6.75    0.25
  -2  12  -3   11.27    0.43
   2 -12   3   11.55    0.54
   2 -12   3   10.94    0.49
  -3  12  -3    0.06    0.02
   3 -12   3    0.06    0.04
   3 -12   3    0.08    0.04
   4 -12   3    2.80    0.14
   4 -12   3    3.06    0.17
   4 -12   3    2.97    0.17
   5 -12   3   10.20    0.50
   5 -12   3   10.79    0.45
   5 -12   3   11.40    0.47
   6 -12   3    0.37    0.05
   6 -12   3    0.34    0.04
  -3 -11   3    0.53    0.04
  -3 -11   3    0.57    0.06
   2  11  -3    5.11    0.21
  -2 -11   3    5.02    0.19
  -2 -11   3    5.55    0.27
  -2 -11   3    5.17    0.24
  -2 -11   3    4.72    0.22
   1  11  -3   12.24    0.47
  -1 -11   3   12.96    0.59
  -1 -11   3   12.32    0.42
  -1 -11   3   12.28    0.40
  -1 -11   3   11.43    0.50
  -1 -11   3   12.84    0.54
   0  11  -3   15.69    0.62
   0 -11   3   16.14    0.53
   0 -11   3   16.48    0.55
   0 -11   3   17.26    0.78
   0 -11   3   16.77    0.71
  -1  11  -3   11.19    0.43
   1 -11   3   11.70    0.55
   1 -11   3   10.95    0.38
   1 -11   3   10.75    0.50
  -2  11  -3   22.59    0.83
   2 -11   3   23.17    1.03
   2 -11   3   21.37    0.94
  -3  11  -3    2.24    0.11
   3 -11   3    2.13    0.14
   3 -11   3    2.38    0.15
   3 -11   3    2.08    0.12
   4 -11   3    4.08    0.23
   4 -11   3    4.02    0.22
   4 -11   3    3.99    0.19
   5 -11   3    6.22    0.32
   5 -11   3    6.27    0.30
   5 -11   3    6.50    0.28
   6 -11   3    6.42    0.30
   6 -11   3    6.35    0.28
   7 -11   3    1.56    0.10
   7 -11   3    1.52    0.09
   4  10  -3    0.07    0.02
   3  10  -3   14.83    0.55
   3  10  -3   14.12    0.49
  -3 -10   3   14.16    0.49
  -3 -10   3   14.49    0.57
   2  10  -3   11.06    0.44
  -2 -10   3   11.15    0.46
  -2 -10   3   11.28    0.37
  -2 -10   3   11.42    0.39
   1  10  -3    5.20    0.22
  -1 -10   3    5.09    0.23
  -1 -10   3    5.06    0.18
  -1 -10   3    5.23    0.19
   0  10  -3    0.05    0.03
   0 -10   3    0.03    0.02
   0 -10   3    0.10    0.05
   0 -10   3    0.03    0.04
   0 -10   3    0.04    0.03
   0 -10   3    0.03    0.02
  -1  10  -3    1.94    0.10
   1 -10   3    2.00    0.15
   1 -10   3    1.94    0.08
   1 -10   3    1.94    0.09
   1 -10   3    1.79    0.14
  -2  10  -3   12.41    0.45
   2 -10   3   10.88    0.63
   2 -10   3   12.31    0.57
   2 -10   3   11.38    0.39
   2 -10   3   11.37    0.52
  -3  10  -3   27.80    1.03
   3 -10   3   27.86    1.15
   3 -10   3   28.63    1.11
   3 -10   3   29.41    1.27
   3 -10   3   25.35    1.46
   4 -10   3   12.47    0.62
   4 -10   3   13.74    0.63
   4 -10   3   12.86    0.57
   4 -10   3   13.00    0.54
   5 -10   3    3.27    0.19
   5 -10   3    3.18    0.16
   5 -10   3    3.16    0.19
   5 -10   3    3.20    0.17
   6 -10   3    1.02    0.08
   6 -10   3    1.08    0.10
   7 -10   3    2.55    0.13
   7 -10   3    2.49    0.14
   5   9  -3    0.34    0.03
   4   9  -3    0.14    0.03
   4   9  -3    0.14    0.03
  -4  -9   3    0.15    0.03
  -4  -9   3    0.10    0.02
  -4  -9   3    0.15    0.03
   3   9  -3   12.21    0.46
   3   9  -3   11.49    0.41
  -3  -9   3   11.30    0.42
  -3  -9   3   11.79    0.41
  -3  -9   3   11.95    0.38
  -3  -9   3   12.20    0.48
   2   9  -3   87.86    3.12
  -2  -9   3   85.16    2.78
  -2  -9   3   88.52    2.63
  -2  -9   3   79.30    2.89
  -2  -9   3   87.72    3.27
   1   9  -3   10.92    0.42
  -1  -9   3   11.19    0.36
  -1  -9   3   11.40    0.38
  -1  -9   3    9.58    0.60
  -1  -9   3   11.18    0.45
   0   9  -3   18.13    0.67
   0  -9   3   16.88    0.97
   0  -9   3   17.91    0.57
   0  -9   3   18.76    0.60
   0  -9   3   17.98    0.71
  -1   9  -3   15.95    0.59
   1  -9   3   14.94    0.75
   1  -9   3   14.62    0.66
   1  -9   3   16.26    0.52
   1  -9   3   14.74    0.62
   1  -9   3   16.18    0.50
   1  -9   3   15.48    0.84
   1  -9   3   16.09    0.73
  -2   9  -3    0.18    0.03
   2  -9   3    0.21    0.04
   2  -9   3    0.17    0.04
   2  -9   3    0.17    0.05
   2  -9   3    0.17    0.03
   2  -9   3    0.19    0.02
   2  -9   3    0.14    0.05
   3  -9   3    8.32    0.35
   3  -9   3    8.71    0.41
   3  -9   3    7.56    0.41
   3  -9   3    8.19    0.37
   3  -9   3    7.58    0.44
   4  -9   3  162.95    6.84
   4  -9   3  173.37    7.56
   4  -9   3  177.11    6.69
   4  -9   3  175.59    7.85
   5  -9   3    0.20    0.06
   5  -9   3    0.26    0.03
   5  -9   3    0.16    0.05
   5  -9   3    0.20    0.04
   6  -9   3   17.50    0.77
   6  -9   3   16.93    0.71
   6  -9   3   16.64    0.68
   6  -9   3   15.07    0.69
   7  -9   3    6.18    0.29
   7  -9   3    6.19    0.28
   5   8  -3    3.79    0.16
   5   8  -3    3.44    0.16
   5   8  -3    3.82    0.14
  -5  -8   3    3.76    0.17
  -5  -8   3    3.79    0.14
   4   8  -3    1.91    0.11
   4   8  -3    1.83    0.09
  -4  -8   3    1.76    0.09
  -4  -8   3    1.90    0.10
  -4  -8   3    1.66    0.09
   3   8  -3    0.58    0.05
   3   8  -3    0.73    0.06
  -3  -8   3    0.75    0.06
  -3  -8   3    0.63    0.04
  -3  -8   3    0.56    0.05
  -3  -8   3    0.62    0.05
   2   8  -3   58.58    2.14
  -2  -8   3   58.33    1.80
  -2  -8   3   60.49    2.24
  -2  -8   3   57.14    1.91
  -2  -8   3   57.49    1.98
   1   8  -3   52.88    1.92
  -1  -8   3   50.35    2.74
  -1  -8   3   50.26    1.78
  -1  -8   3   52.81    1.62
  -1  -8   3   55.31    2.02
  -1  -8   3   53.29    1.71
   0   8  -3    6.76    0.27
   0  -8   3    7.00    0.39
   0  -8   3    6.80    0.29
   0  -8   3    6.91    0.23
   0  -8   3    6.57    0.34
   0  -8   3    6.92    0.24
  -1   8  -3   25.65    0.93
   1  -8   3   24.95    0.82
   1  -8   3   23.93    0.98
   1  -8   3   26.49    1.33
   1  -8   3   26.02    1.18
   1  -8   3   25.82    0.79
   1  -8   3   24.84    1.14
   1  -8   3   23.29    0.99
   2  -8   3    1.47    0.06
   2  -8   3    1.34    0.08
   2  -8   3    1.49    0.11
   2  -8   3    1.35    0.06
   2  -8   3    1.33    0.09
   2  -8   3    1.40    0.10
   2  -8   3    1.45    0.11
   3  -8   3    1.50    0.09
   3  -8   3    1.45    0.09
   3  -8   3    1.59    0.12
   3  -8   3    1.49    0.10
   3  -8   3    1.54    0.10
   3  -8   3    1.46    0.11
   4  -8   3   22.08    0.93
   4  -8   3   20.56    1.06
   4  -8   3   22.69    1.03
   4  -8   3   23.13    1.02
   4  -8   3   23.18    0.90
   5  -8   3    1.56    0.10
   5  -8   3    1.55    0.09
   5  -8   3    1.73    0.13
   5  -8   3    1.75    0.09
   5  -8   3    1.74    0.13
   5  -8   3    1.60    0.10
   5  -8   3    1.57    0.10
   5  -8   3    1.78    0.11
   6  -8   3    1.35    0.10
   6  -8   3    1.21    0.09
   6  -8   3    1.25    0.08
   6  -8   3    1.30    0.09
   6  -8   3    1.51    0.11
   6  -8   3    1.33    0.09
   7  -8   3   37.17    1.47
   7  -8   3   39.15    1.52
   7  -8   3   38.51    1.55
   7  -8   3   37.89    1.54
   6   7  -3   20.58    0.66
   6   7  -3   19.47    0.73
  -6  -7   3   20.18    0.69
  -6  -7   3   19.64    0.78
   5   7  -3    0.00    0.02
   5   7  -3    0.05    0.02
   5   7  -3    0.06    0.03
  -5  -7   3    0.02    0.02
  -5  -7   3    0.14    0.03
   4   7  -3   10.75    0.38
   4   7  -3   10.87    0.43
  -4  -7   3   11.12    0.39
  -4  -7   3   10.45    0.44
   3   7  -3    4.13    0.17
   3   7  -3    4.29    0.19
  -3  -7   3    4.11    0.17
  -3  -7   3    4.30    0.19
  -3  -7   3    4.16    0.17
  -3  -7   3    4.09    0.15
   2   7  -3    3.81    0.17
   2   7  -3    3.55    0.15
  -2  -7   3    3.95    0.14
  -2  -7   3    3.98    0.15
  -2  -7   3    3.83    0.15
  -2  -7   3    4.11    0.18
  -1  -7   3   10.39    0.38
  -1  -7   3   10.99    0.60
  -1  -7   3   10.54    0.35
  -1  -7   3   11.13    0.44
  -1  -7   3   10.86    0.52
  -1  -7   3   10.85    0.37
   0   7  -3    4.72    0.20
   0  -7   3    4.75    0.18
   0  -7   3    5.03    0.25
   0  -7   3    5.02    0.21
   0  -7   3    4.69    0.17
   0  -7   3    5.35    0.29
   1  -7   3    0.94    0.06
   1  -7   3    1.02    0.08
   1  -7   3    0.91    0.06
   1  -7   3    1.06    0.07
   2  -7   3  106.10    5.04
   2  -7   3   95.08    3.79
   2  -7   3  100.91    4.50
   2  -7   3   88.10    3.88
   3  -7   3   53.47    2.48
   3  -7   3   58.28    2.81
   3  -7   3   51.99    2.41
   3  -7   3   54.36    2.13
   3  -7   3   51.20    2.18
   3  -7   3   56.26    2.52
   4  -7   3    1.17    0.08
   4  -7   3    1.11    0.06
   4  -7   3    0.98    0.07
   4  -7   3    1.10    0.09
   4  -7   3    1.04    0.07
   4  -7   3    1.28    0.08
   4  -7   3    1.10    0.08
   4  -7   3    1.23    0.10
   4  -7   3    0.99    0.07
   5  -7   3    8.81    0.40
   5  -7   3   10.30    0.45
   5  -7   3    9.08    0.41
   5  -7   3    9.01    0.40
   5  -7   3    8.82    0.40
   5  -7   3    9.49    0.39
   5  -7   3    8.77    0.38
   6  -7   3   22.04    0.91
   6  -7   3   21.49    0.92
   6  -7   3   21.44    0.91
   6  -7   3   21.38    0.90
   6  -7   3   22.57    0.89
   6  -7   3   21.73    0.86
   7  -7   3    0.13    0.04
   7  -7   3    0.13    0.04
   7  -7   3    0.05    0.03
   8  -7   3   24.75    0.99
   8  -7   3   23.56    0.94
   6   6  -3    3.70    0.16
   6   6  -3    3.62    0.14
  -6  -6   3    3.66    0.15
  -6  -6   3    3.48    0.17
   5   6  -3    8.35    0.35
   5   6  -3    8.40    0.34
   5   6  -3    8.21    0.30
  -5  -6   3    8.51    0.31
  -5  -6   3    8.18    0.35
   4   6  -3    0.01    0.03
   4   6  -3    0.03    0.02
   4   6  -3    0.06    0.03
  -4  -6   3    0.03    0.02
  -4  -6   3    0.10    0.03
   3   6  -3   52.67    1.89
   3   6  -3   51.48    1.69
   3   6  -3   53.19    2.01
  -3  -6   3   48.24    1.69
  -3  -6   3   52.84    1.76
  -3  -6   3   49.43    1.59
  -3  -6   3   54.07    1.99
   2   6  -3   23.44    0.82
   2   6  -3   24.79    0.91
  -2  -6   3   23.93    0.77
  -2  -6   3   26.25    0.96
  -2  -6   3   23.78    0.82
  -2  -6   3   25.83    0.85
  -1  -6   3   29.39    1.09
  -1  -6   3   33.14    1.68
  -1  -6   3   31.19    1.23
  -1  -6   3   34.00    1.49
   0  -6   3    5.80    0.29
   0  -6   3    5.71    0.33
   1  -6   3    7.37    0.39
   1  -6   3    6.88    0.35
   2  -6   3    8.71    0.43
   2  -6   3    8.95    0.48
   3  -6   3   76.05    3.65
   3  -6   3   75.86    3.27
   3  -6   3   63.42    2.82
   3  -6   3   67.39    2.76
   4  -6   3    8.68    0.37
   4  -6   3    8.35    0.41
   4  -6   3    8.23    0.34
   4  -6   3    8.80    0.36
   4  -6   3    8.04    0.37
   4  -6   3    8.50    0.36
   4  -6   3    7.84    0.36
   4  -6   3    8.79    0.42
   5  -6   3    0.55    0.06
   5  -6   3    0.60    0.06
   5  -6   3    0.67    0.06
   5  -6   3    0.66    0.05
   5  -6   3    0.64    0.06
   5  -6   3    0.63    0.07
   5  -6   3    0.85    0.08
   6  -6   3    1.12    0.08
   6  -6   3    1.26    0.09
   6  -6   3    1.32    0.09
   6  -6   3    1.31    0.10
   6  -6   3    1.06    0.08
   7  -6   3    1.04    0.09
   7  -6   3    1.08    0.08
   7  -6   3    0.96    0.07
   7  -6   3    1.01    0.08
   8  -6   3    1.92    0.11
   8  -6   3    2.08    0.12
   7   5  -3    1.57    0.08
  -7  -5   3    1.50    0.07
  -7  -5   3    1.66    0.09
   6   5  -3    1.67    0.10
   6   5  -3    1.63    0.09
   6   5  -3    1.63    0.08
  -6  -5   3    1.61    0.09
  -6  -5   3    1.72    0.09
   5   5  -3    3.27    0.16
   5   5  -3    3.12    0.13
   5   5  -3    3.18    0.16
  -5  -5   3    3.24    0.14
  -5  -5   3    3.09    0.16
   4   5  -3    6.81    0.28
   4   5  -3    6.60    0.24
   4   5  -3    6.97    0.29
   4   5  -3    6.10    0.39
  -4  -5   3    6.64    0.29
  -4  -5   3    6.87    0.25
   3   5  -3   37.82    1.28
   3   5  -3   39.89    1.52
   3   5  -3   39.31    2.04
   3   5  -3   37.73    1.43
  -3  -5   3   39.82    1.50
  -3  -5   3   38.74    1.33
   2   5  -3   32.96    1.70
  -2  -5   3   32.04    1.25
  -2  -5   3   33.17    1.70
  -2  -5   3   31.20    1.10
  -1  -5   3    7.34    0.36
  -1  -5   3    7.50    0.41
   0  -5   3    5.26    0.26
   0  -5   3    5.23    0.29
   1  -5   3   44.58    2.07
   1  -5   3   44.88    2.33
   2  -5   3   47.20    2.38
   2  -5   3   44.62    2.12
   3  -5   3   39.18    1.83
   3  -5   3   39.69    2.04
   4  -5   3   46.38    1.94
   4  -5   3   46.35    1.93
   4  -5   3   50.15    2.24
   4  -5   3   50.26    2.01
   4  -5   3   48.06    1.85
   4  -5   3   49.22    1.90
   5  -5   3    3.99    0.18
   5  -5   3    4.09    0.19
   5  -5   3    3.82    0.18
   5  -5   3    3.65    0.19
   5  -5   3    3.86    0.19
   6  -5   3   28.02    1.15
   6  -5   3   29.70    1.13
   6  -5   3   28.70    1.21
   6  -5   3   29.34    1.19
   6  -5   3   28.21    1.18
   6  -5   3   28.91    1.18
   7  -5   3    0.47    0.06
   7  -5   3    0.43    0.06
   7  -5   3    0.45    0.05
   7  -5   3    0.44    0.06
   8  -5   3    0.24    0.05
   8  -5   3    0.28    0.05
   8  -5   3    0.20    0.02
   9  -5   3    3.65    0.17
   7   4  -3   30.71    1.05
   7   4  -3   26.23    1.04
  -7  -4   3   30.15    1.00
  -7  -4   3   28.66    1.12
   6   4  -3    0.00    0.03
   6   4  -3    0.12    0.03
   6   4  -3    0.00    0.02
  -6  -4   3    0.03    0.03
  -6  -4   3    0.03    0.02
   5   4  -3    1.38    0.07
   5   4  -3    1.30    0.12
   5   4  -3    1.44    0.09
   5   4  -3    1.38    0.09
  -5  -4   3    1.47    0.08
  -5  -4   3    1.42    0.09
   4   4  -3    2.02    0.10
   4   4  -3    1.98    0.14
   4   4  -3    1.93    0.10
   4   4  -3    1.82    0.09
  -4  -4   3    1.90    0.10
  -4  -4   3    1.96    0.09
   3   4  -3    1.92    0.13
   3   4  -3    1.78    0.09
   3   4  -3    1.64    0.09
  -3  -4   3    1.70    0.08
  -3  -4   3    1.81    0.09
   2   4  -3  104.77    5.35
  -2  -4   3  102.46    5.36
   1   4  -3  143.20    7.57
  -1  -4   3  148.82    7.55
   0  -4   3    3.73    0.22
   0  -4   3    3.68    0.19
   1  -4   3   44.96    2.36
   1  -4   3   46.24    2.10
   2  -4   3   45.98    2.37
   2  -4   3   45.71    2.12
   3  -4   3    0.37    0.03
   4  -4   3   67.84    3.06
   4  -4   3   70.71    2.75
   4  -4   3   63.41    2.52
   4  -4   3   63.51    2.59
   5  -4   3   16.17    0.68
   5  -4   3   17.66    0.72
   5  -4   3   16.80    0.71
   5  -4   3   16.44    0.70
   5  -4   3   16.55    0.70
   5  -4   3   17.60    0.67
   6  -4   3    1.13    0.08
   6  -4   3    1.17    0.09
   6  -4   3    1.18    0.08
   6  -4   3    1.33    0.09
   6  -4   3    1.20    0.08
   6  -4   3    1.12    0.08
   7  -4   3    9.91    0.43
   7  -4   3    9.36    0.41
   8  -4   3    0.70    0.06
   8  -4   3    0.66    0.07
   9  -4   3    1.87    0.10
   7   3  -3   10.27    0.41
   7   3  -3   11.32    0.42
   7   3  -3   10.81    0.45
  -7  -3   3   11.24    0.44
  -7  -3   3   10.82    0.39
   6   3  -3   37.08    1.40
   6   3  -3   39.48    1.42
   6   3  -3   39.52    1.28
   6   3  -3   39.80    1.54
  -6  -3   3   39.74    1.35
  -6  -3   3   39.50    1.52
   5   3  -3    8.63    0.50
   5   3  -3    9.19    0.34
   5   3  -3    8.23    0.36
   5   3  -3    9.40    0.37
   5   3  -3    8.56    0.34
   5   3  -3    9.03    0.31
  -5  -3   3    9.02    0.33
  -5  -3   3    8.94    0.37
   4   3  -3   11.02    0.38
   4   3  -3   10.57    0.43
   4   3  -3   11.62    0.45
   4   3  -3   11.69    0.61
   4   3  -3   10.68    0.41
  -4  -3   3   11.16    0.45
   3   3  -3    0.01    0.02
   2   3  -3    5.45    0.30
  -2  -3   3    5.38    0.31
   1   3  -3   45.81    2.42
  -1  -3   3   47.72    2.42
   0  -3   3  183.10    9.48
   1  -3   3    7.82    0.36
   1  -3   3    7.31    0.40
   2  -3   3  145.16    7.64
   2  -3   3  150.46    6.85
   3  -3   3   76.65    4.02
   3  -3   3   79.08    3.59
   4  -3   3    6.53    0.28
   4  -3   3    6.16    0.34
   5  -3   3    4.76    0.18
   5  -3   3    5.07    0.23
   5  -3   3    5.10    0.22
   5  -3   3    5.08    0.23
   5  -3   3    5.05    0.23
   5  -3   3    4.67    0.23
   5  -3   3    4.55    0.21
   6  -3   3    9.40    0.42
   6  -3   3    9.54    0.35
   6  -3   3    9.43    0.42
   6  -3   3    9.45    0.40
   7  -3   3    4.54    0.22
   7  -3   3    4.52    0.18
   7  -3   3    4.71    0.23
   8  -3   3   34.27    1.38
   8  -3   3   37.21    1.45
   9  -3   3    5.67    0.25
   8   2  -3    0.02    0.02
   8   2  -3    0.01    0.01
   7   2  -3    8.90    0.37
   7   2  -3    8.44    0.33
   7   2  -3    8.93    0.34
  -7  -2   3    8.67    0.36
   6   2  -3    4.19    0.17
   6   2  -3    4.35    0.20
   6   2  -3    3.91    0.26
   6   2  -3    4.12    0.16
   6   2  -3    4.34    0.18
  -6  -2   3    4.33    0.19
   5   2  -3    2.55    0.11
   5   2  -3    2.64    0.13
   5   2  -3    2.58    0.17
   5   2  -3    2.35    0.13
   5   2  -3    2.53    0.10
   5   2  -3    2.64    0.12
  -5  -2   3    2.53    0.12
   4   2  -3   35.18    1.81
   4   2  -3   34.00    1.35
   3   2  -3   72.10    3.75
   2   2  -3    1.15    0.08
  -2  -2   3    1.03    0.08
   1   2  -3    5.41    0.31
  -1  -2   3    5.61    0.31
   0  -2   3    3.89    0.22
   1  -2   3   40.38    2.16
   1  -2   3   43.25    1.94
   2  -2   3   63.53    3.25
   2  -2   3   60.88    3.21
   3  -2   3   60.18    2.85
   3  -2   3   63.68    3.20
   4  -2   3   30.99    1.58
   4  -2   3   30.00    1.27
   5  -2   3   14.76    0.78
   5  -2   3   15.34    0.62
   5  -2   3   14.96    0.59
   5  -2   3   13.91    0.59
   5  -2   3   14.39    0.53
   5  -2   3   15.22    0.63
   6  -2   3    8.45    0.35
   6  -2   3    8.71    0.31
   6  -2   3    8.13    0.36
   6  -2   3    7.77    0.34
   6  -2   3    8.82    0.37
   6  -2   3    7.37    0.44
   7  -2   3   11.51    0.41
   7  -2   3   11.10    0.46
   7  -2   3   10.14    0.46
   7  -2   3   11.89    0.49
   8  -2   3    2.07    0.12
   8  -2   3    2.00    0.11
   8  -2   3    2.11    0.09
   8   1  -3   35.56    1.25
   8   1  -3   33.70    1.23
   7   1  -3    2.67    0.13
   7   1  -3    2.48    0.13
   7   1  -3    2.55    0.13
   7   1  -3    2.64    0.12
   6   1  -3    1.86    0.09
   6   1  -3    1.94    0.11
   6   1  -3    1.80    0.13
   6   1  -3    1.93    0.10
   6   1  -3    1.79    0.08
  -6  -1   3    1.79    0.10
   5   1  -3   44.92    1.72
   5   1  -3   46.42    1.58
   5   1  -3   46.02    1.57
   5   1  -3   37.74    1.62
   5   1  -3   45.88    2.30
   5   1  -3   44.41    1.44
  -5  -1   3   43.35    1.69
   4   1  -3  214.89    7.80
   4   1  -3  229.20   11.42
   4   1  -3  216.51    8.47
   3   1  -3    1.31    0.09
   2   1  -3  735.11   37.50
  -2  -1   3  683.90   36.54
   1   1  -3    0.12    0.02
  -1  -1   3    0.19    0.03
   0  -1   3   11.09    0.58
   1  -1   3   19.31    0.88
   1  -1   3   18.16    0.99
   2  -1   3   55.50    2.63
   2  -1   3   58.61    2.96
   3  -1   3   40.30    2.08
   4  -1   3   78.55    3.39
   4  -1   3   85.44    4.25
   5  -1   3   15.59    0.79
   5  -1   3   14.88    0.60
   5  -1   3   14.85    0.60
   5  -1   3   15.52    0.54
   5  -1   3   15.14    0.64
   5  -1   3   14.00    0.55
   6  -1   3   10.50    0.42
   6  -1   3   11.10    0.46
   6  -1   3   11.95    0.48
   6  -1   3   11.00    0.46
   6  -1   3   10.68    0.60
   6  -1   3   11.47    0.41
   7  -1   3   10.74    0.45
   7  -1   3   10.06    0.43
   7  -1   3   10.53    0.39
   7  -1   3    9.94    0.43
   8  -1   3    1.02    0.07
   8  -1   3    1.04    0.08
   8  -1   3    0.93    0.07
   8  -1   3    1.05    0.06
   8   0  -3   18.90    0.68
   8   0  -3   17.41    0.73
   8   0  -3   18.41    0.66
   7   0  -3   12.65    0.56
   7   0  -3   13.91    0.52
   7   0  -3   13.60    0.50
   7   0  -3   14.06    0.55
   6   0  -3    5.48    0.32
   6   0  -3    5.76    0.25
   6   0  -3    5.39    0.24
   6   0  -3    5.69    0.22
   6   0  -3    5.59    0.23
   5   0  -3    7.17    0.32
   5   0  -3    7.46    0.27
   5   0  -3    6.72    0.29
   5   0  -3    7.72    0.28
   5   0  -3    7.53    0.40
   5   0  -3    7.01    0.30
   5   0  -3    6.95    0.25
   4   0  -3    0.10    0.03
   3   0  -3   32.94    1.71
   2   0  -3   82.99    4.32
   1   0  -3  114.15    5.91
   0   0  -3   12.10    0.64
   0   0   3   12.18    0.64
   1   0   3   30.02    1.53
   1   0   3   29.26    1.37
   2   0   3    0.04    0.02
   3   0   3   16.76    0.88
   4   0   3   16.12    0.82
   4   0   3   14.97    0.62
   5   0   3   50.82    1.77
   5   0   3   51.65    1.95
   5   0   3   44.71    1.62
   5   0   3   51.36    1.79
   5   0   3   51.46    2.60
   6   0   3    0.04    0.02
   6   0   3    0.04    0.02
   6   0   3    0.02    0.03
   6   0   3    0.02    0.02
   6   0   3    0.05    0.03
   7   0   3    5.03    0.24
   7   0   3    5.25    0.24
   7   0   3    5.14    0.21
   7   0   3    5.40    0.25
  -8   0  -3    2.04    0.11
   8   0   3    2.23    0.12
   8   0   3    2.21    0.12
   8   0   3    2.28    0.10
   8   0   3    2.37    0.12
   9  -1  -3    0.44    0.03
   8  -1  -3    2.75    0.13
   8  -1  -3    2.77    0.12
   7  -1  -3   12.42    0.51
   7  -1  -3   12.97    0.46
   7  -1  -3   12.93    0.48
   7  -1  -3   11.63    0.52
   7  -1  -3   12.88    0.50
   6  -1  -3   45.80    1.58
   6  -1  -3   45.23    1.86
   6  -1  -3   41.01    1.78
   6  -1  -3   45.36    2.32
   6  -1  -3   44.84    1.71
   6  -1  -3   43.95    1.74
   6  -1  -3   46.14    1.61
   5  -1  -3    5.74    0.26
   5  -1  -3    5.30    0.24
   5  -1  -3    5.38    0.23
   5  -1  -3    6.01    0.31
   5  -1  -3    5.64    0.21
   5  -1  -3    5.93    0.23
   4  -1  -3  104.24    5.42
   3  -1  -3   30.26    1.57
   2  -1  -3   29.00    1.51
   1  -1  -3   31.56    1.63
   0  -1  -3   13.02    0.66
   0   1   3   12.20    0.66
  -1  -1  -3    4.15    0.23
   1   1   3    4.09    0.24
   2   1   3  119.07    6.19
   3   1   3   25.19    1.32
   4   1   3    6.41    0.25
   4   1   3    6.61    0.36
   4   1   3    6.46    0.27
   5   1   3    0.21    0.03
   5   1   3    0.22    0.04
   5   1   3    0.20    0.02
   6   1   3   15.47    0.89
   6   1   3   17.36    0.68
   6   1   3   16.68    0.67
   6   1   3   16.97    0.61
   6   1   3   16.54    0.61
   7   1   3    0.45    0.06
   7   1   3    0.48    0.06
   7   1   3    0.48    0.04
   7   1   3    0.47    0.06
  -8  -1  -3    1.52    0.09
   8   1   3    1.64    0.09
   8   1   3    1.55    0.09
   8   1   3    1.69    0.09
   8   1   3    1.70    0.08
   9  -2  -3    7.54    0.29
   8  -2  -3    2.52    0.13
   8  -2  -3    2.46    0.12
   8  -2  -3    2.56    0.11
   7  -2  -3    0.85    0.07
   7  -2  -3    0.96    0.07
   7  -2  -3    0.85    0.06
   7  -2  -3    0.92    0.05
   7  -2  -3    0.90    0.06
   7  -2  -3    0.88    0.07
   6  -2  -3   38.47    1.33
   6  -2  -3   37.31    1.51
   6  -2  -3   33.58    1.44
   6  -2  -3   37.31    1.41
   6  -2  -3   37.42    1.92
   6  -2  -3   33.89    1.48
   6  -2  -3   37.81    1.31
   6  -2  -3   39.12    1.55
   5  -2  -3   61.82    2.17
   5  -2  -3   60.69    2.50
   5  -2  -3   60.53    2.34
   5  -2  -3   53.59    2.37
   5  -2  -3   64.21    2.56
   5  -2  -3   63.28    2.19
   5  -2  -3   66.70    3.18
   4  -2  -3   46.23    2.39
   3  -2  -3   66.96    3.48
   1  -2  -3    8.94    0.48
   0  -2  -3  246.94   12.66
   0   2   3  243.46   12.68
  -1  -2  -3  121.06    6.36
   1   2   3  124.61    6.36
   2   2   3   66.56    3.44
   3   2   3   47.25    2.46
   4   2   3   33.99    1.32
   4   2   3   35.01    1.76
   4   2   3   32.74    1.20
   4   2   3   32.77    1.10
   5   2   3    2.70    0.11
   5   2   3    2.70    0.12
   5   2   3    2.57    0.17
   5   2   3    2.81    0.12
   5   2   3    2.92    0.14
   6   2   3    0.13    0.02
   6   2   3    0.09    0.03
   6   2   3    0.14    0.03
   6   2   3    0.23    0.04
   6   2   3    0.08    0.04
  -7  -2  -3    6.95    0.29
   7   2   3    6.37    0.26
   7   2   3    6.41    0.28
   7   2   3    6.53    0.29
   7   2   3    6.51    0.30
   8   2   3    1.78    0.10
   9  -3  -3    1.24    0.07
   8  -3  -3   15.18    0.55
   8  -3  -3   13.40    0.62
   8  -3  -3   14.88    0.52
   8  -3  -3   14.32    0.57
   7  -3  -3   11.78    0.42
   7  -3  -3   12.01    0.45
   7  -3  -3   10.86    0.49
   7  -3  -3   11.89    0.51
   7  -3  -3   11.66    0.51
   7  -3  -3   11.76    0.47
   6  -3  -3    1.08    0.07
   6  -3  -3    1.03    0.07
   6  -3  -3    1.15    0.08
   6  -3  -3    1.13    0.08
   6  -3  -3    1.05    0.07
   6  -3  -3    1.00    0.07
   6  -3  -3    1.10    0.05
   5  -3  -3   12.96    0.48
   5  -3  -3   12.61    0.55
   5  -3  -3   13.10    0.52
   5  -3  -3   12.78    0.54
   5  -3  -3   13.24    0.67
   5  -3  -3   12.36    0.46
   5  -3  -3   12.70    0.51
   5  -3  -3   13.09    0.56
   4  -3  -3   40.80    2.11
   3  -3  -3   16.85    0.88
   2  -3  -3  112.94    5.85
   1  -3  -3  109.14    5.65
   0  -3  -3   12.29    0.64
   0   3   3   12.04    0.64
  -1  -3  -3    7.68    0.42
   1   3   3    7.80    0.42
   2   3   3   20.07    1.06
   3   3   3    1.87    0.10
   3   3   3    2.14    0.14
  -4  -3  -3   94.55    3.31
   4   3   3  101.75    5.07
   4   3   3   99.77    3.78
   4   3   3   95.57    3.17
  -5  -3  -3    6.37    0.25
   5   3   3    6.30    0.26
   5   3   3    6.63    0.28
   5   3   3    6.75    0.23
   5   3   3    6.03    0.37
  -6  -3  -3    1.52    0.08
   6   3   3    1.53    0.09
   6   3   3    1.62    0.08
   6   3   3    1.51    0.10
   6   3   3    1.69    0.10
   6   3   3    1.58    0.07
  -7  -3  -3    0.08    0.03
   7   3   3    0.04    0.02
   7   3   3    0.05    0.03
   7   3   3    0.09    0.03
   9  -4  -3    5.11    0.23
   9  -4  -3    5.06    0.22
   9  -4  -3    5.34    0.21
   8  -4  -3   10.48    0.44
   8  -4  -3   10.24    0.41
   8  -4  -3    8.59    0.43
   8  -4  -3   10.65    0.39
   7  -4  -3   13.85    0.58
   7  -4  -3   12.42    0.55
   7  -4  -3   13.35    0.51
   7  -4  -3   13.35    0.58
   7  -4  -3   13.51    0.53
   7  -4  -3   13.36    0.48
   6  -4  -3    1.13    0.08
   6  -4  -3    1.00    0.08
   6  -4  -3    0.99    0.07
   6  -4  -3    1.00    0.05
   6  -4  -3    1.03    0.07
   6  -4  -3    0.94    0.07
   6  -4  -3    0.92    0.06
   5  -4  -3    6.26    0.24
   5  -4  -3    7.02    0.30
   5  -4  -3    6.86    0.29
   5  -4  -3    5.78    0.28
   5  -4  -3    6.99    0.27
   5  -4  -3    6.58    0.26
   5  -4  -3    6.73    0.28
   5  -4  -3    6.61    0.30
   4  -4  -3   34.01    1.72
   4  -4  -3   32.47    1.39
   3  -4  -3   34.85    1.80
   2  -4  -3   20.17    1.05
   1  -4  -3    3.26    0.18
   1  -4  -3    4.18    0.21
   0  -4  -3    8.19    0.43
   0  -4  -3    8.05    0.37
   0   4   3    7.55    0.43
   1   4   3    0.13    0.03
   2   4   3    9.39    0.51
  -3  -4  -3    0.43    0.04
  -3  -4  -3    0.39    0.03
   3   4   3    0.46    0.04
   3   4   3    0.53    0.05
   3   4   3    0.54    0.06
  -4  -4  -3   12.74    0.46
   4   4   3   12.50    0.70
   4   4   3   12.79    0.44
   4   4   3   13.14    0.52
  -5  -4  -3   32.82    1.11
   5   4   3   32.74    1.26
   5   4   3   32.77    1.06
   5   4   3   29.73    1.16
  -6  -4  -3    1.75    0.09
  -6  -4  -3    1.74    0.10
   6   4   3    1.82    0.08
   6   4   3    1.64    0.10
   6   4   3    1.68    0.10
   6   4   3    1.67    0.09
   6   4   3    1.57    0.09
  -7  -4  -3    1.09    0.06
  -7  -4  -3    1.16    0.07
   7   4   3    1.15    0.07
   7   4   3    1.03    0.06
   7   4   3    1.06    0.07
   9  -5  -3    0.40    0.04
   9  -5  -3    0.41    0.04
   9  -5  -3    0.44    0.04
   8  -5  -3    0.29    0.05
   8  -5  -3    0.32    0.05
   8  -5  -3    0.34    0.04
   8  -5  -3    0.42    0.04
   8  -5  -3    0.29    0.04
   7  -5  -3   11.85    0.51
   7  -5  -3   10.85    0.53
   7  -5  -3   10.77    0.48
   7  -5  -3   11.86    0.51
   7  -5  -3   11.83    0.45
   7  -5  -3   11.63    0.46
   6  -5  -3   30.73    1.22
   6  -5  -3   32.32    1.27
   6  -5  -3   28.73    1.37
   6  -5  -3   30.35    1.19
   6  -5  -3   30.92    1.16
   6  -5  -3   29.40    1.25
   6  -5  -3   30.08    1.09
   6  -5  -3   28.13    1.21
   6  -5  -3   29.59    1.06
   5  -5  -3    0.10    0.02
   5  -5  -3    0.16    0.03
   5  -5  -3    0.15    0.03
   5  -5  -3    0.16    0.04
   5  -5  -3    0.16    0.03
   5  -5  -3    0.21    0.04
   5  -5  -3    0.21    0.03
   4  -5  -3   46.45    1.82
   4  -5  -3   46.89    1.77
   4  -5  -3   46.42    1.93
   4  -5  -3   46.11    2.40
   4  -5  -3   46.38    1.66
   3  -5  -3   35.33    1.83
   2  -5  -3   16.02    0.84
   1  -5  -3  136.96    6.27
   1  -5  -3  135.16    7.04
   0  -5  -3  192.45    9.70
   0  -5  -3  182.00    8.61
  -1  -5  -3    2.60    0.16
   1   5   3    2.50    0.16
  -2  -5  -3   52.25    1.78
   2   5   3   50.58    2.03
   2   5   3   54.39    2.73
  -3  -5  -3   24.46    0.77
  -3  -5  -3   24.59    0.85
   3   5   3   23.97    0.82
   3   5   3   24.76    1.31
   3   5   3   25.01    0.97
  -4  -5  -3    0.03    0.02
  -4  -5  -3    0.03    0.03
  -4  -5  -3    0.02    0.02
   4   5   3    0.05    0.02
   4   5   3    0.06    0.03
   4   5   3    0.01    0.03
  -5  -5  -3   16.62    0.58
  -5  -5  -3   16.35    0.66
   5   5   3   16.12    0.55
   5   5   3   16.13    0.66
  -6  -5  -3   16.74    0.58
  -6  -5  -3   16.48    0.66
   6   5   3   15.91    0.65
   6   5   3   16.09    0.60
   6   5   3   17.27    0.55
   6   5   3   16.03    0.66
   9  -6  -3    2.17    0.11
   9  -6  -3    2.07    0.11
   8  -6  -3    0.84    0.06
   8  -6  -3    0.87    0.06
   8  -6  -3    0.89    0.07
   8  -6  -3    0.86    0.07
   8  -6  -3    0.93    0.08
   7  -6  -3    0.10    0.03
   7  -6  -3    0.12    0.04
   7  -6  -3    0.11    0.04
   7  -6  -3    0.06    0.03
   7  -6  -3    0.10    0.03
   6  -6  -3   37.45    1.51
   6  -6  -3   33.77    1.43
   6  -6  -3   35.29    1.48
   6  -6  -3   35.51    1.29
   6  -6  -3   35.90    1.41
   6  -6  -3   35.40    1.38
   6  -6  -3   36.66    1.45
   5  -6  -3   58.90    2.17
   5  -6  -3   64.64    2.56
   5  -6  -3   61.18    2.46
   5  -6  -3   57.48    2.44
   5  -6  -3   61.71    2.51
   5  -6  -3   61.67    2.20
   5  -6  -3   63.25    2.41
   5  -6  -3   62.86    2.34
   4  -6  -3   14.38    0.53
   4  -6  -3   14.39    0.61
   4  -6  -3   14.52    0.61
   4  -6  -3   15.45    0.55
   4  -6  -3   14.75    0.60
   4  -6  -3   14.50    0.63
   4  -6  -3   15.41    0.64
   4  -6  -3   14.94    0.78
   3  -6  -3   16.58    0.61
   3  -6  -3   16.58    0.87
   1  -6  -3    8.80    0.47
   1  -6  -3    8.70    0.42
   0  -6  -3    4.08    0.24
  -1  -6  -3   87.27    4.27
  -1  -6  -3   79.16    2.78
  -1  -6  -3   80.68    2.52
  -2  -6  -3    6.30    0.24
  -2  -6  -3    6.82    0.22
  -2  -6  -3    6.42    0.27
  -2  -6  -3    6.63    0.24
   2   6   3    6.09    0.26
   2   6   3    6.40    0.24
  -3  -6  -3   44.12    1.38
  -3  -6  -3   44.84    1.52
  -3  -6  -3   45.28    1.72
   3   6   3   43.79    1.46
   3   6   3   44.44    1.74
  -4  -6  -3    4.88    0.18
  -4  -6  -3    5.04    0.23
  -4  -6  -3    5.07    0.20
   4   6   3    4.81    0.19
   4   6   3    4.88    0.22
  -5  -6  -3    2.65    0.12
  -5  -6  -3    2.63    0.14
   5   6   3    2.53    0.13
   5   6   3    2.83    0.12
  -6  -6  -3    1.16    0.06
  -6  -6  -3    1.13    0.07
   6   6   3    1.10    0.06
   6   6   3    1.00    0.07
   8  -7  -3    3.88    0.17
   8  -7  -3    3.81    0.19
   8  -7  -3    3.69    0.19
   7  -7  -3    5.50    0.24
   7  -7  -3    5.29    0.23
   7  -7  -3    5.48    0.26
   7  -7  -3    5.07    0.24
   7  -7  -3    5.46    0.27
   7  -7  -3    5.82    0.26
   6  -7  -3    0.84    0.08
   6  -7  -3    0.76    0.08
   6  -7  -3    0.79    0.06
   6  -7  -3    0.79    0.06
   6  -7  -3    0.83    0.07
   6  -7  -3    0.92    0.07
   6  -7  -3    0.88    0.07
   5  -7  -3   40.23    1.65
   5  -7  -3   39.99    1.58
   5  -7  -3   39.40    1.41
   5  -7  -3   38.29    1.60
   5  -7  -3   39.72    1.61
   5  -7  -3   40.87    1.53
   5  -7  -3   40.15    1.44
   5  -7  -3   41.17    1.68
   4  -7  -3   34.81    1.24
   4  -7  -3   35.87    1.26
   4  -7  -3   35.24    1.45
   4  -7  -3   34.75    1.38
   4  -7  -3   35.55    1.47
   4  -7  -3   34.95    1.42
   4  -7  -3   34.51    1.82
   3  -7  -3    0.77    0.06
   3  -7  -3    0.74    0.07
   3  -7  -3    0.74    0.04
   3  -7  -3    0.81    0.06
   3  -7  -3    0.82    0.05
   3  -7  -3    0.72    0.05
   2  -7  -3   47.90    2.41
   2  -7  -3   45.12    1.65
   1  -7  -3   50.16    1.63
   1  -7  -3   52.99    2.61
   1  -7  -3   47.48    1.78
   0  -7  -3    2.50    0.11
   0  -7  -3    2.67    0.16
   0  -7  -3    2.69    0.10
   0  -7  -3    2.53    0.10
  -1  -7  -3    0.08    0.02
  -1  -7  -3    0.15    0.04
  -1  -7  -3    0.04    0.02
   1   7   3    0.10    0.02
  -2  -7  -3    3.27    0.13
  -2  -7  -3    3.19    0.14
  -2  -7  -3    3.33    0.16
  -2  -7  -3    3.40    0.14
   2   7   3    3.10    0.15
   2   7   3    3.17    0.14
  -3  -7  -3    0.39    0.05
  -3  -7  -3    0.50    0.04
  -3  -7  -3    0.49    0.06
  -3  -7  -3    0.38    0.05
   3   7   3    0.43    0.05
  -4  -7  -3    5.69    0.22
  -4  -7  -3    5.62    0.20
  -4  -7  -3    5.77    0.26
   4   7   3    6.01    0.22
  -5  -7  -3   13.01    0.46
  -5  -7  -3   12.88    0.53
   5   7   3   12.83    0.48
   5   7   3   13.36    0.44
   8  -8  -3    2.33    0.12
   8  -8  -3    2.27    0.11
   8  -8  -3    2.47    0.13
   7  -8  -3   26.03    1.00
   7  -8  -3   26.96    1.15
   7  -8  -3   29.28    1.13
   7  -8  -3   27.81    1.16
   6  -8  -3   16.30    0.67
   6  -8  -3   16.49    0.65
   6  -8  -3   15.19    0.59
   6  -8  -3   15.67    0.69
   6  -8  -3   15.71    0.69
   5  -8  -3    0.99    0.08
   5  -8  -3    1.09    0.05
   5  -8  -3    1.16    0.08
   5  -8  -3    1.09    0.09
   5  -8  -3    1.23    0.09
   5  -8  -3    1.22    0.08
   4  -8  -3    9.30    0.51
   4  -8  -3    9.63    0.35
   4  -8  -3    8.76    0.39
   4  -8  -3   10.07    0.36
   4  -8  -3    9.58    0.41
   4  -8  -3    9.33    0.42
   3  -8  -3   17.92    0.91
   3  -8  -3   17.53    0.74
   3  -8  -3   16.61    0.71
   3  -8  -3   17.14    0.62
   2  -8  -3   34.06    1.09
   2  -8  -3   33.47    1.37
   2  -8  -3   33.33    1.19
   2  -8  -3   31.41    1.34
   2  -8  -3   32.31    1.03
   2  -8  -3   35.03    1.74
   1  -8  -3  121.15    3.89
   1  -8  -3  120.17    4.78
   1  -8  -3  120.93    3.68
   1  -8  -3  123.62    6.22
  -1   8   3  115.93    4.06
   0  -8  -3    4.74    0.17
   0  -8  -3    4.62    0.28
   0  -8  -3    4.76    0.18
  -1  -8  -3    6.44    0.23
  -1  -8  -3    6.30    0.23
  -1  -8  -3    6.16    0.22
   1   8   3    6.18    0.25
  -2  -8  -3    5.29    0.19
  -2  -8  -3    5.37    0.24
  -2  -8  -3    5.57    0.21
  -2  -8  -3    5.49    0.21
   2   8   3    5.29    0.21
   2   8   3    5.30    0.23
  -3  -8  -3    0.09    0.03
  -3  -8  -3    0.03    0.02
  -3  -8  -3    0.04    0.02
  -3  -8  -3    0.08    0.03
   3   8   3    0.06    0.03
  -4  -8  -3   41.41    1.30
  -4  -8  -3   42.99    1.44
  -4  -8  -3   39.58    1.62
   4   8   3   44.38    1.38
  -5  -8  -3   36.46    1.21
  -5  -8  -3   31.19    1.36
   5   8   3   38.37    1.16
   8  -9  -3    0.84    0.07
   8  -9  -3    0.69    0.05
   8  -9  -3    0.71    0.05
   7  -9  -3   18.71    0.72
   7  -9  -3   20.00    0.83
   7  -9  -3   18.91    0.83
   7  -9  -3   20.54    0.81
   6  -9  -3   44.18    1.64
   6  -9  -3   40.12    1.73
   6  -9  -3   42.14    1.68
   6  -9  -3   39.43    1.49
   6  -9  -3   41.21    1.71
   5  -9  -3   18.79    0.67
   5  -9  -3   18.93    0.80
   5  -9  -3   18.22    0.69
   5  -9  -3   18.87    0.75
   5  -9  -3   18.35    0.78
   4  -9  -3   10.20    0.41
   4  -9  -3    9.63    0.44
   4  -9  -3    9.91    0.36
   4  -9  -3   10.06    0.43
   4  -9  -3    9.00    0.52
   3  -9  -3    8.12    0.44
   3  -9  -3    8.21    0.36
   3  -9  -3    7.90    0.37
   3  -9  -3    8.21    0.30
   2  -9  -3    0.57    0.06
   2  -9  -3    0.60    0.04
   2  -9  -3    0.67    0.07
   2  -9  -3    0.54    0.04
   2  -9  -3    0.52    0.06
   1  -9  -3   11.11    0.38
   1  -9  -3   10.69    0.60
   1  -9  -3   11.38    0.37
   0  -9  -3   44.90    1.45
   0  -9  -3   47.52    1.38
   0  -9  -3   40.52    2.31
  -1  -9  -3   15.16    0.55
  -1  -9  -3   16.30    0.51
  -1  -9  -3   15.75    0.54
   1   9   3   16.14    0.60
  -2  -9  -3    0.30    0.03
  -2  -9  -3    0.29    0.04
  -2  -9  -3    0.36    0.04
   2   9   3    0.32    0.04
   2   9   3    0.52    0.05
  -3  -9  -3    6.64    0.24
  -3  -9  -3    6.70    0.22
  -3  -9  -3    6.33    0.24
  -3  -9  -3    5.89    0.28
   3   9   3    6.84    0.24
  -4  -9  -3    6.15    0.21
  -4  -9  -3    6.35    0.23
  -4  -9  -3    5.99    0.27
   4   9   3    7.14    0.23
   8 -10  -3    1.25    0.08
   7 -10  -3   17.66    0.75
   7 -10  -3   17.80    0.74
   6 -10  -3   13.26    0.56
   6 -10  -3   13.36    0.54
   6 -10  -3   12.67    0.57
   5 -10  -3   17.03    0.69
   5 -10  -3   17.02    0.72
   5 -10  -3   17.45    0.74
   4 -10  -3    0.23    0.05
   4 -10  -3    0.29    0.05
   3 -10  -3    7.06    0.32
   3 -10  -3    6.38    0.38
   3 -10  -3    7.02    0.31
   2 -10  -3    2.19    0.09
   2 -10  -3    2.09    0.13
   2 -10  -3    2.19    0.09
   2 -10  -3    1.93    0.14
   2 -10  -3    2.01    0.12
   1 -10  -3    6.39    0.22
   1 -10  -3    6.58    0.23
   1 -10  -3    6.06    0.30
   0 -10  -3   17.18    0.55
   0 -10  -3   16.93    0.58
   0  10   3   17.33    0.65
  -1 -10  -3   30.02    0.94
  -1 -10  -3   29.79    1.00
   1  10   3   30.44    1.12
  -2 -10  -3    0.86    0.06
  -2 -10  -3    0.92    0.05
   2  10   3    0.92    0.06
  -3 -10  -3   18.98    0.59
  -3 -10  -3   18.54    0.63
   3  10   3   18.99    0.63
   7 -11  -3    8.48    0.36
   7 -11  -3    8.24    0.37
   6 -11  -3    1.82    0.11
   6 -11  -3    1.81    0.11
   5 -11  -3    8.36    0.37
   5 -11  -3    8.40    0.38
   4 -11  -3   17.51    0.74
   4 -11  -3   18.04    0.76
   3 -11  -3    2.25    0.13
   3 -11  -3    2.19    0.13
   2 -11  -3    1.63    0.08
   2 -11  -3    1.63    0.07
   1 -11  -3    2.38    0.10
   1 -11  -3    2.28    0.10
  -1  11   3    2.28    0.12
   0 -11  -3    0.10    0.02
   0 -11  -3    0.16    0.03
   0  11   3    0.16    0.04
  -1 -11  -3   12.11    0.39
  -1 -11  -3   11.90    0.41
   1  11   3   11.82    0.46
  -2 -11  -3   11.92    0.40
  -2 -11  -3   11.78    0.38
   6 -12  -3    4.21    0.20
   6 -12  -3    4.27    0.20
   5 -12  -3    0.04    0.03
   5 -12  -3    0.07    0.03
   4 -12  -3    7.51    0.33
   4 -12  -3    6.92    0.32
   2 -12  -3   16.09    0.53
  -2  12   3   17.16    0.63
   1 -12  -3   53.06    1.64
   1 -12  -3   51.69    1.72
  -1  12   3   54.75    1.95
   0 -12  -3   10.00    0.34
   0 -12  -3   10.34    0.33
   0  12   3   10.14    0.39
  -1 -12  -3    1.66    0.07
  -1 -12  -3    1.64    0.07
   1  12   3    1.50    0.08
  -4  13   3    0.50    0.04
  -3  13   3    1.66    0.08
  -2  13   3    5.23    0.21
   1 -13  -3   12.66    0.42
  -1  13   3   13.57    0.50
   0 -13   4    0.06    0.03
  -1  13  -4   31.38    1.23
   1 -13   4   34.61    1.49
   1 -13   4   34.51    1.36
  -2  13  -4   20.10    0.81
   2 -13   4   23.26    1.00
   2 -13   4   22.91    0.91
   3 -13   4    1.24    0.09
   3 -13   4    1.36    0.09
   4 -13   4    3.95    0.21
   4 -13   4    4.21    0.20
   1  12  -4   17.08    0.64
  -1 -12   4   16.82    0.56
  -1 -12   4   17.58    0.78
  -1 -12   4   16.59    0.71
   0  12  -4    4.78    0.20
   0 -12   4    4.72    0.23
   0 -12   4    4.88    0.25
   0 -12   4    4.56    0.17
  -1  12  -4    4.56    0.19
   1 -12   4    4.49    0.23
   1 -12   4    4.73    0.25
  -2  12  -4    3.95    0.17
   2 -12   4    4.20    0.22
   2 -12   4    4.43    0.23
   3 -12   4    3.47    0.20
   3 -12   4    3.40    0.19
   4 -12   4    2.53    0.13
   4 -12   4    2.75    0.16
   4 -12   4    2.81    0.15
   5 -12   4   35.75    1.64
   5 -12   4   38.30    1.49
   5 -12   4   36.39    1.45
   6 -12   4    0.67    0.06
  -3 -11   4    9.84    0.34
  -3 -11   4   10.03    0.46
   2  11  -4    3.12    0.14
  -2 -11   4    3.06    0.17
  -2 -11   4    2.98    0.16
  -2 -11   4    2.95    0.12
  -2 -11   4    2.74    0.14
   1  11  -4   37.04    1.35
  -1 -11   4   36.80    1.20
  -1 -11   4   34.86    1.42
  -1 -11   4   37.96    1.65
  -1 -11   4   37.17    1.50
   0  11  -4    5.97    0.24
   0 -11   4    5.86    0.29
   0 -11   4    6.06    0.31
   0 -11   4    5.94    0.21
   0 -11   4    5.29    0.26
  -1  11  -4    0.16    0.03
   1 -11   4    0.16    0.05
   1 -11   4    0.18    0.02
   1 -11   4    0.39    0.07
  -2  11  -4    1.57    0.09
   2 -11   4    1.68    0.12
   2 -11   4    1.73    0.13
   3 -11   4   22.94    0.97
   3 -11   4   26.02    1.12
   3 -11   4   24.13    1.02
   4 -11   4    0.28    0.04
   4 -11   4    0.29    0.06
   4 -11   4    0.28    0.06
   5 -11   4   19.34    0.81
   5 -11   4   19.12    0.89
   5 -11   4   19.84    0.79
   6 -11   4    8.39    0.37
   6 -11   4    8.27    0.36
  -4 -10   4    0.76    0.07
   3  10  -4    0.99    0.06
   3  10  -4    1.07    0.07
  -3 -10   4    1.01    0.07
  -3 -10   4    0.99    0.06
   2  10  -4   14.94    0.56
  -2 -10   4   14.69    0.59
  -2 -10   4   14.43    0.50
   1  10  -4    1.20    0.08
  -1 -10   4    1.18    0.06
  -1 -10   4    1.30    0.11
  -1 -10   4    1.11    0.08
  -1 -10   4    1.26    0.07
   0  10  -4   46.99    1.73
   0 -10   4   47.52    2.11
   0 -10   4   45.65    1.82
   0 -10   4   48.32    1.54
   0 -10   4   47.65    1.46
   0 -10   4   47.04    1.92
  -1  10  -4   59.75    2.14
   1 -10   4   54.27    2.25
   1 -10   4   58.76    2.37
   1 -10   4   58.79    1.90
   1 -10   4   61.43    2.61
  -2  10  -4    3.38    0.15
   2 -10   4    3.47    0.20
   2 -10   4    3.33    0.19
   2 -10   4    3.20    0.16
   3 -10   4    4.45    0.24
   3 -10   4    4.12    0.20
   3 -10   4    4.04    0.22
   4 -10   4    1.55    0.12
   4 -10   4    1.42    0.10
   4 -10   4    1.58    0.10
   4 -10   4    1.60    0.12
   5 -10   4    0.13    0.05
   5 -10   4    0.14    0.05
   5 -10   4    0.21    0.04
   5 -10   4    0.13    0.03
   6 -10   4   12.92    0.54
   6 -10   4   12.69    0.55
   7 -10   4   16.98    0.69
   7 -10   4   16.82    0.70
   4   9  -4   23.77    0.85
   4   9  -4   23.32    0.75
  -4  -9   4   22.79    0.75
  -4  -9   4   20.59    0.77
  -4  -9   4   22.38    0.88
   3   9  -4    0.51    0.05
   3   9  -4    0.55    0.06
  -3  -9   4    0.48    0.04
  -3  -9   4    0.55    0.05
  -3  -9   4    0.57    0.06
   2   9  -4    5.28    0.22
  -2  -9   4    5.27    0.23
  -2  -9   4    5.17    0.19
  -2  -9   4    5.24    0.18
  -2  -9   4    4.65    0.19
   1   9  -4    0.10    0.03
  -1  -9   4    0.06    0.03
  -1  -9   4    0.03    0.02
  -1  -9   4    0.01    0.03
  -1  -9   4    0.07    0.02
   0   9  -4    2.01    0.10
   0  -9   4    2.00    0.09
   0  -9   4    2.00    0.14
   0  -9   4    1.91    0.11
   0  -9   4    2.06    0.09
   0  -9   4    1.90    0.15
  -1   9  -4   15.25    0.57
   1  -9   4   15.48    0.71
   1  -9   4   15.42    0.66
   1  -9   4   14.74    0.82
   1  -9   4   15.99    0.49
   1  -9   4   14.05    0.73
   1  -9   4   14.84    0.61
   1  -9   4   16.09    0.51
  -2   9  -4   55.96    2.02
   2  -9   4   53.01    2.57
   2  -9   4   52.05    2.12
   2  -9   4   55.15    1.79
   2  -9   4   57.42    2.47
   2  -9   4   59.25    2.24
   2  -9   4   54.66    2.88
   2  -9   4   55.43    2.17
   3  -9   4   10.52    0.44
   3  -9   4   10.69    0.50
   3  -9   4   10.74    0.47
   3  -9   4    9.63    0.56
   4  -9   4   65.59    2.67
   4  -9   4   65.16    3.05
   4  -9   4   67.68    2.95
   4  -9   4   67.58    2.61
   5  -9   4    1.44    0.10
   5  -9   4    1.47    0.12
   5  -9   4    1.39    0.08
   5  -9   4    1.34    0.11
   6  -9   4    4.89    0.24
   6  -9   4    4.92    0.25
   6  -9   4    5.15    0.24
   7  -9   4   38.25    1.49
   7  -9   4   36.74    1.51
   5   8  -4    1.19    0.06
   5   8  -4    1.13    0.07
   5   8  -4    1.21    0.06
  -5  -8   4    1.13    0.07
  -5  -8   4    1.24    0.06
   4   8  -4   40.36    1.45
   4   8  -4   39.39    1.29
  -4  -8   4   38.80    1.51
  -4  -8   4   39.24    1.34
  -4  -8   4   37.83    1.29
   3   8  -4   19.50    0.67
   3   8  -4   19.89    0.75
  -3  -8   4   20.33    0.69
  -3  -8   4   19.30    0.62
  -3  -8   4   19.33    0.67
  -3  -8   4   19.99    0.78
   2   8  -4    2.16    0.11
  -2  -8   4    2.01    0.09
  -2  -8   4    2.11    0.10
  -2  -8   4    2.31    0.12
  -2  -8   4    2.05    0.09
   1   8  -4   31.66    1.15
  -1  -8   4   31.15    0.97
  -1  -8   4   29.05    1.06
  -1  -8   4   32.13    1.03
  -1  -8   4   29.98    1.65
  -1  -8   4   32.91    1.21
   0   8  -4    1.38    0.08
   0  -8   4    1.44    0.07
   0  -8   4    1.54    0.09
   0  -8   4    1.48    0.07
   0  -8   4    1.42    0.12
   0  -8   4    1.52    0.10
  -1   8  -4    0.07    0.02
   1  -8   4    0.03    0.02
   1  -8   4    0.05    0.03
   1  -8   4    0.05    0.03
   1  -8   4    0.01    0.02
   1  -8   4    0.04    0.02
   1  -8   4    0.03    0.01
   1  -8   4    0.04    0.03
  -2   8  -4   75.81    2.88
   2  -8   4   79.44    3.51
   2  -8   4   80.28    3.10
   2  -8   4   83.35    3.18
   2  -8   4   84.43    4.12
   2  -8   4   74.42    3.03
   2  -8   4   80.52    3.67
   2  -8   4   77.18    2.56
   3  -8   4    4.53    0.25
   3  -8   4    4.49    0.24
   3  -8   4    4.29    0.22
   3  -8   4    4.43    0.24
   3  -8   4    4.52    0.21
   3  -8   4    4.49    0.23
   4  -8   4    1.62    0.12
   4  -8   4    1.82    0.12
   4  -8   4    1.84    0.11
   4  -8   4    2.02    0.13
   4  -8   4    1.76    0.10
   5  -8   4    2.87    0.14
   5  -8   4    2.66    0.14
   5  -8   4    2.87    0.15
   5  -8   4    2.85    0.18
   5  -8   4    2.89    0.17
   5  -8   4    2.86    0.15
   6  -8   4   21.99    0.88
   6  -8   4   22.54    0.99
   6  -8   4   22.07    0.89
   6  -8   4   20.22    0.84
   6  -8   4   20.03    0.89
   6  -8   4   22.17    0.90
   7  -8   4    9.02    0.39
   7  -8   4    8.78    0.38
   7  -8   4    8.69    0.37
   7  -8   4    8.67    0.39
   6   7  -4    4.30    0.15
  -6  -7   4    4.15    0.18
  -6  -7   4    4.28    0.16
   5   7  -4    1.55    0.09
   5   7  -4    1.38    0.07
   5   7  -4    1.36    0.08
  -5  -7   4    1.39    0.09
  -5  -7   4    1.42    0.07
   4   7  -4    0.30    0.04
   4   7  -4    0.43    0.05
  -4  -7   4    0.37    0.05
  -4  -7   4    0.44    0.04
   3   7  -4   37.39    1.41
   3   7  -4   38.01    1.26
  -3  -7   4   36.80    1.26
  -3  -7   4   39.78    1.31
  -3  -7   4   40.87    1.48
  -3  -7   4   36.26    1.18
   2   7  -4    0.70    0.05
  -2  -7   4    0.60    0.04
  -2  -7   4    0.60    0.05
  -2  -7   4    0.59    0.04
  -2  -7   4    0.66    0.06
   1   7  -4   12.03    0.46
  -1  -7   4   12.38    0.48
  -1  -7   4   12.03    0.58
  -1  -7   4   11.95    0.39
  -1  -7   4   11.47    0.42
  -1  -7   4   11.90    0.41
  -1  -7   4   12.18    0.66
   0   7  -4   26.47    1.00
   0  -7   4   29.30    1.28
   0  -7   4   29.61    1.44
   0  -7   4   26.83    0.84
   0  -7   4   24.59    1.07
   0  -7   4   26.68    0.89
   0  -7   4   26.82    1.05
   1  -7   4    0.18    0.04
   1  -7   4    0.18    0.03
   1  -7   4    0.18    0.02
   1  -7   4    0.17    0.04
   1  -7   4    0.21    0.03
   1  -7   4    0.19    0.03
   1  -7   4    0.19    0.02
   2  -7   4    1.99    0.12
   2  -7   4    1.79    0.12
   2  -7   4    2.07    0.13
   2  -7   4    1.77    0.10
   2  -7   4    1.80    0.12
   2  -7   4    2.16    0.10
   3  -7   4   28.90    1.36
   3  -7   4   28.70    1.33
   3  -7   4   26.59    1.12
   3  -7   4   29.80    1.15
   3  -7   4   30.41    1.51
   3  -7   4   28.70    1.30
   3  -7   4   29.72    1.19
   4  -7   4   11.72    0.53
   4  -7   4   11.73    0.48
   4  -7   4   11.60    0.49
   4  -7   4   11.06    0.56
   4  -7   4   10.39    0.46
   4  -7   4   11.81    0.50
   4  -7   4   11.83    0.55
   4  -7   4   11.35    0.49
   5  -7   4   44.79    1.90
   5  -7   4   50.73    1.96
   5  -7   4   51.26    2.07
   5  -7   4   51.23    2.00
   5  -7   4   50.60    2.22
   5  -7   4   51.12    2.01
   5  -7   4   48.28    2.03
   6  -7   4   60.80    2.57
   6  -7   4   63.91    2.54
   6  -7   4   66.65    2.53
   6  -7   4   58.08    2.41
   6  -7   4   66.44    2.49
   7  -7   4    0.70    0.06
   7  -7   4    0.54    0.06
   7  -7   4    0.53    0.06
   7  -7   4    0.52    0.07
   8  -7   4    0.02    0.03
   8  -7   4    0.04    0.03
   6   6  -4    4.40    0.16
   6   6  -4    4.20    0.18
  -6  -6   4    4.22    0.19
  -6  -6   4    4.37    0.17
   5   6  -4   16.73    0.65
   5   6  -4   16.62    0.62
   5   6  -4   16.70    0.57
  -5  -6   4   17.18    0.59
  -5  -6   4   16.55    0.67
   4   6  -4    8.86    0.35
   4   6  -4    8.39    0.31
   4   6  -4    9.02    0.37
  -4  -6   4    8.47    0.36
  -4  -6   4    8.83    0.32
   3   6  -4    3.31    0.15
   3   6  -4    3.21    0.13
   3   6  -4    3.32    0.15
  -3  -6   4    3.22    0.15
  -3  -6   4    2.97    0.13
  -3  -6   4    3.27    0.13
  -3  -6   4    2.87    0.12
   2   6  -4    3.25    0.13
   2   6  -4    2.69    0.12
  -2  -6   4    2.84    0.16
  -2  -6   4    3.12    0.14
  -2  -6   4    2.90    0.12
  -2  -6   4    2.84    0.12
  -2  -6   4    2.90    0.11
   1   6  -4    0.65    0.05
  -1  -6   4    0.81    0.08
  -1  -6   4    0.70    0.06
  -1  -6   4    0.70    0.05
  -1  -6   4    0.66    0.04
   0  -6   4   10.25    0.50
   0  -6   4   10.38    0.56
   1  -6   4   45.60    2.13
   1  -6   4   46.44    2.39
   2  -6   4    2.43    0.13
   2  -6   4    2.40    0.14
   2  -6   4    2.05    0.11
   3  -6   4    8.11    0.37
   3  -6   4    7.22    0.33
   3  -6   4    7.18    0.32
   3  -6   4    7.30    0.33
   3  -6   4    8.06    0.40
   3  -6   4    7.18    0.32
   4  -6   4    0.33    0.04
   4  -6   4    0.32    0.04
   4  -6   4    0.31    0.04
   4  -6   4    0.30    0.04
   4  -6   4    0.29    0.04
   4  -6   4    0.27    0.03
   4  -6   4    0.27    0.04
   4  -6   4    0.43    0.06
   5  -6   4    2.58    0.15
   5  -6   4    2.63    0.14
   5  -6   4    2.44    0.13
   5  -6   4    2.42    0.13
   5  -6   4    2.60    0.14
   5  -6   4    2.71    0.13
   6  -6   4    0.23    0.04
   6  -6   4    0.19    0.04
   6  -6   4    0.16    0.04
   6  -6   4    0.31    0.05
   6  -6   4    0.12    0.03
   6  -6   4    0.19    0.04
   7  -6   4    7.80    0.33
   7  -6   4    7.13    0.32
   7  -6   4    7.03    0.32
   8  -6   4    2.16    0.12
   8  -6   4    2.10    0.11
   7   5  -4    1.41    0.07
  -7  -5   4    1.47    0.07
  -7  -5   4    1.40    0.08
   6   5  -4    2.81    0.11
   6   5  -4    2.72    0.13
   6   5  -4    2.53    0.13
  -6  -5   4    2.78    0.14
  -6  -5   4    2.95    0.12
   5   5  -4   29.36    1.14
   5   5  -4   28.91    0.96
   5   5  -4   27.91    1.08
  -5  -5   4   28.13    1.12
  -5  -5   4   29.71    1.00
   4   5  -4   31.56    1.05
   4   5  -4   33.25    1.25
   4   5  -4   32.50    1.18
   4   5  -4   29.30    1.68
  -4  -5   4   31.42    1.09
  -4  -5   4   32.55    1.23
   3   5  -4    4.01    0.18
   3   5  -4    3.86    0.15
   3   5  -4    3.91    0.25
   3   5  -4    3.94    0.17
  -3  -5   4    3.85    0.16
  -3  -5   4    4.16    0.18
   2   5  -4    6.71    0.28
  -2  -5   4    6.64    0.25
  -2  -5   4    7.09    0.39
  -2  -5   4    7.00    0.28
  -1  -5   4   10.71    0.58
   0  -5   4    0.03    0.02
   0  -5   4    0.06    0.02
   1  -5   4  141.51    7.33
   1  -5   4  141.89    6.55
   2  -5   4   23.93    1.25
   3  -5   4    0.23    0.03
   4  -5   4   30.32    1.39
   4  -5   4   30.04    1.27
   4  -5   4   31.15    1.23
   4  -5   4   33.74    1.30
   4  -5   4   29.85    1.19
   4  -5   4   31.72    1.45
   4  -5   4   30.07    1.25
   4  -5   4   31.01    1.25
   5  -5   4    0.54    0.05
   5  -5   4    0.57    0.06
   5  -5   4    0.48    0.06
   5  -5   4    0.50    0.05
   5  -5   4    0.51    0.05
   5  -5   4    0.53    0.05
   6  -5   4    5.42    0.25
   6  -5   4    5.23    0.24
   6  -5   4    4.96    0.25
   6  -5   4    5.37    0.24
   6  -5   4    5.13    0.24
   7  -5   4   20.75    0.86
   7  -5   4   22.54    0.90
   8  -5   4   10.00    0.41
   8  -5   4    9.59    0.40
   8  -5   4    9.10    0.45
   7   4  -4    2.61    0.10
   7   4  -4    2.94    0.13
  -7  -4   4    2.74    0.13
  -7  -4   4    2.82    0.12
   6   4  -4    0.36    0.04
   6   4  -4    0.40    0.05
   6   4  -4    0.41    0.05
   6   4  -4    0.34    0.05
  -6  -4   4    0.41    0.05
  -6  -4   4    0.38    0.05
   5   4  -4   31.06    1.17
   5   4  -4   29.28    1.10
   5   4  -4   30.01    1.07
   5   4  -4   29.88    0.98
   5   4  -4   25.80    1.56
  -5  -4   4   30.33    1.15
  -5  -4   4   30.16    1.02
   4   4  -4   47.81    1.82
   4   4  -4   46.70    2.45
   4   4  -4   45.90    1.53
   4   4  -4   45.39    1.71
  -4  -4   4   46.73    1.79
  -4  -4   4   47.71    1.59
   3   4  -4   47.28    1.82
   3   4  -4   50.54    1.93
   3   4  -4   53.00    2.60
  -3  -4   4   48.98    1.69
  -3  -4   4   49.57    1.91
   2   4  -4    2.38    0.16
  -2  -4   4    2.48    0.16
   1   4  -4   12.91    0.71
  -1  -4   4   13.72    0.71
   0  -4   4    2.51    0.15
   1  -4   4    1.42    0.08
   1  -4   4    1.37    0.09
   2  -4   4  211.04    9.70
   2  -4   4  208.09   10.83
   3  -4   4  103.32    4.85
   3  -4   4  106.81    5.43
   4  -4   4    8.96    0.44
   4  -4   4   10.34    0.40
   4  -4   4    9.06    0.39
   4  -4   4    8.81    0.37
   4  -4   4    8.94    0.38
   5  -4   4   45.10    1.64
   5  -4   4   48.32    1.87
   5  -4   4   44.62    1.87
   5  -4   4   49.32    1.94
   5  -4   4   46.96    1.79
   5  -4   4   44.72    1.83
   5  -4   4   47.06    1.90
   6  -4   4    0.50    0.06
   6  -4   4    0.54    0.05
   6  -4   4    0.54    0.03
   6  -4   4    0.60    0.06
   6  -4   4    0.42    0.05
   7  -4   4    4.97    0.23
   7  -4   4    4.52    0.22
   8  -4   4   30.75    1.20
   8  -4   4   28.11    1.14
   7   3  -4    0.87    0.06
   7   3  -4    0.78    0.05
  -7  -3   4    0.76    0.05
  -7  -3   4    0.88    0.06
   6   3  -4    0.54    0.06
   6   3  -4    0.52    0.05
   6   3  -4    0.55    0.04
   6   3  -4    0.52    0.05
   6   3  -4    0.58    0.06
  -6  -3   4    0.52    0.05
  -6  -3   4    0.56    0.06
   5   3  -4   10.87    0.40
   5   3  -4   10.35    0.40
   5   3  -4   10.37    0.42
   5   3  -4   10.64    0.37
   5   3  -4   10.97    0.44
   5   3  -4   10.38    0.59
  -5  -3   4   10.56    0.38
  -5  -3   4   10.67    0.43
   4   3  -4   14.37    0.57
   4   3  -4   14.72    0.50
   4   3  -4   15.55    0.60
   4   3  -4   15.67    0.81
  -4  -3   4   14.57    0.52
  -4  -3   4   14.76    0.59
   3   3  -4  135.24    5.49
   3   3  -4  149.26    7.40
   2   3  -4   49.71    2.57
  -2  -3   4   49.49    2.58
   1   3  -4    4.40    0.25
  -1  -3   4    4.70    0.26
   0   3  -4   75.60    4.16
   0  -3   4   85.57    4.16
   1  -3   4   13.99    0.75
   1  -3   4   14.58    0.67
   2  -3   4    0.64    0.05
   2  -3   4    0.74    0.05
   3  -3   4   23.20    1.20
   3  -3   4   22.97    1.07
   4  -3   4    5.26    0.23
   4  -3   4    5.09    0.27
   4  -3   4    4.71    0.21
   5  -3   4    3.74    0.19
   5  -3   4    4.18    0.20
   5  -3   4    3.98    0.23
   5  -3   4    4.75    0.20
   5  -3   4    3.96    0.19
   5  -3   4    4.10    0.16
   6  -3   4   64.99    2.60
   6  -3   4   67.95    2.40
   6  -3   4   70.82    2.72
   7  -3   4    0.03    0.01
   7  -3   4    0.04    0.03
   7  -3   4    0.00    0.03
   8  -3   4    9.77    0.41
   8  -3   4    9.07    0.39
   8   2  -4    5.07    0.20
   8   2  -4    5.56    0.22
   7   2  -4    6.03    0.24
   7   2  -4    6.10    0.25
   7   2  -4    6.04    0.26
  -7  -2   4    5.86    0.26
   6   2  -4    0.33    0.05
   6   2  -4    0.25    0.04
   6   2  -4    0.22    0.03
   6   2  -4    0.35    0.04
   6   2  -4    0.21    0.05
   6   2  -4    0.20    0.03
  -6  -2   4    0.28    0.04
   5   2  -4    9.02    0.37
   5   2  -4    8.76    0.35
   5   2  -4    9.04    0.31
   5   2  -4    8.78    0.49
   5   2  -4    8.67    0.33
   5   2  -4    9.18    0.34
  -5  -2   4    8.47    0.32
  -5  -2   4    8.71    0.36
   4   2  -4   29.69    1.08
   4   2  -4   32.58    1.58
  -4  -2   4   28.18    1.16
   3   2  -4    8.38    0.46
   2   2  -4   10.98    0.58
  -2  -2   4   10.93    0.59
   1   2  -4    1.79    0.10
  -1  -2   4    1.59    0.11
   0   2  -4   11.10    0.60
   0  -2   4   11.55    0.60
   1  -2   4  153.07    8.29
   1  -2   4  166.92    7.40
   2  -2   4   16.14    0.84
   2  -2   4   15.94    0.75
   3  -2   4    1.91    0.10
   3  -2   4    1.81    0.11
   4  -2   4   29.29    1.49
   4  -2   4   26.49    1.10
   4  -2   4   29.91    1.19
   5  -2   4    4.37    0.17
   5  -2   4    4.47    0.20
   5  -2   4    4.10    0.19
   5  -2   4    4.54    0.21
   5  -2   4    4.40    0.25
   5  -2   4    4.56    0.21
   6  -2   4   12.89    0.50
   6  -2   4   10.40    0.62
   6  -2   4   12.09    0.43
   6  -2   4   11.40    0.48
   6  -2   4   11.47    0.48
   7  -2   4   37.07    1.55
   7  -2   4   41.68    1.41
   7  -2   4   37.23    1.53
   7  -2   4   42.15    1.60
   8  -2   4    3.05    0.12
   8  -2   4    2.88    0.15
   8  -2   4    3.00    0.15
   8   1  -4    4.05    0.17
   8   1  -4    3.91    0.16
   7   1  -4   16.41    0.61
   7   1  -4   16.12    0.66
   7   1  -4   16.36    0.60
   6   1  -4    3.77    0.17
   6   1  -4    3.61    0.15
   6   1  -4    3.47    0.22
   6   1  -4    3.31    0.16
   6   1  -4    3.79    0.16
   6   1  -4    3.52    0.13
  -6  -1   4    3.45    0.16
   5   1  -4   30.57    1.00
   5   1  -4   31.19    1.20
   5   1  -4   32.20    1.11
   5   1  -4   31.00    1.10
   5   1  -4   29.11    1.14
   5   1  -4   31.57    1.61
  -5  -1   4   29.13    1.18
   4   1  -4  355.60   13.16
   4   1  -4  369.07   14.32
   4   1  -4  389.07   19.22
   3   1  -4    1.85    0.12
   2   1  -4    4.08    0.22
  -2  -1   4    3.88    0.22
   1   1  -4  153.61    7.89
  -1  -1   4  151.09    7.90
   0   1  -4    2.94    0.16
   0  -1   4    3.02    0.17
   1  -1   4  140.67    7.29
   2  -1   4  132.78    6.77
   2  -1   4  128.41    6.02
   3  -1   4    3.11    0.18
   4  -1   4   20.71    0.80
   4  -1   4   23.63    1.17
   4  -1   4   22.74    0.94
   5  -1   4    1.36    0.09
   5  -1   4    1.50    0.10
   5  -1   4    1.33    0.08
   5  -1   4    1.41    0.07
   6  -1   4    0.01    0.02
   6  -1   4    0.03    0.03
   6  -1   4    0.05    0.03
   6  -1   4    0.03    0.02
   6  -1   4    0.02    0.03
   7  -1   4   31.00    1.32
   7  -1   4   35.81    1.22
   7  -1   4   35.69    1.38
   7  -1   4   33.65    1.34
   8  -1   4    5.06    0.23
   8  -1   4    4.72    0.22
   8  -1   4    4.63    0.22
   8  -1   4    5.21    0.19
   8   0  -4    1.44    0.07
   8   0  -4    1.49    0.09
   7   0  -4    4.59    0.19
   7   0  -4    4.57    0.21
   7   0  -4    4.78    0.20
   6   0  -4    7.65    0.29
   6   0  -4    6.87    0.25
   6   0  -4    7.68    0.28
   6   0  -4    7.17    0.30
   6   0  -4    7.49    0.42
   6   0  -4    7.56    0.31
   5   0  -4   16.25    0.57
   5   0  -4   15.12    0.61
   5   0  -4   14.89    0.51
   5   0  -4   15.73    0.56
   5   0  -4   13.79    0.58
   5   0  -4   16.24    0.82
   5   0  -4   15.31    0.66
   4   0  -4  108.59    5.62
   3   0  -4   13.83    0.73
   2   0  -4   63.78    3.31
   1   0  -4   55.88    2.90
  -1   0   4   56.02    2.89
   0   0  -4    0.47    0.04
   0   0   4    0.50    0.05
   1   0   4    2.03    0.12
   2   0   4   38.95    2.02
   3   0   4   59.63    3.08
   4   0   4   12.35    0.45
   4   0   4   12.37    0.50
   4   0   4   12.52    0.66
   5   0   4   52.48    1.75
   5   0   4   49.73    2.56
   5   0   4   44.08    1.59
   5   0   4   50.39    1.92
   6   0   4    4.32    0.17
   6   0   4    4.00    0.25
   6   0   4    3.97    0.20
   6   0   4    4.45    0.20
   7   0   4    0.52    0.06
   7   0   4    0.63    0.06
   7   0   4    0.55    0.06
   7   0   4    0.56    0.05
  -8   0  -4    4.90    0.23
   8   0   4    5.66    0.24
   8   0   4    5.34    0.23
   8   0   4    5.62    0.21
   8   0   4    5.15    0.23
   9  -1  -4   16.01    0.57
   8  -1  -4   10.16    0.39
   8  -1  -4   10.08    0.37
   7  -1  -4    0.43    0.05
   7  -1  -4    0.52    0.05
   7  -1  -4    0.47    0.04
   6  -1  -4   17.07    0.88
   6  -1  -4   17.12    0.70
   6  -1  -4   16.35    0.71
   6  -1  -4   15.49    0.63
   6  -1  -4   16.68    0.66
   6  -1  -4   17.11    0.60
   6  -1  -4   16.05    0.65
   5  -1  -4    0.63    0.05
   5  -1  -4    0.67    0.05
   5  -1  -4    0.61    0.04
   5  -1  -4    0.57    0.04
   5  -1  -4    0.53    0.04
   5  -1  -4    0.58    0.05
   5  -1  -4    0.48    0.05
   4  -1  -4    2.81    0.16
   3  -1  -4    8.31    0.44
   2  -1  -4    6.31    0.34
   1  -1  -4    0.13    0.03
  -1   1   4    0.10    0.03
   0  -1  -4  463.59   24.21
   0   1   4  451.28   23.60
  -1  -1  -4    0.20    0.03
   1   1   4    0.21    0.03
   2   1   4    0.29    0.04
   3   1   4   22.40    1.17
   4   1   4   43.75    1.70
   4   1   4   42.07    1.42
   4   1   4   44.01    1.55
   4   1   4   44.61    2.27
   5   1   4    5.87    0.25
   5   1   4    5.68    0.33
   5   1   4    5.55    0.20
   5   1   4    5.92    0.23
   5   1   4    5.46    0.22
   6   1   4   15.79    0.67
   6   1   4   16.91    0.61
   6   1   4   16.95    0.67
   7   1   4    3.02    0.13
   7   1   4    3.12    0.16
   7   1   4    2.92    0.15
   7   1   4    2.97    0.15
  -8  -1  -4    0.32    0.04
   8   1   4    0.38    0.04
   8   1   4    0.34    0.04
   8   1   4    0.35    0.03
   9  -2  -4    0.04    0.02
   9  -2  -4    0.04    0.01
   8  -2  -4   14.02    0.51
   8  -2  -4   14.15    0.53
   7  -2  -4   16.36    0.63
   7  -2  -4   15.09    0.64
   7  -2  -4   16.75    0.69
   7  -2  -4   17.44    0.60
   7  -2  -4   13.90    0.84
   7  -2  -4   16.42    0.58
   6  -2  -4    5.73    0.24
   6  -2  -4    4.79    0.21
   6  -2  -4    4.53    0.21
   6  -2  -4    4.36    0.21
   6  -2  -4    4.82    0.27
   6  -2  -4    5.04    0.19
   6  -2  -4    4.79    0.20
   6  -2  -4    5.00    0.23
   5  -2  -4   20.97    0.73
   5  -2  -4   21.47    0.87
   5  -2  -4   20.72    0.85
   5  -2  -4   18.63    0.76
   5  -2  -4   19.87    0.79
   5  -2  -4   18.53    0.80
   5  -2  -4   22.21    1.07
   4  -2  -4    2.50    0.14
   3  -2  -4    1.11    0.07
   2  -2  -4   87.92    4.56
   1  -2  -4    7.50    0.40
   0  -2  -4   62.08    3.20
   0   2   4   61.83    3.20
  -1  -2  -4   87.82    4.59
   1   2   4   89.57    4.60
   2   2   4   15.85    0.84
   3   2   4   56.29    2.92
   4   2   4    9.83    0.37
   4   2   4   10.26    0.54
   4   2   4    9.68    0.34
   4   2   4    9.91    0.41
   5   2   4    1.20    0.08
   5   2   4    1.22    0.07
   5   2   4    1.16    0.07
   5   2   4    1.03    0.09
   5   2   4    1.21    0.06
   6   2   4   14.49    0.56
   6   2   4   12.65    0.55
   6   2   4   12.88    0.45
   6   2   4   13.73    0.50
  -7  -2  -4   24.46    0.94
   7   2   4   23.72    0.87
   7   2   4   23.82    0.95
   7   2   4   23.37    0.94
   7   2   4   24.34    0.98
   9  -3  -4    0.42    0.05
   8  -3  -4    0.54    0.04
   8  -3  -4    0.47    0.04
   8  -3  -4    0.54    0.06
   8  -3  -4    0.49    0.05
   7  -3  -4    5.33    0.20
   7  -3  -4    5.20    0.23
   7  -3  -4    5.37    0.23
   7  -3  -4    5.22    0.25
   7  -3  -4    5.07    0.25
   6  -3  -4    0.84    0.06
   6  -3  -4    0.79    0.06
   6  -3  -4    0.80    0.06
   6  -3  -4    0.86    0.07
   6  -3  -4    0.79    0.04
   6  -3  -4    0.86    0.06
   6  -3  -4    0.86    0.07
   5  -3  -4   54.74    1.92
   5  -3  -4   52.83    1.89
   5  -3  -4   52.33    2.18
   5  -3  -4   50.37    1.96
   5  -3  -4   54.52    2.23
   5  -3  -4   56.62    2.77
   5  -3  -4   54.02    2.04
   4  -3  -4   57.60    2.97
   3  -3  -4    8.38    0.44
   2  -3  -4    1.13    0.07
   1  -3  -4  274.36   14.17
   0  -3  -4   29.98    1.55
   0   3   4   29.70    1.55
  -1  -3  -4   13.19    0.70
   1   3   4   13.53    0.71
   2   3   4  130.33    6.74
  -3  -3  -4    1.98    0.09
   3   3   4    2.09    0.11
   3   3   4    2.20    0.14
  -4  -3  -4   25.46    0.88
   4   3   4   26.27    1.01
   4   3   4   25.36    0.84
   4   3   4   24.63    0.92
   4   3   4   25.60    1.35
  -5  -3  -4    6.17    0.24
   5   3   4    5.63    0.35
   5   3   4    6.29    0.27
   5   3   4    6.18    0.24
   5   3   4    6.22    0.22
   5   3   4    6.00    0.25
  -6  -3  -4    2.48    0.12
   6   3   4    2.64    0.14
   6   3   4    2.50    0.12
   6   3   4    2.57    0.10
   6   3   4    2.43    0.11
   6   3   4    2.36    0.13
  -7  -3  -4   13.82    0.55
   7   3   4   13.45    0.55
   7   3   4   13.05    0.50
   7   3   4   13.31    0.54
   7   3   4   14.05    0.56
   9  -4  -4    9.79    0.36
   9  -4  -4    8.98    0.41
   8  -4  -4    0.35    0.04
   8  -4  -4    0.37    0.05
   8  -4  -4    0.35    0.05
   8  -4  -4    0.35    0.03
   7  -4  -4    5.62    0.21
   7  -4  -4    5.50    0.24
   7  -4  -4    5.54    0.27
   7  -4  -4    5.68    0.24
   7  -4  -4    5.89    0.27
   6  -4  -4   11.84    0.48
   6  -4  -4   11.76    0.44
   6  -4  -4   12.58    0.53
   6  -4  -4   11.79    0.52
   6  -4  -4   12.39    0.46
   5  -4  -4   20.29    0.87
   5  -4  -4   20.93    0.81
   5  -4  -4   21.33    0.83
   5  -4  -4   21.59    0.89
   5  -4  -4   20.61    0.85
   5  -4  -4   21.21    0.76
   5  -4  -4   20.00    0.74
   5  -4  -4   21.12    1.09
   4  -4  -4   29.67    1.13
   4  -4  -4   33.58    1.64
   4  -4  -4   31.43    1.32
   3  -4  -4   39.53    2.05
   2  -4  -4    0.75    0.05
   1  -4  -4   28.50    1.48
   0  -4  -4   20.32    1.04
   0   4   4   19.59    1.05
  -1  -4  -4    0.98    0.08
   1   4   4    1.21    0.08
  -3  -4  -4   45.72    1.47
  -3  -4  -4   46.35    1.63
   3   4   4   47.61    1.56
   3   4   4   50.73    2.49
   3   4   4   48.11    1.85
  -4  -4  -4    1.67    0.09
  -4  -4  -4    1.59    0.08
   4   4   4    1.75    0.10
   4   4   4    1.61    0.08
   4   4   4    1.60    0.13
  -5  -4  -4    5.16    0.21
   5   4   4    5.22    0.24
   5   4   4    4.85    0.22
   5   4   4    5.27    0.20
  -6  -4  -4    8.71    0.36
  -6  -4  -4    8.66    0.31
   6   4   4    8.50    0.29
   6   4   4    8.29    0.35
   6   4   4    8.09    0.32
   6   4   4    7.77    0.32
   6   4   4    8.64    0.36
  -7  -4  -4    1.18    0.08
   7   4   4    1.27    0.07
   9  -5  -4    3.73    0.18
   9  -5  -4    3.94    0.16
   8  -5  -4   10.17    0.42
   8  -5  -4   10.87    0.41
   8  -5  -4   10.58    0.46
   8  -5  -4   10.50    0.47
   7  -5  -4    1.36    0.07
   7  -5  -4    1.35    0.09
   7  -5  -4    1.32    0.08
   7  -5  -4    1.42    0.10
   7  -5  -4    1.37    0.09
   6  -5  -4    6.84    0.30
   6  -5  -4    6.62    0.31
   6  -5  -4    5.89    0.28
   6  -5  -4    6.07    0.31
   6  -5  -4    6.76    0.31
   6  -5  -4    6.67    0.27
   6  -5  -4    6.76    0.24
   6  -5  -4    6.80    0.28
   5  -5  -4    1.59    0.08
   5  -5  -4    1.51    0.10
   5  -5  -4    1.49    0.09
   5  -5  -4    1.37    0.08
   5  -5  -4    1.52    0.09
   5  -5  -4    1.45    0.07
   5  -5  -4    1.60    0.10
   5  -5  -4    1.67    0.09
   5  -5  -4    1.51    0.08
   4  -5  -4   10.01    0.43
   4  -5  -4   10.21    0.39
   4  -5  -4   10.07    0.37
   4  -5  -4    9.55    0.52
   4  -5  -4    9.41    0.36
   4  -5  -4    9.60    0.40
   3  -5  -4  104.23    5.39
   2  -5  -4   48.63    2.52
   1  -5  -4   43.71    2.27
   0  -5  -4   88.20    4.56
  -1  -5  -4    3.10    0.18
   1   5   4    3.04    0.20
  -2  -5  -4    0.45    0.04
  -2  -5  -4    0.43    0.04
   2   5   4    0.38    0.04
   2   5   4    0.40    0.04
   2   5   4    0.47    0.06
  -3  -5  -4   36.54    1.23
  -3  -5  -4   35.64    1.11
   3   5   4   34.60    1.88
   3   5   4   35.12    1.18
   3   5   4   36.69    1.40
  -4  -5  -4    6.29    0.23
  -4  -5  -4    5.84    0.21
   4   5   4    6.05    0.26
   4   5   4    5.16    0.35
   4   5   4    5.90    0.22
  -5  -5  -4    3.96    0.19
  -5  -5  -4    3.95    0.17
   5   5   4    3.92    0.19
   5   5   4    4.27    0.16
  -6  -5  -4   15.55    0.60
  -6  -5  -4   15.43    0.53
   6   5   4   15.19    0.61
   6   5   4   14.23    0.60
   6   5   4   14.29    0.56
   6   5   4   15.53    0.50
   9  -6  -4    1.75    0.10
   9  -6  -4    1.79    0.09
   8  -6  -4   10.04    0.45
   8  -6  -4    9.37    0.40
   8  -6  -4   10.18    0.39
   8  -6  -4   10.55    0.45
   7  -6  -4   28.14    1.02
   7  -6  -4   28.42    1.16
   7  -6  -4   27.14    1.18
   7  -6  -4   27.51    1.08
   6  -6  -4   15.88    0.65
   6  -6  -4   15.21    0.63
   6  -6  -4   15.15    0.57
   6  -6  -4   13.31    0.62
   6  -6  -4   15.41    0.66
   6  -6  -4   14.59    0.54
   6  -6  -4   15.72    0.60
   5  -6  -4   50.95    2.19
   5  -6  -4   57.61    2.25
   5  -6  -4   55.53    2.15
   5  -6  -4   56.51    1.97
   5  -6  -4   56.02    2.29
   5  -6  -4   52.43    1.94
   5  -6  -4   53.41    2.20
   5  -6  -4   57.12    2.10
   4  -6  -4    1.42    0.08
   4  -6  -4    1.34    0.06
   4  -6  -4    1.28    0.08
   4  -6  -4    1.41    0.09
   4  -6  -4    1.38    0.09
   4  -6  -4    1.53    0.08
   4  -6  -4    1.31    0.09
   3  -6  -4   23.39    0.88
   3  -6  -4   25.28    1.29
   3  -6  -4   25.57    0.89
   2  -6  -4   32.30    1.14
   2  -6  -4   31.52    1.66
   1  -6  -4   80.38    4.15
   0  -6  -4   23.85    1.25
  -1  -6  -4   79.93    2.48
  -1  -6  -4   79.57    2.63
  -1  -6  -4   84.08    4.20
  -1  -6  -4   80.67    2.74
  -2  -6  -4    0.54    0.04
  -2  -6  -4    0.54    0.04
  -2  -6  -4    0.45    0.05
  -2  -6  -4    0.53    0.05
   2   6   4    0.48    0.04
  -3  -6  -4    0.06    0.02
  -3  -6  -4    0.16    0.03
  -3  -6  -4    0.00    0.02
   3   6   4    0.02    0.03
   3   6   4    0.02    0.02
  -4  -6  -4   14.25    0.46
  -4  -6  -4   14.62    0.58
  -4  -6  -4   14.33    0.51
   4   6   4   14.24    0.58
   4   6   4   14.11    0.49
  -5  -6  -4    0.80    0.06
  -5  -6  -4    0.81    0.07
   5   6   4    0.78    0.05
   5   6   4    0.79    0.07
   5   6   4    0.84    0.06
  -6  -6  -4    5.42    0.24
  -6  -6  -4    5.58    0.21
   6   6   4    5.52    0.19
   8  -7  -4    4.63    0.23
   8  -7  -4    4.93    0.21
   8  -7  -4    4.92    0.24
   7  -7  -4   66.51    2.66
   7  -7  -4   62.56    2.71
   7  -7  -4   66.06    2.33
   6  -7  -4   22.19    0.92
   6  -7  -4   22.22    0.82
   6  -7  -4   21.73    0.79
   6  -7  -4   22.14    0.94
   6  -7  -4   22.89    0.95
   6  -7  -4   22.26    0.89
   5  -7  -4   27.86    1.18
   5  -7  -4   27.02    1.13
   5  -7  -4   28.00    1.16
   5  -7  -4   26.80    0.99
   5  -7  -4   28.79    1.01
   5  -7  -4   28.23    1.11
   4  -7  -4   31.36    1.34
   4  -7  -4   31.22    1.13
   4  -7  -4   30.87    1.29
   4  -7  -4   31.94    1.26
   4  -7  -4   32.07    1.66
   4  -7  -4   33.87    1.15
   4  -7  -4   31.58    1.32
   3  -7  -4    0.04    0.03
   3  -7  -4    0.03    0.02
   3  -7  -4    0.03    0.02
   3  -7  -4    0.02    0.01
   2  -7  -4    0.21    0.03
   2  -7  -4    0.21    0.03
   2  -7  -4    0.16    0.02
   1  -7  -4   41.60    1.52
   1  -7  -4   41.74    1.32
   1  -7  -4   42.84    1.39
   1  -7  -4   45.81    2.22
  -1   7   4   41.53    1.45
   0  -7  -4    6.59    0.25
   0  -7  -4    6.95    0.24
   0  -7  -4    6.98    0.39
   0  -7  -4    7.06    0.25
   0   7   4    7.00    0.26
  -1  -7  -4   28.49    1.50
  -1  -7  -4   27.71    0.94
  -1  -7  -4   28.65    0.97
  -2  -7  -4   10.85    0.38
  -2  -7  -4   10.34    0.37
  -2  -7  -4   10.28    0.43
  -2  -7  -4   10.85    0.35
   2   7   4   10.39    0.37
  -3  -7  -4   14.77    0.61
  -3  -7  -4   15.35    0.54
  -3  -7  -4   15.24    0.49
   3   7   4   14.68    0.52
  -4  -7  -4    8.50    0.28
  -4  -7  -4    8.19    0.35
  -4  -7  -4    8.59    0.31
   4   7   4    8.34    0.30
  -5  -7  -4    1.74    0.08
  -5  -7  -4    1.57    0.09
   5   7   4    1.78    0.08
   5   7   4    1.62    0.08
   8  -8  -4    5.62    0.23
   8  -8  -4    6.00    0.27
   8  -8  -4    5.51    0.26
   7  -8  -4    0.07    0.03
   7  -8  -4    0.10    0.04
   7  -8  -4    0.12    0.03
   6  -8  -4   18.51    0.75
   6  -8  -4   18.63    0.69
   6  -8  -4   19.15    0.80
   6  -8  -4   18.40    0.80
   6  -8  -4   18.63    0.66
   6  -8  -4   18.26    0.78
   5  -8  -4    1.75    0.11
   5  -8  -4    1.83    0.12
   5  -8  -4    1.84    0.10
   5  -8  -4    1.86    0.10
   5  -8  -4    1.78    0.11
   5  -8  -4    1.73    0.08
   4  -8  -4   33.00    1.37
   4  -8  -4   31.37    1.72
   4  -8  -4   32.62    1.30
   4  -8  -4   34.66    1.19
   4  -8  -4   33.07    1.33
   4  -8  -4   32.82    1.17
   3  -8  -4   97.72    3.39
   3  -8  -4  101.18    4.17
   3  -8  -4  107.86    4.26
   3  -8  -4  109.77    5.43
   3  -8  -4  109.57    3.71
   2  -8  -4    0.48    0.05
   2  -8  -4    0.39    0.03
   2  -8  -4    0.45    0.06
   2  -8  -4    0.42    0.04
   2  -8  -4    0.47    0.04
   1  -8  -4    0.05    0.02
   1  -8  -4    0.02    0.02
   1  -8  -4    0.04    0.02
   1  -8  -4    0.10    0.02
  -1   8   4    0.02    0.02
   0  -8  -4    1.59    0.08
   0  -8  -4    1.55    0.08
   0  -8  -4    1.61    0.12
  -1  -8  -4    3.10    0.12
  -1  -8  -4    2.99    0.13
  -1  -8  -4    3.05    0.13
   1   8   4    3.01    0.14
  -2  -8  -4   50.53    1.64
  -2  -8  -4   50.69    1.55
  -2  -8  -4   51.14    1.70
   2   8   4   47.94    1.83
   2   8   4   49.18    1.64
  -3  -8  -4   29.18    1.21
  -3  -8  -4   31.56    0.98
  -3  -8  -4   31.05    1.04
  -3  -8  -4   32.34    1.08
   3   8   4   31.83    1.04
  -4  -8  -4    0.37    0.04
  -4  -8  -4    0.29    0.04
  -4  -8  -4    0.34    0.04
   4   8   4    0.38    0.04
   5   8   4    0.19    0.03
   8  -9  -4    6.18    0.25
   8  -9  -4    6.00    0.28
   8  -9  -4    6.60    0.29
   7  -9  -4    0.14    0.04
   7  -9  -4    0.04    0.03
   7  -9  -4    0.05    0.03
   7  -9  -4    0.04    0.02
   6  -9  -4   23.85    1.00
   6  -9  -4   23.51    0.86
   6  -9  -4   24.37    0.97
   6  -9  -4   22.52    1.00
   5  -9  -4    0.79    0.07
   5  -9  -4    0.72    0.05
   5  -9  -4    0.87    0.08
   5  -9  -4    0.82    0.07
   4  -9  -4    0.50    0.06
   4  -9  -4    0.59    0.07
   4  -9  -4    0.52    0.04
   4  -9  -4    0.58    0.06
   3  -9  -4   13.76    0.73
   3  -9  -4   13.78    0.50
   3  -9  -4   14.10    0.60
   3  -9  -4   13.10    0.57
   2  -9  -4   37.17    1.53
   2  -9  -4   35.87    1.15
   2  -9  -4   37.72    1.94
   2  -9  -4   37.57    1.21
   1  -9  -4    2.77    0.11
   1  -9  -4    2.48    0.17
   1  -9  -4    2.71    0.11
   0  -9  -4    0.80    0.05
   0  -9  -4    0.82    0.06
   0  -9  -4    0.70    0.08
  -1  -9  -4    3.70    0.15
  -1  -9  -4    3.86    0.15
  -1  -9  -4    3.47    0.15
   1   9   4    3.79    0.17
  -2  -9  -4    0.26    0.04
  -2  -9  -4    0.24    0.03
  -2  -9  -4    0.32    0.04
   2   9   4    0.32    0.04
   2   9   4    0.26    0.04
  -3  -9  -4   15.21    0.53
  -3  -9  -4   15.51    0.49
  -3  -9  -4   14.90    0.54
   3   9   4   15.96    0.53
  -4  -9  -4   17.30    0.63
  -4  -9  -4   17.25    0.57
   4   9   4   20.35    0.61
   8 -10  -4   22.89    0.95
   7 -10  -4   11.28    0.49
   7 -10  -4   12.00    0.51
   6 -10  -4   14.46    0.64
   6 -10  -4   15.36    0.63
   5 -10  -4    0.58    0.08
   5 -10  -4    0.61    0.07
   4 -10  -4    4.40    0.22
   4 -10  -4    3.89    0.20
   3 -10  -4    1.06    0.09
   2 -10  -4   19.02    0.61
   2 -10  -4   19.32    0.64
   2 -10  -4   19.46    0.82
   1 -10  -4    9.54    0.32
   1 -10  -4    8.97    0.42
   1 -10  -4    9.52    0.33
   0 -10  -4    6.17    0.23
   0 -10  -4    6.29    0.22
   0  10   4    6.01    0.25
  -1 -10  -4   26.36    0.89
  -1 -10  -4   27.24    0.84
   1  10   4   26.51    0.99
  -2 -10  -4    2.31    0.10
  -2 -10  -4    2.32    0.10
   2  10   4    2.18    0.11
  -3 -10  -4    0.15    0.02
  -3 -10  -4    0.14    0.03
   3  10   4    0.15    0.03
   7 -11  -4   12.80    0.55
   6 -11  -4    9.80    0.43
   6 -11  -4    9.43    0.41
   5 -11  -4    7.41    0.34
   5 -11  -4    6.99    0.32
   4 -11  -4   14.84    0.64
   3 -11  -4    0.21    0.05
   2 -11  -4   10.90    0.49
   2 -11  -4   11.30    0.38
   2 -11  -4   11.28    0.37
   1 -11  -4   40.19    1.31
   1 -11  -4   39.91    1.25
  -1  11   4   40.41    1.48
   0 -11  -4    5.41    0.20
   0 -11  -4    5.38    0.19
   0  11   4    5.47    0.23
  -1 -11  -4   13.62    0.46
  -1 -11  -4   13.84    0.44
   1  11   4   13.21    0.51
  -2 -11  -4   15.82    0.50
  -2 -11  -4   15.49    0.52
   6 -12  -4   14.10    0.60
   5 -12  -4    1.11    0.08
   4 -12  -4   15.24    0.65
   3 -12  -4   25.58    1.07
   2 -12  -4    0.92    0.06
  -2  12   4    1.06    0.07
   1 -12  -4    0.84    0.05
   1 -12  -4    0.89    0.05
  -1  12   4    0.96    0.07
   0 -12  -4    5.86    0.20
   0 -12  -4    5.97    0.21
   0  12   4    5.90    0.24
  -1 -12  -4    0.05    0.02
  -1 -12  -4    0.11    0.02
  -4  13   4    0.06    0.02
  -3  13   4   35.95    1.32
  -2  13   4   27.15    1.00
   1 -13  -4    0.19    0.02
  -1  13   4    0.25    0.03
   1 -13   5    0.66    0.07
   1 -13   5    0.65    0.06
   2 -13   5    3.05    0.16
   2 -13   5    3.15    0.17
   3 -13   5    0.09    0.03
   3 -13   5    0.09    0.04
   4 -13   5    3.07    0.17
   4 -13   5    3.25    0.16
   1  12  -5    0.77    0.05
  -1 -12   5    0.82    0.08
  -1 -12   5    0.77    0.07
  -1 -12   5    0.77    0.04
   0  12  -5    3.88    0.17
   0 -12   5    3.68    0.14
   0 -12   5    4.07    0.20
   0 -12   5    3.97    0.21
  -1  12  -5    0.58    0.05
   1 -12   5    0.55    0.08
   1 -12   5    0.58    0.07
   2 -12   5   15.77    0.67
   2 -12   5   16.04    0.74
   3 -12   5   13.09    0.57
   3 -12   5   13.73    0.63
   4 -12   5    0.90    0.08
   4 -12   5    0.89    0.07
   4 -12   5    1.00    0.08
   5 -12   5    0.14    0.03
  -3 -11   5   31.36    1.38
  -3 -11   5   30.84    1.02
   2  11  -5   14.69    0.55
  -2 -11   5   14.03    0.58
  -2 -11   5   14.62    0.61
  -2 -11   5   14.78    0.67
  -2 -11   5   14.49    0.49
   1  11  -5    3.64    0.16
  -1 -11   5    3.45    0.17
  -1 -11   5    3.68    0.21
  -1 -11   5    3.86    0.20
  -1 -11   5    3.46    0.14
   0  11  -5    0.21    0.03
   0 -11   5    0.23    0.04
   0 -11   5    0.19    0.03
   0 -11   5    0.22    0.06
   0 -11   5    0.18    0.05
  -1  11  -5    4.30    0.18
   1 -11   5    4.54    0.23
   1 -11   5    4.25    0.16
   1 -11   5    4.48    0.25
   1 -11   5    4.16    0.20
  -2  11  -5    0.28    0.04
   2 -11   5    0.26    0.05
   2 -11   5    0.31    0.06
   3 -11   5   48.49    1.95
   3 -11   5   50.40    2.21
   3 -11   5   50.08    2.01
   4 -11   5   31.25    1.23
   4 -11   5   29.91    1.26
   4 -11   5   31.13    1.39
   5 -11   5    0.28    0.05
   5 -11   5    0.30    0.05
   5 -11   5    0.25    0.04
   6 -11   5    0.75    0.07
   6 -11   5    0.81    0.07
  -4 -10   5    5.04    0.25
   3  10  -5    6.45    0.26
   3  10  -5    6.16    0.23
  -3 -10   5    6.31    0.31
  -3 -10   5    6.42    0.23
  -3 -10   5    6.23    0.27
   2  10  -5   47.92    1.76
  -2 -10   5   48.22    1.57
  -2 -10   5   47.92    1.85
  -2 -10   5   48.12    2.14
   1  10  -5   17.53    0.65
  -1 -10   5   17.13    0.80
  -1 -10   5   17.07    0.58
  -1 -10   5   17.14    0.69
   0  10  -5    4.82    0.21
   0 -10   5    4.81    0.23
   0 -10   5    5.05    0.19
   0 -10   5    5.17    0.28
   0 -10   5    5.48    0.26
  -1  10  -5   11.35    0.45
   1 -10   5   12.41    0.52
   1 -10   5   11.07    0.48
   1 -10   5   11.37    0.56
   1 -10   5   12.13    0.40
  -2  10  -5   19.21    0.74
   2 -10   5   18.59    0.78
   2 -10   5   20.65    0.92
   2 -10   5   20.88    0.84
   2 -10   5   19.96    0.80
   3 -10   5    9.21    0.40
   3 -10   5    9.20    0.42
   3 -10   5    9.79    0.46
   4 -10   5   60.15    2.65
   4 -10   5   60.14    2.35
   4 -10   5   58.61    2.40
   5 -10   5    8.56    0.39
   5 -10   5    8.73    0.38
   5 -10   5    8.83    0.42
   5 -10   5    8.71    0.43
   6 -10   5    0.85    0.08
   6 -10   5    0.76    0.07
   6 -10   5    0.86    0.06
   7 -10   5    3.37    0.16
   7 -10   5    3.32    0.16
   4   9  -5    0.13    0.02
   4   9  -5    0.26    0.04
   4   9  -5    0.19    0.03
  -4  -9   5    0.17    0.03
  -4  -9   5    0.17    0.02
  -4  -9   5    0.19    0.03
   3   9  -5    1.20    0.08
   3   9  -5    1.05    0.07
  -3  -9   5    0.96    0.05
  -3  -9   5    1.09    0.06
  -3  -9   5    1.06    0.07
   2   9  -5    0.16    0.04
  -2  -9   5    0.19    0.03
  -2  -9   5    0.11    0.03
   1   9  -5    9.08    0.37
  -1  -9   5    9.31    0.33
  -1  -9   5    9.32    0.31
  -1  -9   5    9.51    0.39
   0   9  -5   32.78    1.20
   0  -9   5   29.68    1.72
   0  -9   5   33.05    1.07
   0  -9   5   33.28    1.01
   0  -9   5   32.98    1.47
   0  -9   5   32.95    1.26
  -1   9  -5   22.81    0.84
   1  -9   5   21.81    0.91
   1  -9   5   21.71    0.89
   1  -9   5   23.68    0.95
   1  -9   5   23.02    1.04
   1  -9   5   21.62    1.21
   1  -9   5   24.22    0.75
   2  -9   5   47.37    1.84
   2  -9   5   47.25    1.80
   2  -9   5   47.99    2.09
   2  -9   5   45.72    1.89
   2  -9   5   45.31    1.52
   2  -9   5   47.25    2.44
   3  -9   5    4.90    0.23
   3  -9   5    5.51    0.24
   3  -9   5    5.55    0.26
   3  -9   5    5.40    0.28
   3  -9   5    4.76    0.29
   4  -9   5    0.47    0.05
   4  -9   5    0.43    0.07
   4  -9   5    0.56    0.08
   4  -9   5    0.45    0.06
   5  -9   5   46.01    1.87
   5  -9   5   45.98    1.83
   5  -9   5   47.56    2.07
   5  -9   5   45.39    2.12
   6  -9   5    4.91    0.24
   6  -9   5    5.05    0.24
   6  -9   5    5.23    0.25
   7  -9   5   18.27    0.76
   7  -9   5   18.70    0.75
   5   8  -5    0.82    0.05
   5   8  -5    0.85    0.06
   5   8  -5    0.90    0.05
  -5  -8   5    0.84    0.05
  -5  -8   5    0.95    0.06
   4   8  -5   20.63    0.77
   4   8  -5   20.67    0.68
  -4  -8   5   20.38    0.80
  -4  -8   5   19.62    0.68
  -4  -8   5   19.85    0.70
   3   8  -5   13.82    0.53
   3   8  -5   13.64    0.47
  -3  -8   5   13.88    0.56
  -3  -8   5   13.90    0.47
  -3  -8   5   13.28    0.48
   2   8  -5    0.81    0.06
  -2  -8   5    0.83    0.06
  -2  -8   5    0.82    0.05
  -2  -8   5    0.75    0.05
  -2  -8   5    0.87    0.07
   1   8  -5    2.26    0.11
  -1  -8   5    2.41    0.12
  -1  -8   5    2.29    0.10
  -1  -8   5    2.10    0.14
  -1  -8   5    2.42    0.10
  -1  -8   5    1.96    0.16
   0   8  -5   53.17    1.96
   0  -8   5   54.28    2.80
   0  -8   5   54.88    1.65
   0  -8   5   55.28    1.75
   0  -8   5   53.09    2.49
   0  -8   5   49.37    2.10
   0  -8   5   55.29    2.06
  -1   8  -5    8.82    0.35
   1  -8   5    9.30    0.46
   1  -8   5    9.01    0.44
   1  -8   5    9.42    0.31
   1  -8   5    8.99    0.38
   1  -8   5    9.24    0.51
   1  -8   5    9.02    0.38
   2  -8   5   43.50    2.20
   2  -8   5   42.86    1.97
   2  -8   5   41.82    1.88
   2  -8   5   43.29    1.66
   2  -8   5   42.85    1.71
   2  -8   5   40.02    1.37
   2  -8   5   41.02    1.63
   3  -8   5    1.29    0.09
   3  -8   5    1.42    0.10
   3  -8   5    1.18    0.10
   3  -8   5    1.20    0.09
   3  -8   5    1.12    0.08
   4  -8   5    2.55    0.15
   4  -8   5    2.29    0.13
   4  -8   5    2.50    0.14
   4  -8   5    2.54    0.16
   5  -8   5    4.33    0.21
   5  -8   5    4.52    0.21
   5  -8   5    4.36    0.22
   5  -8   5    4.63    0.24
   5  -8   5    3.94    0.19
   5  -8   5    4.45    0.22
   6  -8   5   14.97    0.61
   6  -8   5   14.47    0.62
   6  -8   5   15.18    0.62
   6  -8   5   15.12    0.68
   6  -8   5   13.43    0.58
   7  -8   5    3.00    0.15
   7  -8   5    3.38    0.16
   7  -8   5    2.90    0.16
   7  -8   5    2.99    0.16
  -6  -7   5    0.13    0.02
  -6  -7   5    0.11    0.02
   5   7  -5   11.92    0.46
   5   7  -5   11.35    0.44
   5   7  -5   11.89    0.41
  -5  -7   5   12.07    0.42
  -5  -7   5   11.75    0.48
   4   7  -5    0.11    0.03
   4   7  -5    0.15    0.04
  -4  -7   5    0.08    0.03
  -4  -7   5    0.08    0.02
   3   7  -5   30.53    1.03
   3   7  -5   31.19    1.15
  -3  -7   5   32.05    1.07
  -3  -7   5   30.57    1.03
  -3  -7   5   32.01    1.21
  -3  -7   5   30.11    0.97
   2   7  -5   22.55    0.85
  -2  -7   5   22.39    0.75
  -2  -7   5   23.57    0.89
  -2  -7   5   22.48    0.78
  -2  -7   5   22.18    0.71
   1   7  -5    0.07    0.02
  -1  -7   5    0.09    0.03
  -1  -7   5    0.06    0.02
  -1  -7   5    0.04    0.02
  -1  -7   5    0.10    0.03
  -1  -7   5    0.06    0.03
  -1  -7   5    0.07    0.02
   0   7  -5   14.55    0.57
   0  -7   5   15.69    0.73
   0  -7   5   15.28    0.61
   0  -7   5   15.61    0.83
   0  -7   5   15.36    0.51
   0  -7   5   15.22    0.49
  -1   7  -5    5.21    0.22
   1  -7   5    5.98    0.33
   1  -7   5    5.69    0.24
   1  -7   5    5.72    0.20
   1  -7   5    5.65    0.25
   1  -7   5    5.86    0.29
   1  -7   5    5.58    0.28
   2  -7   5    0.06    0.03
   2  -7   5    0.09    0.04
   2  -7   5    0.07    0.02
   2  -7   5    0.06    0.03
   2  -7   5    0.06    0.03
   2  -7   5    0.17    0.03
   2  -7   5    0.07    0.01
   3  -7   5   61.62    3.02
   3  -7   5   57.44    2.28
   3  -7   5   58.77    2.33
   3  -7   5   57.99    2.58
   3  -7   5   58.06    2.71
   3  -7   5   57.57    2.67
   3  -7   5   56.26    2.23
   4  -7   5   63.54    2.44
   4  -7   5   63.03    2.75
   4  -7   5   61.85    2.84
   4  -7   5   59.12    2.88
   4  -7   5   60.75    2.49
   4  -7   5   64.03    2.48
   5  -7   5    0.30    0.04
   5  -7   5    0.26    0.04
   5  -7   5    0.32    0.05
   5  -7   5    0.31    0.04
   5  -7   5    0.30    0.05
   6  -7   5    5.94    0.27
   6  -7   5    5.75    0.27
   6  -7   5    5.75    0.27
   6  -7   5    5.48    0.25
   7  -7   5    3.44    0.17
   7  -7   5    3.13    0.16
   7  -7   5    3.05    0.16
   8  -7   5    0.10    0.03
   8  -7   5    0.10    0.03
   6   6  -5    1.65    0.08
   6   6  -5    1.64    0.09
   6   6  -5    1.62    0.08
  -6  -6   5    1.75    0.08
  -6  -6   5    1.62    0.09
   5   6  -5    1.25    0.07
   5   6  -5    1.20    0.07
   5   6  -5    1.51    0.09
  -5  -6   5    1.12    0.07
  -5  -6   5    1.25    0.08
   4   6  -5    3.79    0.17
   4   6  -5    3.64    0.15
  -4  -6   5    3.67    0.15
  -4  -6   5    3.49    0.17
   3   6  -5    0.84    0.06
   3   6  -5    0.88    0.06
  -3  -6   5    0.89    0.06
  -3  -6   5    0.79    0.05
  -3  -6   5    0.81    0.05
  -3  -6   5    0.95    0.07
   2   6  -5   21.69    0.77
   2   6  -5   23.72    0.86
  -2  -6   5   23.54    0.80
  -2  -6   5   23.00    0.72
  -2  -6   5   22.73    1.09
  -2  -6   5   22.83    0.77
  -2  -6   5   24.63    0.91
   1   6  -5   14.20    0.55
  -1  -6   5   15.29    0.59
  -1  -6   5   15.89    0.81
  -1  -6   5   15.46    0.71
  -1  -6   5   14.51    0.47
  -1  -6   5   14.01    0.51
  -1  -6   5   14.46    0.50
   0  -6   5   12.19    0.51
   0  -6   5   13.34    0.62
   0  -6   5   13.21    0.70
   1  -6   5    0.44    0.05
   1  -6   5    0.39    0.05
   2  -6   5   21.06    0.95
   2  -6   5   18.94    0.82
   2  -6   5   18.45    0.80
   2  -6   5   21.32    1.05
   3  -6   5    3.78    0.19
   3  -6   5    4.06    0.18
   3  -6   5    4.18    0.22
   3  -6   5    4.03    0.21
   3  -6   5    3.66    0.20
   3  -6   5    3.76    0.18
   3  -6   5    3.77    0.18
   4  -6   5   48.41    1.99
   4  -6   5   51.59    1.96
   4  -6   5   44.66    1.89
   4  -6   5   51.06    2.31
   4  -6   5   50.65    1.99
   4  -6   5   51.74    2.21
   5  -6   5    6.97    0.30
   5  -6   5    6.33    0.28
   5  -6   5    6.95    0.30
   5  -6   5    6.63    0.30
   5  -6   5    6.62    0.24
   5  -6   5    6.39    0.30
   6  -6   5   10.65    0.44
   6  -6   5   10.00    0.44
   6  -6   5    9.92    0.43
   6  -6   5    9.80    0.42
   7  -6   5    0.41    0.06
   7  -6   5    0.33    0.05
   7  -6   5    0.30    0.05
   8  -6   5    2.06    0.11
   8  -6   5    2.15    0.11
   7   5  -5   10.22    0.38
  -7  -5   5    9.54    0.41
  -7  -5   5   10.44    0.36
   6   5  -5   12.53    0.43
   6   5  -5   12.36    0.47
   6   5  -5   12.43    0.49
  -6  -5   5   12.35    0.51
  -6  -5   5   13.10    0.45
   5   5  -5    1.24    0.07
   5   5  -5    1.24    0.09
   5   5  -5    1.35    0.07
  -5  -5   5    1.26    0.08
  -5  -5   5    1.28    0.07
   4   5  -5    0.30    0.04
   4   5  -5    0.31    0.04
   4   5  -5    0.29    0.06
   4   5  -5    0.31    0.04
  -4  -5   5    0.33    0.04
  -4  -5   5    0.24    0.04
   3   5  -5    7.77    0.29
   3   5  -5    8.04    0.32
   3   5  -5    8.49    0.34
   3   5  -5    7.98    0.47
  -3  -5   5    8.29    0.34
  -3  -5   5    8.13    0.30
   2   5  -5    9.38    0.37
  -2  -5   5    9.39    0.34
  -2  -5   5    9.86    0.54
  -2  -5   5    9.70    0.39
  -1  -5   5  153.03    7.90
   0  -5   5   64.83    3.35
   0  -5   5   64.60    2.99
   1  -5   5   11.88    0.56
   1  -5   5   11.39    0.62
   2  -5   5   23.67    1.10
   2  -5   5   23.09    1.23
   3  -5   5    3.00    0.17
   3  -5   5    3.04    0.16
   3  -5   5    2.81    0.14
   4  -5   5    1.81    0.10
   4  -5   5    1.79    0.11
   4  -5   5    1.51    0.09
   4  -5   5    1.84    0.10
   4  -5   5    1.96    0.10
   4  -5   5    1.72    0.10
   4  -5   5    1.81    0.10
   4  -5   5    2.05    0.12
   5  -5   5   19.91    0.83
   5  -5   5   19.91    0.87
   5  -5   5   22.63    0.90
   5  -5   5   20.67    0.85
   5  -5   5   20.60    0.75
   5  -5   5   21.62    0.88
   5  -5   5   22.63    0.87
   6  -5   5   12.12    0.53
   6  -5   5   13.71    0.54
   6  -5   5   11.72    0.53
   6  -5   5   12.78    0.52
   7  -5   5    5.66    0.26
   7  -5   5    5.72    0.26
   8  -5   5    6.32    0.32
   8  -5   5    7.08    0.29
   8  -5   5    7.05    0.30
   7   4  -5    3.70    0.15
   7   4  -5    3.39    0.13
  -7  -4   5    3.57    0.16
  -7  -4   5    3.70    0.14
   6   4  -5   18.24    0.61
   6   4  -5   17.83    0.70
   6   4  -5   18.06    0.67
  -6  -4   5   18.26    0.72
  -6  -4   5   18.80    0.64
   5   4  -5    4.79    0.21
   5   4  -5    4.08    0.29
   5   4  -5    4.91    0.22
   5   4  -5    4.60    0.18
   5   4  -5    4.90    0.20
  -5  -4   5    4.71    0.19
  -5  -4   5    4.74    0.21
   4   4  -5    6.42    0.27
   4   4  -5    6.10    0.23
   4   4  -5    6.30    0.26
   4   4  -5    5.97    0.37
  -4  -4   5    6.38    0.23
   3   4  -5    5.47    0.23
   3   4  -5    5.25    0.20
   3   4  -5    5.85    0.24
   3   4  -5    5.99    0.33
  -3  -4   5    5.67    0.24
  -3  -4   5    5.69    0.21
   2   4  -5    3.60    0.22
  -2  -4   5    3.50    0.22
   1   4  -5   21.51    1.14
  -1  -4   5   21.72    1.14
   0  -4   5  200.53   10.40
   1  -4   5   37.03    1.94
   1  -4   5   37.77    1.73
   2  -4   5  115.72    5.35
   2  -4   5  114.67    5.96
   3  -4   5   30.21    1.59
   3  -4   5   30.82    1.42
   4  -4   5    0.45    0.05
   4  -4   5    0.51    0.04
   4  -4   5    0.51    0.04
   4  -4   5    0.44    0.04
   4  -4   5    0.43    0.04
   4  -4   5    0.45    0.05
   4  -4   5    0.65    0.05
   4  -4   5    0.46    0.05
   4  -4   5    0.52    0.05
   5  -4   5   90.69    3.64
   5  -4   5   95.03    3.38
   5  -4   5   90.73    3.74
   5  -4   5  105.48    3.97
   5  -4   5   91.55    3.81
   5  -4   5  102.05    3.81
   6  -4   5   73.03    2.60
   6  -4   5   75.69    2.95
   6  -4   5   72.64    2.82
   7  -4   5    0.34    0.05
   7  -4   5    0.42    0.06
   8  -4   5   37.70    1.51
   8  -4   5   37.57    1.45
   7   3  -5    0.66    0.05
   7   3  -5    0.65    0.04
   7   3  -5    0.76    0.06
  -7  -3   5    0.72    0.06
  -7  -3   5    0.75    0.05
   6   3  -5   19.07    0.63
   6   3  -5   18.99    0.70
   6   3  -5   18.75    0.72
   6   3  -5   19.26    0.76
   6   3  -5   18.10    0.69
  -6  -3   5   18.74    0.75
  -6  -3   5   19.30    0.66
   5   3  -5   54.14    3.02
   5   3  -5   60.05    2.07
   5   3  -5   58.75    1.89
   5   3  -5   54.52    2.06
   5   3  -5   60.62    2.25
   5   3  -5   58.54    2.12
  -5  -3   5   57.24    1.97
  -5  -3   5   59.02    2.22
   4   3  -5    7.21    0.30
   4   3  -5    7.06    0.40
   4   3  -5    6.91    0.28
   4   3  -5    7.07    0.25
  -4  -3   5    6.80    0.29
   3   3  -5   34.28    1.73
   3   3  -5   31.60    1.28
   2   3  -5   13.59    0.72
  -2  -3   5   13.48    0.73
   1   3  -5    0.14    0.04
  -1  -3   5    0.19    0.04
   0  -3   5    2.32    0.14
   1  -3   5  156.28    7.01
   1  -3   5  146.82    7.85
   2  -3   5    0.97    0.07
   2  -3   5    0.90    0.07
   3  -3   5    0.24    0.03
   3  -3   5    0.27    0.03
   4  -3   5   30.99    1.32
   4  -3   5   34.97    1.34
   4  -3   5   32.97    1.18
   4  -3   5   31.63    1.28
   4  -3   5   36.53    1.74
   5  -3   5    3.51    0.14
   5  -3   5    3.14    0.16
   5  -3   5    3.47    0.20
   5  -3   5    3.61    0.17
   6  -3   5    8.44    0.36
   6  -3   5    8.13    0.31
   6  -3   5    7.96    0.35
   7  -3   5   10.75    0.47
   7  -3   5   10.98    0.40
   7  -3   5   10.79    0.45
   8  -3   5    2.78    0.14
   8  -3   5    2.58    0.13
   8   2  -5    0.39    0.03
   8   2  -5    0.44    0.04
   7   2  -5    2.02    0.10
   7   2  -5    2.08    0.10
   6   2  -5   53.70    1.89
   6   2  -5   52.66    1.95
   6   2  -5   56.11    2.07
   6   2  -5   48.51    2.77
   6   2  -5   54.77    1.90
   6   2  -5   53.04    1.73
  -6  -2   5   52.89    2.04
  -6  -2   5   53.19    1.81
   5   2  -5    2.19    0.11
   5   2  -5    2.09    0.09
   5   2  -5    2.05    0.10
   5   2  -5    2.15    0.10
   5   2  -5    2.09    0.11
   5   2  -5    2.09    0.15
  -5  -2   5    2.04    0.09
  -5  -2   5    2.09    0.11
   4   2  -5   39.00    1.87
   4   2  -5   36.07    1.27
   4   2  -5   35.89    1.16
   4   2  -5   37.19    1.39
   4   2  -5   34.24    1.31
   4   2  -5   34.05    1.27
  -4  -2   5   32.81    1.37
   3   2  -5   12.36    0.67
   2   2  -5  126.20    6.23
  -2  -2   5  114.83    6.22
   1   2  -5   31.63    1.65
  -1  -2   5   31.82    1.65
   0   2  -5   21.59    1.17
   0  -2   5   23.48    1.18
   1  -2   5   15.19    0.80
   2  -2   5   40.49    1.86
   2  -2   5   40.20    2.09
   3  -2   5    8.32    0.41
   3  -2   5    8.83    0.46
   4  -2   5  107.81    3.84
   4  -2   5  110.05    4.33
   4  -2   5  102.74    4.13
   4  -2   5  116.08    5.63
   5  -2   5   27.44    1.11
   5  -2   5   30.42    1.15
   5  -2   5   27.96    1.48
   5  -2   5   27.99    1.01
   5  -2   5   27.63    1.10
   6  -2   5    0.62    0.06
   6  -2   5    0.63    0.04
   6  -2   5    0.62    0.06
   6  -2   5    0.52    0.05
   7  -2   5    0.06    0.03
   7  -2   5    0.04    0.03
   7  -2   5    0.07    0.03
   8  -2   5    1.66    0.09
   8  -2   5    1.57    0.07
   8  -2   5    1.69    0.09
   8   1  -5    2.79    0.12
   8   1  -5    2.95    0.13
   7   1  -5   20.87    0.77
   7   1  -5   20.89    0.76
   6   1  -5  149.85    5.61
   6   1  -5  157.18    5.48
   6   1  -5  161.15    5.96
   6   1  -5  157.33    5.45
   6   1  -5  148.22    7.99
   5   1  -5   17.72    0.95
   5   1  -5   17.52    0.59
   5   1  -5   17.41    0.67
   5   1  -5   18.40    0.71
   5   1  -5   18.28    0.65
   5   1  -5   17.47    0.65
   4   1  -5   33.46    1.25
   4   1  -5   36.22    1.83
   4   1  -5   35.29    1.36
   3   1  -5   22.19    1.16
   2   1  -5    0.08    0.02
   1   1  -5  163.50    8.31
  -1  -1   5  156.93    8.30
   0   1  -5   64.74    3.36
   0  -1   5   65.39    3.37
   1  -1   5   26.22    1.37
   2  -1   5    6.11    0.33
   2  -1   5    5.93    0.29
   3  -1   5    0.24    0.03
   4  -1   5    8.17    0.31
   4  -1   5    8.79    0.46
   5  -1   5   33.90    1.36
   5  -1   5   36.13    1.26
   5  -1   5   35.89    1.38
   5  -1   5   35.10    1.84
   6  -1   5    0.72    0.07
   6  -1   5    0.64    0.07
   6  -1   5    0.80    0.07
   6  -1   5    0.77    0.07
   6  -1   5    0.82    0.05
   7  -1   5    0.72    0.07
   7  -1   5    0.68    0.05
   7  -1   5    0.75    0.07
   7  -1   5    0.67    0.07
   8  -1   5    0.92    0.07
   8  -1   5    0.83    0.07
   8  -1   5    1.04    0.07
   8  -1   5    0.98    0.05
   8   0  -5    3.48    0.14
   8   0  -5    3.52    0.15
   7   0  -5   10.18    0.43
   7   0  -5   10.87    0.40
   7   0  -5   11.02    0.41
   7   0  -5   11.01    0.45
   6   0  -5  158.44    5.46
   6   0  -5  158.75    5.96
   6   0  -5  153.76    7.96
   6   0  -5  146.21    5.59
   6   0  -5  147.12    4.97
   6   0  -5  160.90    5.43
   5   0  -5    0.42    0.05
   5   0  -5    0.37    0.04
   5   0  -5    0.42    0.03
   5   0  -5    0.43    0.04
   5   0  -5    0.46    0.05
   5   0  -5    0.46    0.04
   4   0  -5   18.65    0.70
   4   0  -5   20.47    1.02
   4   0  -5   18.69    0.76
   3   0  -5    0.04    0.02
   2   0  -5    0.16    0.03
  -2   0   5    0.22    0.03
   1   0  -5   29.79    1.58
  -1   0   5   31.05    1.58
   0   0  -5  233.38   12.24
   0   0   5  240.37   12.27
  -1   0  -5   27.27    1.47
   1   0   5   29.07    1.47
   2   0   5   68.38    3.53
   3   0   5   69.47    3.59
   4   0   5    0.54    0.04
   4   0   5    0.40    0.05
   5   0   5    1.77    0.08
   5   0   5    1.70    0.12
   5   0   5    1.43    0.07
   5   0   5    1.74    0.10
   6   0   5   20.28    0.73
   6   0   5   19.57    0.80
   6   0   5   20.14    0.81
   7   0   5    7.94    0.34
   7   0   5    7.59    0.33
   7   0   5    7.87    0.34
   7   0   5    7.90    0.30
  -8   0  -5   10.55    0.48
   8   0   5   12.59    0.44
   8   0   5   12.45    0.49
   8   0   5   13.00    0.51
   9  -1  -5    1.18    0.06
   8  -1  -5    1.20    0.06
   8  -1  -5    1.28    0.08
   7  -1  -5    1.20    0.06
   7  -1  -5    1.19    0.08
   7  -1  -5    1.05    0.08
   6  -1  -5    7.18    0.31
   6  -1  -5    8.03    0.29
   6  -1  -5    7.72    0.42
   6  -1  -5    7.30    0.32
   6  -1  -5    7.80    0.35
   6  -1  -5    7.82    0.30
   5  -1  -5   10.61    0.38
   5  -1  -5   11.60    0.41
   5  -1  -5   11.07    0.46
   5  -1  -5   11.60    0.49
   5  -1  -5   11.64    0.42
   5  -1  -5   11.08    0.44
   5  -1  -5   11.94    0.61
   4  -1  -5    0.56    0.05
   3  -1  -5    2.64    0.15
   2  -1  -5   30.69    1.59
   1  -1  -5   12.61    0.62
  -1   1   5   10.91    0.63
   0  -1  -5  120.66    6.23
   0   1   5  119.54    6.21
  -1  -1  -5   47.15    2.52
   1   1   5   50.17    2.52
   2   1   5    6.90    0.38
   3   1   5   20.08    1.06
   4   1   5   18.91    0.69
   4   1   5   18.19    0.63
   4   1   5   19.41    1.01
   4   1   5   19.33    0.76
   5   1   5    0.10    0.03
   5   1   5    0.03    0.02
   5   1   5    0.01    0.02
   5   1   5    0.07    0.02
   6   1   5    5.37    0.22
   6   1   5    5.51    0.25
   6   1   5    5.71    0.25
   7   1   5    6.37    0.25
   7   1   5    6.42    0.28
   7   1   5    6.19    0.28
   7   1   5    6.45    0.28
   8   1   5    0.71    0.05
   9  -2  -5    5.65    0.21
   9  -2  -5    5.74    0.23
   8  -2  -5    8.51    0.32
   8  -2  -5    9.02    0.35
   7  -2  -5    9.57    0.35
   7  -2  -5    9.19    0.36
   7  -2  -5    8.91    0.37
   7  -2  -5    9.34    0.41
   6  -2  -5    1.79    0.10
   6  -2  -5    1.67    0.10
   6  -2  -5    1.63    0.09
   6  -2  -5    1.69    0.11
   6  -2  -5    1.73    0.09
   6  -2  -5    1.59    0.09
   6  -2  -5    1.73    0.10
   6  -2  -5    1.78    0.08
   5  -2  -5    0.74    0.06
   5  -2  -5    0.82    0.04
   5  -2  -5    0.69    0.05
   5  -2  -5    0.86    0.06
   5  -2  -5    0.86    0.06
   5  -2  -5    0.77    0.06
   5  -2  -5    0.77    0.05
   4  -2  -5  103.07    5.34
   3  -2  -5    7.05    0.38
   2  -2  -5  116.27    6.04
   1  -2  -5  139.76    6.95
  -1   2   5  128.59    6.92
   0  -2  -5   -0.06    0.02
   0   2   5   -0.07    0.02
  -1  -2  -5   73.19    3.79
   1   2   5   73.69    3.80
   2   2   5   63.56    3.29
   3   2   5    0.98    0.08
  -4  -2  -5   26.11    0.95
   4   2   5   27.90    1.09
   4   2   5   27.16    0.91
   4   2   5   27.75    0.99
   4   2   5   28.74    1.45
   5   2   5   20.25    0.73
   5   2   5   20.73    0.80
   5   2   5   18.81    1.06
   5   2   5   19.83    0.66
   6   2   5    2.07    0.10
   6   2   5    2.01    0.12
   6   2   5    2.09    0.12
   7   2   5    2.37    0.12
   7   2   5    2.19    0.11
   7   2   5    2.30    0.12
   7   2   5    2.19    0.12
   9  -3  -5    1.54    0.08
   8  -3  -5    1.01    0.07
   8  -3  -5    1.00    0.05
   8  -3  -5    0.86    0.07
   7  -3  -5   29.56    1.19
   7  -3  -5   30.86    1.28
   7  -3  -5   31.83    1.13
   7  -3  -5   31.75    1.31
   7  -3  -5   30.87    1.10
   6  -3  -5    1.96    0.13
   6  -3  -5    2.12    0.12
   6  -3  -5    2.02    0.09
   6  -3  -5    2.09    0.12
   6  -3  -5    2.12    0.10
   6  -3  -5    2.08    0.11
   6  -3  -5    2.05    0.11
   5  -3  -5    0.15    0.03
   5  -3  -5    0.10    0.02
   5  -3  -5    0.14    0.03
   5  -3  -5    0.12    0.03
   5  -3  -5    0.14    0.03
   5  -3  -5    0.12    0.02
   4  -3  -5    7.29    0.33
   4  -3  -5    6.74    0.28
   4  -3  -5    7.82    0.39
   3  -3  -5   31.44    1.63
   2  -3  -5   10.93    0.58
   1  -3  -5    8.45    0.45
   0  -3  -5    0.27    0.03
   0   3   5    0.36    0.04
  -1  -3  -5    0.41    0.04
   1   3   5    0.41    0.05
   2   3   5   12.03    0.65
  -3  -3  -5    7.96    0.30
  -3  -3  -5    8.24    0.28
   3   3   5    8.86    0.46
   3   3   5    8.56    0.35
   3   3   5    7.90    0.32
   3   3   5    8.16    0.29
  -4  -3  -5   13.44    0.45
  -4  -3  -5   14.19    0.50
   4   3   5   13.87    0.47
   4   3   5   14.20    0.57
   4   3   5   13.58    0.52
   4   3   5   14.32    0.76
  -5  -3  -5   23.80    0.82
   5   3   5   23.74    0.86
   5   3   5   21.84    1.26
   5   3   5   23.90    0.78
   5   3   5   24.11    0.94
  -6  -3  -5   18.56    0.67
   6   3   5   19.71    0.76
   6   3   5   18.33    0.63
   6   3   5   19.70    0.77
   6   3   5   19.17    0.70
  -7  -3  -5    0.37    0.05
   7   3   5    0.38    0.04
   7   3   5    0.36    0.05
   7   3   5    0.34    0.04
   7   3   5    0.37    0.05
   9  -4  -5    2.89    0.13
   8  -4  -5    1.55    0.10
   8  -4  -5    1.45    0.09
   8  -4  -5    1.75    0.10
   8  -4  -5    1.78    0.08
   7  -4  -5    7.82    0.34
   7  -4  -5    8.22    0.37
   7  -4  -5    8.29    0.33
   7  -4  -5    8.20    0.30
   7  -4  -5    8.22    0.37
   6  -4  -5   79.33    3.18
   6  -4  -5   77.81    2.97
   6  -4  -5   70.19    4.03
   6  -4  -5   79.36    2.79
   6  -4  -5   82.83    3.25
   6  -4  -5   79.74    2.76
   5  -4  -5   30.22    1.52
   5  -4  -5   28.43    1.04
   5  -4  -5   28.62    1.18
   5  -4  -5   29.61    1.12
   5  -4  -5   29.20    1.06
   5  -4  -5   29.71    1.23
   5  -4  -5   28.41    1.21
   4  -4  -5   20.14    0.84
   4  -4  -5   20.34    1.03
   4  -4  -5   19.88    0.78
   4  -4  -5   19.37    0.71
   4  -4  -5   18.62    0.71
   3  -4  -5   13.10    0.69
   2  -4  -5   57.99    3.00
   1  -4  -5   38.11    1.98
   0  -4  -5  328.49   16.73
   0   4   5  318.89   16.74
  -1  -4  -5   21.59    1.14
   1   4   5   21.77    1.15
  -2  -4  -5   13.98    0.51
   2   4   5   15.17    0.78
  -3  -4  -5    7.85    0.29
  -3  -4  -5    7.38    0.26
   3   4   5    8.03    0.44
   3   4   5    7.62    0.28
   3   4   5    7.70    0.33
  -4  -4  -5    3.50    0.14
  -4  -4  -5    3.64    0.15
   4   4   5    3.54    0.23
   4   4   5    3.69    0.15
   4   4   5    3.67    0.18
  -5  -4  -5    8.38    0.31
   5   4   5    8.23    0.35
   5   4   5    7.36    0.31
   5   4   5    8.72    0.29
  -6  -4  -5   21.00    0.82
  -6  -4  -5   20.65    0.73
   6   4   5   19.48    0.76
   6   4   5   21.28    0.82
   6   4   5   21.23    0.83
   6   4   5   20.85    0.69
   7   4   5    3.34    0.15
   9  -5  -5    0.81    0.06
   9  -5  -5    0.76    0.06
   8  -5  -5    0.14    0.03
   8  -5  -5    0.13    0.03
   8  -5  -5    0.15    0.04
   8  -5  -5    0.14    0.03
   7  -5  -5    3.17    0.17
   7  -5  -5    3.14    0.13
   7  -5  -5    3.07    0.15
   7  -5  -5    2.98    0.16
   7  -5  -5    2.95    0.15
   6  -5  -5   22.73    0.83
   6  -5  -5   22.53    0.88
   6  -5  -5   22.98    0.96
   6  -5  -5   22.30    0.81
   6  -5  -5   22.94    0.97
   5  -5  -5   36.58    1.51
   5  -5  -5   38.37    1.43
   5  -5  -5   36.59    1.54
   5  -5  -5   36.79    1.33
   5  -5  -5   38.03    1.35
   5  -5  -5   36.73    1.94
   5  -5  -5   39.06    1.57
   4  -5  -5   12.41    0.55
   4  -5  -5   13.40    0.52
   4  -5  -5   13.12    0.56
   4  -5  -5   12.91    0.48
   4  -5  -5   12.72    0.47
   4  -5  -5   13.04    0.68
   4  -5  -5   13.52    0.51
   4  -5  -5   11.88    0.53
   3  -5  -5   18.37    0.68
   3  -5  -5   19.24    0.99
   2  -5  -5   91.22    4.71
   1  -5  -5   41.46    2.15
   0  -5  -5   11.65    0.62
  -1  -5  -5   46.96    2.32
  -1  -5  -5   43.42    1.51
   1   5   5   43.31    1.51
  -2  -5  -5    6.45    0.24
  -2  -5  -5    6.58    0.22
   2   5   5    6.24    0.23
   2   5   5    6.49    0.37
   2   5   5    6.22    0.27
  -3  -5  -5   12.67    0.41
  -3  -5  -5   12.83    0.45
   3   5   5   12.87    0.52
   3   5   5   12.17    0.70
   3   5   5   12.62    0.44
  -4  -5  -5   22.67    0.78
  -4  -5  -5   21.93    0.71
   4   5   5   22.18    0.75
   4   5   5   22.28    0.89
  -5  -5  -5    0.10    0.03
  -5  -5  -5    0.11    0.03
   5   5   5    0.12    0.04
   5   5   5    0.11    0.03
   5   5   5    0.12    0.02
  -6  -5  -5    1.84    0.09
  -6  -5  -5    1.84    0.10
   6   5   5    1.90    0.10
   6   5   5    1.90    0.10
   6   5   5    1.91    0.08
   9  -6  -5    4.20    0.17
   9  -6  -5    3.79    0.19
   8  -6  -5    4.33    0.19
   8  -6  -5    4.31    0.21
   8  -6  -5    4.04    0.21
   7  -6  -5    3.97    0.15
   7  -6  -5    4.04    0.18
   7  -6  -5    4.07    0.21
   7  -6  -5    3.76    0.20
   7  -6  -5    4.03    0.18
   6  -6  -5    6.98    0.32
   6  -6  -5    7.20    0.34
   6  -6  -5    7.58    0.34
   6  -6  -5    6.79    0.27
   6  -6  -5    7.46    0.29
   6  -6  -5    7.45    0.30
   5  -6  -5   50.83    2.74
   5  -6  -5   51.46    1.88
   5  -6  -5   55.13    2.22
   5  -6  -5   52.51    2.12
   5  -6  -5   53.72    2.08
   5  -6  -5   54.95    1.90
   4  -6  -5   53.42    2.08
   4  -6  -5   55.78    1.90
   4  -6  -5   55.42    2.22
   4  -6  -5   54.56    2.76
   4  -6  -5   49.41    2.12
   4  -6  -5   52.37    2.18
   4  -6  -5   51.99    1.88
   3  -6  -5    6.18    0.27
   3  -6  -5    6.76    0.35
   3  -6  -5    6.16    0.29
   3  -6  -5    6.32    0.24
   3  -6  -5    6.03    0.29
   3  -6  -5    6.76    0.25
   2  -6  -5   68.34    3.60
   2  -6  -5   70.82    2.47
   1  -6  -5   44.29    2.30
   0  -6  -5    3.08    0.18
   0  -6  -5    2.89    0.12
   0   6   5    2.94    0.12
  -1  -6  -5    0.36    0.03
  -1  -6  -5    0.39    0.05
  -1  -6  -5    0.36    0.04
  -1  -6  -5    0.36    0.04
   1   6   5    0.35    0.04
   1   6   5    0.42    0.04
  -2  -6  -5   30.84    1.03
  -2  -6  -5   29.28    0.99
  -2  -6  -5   29.68    1.16
  -2  -6  -5   30.03    0.93
   2   6   5   29.58    0.99
  -3  -6  -5    0.03    0.02
  -3  -6  -5    0.15    0.04
  -3  -6  -5    0.10    0.03
   3   6   5    0.08    0.03
   3   6   5    0.03    0.02
  -4  -6  -5   25.35    0.87
  -4  -6  -5   24.51    0.78
  -4  -6  -5   24.23    0.97
   4   6   5   24.78    0.98
   4   6   5   24.83    0.83
  -5  -6  -5   16.36    0.57
  -5  -6  -5   15.78    0.64
   5   6   5   15.80    0.64
   5   6   5   15.09    0.58
   5   6   5   16.83    0.54
  -6  -6  -5    0.79    0.06
   8  -7  -5    0.08    0.03
   8  -7  -5    0.03    0.03
   8  -7  -5    0.03    0.02
   7  -7  -5   28.69    1.02
   7  -7  -5   26.20    1.18
   7  -7  -5   28.59    1.17
   6  -7  -5   15.30    0.56
   6  -7  -5   14.87    0.53
   6  -7  -5   14.57    0.65
   6  -7  -5   14.76    0.65
   6  -7  -5   14.24    0.62
   5  -7  -5    0.52    0.05
   5  -7  -5    0.52    0.05
   5  -7  -5    0.46    0.05
   5  -7  -5    0.52    0.06
   5  -7  -5    0.63    0.04
   5  -7  -5    0.57    0.07
   5  -7  -5    0.46    0.06
   4  -7  -5   10.82    0.57
   4  -7  -5   10.79    0.47
   4  -7  -5   10.51    0.39
   4  -7  -5   10.77    0.47
   4  -7  -5    9.75    0.45
   4  -7  -5   11.35    0.40
   4  -7  -5   10.77    0.44
   3  -7  -5   22.48    0.79
   3  -7  -5   24.48    1.02
   3  -7  -5   25.75    0.88
   3  -7  -5   25.12    1.27
   3  -7  -5   23.62    0.87
   2  -7  -5    2.77    0.12
   2  -7  -5    2.54    0.11
   2  -7  -5    2.94    0.17
   1  -7  -5   50.87    1.70
   1  -7  -5   51.46    1.61
   1  -7  -5   55.47    2.72
  -1   7   5   51.36    1.78
   0  -7  -5    0.64    0.05
   0  -7  -5    0.81    0.05
   0  -7  -5    0.67    0.07
   0  -7  -5    0.79    0.05
   0   7   5    0.84    0.05
  -1  -7  -5   17.87    0.60
  -1  -7  -5   17.80    0.62
  -2  -7  -5    7.56    0.28
  -2  -7  -5    7.87    0.29
  -2  -7  -5    7.46    0.26
   2   7   5    7.63    0.28
  -3  -7  -5    1.47    0.08
  -3  -7  -5    1.47    0.08
  -3  -7  -5    1.39    0.09
   3   7   5    1.49    0.08
  -4  -7  -5    0.13    0.03
  -4  -7  -5    0.05    0.03
  -4  -7  -5    0.05    0.02
   4   7   5    0.11    0.03
  -5  -7  -5   24.48    0.84
  -5  -7  -5   23.54    0.94
   5   7   5   24.43    0.80
   8  -8  -5   19.16    0.79
   8  -8  -5   19.11    0.69
   8  -8  -5   18.11    0.80
   7  -8  -5    5.24    0.26
   7  -8  -5    5.27    0.22
   7  -8  -5    5.21    0.25
   6  -8  -5   39.37    1.62
   6  -8  -5   40.83    1.67
   6  -8  -5   40.45    1.45
   6  -8  -5   40.76    1.42
   6  -8  -5   39.73    1.69
   5  -8  -5   56.24    1.98
   5  -8  -5   53.54    2.24
   5  -8  -5   55.78    2.30
   5  -8  -5   58.93    2.01
   5  -8  -5   55.24    2.34
   5  -8  -5   56.61    2.20
   4  -8  -5    5.04    0.19
   4  -8  -5    4.96    0.22
   4  -8  -5    4.76    0.23
   4  -8  -5    4.98    0.29
   4  -8  -5    4.91    0.25
   4  -8  -5    5.47    0.21
   3  -8  -5    0.18    0.05
   2  -8  -5    7.36    0.26
   2  -8  -5    7.48    0.28
   2  -8  -5    7.67    0.41
   2  -8  -5    6.91    0.25
   1  -8  -5    1.84    0.13
   1  -8  -5    1.83    0.08
   1  -8  -5    1.78    0.08
   1  -8  -5    1.65    0.09
  -1   8   5    1.84    0.09
   0  -8  -5   44.19    1.32
   0  -8  -5   42.80    1.40
   0  -8  -5   40.90    2.23
  -1  -8  -5   64.41    2.11
  -1  -8  -5   66.82    1.99
  -1  -8  -5   65.32    2.19
   1   8   5   61.82    2.36
  -2  -8  -5   35.97    1.20
  -2  -8  -5   36.65    1.25
  -2  -8  -5   36.49    1.13
   2   8   5   35.87    1.20
  -3  -8  -5   10.75    0.36
  -3  -8  -5   10.08    0.38
  -3  -8  -5   11.03    0.39
   3   8   5   10.90    0.38
  -4  -8  -5    0.85    0.06
  -4  -8  -5    0.85    0.06
  -4  -8  -5    0.83    0.05
   4   8   5    0.85    0.06
   8  -9  -5    1.37    0.09
   8  -9  -5    1.69    0.10
   8  -9  -5    1.54    0.08
   7  -9  -5    1.65    0.09
   7  -9  -5    1.95    0.12
   7  -9  -5    1.50    0.10
   6  -9  -5    8.81    0.39
   6  -9  -5    9.17    0.35
   6  -9  -5    8.80    0.41
   6  -9  -5    8.86    0.40
   6  -9  -5    9.01    0.33
   5  -9  -5    6.77    0.31
   5  -9  -5    6.81    0.34
   5  -9  -5    7.44    0.27
   4  -9  -5    6.52    0.39
   4  -9  -5    7.27    0.27
   4  -9  -5    7.59    0.34
   3  -9  -5    5.26    0.21
   3  -9  -5    5.42    0.31
   3  -9  -5    5.17    0.19
   3  -9  -5    5.48    0.27
   2  -9  -5    1.42    0.08
   2  -9  -5    1.43    0.11
   2  -9  -5    1.51    0.11
   2  -9  -5    1.58    0.07
   2  -9  -5    1.37    0.07
  -2   9   5    1.40    0.08
   1  -9  -5    1.78    0.08
   1  -9  -5    1.72    0.13
   1  -9  -5    1.88    0.09
   0  -9  -5   30.58    1.79
   0  -9  -5   34.98    1.13
   0  -9  -5   36.66    1.07
  -1  -9  -5   33.56    1.01
  -1  -9  -5   30.28    1.11
  -1  -9  -5   33.10    1.07
   1   9   5   31.55    1.19
  -2  -9  -5   14.17    0.48
  -2  -9  -5   13.18    0.48
  -2  -9  -5   13.72    0.45
   2   9   5   13.71    0.48
  -3  -9  -5    0.42    0.04
  -3  -9  -5    0.56    0.04
  -3  -9  -5    0.50    0.05
   3   9   5    0.52    0.05
   4   9   5    4.16    0.16
   8 -10  -5    8.72    0.38
   7 -10  -5    1.14    0.09
   6 -10  -5    3.93    0.20
   6 -10  -5    3.68    0.18
   5 -10  -5    5.56    0.26
   5 -10  -5    6.09    0.29
   4 -10  -5   10.71    0.48
   3 -10  -5    0.69    0.08
   2 -10  -5   11.72    0.52
   2 -10  -5   10.98    0.38
   2 -10  -5   11.64    0.39
   1 -10  -5   17.68    0.58
   1 -10  -5   17.45    0.56
   1 -10  -5   16.48    0.74
   0 -10  -5    1.89    0.09
   0 -10  -5    1.76    0.09
   0  10   5    1.80    0.10
  -1 -10  -5    0.03    0.02
  -1 -10  -5    0.05    0.02
   1  10   5    0.03    0.02
  -2 -10  -5    3.21    0.13
  -2 -10  -5    3.29    0.13
   2  10   5    3.26    0.14
  -3 -10  -5    0.44    0.03
  -3 -10  -5    0.42    0.04
   3  10   5    0.48    0.04
   7 -11  -5    9.59    0.42
   6 -11  -5    5.21    0.25
   5 -11  -5    0.21    0.05
   4 -11  -5   32.38    1.35
   3 -11  -5   63.86    2.61
   2 -11  -5    0.39    0.03
   2 -11  -5    0.38    0.06
   2 -11  -5    0.32    0.04
   1 -11  -5   34.30    1.05
   1 -11  -5   31.89    1.39
   1 -11  -5   34.61    1.10
  -1  11   5   33.65    1.24
   0 -11  -5   37.31    1.23
   0 -11  -5   38.50    1.16
   0  11   5   36.41    1.37
  -1 -11  -5    0.06    0.02
  -1 -11  -5    0.06    0.02
   1  11   5    0.09    0.03
  -2 -11  -5    4.36    0.16
  -2 -11  -5    4.48    0.16
   6 -12  -5   12.37    0.53
   5 -12  -5    8.01    0.36
   4 -12  -5    0.15    0.05
   3 -12  -5    0.09    0.04
   2 -12  -5   13.89    0.48
  -2  12   5   15.48    0.56
   1 -12  -5    4.45    0.16
   1 -12  -5    4.35    0.16
  -1  12   5    4.79    0.19
   0 -12  -5   24.90    0.77
   0 -12  -5   24.99    0.81
   0  12   5   24.37    0.91
  -1 -12  -5   10.64    0.36
  -1 -12  -5   10.58    0.34
  -4  13   5    9.68    0.37
  -3  13   5    3.79    0.16
  -2  13   5    0.70    0.05
   1 -13   6    0.47    0.06
   2 -13   6    6.36    0.28
   2 -13   6    6.27    0.31
   3 -13   6   16.42    0.73
   3 -13   6   15.55    0.66
   1  12  -6    0.68    0.05
  -1 -12   6    0.68    0.07
  -1 -12   6    0.73    0.06
  -1 -12   6    0.67    0.04
   0  12  -6    8.91    0.34
   0 -12   6    9.18    0.42
   0 -12   6    7.85    0.36
   0 -12   6    9.43    0.39
   0 -12   6    8.39    0.29
  -1  12  -6    0.16    0.03
   1 -12   6    0.23    0.04
   1 -12   6    0.13    0.04
   2 -12   6    0.17    0.04
   2 -12   6    0.21    0.04
   3 -12   6    1.20    0.09
   3 -12   6    1.20    0.09
   3 -12   6    1.10    0.08
   4 -12   6    2.25    0.12
   4 -12   6    2.27    0.14
   4 -12   6    2.32    0.13
   5 -12   6    4.60    0.21
   5 -12   6    4.61    0.21
   2  11  -6    4.18    0.18
  -2 -11   6    4.43    0.21
  -2 -11   6    4.19    0.16
  -2 -11   6    4.29    0.22
  -2 -11   6    4.13    0.19
   1  11  -6    8.99    0.35
  -1 -11   6    8.92    0.31
  -1 -11   6    9.18    0.43
  -1 -11   6    9.17    0.40
  -1 -11   6    8.46    0.37
   0  11  -6   20.73    0.78
   0 -11   6   21.70    0.88
   0 -11   6   21.33    0.69
   0 -11   6   21.22    0.96
   0 -11   6   19.67    0.82
  -1  11  -6   77.32    2.79
   1 -11   6   77.24    3.39
   1 -11   6   81.11    3.07
   1 -11   6   73.84    2.47
   1 -11   6   73.25    2.92
   2 -11   6    3.58    0.19
   2 -11   6    3.40    0.17
   2 -11   6    3.43    0.20
   3 -11   6    1.66    0.12
   3 -11   6    1.71    0.12
   3 -11   6    1.61    0.10
   4 -11   6    3.59    0.20
   4 -11   6    3.63    0.19
   4 -11   6    3.52    0.18
   5 -11   6    3.56    0.19
   5 -11   6    3.24    0.17
   5 -11   6    3.51    0.17
   6 -11   6   11.13    0.46
   6 -11   6   10.71    0.46
   3  10  -6    5.11    0.20
   3  10  -6    5.42    0.22
  -3 -10   6    5.33    0.27
  -3 -10   6    5.34    0.23
  -3 -10   6    5.47    0.19
   2  10  -6    0.13    0.03
  -2 -10   6    0.16    0.04
  -2 -10   6    0.14    0.04
  -2 -10   6    0.13    0.03
   1  10  -6    0.53    0.05
  -1 -10   6    0.44    0.06
  -1 -10   6    0.41    0.04
  -1 -10   6    0.43    0.07
   0  10  -6    2.30    0.12
   0 -10   6    2.33    0.16
   0 -10   6    2.37    0.10
   0 -10   6    2.35    0.13
   0 -10   6    2.43    0.15
  -1  10  -6    8.85    0.35
   1 -10   6    9.33    0.45
   1 -10   6    8.76    0.38
   1 -10   6    8.56    0.38
   1 -10   6    9.13    0.31
   1 -10   6    9.48    0.41
   2 -10   6  101.07    4.32
   2 -10   6   91.91    3.73
   2 -10   6   98.68    3.90
   2 -10   6   99.60    3.82
   3 -10   6    8.46    0.42
   3 -10   6    8.59    0.37
   3 -10   6    8.38    0.38
   4 -10   6    0.74    0.08
   4 -10   6    0.70    0.08
   4 -10   6    0.63    0.07
   5 -10   6    0.30    0.05
   5 -10   6    0.41    0.06
   5 -10   6    0.37    0.05
   5 -10   6    0.33    0.04
   6 -10   6    0.14    0.03
   6 -10   6    0.18    0.04
   6 -10   6    0.14    0.03
   4   9  -6   13.52    0.48
   4   9  -6   11.16    0.45
   4   9  -6   13.03    0.43
  -4  -9   6   12.81    0.42
  -4  -9   6   11.33    0.43
  -4  -9   6   12.96    0.50
   3   9  -6    8.82    0.34
   3   9  -6    8.36    0.30
  -3  -9   6    7.45    0.30
  -3  -9   6    8.65    0.30
  -3  -9   6    8.65    0.35
   2   9  -6    1.30    0.08
  -2  -9   6    1.42    0.07
  -2  -9   6    1.38    0.09
   1   9  -6   17.09    0.64
  -1  -9   6   17.06    0.79
  -1  -9   6   17.33    0.68
  -1  -9   6   16.36    0.57
   0   9  -6    9.19    0.36
   0  -9   6    9.31    0.32
   0  -9   6    9.34    0.45
   0  -9   6    9.72    0.38
   0  -9   6    7.88    0.51
  -1   9  -6    0.03    0.02
   1  -9   6    0.01    0.03
   1  -9   6    0.07    0.03
   1  -9   6    0.01    0.02
   1  -9   6   -0.01    0.03
   1  -9   6    0.05    0.04
   1  -9   6    0.16    0.05
   2  -9   6    7.54    0.33
   2  -9   6    6.69    0.40
   2  -9   6    7.38    0.31
   2  -9   6    7.23    0.36
   2  -9   6    6.98    0.30
   2  -9   6    6.44    0.24
   3  -9   6   14.19    0.59
   3  -9   6   12.55    0.74
   3  -9   6   14.78    0.58
   3  -9   6   13.52    0.56
   3  -9   6   14.01    0.65
   4  -9   6    1.44    0.10
   4  -9   6    1.52    0.11
   4  -9   6    1.39    0.09
   4  -9   6    1.46    0.11
   5  -9   6   73.09    3.18
   5  -9   6   70.69    2.82
   5  -9   6   70.98    2.87
   5  -9   6   72.83    3.29
   6  -9   6    9.59    0.44
   6  -9   6    8.86    0.40
   6  -9   6    8.98    0.40
   7  -9   6    0.07    0.03
   5   8  -6    1.87    0.08
   5   8  -6    1.89    0.10
  -5  -8   6    1.99    0.08
  -5  -8   6    1.87    0.10
   4   8  -6    0.01    0.03
   4   8  -6    0.04    0.02
   4   8  -6    0.03    0.02
  -4  -8   6    0.05    0.02
  -4  -8   6    0.02    0.03
  -4  -8   6    0.01    0.02
   3   8  -6    5.05    0.21
   3   8  -6    4.81    0.19
  -3  -8   6    5.06    0.19
  -3  -8   6    4.71    0.19
  -3  -8   6    5.11    0.22
   2   8  -6   11.30    0.44
  -2  -8   6   11.55    0.39
  -2  -8   6   11.84    0.47
  -2  -8   6   10.73    0.40
   1   8  -6    0.26    0.04
  -1  -8   6    0.33    0.05
  -1  -8   6    0.21    0.05
  -1  -8   6    0.26    0.03
   0   8  -6   73.95    2.66
   0  -8   6   70.63    3.39
   0  -8   6   76.19    3.23
   0  -8   6   67.63    2.85
   0  -8   6   69.52    3.80
   0  -8   6   78.22    2.80
   0  -8   6   75.33    2.37
  -1   8  -6    0.14    0.03
   1  -8   6    0.06    0.03
   1  -8   6    0.19    0.04
   1  -8   6    0.16    0.03
   1  -8   6    0.09    0.02
   1  -8   6    0.08    0.04
   1  -8   6    0.08    0.03
   1  -8   6    0.09    0.03
   2  -8   6    5.33    0.20
   2  -8   6    5.77    0.25
   2  -8   6    6.09    0.27
   2  -8   6    5.47    0.30
   2  -8   6    6.08    0.26
   2  -8   6    5.53    0.29
   2  -8   6    5.83    0.33
   3  -8   6    8.98    0.42
   3  -8   6    8.27    0.47
   3  -8   6    7.63    0.43
   3  -8   6    8.89    0.37
   3  -8   6    9.01    0.39
   3  -8   6    8.74    0.36
   4  -8   6    9.07    0.44
   4  -8   6    9.07    0.39
   4  -8   6    8.63    0.43
   4  -8   6    9.00    0.40
   5  -8   6    0.32    0.05
   5  -8   6    0.30    0.06
   5  -8   6    0.19    0.03
   5  -8   6    0.24    0.05
   5  -8   6    0.15    0.04
   6  -8   6   18.53    0.83
   6  -8   6   17.16    0.74
   6  -8   6   17.18    0.74
   6  -8   6   18.79    0.74
   7  -8   6    0.48    0.05
   7  -8   6    0.59    0.05
   7  -8   6    0.63    0.06
  -6  -7   6    0.53    0.04
   5   7  -6   31.68    1.04
   5   7  -6   29.59    1.13
   5   7  -6   32.04    1.17
  -5  -7   6   32.29    1.08
  -5  -7   6   31.37    1.22
   4   7  -6    6.58    0.24
   4   7  -6    6.63    0.28
  -4  -7   6    6.57    0.28
  -4  -7   6    6.52    0.25
   3   7  -6    0.63    0.06
   3   7  -6    0.59    0.05
  -3  -7   6    0.58    0.06
  -3  -7   6    0.50    0.05
  -3  -7   6    0.60    0.05
   2   7  -6   22.52    0.81
  -2  -7   6   21.43    0.74
  -2  -7   6   23.03    0.85
  -2  -7   6   21.46    0.68
  -2  -7   6   18.83    1.02
  -2  -7   6   21.78    0.72
   1   7  -6    3.85    0.16
  -1  -7   6    3.59    0.21
  -1  -7   6    3.44    0.14
  -1  -7   6    3.65    0.14
  -1  -7   6    3.84    0.14
  -1  -7   6    3.82    0.17
  -1  -7   6    3.66    0.24
   0   7  -6   23.59    0.93
   0  -7   6   26.08    1.19
   0  -7   6   25.66    0.83
   0  -7   6   25.49    1.34
   0  -7   6   24.16    1.14
   0  -7   6   25.96    0.98
   1  -7   6   74.09    3.34
   1  -7   6   73.35    3.75
   1  -7   6   70.37    2.33
   1  -7   6   68.69    2.82
   1  -7   6   73.20    3.18
   1  -7   6   73.10    2.76
   2  -7   6   45.22    1.80
   2  -7   6   42.37    1.48
   2  -7   6   48.64    2.39
   2  -7   6   46.68    2.14
   2  -7   6   45.15    1.76
   2  -7   6   45.62    2.04
   2  -7   6   46.73    1.84
   3  -7   6   10.64    0.52
   3  -7   6   11.43    0.46
   3  -7   6   10.69    0.54
   3  -7   6   10.99    0.47
   3  -7   6   11.27    0.45
   3  -7   6   10.44    0.52
   3  -7   6   11.16    0.59
   4  -7   6    1.50    0.11
   4  -7   6    1.20    0.10
   4  -7   6    1.51    0.09
   4  -7   6    1.44    0.10
   4  -7   6    1.43    0.08
   5  -7   6    4.38    0.23
   5  -7   6    4.33    0.21
   5  -7   6    3.79    0.19
   5  -7   6    4.32    0.21
   5  -7   6    4.43    0.20
   6  -7   6    0.08    0.03
   6  -7   6    0.13    0.04
   6  -7   6    0.06    0.03
   6  -7   6    0.13    0.04
   7  -7   6    9.28    0.41
   7  -7   6    9.06    0.38
   7  -7   6    7.95    0.37
   7  -7   6    8.29    0.36
   8  -7   6    5.50    0.24
   6   6  -6    0.49    0.04
   6   6  -6    0.57    0.05
  -6  -6   6    0.58    0.04
  -6  -6   6    0.56    0.05
   5   6  -6   14.32    0.55
   5   6  -6   14.85    0.51
   5   6  -6   14.88    0.57
  -5  -6   6   14.69    0.59
  -5  -6   6   15.29    0.53
   4   6  -6   19.12    0.63
   4   6  -6   18.56    0.71
  -4  -6   6   18.00    0.74
  -4  -6   6   18.89    0.65
   3   6  -6    0.41    0.05
   3   6  -6    0.41    0.04
  -3  -6   6    0.36    0.04
  -3  -6   6    0.35    0.04
  -3  -6   6    0.43    0.05
   2   6  -6    0.17    0.03
  -2  -6   6    0.16    0.04
  -2  -6   6    0.11    0.02
  -2  -6   6    0.10    0.02
  -2  -6   6    0.14    0.03
  -2  -6   6    0.15    0.02
   1   6  -6   28.38    1.08
  -1  -6   6   29.42    0.91
  -1  -6   6   28.40    1.00
  -1  -6   6   29.84    1.38
  -1  -6   6   29.15    0.96
  -1  -6   6   30.05    1.14
  -1  -6   6   30.16    1.55
   0  -6   6    2.13    0.13
   0  -6   6    2.15    0.15
   0  -6   6    2.05    0.09
   0  -6   6    2.00    0.10
   1  -6   6   40.47    1.84
   1  -6   6   40.42    2.06
   1  -6   6   37.62    1.52
   2  -6   6   57.72    2.36
   2  -6   6   56.56    2.67
   2  -6   6   66.59    3.14
   2  -6   6   59.44    2.31
   2  -6   6   65.05    2.80
   2  -6   6   56.96    2.41
   3  -6   6    1.85    0.11
   3  -6   6    1.93    0.12
   3  -6   6    1.98    0.10
   3  -6   6    1.97    0.11
   3  -6   6    2.17    0.13
   3  -6   6    1.94    0.13
   3  -6   6    1.90    0.10
   4  -6   6    0.62    0.07
   4  -6   6    0.59    0.06
   4  -6   6    0.63    0.07
   4  -6   6    0.62    0.07
   4  -6   6    0.60    0.05
   4  -6   6    0.63    0.05
   5  -6   6    6.77    0.29
   5  -6   6    6.31    0.28
   5  -6   6    6.71    0.24
   5  -6   6    6.67    0.30
   5  -6   6    6.25    0.30
   6  -6   6    6.24    0.27
   6  -6   6    5.94    0.26
   6  -6   6    5.21    0.26
   6  -6   6    5.92    0.27
   7  -6   6    9.66    0.41
   7  -6   6   10.29    0.43
   8  -6   6   47.00    1.75
   8  -6   6   43.43    1.67
   8  -6   6   40.83    2.00
  -7  -5   6    0.48    0.04
   6   5  -6    4.37    0.17
   6   5  -6    4.23    0.18
   6   5  -6    4.37    0.19
  -6  -5   6    4.45    0.20
  -6  -5   6    4.53    0.17
   5   5  -6    2.41    0.13
   5   5  -6    2.33    0.11
   5   5  -6    2.40    0.11
  -5  -5   6    2.27    0.11
  -5  -5   6    2.34    0.12
   4   5  -6   16.92    0.57
   4   5  -6   17.01    0.65
  -4  -5   6   16.74    0.59
  -4  -5   6   16.90    0.67
   3   5  -6   61.57    2.05
   3   5  -6   64.62    2.30
  -3  -5   6   62.47    2.13
  -3  -5   6   62.91    2.41
   2   5  -6    8.04    0.31
  -2  -5   6    7.90    0.33
  -2  -5   6    7.86    0.45
  -1  -5   6    1.33    0.08
  -1  -5   6    1.43    0.11
   0  -5   6    4.05    0.24
   0  -5   6    3.87    0.21
   1  -5   6    2.45    0.14
   1  -5   6    2.68    0.16
   2  -5   6   31.17    1.41
   2  -5   6   27.80    1.19
   2  -5   6   31.32    1.57
   3  -5   6   39.50    1.57
   3  -5   6   39.33    1.82
   3  -5   6   43.98    2.12
   3  -5   6   39.54    1.61
   3  -5   6   41.89    1.90
   4  -5   6    2.57    0.14
   4  -5   6    2.50    0.13
   4  -5   6    2.44    0.12
   4  -5   6    2.13    0.11
   4  -5   6    2.27    0.14
   4  -5   6    2.15    0.12
   4  -5   6    2.48    0.14
   4  -5   6    2.31    0.13
   5  -5   6   33.91    1.19
   5  -5   6   33.95    1.30
   5  -5   6   32.90    1.33
   5  -5   6   36.27    1.36
   5  -5   6   30.52    1.35
   6  -5   6    0.06    0.03
   6  -5   6    0.17    0.04
   6  -5   6    0.07    0.02
   6  -5   6    0.06    0.03
   7  -5   6    5.04    0.23
   7  -5   6    5.19    0.24
   8  -5   6   10.63    0.55
   8  -5   6   12.26    0.47
   8  -5   6   12.32    0.49
   7   4  -6    0.90    0.05
   7   4  -6    0.81    0.06
   7   4  -6    0.98    0.06
  -7  -4   6    0.97    0.06
   6   4  -6    2.73    0.14
   6   4  -6    2.84    0.12
   6   4  -6    2.61    0.12
  -6  -4   6    2.84    0.14
  -6  -4   6    2.79    0.12
   5   4  -6    5.94    0.40
   5   4  -6    7.18    0.27
   5   4  -6    6.99    0.29
   5   4  -6    7.34    0.25
  -5  -4   6    7.05    0.30
  -5  -4   6    7.12    0.26
   4   4  -6    0.11    0.03
   4   4  -6    0.06    0.04
   4   4  -6    0.12    0.02
  -4  -4   6    0.06    0.02
  -4  -4   6    0.07    0.02
   3   4  -6   11.87    0.41
   3   4  -6   12.08    0.66
   3   4  -6   12.10    0.46
  -3  -4   6   11.95    0.48
  -3  -4   6   12.39    0.43
   2   4  -6  102.24    5.38
  -2  -4   6  105.93    5.39
  -1  -4   6    0.12    0.03
   0  -4   6   88.75    4.59
   1  -4   6   88.87    4.18
   1  -4   6   92.67    4.69
   2  -4   6    0.38    0.05
   2  -4   6    0.33    0.04
   3  -4   6   61.89    2.73
   3  -4   6   59.19    3.06
   3  -4   6   56.28    2.31
   4  -4   6   51.93    2.03
   4  -4   6   54.39    2.13
   4  -4   6   52.91    2.76
   4  -4   6   55.51    1.88
   4  -4   6   51.51    2.09
   5  -4   6    0.58    0.04
   5  -4   6    0.61    0.06
   5  -4   6    0.55    0.06
   5  -4   6    0.55    0.06
   6  -4   6   43.21    1.70
   6  -4   6   40.79    1.62
   6  -4   6   42.23    1.49
   7  -4   6   10.35    0.42
   7  -4   6    9.64    0.37
   7  -4   6   10.45    0.44
   8  -4   6    0.06    0.03
   8  -4   6    0.06    0.02
   7   3  -6    9.28    0.36
   7   3  -6    8.83    0.37
   7   3  -6    9.73    0.36
   7   3  -6    9.27    0.32
  -7  -3   6   10.00    0.34
   6   3  -6   10.01    0.35
   6   3  -6   10.40    0.40
   6   3  -6   10.04    0.38
   6   3  -6    9.33    0.38
  -6  -3   6    9.77    0.41
  -6  -3   6   10.18    0.36
   5   3  -6   68.23    2.45
   5   3  -6   69.43    2.52
   5   3  -6   73.02    2.67
   5   3  -6   72.07    2.24
   5   3  -6   63.45    3.58
  -5  -3   6   65.50    2.63
  -5  -3   6   69.81    2.34
   4   3  -6    0.41    0.04
   4   3  -6    0.41    0.05
   4   3  -6    0.44    0.06
   4   3  -6    0.42    0.05
  -4  -3   6    0.38    0.04
  -4  -3   6    0.41    0.04
   3   3  -6    7.03    0.39
  -3  -3   6    6.50    0.25
   2   3  -6    8.79    0.46
  -2  -3   6    7.98    0.46
   1   3  -6   57.74    3.05
  -1  -3   6   60.03    3.06
   0  -3   6   43.95    2.30
   1  -3   6    4.14    0.25
   1  -3   6    4.79    0.23
   2  -3   6   15.07    0.69
   2  -3   6   14.12    0.77
   3  -3   6    0.44    0.05
   3  -3   6    0.40    0.04
   4  -3   6    0.06    0.02
   4  -3   6    0.10    0.03
   4  -3   6    0.10    0.02
   4  -3   6    0.10    0.03
   5  -3   6   24.45    1.03
   5  -3   6   26.47    0.93
   5  -3   6   25.97    1.36
   5  -3   6   26.83    1.06
   5  -3   6   26.31    1.02
   6  -3   6    1.39    0.09
   6  -3   6    1.33    0.07
   6  -3   6    1.33    0.09
   7  -3   6   36.38    1.42
   7  -3   6   36.76    1.31
   7  -3   6   37.27    1.49
   8  -3   6    2.95    0.14
   8  -3   6    2.90    0.14
   8   2  -6    0.04    0.02
   8   2  -6    0.02    0.01
   7   2  -6   15.04    0.54
   7   2  -6   14.49    0.53
   7   2  -6   13.37    0.55
  -7  -2   6   14.63    0.51
   6   2  -6   17.54    0.64
   6   2  -6   17.50    0.67
   6   2  -6   17.28    0.64
  -6  -2   6   17.30    0.61
   5   2  -6   12.95    0.51
   5   2  -6   12.40    0.46
   5   2  -6   12.41    0.48
   5   2  -6   12.40    0.46
   5   2  -6   12.27    0.68
   5   2  -6   12.77    0.43
  -5  -2   6   12.15    0.50
  -5  -2   6   12.35    0.44
   4   2  -6   52.92    1.98
   4   2  -6   56.59    1.99
   4   2  -6   58.80    2.16
   4   2  -6   59.63    2.91
   4   2  -6   54.28    2.04
   4   2  -6   57.63    1.82
  -4  -2   6   52.32    2.13
  -4  -2   6   54.37    1.89
   3   2  -6    0.08    0.02
   3   2  -6    0.09    0.03
   2   2  -6    9.12    0.49
  -2  -2   6    8.74    0.49
   1   2  -6   14.04    0.75
  -1  -2   6   14.35    0.76
   0   2  -6    0.08    0.02
   0  -2   6    0.12    0.03
   1  -2   6   13.85    0.73
   2  -2   6  199.11   10.23
   2  -2   6  196.12    9.12
   3  -2   6   30.26    1.58
   4  -2   6    7.58    0.32
   4  -2   6    7.63    0.32
   4  -2   6    7.52    0.28
   5  -2   6    0.23    0.04
   5  -2   6    0.25    0.04
   5  -2   6    0.25    0.03
   5  -2   6    0.32    0.04
   6  -2   6    0.09    0.03
   6  -2   6    0.10    0.04
   6  -2   6    0.07    0.02
   6  -2   6    0.11    0.03
   7  -2   6    1.37    0.10
   7  -2   6    1.56    0.08
   7  -2   6    1.60    0.10
   7  -2   6    1.59    0.10
   8  -2   6   12.66    0.51
   8  -2   6   11.43    0.44
   8  -2   6   12.75    0.49
   8   1  -6    8.34    0.32
   8   1  -6    8.05    0.31
   7   1  -6    3.37    0.15
   7   1  -6    3.04    0.15
   7   1  -6    3.25    0.14
   6   1  -6    2.78    0.14
   6   1  -6    2.69    0.12
   6   1  -6    2.72    0.12
   6   1  -6    2.57    0.11
   6   1  -6    2.65    0.13
   6   1  -6    2.42    0.18
   5   1  -6    1.93    0.09
   5   1  -6    2.00    0.11
   5   1  -6    2.06    0.14
   5   1  -6    2.12    0.11
   5   1  -6    1.99    0.09
   5   1  -6    2.10    0.10
   4   1  -6    0.86    0.06
   4   1  -6    0.88    0.05
   4   1  -6    1.07    0.08
   4   1  -6    0.88    0.05
   3   1  -6  261.63   13.58
   2   1  -6    5.09    0.28
  -2  -1   6    4.73    0.28
   1   1  -6   32.68    1.71
  -1  -1   6   33.28    1.72
   0   1  -6    0.07    0.03
   0  -1   6    0.02    0.03
   1  -1   6    0.84    0.07
   2  -1   6   48.76    2.28
   2  -1   6   50.16    2.56
   3  -1   6  175.54    9.08
   4  -1   6    0.33    0.05
   4  -1   6    0.26    0.03
   5  -1   6    7.48    0.32
   5  -1   6    7.55    0.31
   5  -1   6    7.25    0.28
   5  -1   6    7.30    0.32
   5  -1   6    6.92    0.41
   6  -1   6    2.38    0.13
   6  -1   6    2.28    0.11
   6  -1   6    2.36    0.13
   6  -1   6    2.48    0.13
   7  -1   6    0.80    0.07
   7  -1   6    0.86    0.08
   7  -1   6    0.92    0.07
   7  -1   6    0.93    0.06
   8  -1   6    5.04    0.22
   8  -1   6    5.18    0.22
   8  -1   6    5.07    0.19
   8   0  -6   40.81    1.46
   8   0  -6   41.40    1.48
   7   0  -6    2.61    0.11
   7   0  -6    2.27    0.12
   7   0  -6    2.56    0.12
   6   0  -6   11.14    0.63
   6   0  -6   11.47    0.43
   6   0  -6   11.28    0.42
   6   0  -6   11.72    0.45
   6   0  -6   11.67    0.39
   5   0  -6    2.04    0.14
   5   0  -6    1.94    0.10
   5   0  -6    1.93    0.10
   5   0  -6    1.82    0.11
   5   0  -6    2.05    0.09
   5   0  -6    1.97    0.09
   4   0  -6   36.98    1.80
   4   0  -6   33.59    1.34
   4   0  -6   32.62    1.23
   3   0  -6   13.61    0.72
   2   0  -6   65.02    3.36
   1   0  -6   13.30    0.69
  -1   0   6   12.68    0.69
   0   0  -6   30.67    1.63
   0   0   6   32.33    1.64
   1   0   6   10.63    0.57
   2   0   6    6.69    0.37
   3   0   6    0.16    0.03
   4   0   6   30.42    1.55
   4   0   6   29.68    1.06
   4   0   6   28.61    0.97
   5   0   6    1.42    0.09
   5   0   6    1.33    0.11
   5   0   6    1.29    0.06
   5   0   6    1.41    0.08
   6   0   6   11.55    0.48
   6   0   6   11.73    0.48
   6   0   6   11.66    0.49
   6   0   6   11.10    0.43
   7   0   6    8.48    0.37
   7   0   6    8.48    0.36
   7   0   6    8.28    0.32
   7   0   6    8.48    0.35
   8   0   6    1.17    0.07
   8   0   6    1.16    0.06
   9  -1  -6    0.48    0.03
   8  -1  -6   16.08    0.60
   8  -1  -6   16.33    0.59
   7  -1  -6    2.98    0.14
   7  -1  -6    2.65    0.14
   7  -1  -6    2.92    0.12
   6  -1  -6   18.59    1.03
   6  -1  -6   19.94    0.71
   6  -1  -6   19.97    0.72
   6  -1  -6   19.42    0.83
   6  -1  -6   19.64    0.74
   5  -1  -6    6.08    0.23
   5  -1  -6    6.86    0.27
   5  -1  -6    6.41    0.25
   5  -1  -6    6.49    0.25
   5  -1  -6    6.44    0.30
   5  -1  -6    6.82    0.37
   4  -1  -6    2.31    0.10
   4  -1  -6    2.35    0.12
   4  -1  -6    2.63    0.15
   3  -1  -6    7.06    0.39
   2  -1  -6   86.30    4.48
   1  -1  -6   68.37    3.44
  -1   1   6   64.52    3.44
  -1  -1  -6   45.91    2.45
   1   1   6   48.83    2.46
   2   1   6   16.16    0.86
   3   1   6    0.96    0.08
   4   1   6   10.43    0.58
   4   1   6   10.61    0.36
   4   1   6   10.52    0.40
   5   1   6   43.26    1.51
   5   1   6   43.10    1.66
   5   1   6   42.26    1.38
   5   1   6   40.09    2.21
   6   1   6    2.39    0.12
   6   1   6    2.54    0.14
   6   1   6    2.51    0.14
   7   1   6   34.14    1.38
   7   1   6   35.74    1.33
   7   1   6   34.37    1.35
   7   1   6   33.05    1.23
   9  -2  -6    2.99    0.12
   8  -2  -6    3.56    0.16
   8  -2  -6    3.48    0.14
   7  -2  -6    6.21    0.25
   7  -2  -6    6.27    0.24
   7  -2  -6    5.88    0.26
   7  -2  -6    6.06    0.29
   6  -2  -6   25.38    0.93
   6  -2  -6   24.33    1.34
   6  -2  -6   24.82    0.96
   6  -2  -6   26.53    1.09
   6  -2  -6   26.53    0.92
   5  -2  -6    0.25    0.03
   5  -2  -6    0.25    0.02
   5  -2  -6    0.31    0.04
   5  -2  -6    0.36    0.04
   5  -2  -6    0.22    0.04
   5  -2  -6    0.21    0.02
   4  -2  -6   39.04    1.49
   4  -2  -6   45.07    2.17
   4  -2  -6   41.22    1.74
   3  -2  -6    0.18    0.03
   2  -2  -6    0.35    0.04
   1  -2  -6   66.77    3.41
  -1   2   6   65.16    3.42
   0  -2  -6   59.64    3.06
   0   2   6   58.66    3.07
  -1  -2  -6   31.41    1.69
   1   2   6   33.61    1.70
   2   2   6  155.49    8.06
  -3  -2  -6    1.50    0.08
   3   2   6    1.63    0.07
   3   2   6    1.74    0.12
   3   2   6    1.55    0.08
  -4  -2  -6    1.19    0.07
  -4  -2  -6    1.19    0.06
   4   2   6    1.27    0.10
   4   2   6    1.23    0.07
   4   2   6    1.30    0.08
   4   2   6    1.29    0.07
   5   2   6   14.53    0.48
   5   2   6   13.02    0.77
   5   2   6   14.28    0.53
   5   2   6   14.79    0.59
   6   2   6    8.93    0.39
   6   2   6    8.80    0.35
   6   2   6    9.21    0.38
   7   2   6    0.10    0.03
   7   2   6    0.13    0.03
   7   2   6    0.13    0.03
   7   2   6    0.11    0.03
   9  -3  -6    4.35    0.18
   8  -3  -6    0.58    0.06
   8  -3  -6    0.54    0.04
   8  -3  -6    0.52    0.05
   7  -3  -6    0.14    0.02
   7  -3  -6    0.11    0.03
   7  -3  -6    0.13    0.03
   7  -3  -6    0.10    0.04
   6  -3  -6    4.51    0.20
   6  -3  -6    4.37    0.26
   6  -3  -6    4.62    0.22
   6  -3  -6    4.73    0.18
   6  -3  -6    4.36    0.20
   6  -3  -6    4.61    0.19
   5  -3  -6    3.32    0.15
   5  -3  -6    3.72    0.18
   5  -3  -6    3.40    0.16
   5  -3  -6    3.55    0.15
   5  -3  -6    3.26    0.18
   5  -3  -6    3.67    0.14
   5  -3  -6    3.67    0.21
   4  -3  -6   12.54    0.47
   4  -3  -6   12.93    0.55
   4  -3  -6   13.24    0.68
   4  -3  -6   12.27    0.46
   3  -3  -6   68.34    3.55
   2  -3  -6    3.17    0.18
   1  -3  -6    3.30    0.19
  -1  -3  -6    9.22    0.51
   1   3   6    9.55    0.51
   2   3   6    1.29    0.10
  -3  -3  -6   41.67    1.44
  -3  -3  -6   41.02    1.31
   3   3   6   41.81    1.38
   3   3   6   44.38    2.21
  -4  -3  -6    0.16    0.03
  -4  -3  -6    0.17    0.03
   4   3   6    0.15    0.04
   4   3   6    0.11    0.03
   4   3   6    0.13    0.03
   4   3   6    0.13    0.03
  -5  -3  -6    4.96    0.20
   5   3   6    4.97    0.23
   5   3   6    5.16    0.19
   5   3   6    4.87    0.21
  -6  -3  -6    0.05    0.02
   6   3   6    0.04    0.02
   6   3   6    0.02    0.03
   6   3   6    0.04    0.02
   6   3   6    0.04    0.03
  -7  -3  -6    0.49    0.05
   7   3   6    0.45    0.05
   7   3   6    0.45    0.04
   7   3   6    0.56    0.05
   7   3   6    0.52    0.04
   9  -4  -6   10.90    0.41
   8  -4  -6   31.74    1.12
   8  -4  -6   30.46    1.32
   8  -4  -6   31.80    1.14
   7  -4  -6    9.58    0.37
   7  -4  -6    9.54    0.42
   7  -4  -6    9.29    0.42
   7  -4  -6    8.87    0.38
   7  -4  -6    9.49    0.35
   6  -4  -6    0.22    0.04
   6  -4  -6    0.28    0.04
   6  -4  -6    0.25    0.05
   6  -4  -6    0.33    0.05
   6  -4  -6    0.28    0.04
   6  -4  -6    0.26    0.03
   5  -4  -6    2.77    0.17
   5  -4  -6    2.97    0.12
   5  -4  -6    2.88    0.15
   5  -4  -6    2.76    0.15
   5  -4  -6    2.86    0.13
   5  -4  -6    2.78    0.13
   5  -4  -6    2.62    0.13
   4  -4  -6    3.09    0.18
   4  -4  -6    2.94    0.14
   4  -4  -6    3.20    0.16
   4  -4  -6    3.14    0.13
   4  -4  -6    3.20    0.14
   4  -4  -6    3.00    0.12
   3  -4  -6   92.19    4.77
   2  -4  -6  199.52   10.34
   1  -4  -6    0.53    0.05
   0  -4  -6   47.30    2.45
  -1  -4  -6    5.66    0.32
   1   4   6    5.90    0.33
  -2  -4  -6    4.18    0.17
  -2  -4  -6    4.15    0.15
   2   4   6    4.45    0.26
   2   4   6    3.98    0.16
  -3  -4  -6   47.11    1.45
  -3  -4  -6   46.37    1.60
   3   4   6   47.54    2.45
   3   4   6   46.30    1.53
   3   4   6   46.35    1.82
  -4  -4  -6   48.42    1.50
  -4  -4  -6   49.93    1.66
   4   4   6   49.52    1.59
   4   4   6   49.67    1.89
   4   4   6   44.56    2.54
  -5  -4  -6    0.11    0.03
   5   4   6    0.10    0.04
   5   4   6    0.10    0.03
  -6  -4  -6   16.96    0.65
  -6  -4  -6   15.97    0.58
   6   4   6   16.34    0.66
   6   4   6   15.79    0.54
   6   4   6   17.65    0.65
   6   4   6   14.72    0.60
   9  -5  -6    0.12    0.03
   8  -5  -6   25.24    0.89
   8  -5  -6   24.22    1.01
   8  -5  -6   23.85    1.03
   8  -5  -6   23.89    0.86
   7  -5  -6   44.19    1.89
   7  -5  -6   43.19    1.73
   7  -5  -6   45.69    1.63
   7  -5  -6   46.78    1.60
   7  -5  -6   45.83    1.86
   6  -5  -6    5.08    0.21
   6  -5  -6    5.04    0.21
   6  -5  -6    4.38    0.27
   6  -5  -6    4.98    0.19
   6  -5  -6    5.18    0.25
   6  -5  -6    4.95    0.24
   5  -5  -6   12.90    0.51
   5  -5  -6   12.79    0.56
   5  -5  -6   13.02    0.68
   5  -5  -6   12.71    0.56
   5  -5  -6   12.74    0.47
   5  -5  -6   12.41    0.54
   5  -5  -6   13.42    0.48
   4  -5  -6    2.65    0.15
   4  -5  -6    2.60    0.14
   4  -5  -6    2.54    0.10
   4  -5  -6    2.48    0.14
   4  -5  -6    2.60    0.11
   4  -5  -6    2.36    0.13
   3  -5  -6    1.86    0.08
   3  -5  -6    1.92    0.09
   3  -5  -6    1.87    0.12
   2  -5  -6   65.84    3.41
   1  -5  -6  228.26   11.81
   0  -5  -6    0.15    0.03
  -1  -5  -6   68.24    2.12
  -1  -5  -6   70.06    2.34
   1   5   6   69.03    2.34
  -2  -5  -6    9.00    0.32
  -2  -5  -6    9.05    0.30
   2   5   6    8.75    0.37
   2   5   6    8.79    0.31
   2   5   6    8.45    0.50
  -3  -5  -6    1.10    0.07
  -3  -5  -6    1.13    0.06
   3   5   6    1.07    0.10
   3   5   6    1.06    0.08
   3   5   6    1.07    0.07
  -4  -5  -6   25.73    0.89
  -4  -5  -6   25.17    0.80
   4   5   6   24.81    1.01
   4   5   6   25.89    0.85
  -5  -5  -6   27.21    1.08
  -5  -5  -6   27.73    0.96
   5   5   6   27.32    1.09
   5   5   6   28.08    0.92
  -6  -5  -6    1.66    0.09
  -6  -5  -6    1.51    0.08
   6   5   6    1.62    0.09
   6   5   6    1.52    0.09
   8  -6  -6    1.54    0.10
   8  -6  -6    1.73    0.11
   8  -6  -6    1.64    0.09
   7  -6  -6   15.58    0.70
   7  -6  -6   16.48    0.69
   7  -6  -6   15.58    0.58
   7  -6  -6   16.34    0.60
   6  -6  -6   15.57    0.58
   6  -6  -6   15.50    0.67
   6  -6  -6   15.27    0.68
   6  -6  -6   15.57    0.56
   5  -6  -6    1.68    0.09
   5  -6  -6    1.52    0.10
   5  -6  -6    1.51    0.10
   5  -6  -6    1.50    0.11
   5  -6  -6    1.40    0.09
   4  -6  -6   30.63    1.11
   4  -6  -6   30.24    1.29
   4  -6  -6   32.00    1.62
   4  -6  -6   31.90    1.12
   4  -6  -6   30.49    1.31
   3  -6  -6   16.97    0.72
   3  -6  -6   17.93    0.62
   3  -6  -6   16.56    0.61
   3  -6  -6   16.27    0.72
   3  -6  -6   17.17    0.90
   2  -6  -6    0.50    0.04
   2  -6  -6    0.53    0.05
   1  -6  -6    0.80    0.05
   1  -6  -6    0.87    0.07
  -1   6   6    0.76    0.05
   0  -6  -6    9.79    0.35
   0  -6  -6   10.92    0.55
   0  -6  -6    9.75    0.36
   0  -6  -6    9.91    0.33
   0   6   6   10.00    0.36
  -1  -6  -6    0.47    0.04
  -1  -6  -6    0.56    0.05
  -1  -6  -6    0.50    0.04
   1   6   6    0.50    0.04
   1   6   6    0.33    0.04
  -2  -6  -6   32.15    1.08
  -2  -6  -6   30.89    0.98
  -2  -6  -6   30.97    1.04
   2   6   6   31.05    1.04
  -3  -6  -6    2.34    0.11
  -3  -6  -6    2.26    0.12
  -3  -6  -6    2.28    0.10
   3   6   6    2.25    0.11
   3   6   6    2.23    0.12
  -4  -6  -6    0.63    0.06
  -4  -6  -6    0.62    0.05
  -4  -6  -6    0.66    0.06
   4   6   6    0.62    0.06
   4   6   6    0.63    0.06
  -5  -6  -6    0.34    0.04
  -5  -6  -6    0.36    0.05
   5   6   6    0.38    0.05
   5   6   6    0.33    0.04
   8  -7  -6    2.48    0.12
   8  -7  -6    2.23    0.13
   8  -7  -6    2.48    0.14
   7  -7  -6    1.91    0.08
   7  -7  -6    2.00    0.13
   7  -7  -6    2.11    0.11
   7  -7  -6    1.88    0.12
   6  -7  -6   17.20    0.63
   6  -7  -6   17.71    0.74
   6  -7  -6   16.65    0.74
   6  -7  -6   16.91    0.61
   6  -7  -6   16.17    0.70
   5  -7  -6   36.18    1.49
   5  -7  -6   37.00    1.32
   5  -7  -6   38.89    1.33
   5  -7  -6   33.67    1.92
   5  -7  -6   38.02    1.54
   5  -7  -6   38.20    1.56
   4  -7  -6    6.64    0.31
   4  -7  -6    6.63    0.26
   4  -7  -6    6.68    0.32
   4  -7  -6    7.05    0.38
   4  -7  -6    7.06    0.27
   3  -7  -6  122.80    6.20
   3  -7  -6  119.69    4.86
   3  -7  -6  126.00    4.26
   3  -7  -6  113.22    3.87
   3  -7  -6  118.80    4.23
   2  -7  -6    4.21    0.24
   2  -7  -6    3.85    0.16
   2  -7  -6    3.86    0.15
   1  -7  -6    0.04    0.02
   1  -7  -6    0.00    0.02
   1  -7  -6    0.03    0.02
   1  -7  -6    0.02    0.02
  -1   7   6    0.03    0.02
   0  -7  -6   42.88    1.46
   0  -7  -6   44.99    2.33
   0  -7  -6   44.42    1.52
   0  -7  -6   45.36    1.38
   0   7   6   45.55    1.53
  -1  -7  -6    3.25    0.14
  -1  -7  -6    3.75    0.15
  -1  -7  -6    3.28    0.13
  -2  -7  -6    7.39    0.26
  -2  -7  -6    7.58    0.28
  -2  -7  -6    7.11    0.27
   2   7   6    7.09    0.27
  -3  -7  -6   39.17    1.66
  -3  -7  -6   44.24    1.47
  -3  -7  -6   43.89    1.34
   3   7   6   44.43    1.42
  -4  -7  -6    8.12    0.30
  -4  -7  -6    7.79    0.27
  -4  -7  -6    7.49    0.33
   4   7   6    8.34    0.29
  -5  -7  -6    0.50    0.04
   5   7   6    0.55    0.04
   8  -8  -6   32.40    1.31
   8  -8  -6   32.35    1.14
   8  -8  -6   29.85    1.32
   7  -8  -6   11.38    0.43
   7  -8  -6   11.41    0.50
   7  -8  -6   10.96    0.50
   6  -8  -6    0.33    0.06
   6  -8  -6    0.41    0.06
   6  -8  -6    0.38    0.03
   6  -8  -6    0.50    0.05
   6  -8  -6    0.31    0.05
   5  -8  -6    0.79    0.09
   5  -8  -6    0.71    0.06
   5  -8  -6    0.86    0.06
   5  -8  -6    0.82    0.05
   5  -8  -6    0.82    0.07
   4  -8  -6    2.27    0.10
   4  -8  -6    2.20    0.14
   4  -8  -6    2.18    0.15
   4  -8  -6    2.39    0.11
   3  -8  -6   30.72    1.61
   3  -8  -6   29.55    1.00
   3  -8  -6   30.65    1.10
   3  -8  -6   31.62    1.28
   2  -8  -6   20.56    0.67
   2  -8  -6   19.27    0.63
   2  -8  -6   20.68    1.06
   2  -8  -6   19.96    0.73
  -2   8   6   19.60    0.70
   1  -8  -6    5.08    0.19
   1  -8  -6    5.21    0.19
   1  -8  -6    5.20    0.30
  -1   8   6    5.21    0.20
   0  -8  -6   27.47    0.83
   0  -8  -6   26.78    0.88
   0  -8  -6   24.57    1.39
  -1  -8  -6    4.67    0.17
  -1  -8  -6    4.53    0.18
  -1  -8  -6    4.76    0.18
   1   8   6    4.14    0.19
  -2  -8  -6    5.63    0.21
  -2  -8  -6    5.36    0.20
  -2  -8  -6    5.48    0.21
   2   8   6    5.34    0.21
  -3  -8  -6   39.01    1.21
  -3  -8  -6   36.70    1.28
  -3  -8  -6   39.50    1.33
   3   8   6   39.67    1.28
  -4  -8  -6   20.40    0.65
  -4  -8  -6   20.47    0.72
   4   8   6   21.08    0.69
   8  -9  -6    6.89    0.33
   8  -9  -6    7.72    0.34
   8  -9  -6    7.62    0.28
   7  -9  -6    9.22    0.43
   7  -9  -6    9.74    0.44
   7  -9  -6   10.05    0.37
   6  -9  -6    0.01    0.04
   6  -9  -6    0.06    0.03
   6  -9  -6    0.02    0.03
   6  -9  -6    0.04    0.03
   6  -9  -6    0.07    0.02
   5  -9  -6    7.67    0.29
   5  -9  -6    7.76    0.37
   4  -9  -6    1.72    0.13
   4  -9  -6    1.70    0.08
   4  -9  -6    1.50    0.11
   3  -9  -6    0.08    0.02
   3  -9  -6    0.16    0.04
   3  -9  -6    0.12    0.03
   3  -9  -6    0.12    0.05
   2  -9  -6   52.42    2.82
   2  -9  -6   56.45    1.76
   2  -9  -6   52.07    1.67
   2  -9  -6   55.50    2.23
   2  -9  -6   54.32    1.93
  -2   9   6   53.84    1.85
   1  -9  -6   92.66    2.94
   1  -9  -6   94.29    2.78
   1  -9  -6   84.38    4.69
   0  -9  -6    2.53    0.12
   0  -9  -6    2.60    0.11
  -1  -9  -6    9.30    0.33
  -1  -9  -6    9.34    0.31
   1   9   6    8.61    0.35
  -2  -9  -6    0.26    0.03
  -2  -9  -6    0.24    0.03
  -2  -9  -6    0.24    0.04
   2   9   6    0.26    0.04
  -3  -9  -6    0.32    0.04
  -3  -9  -6    0.32    0.03
  -3  -9  -6    0.26    0.03
   3   9   6    0.30    0.04
   8 -10  -6    1.77    0.11
   7 -10  -6   10.43    0.46
   6 -10  -6   18.80    0.81
   5 -10  -6    4.16    0.22
   5 -10  -6    3.96    0.16
   4 -10  -6    3.92    0.22
   4 -10  -6    3.93    0.16
   3 -10  -6    0.16    0.05
   2 -10  -6    0.36    0.04
   2 -10  -6    0.41    0.07
   2 -10  -6    0.36    0.04
   1 -10  -6   17.52    0.78
   1 -10  -6   18.13    0.58
   1 -10  -6   18.03    0.60
   0 -10  -6    4.75    0.17
   0 -10  -6    4.49    0.18
   0  10   6    4.49    0.19
  -1 -10  -6    4.30    0.16
  -1 -10  -6    4.26    0.17
  -2 -10  -6    9.70    0.32
  -2 -10  -6    9.58    0.34
   2  10   6    9.57    0.34
   7 -11  -6    4.11    0.20
   6 -11  -6   17.94    0.76
   5 -11  -6   37.13    1.54
   4 -11  -6    6.40    0.31
   3 -11  -6   36.06    1.50
   2 -11  -6    6.52    0.32
   2 -11  -6    6.49    0.23
   2 -11  -6    6.98    0.23
   1 -11  -6    1.64    0.12
   1 -11  -6    1.69    0.08
   1 -11  -6    1.66    0.08
  -1  11   6    1.60    0.09
   0 -11  -6    5.66    0.19
   0 -11  -6    5.64    0.20
   0 -11  -6    4.65    0.25
   0  11   6    5.24    0.22
  -1 -11  -6    4.99    0.18
  -1 -11  -6    4.87    0.17
  -2 -11  -6   13.74    0.44
  -2 -11  -6   13.85    0.46
   6 -12  -6    0.01    0.03
   5 -12  -6    8.27    0.37
   4 -12  -6   10.16    0.45
   3 -12  -6   14.56    0.63
   2 -12  -6   36.25    1.62
  -2  12   6   42.51    1.45
   1 -12  -6    2.60    0.11
   1 -12  -6    2.59    0.10
  -1  12   6    2.92    0.12
   0 -12  -6    1.76    0.08
   0 -12  -6    1.83    0.08
  -4  13   6    0.11    0.02
  -3  13   6    0.10    0.03
   2 -13   7    2.75    0.15
   3 -13   7   17.01    0.77
  -1 -12   7    0.03    0.01
  -1 -12   7    0.03    0.03
   0  12  -7    0.79    0.05
   0 -12   7    0.74    0.04
   0 -12   7    0.82    0.06
   0 -12   7    0.92    0.07
   0 -12   7    0.86    0.08
   1 -12   7   12.39    0.59
   1 -12   7   12.85    0.54
   2 -12   7    0.95    0.08
   2 -12   7    0.90    0.08
   3 -12   7   14.56    0.65
   3 -12   7   14.07    0.59
   3 -12   7   13.79    0.58
   4 -12   7   18.10    0.78
   4 -12   7   16.34    0.69
   4 -12   7   16.71    0.70
   2  11  -7    7.24    0.28
  -2 -11   7    6.81    0.29
  -2 -11   7    7.08    0.31
  -2 -11   7    7.24    0.25
  -2 -11   7    6.99    0.34
   1  11  -7    8.81    0.35
  -1 -11   7    8.97    0.43
  -1 -11   7    8.59    0.37
  -1 -11   7    9.02    0.31
  -1 -11   7    9.37    0.40
   0  11  -7    0.05    0.03
   0 -11   7    0.08    0.02
   0 -11   7    0.04    0.04
   0 -11   7    0.11    0.03
   0 -11   7    0.07    0.04
   1 -11   7    1.11    0.05
   1 -11   7    1.21    0.09
   1 -11   7    1.04    0.08
   2 -11   7    1.25    0.09
   2 -11   7    1.09    0.08
   2 -11   7    1.17    0.08
   2 -11   7    1.20    0.10
   3 -11   7    0.12    0.04
   3 -11   7    0.11    0.04
   3 -11   7    0.12    0.04
   4 -11   7   19.03    0.87
   4 -11   7   18.71    0.79
   4 -11   7   19.61    0.78
   5 -11   7   18.91    0.89
   5 -11   7   18.80    0.78
   5 -11   7   19.37    0.77
   6 -11   7    0.89    0.07
   3  10  -7    0.36    0.04
  -3 -10   7    0.42    0.06
  -3 -10   7    0.37    0.04
  -3 -10   7    0.38    0.04
   2  10  -7    0.65    0.06
  -2 -10   7    0.73    0.08
  -2 -10   7    0.64    0.06
  -2 -10   7    0.66    0.05
   1  10  -7   48.42    1.76
  -1 -10   7   47.57    1.85
  -1 -10   7   48.10    1.57
  -1 -10   7   48.14    2.14
   0  10  -7  121.17    4.37
   0 -10   7  121.43    5.30
   0 -10   7  118.38    4.59
   0 -10   7  122.31    3.89
   0 -10   7  118.47    4.79
  -1  10  -7    0.19    0.03
   1 -10   7    0.22    0.04
   1 -10   7    0.29    0.03
   1 -10   7    0.12    0.05
   1 -10   7    0.14    0.04
   1 -10   7    0.20    0.05
   2 -10   7    5.23    0.25
   2 -10   7    4.82    0.23
   2 -10   7    5.18    0.24
   2 -10   7    5.14    0.27
   3 -10   7    9.86    0.43
   3 -10   7   10.12    0.48
   3 -10   7    9.30    0.40
   3 -10   7   10.14    0.43
   4 -10   7    2.19    0.14
   4 -10   7    2.26    0.13
   4 -10   7    2.05    0.13
   5 -10   7   38.91    1.68
   5 -10   7   36.93    1.50
   5 -10   7   38.59    1.74
   5 -10   7   36.30    1.52
   6 -10   7   17.75    0.72
   6 -10   7   16.54    0.73
   6 -10   7   18.89    0.83
   4   9  -7    1.68    0.09
   4   9  -7    1.65    0.08
  -4  -9   7    1.64    0.09
  -4  -9   7    1.59    0.08
  -4  -9   7    1.59    0.10
   3   9  -7    1.71    0.09
   3   9  -7    1.69    0.10
  -3  -9   7    1.65    0.10
  -3  -9   7    1.70    0.08
   2   9  -7    0.24    0.04
  -2  -9   7    0.22    0.05
  -2  -9   7    0.18    0.03
  -2  -9   7    0.20    0.04
   1   9  -7    0.02    0.03
  -1  -9   7    0.06    0.02
  -1  -9   7    0.02    0.04
  -1  -9   7    0.04    0.03
   0   9  -7    3.77    0.17
   0  -9   7    4.59    0.20
   0  -9   7    4.01    0.23
   0  -9   7    4.03    0.15
   0  -9   7    3.71    0.19
   1  -9   7   10.52    0.44
   1  -9   7   10.63    0.51
   1  -9   7   10.38    0.43
   1  -9   7   10.97    0.46
   1  -9   7   10.59    0.35
   1  -9   7    9.04    0.58
   2  -9   7    3.60    0.18
   2  -9   7    3.47    0.20
   2  -9   7    3.32    0.16
   2  -9   7    3.13    0.12
   2  -9   7    3.65    0.18
   2  -9   7    3.25    0.22
   3  -9   7   30.90    1.24
   3  -9   7   31.83    1.30
   3  -9   7   32.69    1.28
   3  -9   7   32.35    1.44
   4  -9   7   17.78    0.81
   4  -9   7   17.39    0.72
   4  -9   7   17.21    0.73
   5  -9   7    0.02    0.02
   5  -9   7    0.09    0.04
   5  -9   7    0.01    0.03
   5  -9   7    0.06    0.04
   6  -9   7    5.08    0.24
   6  -9   7    5.55    0.26
   6  -9   7    5.27    0.25
   7  -9   7    3.07    0.15
   5   8  -7   11.02    0.41
  -5  -8   7   10.24    0.37
  -5  -8   7   10.41    0.42
   4   8  -7    2.12    0.11
   4   8  -7    2.00    0.09
  -4  -8   7    2.07    0.09
  -4  -8   7    2.09    0.11
  -4  -8   7    2.01    0.09
   3   8  -7    8.16    0.29
   3   8  -7    7.92    0.32
  -3  -8   7    7.72    0.29
  -3  -8   7    8.05    0.29
  -3  -8   7    8.12    0.34
   2   8  -7   20.61    0.77
  -2  -8   7   21.40    0.81
  -2  -8   7   19.44    0.71
  -2  -8   7   20.62    0.69
   1   8  -7    0.69    0.06
  -1  -8   7    0.68    0.05
  -1  -8   7    0.60    0.08
  -1  -8   7    0.71    0.07
  -1  -8   7    0.74    0.08
   0   8  -7    5.72    0.23
   0  -8   7    5.36    0.26
   0  -8   7    5.96    0.30
   0  -8   7    5.22    0.30
   0  -8   7    6.17    0.25
   0  -8   7    5.78    0.21
   0  -8   7    5.39    0.34
   1  -8   7   42.07    1.72
   1  -8   7   38.75    2.00
   1  -8   7   43.73    1.91
   1  -8   7   41.65    2.24
   1  -8   7   44.35    1.69
   1  -8   7   44.50    1.65
   1  -8   7   43.54    1.39
   2  -8   7   28.70    1.09
   2  -8   7   27.98    1.06
   2  -8   7   25.29    0.88
   2  -8   7   26.88    1.43
   2  -8   7   28.58    1.23
   2  -8   7   27.77    1.11
   2  -8   7   24.12    1.28
   3  -8   7   18.60    1.02
   3  -8   7   19.90    0.79
   3  -8   7   19.44    0.76
   3  -8   7   18.78    0.80
   3  -8   7   19.37    0.88
   4  -8   7   39.60    1.72
   4  -8   7   37.15    1.77
   4  -8   7   38.35    1.53
   4  -8   7   38.42    1.55
   5  -8   7    0.29    0.04
   5  -8   7    0.28    0.05
   5  -8   7    0.22    0.05
   5  -8   7    0.41    0.05
   5  -8   7    0.32    0.03
   6  -8   7    0.04    0.02
   6  -8   7    0.05    0.03
   6  -8   7    0.08    0.03
   7  -8   7    6.08    0.28
   7  -8   7    5.46    0.25
   6   7  -7    1.26    0.06
   5   7  -7    0.05    0.02
   5   7  -7    0.04    0.02
  -5  -7   7    0.02    0.02
  -5  -7   7    0.03    0.02
   4   7  -7    5.17    0.20
   4   7  -7    4.88    0.20
   4   7  -7    5.18    0.22
  -4  -7   7    5.13    0.20
  -4  -7   7    5.11    0.23
  -4  -7   7    4.93    0.19
   3   7  -7    1.45    0.08
   3   7  -7    1.43    0.09
  -3  -7   7    1.46    0.07
  -3  -7   7    1.41    0.09
  -3  -7   7    1.42    0.08
   2   7  -7   39.34    1.46
  -2  -7   7   39.25    1.30
  -2  -7   7   40.84    1.53
  -2  -7   7   38.79    1.35
   1   7  -7   41.05    1.48
  -1  -7   7   39.29    1.89
  -1  -7   7   42.81    1.56
  -1  -7   7   38.56    1.37
  -1  -7   7   40.73    1.32
  -1  -7   7   39.72    2.13
   0   7  -7   14.02    0.56
   0  -7   7   14.89    0.81
   0  -7   7   15.19    0.60
   0  -7   7   15.13    0.50
   0  -7   7   15.33    0.73
   0  -7   7   14.70    0.69
   1  -7   7    0.85    0.07
   1  -7   7    0.82    0.07
   1  -7   7    0.91    0.08
   1  -7   7    0.89    0.07
   1  -7   7    0.83    0.05
   1  -7   7    0.92    0.09
   1  -7   7    0.87    0.08
   2  -7   7    3.35    0.17
   2  -7   7    3.34    0.21
   2  -7   7    2.97    0.19
   2  -7   7    3.12    0.12
   2  -7   7    3.09    0.16
   2  -7   7    3.44    0.16
   2  -7   7    3.29    0.19
   3  -7   7    3.94    0.23
   3  -7   7    4.10    0.21
   3  -7   7    4.16    0.18
   3  -7   7    3.81    0.19
   3  -7   7    3.77    0.19
   3  -7   7    3.51    0.22
   4  -7   7   28.04    1.18
   4  -7   7   24.39    1.37
   4  -7   7   30.35    1.17
   4  -7   7   29.72    1.17
   4  -7   7   30.72    1.31
   4  -7   7   30.31    1.34
   5  -7   7    6.45    0.30
   5  -7   7    5.88    0.28
   5  -7   7    6.40    0.23
   5  -7   7    6.01    0.29
   5  -7   7    6.31    0.28
   6  -7   7    0.03    0.03
   6  -7   7    0.07    0.04
   6  -7   7    0.02    0.02
   7  -7   7    0.11    0.03
   7  -7   7    0.09    0.02
   7  -7   7    0.06    0.03
   6   6  -7    4.17    0.18
   6   6  -7    4.75    0.20
  -6  -6   7    4.63    0.20
  -6  -6   7    5.01    0.18
   5   6  -7    0.21    0.03
   5   6  -7    0.25    0.03
   5   6  -7    0.25    0.04
  -5  -6   7    0.21    0.04
  -5  -6   7    0.19    0.03
   4   6  -7    1.13    0.08
   4   6  -7    1.04    0.06
  -4  -6   7    0.98    0.07
  -4  -6   7    0.95    0.06
   3   6  -7   20.16    0.69
   3   6  -7   20.99    0.77
  -3  -6   7   20.63    0.80
  -3  -6   7   20.24    0.69
  -3  -6   7   19.91    0.71
   2   6  -7    3.89    0.15
  -2  -6   7    3.19    0.13
  -2  -6   7    3.13    0.19
  -2  -6   7    3.14    0.13
  -2  -6   7    3.35    0.16
   1   6  -7   66.55    2.40
  -1  -6   7   64.71    3.06
  -1  -6   7   61.88    2.23
  -1  -6   7   67.75    2.14
  -1  -6   7   69.90    2.53
  -1  -6   7   65.41    3.44
   0   6  -7   38.88    1.52
   0  -6   7   41.08    1.94
   0  -6   7   43.30    1.60
   0  -6   7   40.49    1.85
   0  -6   7   44.56    2.19
   0  -6   7   41.74    1.36
   1  -6   7    0.17    0.04
   1  -6   7    0.14    0.03
   1  -6   7    0.09    0.03
   1  -6   7    0.11    0.02
   1  -6   7    0.09    0.03
   2  -6   7    6.78    0.33
   2  -6   7    6.92    0.30
   2  -6   7    7.34    0.39
   2  -6   7    6.89    0.29
   2  -6   7    6.37    0.23
   2  -6   7    6.56    0.30
   2  -6   7    6.94    0.35
   3  -6   7    6.85    0.32
   3  -6   7    6.93    0.31
   3  -6   7    6.93    0.31
   3  -6   7    7.54    0.30
   3  -6   7    7.15    0.37
   3  -6   7    6.91    0.34
   3  -6   7    7.86    0.40
   4  -6   7    2.88    0.18
   4  -6   7    3.30    0.17
   4  -6   7    3.25    0.16
   4  -6   7    3.19    0.18
   4  -6   7    3.05    0.16
   4  -6   7    3.38    0.18
   5  -6   7   22.41    0.90
   5  -6   7   22.77    0.79
   5  -6   7   20.92    0.90
   6  -6   7   61.72    2.33
   6  -6   7   55.68    2.29
   6  -6   7   57.46    2.23
   7  -6   7    0.01    0.02
   7  -6   7    0.05    0.03
   8  -6   7   12.73    0.66
   8  -6   7   14.76    0.59
   8  -6   7   15.67    0.66
  -7  -5   7    4.88    0.18
   6   5  -7   12.79    0.50
   6   5  -7   13.82    0.52
  -6  -5   7   14.24    0.48
  -6  -5   7   13.26    0.54
   5   5  -7   19.64    0.74
   5   5  -7   19.07    0.65
   5   5  -7   19.02    0.71
  -5  -5   7   19.89    0.68
  -5  -5   7   19.49    0.77
   4   5  -7    0.09    0.02
  -4  -5   7    0.11    0.03
  -4  -5   7    0.09    0.02
   3   5  -7    0.25    0.04
   3   5  -7    0.21    0.03
  -3  -5   7    0.21    0.03
  -3  -5   7    0.27    0.04
  -3  -5   7    0.24    0.03
   2   5  -7    1.04    0.06
   2   5  -7    1.20    0.07
  -2  -5   7    1.11    0.06
  -2  -5   7    1.10    0.07
  -2  -5   7    1.14    0.06
  -1  -5   7    2.65    0.11
  -1  -5   7    2.88    0.13
  -1  -5   7    3.06    0.19
   0  -5   7   84.95    3.25
   0  -5   7   81.72    3.94
   0  -5   7   89.50    4.43
   1  -5   7   25.18    1.03
   1  -5   7   25.69    1.24
   1  -5   7   28.38    1.39
   2  -5   7    0.09    0.03
   2  -5   7    0.07    0.03
   2  -5   7    0.08    0.02
   3  -5   7    1.97    0.12
   3  -5   7    1.93    0.13
   3  -5   7    2.26    0.11
   3  -5   7    2.06    0.11
   3  -5   7    2.43    0.14
   3  -5   7    2.29    0.13
   4  -5   7    3.15    0.16
   4  -5   7    3.21    0.16
   4  -5   7    3.41    0.18
   4  -5   7    3.11    0.19
   5  -5   7   21.16    0.82
   5  -5   7   20.39    0.79
   5  -5   7   18.15    0.81
   5  -5   7   20.37    0.72
   6  -5   7  108.99    4.23
   6  -5   7  105.05    4.04
   6  -5   7  105.04    3.75
   7  -5   7   18.76    0.76
   7  -5   7   17.89    0.72
   8  -5   7    0.90    0.06
   8  -5   7    0.99    0.06
   7   4  -7    8.11    0.28
   7   4  -7    8.25    0.33
   7   4  -7    8.08    0.31
  -7  -4   7    8.81    0.30
   6   4  -7    1.78    0.09
   6   4  -7    1.74    0.10
  -6  -4   7    1.75    0.09
  -6  -4   7    1.77    0.10
   5   4  -7   15.01    0.51
   5   4  -7   15.35    0.58
   5   4  -7   14.35    0.55
  -5  -4   7   15.53    0.53
  -5  -4   7   14.68    0.60
   4   4  -7   29.96    1.11
   4   4  -7   27.95    1.58
   4   4  -7   29.37    0.98
   4   4  -7   29.86    1.07
  -4  -4   7   29.68    1.15
  -4  -4   7   31.22    1.02
   3   4  -7   13.17    0.46
   3   4  -7   13.93    0.52
   3   4  -7   13.45    0.74
  -3  -4   7   13.08    0.53
  -3  -4   7   13.73    0.47
  -2  -4   7   33.07    1.28
  -2  -4   7   32.78    1.14
  -2  -4   7   34.37    1.76
  -1  -4   7    3.85    0.24
   0  -4   7    2.36    0.16
   1  -4   7   59.35    2.92
   1  -4   7   52.96    2.60
   2  -4   7   54.57    2.51
   2  -4   7   53.99    2.82
   3  -4   7   57.33    2.64
   3  -4   7   56.60    2.95
   4  -4   7   82.48    4.18
   4  -4   7   76.18    3.16
   4  -4   7   82.29    3.21
   4  -4   7   79.38    3.07
   4  -4   7   83.87    2.85
   5  -4   7    0.19    0.02
   5  -4   7    0.27    0.04
   5  -4   7    0.21    0.04
   6  -4   7   15.12    0.61
   6  -4   7   15.08    0.55
   6  -4   7   15.47    0.64
   7  -4   7    4.90    0.19
   7  -4   7    5.10    0.22
   7  -4   7    5.11    0.23
   8  -4   7    0.33    0.04
   8  -4   7    0.43    0.04
   7   3  -7   23.37    0.78
   7   3  -7   24.35    0.89
   7   3  -7   24.00    0.87
   7   3  -7   22.87    0.86
  -7  -3   7   24.60    0.83
   6   3  -7    0.33    0.04
   6   3  -7    0.36    0.04
  -6  -3   7    0.29    0.04
  -6  -3   7    0.35    0.04
   5   3  -7    4.44    0.16
   5   3  -7    4.32    0.17
   5   3  -7    3.68    0.26
   5   3  -7    4.29    0.19
  -5  -3   7    4.13    0.19
  -5  -3   7    4.30    0.17
   4   3  -7   13.68    0.51
   4   3  -7   13.56    0.53
   4   3  -7   14.21    0.47
   4   3  -7   13.51    0.75
  -4  -3   7   13.32    0.54
  -4  -3   7   13.95    0.48
   3   3  -7    7.40    0.30
   3   3  -7    7.86    0.43
  -3  -3   7    7.66    0.27
  -3  -3   7    7.16    0.31
   2   3  -7   71.58    3.64
  -2  -3   7   68.65    3.64
   1   3  -7   39.80    2.14
  -1  -3   7   42.36    2.15
   0  -3   7    2.77    0.17
   1  -3   7   37.95    1.81
   1  -3   7   40.11    2.03
   2  -3   7    1.45    0.10
   2  -3   7    1.43    0.09
   3  -3   7    6.15    0.34
   4  -3   7    3.69    0.18
   4  -3   7    3.79    0.17
   4  -3   7    3.83    0.15
   4  -3   7    4.14    0.23
   5  -3   7   15.94    0.57
   5  -3   7   14.78    0.83
   5  -3   7   14.94    0.64
   5  -3   7   16.52    0.63
   5  -3   7   16.32    0.65
   6  -3   7    0.70    0.06
   6  -3   7    0.66    0.06
   6  -3   7    0.67    0.05
   7  -3   7    1.71    0.10
   7  -3   7    1.65    0.10
   7  -3   7    1.64    0.08
   8  -3   7    0.09    0.02
   8  -3   7    0.05    0.02
   8   2  -7   10.27    0.38
   8   2  -7    9.99    0.37
   7   2  -7    6.03    0.24
   7   2  -7    6.23    0.25
   7   2  -7    6.13    0.26
   7   2  -7    6.04    0.22
  -7  -2   7    6.30    0.23
   6   2  -7   64.29    2.35
   6   2  -7   68.10    2.42
   6   2  -7   66.02    2.36
  -6  -2   7   66.39    2.25
   4   2  -7    0.13    0.02
   4   2  -7    0.05    0.02
   4   2  -7    0.03    0.03
   4   2  -7    0.05    0.02
   4   2  -7    0.09    0.02
  -4  -2   7    0.03    0.02
  -4  -2   7    0.05    0.02
   3   2  -7   32.87    1.72
   2   2  -7    4.34    0.25
  -2  -2   7    4.27    0.26
   1   2  -7  148.54    7.88
  -1  -2   7  155.23    7.84
   0  -2   7  154.35    7.99
   1  -2   7    0.17    0.03
   2  -2   7   51.89    2.48
   2  -2   7   55.47    2.78
   3  -2   7   11.61    0.61
   3  -2   7   11.13    0.41
   4  -2   7    0.40    0.04
   4  -2   7    0.54    0.05
   4  -2   7    0.43    0.03
   4  -2   7    0.48    0.05
   5  -2   7   85.97    3.36
   5  -2   7   85.68    3.06
   5  -2   7   90.81    3.30
   5  -2   7   81.36    4.48
   5  -2   7   89.36    3.45
   6  -2   7   26.28    1.00
   6  -2   7   24.39    1.02
   6  -2   7   26.07    1.04
   6  -2   7   25.43    0.92
   7  -2   7    7.56    0.31
   7  -2   7    7.51    0.32
   7  -2   7    7.44    0.28
   7  -2   7    6.57    0.31
   8  -2   7    4.18    0.19
   8  -2   7    4.10    0.18
   8   1  -7    4.75    0.19
   8   1  -7    4.85    0.19
   7   1  -7   10.69    0.39
   7   1  -7   10.28    0.40
   7   1  -7   10.18    0.41
   6   1  -7   10.52    0.36
   6   1  -7   11.02    0.42
   6   1  -7    9.42    0.58
   6   1  -7   10.83    0.40
   6   1  -7   10.56    0.39
   5   1  -7   28.87    1.54
   5   1  -7   29.49    1.05
   5   1  -7   29.36    1.08
   5   1  -7   29.91    1.05
  -5  -1   7   28.08    1.00
   4   1  -7   10.92    0.40
   4   1  -7   11.86    0.60
   4   1  -7   10.77    0.42
   4   1  -7   10.86    0.37
   4   1  -7   10.71    0.40
  -4  -1   7   10.42    0.39
   3   1  -7    0.16    0.03
   2   1  -7   33.45    1.70
  -2  -1   7   31.80    1.71
   1   1  -7   20.76    1.09
  -1  -1   7   20.63    1.09
   0   1  -7  116.24    6.12
   0  -1   7  120.90    6.13
   1  -1   7  238.26   12.34
   2  -1   7   18.60    0.98
   3  -1   7    0.47    0.05
   3  -1   7    0.40    0.03
   4  -1   7    0.58    0.04
   4  -1   7    0.56    0.04
   4  -1   7    0.61    0.06
   5  -1   7    4.61    0.20
   5  -1   7    4.48    0.21
   5  -1   7    4.52    0.21
   5  -1   7    4.20    0.26
   5  -1   7    4.25    0.18
   6  -1   7   39.65    1.49
   6  -1   7   37.85    1.51
   6  -1   7   39.31    1.55
   6  -1   7   36.78    1.38
   7  -1   7   10.34    0.42
   7  -1   7    9.61    0.43
   7  -1   7   10.36    0.38
   7  -1   7   10.11    0.43
   8  -1   7    6.07    0.26
   8   0  -7   15.40    0.56
   8   0  -7   15.05    0.56
   7   0  -7    4.77    0.19
   7   0  -7    4.71    0.20
   7   0  -7    4.36    0.20
   6   0  -7    2.50    0.11
   6   0  -7    2.61    0.13
   6   0  -7    2.39    0.12
   6   0  -7    2.39    0.10
   6   0  -7    2.24    0.16
   5   0  -7   27.50    1.21
   5   0  -7   29.83    1.07
   5   0  -7   28.99    1.04
   5   0  -7   28.05    0.95
   5   0  -7   29.44    1.52
   5   0  -7   29.23    1.03
   4   0  -7   25.50    0.93
   4   0  -7   28.24    1.37
   4   0  -7   25.00    0.94
   4   0  -7   25.64    0.97
   4   0  -7   25.94    1.10
   3   0  -7    2.34    0.15
   2   0  -7   85.03    4.40
   1   0  -7    2.27    0.14
  -1   0   7    2.09    0.14
   0   0  -7    1.34    0.09
   0   0   7    1.48    0.10
   1   0   7    4.50    0.26
   2   0   7   48.85    2.54
   3   0   7   12.51    0.49
   3   0   7   14.19    0.72
   4   0   7    8.82    0.35
   4   0   7    9.32    0.31
   4   0   7    9.26    0.51
   5   0   7    1.73    0.08
   5   0   7    1.92    0.11
   5   0   7    1.69    0.13
   5   0   7    1.82    0.09
   6   0   7    0.39    0.05
   6   0   7    0.31    0.04
   6   0   7    0.43    0.06
   6   0   7    0.48    0.06
   7   0   7    2.33    0.12
   7   0   7    2.30    0.13
   7   0   7    2.21    0.12
   7   0   7    2.24    0.11
   8  -1  -7   19.74    0.71
   8  -1  -7   19.63    0.72
   7  -1  -7    0.78    0.05
   7  -1  -7    0.70    0.06
   7  -1  -7    0.70    0.06
   6  -1  -7    2.99    0.12
   6  -1  -7    3.11    0.14
   6  -1  -7    3.08    0.16
   6  -1  -7    2.89    0.19
   6  -1  -7    3.17    0.15
   6  -1  -7    3.20    0.13
   5  -1  -7    0.84    0.05
   5  -1  -7    0.88    0.08
   5  -1  -7    0.85    0.05
   5  -1  -7    0.85    0.07
   5  -1  -7    0.97    0.06
   5  -1  -7    0.81    0.05
   4  -1  -7   67.43    2.41
   4  -1  -7   64.99    2.42
   4  -1  -7   72.36    3.54
   3  -1  -7   17.48    0.92
   2  -1  -7   51.44    2.67
   1  -1  -7    5.81    0.32
  -1   1   7    5.70    0.32
   0  -1  -7   12.06    0.65
   0   1   7   12.26    0.65
   1   1   7   10.37    0.56
   2   1   7   35.33    1.85
   3   1   7    9.68    0.38
   3   1   7    9.96    0.35
   3   1   7   10.60    0.55
  -4  -1  -7   10.89    0.38
   4   1   7   12.41    0.40
   4   1   7   11.40    0.64
   4   1   7   11.85    0.44
   5   1   7   20.88    1.21
   5   1   7   23.35    0.83
   5   1   7   22.77    0.75
   5   1   7   24.02    0.92
   6   1   7    1.07    0.08
   6   1   7    1.01    0.07
   6   1   7    1.04    0.08
   6   1   7    0.99    0.09
   7   1   7    3.89    0.17
   7   1   7    4.01    0.18
   7   1   7    4.13    0.18
   7   1   7    3.93    0.19
   9  -2  -7    4.68    0.18
   8  -2  -7    2.88    0.13
   8  -2  -7    2.86    0.12
   7  -2  -7   16.68    0.58
   7  -2  -7   15.77    0.69
   7  -2  -7   15.22    0.61
   7  -2  -7   16.22    0.60
   6  -2  -7   28.69    1.20
   6  -2  -7   28.40    1.02
   6  -2  -7   28.29    1.01
   6  -2  -7   26.53    1.48
   6  -2  -7   29.17    1.06
   5  -2  -7    0.33    0.03
   5  -2  -7    0.35    0.05
   5  -2  -7    0.30    0.05
   5  -2  -7    0.35    0.04
   5  -2  -7    0.32    0.04
   5  -2  -7    0.28    0.03
   4  -2  -7    1.11    0.06
   4  -2  -7    1.02    0.08
   4  -2  -7    0.94    0.05
   3  -2  -7   46.89    2.43
   2  -2  -7    1.03    0.08
   1  -2  -7   87.52    4.46
   1  -2  -7   86.74    4.46
  -1   2   7   84.61    4.46
   0  -2  -7  189.49    9.91
   0   2   7  193.87    9.88
   1   2   7    0.03    0.03
   2   2   7    3.10    0.19
  -3  -2  -7   25.66    0.91
  -3  -2  -7   25.69    0.83
   3   2   7   25.56    0.95
   3   2   7   26.56    0.87
   3   2   7   28.43    1.40
  -4  -2  -7    0.12    0.03
  -4  -2  -7    0.08    0.02
   4   2   7    0.10    0.03
   4   2   7    0.13    0.04
   4   2   7    0.12    0.04
   4   2   7    0.08    0.02
  -5  -2  -7   16.11    0.61
   5   2   7   17.57    0.58
   5   2   7   17.55    0.70
   5   2   7   16.91    0.63
   6   2   7   52.36    1.88
   6   2   7   48.16    1.92
   6   2   7   46.49    1.75
  -7  -2  -7    0.63    0.06
   7   2   7    0.58    0.05
   7   2   7    0.64    0.05
   7   2   7    0.60    0.05
   7   2   7    0.56    0.06
   9  -3  -7    1.91    0.08
   8  -3  -7   10.58    0.48
   8  -3  -7   11.43    0.42
   8  -3  -7   10.93    0.40
   7  -3  -7    6.34    0.24
   7  -3  -7    6.28    0.30
   7  -3  -7    6.34    0.26
   6  -3  -7   31.31    1.33
   6  -3  -7   31.80    1.13
   6  -3  -7   32.12    1.17
   6  -3  -7   32.36    1.14
   6  -3  -7   29.77    1.65
   5  -3  -7   17.82    0.76
   5  -3  -7   18.57    0.94
   5  -3  -7   16.29    0.74
   5  -3  -7   18.14    0.67
   5  -3  -7   17.72    0.64
   5  -3  -7   17.42    0.65
   4  -3  -7    1.26    0.07
   4  -3  -7    1.37    0.06
   4  -3  -7    1.26    0.09
   4  -3  -7    1.23    0.07
   3  -3  -7    1.26    0.09
   2  -3  -7   78.45    4.06
   1  -3  -7    0.20    0.04
   0  -3  -7   75.66    3.84
   0   3   7   72.58    3.84
   1   3   7   33.80    1.77
  -2  -3  -7    9.86    0.35
  -2  -3  -7    9.95    0.33
   2   3   7    9.65    0.35
  -3  -3  -7    5.66    0.22
  -3  -3  -7    5.59    0.20
   3   3   7    5.71    0.33
   3   3   7    5.58    0.21
  -4  -3  -7    2.73    0.13
  -4  -3  -7    2.67    0.11
   4   3   7    2.78    0.12
   4   3   7    2.81    0.15
   4   3   7    2.49    0.18
   4   3   7    2.58    0.13
  -5  -3  -7    7.98    0.31
   5   3   7    8.32    0.29
   5   3   7    7.97    0.32
   5   3   7    8.23    0.36
  -6  -3  -7   10.98    0.42
   6   3   7   11.05    0.44
   6   3   7   12.39    0.47
   6   3   7   11.97    0.48
   8  -4  -7    0.65    0.06
   8  -4  -7    0.70    0.04
   7  -4  -7    0.86    0.05
   7  -4  -7    0.94    0.08
   7  -4  -7    0.80    0.08
   7  -4  -7    0.89    0.07
   6  -4  -7    0.05    0.03
   6  -4  -7    0.14    0.02
   6  -4  -7    0.03    0.02
   6  -4  -7    0.06    0.03
   6  -4  -7    0.06    0.03
   6  -4  -7    0.11    0.03
   5  -4  -7   93.40    3.75
   5  -4  -7   89.26    3.19
   5  -4  -7   87.37    3.43
   5  -4  -7   89.43    3.67
   5  -4  -7   90.53    4.68
   5  -4  -7   92.87    3.30
   5  -4  -7   90.54    3.22
   4  -4  -7  114.80    4.96
   4  -4  -7  130.75    5.08
   4  -4  -7  121.75    4.33
   4  -4  -7  124.87    4.35
   4  -4  -7  122.00    6.37
   3  -4  -7    8.42    0.46
   2  -4  -7   38.58    2.01
   1  -4  -7   16.47    0.87
   0  -4  -7   10.08    0.55
  -1  -4  -7   90.56    3.11
   1   4   7   88.71    3.11
   1   4   7   97.13    4.78
  -2  -4  -7   34.21    1.18
  -2  -4  -7   34.39    1.07
   2   4   7   34.97    1.80
   2   4   7   33.35    1.13
  -3  -4  -7    0.31    0.03
  -3  -4  -7    0.34    0.04
   3   4   7    0.46    0.07
   3   4   7    0.41    0.05
   3   4   7    0.47    0.05
  -4  -4  -7   21.00    0.74
  -4  -4  -7   20.01    0.67
   4   4   7   21.29    0.84
   4   4   7   21.12    0.71
  -5  -4  -7    1.27    0.08
   5   4   7    1.30    0.07
   5   4   7    1.24    0.09
  -6  -4  -7    3.79    0.16
  -6  -4  -7    4.20    0.18
   6   4   7    4.06    0.18
   6   4   7    3.90    0.19
   8  -5  -7   13.75    0.51
   8  -5  -7   13.38    0.59
   8  -5  -7   13.88    0.49
   8  -5  -7   13.07    0.58
   7  -5  -7    1.29    0.10
   7  -5  -7    1.28    0.07
   7  -5  -7    1.17    0.08
   7  -5  -7    1.21    0.09
   6  -5  -7    4.49    0.22
   6  -5  -7    4.26    0.17
   6  -5  -7    4.28    0.21
   6  -5  -7    3.66    0.24
   6  -5  -7    4.32    0.18
   5  -5  -7   34.42    1.22
   5  -5  -7   33.09    1.79
   5  -5  -7   34.37    1.23
   5  -5  -7   35.13    1.45
   4  -5  -7   52.13    1.83
   4  -5  -7   58.36    2.93
   4  -5  -7   57.48    2.01
   4  -5  -7   56.98    2.00
   4  -5  -7   56.38    2.31
   4  -5  -7   57.64    2.35
   3  -5  -7   37.92    1.61
   3  -5  -7   39.98    1.40
   3  -5  -7   40.14    2.04
   3  -5  -7   38.86    1.39
   2  -5  -7   20.89    0.78
   2  -5  -7   22.25    1.14
   1  -5  -7    7.52    0.41
   0  -5  -7    0.97    0.06
   0  -5  -7    1.08    0.08
   0   5   7    0.90    0.06
  -1  -5  -7    8.41    0.30
  -1  -5  -7    8.33    0.27
  -1  -5  -7    7.74    0.29
   1   5   7    7.59    0.29
   1   5   7    8.35    0.30
  -2  -5  -7   60.58    2.06
  -2  -5  -7   60.60    1.86
   2   5   7   60.30    1.98
   2   5   7   60.32    2.35
  -3  -5  -7   12.05    0.40
  -3  -5  -7   12.38    0.44
   3   5   7   10.81    0.67
   3   5   7   12.12    0.42
   3   5   7   12.36    0.50
  -4  -5  -7   15.44    0.50
  -4  -5  -7   15.52    0.56
   4   5   7   15.42    0.53
   4   5   7   15.35    0.63
  -5  -5  -7   38.57    1.50
  -5  -5  -7   38.52    1.33
   5   5   7   38.06    1.52
   5   5   7   39.80    1.27
  -6  -5  -7    0.68    0.05
  -6  -5  -7    0.60    0.05
   8  -6  -7    2.63    0.15
   8  -6  -7    2.74    0.13
   8  -6  -7    2.77    0.15
   7  -6  -7   12.70    0.58
   7  -6  -7   13.01    0.49
   7  -6  -7   13.10    0.57
   7  -6  -7   13.26    0.47
   6  -6  -7   19.76    0.69
   6  -6  -7   19.58    0.82
   6  -6  -7   18.74    0.70
   6  -6  -7   18.23    0.82
   5  -6  -7    0.49    0.05
   5  -6  -7    0.34    0.05
   5  -6  -7    0.35    0.05
   5  -6  -7    0.41    0.04
   5  -6  -7    0.51    0.06
   5  -6  -7    0.38    0.06
   4  -6  -7    3.03    0.18
   4  -6  -7    3.21    0.13
   4  -6  -7    3.28    0.17
   4  -6  -7    3.31    0.19
   4  -6  -7    2.95    0.12
   4  -6  -7    3.44    0.14
   3  -6  -7   21.70    1.15
   3  -6  -7   22.96    0.79
   3  -6  -7   20.55    0.72
   3  -6  -7   21.51    0.92
   3  -6  -7   22.20    0.78
   3  -6  -7   21.51    0.92
   2  -6  -7   24.41    0.88
   2  -6  -7   24.07    0.80
   2  -6  -7   26.54    1.28
  -2   6   7   22.38    0.84
   1  -6  -7    6.75    0.35
   1  -6  -7    6.21    0.21
   1  -6  -7    6.33    0.23
   1  -6  -7    5.84    0.23
  -1   6   7    6.03    0.23
   0  -6  -7   24.40    0.85
   0  -6  -7   23.72    0.82
   0  -6  -7   24.49    0.78
   0  -6  -7   26.17    1.30
   0   6   7   24.49    0.85
  -1  -6  -7    0.04    0.02
  -1  -6  -7    0.06    0.02
  -1  -6  -7    0.02    0.02
   1   6   7    0.03    0.03
   1   6   7    0.05    0.02
  -2  -6  -7    4.06    0.15
  -2  -6  -7    3.93    0.17
  -2  -6  -7    3.90    0.17
   2   6   7    3.81    0.16
  -3  -6  -7    6.83    0.31
  -3  -6  -7    7.42    0.26
  -3  -6  -7    7.38    0.28
   3   6   7    7.54    0.27
   3   6   7    7.16    0.32
  -4  -6  -7    9.64    0.33
  -4  -6  -7    9.87    0.36
  -4  -6  -7    9.16    0.40
   4   6   7    9.92    0.35
   4   6   7    9.93    0.41
  -5  -6  -7    3.41    0.14
  -5  -6  -7    3.44    0.16
   5   6   7    3.18    0.16
   5   6   7    3.51    0.13
   8  -7  -7   10.64    0.47
   8  -7  -7   10.64    0.48
   8  -7  -7   11.22    0.41
   7  -7  -7    6.35    0.24
   7  -7  -7    6.72    0.31
   7  -7  -7    6.48    0.26
   7  -7  -7    5.92    0.30
   6  -7  -7   16.53    0.71
   6  -7  -7   16.48    0.60
   6  -7  -7   15.50    0.59
   6  -7  -7   16.11    0.71
   5  -7  -7   38.65    1.38
   5  -7  -7   34.38    2.02
   5  -7  -7   40.06    1.40
   5  -7  -7   40.69    1.64
   5  -7  -7   40.22    1.61
   4  -7  -7    4.13    0.17
   4  -7  -7    3.85    0.16
   4  -7  -7    3.99    0.23
   4  -7  -7    3.88    0.20
   4  -7  -7    4.02    0.21
   3  -7  -7    5.84    0.21
   3  -7  -7    5.97    0.34
   3  -7  -7    5.81    0.23
   3  -7  -7    5.93    0.29
   2  -7  -7   15.81    0.81
   2  -7  -7   14.91    0.51
   2  -7  -7   14.79    0.55
  -2   7   7   14.41    0.53
   1  -7  -7    9.05    0.49
   1  -7  -7    8.89    0.31
   1  -7  -7    8.87    0.30
  -1   7   7    8.77    0.33
   0  -7  -7   82.10    4.32
   0  -7  -7   82.67    2.71
   0  -7  -7   83.79    2.56
   0  -7  -7   84.15    2.82
   0   7   7   83.37    2.82
  -1  -7  -7   33.15    1.09
  -1  -7  -7   33.36    1.13
  -1  -7  -7   33.36    1.03
   1   7   7   31.19    1.09
  -2  -7  -7    0.63    0.06
  -2  -7  -7    0.71    0.06
  -2  -7  -7    0.56    0.06
   2   7   7    0.65    0.06
  -3  -7  -7    3.63    0.15
  -3  -7  -7    3.61    0.16
   3   7   7    3.91    0.16
  -4  -7  -7    0.07    0.02
  -4  -7  -7    0.08    0.03
   4   7   7    0.02    0.03
   5   7   7    0.02    0.02
   8  -8  -7    0.08    0.02
   8  -8  -7    0.10    0.04
   8  -8  -7    0.07    0.03
   7  -8  -7    0.24    0.06
   7  -8  -7    0.22    0.04
   7  -8  -7    0.22    0.03
   7  -8  -7    0.28    0.04
   6  -8  -7    0.40    0.07
   6  -8  -7    0.33    0.04
   6  -8  -7    0.32    0.05
   5  -8  -7   35.08    2.09
   5  -8  -7   42.24    1.67
   5  -8  -7   40.47    1.44
   5  -8  -7   41.71    1.43
   5  -8  -7   41.21    1.69
   4  -8  -7   22.49    0.82
   4  -8  -7   23.42    0.97
   4  -8  -7   22.03    1.19
   3  -8  -7    0.36    0.06
   3  -8  -7    0.26    0.05
   3  -8  -7    0.26    0.03
   3  -8  -7    0.22    0.03
   2  -8  -7    0.03    0.02
   2  -8  -7    0.04    0.02
   2  -8  -7    0.04    0.03
   1  -8  -7    2.89    0.12
   1  -8  -7    2.90    0.12
   1  -8  -7    2.65    0.18
  -1   8   7    2.82    0.13
   0  -8  -7    7.46    0.27
   0  -8  -7    7.61    0.26
   0  -8  -7    6.57    0.41
  -1  -8  -7   19.74    0.64
  -1  -8  -7   19.64    0.69
  -1  -8  -7   20.15    0.68
  -2  -8  -7   17.74    0.61
  -2  -8  -7   18.04    0.63
  -2  -8  -7   17.84    0.58
   2   8   7   18.11    0.62
  -3  -8  -7    6.62    0.23
  -3  -8  -7    6.43    0.25
  -3  -8  -7    6.49    0.25
   3   8   7    6.71    0.25
  -4  -8  -7    1.70    0.08
  -4  -8  -7    1.83    0.08
   4   8   7    2.02    0.09
   8  -9  -7    8.75    0.39
   7  -9  -7    0.15    0.03
   7  -9  -7    0.11    0.03
   7  -9  -7    0.20    0.05
   6  -9  -7    0.06    0.02
   6  -9  -7    0.12    0.03
   6  -9  -7    0.06    0.04
   5  -9  -7    9.71    0.36
   5  -9  -7    9.60    0.45
   4  -9  -7   50.62    1.79
   4  -9  -7   49.88    2.08
   3  -9  -7   44.31    1.39
   3  -9  -7   44.45    1.53
   3  -9  -7   42.75    1.78
   3  -9  -7   39.45    2.24
   2  -9  -7    9.00    0.31
   2  -9  -7   10.04    0.33
   2  -9  -7    9.02    0.43
   2  -9  -7    8.98    0.52
   2  -9  -7    8.88    0.35
  -2   9   7    9.36    0.34
   1  -9  -7   24.25    0.77
   1  -9  -7   23.50    0.81
  -1   9   7   24.88    0.85
   0  -9  -7    1.42    0.08
   0  -9  -7    1.40    0.08
  -1  -9  -7    8.05    0.28
  -1  -9  -7    7.93    0.29
  -2  -9  -7   22.29    0.69
  -2  -9  -7   19.56    0.75
  -2  -9  -7   22.85    0.73
   2   9   7   22.29    0.74
  -3  -9  -7   20.23    0.74
  -3  -9  -7   22.09    0.68
  -3  -9  -7   20.76    0.72
   3   9   7   23.05    0.72
   7 -10  -7    3.18    0.17
   6 -10  -7    0.92    0.09
   5 -10  -7    4.31    0.16
   5 -10  -7    3.60    0.22
   4 -10  -7    7.96    0.30
   4 -10  -7    7.70    0.37
   3 -10  -7   34.96    1.16
   3 -10  -7   35.68    1.27
   3 -10  -7   35.82    1.48
   2 -10  -7    8.10    0.29
   2 -10  -7    9.30    0.31
   2 -10  -7    8.75    0.41
   1 -10  -7    5.99    0.21
   1 -10  -7    5.32    0.29
   1 -10  -7    5.96    0.22
   0 -10  -7    9.24    0.33
   0 -10  -7    9.65    0.31
   0  10   7    8.64    0.35
  -1 -10  -7    2.56    0.11
  -1 -10  -7    2.42    0.11
  -2 -10  -7    3.86    0.15
  -2 -10  -7    3.98    0.14
   2  10   7    3.89    0.16
   7 -11  -7    5.40    0.25
   6 -11  -7    9.35    0.42
   5 -11  -7   23.39    0.99
   4 -11  -7    0.57    0.08
   3 -11  -7    0.28    0.06
   2 -11  -7    5.30    0.27
   2 -11  -7    5.64    0.20
   1 -11  -7    1.72    0.13
   1 -11  -7    2.12    0.09
   1 -11  -7    1.93    0.09
  -1  11   7    1.99    0.10
   0 -11  -7   29.59    0.88
   0 -11  -7   29.85    0.92
   0 -11  -7   24.69    1.16
   0  11   7   27.59    1.03
  -1 -11  -7   15.08    0.51
  -1 -11  -7   14.98    0.48
   5 -12  -7   22.56    0.94
   4 -12  -7   19.34    0.82
   3 -12  -7    1.28    0.10
   2 -12  -7    0.18    0.05
  -2  12   7    0.24    0.03
   1 -12  -7    2.08    0.08
   1 -12  -7    2.15    0.09
   1 -12  -7    1.78    0.12
  -1  12   7    2.30    0.10
   0 -12  -7    0.78    0.04
   0 -12  -7    0.83    0.04
   0 -12   8    0.02    0.03
   0 -12   8    0.04    0.03
   1 -12   8   26.45    1.14
   1 -12   8   23.71    0.98
   1 -12   8   26.31    1.04
   2 -12   8    4.99    0.25
   2 -12   8    4.77    0.22
   3 -12   8    0.45    0.05
   3 -12   8    0.45    0.06
   3 -12   8    0.45    0.05
   4 -12   8    1.42    0.09
   2  11  -8    0.93    0.06
  -2 -11   8    0.94    0.07
  -2 -11   8    0.91    0.05
  -2 -11   8    0.87    0.06
  -2 -11   8    0.92    0.07
   1  11  -8    2.43    0.12
  -1 -11   8    2.53    0.10
  -1 -11   8    2.45    0.12
  -1 -11   8    2.50    0.14
  -1 -11   8    2.40    0.15
   0  11  -8    9.01    0.36
   0 -11   8    9.29    0.40
   0 -11   8    9.35    0.44
   0 -11   8    9.20    0.31
   0 -11   8    9.10    0.38
   1 -11   8    0.10    0.03
   1 -11   8    0.13    0.04
   1 -11   8    0.11    0.04
   2 -11   8   30.70    1.27
   2 -11   8   32.16    1.25
   2 -11   8   30.02    1.21
   2 -11   8   32.02    1.40
   3 -11   8    5.43    0.27
   3 -11   8    5.01    0.24
   3 -11   8    5.44    0.25
   4 -11   8    0.87    0.07
   4 -11   8    0.96    0.08
   4 -11   8    0.99    0.08
   5 -11   8    2.03    0.12
   5 -11   8    2.17    0.12
   5 -11   8    2.06    0.11
   3  10  -8   18.23    0.67
  -3 -10   8   17.73    0.71
  -3 -10   8   17.58    0.82
  -3 -10   8   18.61    0.60
   2  10  -8   17.40    0.66
  -2 -10   8   17.62    0.70
  -2 -10   8   18.09    0.59
  -2 -10   8   17.36    0.81
   1  10  -8    0.88    0.06
  -1 -10   8    0.85    0.08
  -1 -10   8    0.80    0.09
  -1 -10   8    0.82    0.05
  -1 -10   8    0.82    0.07
   0  10  -8    2.44    0.12
   0 -10   8    2.49    0.13
   0 -10   8    2.53    0.10
   0 -10   8    2.64    0.15
   0 -10   8    2.52    0.16
   1 -10   8    0.56    0.07
   1 -10   8    0.46    0.07
   1 -10   8    0.39    0.05
   1 -10   8    0.46    0.06
   1 -10   8    0.44    0.04
   2 -10   8    5.45    0.29
   2 -10   8    5.55    0.26
   2 -10   8    5.42    0.26
   2 -10   8    5.32    0.24
   3 -10   8   75.20    2.97
   3 -10   8   79.37    3.05
   3 -10   8   79.85    3.43
   3 -10   8   76.64    3.10
   4 -10   8    1.05    0.09
   4 -10   8    1.03    0.08
   4 -10   8    1.00    0.09
   5 -10   8    3.93    0.15
   5 -10   8    4.01    0.19
   5 -10   8    3.79    0.19
   5 -10   8    3.79    0.20
   6 -10   8    0.32    0.04
   6 -10   8    0.27    0.04
   4   9  -8    0.43    0.04
  -4  -9   8    0.38    0.04
  -4  -9   8    0.40    0.04
  -4  -9   8    0.36    0.05
   3   9  -8    0.14    0.03
   3   9  -8    0.23    0.03
  -3  -9   8    0.13    0.02
  -3  -9   8    0.18    0.04
  -3  -9   8    0.23    0.04
   2   9  -8   53.40    1.96
  -2  -9   8   52.70    2.37
  -2  -9   8   53.48    2.05
  -2  -9   8   53.84    1.74
   1   9  -8    3.03    0.14
  -1  -9   8    3.10    0.16
  -1  -9   8    2.91    0.12
  -1  -9   8    3.04    0.18
   0   9  -8   53.35    2.02
   0  -9   8   56.14    2.14
   0  -9   8   53.63    2.18
   0  -9   8   56.43    1.80
   0  -9   8   57.02    2.47
   0  -9   8   55.92    2.23
   1  -9   8   10.37    0.43
   1  -9   8   10.27    0.45
   1  -9   8   10.53    0.50
   1  -9   8   10.56    0.36
   1  -9   8   10.14    0.45
   2  -9   8    6.70    0.34
   2  -9   8    6.63    0.29
   2  -9   8    6.50    0.30
   2  -9   8    6.77    0.31
   3  -9   8    3.43    0.18
   3  -9   8    3.40    0.18
   3  -9   8    3.96    0.21
   3  -9   8    3.33    0.17
   4  -9   8   13.85    0.62
   4  -9   8   12.60    0.55
   4  -9   8   12.75    0.55
   5  -9   8    0.29    0.03
   5  -9   8    0.31    0.04
   5  -9   8    0.31    0.05
   5  -9   8    0.30    0.05
   6  -9   8    9.63    0.45
   6  -9   8    9.45    0.41
   5   8  -8    3.79    0.16
  -5  -8   8    3.57    0.16
   4   8  -8    3.01    0.14
   4   8  -8    2.88    0.12
  -4  -8   8    2.85    0.12
  -4  -8   8    2.90    0.14
  -4  -8   8    2.81    0.12
   3   8  -8    3.45    0.15
   3   8  -8    3.53    0.16
  -3  -8   8    3.56    0.14
  -3  -8   8    3.55    0.17
  -3  -8   8    3.38    0.14
   2   8  -8   32.35    1.17
  -2  -8   8   31.86    1.04
  -2  -8   8   29.24    1.08
  -2  -8   8   32.88    1.23
   1   8  -8   12.63    0.50
  -1  -8   8   13.21    0.61
  -1  -8   8   13.33    0.53
  -1  -8   8   12.73    0.44
   0   8  -8    1.93    0.10
   0  -8   8    2.06    0.14
   0  -8   8    2.08    0.12
   0  -8   8    1.86    0.09
   0  -8   8    1.93    0.12
   0  -8   8    1.59    0.15
   1  -8   8   35.19    1.13
   1  -8   8   33.17    1.83
   1  -8   8   34.29    1.40
   1  -8   8   34.75    1.55
   1  -8   8   35.06    1.38
   1  -8   8   34.72    1.34
   2  -8   8   18.59    0.78
   2  -8   8   18.10    0.62
   2  -8   8   19.74    0.87
   2  -8   8   18.31    0.77
   2  -8   8   18.58    0.74
   2  -8   8   19.15    1.01
   3  -8   8    0.04    0.03
   3  -8   8    0.11    0.04
   3  -8   8    0.06    0.04
   3  -8   8    0.05    0.03
   3  -8   8    0.04    0.03
   4  -8   8    8.72    0.41
   4  -8   8    8.18    0.37
   4  -8   8    7.87    0.37
   5  -8   8    7.03    0.33
   5  -8   8    7.35    0.35
   5  -8   8    7.33    0.27
   6  -8   8    0.97    0.07
   6  -8   8    1.02    0.08
   7  -8   8   43.22    1.98
   5   7  -8    0.07    0.03
  -5  -7   8    0.07    0.02
  -5  -7   8    0.05    0.02
   4   7  -8   27.10    0.88
   4   7  -8   26.76    0.99
  -4  -7   8   25.35    0.88
  -4  -7   8   26.13    1.03
  -4  -7   8   26.53    0.91
   3   7  -8    5.76    0.25
   3   7  -8    5.74    0.22
  -3  -7   8    5.95    0.22
  -3  -7   8    5.77    0.26
  -3  -7   8    5.77    0.22
   2   7  -8    0.04    0.03
  -2  -7   8    0.05    0.03
  -2  -7   8    0.03    0.02
  -2  -7   8    0.03    0.02
   1   7  -8    7.87    0.31
  -1  -7   8    8.25    0.28
  -1  -7   8    7.16    0.41
  -1  -7   8    8.39    0.39
  -1  -7   8    8.49    0.34
  -1  -7   8    7.69    0.28
  -1  -7   8    7.52    0.46
   0   7  -8   32.72    1.26
   0  -7   8   34.62    1.12
   0  -7   8   33.52    1.81
   0  -7   8   35.16    1.53
   0  -7   8   31.84    1.61
   0  -7   8   37.24    1.33
   1  -7   8    0.34    0.06
   1  -7   8    0.30    0.03
   1  -7   8    0.28    0.06
   1  -7   8    0.24    0.05
   1  -7   8    0.43    0.05
   1  -7   8    0.35    0.05
   2  -7   8   47.83    1.55
   2  -7   8   49.84    2.13
   2  -7   8   46.64    1.89
   2  -7   8   51.26    1.84
   2  -7   8   41.96    2.24
   2  -7   8   47.57    1.92
   2  -7   8   50.18    2.51
   3  -7   8    2.36    0.16
   3  -7   8    2.52    0.14
   3  -7   8    2.18    0.13
   3  -7   8    2.03    0.15
   3  -7   8    2.62    0.15
   3  -7   8    2.54    0.13
   4  -7   8    0.37    0.06
   4  -7   8    0.33    0.05
   4  -7   8    0.42    0.06
   4  -7   8    0.43    0.04
   4  -7   8    0.35    0.04
   5  -7   8   12.42    0.44
   5  -7   8   12.20    0.57
   5  -7   8   11.66    0.51
   5  -7   8   11.80    0.50
   6  -7   8    1.91    0.10
   6  -7   8    1.89    0.11
   6  -7   8    1.93    0.12
   7  -7   8    0.19    0.03
   7  -7   8    0.25    0.03
   6   6  -8    1.25    0.06
   6   6  -8    1.26    0.07
  -6  -6   8    1.21    0.06
  -6  -6   8    1.08    0.07
   5   6  -8   16.70    0.57
   5   6  -8   17.36    0.64
   5   6  -8   15.80    0.61
  -5  -6   8   16.43    0.66
  -5  -6   8   17.18    0.59
   4   6  -8    0.05    0.02
   4   6  -8    0.10    0.03
  -4  -6   8    0.09    0.03
  -4  -6   8    0.07    0.03
   3   6  -8   55.20    1.81
   3   6  -8   55.89    2.02
  -3  -6   8   53.62    1.80
  -3  -6   8   55.57    1.88
  -3  -6   8   55.59    2.12
   2   6  -8    1.29    0.08
  -2  -6   8    1.14    0.06
  -2  -6   8    1.13    0.07
  -2  -6   8    1.28    0.08
  -2  -6   8    1.05    0.09
   1   6  -8    5.72    0.24
  -1  -6   8    5.47    0.31
  -1  -6   8    5.94    0.36
  -1  -6   8    7.02    0.26
  -1  -6   8    6.22    0.22
  -1  -6   8    5.86    0.22
   0  -6   8    6.24    0.35
   0  -6   8    6.12    0.26
   0  -6   8    6.12    0.21
   0  -6   8    5.75    0.30
   0  -6   8    5.49    0.31
   1  -6   8    4.14    0.24
   1  -6   8    3.83    0.21
   1  -6   8    4.07    0.18
   1  -6   8    3.42    0.21
   1  -6   8    3.83    0.14
   2  -6   8   13.85    0.60
   2  -6   8   15.23    0.57
   2  -6   8   13.95    0.48
   2  -6   8   13.63    0.59
   2  -6   8   13.72    0.70
   2  -6   8   15.53    0.78
   2  -6   8   14.77    0.66
   3  -6   8   36.94    1.53
   3  -6   8   40.66    1.49
   3  -6   8   39.01    1.72
   3  -6   8   41.14    2.02
   3  -6   8   35.34    1.81
   4  -6   8   12.89    0.71
   4  -6   8   13.37    0.55
   4  -6   8   14.15    0.62
   4  -6   8   12.72    0.56
   5  -6   8    1.19    0.06
   5  -6   8    1.15    0.08
   5  -6   8    1.20    0.09
   6  -6   8    9.27    0.39
   6  -6   8    8.68    0.39
   6  -6   8    9.53    0.34
   7  -6   8    0.07    0.03
   8  -6   8    0.27    0.02
   6   5  -8    2.00    0.09
   6   5  -8    1.79    0.09
   6   5  -8    2.00    0.10
  -6  -5   8    1.85    0.10
  -6  -5   8    1.93    0.09
   5   5  -8    0.15    0.03
   5   5  -8    0.09    0.03
   5   5  -8    0.08    0.03
  -5  -5   8    0.03    0.02
  -5  -5   8    0.05    0.03
   4   5  -8    0.68    0.07
   4   5  -8    0.65    0.05
   4   5  -8    0.59    0.05
  -4  -5   8    0.63    0.06
  -4  -5   8    0.56    0.05
   3   5  -8   14.49    0.55
   3   5  -8   14.25    0.49
  -3  -5   8   14.75    0.50
  -3  -5   8   14.14    0.57
  -3  -5   8   13.88    0.49
   2   5  -8  103.44    3.68
   2   5  -8   97.39    3.28
  -2  -5   8  103.12    3.28
  -2  -5   8  101.63    3.86
  -2  -5   8  101.14    3.42
   1   5  -8    8.03    0.34
  -1  -5   8    9.01    0.30
  -1  -5   8    9.02    0.36
  -1  -5   8    8.74    0.31
  -1  -5   8    9.18    0.50
   0  -5   8   10.74    0.38
   0  -5   8   12.04    0.63
   0  -5   8   11.23    0.46
   0  -5   8   11.56    0.56
   1  -5   8    0.11    0.02
   1  -5   8    0.21    0.05
   1  -5   8    0.13    0.03
   1  -5   8    0.10    0.03
   2  -5   8    4.21    0.18
   2  -5   8    3.88    0.21
   2  -5   8    4.25    0.24
   2  -5   8    3.85    0.22
   2  -5   8    3.79    0.14
   3  -5   8   24.19    1.03
   3  -5   8   24.12    1.21
   3  -5   8   27.34    1.00
   3  -5   8   25.81    1.15
   3  -5   8   26.50    1.35
   4  -5   8  109.63    4.58
   4  -5   8  122.42    5.17
   4  -5   8  118.49    4.66
   4  -5   8  123.64    4.15
   4  -5   8  113.99    6.08
   5  -5   8    7.79    0.28
   5  -5   8    7.61    0.33
   5  -5   8    7.25    0.33
   6  -5   8   18.45    0.65
   6  -5   8   18.46    0.75
   6  -5   8   17.38    0.71
   7  -5   8    6.81    0.29
   7  -5   8    6.50    0.28
   7   4  -8   26.13    0.93
   7   4  -8   23.60    0.90
   7   4  -8   24.00    0.82
  -7  -4   8   26.92    0.87
   6   4  -8    1.69    0.10
   6   4  -8    1.66    0.08
   6   4  -8    1.66    0.08
  -6  -4   8    1.58    0.09
  -6  -4   8    1.71    0.08
   5   4  -8    6.05    0.25
   5   4  -8    5.84    0.24
   5   4  -8    6.23    0.22
  -5  -4   8    5.73    0.26
  -5  -4   8    6.09    0.23
   4   4  -8    6.74    0.26
   4   4  -8    6.30    0.40
   4   4  -8    6.99    0.28
   4   4  -8    6.91    0.25
  -4  -4   8    6.87    0.29
  -4  -4   8    7.15    0.26
   3   4  -8    0.83    0.05
   3   4  -8    0.98    0.06
  -3  -4   8    0.83    0.06
  -3  -4   8    0.82    0.05
   2   4  -8    4.26    0.18
  -2  -4   8    4.26    0.16
  -2  -4   8    4.08    0.18
  -1  -4   8   19.52    0.78
  -1  -4   8   19.00    0.69
  -1  -4   8   21.40    1.07
   0  -4   8   10.19    0.56
   1  -4   8   36.93    1.70
   1  -4   8   36.24    1.92
   2  -4   8   33.97    1.58
   2  -4   8   33.26    1.78
   2  -4   8   34.54    1.31
   3  -4   8    0.44    0.05
   3  -4   8    0.33    0.05
   4  -4   8    0.84    0.06
   4  -4   8    0.77    0.07
   4  -4   8    1.00    0.08
   4  -4   8    0.88    0.05
   5  -4   8   13.93    0.48
   5  -4   8   13.20    0.54
   5  -4   8   13.31    0.52
   5  -4   8   11.65    0.69
   6  -4   8    0.69    0.05
   6  -4   8    0.70    0.06
   6  -4   8    0.63    0.06
   7  -4   8   17.55    0.63
   7  -4   8   18.13    0.73
   7  -4   8   17.29    0.69
   7   3  -8    4.32    0.16
   7   3  -8    4.65    0.19
   7   3  -8    4.42    0.18
  -7  -3   8    4.71    0.18
   6   3  -8   21.67    0.83
   6   3  -8   23.02    0.86
   6   3  -8   23.06    0.76
  -6  -3   8   23.27    0.79
   5   3  -8    2.19    0.12
   5   3  -8    2.18    0.10
   5   3  -8    2.19    0.10
   5   3  -8    1.88    0.16
  -5  -3   8    2.07    0.11
  -5  -3   8    2.20    0.10
   4   3  -8   51.89    1.65
   4   3  -8   51.49    1.85
   4   3  -8   51.64    2.64
   4   3  -8   47.13    1.71
   4   3  -8   49.14    1.80
  -4  -3   8   49.73    1.93
  -4  -3   8   51.89    1.72
   3   3  -8    8.18    0.45
   3   3  -8    7.57    0.27
   3   3  -8    7.96    0.31
  -3  -3   8    7.40    0.32
  -3  -3   8    7.90    0.28
   2   3  -8    0.39    0.06
  -2  -3   8    0.43    0.07
  -2  -3   8    0.38    0.03
  -1  -3   8   34.69    1.82
   0  -3   8   85.82    4.45
   1  -3   8    1.39    0.11
   1  -3   8    1.51    0.09
   2  -3   8   57.65    2.76
   2  -3   8   61.94    3.10
   3  -3   8   31.01    1.55
   3  -3   8   29.60    1.05
   3  -3   8   28.16    1.32
   4  -3   8    2.47    0.10
   4  -3   8    2.32    0.12
   4  -3   8    2.60    0.16
   4  -3   8    2.49    0.12
   5  -3   8   23.49    0.83
   5  -3   8   21.85    0.92
   5  -3   8   22.15    1.21
   5  -3   8   23.25    0.94
   5  -3   8   24.13    0.90
   6  -3   8    1.35    0.08
   6  -3   8    1.24    0.07
   6  -3   8    1.19    0.08
   7  -3   8    0.03    0.02
   7  -3   8    0.04    0.02
   7  -3   8    0.04    0.02
   7   2  -8    0.10    0.02
   7   2  -8    0.10    0.03
   7   2  -8    0.08    0.02
   7   2  -8    0.06    0.02
  -7  -2   8    0.05    0.02
   6   2  -8    0.27    0.04
   6   2  -8    0.28    0.04
   6   2  -8    0.44    0.05
   6   2  -8    0.28    0.04
  -6  -2   8    0.28    0.04
   5   2  -8   31.73    1.16
   5   2  -8   31.43    1.71
   5   2  -8   33.10    1.20
   5   2  -8   32.76    1.16
  -5  -2   8   32.60    1.11
   4   2  -8    7.33    0.30
   4   2  -8    7.51    0.43
   4   2  -8    7.06    0.28
   4   2  -8    7.49    0.26
  -4  -2   8    7.53    0.27
   3   2  -8  100.22    3.71
   3   2  -8  125.73    5.71
   3   2  -8  107.41    3.99
  -3  -2   8  107.22    3.71
   2   2  -8   25.95    1.37
   1   2  -8    9.59    0.54
  -1  -2   8   10.15    0.55
   0  -2   8    0.54    0.07
   1  -2   8    0.33    0.05
   2  -2   8   23.54    1.17
   2  -2   8   20.95    1.04
   3  -2   8  113.87    4.09
   3  -2   8  118.45    6.00
   4  -2   8    1.37    0.07
   4  -2   8    1.39    0.08
   4  -2   8    1.33    0.08
   4  -2   8    1.35    0.10
   5  -2   8   23.69    0.97
   5  -2   8   23.79    0.86
   5  -2   8   24.28    0.93
   5  -2   8   23.24    0.95
   6  -2   8    0.05    0.03
   6  -2   8    0.04    0.02
   6  -2   8    0.10    0.03
   6  -2   8    0.16    0.04
   7  -2   8    1.72    0.08
   7  -2   8    1.75    0.09
   7  -2   8    1.82    0.10
   7  -2   8    1.52    0.10
   8   1  -8   33.71    1.17
   8   1  -8   33.92    1.18
   8   1  -8   30.91    1.21
   7   1  -8    2.07    0.10
   7   1  -8    2.08    0.11
   7   1  -8    2.03    0.10
   6   1  -8    9.46    0.33
   6   1  -8    9.58    0.36
   6   1  -8    9.62    0.36
   6   1  -8    9.84    0.38
  -6  -1   8    9.11    0.35
   5   1  -8    0.13    0.02
   5   1  -8    0.16    0.03
   5   1  -8    0.14    0.04
   5   1  -8    0.20    0.03
  -5  -1   8    0.13    0.03
   4   1  -8   14.09    0.53
   4   1  -8   15.57    0.80
   4   1  -8   14.86    0.56
   4   1  -8   14.37    0.53
  -4  -1   8   14.25    0.51
   3   1  -8    6.20    0.36
   2   1  -8   63.42    3.29
   1   1  -8   60.72    3.01
  -1  -1   8   55.39    3.02
   0  -1   8   42.30    2.20
   1  -1   8   15.46    0.82
   2  -1   8    0.64    0.06
   3  -1   8   12.31    0.45
   3  -1   8   12.82    0.66
   3  -1   8   11.55    0.41
   4  -1   8   69.15    2.27
   4  -1   8   72.57    3.63
   4  -1   8   67.68    2.78
   4  -1   8   70.43    2.48
   5  -1   8   34.90    1.28
   5  -1   8   33.56    1.87
   5  -1   8   36.98    1.38
   5  -1   8   36.90    1.41
   5  -1   8   36.11    1.44
   6  -1   8   24.05    0.98
   6  -1   8   23.50    0.96
   6  -1   8   25.37    0.94
   6  -1   8   22.84    0.87
   7  -1   8    2.26    0.12
   7  -1   8    2.26    0.11
   7  -1   8    2.31    0.10
   7  -1   8    2.14    0.12
   8   0  -8    4.61    0.21
   8   0  -8    5.34    0.20
   8   0  -8    5.18    0.20
   7   0  -8   12.60    0.48
   7   0  -8   12.70    0.50
   7   0  -8   12.86    0.47
   6   0  -8    8.20    0.29
   6   0  -8    8.51    0.32
   6   0  -8    8.46    0.32
   6   0  -8    8.73    0.34
   6   0  -8    7.55    0.47
   5   0  -8    6.45    0.23
   5   0  -8    6.43    0.30
   5   0  -8    6.52    0.25
   5   0  -8    6.82    0.38
   5   0  -8    6.42    0.25
   5   0  -8    6.35    0.27
   4   0  -8    0.13    0.03
   4   0  -8    0.15    0.04
   4   0  -8    0.22    0.03
   4   0  -8    0.13    0.02
   4   0  -8    0.15    0.02
   3   0  -8    0.06    0.03
   2   0  -8   29.35    1.54
   1   0  -8   41.86    2.11
  -1   0   8   39.17    2.12
   0   0  -8    0.44    0.05
   0   0   8    0.50    0.06
   1   0   8   10.90    0.59
   2   0   8    1.04    0.09
   3   0   8    0.89    0.08
   3   0   8    0.82    0.05
   3   0   8    0.87    0.05
  -4   0  -8    5.04    0.19
   4   0   8    5.22    0.21
   4   0   8    5.29    0.19
   4   0   8    5.33    0.31
   5   0   8   30.99    1.12
   5   0   8   31.05    1.15
   5   0   8   29.01    1.04
   5   0   8   24.49    0.94
   5   0   8   27.74    1.52
   5   0   8   29.77    1.17
   6   0   8    0.72    0.08
   6   0   8    0.63    0.06
   6   0   8    0.63    0.06
   6   0   8    0.66    0.06
   7   0   8    3.58    0.17
   7   0   8    3.61    0.16
   7   0   8    3.46    0.15
   7   0   8    3.58    0.17
   8  -1  -8    0.71    0.05
   8  -1  -8    0.75    0.05
   7  -1  -8    0.09    0.03
   7  -1  -8    0.18    0.03
   7  -1  -8    0.05    0.03
   6  -1  -8   37.60    1.29
   6  -1  -8   36.95    1.30
   6  -1  -8   33.64    1.89
   6  -1  -8   35.55    1.51
   6  -1  -8   34.65    1.17
   6  -1  -8   37.12    1.33
   5  -1  -8    2.55    0.14
   5  -1  -8    2.74    0.13
   5  -1  -8    2.62    0.10
   5  -1  -8    2.52    0.12
   5  -1  -8    2.67    0.17
   5  -1  -8    2.57    0.11
   4  -1  -8   57.62    2.10
   4  -1  -8   57.68    2.04
   4  -1  -8   56.16    1.87
   4  -1  -8   61.44    3.00
   4  -1  -8   55.41    2.05
   3  -1  -8   18.61    0.99
   2  -1  -8   -0.03    0.02
   1  -1  -8   23.14    1.20
  -1   1   8   22.74    1.21
   0  -1  -8   52.05    2.73
   0   1   8   53.34    2.74
   1   1   8    0.21    0.05
   2   1   8   10.82    0.59
  -3  -1  -8    9.27    0.36
  -3  -1  -8    9.84    0.33
   3   1   8   10.39    0.35
   3   1   8   10.69    0.56
  -4  -1  -8    0.35    0.04
   4   1   8    0.22    0.03
   4   1   8    0.27    0.05
   4   1   8    0.26    0.03
   5   1   8    1.63    0.08
   5   1   8    1.62    0.09
   6   1   8    2.41    0.13
   6   1   8    2.25    0.12
   6   1   8    2.52    0.14
   6   1   8    2.44    0.13
   7   1   8    5.28    0.23
   7   1   8    5.32    0.22
   7   1   8    5.29    0.23
   7   1   8    5.20    0.21
   8  -2  -8    2.99    0.13
   8  -2  -8    3.00    0.13
   7  -2  -8    7.20    0.29
   7  -2  -8    7.14    0.30
   7  -2  -8    7.15    0.33
   7  -2  -8    7.12    0.28
   6  -2  -8   19.74    0.71
   6  -2  -8   19.82    0.83
   6  -2  -8   19.90    0.73
   6  -2  -8   17.48    1.02
   6  -2  -8   19.34    0.70
   5  -2  -8   37.26    1.56
   5  -2  -8   36.89    1.33
   5  -2  -8   35.50    1.21
   5  -2  -8   37.85    1.37
   5  -2  -8   37.67    1.95
   5  -2  -8   37.78    1.33
   4  -2  -8   39.16    2.02
   4  -2  -8   37.96    1.26
   4  -2  -8   37.72    1.38
   4  -2  -8   39.24    1.42
   4  -2  -8   39.00    1.37
   3  -2  -8   40.57    2.11
   2  -2  -8   39.77    2.07
   1  -2  -8    0.66    0.06
  -1   2   8    0.64    0.07
   0  -2  -8    6.29    0.34
   0   2   8    5.93    0.35
   1   2   8   22.12    1.17
  -2  -2  -8   17.68    0.64
   2   2   8   20.53    0.98
   2   2   8   16.80    0.63
   2   2   8   18.00    0.61
  -3  -2  -8   70.31    2.15
  -3  -2  -8   68.80    2.38
   3   2   8   71.09    3.64
   3   2   8   72.46    2.28
   3   2   8   66.89    2.48
  -4  -2  -8   47.41    1.48
  -4  -2  -8   46.96    1.64
   4   2   8   50.14    1.87
   4   2   8   46.53    1.71
   4   2   8   44.81    2.50
   4   2   8   50.32    1.56
  -5  -2  -8    0.05    0.03
   5   2   8    0.01    0.03
   5   2   8    0.03    0.03
   5   2   8    0.16    0.03
   6   2   8    1.44    0.08
   6   2   8    1.48    0.10
   6   2   8    1.54    0.09
   6   2   8    1.49    0.09
  -7  -2  -8    7.79    0.31
   7   2   8    6.99    0.31
   8  -3  -8   15.22    0.69
   8  -3  -8   16.43    0.59
   8  -3  -8   16.39    0.58
   7  -3  -8    0.21    0.04
   7  -3  -8    0.33    0.04
   7  -3  -8    0.31    0.04
   6  -3  -8    0.61    0.06
   6  -3  -8    0.43    0.06
   6  -3  -8    0.59    0.06
   6  -3  -8    0.54    0.05
   5  -3  -8   15.01    0.56
   5  -3  -8   15.16    0.56
   5  -3  -8   15.99    0.67
   5  -3  -8   13.27    0.51
   5  -3  -8   17.39    0.59
   5  -3  -8   15.00    0.82
   4  -3  -8   28.45    1.04
   4  -3  -8   27.77    0.95
   4  -3  -8   29.66    1.07
   4  -3  -8   29.06    1.03
   4  -3  -8   29.63    1.52
   3  -3  -8    3.38    0.20
   2  -3  -8  185.90    9.65
   1  -3  -8    6.98    0.39
  -1  -3  -8    1.73    0.08
   1   3   8    1.56    0.08
   1   3   8    1.81    0.13
  -2  -3  -8    9.31    0.35
  -2  -3  -8    9.67    0.32
   2   3   8    9.37    0.33
   2   3   8   10.04    0.53
   2   3   8    9.11    0.34
  -3  -3  -8   32.37    1.03
  -3  -3  -8   32.87    1.13
   3   3   8   33.23    1.09
   3   3   8   32.51    1.73
  -4  -3  -8   80.96    2.71
  -4  -3  -8   79.85    2.45
   4   3   8   72.90    4.14
   4   3   8   82.65    2.59
   4   3   8   81.45    3.09
  -5  -3  -8    9.79    0.38
   5   3   8   10.46    0.35
   5   3   8    9.59    0.39
   5   3   8   10.51    0.43
  -6  -3  -8    7.53    0.30
   6   3   8    8.69    0.34
   6   3   8    8.20    0.35
   6   3   8    7.65    0.31
   6   3   8    8.38    0.35
   8  -4  -8    6.42    0.30
   8  -4  -8    6.33    0.25
   8  -4  -8    6.47    0.24
   7  -4  -8   25.55    0.92
   7  -4  -8   24.72    0.91
   7  -4  -8   25.58    1.08
   6  -4  -8   26.49    0.93
   6  -4  -8   25.46    0.92
   6  -4  -8   26.86    1.10
   6  -4  -8   24.53    1.07
   6  -4  -8   24.33    1.34
   5  -4  -8    9.58    0.35
   5  -4  -8    9.44    0.42
   5  -4  -8    8.84    0.41
   5  -4  -8    9.40    0.35
   5  -4  -8    9.02    0.51
   4  -4  -8    2.67    0.11
   4  -4  -8    2.87    0.17
   4  -4  -8    2.73    0.15
   4  -4  -8    2.75    0.12
   4  -4  -8    2.77    0.12
   3  -4  -8    0.28    0.03
   3  -4  -8    0.32    0.03
   3  -4  -8    0.39    0.04
   2  -4  -8   14.35    0.76
   1  -4  -8  184.57    9.57
   0  -4  -8   17.59    0.59
   0   4   8   16.26    0.59
  -1  -4  -8    6.85    0.23
  -1  -4  -8    7.06    0.25
   1   4   8    6.83    0.39
   1   4   8    6.40    0.25
  -2  -4  -8    4.53    0.18
  -2  -4  -8    4.55    0.17
   2   4   8    4.49    0.28
   2   4   8    4.39    0.18
   2   4   8    4.28    0.17
  -3  -4  -8    0.19    0.03
  -3  -4  -8    0.21    0.04
   3   4   8    0.19    0.05
   3   4   8    0.26    0.05
   3   4   8    0.24    0.04
  -4  -4  -8    5.23    0.22
  -4  -4  -8    5.34    0.20
   4   4   8    5.35    0.25
   4   4   8    5.49    0.21
  -5  -4  -8   15.83    0.58
   5   4   8   16.87    0.55
   5   4   8   15.94    0.66
  -6  -4  -8    1.49    0.08
  -6  -4  -8    1.57    0.09
   6   4   8    1.67    0.09
   6   4   8    1.58    0.09
   6   4   8    1.72    0.09
   8  -5  -8    5.26    0.25
   8  -5  -8    5.19    0.21
   8  -5  -8    5.30    0.20
   7  -5  -8   25.38    0.92
   7  -5  -8   24.49    1.06
   7  -5  -8   25.76    1.08
   7  -5  -8   25.25    0.90
   6  -5  -8   38.84    1.60
   6  -5  -8   40.20    1.63
   6  -5  -8   34.57    2.01
   6  -5  -8   39.16    1.37
   6  -5  -8   40.02    1.39
   5  -5  -8    4.83    0.23
   5  -5  -8    4.28    0.27
   5  -5  -8    4.69    0.19
   5  -5  -8    4.65    0.18
   4  -5  -8   25.81    1.35
   4  -5  -8   27.76    1.10
   4  -5  -8   24.54    0.84
   4  -5  -8   25.92    0.92
   4  -5  -8   25.39    0.93
   4  -5  -8   25.13    1.08
   3  -5  -8   30.78    1.02
   3  -5  -8   31.87    1.64
   3  -5  -8   30.76    1.30
   3  -5  -8   31.20    1.12
   3  -5  -8   31.60    1.12
   2  -5  -8    6.24    0.33
   2  -5  -8    5.85    0.22
   2  -5  -8    5.69    0.21
  -2   5   8    5.36    0.21
   1  -5  -8    0.20    0.04
   1  -5  -8    0.23    0.03
   1  -5  -8    0.34    0.04
   0  -5  -8   55.08    1.70
   0  -5  -8   58.78    2.87
   0  -5  -8   53.48    1.80
   0  -5  -8   55.69    1.87
   0   5   8   52.59    1.87
  -1  -5  -8    4.28    0.16
  -1  -5  -8    4.18    0.17
  -1  -5  -8    4.41    0.17
   1   5   8    4.40    0.17
   1   5   8    4.24    0.17
  -2  -5  -8   36.42    1.23
  -2  -5  -8   35.14    1.11
   2   5   8   35.14    1.18
  -3  -5  -8   34.91    1.21
  -3  -5  -8   35.18    1.10
   3   5   8   35.38    1.38
   3   5   8   34.22    1.16
  -4  -5  -8    0.06    0.02
  -4  -5  -8    0.03    0.03
   4   5   8    0.11    0.03
   4   5   8    0.11    0.04
  -5  -5  -8    3.91    0.18
  -5  -5  -8    4.02    0.17
   5   5   8    4.15    0.15
   5   5   8    3.76    0.19
   8  -6  -8    0.91    0.05
   8  -6  -8    0.84    0.06
   8  -6  -8    0.85    0.07
   8  -6  -8    0.89    0.07
   7  -6  -8    0.59    0.07
   7  -6  -8    0.65    0.07
   7  -6  -8    0.72    0.05
   7  -6  -8    0.65    0.06
   6  -6  -8    4.39    0.23
   6  -6  -8    4.60    0.19
   6  -6  -8    4.64    0.24
   6  -6  -8    4.72    0.18
   5  -6  -8   23.94    1.00
   5  -6  -8   23.25    0.84
   5  -6  -8   21.46    1.23
   5  -6  -8   23.87    0.85
   5  -6  -8   23.83    0.99
   4  -6  -8    2.07    0.14
   4  -6  -8    2.04    0.14
   4  -6  -8    2.15    0.13
   4  -6  -8    2.33    0.10
   4  -6  -8    1.88    0.08
   4  -6  -8    2.05    0.09
   3  -6  -8   19.42    1.02
   3  -6  -8   19.30    0.69
   3  -6  -8   19.15    0.70
   3  -6  -8   18.72    0.82
   3  -6  -8   19.14    0.64
   2  -6  -8   14.06    0.52
   2  -6  -8   15.08    0.77
   2  -6  -8   14.31    0.48
  -2   6   8   13.44    0.50
   1  -6  -8    4.15    0.24
   1  -6  -8    3.76    0.15
   1  -6  -8    3.96    0.15
   1  -6  -8    4.00    0.16
  -1   6   8    3.75    0.16
   0  -6  -8    2.34    0.16
   0  -6  -8    2.24    0.10
   0  -6  -8    2.28    0.10
   0  -6  -8    2.37    0.11
   0   6   8    2.26    0.11
  -1  -6  -8   18.37    0.59
  -1  -6  -8   18.37    0.64
  -1  -6  -8   18.02    0.62
   1   6   8   17.97    0.62
   1   6   8   18.17    0.64
  -2  -6  -8    1.09    0.07
  -2  -6  -8    0.93    0.07
  -2  -6  -8    1.04    0.07
   2   6   8    1.01    0.07
  -3  -6  -8   35.83    1.23
  -3  -6  -8   35.82    1.12
   3   6   8   34.26    1.40
   3   6   8   36.52    1.19
  -4  -6  -8    6.87    0.24
  -4  -6  -8    6.72    0.29
  -4  -6  -8    7.04    0.27
   4   6   8    7.00    0.25
   4   6   8    6.68    0.30
  -5  -6  -8    0.01    0.02
  -5  -6  -8    0.00    0.02
   5   6   8    0.00    0.02
   8  -7  -8   11.14    0.48
   8  -7  -8   11.26    0.41
   8  -7  -8   10.68    0.49
   7  -7  -8   38.32    1.39
   7  -7  -8   39.03    1.65
   7  -7  -8   39.40    1.41
   7  -7  -8   39.69    1.62
   6  -7  -8    7.17    0.28
   6  -7  -8    7.29    0.28
   6  -7  -8    7.05    0.34
   6  -7  -8    7.39    0.35
   5  -7  -8    0.23    0.06
   5  -7  -8    0.32    0.04
   5  -7  -8    0.25    0.03
   5  -7  -8    0.26    0.05
   5  -7  -8    0.25    0.05
   4  -7  -8    6.67    0.26
   4  -7  -8    6.67    0.31
   4  -7  -8    7.01    0.33
   4  -7  -8    6.78    0.26
   4  -7  -8    6.32    0.37
   4  -7  -8    6.32    0.23
   3  -7  -8    8.60    0.48
   3  -7  -8    8.27    0.39
   3  -7  -8    8.99    0.30
   3  -7  -8    8.53    0.40
   3  -7  -8    8.83    0.33
   2  -7  -8  161.40    8.00
   2  -7  -8  159.46    5.00
   2  -7  -8  149.78    5.46
  -2   7   8  148.76    5.22
   1  -7  -8  101.19    3.05
   1  -7  -8  100.29    3.23
   1  -7  -8   98.78    5.16
  -1   7   8   97.86    3.37
   0  -7  -8    2.84    0.13
   0  -7  -8    2.93    0.12
   0  -7  -8    2.55    0.19
   0  -7  -8    2.78    0.12
   0   7   8    2.71    0.12
  -1  -7  -8    3.09    0.14
  -1  -7  -8    2.95    0.14
  -1  -7  -8    3.56    0.13
   1   7   8    2.85    0.14
  -2  -7  -8    2.02    0.10
  -2  -7  -8    1.95    0.11
  -2  -7  -8    2.08    0.10
   2   7   8    2.17    0.11
  -3  -7  -8    2.53    0.12
  -3  -7  -8    2.51    0.11
   3   7   8    2.65    0.12
  -4  -7  -8   15.89    0.56
  -4  -7  -8   15.01    0.50
   4   7   8   16.50    0.54
   8  -8  -8    4.70    0.23
   8  -8  -8    4.70    0.19
   8  -8  -8    5.10    0.23
   7  -8  -8   20.22    0.75
   7  -8  -8   20.57    0.73
   7  -8  -8   20.34    0.88
   7  -8  -8   20.85    0.87
   6  -8  -8    6.27    0.31
   6  -8  -8    6.04    0.30
   6  -8  -8    6.00    0.24
   6  -8  -8    6.31    0.25
   5  -8  -8    0.41    0.07
   5  -8  -8    0.46    0.05
   5  -8  -8    0.44    0.06
   5  -8  -8    0.49    0.04
   4  -8  -8   14.13    0.79
   4  -8  -8   14.43    0.54
   4  -8  -8   15.16    0.65
   4  -8  -8   15.15    0.65
   3  -8  -8    4.45    0.16
   3  -8  -8    4.26    0.23
   3  -8  -8    4.07    0.18
   3  -8  -8    4.07    0.25
   2  -8  -8    8.14    0.47
   2  -8  -8    7.92    0.32
   2  -8  -8    8.78    0.30
  -2   8   8    8.33    0.31
   1  -8  -8   27.14    0.89
   1  -8  -8   27.64    0.85
   1  -8  -8   24.63    1.42
  -1   8   8   27.59    0.93
   0  -8  -8    5.15    0.19
   0  -8  -8    4.98    0.20
   0   8   8    5.01    0.20
  -1  -8  -8   23.64    0.79
  -1  -8  -8   23.06    0.82
  -1  -8  -8   24.04    0.75
   1   8   8   23.15    0.80
  -2  -8  -8    0.50    0.05
  -2  -8  -8    0.53    0.05
  -2  -8  -8    0.53    0.05
   2   8   8    0.53    0.06
  -3  -8  -8    0.37    0.04
  -3  -8  -8    0.43    0.05
  -3  -8  -8    0.39    0.04
   3   8   8    0.40    0.04
   4   8   8    5.08    0.18
   8  -9  -8    0.03    0.03
   7  -9  -8    6.91    0.32
   7  -9  -8    7.21    0.33
   7  -9  -8    7.06    0.26
   6  -9  -8   26.39    0.90
   6  -9  -8   24.58    1.06
   6  -9  -8   24.27    1.07
   5  -9  -8    2.54    0.17
   5  -9  -8    2.65    0.12
   4  -9  -8    6.26    0.25
   4  -9  -8    6.57    0.32
   3  -9  -8   20.91    0.93
   3  -9  -8   22.73    0.72
   3  -9  -8   21.41    0.79
   2  -9  -8    3.56    0.14
   2  -9  -8    3.36    0.20
   2  -9  -8    3.07    0.15
  -2   9   8    3.46    0.15
   1  -9  -8   14.77    0.52
   1  -9  -8   15.17    0.50
  -1   9   8   15.64    0.55
   0  -9  -8   30.54    1.00
   0  -9  -8   32.24    0.95
   0   9   8   27.72    1.11
  -1  -9  -8    3.51    0.15
  -1  -9  -8    3.55    0.14
  -2  -9  -8    2.54    0.12
  -2  -9  -8    2.60    0.11
   2   9   8    2.57    0.12
  -3  -9  -8    6.23    0.21
  -3  -9  -8    5.79    0.22
   3   9   8    6.33    0.22
   7 -10  -8    5.14    0.25
   6 -10  -8   12.15    0.43
   6 -10  -8   11.09    0.52
   5 -10  -8   46.09    1.43
   5 -10  -8   34.04    1.66
   4 -10  -8    0.17    0.03
   4 -10  -8    0.13    0.05
   3 -10  -8   24.82    1.12
   3 -10  -8   27.97    0.87
   3 -10  -8   26.58    0.96
   2 -10  -8    8.31    0.29
   2 -10  -8    7.80    0.38
   1 -10  -8    0.03    0.05
   1 -10  -8    0.04    0.02
   1 -10  -8    0.07    0.03
   0 -10  -8   17.88    0.61
   0 -10  -8   18.46    0.59
  -1 -10  -8   30.48    0.97
  -1 -10  -8   31.64    1.03
  -2 -10  -8    0.10    0.02
  -2 -10  -8    0.05    0.02
   2  10   8    0.02    0.02
   6 -11  -8    0.11    0.04
   5 -11  -8    2.53    0.15
   4 -11  -8   17.25    0.74
   3 -11  -8    0.64    0.08
   2 -11  -8   22.33    0.72
   2 -11  -8   21.12    0.92
   1 -11  -8    7.13    0.24
   1 -11  -8    6.32    0.23
   1 -11  -8    6.55    0.32
  -1  11   8    6.64    0.26
   0 -11  -8    1.27    0.09
   0 -11  -8    1.23    0.06
   0 -11  -8    1.21    0.06
  -1 -11  -8    1.28    0.06
  -1 -11  -8    1.26    0.06
   5 -12  -8    1.44    0.10
   4 -12  -8    0.26    0.05
   3 -12  -8    2.23    0.13
   2 -12  -8    8.49    0.40
  -2  12   8    9.61    0.35
   0 -12   9    0.09    0.03
   1 -12   9    0.02    0.02
   1 -12   9    0.04    0.03
   2 -12   9    5.99    0.28
   2 -12   9    5.57    0.25
   3 -12   9    7.36    0.35
   4 -12   9   10.58    0.48
  -2 -11   9    5.07    0.18
   1  11  -9    3.87    0.16
  -1 -11   9    3.93    0.17
  -1 -11   9    3.91    0.20
  -1 -11   9    3.89    0.19
  -1 -11   9    3.99    0.14
   0 -11   9   12.03    0.52
   0 -11   9   12.32    0.41
   0 -11   9   12.13    0.49
   0 -11   9   12.45    0.57
   1 -11   9    0.08    0.03
   1 -11   9    0.07    0.03
   1 -11   9    0.11    0.04
   1 -11   9    0.05    0.03
   2 -11   9    0.65    0.07
   2 -11   9    0.68    0.06
   2 -11   9    0.74    0.07
   2 -11   9    0.63    0.05
   3 -11   9    0.45    0.06
   3 -11   9    0.39    0.05
   3 -11   9    0.44    0.06
   4 -11   9    0.05    0.03
   4 -11   9    0.08    0.03
   4 -11   9    0.03    0.03
   5 -11   9    4.02    0.19
   3  10  -9    3.75    0.15
  -3 -10   9    3.52    0.17
  -3 -10   9    3.68    0.16
  -3 -10   9    3.43    0.18
  -3 -10   9    3.74    0.14
   2  10  -9    4.01    0.17
  -2 -10   9    4.05    0.15
  -2 -10   9    3.95    0.18
  -2 -10   9    3.98    0.19
  -2 -10   9    3.87    0.21
   1  10  -9    5.66    0.24
  -1 -10   9    5.79    0.21
  -1 -10   9    5.88    0.27
  -1 -10   9    5.79    0.30
  -1 -10   9    5.93    0.26
   0 -10   9    7.92    0.35
   0 -10   9    7.97    0.33
   0 -10   9    7.26    0.34
   0 -10   9    7.80    0.39
   0 -10   9    7.98    0.27
   1 -10   9   64.10    2.61
   1 -10   9   66.08    2.50
   1 -10   9   63.80    2.11
   1 -10   9   67.91    2.89
   1 -10   9   64.12    2.56
   2 -10   9    2.12    0.11
   2 -10   9    2.00    0.12
   2 -10   9    2.23    0.13
   2 -10   9    2.26    0.14
   3 -10   9   18.76    0.80
   3 -10   9   18.83    0.77
   3 -10   9   19.84    0.80
   3 -10   9   20.55    0.89
   4 -10   9    4.44    0.22
   4 -10   9    4.75    0.22
   4 -10   9    4.84    0.24
   5 -10   9    0.04    0.03
   5 -10   9    0.07    0.01
   5 -10   9    0.10    0.03
   6 -10   9    4.23    0.21
   4   9  -9   10.61    0.40
   4   9  -9   10.37    0.36
  -4  -9   9   10.56    0.42
  -4  -9   9   10.59    0.36
   3   9  -9    3.01    0.14
  -3  -9   9    2.84    0.16
  -3  -9   9    3.05    0.12
  -3  -9   9    2.94    0.14
   2   9  -9   19.77    0.74
  -2  -9   9   19.50    0.90
  -2  -9   9   19.40    0.66
  -2  -9   9   20.00    0.78
   1   9  -9    8.56    0.34
  -1  -9   9    8.63    0.30
  -1  -9   9    8.47    0.38
  -1  -9   9    8.86    0.37
  -1  -9   9    8.85    0.43
   0   9  -9    4.75    0.21
   0  -9   9    4.65    0.23
   0  -9   9    4.88    0.24
   0  -9   9    5.04    0.18
   0  -9   9    5.22    0.23
   0  -9   9    4.97    0.27
   1  -9   9   20.65    0.92
   1  -9   9   19.13    0.81
   1  -9   9   20.25    0.79
   1  -9   9   19.42    0.66
   1  -9   9   19.58    0.82
   2  -9   9    3.21    0.19
   2  -9   9    3.09    0.17
   2  -9   9    2.91    0.17
   2  -9   9    3.30    0.16
   3  -9   9    7.02    0.35
   3  -9   9    6.82    0.29
   3  -9   9    6.74    0.32
   3  -9   9    7.00    0.31
   4  -9   9   16.92    0.76
   4  -9   9   15.96    0.68
   5  -9   9    1.23    0.08
   5  -9   9    1.32    0.09
   5  -9   9    1.24    0.06
   6  -9   9    1.25    0.08
   6  -9   9    1.27    0.08
   5   8  -9    0.02    0.02
   5   8  -9    0.02    0.02
   4   8  -9   32.42    1.16
  -4  -8   9   32.39    1.22
  -4  -8   9   30.23    1.07
  -4  -8   9   32.19    1.04
  -4  -8   9   30.16    1.40
   3   8  -9    5.44    0.23
   3   8  -9    5.28    0.20
  -3  -8   9    5.20    0.27
  -3  -8   9    5.39    0.24
  -3  -8   9    5.05    0.20
  -3  -8   9    5.40    0.20
   2   8  -9    1.06    0.07
  -2  -8   9    1.07    0.09
  -2  -8   9    1.08    0.08
  -2  -8   9    0.95    0.06
   1   8  -9   29.40    1.10
  -1  -8   9   30.54    1.16
  -1  -8   9   29.41    0.98
  -1  -8   9   29.03    1.34
   0  -8   9   63.62    2.02
   0  -8   9   54.88    3.24
   0  -8   9   62.09    2.44
   0  -8   9   63.15    2.75
   0  -8   9   65.91    2.38
   1  -8   9    5.15    0.19
   1  -8   9    5.32    0.23
   1  -8   9    5.05    0.24
   1  -8   9    5.09    0.27
   1  -8   9    4.76    0.32
   1  -8   9    5.30    0.25
   2  -8   9    7.30    0.45
   2  -8   9    8.45    0.33
   2  -8   9    8.10    0.39
   2  -8   9    7.50    0.35
   2  -8   9    7.82    0.35
   2  -8   9    7.43    0.26
   3  -8   9    5.08    0.22
   3  -8   9    4.75    0.23
   3  -8   9    5.26    0.26
   3  -8   9    4.72    0.24
   4  -8   9    0.29    0.05
   4  -8   9    0.28    0.05
   5  -8   9   39.23    1.55
   5  -8   9   38.50    1.80
   5  -8   9   39.19    1.38
   6  -8   9   10.43    0.48
   6  -8   9   10.01    0.43
   7  -8   9    0.06    0.02
   5   7  -9    0.10    0.02
   5   7  -9    0.09    0.03
  -5  -7   9    0.08    0.02
  -5  -7   9    0.07    0.02
   4   7  -9    1.38    0.08
   4   7  -9    1.25    0.07
   4   7  -9    1.34    0.09
  -4  -7   9    1.44    0.07
  -4  -7   9    1.39    0.07
  -4  -7   9    1.44    0.09
   3   7  -9   12.80    0.50
   3   7  -9   12.47    0.45
  -3  -7   9   12.88    0.45
  -3  -7   9   12.97    0.52
  -3  -7   9   13.08    0.44
   2   7  -9    8.33    0.33
  -2  -7   9    8.37    0.35
  -2  -7   9    7.81    0.30
  -2  -7   9    7.90    0.40
  -2  -7   9    8.57    0.29
   1   7  -9    6.78    0.28
  -1  -7   9    7.17    0.25
  -1  -7   9    6.98    0.35
  -1  -7   9    6.47    0.42
  -1  -7   9    7.51    0.30
   0  -7   9   13.28    0.44
   0  -7   9   11.79    0.64
   0  -7   9   14.06    0.53
   0  -7   9   13.15    0.61
   0  -7   9   12.28    0.72
   1  -7   9    0.53    0.08
   1  -7   9    0.50    0.07
   1  -7   9    0.59    0.07
   1  -7   9    0.57    0.07
   1  -7   9    0.53    0.04
   1  -7   9    0.59    0.07
   1  -7   9    0.58    0.06
   2  -7   9    0.48    0.06
   2  -7   9    0.41    0.07
   2  -7   9    0.54    0.07
   2  -7   9    0.29    0.05
   2  -7   9    0.40    0.03
   2  -7   9    0.44    0.06
   3  -7   9   33.76    1.93
   3  -7   9   38.26    1.64
   3  -7   9   36.15    1.47
   3  -7   9   38.69    1.42
   4  -7   9    2.47    0.15
   4  -7   9    2.71    0.16
   5  -7   9   10.90    0.48
   5  -7   9   11.51    0.49
   5  -7   9   11.90    0.42
   5  -7   9   11.30    0.54
   6  -7   9   49.72    1.96
   6  -7   9   48.69    1.99
   6  -7   9   51.28    2.29
   7  -7   9    0.09    0.02
   6   6  -9    4.59    0.19
   6   6  -9    4.58    0.17
  -6  -6   9    4.72    0.17
   5   6  -9   13.97    0.53
  -5  -6   9   13.46    0.55
  -5  -6   9   14.24    0.49
   4   6  -9    0.91    0.06
   4   6  -9    0.66    0.05
  -4  -6   9    0.65    0.06
  -4  -6   9    0.69    0.05
   3   6  -9    8.64    0.32
   3   6  -9    8.87    0.36
  -3  -6   9    8.91    0.32
  -3  -6   9    8.85    0.32
  -3  -6   9    9.09    0.37
   2   6  -9    0.09    0.03
  -2  -6   9   -0.01    0.03
  -2  -6   9    0.04    0.03
  -2  -6   9    0.03    0.02
  -2  -6   9    0.03    0.02
   1   6  -9    4.52    0.19
  -1  -6   9    4.49    0.17
  -1  -6   9    4.91    0.21
  -1  -6   9    4.88    0.18
  -1  -6   9    4.58    0.30
  -1  -6   9    4.66    0.26
  -1  -6   9    4.40    0.24
   0  -6   9   26.51    1.26
   0  -6   9   27.65    1.04
   0  -6   9   26.56    0.87
   0  -6   9   26.40    1.41
   0  -6   9   25.33    1.19
   1  -6   9   26.51    0.89
   1  -6   9   26.58    1.21
   1  -6   9   26.81    1.28
   1  -6   9   28.09    1.05
   1  -6   9   26.69    1.43
   2  -6   9    1.04    0.07
   2  -6   9    0.95    0.09
   2  -6   9    1.07    0.08
   2  -6   9    1.00    0.10
   2  -6   9    1.02    0.09
   3  -6   9    2.71    0.16
   3  -6   9    2.43    0.16
   3  -6   9    2.64    0.18
   3  -6   9    2.63    0.15
   3  -6   9    2.80    0.13
   4  -6   9    0.49    0.06
   4  -6   9    0.38    0.06
   4  -6   9    0.58    0.07
   4  -6   9    0.47    0.04
   5  -6   9    0.79    0.08
   5  -6   9    0.73    0.06
   5  -6   9    0.85    0.05
   6  -6   9    6.27    0.23
   6  -6   9    6.02    0.27
   7  -6   9   10.69    0.50
   7  -6   9   10.57    0.44
   6   5  -9    0.27    0.03
   6   5  -9    0.25    0.04
  -6  -5   9    0.24    0.03
   5   5  -9   22.58    0.84
  -5  -5   9   21.38    0.87
  -5  -5   9   22.98    0.78
   4   5  -9   43.12    1.57
   4   5  -9   42.99    1.40
   4   5  -9   39.91    1.45
  -4  -5   9   43.39    1.45
  -4  -5   9   42.64    1.63
   3   5  -9    1.12    0.07
   3   5  -9    1.10    0.08
  -3  -5   9    1.18    0.08
  -3  -5   9    1.09    0.06
  -3  -5   9    1.04    0.07
   2   5  -9   13.07    0.47
   2   5  -9   13.92    0.52
  -2  -5   9   13.64    0.55
  -2  -5   9   14.15    0.47
  -2  -5   9   13.92    0.48
   1   5  -9   13.53    0.53
  -1  -5   9   14.85    0.78
  -1  -5   9   12.56    0.65
  -1  -5   9   14.96    0.48
  -1  -5   9   14.79    0.56
  -1  -5   9   14.16    0.49
   0  -5   9    0.41    0.06
   0  -5   9    0.42    0.07
   0  -5   9    0.46    0.05
   0  -5   9    0.46    0.04
   0  -5   9    0.40    0.05
   1  -5   9   79.08    2.57
   1  -5   9   80.03    4.13
   1  -5   9   71.42    3.49
   1  -5   9   82.94    3.67
   1  -5   9   83.38    3.03
   2  -5   9   87.24    2.87
   2  -5   9   88.45    3.91
   2  -5   9   88.91    4.62
   2  -5   9   82.33    3.47
   2  -5   9   93.84    3.39
   2  -5   9   93.42    4.12
   3  -5   9    1.57    0.10
   3  -5   9    1.50    0.10
   3  -5   9    1.46    0.12
   4  -5   9   83.96    4.58
   4  -5   9   88.78    3.46
   4  -5   9   92.83    3.13
   5  -5   9   10.68    0.47
   5  -5   9   11.69    0.41
   6  -5   9    1.22    0.08
   6  -5   9    1.38    0.07
   7  -5   9   13.84    0.57
   7   4  -9    2.75    0.12
  -7  -4   9    2.84    0.12
   6   4  -9    0.60    0.05
   6   4  -9    0.53    0.04
   6   4  -9    0.60    0.05
  -6  -4   9    0.61    0.05
   5   4  -9    3.46    0.16
   5   4  -9    3.11    0.14
  -5  -4   9    3.20    0.15
  -5  -4   9    3.39    0.14
   4   4  -9   15.96    0.60
   4   4  -9   15.70    0.53
   4   4  -9   14.87    0.54
  -4  -4   9   14.98    0.62
  -4  -4   9   16.23    0.55
   3   4  -9   27.39    0.93
   3   4  -9   28.78    1.04
  -3  -4   9   27.89    0.96
  -3  -4   9   27.47    1.08
   2   4  -9   25.97    0.88
   2   4  -9   26.81    0.98
  -2  -4   9   26.31    0.87
  -2  -4   9   27.13    0.91
  -2  -4   9   25.83    1.02
  -1  -4   9   19.19    0.96
  -1  -4   9   17.41    0.61
  -1  -4   9   16.72    0.58
  -1  -4   9   16.97    0.69
   0  -4   9   14.41    0.58
   0  -4   9   15.17    0.81
   1  -4   9    0.10    0.03
   1  -4   9    0.20    0.02
   2  -4   9    1.29    0.09
   2  -4   9    1.26    0.10
   2  -4   9    1.16    0.05
   2  -4   9    1.10    0.08
   2  -4   9    1.29    0.07
   3  -4   9   19.47    0.90
   3  -4   9   21.19    1.07
   3  -4   9   20.87    0.72
   3  -4   9   19.01    0.81
   3  -4   9   19.44    0.66
   4  -4   9    3.37    0.21
   4  -4   9    3.56    0.14
   4  -4   9    3.32    0.17
   5  -4   9   29.93    1.20
   5  -4   9   31.49    1.06
   5  -4   9   27.33    1.55
   6  -4   9    7.47    0.33
   6  -4   9    7.08    0.31
   6  -4   9    8.06    0.29
   7  -4   9    8.04    0.29
   7  -4   9    7.88    0.33
   7  -4   9    7.38    0.32
   7   3  -9    3.45    0.13
   7   3  -9    3.47    0.15
   7   3  -9    3.94    0.16
  -7  -3   9    3.81    0.15
   6   3  -9   12.77    0.50
   6   3  -9   13.68    0.52
   6   3  -9   13.48    0.46
  -6  -3   9   13.60    0.48
   5   3  -9    0.79    0.07
   5   3  -9    0.76    0.05
  -5  -3   9    0.78    0.06
   4   3  -9    2.86    0.14
   4   3  -9    2.68    0.19
   4   3  -9    2.77    0.12
   4   3  -9    2.55    0.11
  -4  -3   9    2.64    0.13
  -4  -3   9    2.94    0.12
   3   3  -9   30.37    1.56
   3   3  -9   29.53    0.97
   3   3  -9   29.90    1.08
  -3  -3   9   29.22    1.00
  -3  -3   9   27.16    1.13
   2   3  -9   29.09    1.05
  -2  -3   9   29.03    0.98
  -2  -3   9   27.51    1.10
  -1  -3   9    9.96    0.37
  -1  -3   9   10.88    0.58
   0  -3   9   89.03    4.62
   1  -3   9    0.67    0.06
   1  -3   9    0.72    0.07
   2  -3   9    0.02    0.01
   2  -3   9    0.00    0.02
   2  -3   9    0.05    0.02
   2  -3   9    0.01    0.02
   2  -3   9    0.02    0.02
   3  -3   9    8.50    0.45
   3  -3   9    8.09    0.30
   3  -3   9    7.90    0.28
   4  -3   9    6.14    0.35
   4  -3   9    6.09    0.23
   5  -3   9   30.70    1.74
   5  -3   9   33.58    1.34
   5  -3   9   35.06    1.19
   5  -3   9   33.69    1.28
   6  -3   9   22.83    0.92
   6  -3   9   24.69    0.85
   6  -3   9   23.25    0.96
   7  -3   9    0.07    0.02
   7  -3   9    0.08    0.03
   7  -3   9    0.05    0.02
   7   2  -9    7.36    0.28
   7   2  -9    6.62    0.23
   7   2  -9    6.63    0.26
   7   2  -9    6.45    0.26
  -7  -2   9    6.91    0.25
   6   2  -9    1.03    0.06
   6   2  -9    1.10    0.08
   6   2  -9    1.06    0.07
   6   2  -9    1.08    0.06
  -6  -2   9    1.10    0.07
   5   2  -9   54.47    3.09
   5   2  -9   60.76    2.17
   5   2  -9   61.49    1.93
   5   2  -9   57.97    2.11
  -5  -2   9   60.70    2.01
   4   2  -9    4.18    0.27
   4   2  -9    4.23    0.18
  -4  -2   9    4.16    0.16
   3   2  -9    0.08    0.02
   3   2  -9    0.08    0.02
  -3  -2   9    0.04    0.02
   2   2  -9    7.76    0.29
   2   2  -9    8.34    0.46
  -1  -2   9   25.52    1.35
   0  -2   9    9.58    0.53
   1  -2   9  216.77   11.20
   2  -2   9    2.56    0.11
   2  -2   9    2.63    0.16
   3  -2   9    0.74    0.05
   3  -2   9    0.78    0.07
   3  -2   9    0.77    0.04
   4  -2   9    0.38    0.04
   4  -2   9    0.34    0.04
   4  -2   9    0.47    0.03
   4  -2   9    0.31    0.03
   5  -2   9    0.08    0.03
   5  -2   9    0.05    0.03
   5  -2   9    0.08    0.04
   5  -2   9    0.07    0.03
   5  -2   9    0.05    0.02
   6  -2   9    4.84    0.22
   6  -2   9    4.74    0.23
   6  -2   9    5.00    0.20
   6  -2   9    5.06    0.23
   7  -2   9   16.06    0.56
   7  -2   9   14.54    0.60
   7  -2   9   15.58    0.63
   8   1  -9    0.04    0.02
   8   1  -9    0.04    0.02
   7   1  -9    4.45    0.19
   7   1  -9    4.62    0.20
   7   1  -9    4.56    0.18
  -7  -1   9    4.45    0.18
   6   1  -9    0.21    0.03
   6   1  -9    0.09    0.02
   6   1  -9    0.12    0.03
   6   1  -9    0.15    0.03
  -6  -1   9    0.14    0.03
   5   1  -9   21.26    0.79
   5   1  -9   21.21    0.76
   5   1  -9   21.02    0.76
   5   1  -9   21.41    0.70
   5   1  -9   20.06    1.12
  -5  -1   9   20.33    0.73
   4   1  -9   33.39    1.23
   4   1  -9   34.20    1.76
   4   1  -9   33.29    1.09
  -4  -1   9   31.87    1.13
   3   1  -9    0.25    0.05
   3   1  -9    0.22    0.03
  -3  -1   9    0.25    0.03
   2   1  -9   31.58    1.66
   1   1  -9   12.83    0.68
  -1  -1   9   12.29    0.68
   0  -1   9    0.17    0.04
   1  -1   9   66.17    3.43
   2  -1   9   31.90    1.20
   2  -1   9   35.41    1.76
   3  -1   9    0.65    0.04
   3  -1   9    0.64    0.04
   3  -1   9    0.66    0.07
  -4   1  -9   12.39    0.41
   4  -1   9   13.09    0.70
   4  -1   9   12.25    0.53
   4  -1   9   13.13    0.51
   4  -1   9   12.59    0.43
   4  -1   9   13.16    0.48
   5  -1   9    1.15    0.08
   5  -1   9    1.19    0.07
   5  -1   9    1.38    0.08
   5  -1   9    1.25    0.10
   6  -1   9   10.87    0.42
   6  -1   9   10.93    0.47
   6  -1   9   11.06    0.47
   6  -1   9   11.33    0.45
   7  -1   9   30.26    1.05
   7  -1   9   28.34    1.15
   7  -1   9   29.29    1.18
   7  -1   9   29.18    1.13
   8   0  -9    0.14    0.03
   8   0  -9    0.10    0.02
   8   0  -9    0.09    0.02
   7   0  -9    1.13    0.07
   7   0  -9    0.99    0.07
   7   0  -9    0.99    0.06
   6   0  -9    3.68    0.16
   6   0  -9    3.57    0.16
   6   0  -9    3.63    0.14
   6   0  -9    3.87    0.17
   5   0  -9    0.34    0.04
   5   0  -9    0.37    0.04
   5   0  -9    0.39    0.04
   5   0  -9    0.35    0.06
   5   0  -9    0.32    0.04
   5   0  -9    0.33    0.05
  -5   0   9    0.36    0.04
   4   0  -9   15.52    0.52
   4   0  -9   15.37    0.56
   4   0  -9   15.56    0.58
   4   0  -9   16.10    0.84
  -4   0   9   14.27    0.54
   3   0  -9    9.59    0.53
   2   0  -9    6.65    0.37
   1   0  -9   43.75    2.25
  -1   0   9   42.67    2.26
   0   0   9    0.18    0.04
   1   0   9    2.03    0.14
   2   0   9   12.49    0.64
   2   0   9   11.03    0.44
   3   0   9   54.63    1.87
   3   0   9   58.19    2.04
   3   0   9   59.39    2.99
  -4   0  -9   19.02    0.61
   4   0   9   19.20    0.64
   4   0   9   18.93    1.02
   4   0   9   19.13    0.70
   5   0   9   17.81    0.74
   5   0   9   18.06    0.74
   5   0   9   17.75    0.67
   5   0   9   18.52    0.71
   6   0   9    0.49    0.05
   6   0   9    0.51    0.05
   6   0   9    0.48    0.06
   6   0   9    0.54    0.05
   7   0   9    9.65    0.39
   7   0   9    9.71    0.40
   7   0   9    9.51    0.40
   7   0   9    9.95    0.36
   8  -1  -9    8.93    0.34
   8  -1  -9    9.11    0.34
   7  -1  -9    7.51    0.31
   7  -1  -9    7.49    0.30
   7  -1  -9    7.51    0.29
   6  -1  -9   37.76    1.32
   6  -1  -9   36.52    1.28
   6  -1  -9   32.57    1.87
   6  -1  -9   36.87    1.29
   6  -1  -9   35.31    1.50
   6  -1  -9   34.74    1.16
   5  -1  -9    1.78    0.14
   5  -1  -9    1.73    0.10
   5  -1  -9    1.82    0.09
   5  -1  -9    1.74    0.09
   5  -1  -9    1.76    0.08
   5  -1  -9    1.87    0.11
   4  -1  -9    2.54    0.10
   4  -1  -9    2.29    0.11
   4  -1  -9    2.59    0.12
   4  -1  -9    2.52    0.11
   4  -1  -9    2.66    0.17
  -4   1   9    2.38    0.11
   3  -1  -9  141.40    7.32
   2  -1  -9  132.63    6.88
   1  -1  -9   29.00    1.51
  -1   1   9   28.67    1.52
   0   1   9   40.40    2.11
   1   1   9    0.10    0.03
  -2  -1  -9    1.00    0.06
   2   1   9    1.24    0.10
   2   1   9    1.04    0.06
   2   1   9    0.97    0.06
  -3  -1  -9    8.27    0.32
  -3  -1  -9    8.72    0.29
   3   1   9    8.55    0.30
   3   1   9    8.87    0.49
  -4  -1  -9    7.86    0.31
  -4  -1  -9    8.36    0.28
   4   1   9    7.64    0.46
   4   1   9    8.11    0.32
   4   1   9    8.53    0.29
   5   1   9   10.89    0.47
   5   1   9   11.31    0.47
   5   1   9   10.94    0.42
   5   1   9   10.77    0.37
   6   1   9   29.13    1.10
   6   1   9   27.83    1.02
   6   1   9   27.72    1.14
   6   1   9   28.52    1.13
   7   1   9    0.07    0.02
   8  -2  -9    6.36    0.25
   8  -2  -9    6.36    0.24
   7  -2  -9   24.32    1.07
   7  -2  -9   24.96    0.91
   7  -2  -9   25.04    0.90
   7  -2  -9   25.75    0.94
   6  -2  -9   10.97    0.41
   6  -2  -9   10.12    0.60
   6  -2  -9   11.47    0.43
   6  -2  -9   10.90    0.41
   6  -2  -9   10.78    0.49
   5  -2  -9   20.05    0.75
   5  -2  -9   19.92    1.10
   5  -2  -9   22.12    0.89
   5  -2  -9   20.67    0.75
   5  -2  -9   19.93    0.68
   5  -2  -9   21.29    0.78
   4  -2  -9    0.92    0.08
   4  -2  -9    0.61    0.04
   4  -2  -9    0.71    0.05
   4  -2  -9    0.71    0.05
   3  -2  -9    1.11    0.09
   2  -2  -9    3.32    0.20
   1  -2  -9   11.08    0.60
   0  -2  -9   59.57    3.15
   0   2   9   62.01    3.16
  -1  -2  -9   94.99    3.29
   1   2   9  103.89    5.05
   1   2   9   93.41    3.29
  -2  -2  -9   14.45    0.45
  -2  -2  -9   13.66    0.50
   2   2   9   14.71    0.77
   2   2   9   13.33    0.49
   2   2   9   13.62    0.48
  -3  -2  -9    0.20    0.03
  -3  -2  -9    0.09    0.03
   3   2   9    0.09    0.03
   3   2   9    0.09    0.03
   3   2   9    0.10    0.04
  -4  -2  -9    3.02    0.12
  -4  -2  -9    2.87    0.14
   4   2   9    3.21    0.14
   4   2   9    3.01    0.16
   4   2   9    2.85    0.13
   4   2   9    2.69    0.20
  -5  -2  -9    0.27    0.04
   5   2   9    0.27    0.03
   5   2   9    0.23    0.04
   5   2   9    0.29    0.05
   6   2   9   13.34    0.52
   6   2   9   13.74    0.57
   6   2   9   14.82    0.55
   6   2   9   13.83    0.57
   8  -3  -9    0.63    0.05
   8  -3  -9    0.45    0.05
   8  -3  -9    0.50    0.04
   7  -3  -9   17.51    0.75
   7  -3  -9   17.26    0.64
   7  -3  -9   16.79    0.63
   6  -3  -9    6.48    0.25
   6  -3  -9    6.46    0.30
   6  -3  -9    6.58    0.27
   6  -3  -9    5.75    0.36
   6  -3  -9    6.19    0.25
   5  -3  -9   23.48    0.80
   5  -3  -9   24.70    0.88
   5  -3  -9   24.88    1.04
   5  -3  -9   25.82    0.91
   5  -3  -9   24.05    0.89
   5  -3  -9   23.34    1.29
   4  -3  -9  109.78    3.99
   4  -3  -9  112.57    3.64
   4  -3  -9  113.99    5.83
   4  -3  -9  112.58    3.98
   4  -3  -9  114.46    4.09
   3  -3  -9    0.49    0.04
   3  -3  -9    0.48    0.04
   3  -3  -9    0.45    0.04
   3  -3  -9    0.48    0.05
   2  -3  -9    4.54    0.26
   1  -3  -9    3.84    0.23
   0  -3  -9    5.81    0.32
   0  -3  -9    5.41    0.21
   0   3   9    5.61    0.21
  -1  -3  -9   76.94    2.57
  -1  -3  -9   74.73    2.32
   1   3   9   76.31    2.56
   1   3   9   70.58    2.46
   1   3   9   80.19    3.94
  -2  -3  -9  103.19    3.53
  -2  -3  -9  107.39    3.19
   2   3   9  102.63    3.52
   2   3   9  103.97    3.38
  -3  -3  -9    0.06    0.03
  -3  -3  -9    0.09    0.03
   3   3   9    0.20    0.04
   3   3   9    0.07    0.04
  -4  -3  -9    5.66    0.23
  -4  -3  -9    5.70    0.21
   4   3   9    5.60    0.26
   4   3   9    5.87    0.22
  -5  -3  -9    2.15    0.11
   5   3   9    2.13    0.13
   5   3   9    2.08    0.11
   5   3   9    2.22    0.10
  -6  -3  -9    0.03    0.02
   6   3   9    0.03    0.02
   6   3   9    0.01    0.02
   6   3   9    0.04    0.03
   6   3   9    0.01    0.02
   8  -4  -9    0.03    0.02
   8  -4  -9    0.05    0.03
   8  -4  -9    0.04    0.02
   7  -4  -9    6.86    0.27
   7  -4  -9    6.72    0.26
   7  -4  -9    6.72    0.32
   6  -4  -9    0.11    0.02
   6  -4  -9    0.11    0.04
   6  -4  -9    0.24    0.04
   6  -4  -9    0.08    0.04
   5  -4  -9    1.22    0.07
   5  -4  -9    1.29    0.07
   5  -4  -9    1.16    0.10
   5  -4  -9    1.23    0.09
   5  -4  -9    1.17    0.06
   5  -4  -9    1.37    0.10
   4  -4  -9   47.93    1.69
   4  -4  -9   48.88    2.46
   4  -4  -9   45.44    1.93
   4  -4  -9   45.65    1.54
   4  -4  -9   47.98    1.68
   3  -4  -9   72.89    2.66
   3  -4  -9   80.17    3.88
   3  -4  -9   74.39    3.04
   3  -4  -9   76.04    2.43
   3  -4  -9   76.21    2.65
  -3   4   9   69.38    2.53
   2  -4  -9    0.21    0.03
   2  -4  -9    0.29    0.04
   1  -4  -9   11.00    0.41
   1  -4  -9   12.79    0.63
  -1   4   9   10.92    0.41
   0  -4  -9    2.33    0.10
   0  -4  -9    2.43    0.15
   0  -4  -9    2.13    0.09
   0  -4  -9    2.13    0.10
   0   4   9    1.98    0.10
  -1  -4  -9    0.04    0.02
  -1  -4  -9    0.04    0.02
  -1  -4  -9    0.10    0.03
   1   4   9    0.04    0.02
   1   4   9    0.04    0.02
  -2  -4  -9   46.61    1.59
  -2  -4  -9   47.87    1.44
   2   4   9   46.55    1.53
   2   4   9   44.81    2.44
  -3  -4  -9   38.97    1.21
  -3  -4  -9   39.91    1.34
   3   4   9   34.82    2.05
   3   4   9   40.06    1.53
   3   4   9   39.89    1.28
  -4  -4  -9    3.81    0.15
  -4  -4  -9    3.92    0.17
   4   4   9    4.06    0.16
   4   4   9    3.93    0.20
  -5  -4  -9   21.98    0.77
   5   4   9   22.70    0.73
   5   4   9   21.33    0.88
   8  -5  -9   16.67    0.73
   8  -5  -9   16.52    0.62
   8  -5  -9   17.05    0.60
   7  -5  -9    4.04    0.21
   7  -5  -9    4.06    0.16
   7  -5  -9    3.96    0.17
   6  -5  -9   21.78    0.94
   6  -5  -9   21.47    0.92
   6  -5  -9   22.04    0.79
   6  -5  -9   21.26    0.78
   5  -5  -9    4.71    0.29
   5  -5  -9    5.19    0.20
   5  -5  -9    5.10    0.25
   5  -5  -9    5.10    0.20
   4  -5  -9    2.08    0.09
   4  -5  -9    2.37    0.14
   4  -5  -9    2.06    0.14
   4  -5  -9    2.33    0.10
   4  -5  -9    2.22    0.10
   4  -5  -9    2.28    0.15
   3  -5  -9   13.82    0.59
   3  -5  -9   13.49    0.50
   3  -5  -9   13.52    0.50
   3  -5  -9   13.97    0.73
   3  -5  -9   13.42    0.46
   2  -5  -9   39.11    1.30
   2  -5  -9   42.07    2.07
   2  -5  -9   38.59    1.41
  -2   5   9   38.57    1.35
   1  -5  -9   10.98    0.58
   1  -5  -9   10.55    0.37
   1  -5  -9   10.43    0.38
   1  -5  -9   10.11    0.35
  -1   5   9   10.59    0.38
   0  -5  -9   44.62    2.35
   0  -5  -9   44.08    1.47
   0  -5  -9   45.82    1.53
   0  -5  -9   44.74    1.39
   0   5   9   44.71    1.53
  -1  -5  -9    2.03    0.10
  -1  -5  -9    2.05    0.10
  -1  -5  -9    2.07    0.09
   1   5   9    1.99    0.10
   1   5   9    1.90    0.10
  -2  -5  -9    2.64    0.13
  -2  -5  -9    2.71    0.12
   2   5   9    2.65    0.13
  -3  -5  -9    0.40    0.05
  -3  -5  -9    0.40    0.05
   3   5   9    0.44    0.05
   3   5   9    0.52    0.06
  -4  -5  -9    6.58    0.24
  -4  -5  -9    6.67    0.26
   4   5   9    6.94    0.25
   4   5   9    6.64    0.30
  -5  -5  -9    0.84    0.06
  -5  -5  -9    0.91    0.06
   5   5   9    0.85    0.05
   5   5   9    0.79    0.07
   8  -6  -9    7.11    0.27
   8  -6  -9    7.03    0.33
   8  -6  -9    6.98    0.26
   7  -6  -9   18.43    0.65
   7  -6  -9   17.70    0.66
   7  -6  -9   17.39    0.76
   7  -6  -9   17.83    0.78
   6  -6  -9    3.13    0.14
   6  -6  -9    3.11    0.18
   6  -6  -9    3.13    0.13
   6  -6  -9    3.14    0.18
   5  -6  -9   25.46    0.90
   5  -6  -9   25.17    0.89
   5  -6  -9   23.16    1.31
   5  -6  -9   25.16    1.07
   5  -6  -9   25.01    1.05
   4  -6  -9    2.19    0.13
   4  -6  -9    2.19    0.10
   4  -6  -9    2.24    0.14
   4  -6  -9    2.18    0.15
   4  -6  -9    2.24    0.10
   4  -6  -9    2.22    0.09
   3  -6  -9    0.51    0.04
   3  -6  -9    0.52    0.06
   3  -6  -9    0.51    0.07
   3  -6  -9    0.55    0.04
   3  -6  -9    0.53    0.04
   2  -6  -9   13.38    0.74
   2  -6  -9   13.88    0.47
   2  -6  -9   13.42    0.50
  -2   6   9   13.77    0.48
   1  -6  -9    0.45    0.05
   1  -6  -9    0.44    0.04
   1  -6  -9    0.46    0.04
   1  -6  -9    0.37    0.06
  -1   6   9    0.42    0.05
   0  -6  -9    9.93    0.37
   0  -6  -9    9.91    0.36
   0  -6  -9   10.19    0.34
   0   6   9   10.03    0.37
  -1  -6  -9   28.06    0.89
  -1  -6  -9   28.48    0.98
  -1  -6  -9   27.72    0.94
   1   6   9   28.80    0.97
   1   6   9   27.36    0.94
  -2  -6  -9   10.84    0.40
  -2  -6  -9   11.23    0.38
  -2  -6  -9   11.26    0.41
   2   6   9   11.32    0.40
  -3  -6  -9    0.18    0.03
  -3  -6  -9    0.18    0.04
   3   6   9    0.25    0.04
   3   6   9    0.21    0.04
  -4  -6  -9    0.06    0.02
  -4  -6  -9    0.03    0.02
   4   6   9    0.05    0.02
   4   6   9    0.04    0.03
  -5  -6  -9    2.30    0.10
   5   6   9    2.30    0.09
   8  -7  -9    0.22    0.03
   8  -7  -9    0.22    0.04
   8  -7  -9    0.26    0.04
   7  -7  -9    4.24    0.21
   7  -7  -9    4.32    0.17
   7  -7  -9    4.04    0.21
   7  -7  -9    4.05    0.17
   6  -7  -9    3.15    0.18
   6  -7  -9    3.29    0.19
   6  -7  -9    3.29    0.14
   6  -7  -9    3.24    0.14
   5  -7  -9   84.86    3.46
   5  -7  -9   83.02    2.95
   5  -7  -9   84.26    2.94
   5  -7  -9   80.02    3.39
   4  -7  -9   41.75    2.29
   4  -7  -9   45.39    1.57
   4  -7  -9   44.77    1.57
   4  -7  -9   44.75    1.82
   4  -7  -9   44.07    1.43
   4  -7  -9   43.29    1.85
   3  -7  -9   12.61    0.58
   3  -7  -9   13.33    0.45
   3  -7  -9   12.98    0.71
   3  -7  -9   13.37    0.58
   3  -7  -9   12.95    0.48
   2  -7  -9   17.08    0.94
   2  -7  -9   18.21    0.59
   2  -7  -9   16.77    0.64
  -2   7   9   17.63    0.62
   1  -7  -9   12.97    0.42
   1  -7  -9   12.78    0.44
   1  -7  -9   12.55    0.70
   0  -7  -9    2.38    0.11
   0  -7  -9    2.35    0.11
   0  -7  -9    2.44    0.12
   0   7   9    2.36    0.11
  -1  -7  -9   81.39    2.78
  -1  -7  -9   81.67    2.52
  -1  -7  -9   82.96    2.67
   1   7   9   81.03    2.67
  -2  -7  -9   54.70    1.86
  -2  -7  -9   52.37    1.79
  -2  -7  -9   54.24    1.69
   2   7   9   56.49    1.79
  -3  -7  -9    1.54    0.08
  -3  -7  -9    1.55    0.08
   3   7   9    1.58    0.09
  -4  -7  -9    1.20    0.06
  -4  -7  -9    1.17    0.06
   4   7   9    1.22    0.06
   8  -8  -9    0.59    0.06
   7  -8  -9    1.81    0.12
   7  -8  -9    1.64    0.11
   7  -8  -9    1.74    0.08
   7  -8  -9    1.57    0.08
   6  -8  -9    4.45    0.24
   6  -8  -9    4.72    0.23
   6  -8  -9    4.28    0.18
   6  -8  -9    4.46    0.18
   5  -8  -9    3.69    0.15
   5  -8  -9    3.65    0.21
   5  -8  -9    3.60    0.19
   4  -8  -9   30.71    1.10
   4  -8  -9   29.34    1.29
   4  -8  -9   31.36    1.29
   3  -8  -9   46.70    1.87
   3  -8  -9   47.86    1.47
   3  -8  -9   43.48    2.35
   3  -8  -9   45.45    1.61
  -3   8   9   41.40    1.54
   2  -8  -9    7.22    0.29
   2  -8  -9    7.01    0.42
   2  -8  -9    7.39    0.27
  -2   8   9    7.39    0.28
   1  -8  -9    0.20    0.04
   1  -8  -9    0.23    0.04
  -1   8   9    0.29    0.04
   0  -8  -9    0.32    0.04
   0  -8  -9    0.38    0.05
   0   8   9    0.39    0.05
  -1  -8  -9    0.14    0.03
  -1  -8  -9    0.06    0.03
  -1  -8  -9    0.09    0.03
   1   8   9    0.05    0.03
  -2  -8  -9    8.69    0.31
  -2  -8  -9    8.20    0.31
  -2  -8  -9    8.27    0.29
   2   8   9    8.76    0.31
  -3  -8  -9   10.16    0.37
  -3  -8  -9   10.12    0.34
   3   8   9   10.69    0.36
   7  -9  -9    6.62    0.33
   7  -9  -9    8.08    0.34
   7  -9  -9    7.45    0.27
   6  -9  -9    0.10    0.04
   6  -9  -9    0.24    0.06
   6  -9  -9    0.16    0.03
   5  -9  -9    0.09    0.03
   5  -9  -9    0.14    0.05
   4  -9  -9    0.70    0.06
   4  -9  -9    0.66    0.09
   3  -9  -9   20.81    0.87
   3  -9  -9   20.67    0.67
   3  -9  -9   19.78    0.73
  -3   9   9   19.03    0.71
   2  -9  -9   14.37    0.65
   2  -9  -9   15.22    0.50
  -2   9   9   14.20    0.52
   1  -9  -9    4.41    0.17
   1  -9  -9    4.52    0.18
  -1   9   9    4.64    0.19
   0  -9  -9    1.83    0.10
   0  -9  -9    1.89    0.09
  -1  -9  -9    5.27    0.20
  -1  -9  -9    5.19    0.19
  -2  -9  -9    0.02    0.02
  -2  -9  -9    0.04    0.02
   2   9   9    0.05    0.03
   7 -10  -9   21.43    0.89
   6 -10  -9   11.64    0.51
   6 -10  -9   11.42    0.42
   5 -10  -9   16.00    0.77
   5 -10  -9   19.56    0.65
   4 -10  -9    3.42    0.15
   4 -10  -9    3.60    0.20
   3 -10  -9    0.13    0.03
   3 -10  -9    0.03    0.05
   3 -10  -9    0.02    0.02
  -3  10   9    0.02    0.02
   2 -10  -9   25.95    0.85
   2 -10  -9   25.24    1.08
   1 -10  -9   15.30    0.64
   1 -10  -9   13.50    0.47
   1 -10  -9   14.54    0.49
   0 -10  -9   12.06    0.42
   0 -10  -9   12.38    0.40
  -1 -10  -9   33.11    1.02
  -1 -10  -9   32.26    1.08
  -2 -10  -9    4.22    0.15
   6 -11  -9    7.05    0.32
   5 -11  -9   13.56    0.59
   4 -11  -9   15.78    0.68
   3 -11  -9    0.96    0.09
   2 -11  -9    0.17    0.05
   2 -11  -9    0.16    0.02
   1 -11  -9    3.42    0.17
   1 -11  -9    2.97    0.12
   1 -11  -9    3.15    0.12
  -1  11   9    3.10    0.14
   0 -11  -9    5.93    0.20
   0 -11  -9    5.84    0.27
   0 -11  -9    6.04    0.21
   4 -12  -9   18.41    0.78
   3 -12  -9   28.82    1.23
  -3  12   9   30.51    1.09
   2 -12  -9    0.94    0.08
   1 -12  10    0.03    0.03
   2 -12  10   20.11    0.90
   3 -12  10   12.04    0.55
  -1 -11  10    0.03    0.01
  -1 -11  10    0.03    0.02
  -1 -11  10    0.04    0.03
  -1 -11  10    0.05    0.03
   0 -11  10    1.97    0.11
   0 -11  10    1.95    0.07
   0 -11  10    1.98    0.12
   0 -11  10    2.04    0.10
   1 -11  10    7.14    0.29
   1 -11  10    6.66    0.30
   1 -11  10    7.22    0.34
   1 -11  10    6.62    0.30
   2 -11  10    0.29    0.04
   2 -11  10    0.31    0.05
   2 -11  10    0.24    0.04
   2 -11  10    0.26    0.04
   3 -11  10   17.14    0.79
   3 -11  10   17.61    0.71
   4 -11  10    8.00    0.34
   4 -11  10    8.06    0.38
   4 -11  10    7.86    0.29
  -3 -10  10   11.99    0.40
   2  10 -10   17.60    0.67
  -2 -10  10   18.68    0.59
  -2 -10  10   18.47    0.70
  -2 -10  10   17.46    0.73
  -2 -10  10   17.15    0.81
   1  10 -10   12.08    0.48
  -1 -10  10   12.75    0.53
  -1 -10  10   12.69    0.43
  -1 -10  10   12.79    0.51
  -1 -10  10   12.63    0.59
   0 -10  10    0.21    0.04
   0 -10  10    0.26    0.04
   0 -10  10    0.32    0.05
   0 -10  10    0.29    0.05
   0 -10  10    0.29    0.03
   1 -10  10   28.46    1.23
   1 -10  10   27.85    1.06
   1 -10  10   26.52    1.11
   1 -10  10   25.52    0.88
   1 -10  10   27.65    1.09
   2 -10  10    0.61    0.07
   2 -10  10    0.66    0.06
   2 -10  10    0.63    0.07
   2 -10  10    0.64    0.06
   3 -10  10    1.77    0.11
   3 -10  10    1.79    0.12
   4 -10  10   29.36    1.32
   4 -10  10   29.41    1.18
   4 -10  10   29.75    1.05
   5 -10  10    6.21    0.27
   3   9 -10    1.91    0.10
   3   9 -10    1.77    0.09
   3   9 -10    1.86    0.08
  -3  -9  10    2.06    0.10
  -3  -9  10    1.95    0.12
  -3  -9  10    2.02    0.09
   2   9 -10    0.25    0.04
  -2  -9  10    0.24    0.03
  -2  -9  10    0.20    0.04
  -2  -9  10    0.26    0.05
   1   9 -10   23.49    0.91
  -1  -9  10   24.42    1.10
  -1  -9  10   24.76    1.00
  -1  -9  10   23.20    0.98
  -1  -9  10   24.99    0.81
  -1  -9  10   25.08    0.96
   0  -9  10    0.99    0.06
   0  -9  10    0.99    0.09
   0  -9  10    1.01    0.09
   0  -9  10    1.03    0.08
   0  -9  10    0.88    0.08
   1  -9  10    4.66    0.18
   1  -9  10    4.85    0.23
   1  -9  10    5.09    0.24
   1  -9  10    4.81    0.26
   1  -9  10    5.16    0.22
   2  -9  10   14.43    0.56
   2  -9  10   12.93    0.58
   2  -9  10   14.09    0.59
   2  -9  10   14.22    0.65
   3  -9  10    3.70    0.20
   3  -9  10    3.49    0.17
   3  -9  10    3.58    0.19
   4  -9  10    7.63    0.37
   4  -9  10    7.42    0.33
   5  -9  10   18.72    0.75
   5  -9  10   18.00    0.65
   6  -9  10    1.64    0.09
   4   8 -10   20.29    0.73
   4   8 -10   19.57    0.65
  -4  -8  10   19.71    0.65
  -4  -8  10   17.42    0.67
  -4  -8  10   20.21    0.76
   3   8 -10    1.58    0.09
  -3  -8  10    1.42    0.10
  -3  -8  10    1.54    0.09
  -3  -8  10    1.53    0.08
   2   8 -10    4.50    0.20
  -2  -8  10    4.73    0.18
  -2  -8  10    4.59    0.25
  -2  -8  10    4.86    0.22
   1   8 -10    0.59    0.05
  -1  -8  10    0.64    0.07
  -1  -8  10    0.71    0.05
  -1  -8  10    0.59    0.08
   0  -8  10   39.27    1.82
   0  -8  10   42.35    1.62
   0  -8  10   39.78    1.64
   0  -8  10   41.45    1.58
   0  -8  10   40.88    1.33
   1  -8  10    3.61    0.21
   1  -8  10    3.61    0.19
   1  -8  10    3.93    0.19
   1  -8  10    3.68    0.14
   1  -8  10    3.84    0.18
   2  -8  10   17.63    0.62
   2  -8  10   19.47    0.88
   2  -8  10   19.62    0.79
   2  -8  10   19.75    0.76
   3  -8  10    6.19    0.27
   3  -8  10    6.52    0.32
   3  -8  10    6.01    0.29
   4  -8  10    0.10    0.04
   4  -8  10    0.11    0.04
   4  -8  10    0.13    0.02
   5  -8  10    1.40    0.10
   5  -8  10    1.58    0.07
   6  -8  10    6.04    0.27
   6  -8  10    6.54    0.30
   5   7 -10    5.46    0.22
   5   7 -10    5.40    0.20
  -5  -7  10    5.11    0.22
  -5  -7  10    5.35    0.20
   4   7 -10    0.46    0.05
  -4  -7  10    0.42    0.04
  -4  -7  10    0.48    0.05
  -4  -7  10    0.51    0.04
   3   7 -10   19.25    0.71
  -3  -7  10   19.07    0.63
  -3  -7  10   18.79    0.75
  -3  -7  10   18.05    0.65
   2   7 -10   30.97    1.14
  -2  -7  10   29.55    1.06
  -2  -7  10   32.11    1.20
  -2  -7  10   32.34    1.02
  -2  -7  10   29.20    1.38
   1   7 -10    0.50    0.05
  -1  -7  10    0.43    0.08
  -1  -7  10    0.47    0.04
  -1  -7  10    0.46    0.06
  -1  -7  10    0.53    0.07
   0  -7  10    1.93    0.09
   0  -7  10    2.09    0.11
   0  -7  10    1.70    0.15
   0  -7  10    1.75    0.13
   1  -7  10   20.33    1.20
   1  -7  10   23.07    0.88
   1  -7  10   22.97    0.90
   1  -7  10   22.85    0.74
   1  -7  10   21.86    1.01
   2  -7  10    1.08    0.09
   2  -7  10    1.17    0.09
   2  -7  10    1.09    0.05
   2  -7  10    1.11    0.11
   2  -7  10    1.32    0.08
   3  -7  10   25.90    0.94
   3  -7  10   20.55    1.26
   3  -7  10   24.80    1.08
   3  -7  10   23.95    0.97
   4  -7  10   40.54    1.61
   4  -7  10   40.49    1.80
   4  -7  10   40.14    1.44
   5  -7  10    0.45    0.03
   5  -7  10    0.47    0.06
   6  -7  10    3.73    0.19
   7  -7  10    2.07    0.11
   6   6 -10    0.01    0.02
   6   6 -10    0.00    0.02
  -6  -6  10    0.04    0.02
   5   6 -10    0.17    0.03
   5   6 -10    0.10    0.03
  -5  -6  10    0.09    0.02
  -5  -6  10    0.10    0.03
   4   6 -10    3.89    0.16
   4   6 -10    4.30    0.19
  -4  -6  10    4.42    0.17
  -4  -6  10    4.11    0.19
  -4  -6  10    4.04    0.16
   3   6 -10    0.11    0.03
   3   6 -10    0.06    0.03
  -3  -6  10    0.10    0.03
  -3  -6  10    0.05    0.02
  -3  -6  10    0.07    0.03
   2   6 -10   40.56    1.52
  -2  -6  10   41.21    1.59
  -2  -6  10   42.13    1.35
  -2  -6  10   40.70    1.40
   1   6 -10    0.35    0.04
  -1  -6  10    0.37    0.04
  -1  -6  10    0.22    0.06
  -1  -6  10    0.29    0.04
  -1  -6  10    0.48    0.06
  -1  -6  10    0.32    0.05
  -1  -6  10    0.24    0.03
   0  -6  10    2.72    0.20
   0  -6  10    3.16    0.15
   0  -6  10    2.80    0.12
   0  -6  10    2.96    0.17
   0  -6  10    2.55    0.16
   1  -6  10    0.11    0.05
   1  -6  10    0.11    0.03
   1  -6  10    0.08    0.03
   1  -6  10    0.05    0.02
   1  -6  10    0.04    0.03
   2  -6  10   11.63    0.45
   2  -6  10   11.31    0.47
   2  -6  10   10.96    0.52
   2  -6  10   10.88    0.37
   2  -6  10   10.31    0.54
   2  -6  10   10.67    0.62
   3  -6  10    7.83    0.48
   3  -6  10    8.74    0.41
   3  -6  10    8.87    0.37
   4  -6  10   61.64    2.18
   4  -6  10   61.35    2.42
   5  -6  10    7.44    0.28
   5  -6  10    7.15    0.32
   6  -6  10    0.04    0.02
   6  -6  10    0.06    0.02
   7  -6  10    0.72    0.05
   6   5 -10   13.00    0.45
   6   5 -10   13.41    0.51
  -6  -5  10   13.48    0.47
   5   5 -10    4.48    0.19
   5   5 -10    4.36    0.17
  -5  -5  10    4.18    0.19
  -5  -5  10    4.49    0.17
   4   5 -10   13.44    0.51
   4   5 -10   12.36    0.46
  -4  -5  10   13.72    0.47
  -4  -5  10   13.21    0.53
   3   5 -10    3.63    0.16
   3   5 -10    4.06    0.18
  -3  -5  10    3.99    0.16
  -3  -5  10    3.98    0.18
  -3  -5  10    4.03    0.16
   2   5 -10    2.99    0.14
  -2  -5  10    2.92    0.12
  -2  -5  10    3.02    0.12
  -2  -5  10    3.03    0.15
   1   5 -10  133.67    5.03
  -1  -5  10  138.81    4.68
  -1  -5  10  135.82    7.19
  -1  -5  10  142.53    4.49
  -1  -5  10  143.11    5.28
   0  -5  10   79.80    4.23
   0  -5  10   86.09    3.76
   0  -5  10   79.03    3.10
   0  -5  10   80.16    2.63
   1  -5  10   18.34    1.03
   1  -5  10   19.95    0.75
   1  -5  10   20.96    0.92
   1  -5  10   17.15    0.86
   1  -5  10   19.23    0.63
   2  -5  10   74.68    3.11
   2  -5  10   76.02    3.50
   2  -5  10   80.84    2.57
   2  -5  10   80.25    4.13
   2  -5  10   81.73    3.68
   2  -5  10   83.48    3.03
   3  -5  10    5.17    0.24
   3  -5  10    4.91    0.30
   3  -5  10    4.99    0.26
   4  -5  10    0.20    0.04
   4  -5  10    0.23    0.05
   4  -5  10    0.14    0.02
   5  -5  10   36.93    1.32
   6  -5  10    0.61    0.04
   6  -5  10    0.55    0.05
   7   4 -10    2.43    0.11
  -7  -4  10    2.48    0.11
   6   4 -10   20.22    0.68
   6   4 -10   20.34    0.77
  -6  -4  10   20.75    0.71
   5   4 -10    6.30    0.26
   5   4 -10    6.28    0.24
  -5  -4  10    6.24    0.24
   4   4 -10   14.52    0.54
   4   4 -10   13.64    0.49
  -4  -4  10   13.58    0.56
  -4  -4  10   14.42    0.50
   3   4 -10    2.69    0.11
   3   4 -10    2.21    0.12
  -3  -4  10    2.17    0.10
  -3  -4  10    2.29    0.10
  -3  -4  10    2.23    0.12
   2   4 -10    5.95    0.25
  -2  -4  10    5.92    0.25
  -2  -4  10    6.10    0.22
  -1  -4  10   16.94    0.59
  -1  -4  10   17.17    0.67
  -1  -4  10   17.59    0.94
  -1  -4  10   16.70    0.57
   0  -4  10   12.96    0.47
   0  -4  10   13.76    0.46
   0  -4  10   13.34    0.75
   0  -4  10   14.43    0.54
  -1   4 -10    0.37    0.04
   1  -4  10    0.34    0.06
   1  -4  10    0.22    0.03
[truncated: 153,412 more chars]
