# Supplementary material for: Structural effects of meso-halogenation on porphyrins
Source: Beilstein J Org Chem. 2021 May 14;17:1149–70. doi: 10.3762/bjoc.17.88 (PMC8144917; doi:10.3762/bjoc.17.88)
Supplement: File 3 — Crystal structure determination compounds 1, 2a, 4–11, 13, 16a and 24. [file Beilstein_J_Org_Chem-17-1149-s003.zip › Compound+16A.CIF]

data_ms529
_audit_creation_date               2020-06-26
_audit_creation_method
;
Olex2 1.2
(compiled 2018.05.29 svn.r3508 for OlexSys, GUI svn.r5506)
;
_shelx_SHELXL_version_number       '2018/1'
_audit_contact_author_address      ?
_audit_contact_author_email        ?
_audit_contact_author_name         ''
_audit_contact_author_phone        ?
_publ_contact_author_id_orcid      ?
_publ_section_references
;
Dolomanov, O.V., Bourhis, L.J., Gildea, R.J, Howard, J.A.K. & Puschmann, H.
 (2009), J. Appl. Cryst. 42, 339-341.

Sheldrick, G.M. (2015). Acta Cryst. C71, 3-8.
;
_chemical_name_common              ?
_chemical_name_systematic         
 5,10-di-p-tolyl-15,20-bis((trimethylsilyl)ethynyl)porphyrin
_chemical_formula_moiety           'C44 H42 N4 Si2'
_chemical_formula_sum              'C44 H42 N4 Si2'
_chemical_formula_weight           682.99
_chemical_melting_point            ?
loop_
  _atom_type_symbol
  _atom_type_description
  _atom_type_scat_dispersion_real
  _atom_type_scat_dispersion_imag
  _atom_type_scat_source
 'C' 'C' 0.0033 0.0016 'International Tables Vol C Tables 4.2.6.8 and 6.1.1.4'
 'H' 'H' 0.0000 0.0000 'International Tables Vol C Tables 4.2.6.8 and 6.1.1.4'
 'N' 'N' 0.0061 0.0033 'International Tables Vol C Tables 4.2.6.8 and 6.1.1.4'
 'Si' 'Si' 0.0817 0.0704 'International Tables Vol C Tables 4.2.6.8 and 6.1.1.4'

_shelx_space_group_comment
;
The symmetry employed for this shelxl refinement is uniquely defined
by the following loop, which should always be used as a source of
symmetry information in preference to the above space-group names.
They are only intended as comments.
;
_space_group_crystal_system        'triclinic'
_space_group_IT_number             2
_space_group_name_H-M_alt          'P -1'
_space_group_name_Hall             '-P 1'
loop_
  _space_group_symop_operation_xyz
 'x, y, z'
 '-x, -y, -z'

_cell_length_a                     10.955(3)
_cell_length_b                     12.739(3)
_cell_length_c                     15.334(4)
_cell_angle_alpha                  82.457(5)
_cell_angle_beta                   74.585(5)
_cell_angle_gamma                  66.493(4)
_cell_volume                       1891.0(8)
_cell_formula_units_Z              2
_cell_measurement_reflns_used      961
_cell_measurement_temperature      123(2)
_cell_measurement_theta_max        28.09
_cell_measurement_theta_min        3.81
_shelx_estimated_absorpt_T_max     0.962
_shelx_estimated_absorpt_T_min     0.938
_exptl_absorpt_coefficient_mu      0.130
_exptl_absorpt_correction_T_max    0.886
_exptl_absorpt_correction_T_min    0.600957
_exptl_absorpt_correction_type     multi-scan
_exptl_absorpt_process_details    
 'SADABS-2004/1 (Bruker,2004) was used for absorption correction. R(int) was 0.1283 before and 0.0546 after correction. The Ratio of minimum to maximum transmission is 0.6010. The \l/2 correction factor is 0.0015.'
_exptl_absorpt_special_details     ?
_exptl_crystal_colour              black
_exptl_crystal_colour_primary      black
_exptl_crystal_density_diffrn      1.200
_exptl_crystal_density_meas        ?
_exptl_crystal_density_method      'not measured'
_exptl_crystal_description         prism
_exptl_crystal_F_000               724
_exptl_crystal_size_max            0.5
_exptl_crystal_size_mid            0.3
_exptl_crystal_size_min            0.3
_exptl_transmission_factor_max     ?
_exptl_transmission_factor_min     ?
_diffrn_reflns_av_R_equivalents    0.0626
_diffrn_reflns_av_unetI/netI       0.0940
_diffrn_reflns_Laue_measured_fraction_full  0.992
_diffrn_reflns_Laue_measured_fraction_max  0.989
_diffrn_reflns_limit_h_max         14
_diffrn_reflns_limit_h_min         -14
_diffrn_reflns_limit_k_max         16
_diffrn_reflns_limit_k_min         -16
_diffrn_reflns_limit_l_max         19
_diffrn_reflns_limit_l_min         -17
_diffrn_reflns_number              17504
_diffrn_reflns_point_group_measured_fraction_full  0.992
_diffrn_reflns_point_group_measured_fraction_max  0.989
_diffrn_reflns_theta_full          25.242
_diffrn_reflns_theta_max           27.499
_diffrn_reflns_theta_min           1.744
_diffrn_ambient_temperature        123.15
_diffrn_detector_area_resol_mean   ?
_diffrn_measured_fraction_theta_full  0.992
_diffrn_measured_fraction_theta_max  0.989
_diffrn_measurement_device_type    'CCD area detector'
_diffrn_measurement_method         'phi and omega scans'
_diffrn_radiation_type             MoK\a
_diffrn_radiation_wavelength       0.71073
_diffrn_source                     ?
_reflns_Friedel_coverage           0.000
_reflns_Friedel_fraction_full      .
_reflns_Friedel_fraction_max       .
_reflns_number_gt                  6568
_reflns_number_total               8581
_reflns_special_details
;
 Reflections were merged by SHELXL according to the crystal
 class for the calculation of statistics and refinement.
 
 _reflns_Friedel_fraction is defined as the number of unique
 Friedel pairs measured divided by the number that would be
 possible theoretically, ignoring centric projections and
 systematic absences.
;
_reflns_threshold_expression       'I > 2\s(I)'
_computing_cell_refinement         'SAINT v6.45A (Bruker, 2003)'
_computing_data_collection         'Bruker SMART'
_computing_data_reduction          'SAINT v6.45A (Bruker, 2003)'
_computing_molecular_graphics      'Olex2 (Dolomanov et al., 2009)'
_computing_publication_material    'Olex2 (Dolomanov et al., 2009)'
_computing_structure_refinement    'ShelXL (Sheldrick, 2015)'
_computing_structure_solution      'Bruker SHELXTL'
_refine_diff_density_max           0.380
_refine_diff_density_min           -0.437
_refine_diff_density_rms           0.079
_refine_ls_extinction_coef         .
_refine_ls_extinction_method       none
_refine_ls_goodness_of_fit_ref     1.251
_refine_ls_hydrogen_treatment      constr
_refine_ls_matrix_type             full
_refine_ls_number_parameters       459
_refine_ls_number_reflns           8581
_refine_ls_number_restraints       0
_refine_ls_R_factor_all            0.1507
_refine_ls_R_factor_gt             0.1176
_refine_ls_restrained_S_all        1.251
_refine_ls_shift/su_max            0.000
_refine_ls_shift/su_mean           0.000
_refine_ls_structure_factor_coef   Fsqd
_refine_ls_weighting_details      
 'w=1/[\s^2^(Fo^2^)+(0.0040P)^2^+5.5943P] where P=(Fo^2^+2Fc^2^)/3'
_refine_ls_weighting_scheme        calc
_refine_ls_wR_factor_gt            0.2190
_refine_ls_wR_factor_ref           0.2316
_refine_special_details            ?
_olex2_refinement_description
;
1. Fixed Uiso
 At 1.2 times of:
  All C(H) groups, All N(H) groups
 At 1.5 times of:
  All C(H,H,H) groups
2. Others
 Fixed Sof: H21(0.25) H22(0.75) H23(0.25) H24(0.75)
3.a Aromatic/amide H refined with riding coordinates:
 N21(H21), N22(H22), N23(H23), N24(H24), C2(H2), C3(H3), C7(H7), C8(H8),
 C12(H12), C13(H13), C17(H17), C18(H18), C52(H52), C53(H53), C55(H55), C56(H56),
  C102(H102), C103(H103), C105(H105), C106(H106)
3.b Idealised Me refined as rotating group:
 C57(H57A,H57B,H57C), C107(H10A,H10B,H10C), C153(H15A,H15B,H15C), C154(H15D,
 H15E,H15F), C155(H15G,H15H,H15I), C203(H20A,H20B,H20C), C204(H20D,H20E,H20F),
 C205(H20G,H20H,H20I)
;
_atom_sites_solution_hydrogens     geom
_atom_sites_solution_primary       ?
_atom_sites_solution_secondary     ?
loop_
  _atom_site_label
  _atom_site_type_symbol
  _atom_site_fract_x
  _atom_site_fract_y
  _atom_site_fract_z
  _atom_site_U_iso_or_equiv
  _atom_site_adp_type
  _atom_site_occupancy
  _atom_site_site_symmetry_order
  _atom_site_calc_flag
  _atom_site_refinement_flags_posn
  _atom_site_refinement_flags_adp
  _atom_site_refinement_flags_occupancy
  _atom_site_disorder_assembly
  _atom_site_disorder_group
 Si1 Si -0.37512(13) 0.44291(11) 0.26734(9) 0.0279(3) Uani 1 1 d . . . . .
 Si2 Si -0.09558(14) 0.28873(12) 0.93749(10) 0.0366(4) Uani 1 1 d . . . . .
 N21 N 0.2893(4) -0.0226(3) 0.5804(2) 0.0234(8) Uani 1 1 d . . . . .
 H21 H 0.268497 -0.008094 0.527341 0.028 Uiso 0.25 1 calc R . P A 1
 N22 N 0.4227(4) -0.1166(3) 0.4023(2) 0.0232(8) Uani 1 1 d . . . . .
 H22 H 0.337974 -0.075204 0.429496 0.028 Uiso 0.75 1 calc R . P B 2
 N23 N 0.1710(4) 0.0186(3) 0.3431(2) 0.0227(8) Uani 1 1 d . . . . .
 H23 H 0.194433 0.007910 0.395119 0.027 Uiso 0.25 1 calc R . P C 1
 N24 N 0.0374(4) 0.1175(3) 0.5209(2) 0.0226(8) Uani 1 1 d . . . . .
 H24 H 0.115813 0.063212 0.497197 0.027 Uiso 0.75 1 calc R . P D 2
 C1 C 0.2098(4) 0.0286(4) 0.6597(3) 0.0246(9) Uani 1 1 d . . . . .
 C2 C 0.2788(5) -0.0207(4) 0.7323(3) 0.0276(10) Uani 1 1 d . . . . .
 H2 H 0.245081 0.000552 0.793843 0.033 Uiso 1 1 calc R . . . .
 C3 C 0.3984(5) -0.1014(4) 0.6966(3) 0.0275(10) Uani 1 1 d . . . . .
 H3 H 0.465358 -0.150249 0.728048 0.033 Uiso 1 1 calc R . . . .
 C4 C 0.4075(4) -0.1008(4) 0.5999(3) 0.0234(9) Uani 1 1 d . . . . .
 C5 C 0.5212(4) -0.1700(3) 0.5382(3) 0.0227(9) Uani 1 1 d . . . . .
 C6 C 0.5284(4) -0.1699(3) 0.4442(3) 0.0217(9) Uani 1 1 d . . . . .
 C7 C 0.6478(4) -0.2242(4) 0.3763(3) 0.0254(9) Uani 1 1 d . . . . .
 H7 H 0.737273 -0.265992 0.385625 0.030 Uiso 1 1 calc R . . . .
 C8 C 0.6123(5) -0.2064(4) 0.2958(3) 0.0258(9) Uani 1 1 d . . . . .
 H8 H 0.672105 -0.234614 0.239255 0.031 Uiso 1 1 calc R . . . .
 C9 C 0.4691(4) -0.1374(4) 0.3109(3) 0.0239(9) Uani 1 1 d . . . . .
 C10 C 0.3891(4) -0.1025(4) 0.2479(3) 0.0238(9) Uani 1 1 d . . . . .
 C11 C 0.2510(4) -0.0318(3) 0.2633(3) 0.0224(9) Uani 1 1 d . . . . .
 C12 C 0.1724(5) 0.0056(4) 0.1942(3) 0.0283(10) Uani 1 1 d . . . . .
 H12 H 0.202981 -0.017580 0.133117 0.034 Uiso 1 1 calc R . . . .
 C13 C 0.0480(5) 0.0795(4) 0.2340(3) 0.0272(10) Uani 1 1 d . . . . .
 H13 H -0.026671 0.118811 0.206298 0.033 Uiso 1 1 calc R . . . .
 C14 C 0.0486(4) 0.0883(3) 0.3262(3) 0.0235(9) Uani 1 1 d . . . . .
 C15 C -0.0619(4) 0.1635(4) 0.3876(3) 0.0239(9) Uani 1 1 d . . . . .
 C16 C -0.0655(4) 0.1759(3) 0.4774(3) 0.0231(9) Uani 1 1 d . . . . .
 C17 C -0.1752(5) 0.2547(4) 0.5399(3) 0.0292(10) Uani 1 1 d . . . . .
 H17 H -0.260800 0.305761 0.528538 0.035 Uiso 1 1 calc R . . . .
 C18 C -0.1350(4) 0.2433(4) 0.6184(3) 0.0275(10) Uani 1 1 d . . . . .
 H18 H -0.187277 0.285504 0.671500 0.033 Uiso 1 1 calc R . . . .
 C19 C 0.0000(4) 0.1564(4) 0.6068(3) 0.0239(9) Uani 1 1 d . . . . .
 C20 C 0.0782(5) 0.1174(4) 0.6707(3) 0.0266(10) Uani 1 1 d . . . . .
 C51 C 0.6443(4) -0.2511(3) 0.5694(3) 0.0225(9) Uani 1 1 d . . . . .
 C52 C 0.7105(5) -0.2148(4) 0.6180(3) 0.0271(10) Uani 1 1 d . . . . .
 H52 H 0.678446 -0.136054 0.630789 0.033 Uiso 1 1 calc R . . . .
 C53 C 0.8230(5) -0.2931(4) 0.6476(3) 0.0309(10) Uani 1 1 d . . . . .
 H53 H 0.866833 -0.266775 0.680641 0.037 Uiso 1 1 calc R . . . .
 C54 C 0.8739(5) -0.4097(4) 0.6304(3) 0.0329(11) Uani 1 1 d . . . . .
 C55 C 0.8092(5) -0.4437(4) 0.5809(3) 0.0335(11) Uani 1 1 d . . . . .
 H55 H 0.843008 -0.522216 0.566827 0.040 Uiso 1 1 calc R . . . .
 C56 C 0.6963(5) -0.3672(4) 0.5507(3) 0.0277(10) Uani 1 1 d . . . . .
 H56 H 0.653884 -0.394067 0.517019 0.033 Uiso 1 1 calc R . . . .
 C57 C 0.9954(6) -0.4913(5) 0.6639(4) 0.0526(16) Uani 1 1 d . . . . .
 H57A H 1.007848 -0.570128 0.655181 0.079 Uiso 1 1 calc GR . . . .
 H57B H 0.980603 -0.479875 0.728469 0.079 Uiso 1 1 calc GR . . . .
 H57C H 1.077373 -0.477537 0.630159 0.079 Uiso 1 1 calc GR . . . .
 C101 C 0.4637(4) -0.1398(4) 0.1528(3) 0.0242(9) Uani 1 1 d . . . . .
 C102 C 0.5602(5) -0.0971(4) 0.1036(3) 0.0295(10) Uani 1 1 d . . . . .
 H102 H 0.579960 -0.044335 0.130380 0.035 Uiso 1 1 calc R . . . .
 C103 C 0.6283(5) -0.1301(4) 0.0158(3) 0.0362(11) Uani 1 1 d . . . . .
 H103 H 0.693353 -0.098838 -0.016952 0.043 Uiso 1 1 calc R . . . .
 C104 C 0.6040(5) -0.2076(4) -0.0251(3) 0.0341(11) Uani 1 1 d . . . . .
 C105 C 0.5078(5) -0.2507(5) 0.0231(3) 0.0382(12) Uani 1 1 d . . . . .
 H105 H 0.489550 -0.304062 -0.004033 0.046 Uiso 1 1 calc R . . . .
 C106 C 0.4367(5) -0.2165(4) 0.1115(3) 0.0332(11) Uani 1 1 d . . . . .
 H106 H 0.369587 -0.245902 0.143626 0.040 Uiso 1 1 calc R . . . .
 C107 C 0.6799(6) -0.2428(5) -0.1220(3) 0.0501(15) Uani 1 1 d . . . . .
 H10A H 0.673173 -0.174143 -0.160917 0.075 Uiso 1 1 calc GR . . . .
 H10B H 0.638955 -0.287161 -0.143550 0.075 Uiso 1 1 calc GR . . . .
 H10C H 0.776469 -0.289652 -0.123938 0.075 Uiso 1 1 calc GR . . . .
 C151 C -0.1744(4) 0.2449(4) 0.3522(3) 0.0251(9) Uani 1 1 d . . . . .
 C152 C -0.2627(5) 0.3186(4) 0.3209(3) 0.0297(10) Uani 1 1 d . . . . .
 C153 C -0.2623(6) 0.5039(5) 0.1830(4) 0.0422(13) Uani 1 1 d . . . . .
 H15A H -0.193772 0.444044 0.141948 0.063 Uiso 1 1 calc GR . . . .
 H15B H -0.216153 0.533507 0.214486 0.063 Uiso 1 1 calc GR . . . .
 H15C H -0.317638 0.566334 0.148232 0.063 Uiso 1 1 calc GR . . . .
 C154 C -0.4779(6) 0.4000(5) 0.2111(4) 0.0470(14) Uani 1 1 d . . . . .
 H15D H -0.416610 0.338980 0.168720 0.070 Uiso 1 1 calc GR . . . .
 H15E H -0.530980 0.466151 0.177929 0.070 Uiso 1 1 calc GR . . . .
 H15F H -0.540434 0.372084 0.256793 0.070 Uiso 1 1 calc GR . . . .
 C155 C -0.4884(5) 0.5504(4) 0.3550(4) 0.0436(13) Uani 1 1 d . . . . .
 H15G H -0.546106 0.517625 0.400491 0.065 Uiso 1 1 calc GR . . . .
 H15H H -0.546563 0.618723 0.326470 0.065 Uiso 1 1 calc GR . . . .
 H15I H -0.432217 0.571464 0.384138 0.065 Uiso 1 1 calc GR . . . .
 C201 C 0.0197(5) 0.1710(4) 0.7571(3) 0.0289(10) Uani 1 1 d . . . . .
 C202 C -0.0282(5) 0.2182(4) 0.8280(3) 0.0348(11) Uani 1 1 d . . . . .
 C203 C -0.2543(5) 0.4142(5) 0.9323(4) 0.0428(13) Uani 1 1 d . . . . .
 H20A H -0.235271 0.464800 0.881202 0.064 Uiso 1 1 calc GR . . . .
 H20B H -0.288014 0.455897 0.988707 0.064 Uiso 1 1 calc GR . . . .
 H20C H -0.323773 0.388584 0.924275 0.064 Uiso 1 1 calc GR . . . .
 C204 C -0.1319(8) 0.1846(6) 1.0270(4) 0.067(2) Uani 1 1 d . . . . .
 H20D H -0.046924 0.118400 1.028867 0.101 Uiso 1 1 calc GR . . . .
 H20E H -0.198265 0.159117 1.013600 0.101 Uiso 1 1 calc GR . . . .
 H20F H -0.169821 0.221314 1.085796 0.101 Uiso 1 1 calc GR . . . .
 C205 C 0.0330(7) 0.3355(7) 0.9575(5) 0.080(3) Uani 1 1 d . . . . .
 H20G H 0.047024 0.392930 0.911102 0.120 Uiso 1 1 calc GR . . . .
 H20H H 0.119676 0.269506 0.954697 0.120 Uiso 1 1 calc GR . . . .
 H20I H 0.000958 0.368910 1.017423 0.120 Uiso 1 1 calc GR . . . .

loop_
  _atom_site_aniso_label
  _atom_site_aniso_U_11
  _atom_site_aniso_U_22
  _atom_site_aniso_U_33
  _atom_site_aniso_U_23
  _atom_site_aniso_U_13
  _atom_site_aniso_U_12
 Si1 0.0251(6) 0.0249(6) 0.0295(7) 0.0003(5) -0.0109(5) -0.0025(5)
 Si2 0.0332(7) 0.0384(8) 0.0298(7) -0.0144(6) -0.0092(6) 0.0002(6)
 N21 0.0256(18) 0.0201(17) 0.0252(19) -0.0039(14) -0.0059(15) -0.0084(15)
 N22 0.0233(18) 0.0214(18) 0.0239(19) -0.0018(14) -0.0064(15) -0.0065(15)
 N23 0.0240(18) 0.0203(17) 0.0240(19) -0.0012(14) -0.0077(15) -0.0072(14)
 N24 0.0237(18) 0.0206(17) 0.0204(18) -0.0031(14) -0.0047(15) -0.0048(14)
 C1 0.027(2) 0.023(2) 0.028(2) 0.0000(17) -0.0110(18) -0.0109(18)
 C2 0.034(2) 0.028(2) 0.020(2) -0.0019(17) -0.0092(19) -0.0096(19)
 C3 0.030(2) 0.027(2) 0.027(2) -0.0007(18) -0.0125(19) -0.0089(19)
 C4 0.029(2) 0.022(2) 0.018(2) -0.0010(16) -0.0085(17) -0.0072(18)
 C5 0.023(2) 0.019(2) 0.028(2) -0.0029(17) -0.0073(18) -0.0086(17)
 C6 0.022(2) 0.020(2) 0.023(2) 0.0005(16) -0.0068(17) -0.0075(17)
 C7 0.023(2) 0.022(2) 0.031(2) 0.0026(17) -0.0087(18) -0.0076(17)
 C8 0.029(2) 0.020(2) 0.024(2) -0.0023(17) -0.0065(18) -0.0049(18)
 C9 0.027(2) 0.019(2) 0.026(2) 0.0016(16) -0.0030(18) -0.0114(17)
 C10 0.028(2) 0.023(2) 0.022(2) -0.0003(17) -0.0041(18) -0.0119(18)
 C11 0.024(2) 0.019(2) 0.026(2) -0.0001(16) -0.0094(18) -0.0092(17)
 C12 0.030(2) 0.033(2) 0.025(2) -0.0017(19) -0.0094(19) -0.012(2)
 C13 0.025(2) 0.028(2) 0.033(2) 0.0036(19) -0.0159(19) -0.0105(18)
 C14 0.024(2) 0.020(2) 0.028(2) 0.0014(17) -0.0105(18) -0.0075(17)
 C15 0.022(2) 0.023(2) 0.029(2) 0.0034(17) -0.0094(18) -0.0099(17)
 C16 0.023(2) 0.019(2) 0.025(2) 0.0006(17) -0.0046(17) -0.0066(17)
 C17 0.027(2) 0.023(2) 0.032(3) -0.0008(18) -0.0095(19) -0.0025(18)
 C18 0.024(2) 0.023(2) 0.030(2) -0.0085(18) 0.0004(18) -0.0046(18)
 C19 0.025(2) 0.021(2) 0.027(2) -0.0045(17) -0.0058(18) -0.0100(17)
 C20 0.030(2) 0.026(2) 0.025(2) -0.0044(18) -0.0046(18) -0.0118(19)
 C51 0.024(2) 0.020(2) 0.026(2) 0.0024(17) -0.0071(18) -0.0111(17)
 C52 0.031(2) 0.021(2) 0.029(2) -0.0006(17) -0.0089(19) -0.0090(18)
 C53 0.031(2) 0.038(3) 0.030(3) 0.002(2) -0.015(2) -0.015(2)
 C54 0.026(2) 0.035(3) 0.030(3) 0.008(2) -0.006(2) -0.007(2)
 C55 0.038(3) 0.018(2) 0.041(3) 0.0028(19) -0.013(2) -0.0054(19)
 C56 0.034(2) 0.022(2) 0.030(2) 0.0014(18) -0.011(2) -0.0114(19)
 C57 0.038(3) 0.054(4) 0.052(4) 0.010(3) -0.023(3) 0.002(3)
 C101 0.025(2) 0.022(2) 0.024(2) 0.0023(17) -0.0074(18) -0.0076(17)
 C102 0.033(2) 0.029(2) 0.028(2) -0.0020(19) -0.005(2) -0.014(2)
 C103 0.037(3) 0.044(3) 0.027(3) 0.002(2) -0.005(2) -0.018(2)
 C104 0.034(3) 0.037(3) 0.023(2) 0.001(2) -0.007(2) -0.005(2)
 C105 0.040(3) 0.045(3) 0.029(3) -0.014(2) -0.002(2) -0.017(2)
 C106 0.035(3) 0.038(3) 0.030(3) -0.008(2) -0.005(2) -0.017(2)
 C107 0.063(4) 0.059(4) 0.024(3) -0.010(2) 0.002(3) -0.025(3)
 C151 0.024(2) 0.025(2) 0.027(2) -0.0035(18) -0.0064(18) -0.0090(18)
 C152 0.028(2) 0.026(2) 0.033(3) -0.0024(19) -0.011(2) -0.0062(19)
 C153 0.043(3) 0.041(3) 0.039(3) 0.002(2) -0.008(2) -0.015(2)
 C154 0.058(4) 0.047(3) 0.046(3) 0.008(3) -0.033(3) -0.020(3)
 C155 0.039(3) 0.030(3) 0.050(3) -0.009(2) 0.004(2) -0.007(2)
 C201 0.033(2) 0.028(2) 0.023(2) -0.0036(18) -0.0066(19) -0.0087(19)
 C202 0.035(3) 0.033(3) 0.032(3) -0.006(2) -0.011(2) -0.004(2)
 C203 0.041(3) 0.041(3) 0.040(3) -0.007(2) -0.008(2) -0.008(2)
 C204 0.084(5) 0.058(4) 0.036(3) 0.004(3) -0.018(3) -0.002(4)
 C205 0.055(4) 0.106(6) 0.086(6) -0.058(5) -0.004(4) -0.029(4)

_geom_special_details
;
 All esds (except the esd in the dihedral angle between two l.s. planes)
 are estimated using the full covariance matrix.  The cell esds are taken
 into account individually in the estimation of esds in distances, angles
 and torsion angles; correlations between esds in cell parameters are only
 used when they are defined by crystal symmetry.  An approximate (isotropic)
 treatment of cell esds is used for estimating esds involving l.s. planes.
;
loop_
  _geom_bond_atom_site_label_1
  _geom_bond_atom_site_label_2
  _geom_bond_distance
  _geom_bond_site_symmetry_2
  _geom_bond_publ_flag
 Si1 C152 1.827(5) . ?
 Si1 C153 1.859(6) . ?
 Si1 C154 1.856(5) . ?
 Si1 C155 1.861(5) . ?
 Si2 C202 1.839(5) . ?
 Si2 C203 1.846(5) . ?
 Si2 C204 1.859(7) . ?
 Si2 C205 1.839(7) . ?
 N21 H21 0.8800 . ?
 N21 C1 1.361(6) . ?
 N21 C4 1.363(5) . ?
 N22 H22 0.8800 . ?
 N22 C6 1.367(5) . ?
 N22 C9 1.380(5) . ?
 N23 H23 0.8800 . ?
 N23 C11 1.365(5) . ?
 N23 C14 1.352(5) . ?
 N24 H24 0.8800 . ?
 N24 C16 1.368(5) . ?
 N24 C19 1.368(5) . ?
 C1 C2 1.446(6) . ?
 C1 C20 1.417(6) . ?
 C2 H2 0.9500 . ?
 C2 C3 1.329(6) . ?
 C3 H3 0.9500 . ?
 C3 C4 1.459(6) . ?
 C4 C5 1.392(6) . ?
 C5 C6 1.421(6) . ?
 C5 C51 1.489(6) . ?
 C6 C7 1.421(6) . ?
 C7 H7 0.9500 . ?
 C7 C8 1.355(6) . ?
 C8 H8 0.9500 . ?
 C8 C9 1.431(6) . ?
 C9 C10 1.387(6) . ?
 C10 C11 1.391(6) . ?
 C10 C101 1.503(6) . ?
 C11 C12 1.455(6) . ?
 C12 H12 0.9500 . ?
 C12 C13 1.343(6) . ?
 C13 H13 0.9500 . ?
 C13 C14 1.434(6) . ?
 C14 C15 1.405(6) . ?
 C15 C16 1.394(6) . ?
 C15 C151 1.441(6) . ?
 C16 C17 1.431(6) . ?
 C17 H17 0.9500 . ?
 C17 C18 1.360(6) . ?
 C18 H18 0.9500 . ?
 C18 C19 1.432(6) . ?
 C19 C20 1.385(6) . ?
 C20 C201 1.438(6) . ?
 C51 C52 1.393(6) . ?
 C51 C56 1.395(6) . ?
 C52 H52 0.9500 . ?
 C52 C53 1.385(6) . ?
 C53 H53 0.9500 . ?
 C53 C54 1.396(7) . ?
 C54 C55 1.372(7) . ?
 C54 C57 1.496(6) . ?
 C55 H55 0.9500 . ?
 C55 C56 1.385(6) . ?
 C56 H56 0.9500 . ?
 C57 H57A 0.9800 . ?
 C57 H57B 0.9800 . ?
 C57 H57C 0.9800 . ?
 C101 C102 1.383(6) . ?
 C101 C106 1.390(6) . ?
 C102 H102 0.9500 . ?
 C102 C103 1.381(7) . ?
 C103 H103 0.9500 . ?
 C103 C104 1.378(7) . ?
 C104 C105 1.378(7) . ?
 C104 C107 1.523(7) . ?
 C105 H105 0.9500 . ?
 C105 C106 1.400(7) . ?
 C106 H106 0.9500 . ?
 C107 H10A 0.9800 . ?
 C107 H10B 0.9800 . ?
 C107 H10C 0.9800 . ?
 C151 C152 1.205(6) . ?
 C153 H15A 0.9800 . ?
 C153 H15B 0.9800 . ?
 C153 H15C 0.9800 . ?
 C154 H15D 0.9800 . ?
 C154 H15E 0.9800 . ?
 C154 H15F 0.9800 . ?
 C155 H15G 0.9800 . ?
 C155 H15H 0.9800 . ?
 C155 H15I 0.9800 . ?
 C201 C202 1.197(6) . ?
 C203 H20A 0.9800 . ?
 C203 H20B 0.9800 . ?
 C203 H20C 0.9800 . ?
 C204 H20D 0.9800 . ?
 C204 H20E 0.9800 . ?
 C204 H20F 0.9800 . ?
 C205 H20G 0.9800 . ?
 C205 H20H 0.9800 . ?
 C205 H20I 0.9800 . ?

loop_
  _geom_angle_atom_site_label_1
  _geom_angle_atom_site_label_2
  _geom_angle_atom_site_label_3
  _geom_angle
  _geom_angle_site_symmetry_1
  _geom_angle_site_symmetry_3
  _geom_angle_publ_flag
 C152 Si1 C153 106.6(2) . . ?
 C152 Si1 C154 110.6(2) . . ?
 C152 Si1 C155 108.9(2) . . ?
 C153 Si1 C155 109.3(3) . . ?
 C154 Si1 C153 110.6(3) . . ?
 C154 Si1 C155 110.8(3) . . ?
 C202 Si2 C203 108.5(2) . . ?
 C202 Si2 C204 108.4(3) . . ?
 C202 Si2 C205 108.6(3) . . ?
 C203 Si2 C204 110.4(3) . . ?
 C205 Si2 C203 109.8(3) . . ?
 C205 Si2 C204 111.2(4) . . ?
 C1 N21 H21 126.9 . . ?
 C1 N21 C4 106.2(4) . . ?
 C4 N21 H21 126.9 . . ?
 C6 N22 H22 125.2 . . ?
 C6 N22 C9 109.6(4) . . ?
 C9 N22 H22 125.2 . . ?
 C11 N23 H23 126.8 . . ?
 C14 N23 H23 126.8 . . ?
 C14 N23 C11 106.4(4) . . ?
 C16 N24 H24 125.1 . . ?
 C19 N24 H24 125.1 . . ?
 C19 N24 C16 109.7(3) . . ?
 N21 C1 C2 110.2(4) . . ?
 N21 C1 C20 125.6(4) . . ?
 C20 C1 C2 124.2(4) . . ?
 C1 C2 H2 126.5 . . ?
 C3 C2 C1 107.0(4) . . ?
 C3 C2 H2 126.5 . . ?
 C2 C3 H3 126.5 . . ?
 C2 C3 C4 107.0(4) . . ?
 C4 C3 H3 126.5 . . ?
 N21 C4 C3 109.5(4) . . ?
 N21 C4 C5 126.2(4) . . ?
 C5 C4 C3 124.3(4) . . ?
 C4 C5 C6 123.9(4) . . ?
 C4 C5 C51 120.2(4) . . ?
 C6 C5 C51 116.0(4) . . ?
 N22 C6 C5 126.5(4) . . ?
 N22 C6 C7 107.3(4) . . ?
 C7 C6 C5 126.2(4) . . ?
 C6 C7 H7 125.8 . . ?
 C8 C7 C6 108.3(4) . . ?
 C8 C7 H7 125.8 . . ?
 C7 C8 H8 126.0 . . ?
 C7 C8 C9 108.1(4) . . ?
 C9 C8 H8 126.0 . . ?
 N22 C9 C8 106.6(4) . . ?
 N22 C9 C10 125.9(4) . . ?
 C10 C9 C8 127.5(4) . . ?
 C9 C10 C11 126.5(4) . . ?
 C9 C10 C101 115.5(4) . . ?
 C11 C10 C101 117.9(4) . . ?
 N23 C11 C10 125.7(4) . . ?
 N23 C11 C12 109.7(4) . . ?
 C10 C11 C12 124.5(4) . . ?
 C11 C12 H12 126.9 . . ?
 C13 C12 C11 106.1(4) . . ?
 C13 C12 H12 126.9 . . ?
 C12 C13 H13 126.3 . . ?
 C12 C13 C14 107.4(4) . . ?
 C14 C13 H13 126.3 . . ?
 N23 C14 C13 110.4(4) . . ?
 N23 C14 C15 125.9(4) . . ?
 C15 C14 C13 123.7(4) . . ?
 C14 C15 C151 117.3(4) . . ?
 C16 C15 C14 125.7(4) . . ?
 C16 C15 C151 116.6(4) . . ?
 N24 C16 C15 126.1(4) . . ?
 N24 C16 C17 107.4(4) . . ?
 C15 C16 C17 126.4(4) . . ?
 C16 C17 H17 126.1 . . ?
 C18 C17 C16 107.7(4) . . ?
 C18 C17 H17 126.1 . . ?
 C17 C18 H18 126.0 . . ?
 C17 C18 C19 107.9(4) . . ?
 C19 C18 H18 126.0 . . ?
 N24 C19 C18 107.2(4) . . ?
 N24 C19 C20 126.1(4) . . ?
 C20 C19 C18 126.7(4) . . ?
 C1 C20 C201 116.7(4) . . ?
 C19 C20 C1 126.2(4) . . ?
 C19 C20 C201 117.1(4) . . ?
 C52 C51 C5 121.8(4) . . ?
 C52 C51 C56 117.9(4) . . ?
 C56 C51 C5 120.3(4) . . ?
 C51 C52 H52 119.9 . . ?
 C53 C52 C51 120.2(4) . . ?
 C53 C52 H52 119.9 . . ?
 C52 C53 H53 119.0 . . ?
 C52 C53 C54 122.0(4) . . ?
 C54 C53 H53 119.0 . . ?
 C53 C54 C57 120.2(5) . . ?
 C55 C54 C53 117.1(4) . . ?
 C55 C54 C57 122.7(5) . . ?
 C54 C55 H55 119.0 . . ?
 C54 C55 C56 122.1(4) . . ?
 C56 C55 H55 119.0 . . ?
 C51 C56 H56 119.6 . . ?
 C55 C56 C51 120.7(4) . . ?
 C55 C56 H56 119.6 . . ?
 C54 C57 H57A 109.5 . . ?
 C54 C57 H57B 109.5 . . ?
 C54 C57 H57C 109.5 . . ?
 H57A C57 H57B 109.5 . . ?
 H57A C57 H57C 109.5 . . ?
 H57B C57 H57C 109.5 . . ?
 C102 C101 C10 120.4(4) . . ?
 C102 C101 C106 118.3(4) . . ?
 C106 C101 C10 121.4(4) . . ?
 C101 C102 H102 119.6 . . ?
 C103 C102 C101 120.8(5) . . ?
 C103 C102 H102 119.6 . . ?
 C102 C103 H103 119.3 . . ?
 C104 C103 C102 121.4(5) . . ?
 C104 C103 H103 119.3 . . ?
 C103 C104 C107 120.7(5) . . ?
 C105 C104 C103 118.4(4) . . ?
 C105 C104 C107 120.9(5) . . ?
 C104 C105 H105 119.7 . . ?
 C104 C105 C106 120.7(5) . . ?
 C106 C105 H105 119.7 . . ?
 C101 C106 C105 120.5(5) . . ?
 C101 C106 H106 119.8 . . ?
 C105 C106 H106 119.8 . . ?
 C104 C107 H10A 109.5 . . ?
 C104 C107 H10B 109.5 . . ?
 C104 C107 H10C 109.5 . . ?
 H10A C107 H10B 109.5 . . ?
 H10A C107 H10C 109.5 . . ?
 H10B C107 H10C 109.5 . . ?
 C152 C151 C15 174.8(5) . . ?
 C151 C152 Si1 169.8(5) . . ?
 Si1 C153 H15A 109.5 . . ?
 Si1 C153 H15B 109.5 . . ?
 Si1 C153 H15C 109.5 . . ?
 H15A C153 H15B 109.5 . . ?
 H15A C153 H15C 109.5 . . ?
 H15B C153 H15C 109.5 . . ?
 Si1 C154 H15D 109.5 . . ?
 Si1 C154 H15E 109.5 . . ?
 Si1 C154 H15F 109.5 . . ?
 H15D C154 H15E 109.5 . . ?
 H15D C154 H15F 109.5 . . ?
 H15E C154 H15F 109.5 . . ?
 Si1 C155 H15G 109.5 . . ?
 Si1 C155 H15H 109.5 . . ?
 Si1 C155 H15I 109.5 . . ?
 H15G C155 H15H 109.5 . . ?
 H15G C155 H15I 109.5 . . ?
 H15H C155 H15I 109.5 . . ?
 C202 C201 C20 178.2(6) . . ?
 C201 C202 Si2 178.0(5) . . ?
 Si2 C203 H20A 109.5 . . ?
 Si2 C203 H20B 109.5 . . ?
 Si2 C203 H20C 109.5 . . ?
 H20A C203 H20B 109.5 . . ?
 H20A C203 H20C 109.5 . . ?
 H20B C203 H20C 109.5 . . ?
 Si2 C204 H20D 109.5 . . ?
 Si2 C204 H20E 109.5 . . ?
 Si2 C204 H20F 109.5 . . ?
 H20D C204 H20E 109.5 . . ?
 H20D C204 H20F 109.5 . . ?
 H20E C204 H20F 109.5 . . ?
 Si2 C205 H20G 109.5 . . ?
 Si2 C205 H20H 109.5 . . ?
 Si2 C205 H20I 109.5 . . ?
 H20G C205 H20H 109.5 . . ?
 H20G C205 H20I 109.5 . . ?
 H20H C205 H20I 109.5 . . ?

loop_
  _geom_hbond_atom_site_label_D
  _geom_hbond_atom_site_label_H
  _geom_hbond_atom_site_label_A
  _geom_hbond_distance_DH
  _geom_hbond_distance_HA
  _geom_hbond_distance_DA
  _geom_hbond_angle_DHA
  _geom_hbond_site_symmetry_A
  _geom_hbond_publ_flag
 N24 H24 N21 0.88 2.39 2.935(5) 120.6 . yes
 N24 H24 N23 0.88 2.37 2.911(5) 120.4 . yes

loop_
  _geom_torsion_atom_site_label_1
  _geom_torsion_atom_site_label_2
  _geom_torsion_atom_site_label_3
  _geom_torsion_atom_site_label_4
  _geom_torsion
  _geom_torsion_site_symmetry_1
  _geom_torsion_site_symmetry_2
  _geom_torsion_site_symmetry_3
  _geom_torsion_site_symmetry_4
  _geom_torsion_publ_flag
 N21 C1 C2 C3 -0.4(5) . . . . ?
 N21 C1 C20 C19 9.5(8) . . . . ?
 N21 C1 C20 C201 -171.3(4) . . . . ?
 N21 C4 C5 C6 -1.3(7) . . . . ?
 N21 C4 C5 C51 179.4(4) . . . . ?
 N22 C6 C7 C8 -1.9(5) . . . . ?
 N22 C9 C10 C11 6.2(7) . . . . ?
 N22 C9 C10 C101 -177.9(4) . . . . ?
 N23 C11 C12 C13 1.3(5) . . . . ?
 N23 C14 C15 C16 -2.5(7) . . . . ?
 N23 C14 C15 C151 169.3(4) . . . . ?
 N24 C16 C17 C18 1.0(5) . . . . ?
 N24 C19 C20 C1 -1.4(8) . . . . ?
 N24 C19 C20 C201 179.4(4) . . . . ?
 C1 N21 C4 C3 2.5(5) . . . . ?
 C1 N21 C4 C5 -177.1(4) . . . . ?
 C1 C2 C3 C4 1.8(5) . . . . ?
 C2 C1 C20 C19 -170.4(4) . . . . ?
 C2 C1 C20 C201 8.8(7) . . . . ?
 C2 C3 C4 N21 -2.8(5) . . . . ?
 C2 C3 C4 C5 176.8(4) . . . . ?
 C3 C4 C5 C6 179.2(4) . . . . ?
 C3 C4 C5 C51 -0.1(7) . . . . ?
 C4 N21 C1 C2 -1.3(5) . . . . ?
 C4 N21 C1 C20 178.8(4) . . . . ?
 C4 C5 C6 N22 -9.8(7) . . . . ?
 C4 C5 C6 C7 169.3(4) . . . . ?
 C4 C5 C51 C52 -54.5(6) . . . . ?
 C4 C5 C51 C56 125.2(5) . . . . ?
 C5 C6 C7 C8 178.9(4) . . . . ?
 C5 C51 C52 C53 178.6(4) . . . . ?
 C5 C51 C56 C55 -178.8(4) . . . . ?
 C6 N22 C9 C8 -0.9(5) . . . . ?
 C6 N22 C9 C10 176.2(4) . . . . ?
 C6 C5 C51 C52 126.1(5) . . . . ?
 C6 C5 C51 C56 -54.2(6) . . . . ?
 C6 C7 C8 C9 1.3(5) . . . . ?
 C7 C8 C9 N22 -0.3(5) . . . . ?
 C7 C8 C9 C10 -177.3(4) . . . . ?
 C8 C9 C10 C11 -177.4(4) . . . . ?
 C8 C9 C10 C101 -1.4(7) . . . . ?
 C9 N22 C6 C5 -179.1(4) . . . . ?
 C9 N22 C6 C7 1.7(5) . . . . ?
 C9 C10 C11 N23 2.3(7) . . . . ?
 C9 C10 C11 C12 177.9(4) . . . . ?
 C9 C10 C101 C102 -67.0(5) . . . . ?
 C9 C10 C101 C106 113.9(5) . . . . ?
 C10 C11 C12 C13 -175.0(4) . . . . ?
 C10 C101 C102 C103 -179.4(4) . . . . ?
 C10 C101 C106 C105 -179.7(4) . . . . ?
 C11 N23 C14 C13 2.1(5) . . . . ?
 C11 N23 C14 C15 -175.1(4) . . . . ?
 C11 C10 C101 C102 109.3(5) . . . . ?
 C11 C10 C101 C106 -69.9(6) . . . . ?
 C11 C12 C13 C14 0.0(5) . . . . ?
 C12 C13 C14 N23 -1.3(5) . . . . ?
 C12 C13 C14 C15 175.9(4) . . . . ?
 C13 C14 C15 C16 -179.3(4) . . . . ?
 C13 C14 C15 C151 -7.5(7) . . . . ?
 C14 N23 C11 C10 174.1(4) . . . . ?
 C14 N23 C11 C12 -2.1(5) . . . . ?
 C14 C15 C16 N24 0.2(7) . . . . ?
 C14 C15 C16 C17 177.8(5) . . . . ?
 C15 C16 C17 C18 -176.9(4) . . . . ?
 C16 N24 C19 C18 0.7(5) . . . . ?
 C16 N24 C19 C20 180.0(4) . . . . ?
 C16 C17 C18 C19 -0.6(5) . . . . ?
 C17 C18 C19 N24 -0.1(5) . . . . ?
 C17 C18 C19 C20 -179.3(5) . . . . ?
 C18 C19 C20 C1 177.7(5) . . . . ?
 C18 C19 C20 C201 -1.5(7) . . . . ?
 C19 N24 C16 C15 176.8(4) . . . . ?
 C19 N24 C16 C17 -1.1(5) . . . . ?
 C20 C1 C2 C3 179.5(4) . . . . ?
 C51 C5 C6 N22 169.5(4) . . . . ?
 C51 C5 C6 C7 -11.4(6) . . . . ?
 C51 C52 C53 C54 0.0(7) . . . . ?
 C52 C51 C56 C55 0.9(7) . . . . ?
 C52 C53 C54 C55 1.3(7) . . . . ?
 C52 C53 C54 C57 -179.8(5) . . . . ?
 C53 C54 C55 C56 -1.5(7) . . . . ?
 C54 C55 C56 C51 0.5(8) . . . . ?
 C56 C51 C52 C53 -1.1(7) . . . . ?
 C57 C54 C55 C56 179.6(5) . . . . ?
 C101 C10 C11 N23 -173.6(4) . . . . ?
 C101 C10 C11 C12 2.1(6) . . . . ?
 C101 C102 C103 C104 -0.9(7) . . . . ?
 C102 C101 C106 C105 1.2(7) . . . . ?
 C102 C103 C104 C105 1.0(8) . . . . ?
 C102 C103 C104 C107 179.9(5) . . . . ?
 C103 C104 C105 C106 0.0(8) . . . . ?
 C104 C105 C106 C101 -1.0(8) . . . . ?
 C106 C101 C102 C103 -0.2(7) . . . . ?
 C107 C104 C105 C106 -178.9(5) . . . . ?
 C151 C15 C16 N24 -171.6(4) . . . . ?
 C151 C15 C16 C17 5.9(7) . . . . ?
 C153 Si1 C152 C151 24(2) . . . . ?
 C154 Si1 C152 C151 144(2) . . . . ?
 C155 Si1 C152 C151 -94(2) . . . . ?

_shelx_res_file
;
TITL MS529 P-1
    ms529.res
    created by SHELXL-2018/1 at 00:41:42 on 26-Jun-2020
CELL 0.71073 10.955 12.739 15.334 82.457 74.585 66.493
ZERR 2 0.003 0.003 0.004 0.005 0.005 0.004
LATT 1
SFAC C H N Si
UNIT 88 84 8 4

L.S. 10
PLAN  20
SIZE 0.3 0.3 0.5
TEMP -150
HTAB N24 N21
HTAB N24 N23
BOND $H
HTAB
wpdb
conf
fmap 2
acta
OMIT -2 55
REM <olex2.extras>
REM <HklSrc "%.\\MS529.hkl">
REM </olex2.extras>

WGHT    0.004000    5.594300
FVAR       0.33862
SI1   4   -0.375118    0.442908    0.267342    11.00000    0.02506    0.02491 =
         0.02946    0.00034   -0.01094   -0.00246
SI2   4   -0.095575    0.288732    0.937492    11.00000    0.03319    0.03845 =
         0.02977   -0.01435   -0.00923    0.00019
N21   3    0.289282   -0.022593    0.580438    11.00000    0.02558    0.02010 =
         0.02522   -0.00387   -0.00591   -0.00838
PART 1
AFIX  43
H21   2    0.268497   -0.008094    0.527341    10.25000   -1.20000
AFIX   0
PART 0
N22   3    0.422688   -0.116552    0.402327    11.00000    0.02334    0.02136 =
         0.02391   -0.00185   -0.00637   -0.00652
PART 2
AFIX  43
H22   2    0.337974   -0.075204    0.429496    10.75000   -1.20000
AFIX   0
PART 0
N23   3    0.170978    0.018636    0.343058    11.00000    0.02401    0.02033 =
         0.02398   -0.00117   -0.00769   -0.00717
PART 1
AFIX  43
H23   2    0.194433    0.007910    0.395119    10.25000   -1.20000
AFIX   0
PART 0
N24   3    0.037412    0.117524    0.520885    11.00000    0.02370    0.02056 =
         0.02043   -0.00306   -0.00474   -0.00477
PART 2
AFIX  43
H24   2    0.115813    0.063212    0.497197    10.75000   -1.20000
AFIX   0
PART 0
C1    1    0.209819    0.028633    0.659659    11.00000    0.02717    0.02295 =
         0.02761    0.00000   -0.01096   -0.01095
C2    1    0.278844   -0.020711    0.732295    11.00000    0.03448    0.02844 =
         0.01971   -0.00186   -0.00924   -0.00956
AFIX  43
H2    2    0.245081    0.000552    0.793843    11.00000   -1.20000
AFIX   0
C3    1    0.398445   -0.101429    0.696583    11.00000    0.03022    0.02725 =
         0.02671   -0.00070   -0.01246   -0.00893
AFIX  43
H3    2    0.465358   -0.150249    0.728048    11.00000   -1.20000
AFIX   0
C4    1    0.407494   -0.100845    0.599857    11.00000    0.02890    0.02241 =
         0.01831   -0.00103   -0.00852   -0.00721
C5    1    0.521160   -0.169983    0.538160    11.00000    0.02263    0.01913 =
         0.02833   -0.00288   -0.00730   -0.00856
C6    1    0.528436   -0.169909    0.444232    11.00000    0.02219    0.02024 =
         0.02285    0.00046   -0.00684   -0.00751
C7    1    0.647836   -0.224247    0.376260    11.00000    0.02345    0.02160 =
         0.03063    0.00256   -0.00871   -0.00757
AFIX  43
H7    2    0.737273   -0.265992    0.385625    11.00000   -1.20000
AFIX   0
C8    1    0.612341   -0.206354    0.295813    11.00000    0.02936    0.02037 =
         0.02388   -0.00225   -0.00653   -0.00485
AFIX  43
H8    2    0.672105   -0.234614    0.239255    11.00000   -1.20000
AFIX   0
C9    1    0.469080   -0.137437    0.310912    11.00000    0.02712    0.01902 =
         0.02551    0.00157   -0.00305   -0.01137
C10   1    0.389136   -0.102468    0.247889    11.00000    0.02808    0.02254 =
         0.02161   -0.00025   -0.00406   -0.01188
C11   1    0.250985   -0.031770    0.263301    11.00000    0.02440    0.01934 =
         0.02619   -0.00012   -0.00942   -0.00922
C12   1    0.172410    0.005626    0.194152    11.00000    0.02975    0.03316 =
         0.02453   -0.00169   -0.00944   -0.01227
AFIX  43
H12   2    0.202981   -0.017580    0.133117    11.00000   -1.20000
AFIX   0
C13   1    0.047981    0.079549    0.234027    11.00000    0.02540    0.02817 =
         0.03271    0.00360   -0.01591   -0.01051
AFIX  43
H13   2   -0.026671    0.118811    0.206298    11.00000   -1.20000
AFIX   0
C14   1    0.048561    0.088302    0.326190    11.00000    0.02431    0.01956 =
         0.02797    0.00138   -0.01052   -0.00752
C15   1   -0.061896    0.163530    0.387581    11.00000    0.02249    0.02267 =
         0.02887    0.00336   -0.00944   -0.00992
C16   1   -0.065539    0.175887    0.477352    11.00000    0.02250    0.01907 =
         0.02530    0.00060   -0.00458   -0.00660
C17   1   -0.175237    0.254670    0.539857    11.00000    0.02687    0.02331 =
         0.03202   -0.00081   -0.00950   -0.00248
AFIX  43
H17   2   -0.260800    0.305761    0.528538    11.00000   -1.20000
AFIX   0
C18   1   -0.135015    0.243273    0.618363    11.00000    0.02410    0.02257 =
         0.02973   -0.00855    0.00039   -0.00463
AFIX  43
H18   2   -0.187277    0.285504    0.671500    11.00000   -1.20000
AFIX   0
C19   1    0.000048    0.156362    0.606801    11.00000    0.02549    0.02115 =
         0.02702   -0.00455   -0.00577   -0.00999
C20   1    0.078169    0.117384    0.670741    11.00000    0.02976    0.02576 =
         0.02526   -0.00438   -0.00463   -0.01178
C51   1    0.644255   -0.251093    0.569374    11.00000    0.02384    0.01991 =
         0.02622    0.00241   -0.00709   -0.01113
C52   1    0.710521   -0.214805    0.617953    11.00000    0.03133    0.02078 =
         0.02931   -0.00058   -0.00889   -0.00895
AFIX  43
H52   2    0.678446   -0.136054    0.630789    11.00000   -1.20000
AFIX   0
C53   1    0.823016   -0.293148    0.647606    11.00000    0.03071    0.03830 =
         0.02999    0.00164   -0.01498   -0.01529
AFIX  43
H53   2    0.866833   -0.266775    0.680641    11.00000   -1.20000
AFIX   0
C54   1    0.873921   -0.409695    0.630398    11.00000    0.02638    0.03520 =
         0.02956    0.00792   -0.00573   -0.00710
C55   1    0.809249   -0.443711    0.580876    11.00000    0.03802    0.01828 =
         0.04052    0.00276   -0.01312   -0.00544
AFIX  43
H55   2    0.843008   -0.522216    0.566827    11.00000   -1.20000
AFIX   0
C56   1    0.696345   -0.367195    0.550749    11.00000    0.03406    0.02186 =
         0.02983    0.00141   -0.01146   -0.01141
AFIX  43
H56   2    0.653884   -0.394067    0.517019    11.00000   -1.20000
AFIX   0
C57   1    0.995407   -0.491346    0.663943    11.00000    0.03765    0.05386 =
         0.05159    0.00967   -0.02254    0.00185
AFIX 137
H57A  2    1.007848   -0.570128    0.655181    11.00000   -1.50000
H57B  2    0.980603   -0.479875    0.728469    11.00000   -1.50000
H57C  2    1.077373   -0.477537    0.630159    11.00000   -1.50000
AFIX   0
C101  1    0.463689   -0.139822    0.152793    11.00000    0.02501    0.02237 =
         0.02380    0.00229   -0.00736   -0.00755
C102  1    0.560245   -0.097064    0.103558    11.00000    0.03318    0.02910 =
         0.02774   -0.00196   -0.00486   -0.01444
AFIX  43
H102  2    0.579960   -0.044335    0.130380    11.00000   -1.20000
AFIX   0
C103  1    0.628344   -0.130134    0.015845    11.00000    0.03725    0.04379 =
         0.02742    0.00188   -0.00505   -0.01776
AFIX  43
H103  2    0.693353   -0.098838   -0.016952    11.00000   -1.20000
AFIX   0
C104  1    0.604033   -0.207563   -0.025144    11.00000    0.03384    0.03679 =
         0.02266    0.00069   -0.00679   -0.00469
C105  1    0.507813   -0.250651    0.023057    11.00000    0.04018    0.04543 =
         0.02929   -0.01405   -0.00169   -0.01666
AFIX  43
H105  2    0.489550   -0.304062   -0.004033    11.00000   -1.20000
AFIX   0
C106  1    0.436726   -0.216489    0.111540    11.00000    0.03549    0.03802 =
         0.02970   -0.00797   -0.00517   -0.01701
AFIX  43
H106  2    0.369587   -0.245902    0.143626    11.00000   -1.20000
AFIX   0
C107  1    0.679924   -0.242768   -0.122024    11.00000    0.06283    0.05918 =
         0.02441   -0.00963    0.00204   -0.02463
AFIX 137
H10A  2    0.673173   -0.174143   -0.160917    11.00000   -1.50000
H10B  2    0.638955   -0.287161   -0.143550    11.00000   -1.50000
H10C  2    0.776469   -0.289652   -0.123938    11.00000   -1.50000
AFIX   0
C151  1   -0.174378    0.244906    0.352160    11.00000    0.02406    0.02516 =
         0.02694   -0.00347   -0.00639   -0.00904
C152  1   -0.262717    0.318594    0.320889    11.00000    0.02839    0.02599 =
         0.03335   -0.00238   -0.01085   -0.00617
C153  1   -0.262343    0.503907    0.183039    11.00000    0.04293    0.04117 =
         0.03916    0.00241   -0.00787   -0.01486
AFIX 137
H15A  2   -0.193772    0.444044    0.141948    11.00000   -1.50000
H15B  2   -0.216153    0.533507    0.214486    11.00000   -1.50000
H15C  2   -0.317638    0.566334    0.148232    11.00000   -1.50000
AFIX   0
C154  1   -0.477915    0.399963    0.211054    11.00000    0.05790    0.04705 =
         0.04625    0.00771   -0.03321   -0.01990
AFIX 137
H15D  2   -0.416610    0.338980    0.168720    11.00000   -1.50000
H15E  2   -0.530980    0.466151    0.177929    11.00000   -1.50000
H15F  2   -0.540434    0.372084    0.256793    11.00000   -1.50000
AFIX   0
C155  1   -0.488406    0.550399    0.354980    11.00000    0.03867    0.02957 =
         0.04980   -0.00896    0.00413   -0.00688
AFIX 137
H15G  2   -0.546106    0.517625    0.400491    11.00000   -1.50000
H15H  2   -0.546563    0.618723    0.326470    11.00000   -1.50000
H15I  2   -0.432217    0.571464    0.384138    11.00000   -1.50000
AFIX   0
C201  1    0.019657    0.171017    0.757117    11.00000    0.03292    0.02843 =
         0.02328   -0.00364   -0.00657   -0.00871
C202  1   -0.028187    0.218236    0.827953    11.00000    0.03471    0.03253 =
         0.03223   -0.00624   -0.01094   -0.00404
C203  1   -0.254268    0.414219    0.932312    11.00000    0.04072    0.04126 =
         0.03956   -0.00740   -0.00807   -0.00760
AFIX 137
H20A  2   -0.235271    0.464800    0.881202    11.00000   -1.50000
H20B  2   -0.288014    0.455897    0.988707    11.00000   -1.50000
H20C  2   -0.323773    0.388584    0.924275    11.00000   -1.50000
AFIX   0
C204  1   -0.131946    0.184577    1.027024    11.00000    0.08437    0.05796 =
         0.03573    0.00426   -0.01767   -0.00161
AFIX 137
H20D  2   -0.046924    0.118400    1.028867    11.00000   -1.50000
H20E  2   -0.198265    0.159117    1.013600    11.00000   -1.50000
H20F  2   -0.169821    0.221314    1.085796    11.00000   -1.50000
AFIX   0
C205  1    0.033038    0.335478    0.957517    11.00000    0.05518    0.10630 =
         0.08556   -0.05760   -0.00351   -0.02881
AFIX 137
H20G  2    0.047024    0.392930    0.911102    11.00000   -1.50000
H20H  2    0.119676    0.269506    0.954697    11.00000   -1.50000
H20I  2    0.000958    0.368910    1.017423    11.00000   -1.50000
AFIX   0
HKLF 4


REM  MS529 P-1
REM R1 =  0.1176 for    6568 Fo > 4sig(Fo)  and  0.1507 for all    8581 data
REM    459 parameters refined using      0 restraints

END

WGHT      0.0042      5.5932

REM Instructions for potential hydrogen bonds
HTAB N21 N22
HTAB N21 N24
HTAB N22 N21
HTAB N22 N23
HTAB N23 N22
HTAB N23 N24
HTAB N24 N21
HTAB N24 N23

REM Highest difference peak  0.380,  deepest hole -0.437,  1-sigma level  0.079
Q1    1  -0.2822  0.3844  0.2760  11.00000  0.05    0.38
Q2    1  -0.1844  0.3465  0.9208  11.00000  0.05    0.36
Q3    1  -0.1174  0.2161  0.9703  11.00000  0.05    0.36
Q4    1  -0.0026  0.1369  0.2775  11.00000  0.05    0.34
Q5    1  -0.0467  0.1050  0.3696  11.00000  0.05    0.34
Q6    1  -0.1023  0.2330  0.8711  11.00000  0.05    0.32
Q7    1   0.2975 -0.0839  0.5320  11.00000  0.05    0.32
Q8    1  -0.4878  0.4971  0.2720  11.00000  0.05    0.31
Q9    1   0.7764 -0.2012 -0.1399  11.00000  0.05    0.31
Q10   1   0.3573 -0.0591  0.5803  11.00000  0.05    0.30
Q11   1   0.1579  0.0917  0.6572  11.00000  0.05    0.29
Q12   1  -0.0165  0.3403  0.9342  11.00000  0.05    0.29
Q13   1  -0.4671  0.3920  0.2839  11.00000  0.05    0.29
Q14   1   0.6337 -0.1076  0.1445  11.00000  0.05    0.29
Q15   1  -0.0755  0.1436  0.4442  11.00000  0.05    0.28
Q16   1  -0.4282  0.5158  0.3127  11.00000  0.05    0.28
Q17   1  -0.3264  0.4895  0.9052  11.00000  0.05    0.28
Q18   1  -0.3662  0.5347  0.2352  11.00000  0.05    0.28
Q19   1   0.0668  0.1211  0.6362  11.00000  0.05    0.27
Q20   1  -0.0489  0.1989  0.7497  11.00000  0.05    0.27
;
_shelx_res_checksum                77678
_shelx_hkl_file
;
  -1   0   0   32.80    2.48   2
  -1   0   0   27.10    2.25   3
   1   0   0   35.08    2.43   1
  -2   0   0  441.50   22.00   3
   2   0   0  432.92   21.71   1
  -2   0   0  414.07   21.80   2
   3   0   0   16.21    2.06   1
  -3   0   0   19.37    2.34   2
  -3   0   0   17.39    2.16   3
  -4   0   0   11.93    1.83   2
   4   0   0   10.68    1.47   1
  -4   0   0   10.07    1.70   3
   5   0   0   33.78    3.76   1
  -5   0   0   38.32    4.14   2
  -5   0   0   31.31    3.71   3
   6   0   0    4.75    1.22   1
  -6   0   0    5.14    1.29   3
  -7   0   0    2.72    1.30   2
  -7   0   0    5.99    1.60   3
   7   0   0    3.44    1.31   1
  -8   0   0   15.14    2.25   3
   8   0   0   14.53    2.00   1
  -9   0   0   87.97    9.26   2
   9   0   0   75.81    7.69   1
  -9   0   0   85.95    8.86   3
 -10   0   0    1.81    2.40   3
 -10   0   0    2.02    1.91   2
 -11   0   0   20.65    3.12   2
  11   0   0   22.94    2.60   1
 -11   0   0   19.23    3.37   3
  12   0   0    4.69    2.52   1
 -12   0   0    4.76    2.45   2
  13   0   0    3.07    3.21   1
  12  -1   0   -0.36    2.56   1
 -12   1   0   -0.69    3.91   3
 -12   1   0    0.10    2.76   2
 -11   1   0    0.97    2.24   2
 -11   1   0   -0.26    3.02   3
  11  -1   0    3.53    2.26   1
  10  -1   0    1.45    1.94   1
 -10   1   0    5.01    2.59   3
 -10   1   0    3.75    1.94   2
  -9   1   0    6.93    2.38   3
  -9   1   0    2.64    1.73   2
   9  -1   0    6.57    1.76   1
  -8   1   0   58.64    6.79   3
   8  -1   0   59.63    6.10   1
  -8   1   0   56.30    6.53   2
  -7   1   0  115.62   10.62   2
   7  -1   0   96.29    8.85   1
  -7   1   0  110.62   10.47   3
   6  -1   0    4.92    1.19   1
  -6   1   0    6.12    1.35   3
  -5   1   0    1.56    1.05   2
  -5   1   0    1.43    0.94   3
   4  -1   0  125.67    8.66   1
  -4   1   0  119.07    9.69   2
  -4   1   0  110.37    9.05   3
  -3   1   0   35.92    3.75   3
   3  -1   0   32.35    3.15   1
  -3   1   0   34.85    3.91   2
  -2   1   0   84.12    6.36   3
  -2   1   0   88.60    6.56   2
   2  -1   0   88.35    5.73   1
  -1   1   0    2.29    0.47   3
  -1   1   0    2.67    0.52   2
   0   1   0 1108.50   53.64   3
   0  -1   0 1168.23   53.51   1
  -1  -1   0    6.05    0.80   1
   1   1   0    4.84    0.51   3
   1   1   0    6.47    0.60   3
  -2  -1   0  984.00   47.69   1
  -2  -1   0 1030.47   47.54   2
  -3  -1   0   82.32    6.19   1
  -3  -1   0   83.35    6.33   2
  -4  -1   0  126.68    9.39   2
  -4  -1   0  124.46    8.90   3
   5   1   0  135.17   10.47   1
  -5  -1   0  128.87    9.98   3
  -5  -1   0  159.12   11.23   2
  -6  -1   0  138.46   10.93   2
   6   1   0  118.53    9.98   1
  -6  -1   0  120.77    9.88   3
  -7  -1   0   29.58    3.47   3
   7   1   0   25.92    3.54   1
  -7  -1   0   19.43    2.87   2
   8   1   0   80.02    7.87   1
  -8  -1   0   83.88    8.84   2
  -8  -1   0   87.46    8.46   3
  -9  -1   0   47.69    5.24   3
   9   1   0   43.67    5.14   1
  -9  -1   0   38.67    4.82   2
  10   1   0   13.67    2.18   1
 -10  -1   0   12.26    2.41   2
 -10  -1   0   13.60    2.52   3
 -11  -1   0   21.08    3.33   2
  11   1   0   23.82    2.84   1
 -11  -1   0   17.88    3.35   3
 -12  -1   0    3.38    2.36   2
  12   1   0    6.26    2.41   1
 -13  -1   0    2.10    2.80   2
  13   1   0    2.63    2.79   1
  12  -2   0   -2.18    2.58   1
 -12   2   0   -0.94    3.99   3
 -11   2   0    0.70    2.40   2
  11  -2   0    2.58    2.19   1
 -11   2   0   -1.33    3.20   3
 -10   2   0   10.74    2.29   2
 -10   2   0   12.93    3.03   3
  10  -2   0   11.23    2.00   1
   9  -2   0    3.57    1.71   1
  -9   2   0    6.57    2.35   3
  -9   2   0    1.86    1.79   2
  -8   2   0    2.78    1.75   2
  -8   2   0    3.55    1.94   3
   8  -2   0    5.41    1.50   1
  -7   2   0    2.59    1.48   2
  -7   2   0    2.49    1.59   3
   7  -2   0    3.49    1.37   1
  -6   2   0   12.34    2.12   2
  -6   2   0   11.28    1.74   3
   6  -2   0   11.97    1.80   1
  -5   2   0   67.41    7.40   2
   5  -2   0   80.06    6.77   1
  -5   2   0   71.77    7.25   3
  -4   2   0  301.66   19.89   2
   4  -2   0  323.00   18.18   1
  -4   2   0  314.43   19.83   3
   3  -2   0    2.72    0.74   1
  -3   2   0    3.12    0.81   3
  -3   2   0    1.98    0.86   2
  -2   2   0  262.32   15.05   2
  -2   2   0  267.76   15.28   3
   2  -2   0  233.40   13.68   1
  -1   2   0    3.88    0.90   3
   1  -2   0    3.55    0.69   1
   0   2   0  191.54   10.39   3
   0  -2   0  189.86   10.19   1
  -1  -2   0   12.11    1.35   2
   1   2   0   14.40    1.47   3
  -1  -2   0   12.58    1.81   1
   2   2   0  265.13   13.57   3
  -2  -2   0  273.12   14.87   1
  -3  -2   0    3.44    0.49   3
  -3  -2   0    4.89    0.67   2
  -3  -2   0    3.32    0.77   1
  -4  -2   0    8.59    1.05   3
  -4  -2   0    8.88    1.48   1
  -4  -2   0   10.90    1.45   2
  -5  -2   0   43.73    4.35   3
  -5  -2   0   55.61    5.33   2
  -5  -2   0   51.81    5.14   1
  -7  -2   0    7.24    1.26   2
  -7  -2   0    5.69    1.63   3
  -8  -2   0   28.81    3.72   3
  -8  -2   0   27.59    4.02   2
   8   2   0   35.36    4.45   1
  -9  -2   0   72.79    7.16   3
   9   2   0   70.95    7.31   1
  -9  -2   0   69.79    8.03   2
 -10  -2   0   11.25    2.12   2
 -10  -2   0    6.95    2.27   3
 -11  -2   0   11.03    2.32   2
  11   2   0   12.90    2.19   1
  12   2   0   15.49    2.43   1
 -12  -2   0   13.58    2.61   2
 -13  -2   0   -1.95    2.63   2
  13   2   0   -1.02    2.56   1
 -11   3   0    0.70    3.62   3
  11  -3   0    1.40    2.23   1
 -10   3   0   19.55    2.67   2
 -10   3   0   24.25    3.72   3
  10  -3   0   17.07    2.31   1
  -9   3   0    6.05    2.01   2
  -9   3   0    8.22    2.34   3
   9  -3   0    5.38    1.66   1
  -8   3   0   17.67    2.31   3
  -8   3   0   14.99    2.55   2
   8  -3   0   15.56    2.40   1
   7  -3   0   90.04    8.07   1
  -7   3   0   83.65    9.66   3
  -7   3   0   80.95    9.41   2
   6  -3   0   22.60    2.85   1
  -6   3   0   20.33    3.44   2
  -6   3   0   19.91    3.55   3
  -5   3   0    7.57    1.89   2
  -5   3   0    8.46    1.74   3
   5  -3   0   10.93    1.53   1
  -4   3   0   12.67    1.90   3
  -4   3   0   12.09    2.09   2
   4  -3   0   12.98    1.91   1
  -3   3   0   20.88    2.83   3
  -3   3   0   21.76    3.06   2
   3  -3   0   22.24    2.61   1
  -2   3   0   41.92    4.44   3
   2  -3   0   46.54    4.02   1
  -1   3   0   56.09    4.95   3
   1  -3   0   56.90    4.54   2
   1  -3   0   58.21    4.48   1
   0   3   0  975.41   47.56   3
   0  -3   0 1013.76   47.23   1
   1   3   0  394.39   19.72   3
  -1  -3   0  406.43   19.29   2
  -1  -3   0  381.38   20.21   1
  -2  -3   0 9972.89  438.13   1
  -2  -3   0 9169.86  434.94   2
   2   3   0 9999.13  444.24   3
  -3  -3   0  290.13   17.59   1
  -3  -3   0  294.95   16.30   2
   3   3   0  335.20   15.89   3
  -4  -3   0   23.45    2.73   1
  -4  -3   0   19.25    1.84   3
  -4  -3   0   22.31    2.48   2
  -5  -3   0  162.81   10.47   3
  -5  -3   0  176.33   11.77   2
  -5  -3   0  150.41   11.64   1
  -6  -3   0    1.46    0.96   3
  -6  -3   0    2.84    1.05   2
  -6  -3   0    3.18    1.10   1
  -7  -3   0   43.28    5.12   1
  -7  -3   0   41.42    4.64   2
  -7  -3   0   43.70    4.46   3
   8   3   0   17.57    2.75   1
  -8  -3   0   17.10    2.31   2
   9   3   0   19.53    2.76   1
  -9  -3   0   21.54    3.21   2
  -9  -3   0   13.96    2.19   3
 -10  -3   0   11.64    2.05   2
 -11  -3   0   10.18    2.16   2
  11   3   0   15.07    2.49   1
  12   3   0    1.80    2.33   1
 -12  -3   0    2.59    2.63   2
 -13  -3   0    2.67    2.72   2
  13   3   0    5.04    2.79   1
 -11   4   0    2.51    3.85   3
  11  -4   0    6.27    2.50   2
  11  -4   0    1.40    2.46   1
  10  -4   0    0.97    2.03   1
 -10   4   0   -1.03    3.05   3
   9  -4   0    4.13    1.73   1
  -9   4   0    3.81    2.60   3
   8  -4   0   11.61    1.70   1
  -8   4   0   10.41    2.21   3
  -7   4   0   26.92    3.87   3
   7  -4   0   28.56    3.45   1
  -7   4   0   25.23    3.71   2
  -6   4   0  168.11   14.86   3
  -6   4   0  160.04   14.04   2
   6  -4   0  159.27   12.18   1
  -5   4   0    3.54    1.41   2
   5  -4   0    3.67    1.10   1
  -5   4   0    4.03    1.39   3
   4  -4   0   10.08    1.75   1
  -4   4   0    9.46    1.73   3
   3  -4   0    2.53    0.92   1
  -3   4   0    2.15    1.00   3
  -2   4   0  386.11   22.95   3
   2  -4   0  388.18   20.87   1
  -1   4   0   27.46    3.24   3
   1  -4   0   27.95    2.89   1
   1  -4   0   28.16    2.77   2
   0  -4   0   69.50    5.40   1
   0   4   0   76.37    5.65   3
   0  -4   0   53.22    4.42   2
  -1  -4   0  181.93   10.15   2
  -1  -4   0  189.79   11.48   1
   1   4   0  182.07   10.67   3
  -2  -4   0 3044.88  137.01   1
   2   4   0 2847.88  135.65   3
  -2  -4   0 3005.11  134.43   2
  -3  -4   0  337.30   19.36   1
   3   4   0  322.09   16.62   3
  -4  -4   0   20.12    2.27   2
  -4  -4   0   23.88    2.88   1
   4   4   0   21.73    1.88   3
   5   4   0   10.46    1.24   3
  -5  -4   0   10.37    1.35   2
  -5  -4   0   12.60    1.77   1
  -6  -4   0    2.87    0.91   3
  -6  -4   0    1.03    1.11   1
  -6  -4   0    1.51    1.05   2
  -7  -4   0   52.54    4.61   3
  -7  -4   0   70.83    6.92   2
  -7  -4   0   56.37    5.83   1
  -8  -4   0    4.76    1.53   2
  -8  -4   0    3.66    1.55   1
  -9  -4   0    9.31    1.75   3
   9   4   0   12.97    2.94   1
 -10  -4   0    4.54    1.77   2
  10   4   0    8.54    1.94   1
 -11  -4   0   78.40    8.66   2
  11   4   0   76.62    7.44   1
  12   4   0   12.16    2.80   1
 -12  -4   0   15.93    2.62   2
 -13  -4   0    1.97    3.03   2
  13   4   0    4.07    2.73   1
  10  -5   0    4.55    2.43   2
  10  -5   0    0.28    2.33   1
 -10   5   0   -0.06    3.21   3
   9  -5   0   14.28    2.28   1
   9  -5   0   17.71    2.37   2
  -9   5   0   11.65    3.13   3
  -8   5   0    5.84    2.24   3
   8  -5   0    3.99    1.93   2
   8  -5   0    5.01    1.78   1
   7  -5   0   24.70    2.74   2
   7  -5   0   25.28    3.00   1
  -7   5   0   21.51    3.68   3
  -6   5   0   35.84    5.12   3
   6  -5   0   37.91    4.66   2
   6  -5   0   37.20    4.45   1
   5  -5   0    3.55    1.41   2
  -5   5   0    4.65    1.50   3
   5  -5   0    2.61    1.27   1
  -4   5   0    2.68    1.29   3
   4  -5   0    3.06    1.24   2
   4  -5   0    2.55    1.07   1
   3  -5   0   11.36    1.74   1
   3  -5   0   10.91    1.57   2
  -3   5   0    9.83    1.80   3
   2  -5   0  110.42    8.57   2
  -2   5   0  118.05    9.96   3
   2  -5   0  118.11    8.62   1
  -1   5   0   75.47    6.79   3
   1  -5   0   64.80    5.64   1
   1  -5   0   67.78    5.60   2
   0  -5   0   13.02    1.62   2
   0  -5   0   16.47    2.23   1
   0   5   0   14.52    2.13   3
  -1  -5   0    8.25    1.00   2
   1   5   0    9.93    1.29   3
  -1  -5   0   10.30    1.48   1
   2   5   0  211.64   12.56   3
  -2  -5   0  232.28   12.39   2
  -2  -5   0  228.25   14.21   1
   3   5   0   39.47    3.16   3
  -3  -5   0   39.91    3.34   2
  -3  -5   0   39.56    4.40   1
  -4  -5   0   66.80    6.38   1
   4   5   0   63.46    4.41   3
   5   5   0   47.69    3.57   3
  -5  -5   0   42.62    4.81   1
  -5  -5   0   44.83    4.33   2
   6   5   0  128.90    8.23   3
  -6  -5   0  117.17   10.15   1
  -6  -5   0  134.03   10.06   2
  -7  -5   0   14.14    2.00   2
   7   5   0   12.38    1.43   3
  -7  -5   0   10.89    1.56   1
  -8  -5   0   47.98    5.95   1
  -8  -5   0   50.40    5.40   2
  -8  -5   0   41.82    4.09   3
  -9  -5   0    4.57    1.74   1
  -9  -5   0    6.49    1.67   2
 -10  -5   0    5.97    1.68   2
 -11  -5   0   15.82    2.40   2
  11   5   0   16.45    2.29   1
 -12  -5   0    6.61    2.42   2
  12   5   0   10.82    2.45   1
 -13  -5   0    1.92    2.81   2
  13   5   0    9.59    2.98   1
  14   5   0   18.60    3.38   1
  10  -6   0   -0.33    2.78   2
 -10   6   0    2.80    3.68   3
   9  -6   0    0.88    2.09   1
   9  -6   0    3.75    2.48   2
  -9   6   0    2.73    2.98   3
  -8   6   0   12.56    2.82   3
   8  -6   0   12.63    2.20   2
   8  -6   0   10.51    1.94   1
  -7   6   0   11.75    2.62   3
   7  -6   0   12.29    1.84   1
   7  -6   0   14.25    2.27   2
   6  -6   0    8.50    1.78   2
   6  -6   0    6.21    1.52   1
  -6   6   0    3.83    1.98   3
  -5   6   0   44.50    5.70   3
   5  -6   0   46.67    5.05   1
   5  -6   0   41.69    5.07   2
   4  -6   0  100.80    8.76   1
  -4   6   0  101.55   10.16   3
   4  -6   0  101.91    9.44   2
   3  -6   0   61.30    6.02   1
  -3   6   0   54.41    6.70   3
   3  -6   0   71.08    6.68   2
   2  -6   0  102.55    8.33   2
  -2   6   0   85.87    8.64   3
   2  -6   0   90.33    7.57   1
   1  -6   0  219.20   14.65   1
  -1   6   0  245.33   16.23   3
   1  -6   0  224.90   14.20   2
   0   6   0   32.66    3.96   3
   0  -6   0   31.82    3.80   1
   0  -6   0   29.92    3.05   2
   1   6   0    2.90    0.91   3
  -1  -6   0    3.84    0.96   1
  -1  -6   0    2.42    0.61   2
   2   6   0  171.43   10.84   3
  -2  -6   0  176.68   12.49   1
  -2  -6   0  172.76   10.31   2
   3   6   0  146.03    9.22   3
  -3  -6   0  151.43   11.35   1
  -3  -6   0  147.81    9.22   2
   4   6   0  566.50   28.39   3
  -4  -6   0  598.04   32.69   1
  -4  -6   0  554.29   29.10   2
   5   6   0    9.15    1.04   3
  -5  -6   0    6.68    1.39   1
  -6  -6   0    2.14    1.29   1
  -6  -6   0    5.12    1.18   2
   6   6   0    3.41    0.90   3
  -7  -6   0  127.35   10.25   2
  -7  -6   0  111.54   10.49   1
   7   6   0  133.27    8.28   3
  -8  -6   0    5.99    1.67   1
  -8  -6   0    4.08    1.48   2
   8   6   0    4.94    1.38   3
  -9  -6   0   17.84    2.73   1
  -9  -6   0   13.19    2.01   2
 -10  -6   0    9.67    1.95   2
 -10  -6   0   10.75    2.17   1
 -11  -6   0    2.69    2.02   2
  12   6   0   12.75    2.50   1
 -12  -6   0    7.75    2.51   2
  13   6   0   11.34    2.98   1
 -13  -6   0    2.57    2.88   2
 -14  -6   0   -5.18    3.51   2
  14   6   0    3.56    3.44   1
   9  -7   0    2.69    2.24   1
   9  -7   0    6.29    2.91   2
  -9   7   0    6.22    3.44   3
  -8   7   0    7.34    2.98   3
   8  -7   0    8.92    1.99   1
   8  -7   0   13.72    2.52   2
   7  -7   0    4.62    1.80   1
  -7   7   0    0.91    2.29   3
   7  -7   0    5.59    2.12   2
  -6   7   0    0.22    2.06   3
   6  -7   0    4.71    1.98   2
   6  -7   0    3.52    1.57   1
  -5   7   0   16.47    2.63   3
   5  -7   0   17.12    2.42   2
   5  -7   0   14.36    1.97   1
   4  -7   0  238.58   16.80   1
   4  -7   0  259.22   18.27   2
  -4   7   0  246.96   20.04   3
   3  -7   0   56.21    5.74   1
   3  -7   0   66.13    6.34   2
  -3   7   0   51.66    6.75   3
  -2   7   0    2.72    1.47   3
   2  -7   0    4.25    1.22   1
   2  -7   0    4.95    1.12   2
   1  -7   0    3.21    1.06   2
  -1   7   0    3.77    1.26   3
   1  -7   0    2.20    1.03   1
   0   7   0  160.50   11.85   3
   0  -7   0  142.41   10.08   2
   0  -7   0  154.49   11.41   1
   1   7   0   28.13    3.53   3
  -1  -7   0   30.56    2.83   2
  -1  -7   0   31.97    4.11   1
  -2  -7   0    2.37    0.74   2
   2   7   0    3.66    0.95   3
  -3  -7   0  211.19   12.38   2
   3   7   0  212.67   12.61   3
  -3  -7   0  200.85   14.84   1
   4   7   0  560.47   29.02   3
  -4  -7   0  568.40   33.09   1
  -4  -7   0  590.55   29.73   2
  -5  -7   0    4.62    1.43   1
  -5  -7   0    2.98    1.00   2
   5   7   0    3.41    0.81   3
  -6  -7   0   13.88    1.65   1
   6   7   0   10.82    1.29   3
  -7  -7   0   84.13    8.63   1
   7   7   0   99.40    6.37   3
  -7  -7   0   98.60    8.26   2
  -8  -7   0    4.74    1.61   1
  -8  -7   0    2.83    1.55   2
  -9  -7   0    4.64    1.82   2
  -9  -7   0    4.47    1.82   1
 -10  -7   0    3.74    2.06   1
 -10  -7   0    3.91    1.96   2
 -11  -7   0    8.30    2.12   2
 -11  -7   0    7.07    2.30   1
 -12  -7   0    3.75    2.46   2
 -13  -7   0   10.60    2.89   2
  14   7   0    0.19    3.44   1
 -14  -7   0   -2.60    3.52   2
  -8   8   0    1.00    3.11   3
   8  -8   0    1.77    2.45   1
   8  -8   0   -0.62    2.90   2
  -7   8   0   16.99    3.01   3
   7  -8   0   15.73    2.51   2
   7  -8   0   16.57    2.42   1
  -6   8   0   34.80    4.64   3
   6  -8   0   36.80    4.20   2
   6  -8   0   33.04    3.64   1
  -5   8   0   29.55    4.45   3
   5  -8   0   30.88    3.84   2
   5  -8   0   34.16    3.72   1
  -4   8   0   52.63    7.24   3
   4  -8   0   58.23    5.73   1
   4  -8   0   55.84    6.30   2
   3  -8   0    8.33    1.67   1
   3  -8   0    8.15    1.68   2
  -3   8   0    5.16    1.97   3
  -2   8   0   21.59    3.57   3
   2  -8   0   20.48    2.53   2
   2  -8   0   19.59    2.81   1
  -1   8   0   30.70    4.34   3
   1  -8   0   28.63    3.70   1
   1  -8   0   33.10    3.44   2
   0   8   0   33.78    4.51   3
   0  -8   0   30.72    4.07   1
   0  -8   0   27.43    3.19   2
  -1  -8   0    8.33    1.84   1
  -1  -8   0   10.23    1.18   2
  -2  -8   0    4.94    0.90   2
  -2  -8   0    6.36    1.44   1
   2   8   0    4.75    1.23   3
  -3  -8   0    9.43    2.01   1
  -3  -8   0    9.93    1.19   2
   3   8   0   11.53    1.59   3
  -4  -8   0  268.93   19.14   1
   4   8   0  270.28   15.64   3
  -4  -8   0  266.13   15.68   2
  -5  -8   0   97.94    7.30   2
   5   8   0   98.11    6.71   3
  -5  -8   0   92.53    9.29   1
  -6  -8   0    6.82    1.72   1
   6   8   0    4.04    1.00   3
  -6  -8   0    3.62    1.37   2
  -7  -8   0   32.37    3.83   1
   7   8   0   29.60    2.54   3
  -8  -8   0   41.41    4.49   2
  -8  -8   0   44.53    5.37   1
  -9  -8   0    5.41    1.98   1
  -9  -8   0    4.51    1.81   2
 -10  -8   0   11.94    2.20   2
 -10  -8   0    8.43    2.20   1
 -11  -8   0    3.17    2.35   1
 -11  -8   0   -0.77    2.24   2
 -12  -8   0    3.58    2.59   2
 -12  -8   0    9.08    2.65   1
 -13  -8   0    1.90    2.97   2
  13   8   0    4.72    2.84   1
   8  -9   0   -0.29    2.94   2
  -8   9   0    4.93    3.30   3
   7  -9   0    2.38    2.74   2
   7  -9   0    7.51    2.47   1
  -7   9   0    2.05    2.84   3
   6  -9   0    6.99    2.27   1
  -6   9   0    5.16    2.46   3
   6  -9   0    4.27    2.43   2
   5  -9   0   28.19    3.29   2
   5  -9   0   30.54    3.12   1
  -5   9   0   24.55    3.94   3
   4  -9   0   12.41    2.01   1
   4  -9   0   12.36    1.98   2
  -4   9   0   10.71    2.40   3
  -3   9   0   20.99    3.36   3
   3  -9   0   23.44    3.04   2
   3  -9   0   21.40    2.90   1
  -2   9   0   19.46    3.49   3
   2  -9   0   19.67    2.90   1
   2  -9   0   22.94    2.80   2
   1  -9   0   79.03    7.88   1
  -1   9   0   73.00    8.26   3
   1  -9   0   79.28    6.82   2
   0  -9   0   81.51    8.09   1
   0   9   0   82.31    8.15   3
   0  -9   0   58.03    5.69   2
  -1  -9   0  101.05    9.87   1
   1   9   0  114.07    9.75   3
  -1  -9   0  119.27    8.36   2
  -2  -9   0    4.63    1.04   2
   2   9   0    6.98    1.39   3
  -2  -9   0    8.96    2.06   1
  -3  -9   0   27.55    4.36   1
  -3  -9   0   29.25    2.84   2
   3   9   0   32.29    3.50   3
  -4  -9   0  180.81   11.44   2
  -4  -9   0  162.72   14.03   1
   4   9   0  165.14   11.21   3
  -5  -9   0  229.19   13.75   2
  -5  -9   0  201.24   16.63   1
   5   9   0  208.43   12.88   3
  -6  -9   0   40.63    5.47   1
  -6  -9   0   39.32    4.05   2
   6   9   0   45.36    3.62   3
  -7  -9   0   29.91    4.06   1
  -7  -9   0   20.09    2.55   2
  -8  -9   0   19.14    2.58   1
  -9  -9   0    6.04    2.04   2
 -10  -9   0    4.19    2.17   1
 -10  -9   0   -2.50    2.24   2
 -11  -9   0    0.63    2.57   1
 -11  -9   0   -1.32    2.51   2
 -12  -9   0    0.56    2.66   2
 -12  -9   0   10.43    3.00   1
 -13  -9   0    5.90    3.07   1
  -7  10   0    0.19    3.05   3
   7 -10   0    3.14    2.97   2
   6 -10   0   10.05    2.67   2
  -6  10   0   12.97    2.77   3
   6 -10   0   10.67    2.52   1
   5 -10   0   16.72    3.17   2
   5 -10   0   25.17    2.93   1
  -5  10   0   26.69    3.66   3
   4 -10   0    2.68    2.18   2
   4 -10   0    1.87    1.84   1
  -4  10   0    3.31    2.35   3
   3 -10   0   13.06    2.17   2
   3 -10   0   15.90    2.25   1
  -3  10   0   14.54    2.86   3
   2 -10   0   44.58    5.31   1
   2 -10   0   42.20    4.40   2
  -2  10   0   48.22    6.11   3
   1 -10   0    5.88    1.45   1
   1 -10   0    6.88    1.49   2
   0  10   0   10.02    2.12   3
   0 -10   0    6.43    1.64   1
   1  10   0   16.81    2.55   3
  -1 -10   0   17.07    2.96   1
  -1 -10   0   17.21    1.90   2
   2  10   0   51.24    5.59   3
  -2 -10   0   47.04    5.95   1
  -2 -10   0   47.98    4.40   2
  -3 -10   0    6.31    1.90   1
   3  10   0    7.80    1.47   3
  -4 -10   0   40.38    5.26   1
  -4 -10   0   26.10    3.03   2
   4  10   0   34.60    3.51   3
  -5 -10   0   65.47    5.76   2
   5  10   0   73.25    5.73   3
  -5 -10   0   78.60    8.81   1
  -6 -10   0  240.74   19.21   1
   6  10   0  246.63   14.42   3
  -6 -10   0  243.17   15.67   2
  -7 -10   0   32.33    3.74   2
  -8 -10   0   -0.67    2.00   2
  -8 -10   0    8.79    2.19   1
 -10 -10   0    5.17    2.44   1
 -11 -10   0    4.56    2.51   1
 -12 -10   0    2.36    2.84   1
 -13 -10   0   -3.57    3.35   1
  -6  11   0    8.31    3.39   3
   6 -11   0    3.50    3.30   2
  -5  11   0   11.75    2.79   3
   5 -11   0    3.10    2.99   2
   5 -11   0    7.90    2.28   1
   4 -11   0   24.98    3.07   1
  -4  11   0   28.18    3.40   3
   4 -11   0   19.33    3.21   2
  -3  11   0    3.25    2.21   3
   3 -11   0    0.12    1.97   2
   3 -11   0    3.44    1.82   1
   2 -11   0   26.17    3.44   1
  -2  11   0   28.50    3.60   3
   2 -11   0   18.13    2.52   2
   1 -11   0    2.83    1.64   2
  -1  11   0    5.96    1.87   3
   0  11   0   12.28    2.52   3
   0 -11   0   14.59    2.30   1
   1  11   0    7.55    1.92   3
  -1 -11   0    3.64    1.79   1
   2  11   0    1.98    1.54   3
  -2 -11   0    5.21    2.14   1
  -2 -11   0   -0.39    1.28   2
   3  11   0    2.56    1.60   3
  -3 -11   0   -0.87    1.51   2
  -3 -11   0    1.57    1.88   1
   4  11   0    6.83    1.59   3
  -4 -11   0    5.85    1.91   1
  -5 -11   0   66.56    7.75   1
   5  11   0   71.71    6.02   3
  -6 -11   0   38.13    5.00   1
  -7 -11   0   24.74    3.45   1
  -8 -11   0   23.80    3.60   1
  -9 -11   0   12.76    2.63   1
 -10 -11   0   34.28    4.60   1
 -11 -11   0    0.43    2.65   1
 -12 -11   0    4.15    2.98   1
 -13 -11   0    4.23    3.58   1
   5 -12   0    4.82    2.61   1
  -5  12   0   10.33    3.18   3
   5 -12   0    1.21    2.84   2
   4 -12   0   -0.25    2.64   2
  -4  12   0    2.16    2.88   3
   4 -12   0    3.16    2.22   1
   3 -12   0    0.98    2.26   2
  -3  12   0   11.43    2.85   3
   3 -12   0    5.88    2.04   1
   2 -12   0   43.32    5.12   1
  -2  12   0   46.81    5.15   3
  -1  12   0    5.10    2.27   3
   1 -12   0    3.23    1.82   1
   0  12   0    4.02    1.99   3
   0 -12   0    4.38    2.04   1
  -1 -12   0   38.49    4.76   1
   1  12   0   39.66    4.48   3
   2  12   0   23.37    3.19   3
   3  12   0    0.94    1.78   3
  -3 -12   0   -0.55    2.06   1
  -4 -12   0   74.52    7.94   1
   4  12   0   66.51    5.85   3
  -5 -12   0   25.23    3.43   1
  -6 -12   0   59.41    7.22   1
  -7 -12   0   63.26    7.07   1
  -8 -12   0   13.74    2.74   1
  -9 -12   0    9.76    2.55   1
 -10 -12   0   18.91    3.10   1
 -11 -12   0    4.32    3.02   1
 -12 -12   0    0.24    3.17   1
  -4  13   0    1.93    3.43   3
   4 -13   0    1.66    2.51   1
   3 -13   0   12.02    2.42   1
  -3  13   0    8.17    3.07   3
  -2  13   0    4.73    2.84   3
   2 -13   0   10.21    2.28   1
  -1  13   0    8.61    2.52   3
   1 -13   0    3.01    2.40   1
   0 -13   0    0.12    2.40   1
   0  13   0    5.97    2.20   3
  -1 -13   0   13.31    2.61   1
   1  13   0   12.49    2.47   3
   2  13   0    8.53    2.10   3
  -2 -13   0    4.19    2.65   1
  -3 -13   0   44.42    5.02   1
   3  13   0   38.86    4.06   3
   4  13   0   12.29    2.12   3
  -5 -13   0    8.38    2.50   1
  -6 -13   0   43.88    5.16   1
  -7 -13   0   11.70    2.76   1
  -8 -13   0   31.95    4.05   1
  -9 -13   0   26.36    3.15   1
 -10 -13   0    4.51    3.13   1
 -11 -13   0    3.69    3.20   1
 -12 -13   0    2.16    3.65   1
  -2  14   0    4.91    3.43   3
   2 -14   0    3.28    2.98   1
  -1  14   0    3.84    2.93   3
   1 -14   0    1.06    2.94   1
   0 -14   0    1.71    2.84   1
   0  14   0    4.64    2.70   3
  -1 -14   0    3.12    3.12   1
   1  14   0    6.26    2.55   3
   2  14   0    6.99    2.51   3
  -2 -14   0    9.41    2.78   1
  -3 -14   0   22.43    2.86   1
   3  14   0   21.91    2.81   3
  -4 -14   0   11.90    2.76   1
  -5 -14   0   14.75    2.91   1
  -6 -14   0    9.45    2.93   1
  -7 -14   0   38.18    4.37   1
  -8 -14   0    4.01    3.12   1
  -9 -14   0    3.56    3.09   1
 -10 -14   0    0.80    3.48   1
 -11 -14   0   13.31    3.67   1
  -1  15   0    0.90    3.50   3
   1 -15   0   -1.73    3.54   1
   0  15   0   43.75    4.71   3
   0 -15   0   47.50    4.91   1
   1  15   0    8.41    3.01   3
  -1 -15   0   13.65    3.72   1
   2  15   0    6.97    2.85   3
  -3 -15   0    9.30    2.96   1
  -4 -15   0   12.22    3.16   1
  -5 -15   0   11.11    3.22   1
  -6 -15   0    1.04    3.17   1
  -7 -15   0    3.93    3.43   1
  -8 -15   0   13.10    3.54   1
  -9 -15   0    5.95    3.43   1
 -10 -15   0    2.80    3.68   1
  -2 -16   0    9.76    3.61   1
  -3 -16   0    9.85    3.28   1
  -4 -16   0    1.42    3.70   1
  -5 -16   0    8.25    3.71   1
  -6 -16   0    1.65    3.88   1
  -7 -16   0    1.51    3.90   1
  -8 -16   0    4.83    3.76   1
  -9 -16   0    2.49    3.87   1
  -8 -16   1    4.38    4.11   1
  -7 -16   1    5.47    3.82   1
  -6 -16   1    1.80    4.00   1
  -5 -16   1    2.02    3.94   1
  -4 -16   1    7.11    3.84   1
  -3 -16   1   10.78    3.72   1
  -2 -16   1   -0.30    3.44   1
 -10 -15   1    1.02    3.84   1
  -9 -15   1   25.30    4.00   1
  -8 -15   1    6.88    3.45   1
  -7 -15   1    7.01    3.56   1
  -6 -15   1    4.97    3.31   1
  -5 -15   1    5.11    3.20   1
  -4 -15   1   -2.76    3.09   1
  -3 -15   1    1.48    2.82   1
  -2 -15   1    6.13    3.07   1
   1  15  -1   12.29    3.30   3
   0  15  -1    9.76    3.69   3
  -1  15  -1    1.48    3.89   3
   1 -15   1    8.49    4.02   1
 -11 -14   1    5.19    3.77   1
 -10 -14   1   15.96    3.69   1
  -9 -14   1   45.73    4.61   1
  -8 -14   1   20.09    3.40   1
  -7 -14   1   10.95    2.96   1
  -6 -14   1   24.25    3.62   1
  -5 -14   1   22.12    3.42   1
  -4 -14   1   41.77    4.74   1
  -3 -14   1    3.16    2.37   1
   2  14  -1   10.20    2.60   3
  -2 -14   1    5.81    2.64   1
  -1 -14   1    6.45    2.98   1
   1  14  -1    9.92    2.72   3
   0 -14   1   98.84    9.53   1
   0  14  -1   82.54    7.70   3
  -1  14  -1    3.98    3.30   3
   1 -14   1    5.20    3.10   1
  -2  14  -1    1.13    3.37   3
   2 -14   1    0.48    3.26   1
 -12 -13   1    3.75    3.69   1
 -11 -13   1   -1.25    3.24   1
 -10 -13   1   10.84    3.24   1
  -9 -13   1    4.84    2.89   1
  -8 -13   1   34.68    4.08   1
  -7 -13   1    8.48    2.61   1
  -6 -13   1    0.33    2.55   1
  -5 -13   1    6.03    2.56   1
  -4 -13   1    1.90    2.47   1
  -3 -13   1    5.81    2.23   1
   3  13  -1    4.09    2.24   3
  -2 -13   1   12.23    2.58   1
   2  13  -1   11.86    2.42   3
   1  13  -1    2.02    2.33   3
  -1 -13   1    9.04    2.83   1
   0  13  -1    9.83    2.63   3
   0 -13   1   14.66    2.81   1
   1 -13   1   15.11    3.02   1
  -1  13  -1   10.69    2.88   3
  -2  13  -1   17.23    3.28   3
   2 -13   1   15.41    2.75   1
  -3  13  -1    6.77    3.28   3
   3 -13   1    3.03    2.50   1
  -4  13  -1    5.16    3.56   3
 -12 -12   1   14.36    3.31   1
 -11 -12   1    4.21    2.94   1
 -10 -12   1    2.72    2.98   1
  -9 -12   1    5.64    2.76   1
  -8 -12   1   11.39    2.53   1
  -7 -12   1    6.96    2.36   1
  -6 -12   1   47.81    6.10   1
  -5 -12   1   14.04    2.90   1
   4  12  -1    6.50    1.93   3
  -4 -12   1    9.04    2.38   1
  -3 -12   1   14.57    2.20   1
   3  12  -1   19.35    2.34   3
   2  12  -1    4.29    2.03   3
  -2 -12   1    6.20    2.11   1
   1  12  -1   17.70    2.89   3
  -1 -12   1   18.82    3.02   1
   0  12  -1    3.73    2.03   3
   0 -12   1    4.67    2.18   1
  -1  12  -1   19.57    3.02   3
   1 -12   1   26.32    3.58   1
   2 -12   1   35.28    4.43   1
  -2  12  -1   37.00    4.44   3
   3 -12   1    7.72    2.16   1
  -3  12  -1    8.59    2.94   3
   4 -12   1    0.28    2.25   1
  -4  12  -1    1.61    2.94   3
   4 -12   1   -1.42    2.49   2
   5 -12   1   10.77    2.84   2
 -13 -11   1   -2.32    3.45   1
 -12 -11   1    5.54    3.06   1
 -11 -11   1    2.46    2.75   1
 -10 -11   1    4.09    2.51   1
  -9 -11   1    0.55    2.33   1
  -8 -11   1   10.29    2.32   1
  -7 -11   1   76.78    7.90   2
  -6 -11   1   40.87    4.69   2
  -5 -11   1    6.59    1.80   2
   4  11  -1   58.18    5.23   3
  -4 -11   1   66.75    7.39   1
  -3 -11   1   16.26    2.97   1
   3  11  -1   17.93    2.40   3
   2  11  -1   90.45    8.20   3
  -2 -11   1   83.25    6.86   2
  -2 -11   1   97.78    9.59   1
  -1 -11   1   35.44    4.96   1
   1  11  -1   37.57    4.38   3
   0 -11   1   37.65    4.73   1
   0 -11   1   33.75    3.57   2
   0  11  -1   42.59    4.93   3
  -1  11  -1    4.52    2.04   3
   1 -11   1    2.92    1.71   2
   1 -11   1    4.94    1.83   1
   2 -11   1  117.89   10.20   2
  -2  11  -1  141.68   13.65   3
   2 -11   1  129.83   11.29   1
   3 -11   1    3.93    1.83   1
  -3  11  -1    2.05    2.47   3
   3 -11   1    2.52    1.99   2
   4 -11   1    4.77    2.01   1
  -4  11  -1    8.02    2.58   3
   5 -11   1   -2.32    2.53   2
   5 -11   1    2.29    2.35   1
  -6  11  -1    0.28    3.17   3
   6 -11   1    0.02    3.14   2
 -13 -10   1    4.02    3.39   1
 -12 -10   1    5.54    2.94   1
 -10 -10   1    6.70    2.52   1
 -10 -10   1    0.88    2.48   2
  -9 -10   1    3.43    2.22   1
  -9 -10   1   -1.31    2.14   2
  -7 -10   1   21.20    2.93   2
  -6 -10   1  182.42   15.55   1
  -6 -10   1  173.80   12.54   2
  -5 -10   1   19.11    3.34   1
  -5 -10   1    9.87    1.67   2
   5  10  -1   13.78    1.72   3
   4  10  -1    3.97    1.39   3
  -4 -10   1    3.47    1.76   1
  -4 -10   1    2.66    1.51   2
  -3 -10   1    2.63    1.35   2
  -3 -10   1    1.92    1.71   1
   3  10  -1    5.30    1.41   3
   2  10  -1    4.87    1.59   3
  -2 -10   1    4.49    2.02   1
   1  10  -1    9.33    1.87   3
  -1 -10   1   11.56    1.97   1
   0 -10   1   15.36    1.80   2
   0 -10   1   17.48    2.50   1
   0  10  -1   15.66    2.59   3
  -1  10  -1    3.39    1.78   3
   1 -10   1    5.96    1.60   1
   1 -10   1    2.06    1.48   2
   2 -10   1   56.78    6.01   1
   2 -10   1   63.66    6.13   2
  -2  10  -1   64.90    7.75   3
   3 -10   1   17.38    2.36   1
  -3  10  -1   16.75    3.09   3
   3 -10   1   17.93    2.22   2
  -4  10  -1   18.62    3.05   3
   4 -10   1   19.44    2.37   1
   4 -10   1   13.18    2.49   2
  -5  10  -1    3.85    2.46   3
   5 -10   1    0.57    2.47   2
   5 -10   1    2.55    2.16   1
  -6  10  -1   16.41    3.23   3
   6 -10   1   19.40    3.12   2
  -7  10  -1    0.38    3.10   3
   7 -10   1   -0.19    3.04   2
 -13  -9   1    0.50    3.09   2
 -12  -9   1   -1.49    2.74   1
 -12  -9   1   -1.91    2.79   2
 -11  -9   1   -1.94    2.51   2
 -11  -9   1    3.79    2.51   1
 -10  -9   1   16.88    2.81   1
 -10  -9   1   18.88    2.70   2
  -9  -9   1    2.04    2.06   2
  -9  -9   1    8.42    2.07   1
  -8  -9   1    5.07    1.96   1
  -8  -9   1    0.62    1.89   2
  -6  -9   1   34.91    3.75   2
  -6  -9   1   46.73    5.77   1
  -5  -9   1   37.60    3.49   2
  -5  -9   1   42.19    5.37   1
   5   9  -1   40.21    3.34   3
   4   9  -1    5.55    1.23   3
  -4  -9   1    5.50    1.30   2
  -4  -9   1    3.64    1.70   1
   3   9  -1    1.89    1.22   3
  -3  -9   1    2.77    1.52   1
  -3  -9   1    2.73    1.18   2
  -2  -9   1    1.72    1.71   1
  -2  -9   1    1.14    1.01   2
  -1  -9   1   39.83    4.13   2
   1   9  -1   51.23    5.69   3
  -1  -9   1   56.34    6.36   1
   0   9  -1   40.06    5.41   3
   0  -9   1   38.63    4.86   1
   0  -9   1   42.70    4.21   2
   1  -9   1   25.61    2.83   2
   1  -9   1   25.56    3.50   1
  -1   9  -1   30.79    4.44   3
   2  -9   1    2.89    1.40   2
  -2   9  -1    4.44    1.88   3
   2  -9   1    1.92    1.37   1
   3  -9   1   34.89    3.94   2
   3  -9   1   27.86    3.31   1
  -3   9  -1   28.69    4.36   3
   4  -9   1    3.10    1.76   1
   4  -9   1    6.33    1.95   2
  -4   9  -1    6.84    2.22   3
   5  -9   1    9.97    1.95   1
   5  -9   1    6.28    2.02   2
  -5   9  -1    6.14    2.21   3
   6  -9   1    6.02    2.26   2
   6  -9   1    7.63    2.13   1
  -7   9  -1   14.15    3.05   3
   7  -9   1   10.96    2.55   2
   8  -9   1    7.04    2.84   2
  -8   9  -1    1.13    3.27   3
 -13  -8   1    4.84    3.13   2
  13   8  -1    4.11    3.02   1
 -12  -8   1    5.28    2.67   1
 -12  -8   1    1.18    2.62   2
 -11  -8   1    8.90    2.50   2
 -11  -8   1   14.30    2.72   1
 -10  -8   1    5.88    2.16   1
 -10  -8   1    5.69    2.08   2
  -9  -8   1    3.28    1.84   2
  -9  -8   1    5.69    1.92   1
  -8  -8   1   10.19    2.38   1
  -8  -8   1    7.76    1.77   2
  -7  -8   1   47.38    5.80   1
  -7  -8   1   46.79    4.57   2
  -6  -8   1    7.07    1.78   1
  -6  -8   1    2.74    1.57   2
   6   8  -1    5.66    1.02   3
   5   8  -1   85.02    5.63   3
  -5  -8   1   79.48    8.40   1
  -4  -8   1  140.68    9.70   2
   4   8  -1  125.27    8.53   3
  -4  -8   1  129.66   11.46   1
   3   8  -1   15.32    1.99   3
  -3  -8   1   15.32    2.53   1
  -3  -8   1   17.70    1.82   2
  -2  -8   1   11.66    2.25   1
   2   8  -1   13.90    2.07   3
  -1  -8   1    4.60    0.99   2
  -1  -8   1    7.36    1.50   1
   0  -8   1   24.22    3.45   1
   0  -8   1   25.29    2.79   2
   0   8  -1   26.27    3.75   3
   1  -8   1  144.52   11.53   1
   1  -8   1  162.77   11.30   2
  -1   8  -1  128.75   12.02   3
   2  -8   1   28.87    3.88   1
   2  -8   1   24.80    2.92   2
  -2   8  -1   32.11    4.57   3
   3  -8   1  125.19   10.62   1
  -3   8  -1  146.13   13.63   3
   3  -8   1  137.29   11.20   2
   4  -8   1   61.88    6.24   2
   4  -8   1   57.23    5.65   1
  -4   8  -1   52.75    6.81   3
  -5   8  -1    4.59    2.03   3
   5  -8   1    7.92    1.65   1
   5  -8   1    5.03    1.89   2
   6  -8   1   10.92    1.93   1
  -6   8  -1   13.19    2.60   3
   6  -8   1    8.81    2.28   2
   7  -8   1    2.68    2.43   2
  -7   8  -1    0.20    2.48   3
   7  -8   1    0.15    2.14   1
  -8   8  -1    4.45    2.91   3
   8  -8   1    0.39    2.60   2
  -9   8  -1   14.86    3.75   3
 -13  -7   1   51.41    5.19   2
  13   7  -1   49.97    4.81   1
  12   7  -1   -2.28    2.43   1
 -12  -7   1    1.23    2.43   2
 -11  -7   1   19.48    2.67   1
 -11  -7   1   12.83    2.47   2
 -10  -7   1    3.01    2.11   1
 -10  -7   1    3.38    2.04   2
  -9  -7   1   21.15    2.50   2
  -9  -7   1   20.63    3.05   1
  -8  -7   1   14.88    2.44   1
  -8  -7   1   13.88    2.04   2
  -7  -7   1    2.33    1.41   2
  -7  -7   1    9.11    1.62   1
  -6  -7   1  158.33   11.55   2
  -6  -7   1  145.04   12.81   1
   6   7  -1  159.13    8.84   3
   5   7  -1  237.53   11.94   3
  -5  -7   1  175.70   13.12   2
  -5  -7   1  215.98   16.19   1
  -4  -7   1 1468.84   73.74   1
   4   7  -1 1449.47   68.64   3
  -3  -7   1   12.51    1.71   2
  -3  -7   1   19.56    3.07   1
   3   7  -1   20.85    2.32   3
   2   7  -1    8.23    1.33   3
  -2  -7   1    6.99    1.63   1
  -1  -7   1    6.86    0.93   2
  -1  -7   1    6.68    1.45   1
   1   7  -1    4.47    1.18   3
   0   7  -1    2.48    1.22   3
   0  -7   1    2.57    0.92   2
   0  -7   1    1.25    0.98   1
  -1   7  -1   14.49    2.23   3
   1  -7   1   14.46    1.89   2
   1  -7   1   11.92    2.02   1
   2  -7   1   81.02    7.16   2
   2  -7   1   70.85    6.75   1
  -2   7  -1   70.67    7.93   3
   3  -7   1   11.49    1.86   2
   3  -7   1   10.44    1.94   1
  -3   7  -1   11.44    2.61   3
   4  -7   1   78.76    8.08   2
  -4   7  -1   88.46    9.86   3
   4  -7   1   88.38    7.67   1
  -5   7  -1    5.73    2.00   3
   5  -7   1    5.09    1.88   2
   5  -7   1    5.71    1.54   1
   6  -7   1   11.09    1.98   1
  -6   7  -1   10.58    2.22   3
   6  -7   1    9.72    2.00   2
   7  -7   1    4.46    2.14   2
  -7   7  -1    7.74    2.39   3
  -8   7  -1   16.75    2.99   3
   8  -7   1    9.50    2.53   2
   8  -7   1   14.45    2.29   1
   9  -7   1    0.30    2.71   2
  -9   7  -1    6.65    3.23   3
  13   6  -1    2.82    2.79   1
 -13  -6   1    0.62    2.92   2
  12   6  -1    7.23    2.52   1
 -12  -6   1    1.15    2.46   2
  11   6  -1    1.30    2.21   1
 -11  -6   1    5.28    2.12   2
 -10  -6   1    5.02    1.96   2
  -9  -6   1    1.09    1.86   1
  -9  -6   1    3.15    1.72   2
  -8  -6   1   28.40    3.70   2
  -8  -6   1   21.78    2.98   1
  -7  -6   1   31.80    3.64   2
   7   6  -1   29.26    2.27   3
  -7  -6   1   29.51    3.95   1
  -6  -6   1    1.13    1.34   1
   6   6  -1    2.50    0.78   3
  -6  -6   1    4.04    1.21   2
  -5  -6   1  218.30   14.11   2
   5   6  -1  211.55   11.43   3
  -5  -6   1  219.65   16.03   1
  -4  -6   1  665.00   36.12   2
   4   6  -1  753.27   34.61   3
  -4  -6   1  714.29   39.05   1
   3   6  -1   55.40    4.24   3
  -3  -6   1   59.77    6.09   1
  -2  -6   1  403.98   23.71   1
   2   6  -1  410.35   21.86   3
  -1  -6   1    6.60    0.91   2
   1   6  -1    7.32    1.19   3
  -1  -6   1    8.46    1.46   1
   0  -6   1    7.83    1.44   1
   0   6  -1    6.44    1.38   3
   1  -6   1   32.83    3.38   2
  -1   6  -1   32.86    4.26   3
   1  -6   1   24.83    3.25   1
  -2   6  -1  153.81   12.58   3
   2  -6   1  130.90   10.18   1
   2  -6   1  166.11   11.37   2
   3  -6   1   39.54    4.20   1
   3  -6   1   47.76    4.94   2
  -3   6  -1   36.82    5.24   3
   4  -6   1   46.66    5.05   2
   4  -6   1   51.07    5.29   1
  -4   6  -1   53.16    6.69   3
  -5   6  -1    3.08    1.95   3
   5  -6   1    3.78    1.63   2
  -6   6  -1    4.98    1.83   3
   6  -6   1    6.84    1.42   1
   6  -6   1    5.53    1.70   2
  -7   6  -1    5.86    2.14   3
   7  -6   1    7.42    1.58   1
   7  -6   1    6.34    1.87   2
  -8   6  -1   11.34    2.63   3
   8  -6   1   11.37    2.30   2
   8  -6   1   12.34    1.86   1
   9  -6   1    4.43    2.38   2
  -9   6  -1    1.44    2.93   3
   9  -6   1   -0.56    2.08   1
  10  -6   1   -2.26    2.76   2
 -10   6  -1    2.60    3.86   3
  13   5  -1    5.40    3.08   1
 -13  -5   1   -0.54    2.83   2
  12   5  -1   12.56    2.65   1
  11   5  -1   25.17    3.20   1
 -11  -5   1   20.93    3.10   2
  10   5  -1    5.95    2.00   1
 -10  -5   1    4.01    1.86   2
  -9  -5   1   34.27    4.35   2
  -9  -5   1   32.61    4.10   1
  -8  -5   1    0.02    1.37   3
  -8  -5   1    2.42    1.66   1
  -8  -5   1    2.78    1.54   2
  -7  -5   1    7.35    1.44   2
   7   5  -1    6.89    1.10   3
  -6  -5   1   41.91    4.57   2
  -6  -5   1   40.42    4.44   1
   6   5  -1   43.15    3.22   3
   5   5  -1  326.91   16.93   3
  -5  -5   1  321.50   21.26   1
  -5  -5   1  357.09   20.13   2
  -4  -5   1   10.20    1.61   2
   4   5  -1   12.54    1.08   3
  -4  -5   1   12.72    2.26   1
   3   5  -1   14.33    1.28   3
  -3  -5   1   13.30    2.03   1
  -3  -5   1   12.95    1.62   2
  -2  -5   1  138.04   10.05   1
   2   5  -1  141.13    8.56   3
  -1  -5   1    5.53    0.76   2
   1   5  -1    4.01    0.85   3
  -1  -5   1    6.86    1.04   1
   0  -5   1   40.78    3.70   2
   0   5  -1   41.11    4.15   3
   0  -5   1   37.24    3.74   1
   1  -5   1   21.11    2.37   2
  -1   5  -1   24.48    3.23   3
   1  -5   1   22.61    2.65   1
  -2   5  -1   12.50    2.17   3
   2  -5   1   11.38    1.52   1
   2  -5   1   11.72    1.80   2
   3  -5   1   68.83    6.06   1
   3  -5   1   65.25    6.39   2
  -3   5  -1   70.86    7.59   3
  -4   5  -1    1.31    1.30   3
   4  -5   1    4.14    1.10   1
   4  -5   1    6.57    1.19   2
   5  -5   1  117.47    9.48   1
  -5   5  -1  116.73   11.28   3
   5  -5   1  128.09   11.13   2
   6  -5   1    4.73    1.41   1
  -6   5  -1    1.81    1.78   3
   6  -5   1    5.76    1.60   2
   7  -5   1   41.42    4.90   2
   7  -5   1   42.30    4.37   1
  -7   5  -1   45.25    6.06   3
   8  -5   1    4.29    1.85   2
  -8   5  -1   -0.03    2.26   3
   8  -5   1    4.06    1.67   1
  -9   5  -1    6.64    2.70   3
   9  -5   1    4.79    1.96   1
   9  -5   1    6.93    2.09   2
 -10   5  -1    4.85    3.42   3
  10  -5   1    4.05    2.38   2
  13   4  -1    4.92    2.77   1
 -13  -4   1    0.27    3.11   2
 -12  -4   1   10.91    2.74   2
  12   4  -1   11.49    2.53   1
  11   4  -1   78.47    7.44   1
 -11  -4   1   66.25    7.75   2
 -10  -4   1    7.93    1.80   2
  10   4  -1    9.44    2.06   1
   9   4  -1   29.91    4.18   1
  -9  -4   1   33.85    4.51   2
  -8  -4   1   25.31    3.51   1
  -8  -4   1   23.54    3.13   2
  -7  -4   1    8.89    1.73   1
  -7  -4   1   11.91    1.86   2
  -6  -4   1   19.80    1.95   3
  -5  -4   1  116.06    9.66   1
   5   4  -1  105.34    6.65   3
  -5  -4   1  116.68    8.94   2
  -4  -4   1  444.45   24.39   2
  -4  -4   1  457.62   26.03   1
   4   4  -1  454.33   22.11   3
   3   4  -1  319.93   16.34   3
  -3  -4   1  354.21   18.44   2
  -3  -4   1  330.96   19.61   1
  -2  -4   1 2231.17  104.22   1
   2   4  -1 2194.74  102.60   3
  -2  -4   1 2265.00  102.11   2
   1   4  -1   15.14    1.60   3
  -1  -4   1   14.26    1.91   1
  -1  -4   1   12.33    1.44   2
   0  -4   1   81.74    5.96   1
   0  -4   1   81.97    5.85   2
   0   4  -1   75.99    6.09   3
  -1   4  -1   76.64    6.45   3
   1  -4   1   71.24    5.43   1
   1  -4   1   66.87    5.51   2
   2  -4   1    6.38    0.86   2
   2  -4   1    4.32    0.84   1
  -2   4  -1    4.78    1.10   3
   3  -4   1   33.61    3.70   2
   3  -4   1   32.19    3.47   1
  -3   4  -1   33.17    4.56   3
  -4   4  -1   15.24    2.25   3
   4  -4   1   20.23    2.28   2
   4  -4   1   17.48    2.26   1
  -5   4  -1    3.56    1.38   3
   5  -4   1    4.93    1.27   2
   6  -4   1   77.91    7.60   2
   6  -4   1   78.32    7.10   1
  -6   4  -1   72.45    8.37   3
  -7   4  -1   27.82    4.36   3
   7  -4   1   27.09    3.21   1
   7  -4   1   35.04    3.82   2
   8  -4   1   14.84    1.87   2
  -8   4  -1   11.84    2.23   3
   9  -4   1   29.45    3.13   1
  -9   4  -1   27.07    3.65   3
   9  -4   1   33.74    3.49   2
 -10   4  -1    0.96    3.21   3
  10  -4   1   -0.89    2.01   1
  11  -4   1    3.61    2.51   2
 -11   4  -1   -2.58    3.74   3
  13   3  -1    6.71    2.67   1
 -13  -3   1    7.27    3.59   2
 -12  -3   1   17.46    2.88   2
  11   3  -1   10.36    2.23   1
 -11  -3   1    6.12    2.26   2
  10   3  -1    9.68    2.04   1
 -10  -3   1    6.26    1.77   2
   9   3  -1    6.84    1.76   1
  -9  -3   1    7.05    2.79   2
  -8  -3   1   48.35    5.91   2
   8   3  -1   36.69    4.87   1
  -8  -3   1   37.43    3.96   3
  -7  -3   1   10.13    1.42   3
  -7  -3   1   12.10    1.86   2
  -6  -3   1   77.94    6.19   3
  -6  -3   1   80.41    7.40   2
  -6  -3   1   75.03    7.18   1
  -5  -3   1   46.54    4.59   2
  -5  -3   1   44.11    4.88   1
  -5  -3   1   44.55    3.70   3
  -4  -3   1   27.17    3.50   1
  -4  -3   1   30.28    3.14   2
  -4  -3   1   27.57    2.24   3
  -3  -3   1   23.32    2.85   1
   3   3  -1   22.27    1.53   3
  -3  -3   1   18.72    2.13   2
  -2  -3   1 4861.94  217.72   1
  -2  -3   1 4695.50  214.95   2
   2   3  -1 4778.36  220.94   3
   1   3  -1  832.64   39.03   3
  -1  -3   1  855.27   39.06   2
  -1  -3   1  776.75   39.57   1
   0  -3   1  463.04   24.52   1
   0  -3   1  527.83   24.90   2
   0   3  -1  504.62   25.24   3
  -1   3  -1   18.60    2.30   3
   1  -3   1   21.00    2.19   2
   1  -3   1   17.24    1.87   1
  -2   3  -1   81.29    7.20   3
   2  -3   1   86.37    5.87   1
   2  -3   1   80.46    6.51   2
   3  -3   1   93.53    6.91   1
   3  -3   1  108.37    8.46   2
  -3   3  -1   98.19    8.47   3
   4  -3   1   21.80    2.58   1
  -4   3  -1   18.03    2.74   3
   5  -3   1   45.94    4.43   1
  -5   3  -1   41.22    5.02   3
  -6   3  -1   53.66    6.48   3
   6  -3   1   57.52    5.52   1
  -6   3  -1   61.71    7.12   2
  -7   3  -1   82.58    9.49   3
  -7   3  -1   77.71    8.98   2
   7  -3   1   84.31    7.42   1
   8  -3   1    3.73    1.43   1
  -8   3  -1    3.31    2.01   3
  -9   3  -1   14.12    2.82   3
   9  -3   1   11.70    2.04   1
 -10   3  -1   10.94    3.06   3
  10  -3   1   12.43    2.20   1
  10  -3   1   10.24    2.26   2
  11  -3   1    2.60    2.34   2
 -11   3  -1    2.86    3.31   3
  11  -3   1    3.52    2.30   1
 -13  -2   1    5.06    2.96   2
  13   2  -1    0.73    2.65   1
  12   2  -1    4.98    2.50   1
 -12  -2   1    1.61    2.73   2
 -11  -2   1   17.55    2.91   2
  11   2  -1   20.10    2.52   1
 -10  -2   1   16.84    2.65   2
  10   2  -1   20.06    2.69   1
   9   2  -1    8.87    1.92   1
  -9  -2   1    5.29    1.61   2
   8   2  -1   17.53    2.77   1
  -8  -2   1   15.89    2.01   3
  -8  -2   1   14.98    2.13   2
   7   2  -1   65.67    7.26   1
  -7  -2   1   72.47    7.30   2
  -7  -2   1   77.49    6.67   3
  -6  -2   1   54.23    5.69   2
  -6  -2   1   54.46    5.23   3
   6   2  -1   56.08    6.32   1
  -5  -2   1    2.34    0.89   3
  -5  -2   1    3.28    0.94   2
  -5  -2   1    4.53    0.96   1
  -4  -2   1    1.60    0.83   1
  -4  -2   1    3.42    0.71   3
  -3  -2   1    4.99    0.80   2
  -3  -2   1    4.35    0.53   3
  -3  -2   1    5.42    1.08   1
  -2  -2   1   21.38    2.46   1
  -2  -2   1   19.90    2.15   2
  -1  -2   1   90.93    5.52   2
  -1  -2   1   90.03    6.01   1
   0  -2   1 1126.38   51.81   1
   0   2  -1 1134.84   52.42   3
   0  -2   1 1071.00   51.36   2
   1  -2   1  850.34   45.23   2
  -1   2  -1 1063.47   47.14   3
   1  -2   1  978.76   45.10   1
   2  -2   1 1268.23   63.90   2
  -2   2  -1 1489.85   66.01   3
   2  -2   1 1310.89   62.82   1
  -3   2  -1   71.88    6.52   3
   3  -2   1   70.85    5.19   1
  -3   2  -1   69.15    6.22   2
   4  -2   1   13.87    1.76   1
  -4   2  -1   12.62    2.19   3
  -4   2  -1   14.04    2.51   2
  -5   2  -1   18.96    2.87   2
  -5   2  -1   12.64    2.22   3
   5  -2   1   16.10    1.97   1
  -6   2  -1    9.68    2.31   2
  -6   2  -1    7.34    1.61   3
   7  -2   1   80.74    7.31   1
  -7   2  -1   77.91    8.91   2
  -7   2  -1   75.96    8.71   3
  -8   2  -1   32.30    4.47   2
  -8   2  -1   50.94    6.35   3
   8  -2   1   39.91    4.37   1
  -9   2  -1   82.70    9.07   2
  -9   2  -1   93.97    9.91   3
   9  -2   1   80.99    7.60   1
 -10   2  -1   36.52    4.70   3
  10  -2   1   36.73    3.50   1
 -10   2  -1   27.95    4.79   2
 -11   2  -1    1.59    3.05   3
  11  -2   1    4.09    2.11   1
 -12   2  -1   -1.62    3.97   3
  12  -2   1    4.33    2.63   2
  13   1  -1    0.59    2.93   1
 -13  -1   1   -0.40    2.78   2
  12   1  -1    4.48    2.52   1
 -12  -1   1    3.39    2.53   2
  11   1  -1    8.53    2.08   1
 -11  -1   1    7.48    2.44   2
 -10  -1   1   22.86    3.50   2
 -10  -1   1   22.38    3.55   3
  10   1  -1   27.49    3.40   1
  -9  -1   1   14.03    2.41   2
  -9  -1   1   19.55    2.69   3
   9   1  -1   22.55    2.67   1
   8   1  -1   49.71    5.87   1
  -8  -1   1   45.49    5.64   2
  -8  -1   1   47.37    5.06   3
  -7  -1   1    4.08    1.54   3
   7   1  -1    4.57    1.55   1
  -6  -1   1   28.05    3.14   3
  -6  -1   1   24.36    3.11   2
   6   1  -1   29.68    3.96   1
   5   1  -1    2.46    1.09   1
  -4  -1   1   72.27    6.40   2
  -4  -1   1   56.83    5.07   3
   4   1  -1   71.55    6.38   1
  -3  -1   1    3.73    0.73   2
  -3  -1   1    4.89    0.88   1
  -2  -1   1  567.40   25.64   2
  -2  -1   1  474.08   25.29   1
  -2  -1   1  476.47   24.45   3
  -1  -1   1   41.88    3.06   1
  -1  -1   1   34.54    2.70   2
   0   1  -1  415.94   20.22   3
   0  -1   1  396.74   19.60   2
   0  -1   1  412.76   19.98   1
   1  -1   1  310.02   14.90   2
  -1   1  -1  295.97   15.31   3
   1  -1   1  256.27   13.83   1
  -2   1  -1  355.01   19.84   3
   2  -1   1  366.33   18.30   1
  -2   1  -1  382.34   19.66   2
   3  -1   1  113.69    7.50   1
  -3   1  -1  118.87    8.83   2
  -3   1  -1  134.71    9.24   3
   4  -1   1  105.08    7.42   1
  -4   1  -1  102.68    8.62   3
  -4   1  -1  112.89    8.95   2
  -5   1  -1    2.34    0.98   2
  -5   1  -1    3.15    1.03   3
   5  -1   1    3.99    0.88   1
  -6   1  -1   65.98    6.58   2
   6  -1   1   55.47    5.34   1
  -6   1  -1   50.14    6.08   3
  -7   1  -1    7.38    1.49   2
  -7   1  -1    7.02    1.66   3
   7  -1   1    9.50    1.52   1
   8  -1   1   33.68    3.91   1
  -8   1  -1   39.18    5.02   3
  -8   1  -1   28.23    3.81   2
  -9   1  -1   99.04   10.51   2
   9  -1   1  104.98    8.93   1
  -9   1  -1  106.36   10.73   3
  10  -1   1   19.36    2.61   1
 -10   1  -1   17.23    2.70   2
 -10   1  -1   20.49    3.19   3
 -11   1  -1    4.56    3.08   3
 -11   1  -1   10.47    2.28   2
  11  -1   1   11.52    2.26   1
  12  -1   1    4.13    2.33   1
 -12   1  -1    2.32    3.73   3
  12   0  -1    0.44    2.67   1
 -12   0   1    0.57    2.48   2
  11   0  -1    4.03    2.08   1
 -11   0   1    7.77    2.35   2
 -11   0   1    0.67    3.14   3
  10   0  -1   22.53    2.52   1
 -10   0   1   19.53    3.33   2
 -10   0   1   16.64    2.94   3
   9   0  -1   24.49    2.92   1
  -9   0   1   18.21    2.93   3
  -9   0   1   25.47    3.11   2
   8   0  -1   18.88    2.50   1
  -8   0   1   15.54    2.71   3
  -8   0   1   15.60    2.22   2
  -7   0   1   41.93    4.97   3
   7   0  -1   33.91    4.34   1
  -7   0   1   37.94    4.75   2
  -6   0   1  192.91   14.23   3
   6   0  -1  180.89   13.55   1
  -6   0   1  201.49   14.81   2
  -5   0   1   30.76    3.59   3
   5   0  -1   25.94    3.48   1
  -5   0   1   28.73    3.43   2
  -4   0   1   59.76    5.49   3
  -4   0   1   62.31    6.00   2
   4   0  -1   61.24    5.67   1
  -3   0   1    4.20    0.86   2
  -3   0   1    2.23    0.59   3
   3   0  -1    1.10    0.69   1
   2   0  -1  558.51   28.36   1
  -2   0   1  583.93   28.76   2
  -1   0   1   22.49    1.98   2
   1   0  -1   18.93    1.84   1
   1   0   1   48.07    2.79   1
  -1   0  -1   47.50    3.38   3
  -1   0  -1   45.20    2.75   1
   1   0   1   46.60    3.15   2
   2   0   1  273.63   14.38   1
  -2   0  -1  304.94   15.32   2
  -2   0  -1  260.82   15.10   3
   3   0   1    4.71    0.71   1
  -3   0  -1    3.07    0.63   2
  -4   0  -1    6.19    1.04   3
   4   0   1    8.58    1.10   1
  -4   0  -1    8.14    1.43   2
  -5   0  -1    8.66    1.17   2
  -5   0  -1    8.15    1.25   3
   5   0   1    8.87    1.25   1
   6   0   1    3.54    1.13   1
  -6   0  -1    4.70    1.09   2
  -6   0  -1    4.03    1.23   3
  -7   0  -1   89.79    8.82   2
  -7   0  -1   88.32    8.78   3
   7   0   1   77.71    7.28   1
   8   0   1   19.48    2.45   1
  -8   0  -1   21.38    3.26   3
  -8   0  -1   17.99    2.55   2
   9   0   1   51.32    5.13   1
  -9   0  -1   44.93    5.76   2
  -9   0  -1   51.82    6.00   3
 -10   0  -1   12.82    2.32   2
  10   0   1   15.59    2.04   1
 -11   0  -1    8.56    2.16   2
  11   0   1    7.06    2.14   1
 -11   0  -1    4.67    3.05   3
 -12   0  -1   -0.35    3.50   3
 -12   0  -1    1.29    2.56   2
  12   0   1    3.76    2.45   1
  13   0   1    4.71    3.08   1
 -13   0  -1    2.57    3.02   2
 -12   1   1   10.07    2.73   2
  12  -1  -1    8.11    2.45   1
 -11   1   1    0.99    3.10   3
 -11   1   1    3.77    2.34   2
  11  -1  -1    4.99    2.35   1
  10  -1  -1    8.73    1.97   1
 -10   1   1    7.40    2.09   2
 -10   1   1    7.57    2.82   3
   9  -1  -1  103.39    9.38   1
  -9   1   1   99.14   10.74   2
  -9   1   1  111.05   10.46   3
  -8   1   1   76.44    9.15   2
  -8   1   1   90.08    9.10   3
   8  -1  -1   90.31    8.47   1
  -7   1   1    3.92    1.66   2
  -7   1   1    5.65    1.65   3
   7  -1  -1    7.48    1.48   1
   6  -1  -1  141.64   11.14   1
  -6   1   1  141.79   12.60   2
  -6   1   1  136.01   11.52   3
  -5   1   1    7.38    1.16   3
  -5   1   1    5.77    1.36   2
   4  -1  -1  178.41   11.92   1
  -4   1   1  175.44   12.33   3
  -4   1   1  179.65   13.04   2
  -3   1   1   12.63    1.98   2
  -3   1   1   14.51    1.86   3
   3  -1  -1   14.33    1.82   1
  -2   1   1   29.44    2.95   3
  -2   1   1   29.63    3.17   2
   2  -1  -1   29.58    2.82   1
   1  -1  -1   44.67    3.28   1
  -1   1   1   42.77    3.34   3
  -1   1   1   39.09    3.32   2
   0  -1  -1   95.63    5.13   1
   0   1   1   86.11    4.97   2
   0   1   1   85.50    5.14   3
   0  -1  -1   82.09    4.88   2
  -1  -1  -1   55.31    3.23   2
  -1  -1  -1   54.13    3.43   1
   1   1   1   56.75    3.61   3
  -2  -1  -1  820.49   39.60   1
  -2  -1  -1  880.19   39.60   2
  -2  -1  -1  796.67   39.92   3
  -3  -1  -1   87.27    6.24   1
  -3  -1  -1   85.94    6.42   3
  -3  -1  -1   92.31    6.57   2
  -4  -1  -1   23.99    2.68   1
  -4  -1  -1   22.33    2.78   3
  -4  -1  -1   26.69    3.10   2
  -5  -1  -1   40.67    4.47   2
   5   1   1   37.23    4.17   1
  -5  -1  -1   40.67    4.31   3
   6   1   1   42.22    4.73   1
  -6  -1  -1   45.88    4.92   2
  -6  -1  -1   44.83    4.88   3
  -7  -1  -1    4.68    1.43   3
  -7  -1  -1    7.04    1.20   2
   7   1   1    2.09    1.31   1
   8   1   1   13.60    2.26   1
  -8  -1  -1   13.71    2.42   2
  -8  -1  -1   14.48    2.23   3
   9   1   1   14.77    1.98   1
  -9  -1  -1   18.23    2.47   3
  -9  -1  -1   11.94    2.31   2
 -10  -1  -1   25.01    3.24   2
  10   1   1   28.17    3.25   1
 -10  -1  -1   27.58    3.57   3
  11   1   1   25.99    2.81   1
 -11  -1  -1   20.03    2.88   2
 -11  -1  -1   15.79    3.19   3
  12   1   1   16.98    2.39   1
 -12  -1  -1   11.52    2.36   2
  13   1   1    4.32    2.76   1
 -13  -1  -1    3.42    2.92   2
 -12   2   1    1.05    2.97   2
  12  -2  -1    0.84    2.57   1
 -12   2   1   -0.09    4.14   3
 -11   2   1    0.54    2.47   2
  11  -2  -1    3.66    2.29   1
 -11   2   1   -1.26    3.56   3
 -10   2   1   15.52    3.28   3
  10  -2  -1   15.31    2.23   1
 -10   2   1   15.57    2.39   2
   9  -2  -1   18.95    2.37   1
  -9   2   1   21.02    3.86   3
  -9   2   1   18.28    3.38   2
  -8   2   1   24.07    3.93   2
   8  -2  -1   28.63    3.64   1
  -8   2   1   31.38    4.44   3
  -7   2   1    8.85    1.70   3
   7  -2  -1    7.53    1.66   1
  -7   2   1    5.85    1.75   2
  -6   2   1   52.11    5.88   3
   6  -2  -1   50.64    5.42   1
  -6   2   1   56.11    6.87   2
   5  -2  -1   22.11    3.11   1
  -5   2   1   21.76    3.43   2
  -5   2   1   19.85    3.09   3
   4  -2  -1   20.69    2.67   1
  -4   2   1   21.70    3.03   2
  -4   2   1   22.48    2.91   3
   3  -2  -1    2.72    0.70   1
  -3   2   1    1.51    0.95   2
  -3   2   1    2.66    0.78   3
  -2   2   1    6.12    1.03   3
   2  -2  -1    7.82    1.05   1
  -2   2   1    6.58    1.11   2
  -1   2   1  103.04    7.19   2
   1  -2  -1  124.02    7.28   1
  -1   2   1  114.28    7.51   3
   0   2   1  134.95    7.73   3
   0   2   1  123.00    7.07   2
   0  -2  -1  131.89    7.50   1
  -1  -2  -1  513.03   26.12   1
   1   2   1  568.88   26.27   3
   2   2   1   80.52    5.42   3
  -2  -2  -1   89.76    5.26   2
  -2  -2  -1   91.02    6.07   1
  -3  -2  -1   46.17    3.79   2
  -3  -2  -1   41.42    3.92   1
  -4  -2  -1   46.58    4.39   1
  -4  -2  -1   50.86    4.52   2
  -4  -2  -1   37.55    3.91   3
  -5  -2  -1  164.48   11.17   2
  -5  -2  -1  139.73   10.41   3
  -5  -2  -1  149.17   10.62   1
  -6  -2  -1   11.09    1.55   2
  -6  -2  -1   10.21    1.57   3
  -6  -2  -1   13.01    1.57   1
  -7  -2  -1   15.15    2.13   2
   7   2   1   15.09    2.45   1
  -7  -2  -1   15.05    2.03   3
   8   2   1    7.99    1.70   1
  -8  -2  -1    3.47    1.48   2
  -8  -2  -1    6.40    1.56   3
  -9  -2  -1   28.28    3.92   3
   9   2   1   33.45    3.98   1
 -10  -2  -1   42.88    5.70   2
 -10  -2  -1   40.90    5.07   3
  10   2   1   48.54    5.09   1
  11   2   1  119.59    9.87   1
 -11  -2  -1  114.22   11.66   2
 -11  -2  -1  108.17   10.15   3
 -12  -2  -1    2.07    2.23   2
  12   2   1    2.27    2.32   1
  13   2   1    6.61    2.68   1
 -13  -2  -1    6.37    2.75   2
 -11   3   1    1.93    2.80   2
  11  -3  -1    1.23    2.31   1
 -11   3   1    0.16    3.90   3
 -10   3   1    0.98    2.89   3
  10  -3  -1    1.55    1.82   1
  -9   3   1    1.13    2.37   3
  -9   3   1    1.74    2.00   2
   8  -3  -1   31.71    3.78   1
  -8   3   1   34.19    4.94   3
  -8   3   1   22.44    4.01   2
  -7   3   1   77.95    8.69   2
   7  -3  -1   83.51    7.81   1
  -7   3   1   64.87    8.21   3
  -6   3   1   18.79    3.40   3
  -6   3   1   18.04    2.85   2
   6  -3  -1   16.98    2.48   1
  -5   3   1   89.49    8.90   3
  -5   3   1   86.73    9.11   2
   5  -3  -1   99.36    8.25   1
  -4   3   1  126.88   10.75   3
   4  -3  -1  138.82   10.17   1
  -4   3   1  146.77   11.83   2
  -3   3   1   78.57    7.60   2
   3  -3  -1   98.65    7.42   1
  -3   3   1   89.77    7.74   3
   2  -3  -1   58.59    5.07   1
  -2   3   1   67.86    5.87   2
  -2   3   1   60.39    5.64   3
  -1   3   1   70.74    5.58   3
   1  -3  -1   68.39    5.00   1
  -1   3   1   50.57    4.61   2
   0  -3  -1    3.04    0.56   1
   0   3   1    3.01    0.67   3
   0  -3  -1    3.20    0.46   2
  -1  -3  -1    2.01    0.54   1
  -2  -3  -1  902.96   42.81   2
   2   3   1  979.03   43.93   3
  -2  -3  -1  880.33   44.31   1
   3   3   1  749.48   37.37   3
  -3  -3  -1  781.61   37.10   2
  -3  -3  -1  787.94   38.78   1
  -4  -3  -1  206.92   11.90   2
  -4  -3  -1  158.87   10.90   3
  -4  -3  -1  192.92   12.40   1
  -5  -3  -1    3.66    1.04   2
  -5  -3  -1    2.84    0.77   3
  -6  -3  -1   67.44    6.25   2
  -6  -3  -1   63.56    6.23   1
  -7  -3  -1   19.24    2.54   2
  -7  -3  -1   24.84    2.91   1
  -8  -3  -1    9.32    1.71   3
  -8  -3  -1    9.65    1.80   2
  -9  -3  -1   38.09    5.01   2
  -9  -3  -1   37.37    4.22   3
   9   3   1   32.91    4.53   1
  10   3   1   20.34    2.41   1
 -10  -3  -1   12.43    2.19   3
 -10  -3  -1   15.64    2.39   2
  11   3   1   19.88    2.42   1
 -11  -3  -1   15.01    2.45   2
 -12  -3  -1    5.04    2.32   2
 -13  -3  -1   -1.38    2.60   2
  13   3   1   -1.40    2.67   1
 -11   4   1    0.47    4.12   3
  11  -4  -1    0.53    2.49   1
  11  -4  -1    6.18    2.75   2
  10  -4  -1   23.72    2.49   1
 -10   4   1   16.99    3.52   3
  -9   4   1   16.57    3.02   2
   9  -4  -1   18.84    2.10   1
  -9   4   1   10.82    2.88   3
  -8   4   1   12.80    2.71   3
  -8   4   1   11.14    2.32   2
   8  -4  -1   11.71    1.94   1
  -7   4   1    3.92    1.98   2
   7  -4  -1    2.61    1.38   1
  -7   4   1    4.03    1.99   3
   6  -4  -1  115.04    9.96   1
  -6   4   1  119.71   11.93   3
  -6   4   1  116.85   11.74   2
   5  -4  -1   16.52    2.47   1
  -5   4   1   14.06    2.17   3
  -5   4   1   17.74    3.04   2
  -4   4   1  134.20   11.68   2
  -4   4   1  146.88   12.09   3
   4  -4  -1  157.86   11.20   1
  -3   4   1    2.99    0.99   3
  -3   4   1    1.48    1.11   2
   3  -4  -1    2.64    0.89   1
  -2   4   1   87.40    7.51   3
   2  -4  -1   76.91    6.52   1
  -2   4   1   92.22    7.38   2
   1  -4  -1   13.92    1.93   1
   1  -4  -1   15.09    1.72   2
  -1   4   1   12.27    2.03   3
   0  -4  -1    2.64    0.57   1
   0   4   1    2.61    0.64   3
  -1  -4  -1  163.02    8.52   2
   1   4   1  154.54    9.60   3
  -1  -4  -1  149.54    9.78   1
  -2  -4  -1  147.54   10.24   1
  -2  -4  -1  163.03    8.47   2
   2   4   1  164.58    9.34   3
  -3  -4  -1    4.34    0.89   1
  -3  -4  -1    4.03    0.59   2
   3   4   1    5.43    0.70   3
  -4  -4  -1    7.63    1.12   1
   4   4   1    6.62    0.90   3
  -4  -4  -1    4.94    0.78   2
  -5  -4  -1   72.42    6.72   1
  -5  -4  -1   76.92    6.25   2
   5   4   1   71.95    5.54   3
  -6  -4  -1   43.29    4.62   2
  -6  -4  -1   49.62    5.39   1
  -6  -4  -1   48.93    4.36   3
  -7  -4  -1  141.06   11.64   1
  -7  -4  -1  143.52   10.50   3
  -7  -4  -1  146.28   11.46   2
  -8  -4  -1    7.89    1.42   2
  -8  -4  -1    4.10    1.35   3
  -8  -4  -1    6.42    1.70   1
  -9  -4  -1    3.76    1.66   1
  -9  -4  -1    0.35    1.45   2
  -9  -4  -1    0.38    1.63   3
  10   4   1   10.13    1.98   1
 -10  -4  -1    7.08    1.77   2
 -11  -4  -1   11.19    2.09   2
  11   4   1    8.07    2.08   1
 -12  -4  -1    2.13    2.37   2
  12   4   1    4.31    2.31   1
 -13  -4  -1    0.12    2.62   2
  13   4   1    1.80    2.77   1
 -14  -4  -1   -1.37    3.03   2
  14   4   1   -2.01    3.05   1
 -10   5   1    0.39    3.58   3
  10  -5  -1    0.27    2.37   1
  10  -5  -1    3.76    2.49   2
  -9   5   1    3.82    2.95   3
   9  -5  -1    4.40    2.02   1
   9  -5  -1    6.34    2.40   2
   8  -5  -1   13.13    1.99   1
  -8   5   1   12.19    2.53   3
   7  -5  -1   20.89    2.78   1
  -7   5   1   26.80    3.81   3
  -6   5   1  111.21   10.93   2
   6  -5  -1  104.82    9.42   1
  -6   5   1   92.85   10.43   3
  -5   5   1    9.48    2.03   3
  -5   5   1   13.28    2.54   2
   5  -5  -1    8.88    1.66   1
   4  -5  -1   -1.44    1.11   1
  -4   5   1    2.44    1.32   3
  -3   5   1  101.71    9.25   3
   3  -5  -1  111.93    8.76   1
   2  -5  -1    1.37    0.86   1
  -2   5   1    3.51    1.14   3
   2  -5  -1    3.44    1.04   2
   1  -5  -1    3.65    0.93   1
  -1   5   1    3.44    1.01   3
   1  -5  -1    3.61    0.85   2
   0   5   1  176.25   11.90   3
   0  -5  -1  180.58   11.74   1
  -1  -5  -1    2.65    0.52   2
   1   5   1    2.66    0.76   3
  -1  -5  -1    2.47    0.67   1
  -2  -5  -1   24.04    3.08   1
  -2  -5  -1   25.65    2.06   2
   2   5   1   24.67    2.59   3
   3   5   1   64.72    4.75   3
  -3  -5  -1   60.35    4.18   2
  -3  -5  -1   60.22    5.77   1
  -4  -5  -1  139.60   10.35   1
   4   5   1  130.94    8.26   3
  -4  -5  -1  129.25    8.25   2
   5   5   1   90.44    6.21   3
  -5  -5  -1   81.87    6.49   2
  -5  -5  -1   77.70    7.28   1
  -6  -5  -1   50.06    5.35   1
   6   5   1   50.36    4.32   3
  -6  -5  -1   52.45    4.99   2
   7   5   1    2.97    1.12   3
  -7  -5  -1    3.76    1.19   2
  -7  -5  -1    2.99    1.34   1
  -8  -5  -1   24.41    2.57   3
  -8  -5  -1   25.92    3.56   1
  -8  -5  -1   28.35    3.44   2
  -9  -5  -1    7.02    1.90   1
  -9  -5  -1    0.53    1.61   3
  -9  -5  -1    3.71    1.45   2
 -10  -5  -1   10.72    2.48   1
 -11  -5  -1   38.47    5.03   2
  11   5   1   42.18    4.63   1
 -12  -5  -1   37.71    4.57   2
  12   5   1   33.56    3.60   1
  13   5   1   31.88    3.32   1
 -13  -5  -1   36.75    4.43   2
  14   5   1    1.67    3.31   1
  10  -6  -1   23.03    2.79   1
  10  -6  -1   22.57    3.08   2
 -10   6   1   19.74    4.02   3
   9  -6  -1    9.02    2.49   2
   9  -6  -1    9.82    2.25   1
  -9   6   1    8.86    3.09   3
  -8   6   1    1.49    2.45   3
   8  -6  -1    5.55    1.83   1
   8  -6  -1    4.44    2.14   2
   7  -6  -1    5.59    1.60   1
  -7   6   1    3.21    2.18   3
   7  -6  -1    3.66    2.02   2
   6  -6  -1   10.19    1.94   2
  -6   6   1    7.39    2.01   3
   6  -6  -1   10.68    1.67   1
  -5   6   1   90.81    9.68   3
   5  -6  -1   93.73    8.47   1
   5  -6  -1   87.93    8.81   2
   4  -6  -1  200.98   15.42   2
  -4   6   1  189.68   15.74   3
   4  -6  -1  195.38   13.85   1
   3  -6  -1   65.35    6.45   1
  -3   6   1   61.40    6.88   3
   3  -6  -1   65.18    6.50   2
   2  -6  -1   17.64    2.30   2
   2  -6  -1   15.84    2.39   1
   1  -6  -1    4.71    1.15   1
  -1   6   1    6.40    1.45   3
   0  -6  -1   10.82    1.87   1
   0  -6  -1    7.14    1.12   2
   0   6   1    8.79    1.64   3
  -1  -6  -1  120.66    9.19   1
  -1  -6  -1  123.26    7.57   2
   1   6   1  111.37    8.51   3
  -2  -6  -1  372.26   18.38   2
   2   6   1  349.52   19.69   3
  -2  -6  -1  344.28   20.90   1
  -3  -6  -1    4.91    1.37   1
  -3  -6  -1    8.25    0.88   2
   3   6   1    6.09    0.97   3
   4   6   1  158.27    9.84   3
  -4  -6  -1  154.96   11.81   1
  -4  -6  -1  163.07    9.64   2
  -5  -6  -1  747.73   36.37   2
  -5  -6  -1  698.50   39.03   1
   5   6   1  701.16   35.58   3
  -6  -6  -1    1.70    1.26   1
  -6  -6  -1    3.33    1.11   2
   6   6   1    3.44    0.97   3
   7   6   1   15.47    1.60   3
  -7  -6  -1   12.79    1.80   2
  -7  -6  -1    9.76    1.80   1
   8   6   1  113.77    8.14   3
  -8  -6  -1  118.39   11.05   1
  -8  -6  -1  122.53   10.19   2
  -9  -6  -1    8.00    1.67   2
   9   6   1    6.86    1.53   3
 -10  -6  -1    9.67    1.77   2
 -10  -6  -1    6.01    2.12   1
 -11  -6  -1    3.86    1.99   2
 -11  -6  -1    1.38    2.34   1
 -12  -6  -1    3.22    2.40   2
  12   6   1    7.97    2.50   1
 -13  -6  -1   53.03    6.00   2
  13   6   1   53.74    5.05   1
  14   6   1   18.55    3.42   1
 -14  -6  -1    4.87    3.35   2
   9  -7  -1    6.22    2.85   2
   9  -7  -1    7.72    2.40   1
  -9   7   1   16.41    3.97   3
  -8   7   1    4.33    2.82   3
   8  -7  -1    2.40    2.55   2
   8  -7  -1    2.34    1.95   1
   7  -7  -1   10.75    2.26   2
  -7   7   1    9.59    2.64   3
   7  -7  -1   10.39    1.90   1
  -6   7   1    7.04    2.19   3
   6  -7  -1    6.13    1.88   2
   5  -7  -1   17.58    2.39   2
  -5   7   1   13.53    2.53   3
   5  -7  -1   14.47    2.34   1
   4  -7  -1   26.39    3.73   2
   4  -7  -1   28.95    3.54   1
  -4   7   1   31.89    4.20   3
   3  -7  -1    5.04    1.30   2
  -3   7   1    7.47    1.79   3
   3  -7  -1    5.72    1.35   1
   2  -7  -1   15.09    2.23   1
   2  -7  -1   16.92    1.87   2
  -2   7   1   11.92    2.42   3
   1  -7  -1   10.76    1.79   1
   1  -7  -1   12.41    1.44   2
  -1   7   1    9.30    2.06   3
   0  -7  -1   31.42    4.05   1
   0   7   1   28.41    3.88   3
   0  -7  -1   27.23    2.72   2
   1   7   1   12.42    2.06   3
  -1  -7  -1   11.13    2.07   1
  -1  -7  -1   11.41    1.32   2
  -2  -7  -1   35.53    3.04   2
  -2  -7  -1   41.19    4.79   1
   2   7   1   37.25    3.88   3
  -3  -7  -1   41.59    3.36   2
   3   7   1   40.49    4.02   3
  -3  -7  -1   44.27    5.16   1
  -4  -7  -1   38.94    3.16   2
   4   7   1   39.62    3.64   3
  -4  -7  -1   38.20    4.82   1
  -5  -7  -1   19.79    2.52   1
   5   7   1   21.76    2.11   3
  -5  -7  -1   17.30    1.91   2
   6   7   1    4.32    0.97   3
  -6  -7  -1    3.82    1.35   1
  -7  -7  -1    2.65    1.28   2
   7   7   1    4.31    1.16   3
  -7  -7  -1    5.04    1.48   1
  -8  -7  -1   18.17    2.88   1
   8   7   1   19.49    2.19   3
  -9  -7  -1   22.18    2.93   2
  -9  -7  -1   19.83    2.97   1
 -10  -7  -1   14.15    2.30   1
 -10  -7  -1    9.92    1.88   2
 -11  -7  -1    7.35    2.34   1
 -11  -7  -1    5.18    1.96   2
 -12  -7  -1    6.01    2.54   1
 -12  -7  -1    2.22    2.38   2
 -13  -7  -1    0.48    2.83   2
  13   7   1    5.79    2.66   1
  14   7   1    1.85    3.35   1
  -8   8   1   10.20    3.17   3
   8  -8  -1    9.96    2.46   1
  -7   8   1    4.21    2.74   3
   7  -8  -1    7.79    2.13   1
   7  -8  -1    0.74    2.29   2
   6  -8  -1    9.26    1.96   1
   6  -8  -1    1.78    2.20   2
  -6   8   1    5.50    2.23   3
  -5   8   1   13.10    2.33   3
   5  -8  -1   13.59    2.05   1
   4  -8  -1   63.37    6.53   1
   4  -8  -1   57.15    5.91   2
  -4   8   1   70.43    8.51   3
  -3   8   1    5.25    1.67   3
   3  -8  -1    2.99    1.62   2
   3  -8  -1    5.64    1.55   1
   2  -8  -1   33.69    4.25   1
  -2   8   1   31.06    4.60   3
   2  -8  -1   32.55    3.54   2
   1  -8  -1    4.42    1.25   1
  -1   8   1    2.18    1.44   3
   0  -8  -1   11.55    1.57   2
   0  -8  -1   10.90    2.20   1
   0   8   1   11.41    2.27   3
   1   8   1    8.13    1.56   3
  -1  -8  -1    9.17    1.89   1
  -1  -8  -1   11.43    1.24   2
  -2  -8  -1  148.96   11.90   1
  -2  -8  -1  133.85    8.68   2
   2   8   1  135.32   10.24   3
  -3  -8  -1    2.79    1.33   1
   3   8   1    3.24    0.98   3
   4   8   1   40.09    3.82   3
  -4  -8  -1   32.36    2.99   2
  -4  -8  -1   36.97    4.99   1
  -5  -8  -1   10.84    1.31   2
  -5  -8  -1   12.44    2.25   1
  -6  -8  -1   28.94    2.94   2
  -6  -8  -1   40.73    4.32   1
   6   8   1   37.24    3.22   3
   7   8   1   99.59    6.50   3
  -7  -8  -1   79.67    8.05   1
  -7  -8  -1   80.66    7.07   2
   8   8   1    5.58    1.28   3
  -8  -8  -1   -0.46    1.57   2
  -8  -8  -1    2.89    1.79   1
  -9  -8  -1    8.64    2.02   2
  -9  -8  -1   12.65    2.08   1
 -10  -8  -1   11.06    2.31   1
 -10  -8  -1   12.71    2.17   2
 -11  -8  -1    3.13    2.50   1
 -11  -8  -1    0.93    2.10   2
 -12  -8  -1   -0.05    2.61   1
 -12  -8  -1   -1.17    2.43   2
 -13  -8  -1   12.54    2.94   2
  14   8   1    9.14    3.37   1
  -8   9   1    1.29    3.33   3
  -7   9   1    4.38    2.88   3
   7  -9  -1    2.83    2.95   2
   7  -9  -1    0.42    2.39   1
   6  -9  -1    5.37    2.63   2
  -6   9   1    5.67    2.56   3
   6  -9  -1    9.14    2.13   1
   5  -9  -1    9.76    2.36   2
  -5   9   1    7.26    2.39   3
   5  -9  -1    9.35    1.96   1
  -4   9   1   15.55    2.83   3
   4  -9  -1   20.29    2.83   2
   4  -9  -1   21.28    2.71   1
  -3   9   1   20.04    3.11   3
   3  -9  -1   20.00    2.48   2
   3  -9  -1   18.33    3.10   1
   2  -9  -1  163.52   12.48   2
   2  -9  -1  186.85   14.46   1
  -2   9   1  182.12   15.64   3
   1  -9  -1    6.71    1.47   1
  -1   9   1    5.85    1.89   3
   1  -9  -1    7.68    1.36   2
   0  -9  -1    4.12    1.41   1
   0  -9  -1    4.70    1.22   2
   0   9   1    6.66    1.66   3
  -1  -9  -1    4.86    1.57   1
   1   9   1    4.67    1.48   3
  -1  -9  -1    4.35    1.04   2
   2   9   1    5.89    1.41   3
  -2  -9  -1    6.71    1.70   1
   3   9   1    3.80    1.21   3
  -3  -9  -1    7.32    1.71   1
  -4  -9  -1   95.35    9.32   1
   4   9   1   89.79    7.16   3
  -4  -9  -1   87.82    6.46   2
   5   9   1    8.60    1.29   3
  -5  -9  -1    5.88    1.69   1
  -6  -9  -1   59.22    5.26   2
  -6  -9  -1   63.80    7.50   1
   6   9   1   72.96    5.52   3
   7   9   1   64.51    4.84   3
  -7  -9  -1   53.07    5.16   2
  -7  -9  -1   58.20    6.76   1
  -9  -9  -1    2.20    1.93   1
  -9  -9  -1   -0.94    1.96   2
 -11  -9  -1    0.13    2.32   2
 -11  -9  -1    8.90    2.48   1
 -12  -9  -1    5.09    2.87   1
 -13  -9  -1    3.10    3.16   1
  14   9   1   -1.74    3.31   1
  -7  10   1   13.88    3.31   3
   7 -10  -1    9.98    3.23   2
   7 -10  -1   17.49    3.05   1
   6 -10  -1    2.59    2.40   1
  -6  10   1    3.64    2.84   3
   6 -10  -1    1.35    2.77   2
   5 -10  -1    8.35    2.49   2
  -5  10   1   10.01    2.51   3
   5 -10  -1   12.09    2.25   1
   4 -10  -1    0.97    1.72   1
   4 -10  -1    2.92    2.02   2
  -4  10   1    0.89    2.19   3
  -3  10   1    4.05    1.91   3
   3 -10  -1    1.28    1.98   2
   3 -10  -1    5.28    1.67   1
   2 -10  -1    8.97    1.82   1
   2 -10  -1    7.85    1.83   2
  -2  10   1    8.46    2.04   3
   1 -10  -1   14.89    2.29   2
  -1  10   1   24.65    3.54   3
   1 -10  -1   21.52    3.35   1
   0  10   1   41.07    5.31   3
   0 -10  -1   33.13    3.34   2
   0 -10  -1   38.79    5.01   1
   1  10   1    1.86    1.54   3
  -1 -10  -1    0.03    1.23   2
  -1 -10  -1    4.71    1.62   1
   2  10   1   23.22    3.29   3
  -2 -10  -1   18.12    2.32   2
  -2 -10  -1   28.87    4.08   1
  -3 -10  -1   32.13    3.48   2
   3  10   1   49.35    4.95   3
  -4 -10  -1   -0.28    1.28   2
  -4 -10  -1    0.62    1.62   1
   5  10   1   27.76    2.95   3
  -5 -10  -1   30.81    4.35   1
  -6 -10  -1    8.04    1.86   1
   6  10   1    5.24    1.32   3
  -7 -10  -1   15.74    2.69   1
  -8 -10  -1   14.56    2.31   1
  -9 -10  -1   10.96    2.22   1
 -10 -10  -1    0.67    2.24   1
 -11 -10  -1   13.18    2.67   1
 -12 -10  -1    2.44    2.83   1
 -13 -10  -1   -0.75    3.25   1
   6 -11  -1   -0.40    3.17   2
  -6  11   1    7.76    3.17   3
   6 -11  -1    5.70    2.69   1
  -5  11   1    1.68    2.71   3
   5 -11  -1    3.48    2.33   1
   5 -11  -1    1.19    2.82   2
   4 -11  -1   35.89    3.83   1
   4 -11  -1   27.80    3.34   2
  -4  11   1   37.60    4.46   3
   3 -11  -1    6.98    1.86   1
   3 -11  -1    2.01    2.20   2
  -2  11   1   12.94    2.44   3
   2 -11  -1   15.04    2.20   1
  -1  11   1    3.41    1.92   3
   1 -11  -1    1.57    1.37   1
   1 -11  -1   -1.86    1.82   2
   0  11   1    4.07    1.76   3
   0 -11  -1    4.41    1.45   1
  -1 -11  -1   22.11    3.32   1
   1  11   1   16.48    2.62   3
   2  11   1   13.54    2.43   3
  -2 -11  -1   17.56    2.72   1
   3  11   1   56.55    5.97   3
  -3 -11  -1   68.13    7.42   1
  -4 -11  -1   32.76    4.33   1
   4  11   1   24.71    3.17   3
   5  11   1   11.85    1.76   3
  -5 -11  -1    9.02    2.10   1
  -6 -11  -1   32.77    4.73   1
   6  11   1   36.75    3.20   3
  -7 -11  -1   17.98    2.89   1
  -8 -11  -1    3.60    2.17   1
  -9 -11  -1   16.81    2.76   1
 -10 -11  -1    3.54    2.40   1
 -11 -11  -1    8.41    2.67   1
 -12 -11  -1    5.05    3.11   1
 -13 -11  -1    1.87    3.51   1
   5 -12  -1    6.08    2.54   1
  -5  12   1    4.59    3.08   3
   4 -12  -1   25.59    3.06   1
  -4  12   1   22.67    3.80   3
   3 -12  -1    4.12    2.01   1
  -3  12   1    5.92    2.59   3
   2 -12  -1   41.73    5.10   1
  -2  12   1   44.04    5.21   3
   1 -12  -1    4.54    1.66   1
  -1  12   1    3.09    2.17   3
   0  12   1   42.96    5.44   3
   0 -12  -1   44.05    5.67   1
   1  12   1    4.17    1.83   3
  -1 -12  -1    2.13    1.93   1
   2  12   1    3.46    1.70   3
  -2 -12  -1    8.44    2.15   1
  -3 -12  -1   20.39    3.01   1
   3  12   1   17.95    2.55   3
   4  12   1   32.00    3.65   3
  -4 -12  -1   39.02    4.85   1
   5  12   1    4.52    1.64   3
  -5 -12  -1    2.31    2.06   1
  -6 -12  -1   21.50    3.21   1
  -7 -12  -1   12.97    2.43   1
  -8 -12  -1   12.24    2.45   1
  -9 -12  -1    2.31    2.50   1
 -10 -12  -1    6.54    2.83   1
 -11 -12  -1   10.00    2.87   1
 -12 -12  -1    7.44    3.31   1
 -13 -12  -1    1.53    3.73   1
   4 -13  -1    0.38    2.60   1
  -4  13   1   10.01    5.50   3
   3 -13  -1    9.35    2.23   1
  -3  13   1    9.87    3.08   3
   2 -13  -1    6.63    2.14   1
  -2  13   1    8.40    2.67   3
   1 -13  -1   11.46    2.31   1
  -1  13   1   11.73    2.54   3
   0 -13  -1   11.27    2.25   1
  -1 -13  -1   20.77    2.64   1
   1  13   1   21.97    2.78   3
   2  13   1   32.82    3.91   3
  -2 -13  -1   38.75    4.95   1
   3  13   1    3.81    1.86   3
  -3 -13  -1    6.54    2.37   1
   4  13   1   31.28    3.28   3
  -4 -13  -1   29.05    3.82   1
   5  13   1    5.47    1.96   3
  -5 -13  -1    8.77    2.63   1
  -6 -13  -1   -1.30    2.35   1
  -7 -13  -1    8.07    2.55   1
  -8 -13  -1   15.10    2.92   1
  -9 -13  -1   44.39    5.31   1
 -10 -13  -1    8.22    2.91   1
 -11 -13  -1    5.04    3.09   1
 -12 -13  -1    1.02    3.41   1
  -2  14   1   19.71    3.33   3
   2 -14  -1   26.70    3.03   1
   1 -14  -1    4.66    2.79   1
  -1  14   1    8.86    2.85   3
   0  14   1    3.22    2.63   3
   0 -14  -1    2.18    2.74   1
   1  14   1    2.23    2.51   3
  -1 -14  -1    2.59    2.57   1
   2  14   1    2.00    2.28   3
  -2 -14  -1    5.54    2.95   1
  -3 -14  -1   20.71    3.26   1
   3  14   1   14.48    2.47   3
   4  14   1    5.41    2.08   3
  -4 -14  -1   -0.22    2.30   1
  -5 -14  -1   29.71    3.45   1
  -6 -14  -1    3.23    2.70   1
  -7 -14  -1   13.28    3.38   1
  -8 -14  -1    4.70    2.91   1
  -9 -14  -1   24.50    3.56   1
 -10 -14  -1   -0.91    3.25   1
 -11 -14  -1    0.88    3.70   1
   1 -15  -1   15.20    3.51   1
  -1  15   1   18.82    3.48   3
   0  15   1   19.89    3.28   3
   0 -15  -1   16.60    3.46   1
  -1 -15  -1    3.99    3.55   1
  -2 -15  -1   13.52    3.31   1
   2  15   1    8.31    2.81   3
   3  15   1    3.18    2.70   3
  -3 -15  -1   -5.16    2.97   1
  -4 -15  -1    5.49    2.73   1
  -5 -15  -1    8.97    3.19   1
  -6 -15  -1    2.39    3.08   1
  -7 -15  -1   25.76    3.46   1
  -8 -15  -1    5.17    3.29   1
  -9 -15  -1    5.72    3.43   1
 -10 -15  -1    3.30    3.80   1
   1  16   1    2.29    3.41   3
   2  16   1    6.07    3.25   3
  -2 -16  -1    2.10    3.79   1
  -3 -16  -1   -1.72    3.20   1
  -4 -16  -1    5.06    3.05   1
  -5 -16  -1   -0.35    3.42   1
  -6 -16  -1   18.23    3.78   1
  -7 -16  -1    3.24    3.67   1
  -8 -16  -1    9.81    3.77   1
  -9 -16  -1    1.52    4.09   1
  -8 -16   2    3.88    4.14   1
  -7 -16   2    2.41    3.86   1
  -6 -16   2    0.68    3.83   1
  -5 -16   2    2.11    3.84   1
  -4 -16   2    2.84    4.00   1
  -3 -16   2    4.57    3.93   1
  -2 -16   2    1.79    3.80   1
  -9 -15   2    3.85    3.64   1
  -8 -15   2   41.02    4.44   1
  -7 -15   2    1.56    3.37   1
  -6 -15   2    1.77    3.34   1
  -5 -15   2   46.83    4.54   1
  -4 -15   2    5.81    3.44   1
  -3 -15   2   12.04    3.35   1
  -2 -15   2   15.19    3.15   1
  -1 -15   2    1.96    3.30   1
   0 -15   2   11.65    3.88   1
   0  15  -2    9.02    3.85   3
 -10 -14   2   17.19    3.67   1
  -9 -14   2   39.10    4.16   1
  -8 -14   2   17.00    3.36   1
  -7 -14   2   17.22    3.31   1
  -6 -14   2    5.32    3.15   1
  -5 -14   2    4.84    2.89   1
  -4 -14   2    7.91    2.91   1
  -3 -14   2   23.68    3.36   1
  -2 -14   2    0.03    2.61   1
   1  14  -2    5.38    3.12   3
  -1 -14   2    4.97    3.02   1
   0  14  -2   28.06    3.97   3
   0 -14   2   27.00    3.82   1
   1 -14   2    7.86    3.75   1
  -1  14  -2   11.31    3.55   3
  -2  14  -2   20.33    3.99   3
 -11 -13   2    1.48    3.50   1
 -10 -13   2   12.25    3.27   1
  -9 -13   2   22.24    3.20   1
  -8 -13   2   11.63    3.04   1
  -7 -13   2   10.92    2.72   1
  -6 -13   2   11.73    2.75   1
  -5 -13   2    8.01    2.78   1
  -4 -13   2    1.20    2.62   1
  -3 -13   2    2.79    2.44   1
   2  13  -2   15.10    2.74   3
  -2 -13   2   18.16    2.70   1
   1  13  -2   11.87    2.62   3
  -1 -13   2   14.85    2.73   1
   0 -13   2   10.95    3.04   1
   0  13  -2    8.32    2.89   3
  -1  13  -2    2.90    2.96   3
   1 -13   2   11.43    2.80   1
  -2  13  -2    4.95    3.20   3
   2 -13   2    4.91    2.89   1
  -3  13  -2    5.48    3.45   3
  -4  13  -2    3.69    3.62   3
 -12 -12   2    5.57    3.57   1
 -11 -12   2    4.74    3.08   1
 -10 -12   2    7.41    2.85   1
  -9 -12   2   18.67    2.99   1
  -8 -12   2   12.06    2.87   1
  -7 -12   2    5.08    2.50   1
  -6 -12   2   17.90    2.95   1
  -5 -12   2    4.91    2.30   1
  -4 -12   2    3.15    2.32   1
  -4 -12   2   -0.85    2.08   2
   3  12  -2   88.31    7.43   3
  -3 -12   2   87.67    8.68   1
  -2 -12   2   13.29    2.47   1
   2  12  -2   15.80    2.46   3
   1  12  -2   30.66    3.35   3
  -1 -12   2   29.62    4.07   1
   0 -12   2   -0.98    1.81   2
   0 -12   2    1.89    2.52   1
   1 -12   2    4.89    2.32   1
  -1  12  -2    5.79    2.62   3
   2 -12   2   10.57    2.64   1
  -2  12  -2   11.70    2.77   3
  -3  12  -2    2.22    2.89   3
   3 -12   2    1.10    2.23   1
   3 -12   2   -0.67    2.27   2
   4 -12   2    7.47    2.56   2
  -4  12  -2   10.05    3.27   3
   5 -12   2    0.79    2.79   2
  -5  12  -2    9.77    3.16   3
 -12 -11   2    0.74    3.13   1
 -11 -11   2    8.83    3.00   1
 -10 -11   2   24.68    3.55   1
  -9 -11   2    6.31    2.63   1
  -9 -11   2    0.97    2.70   2
  -6 -11   2   12.12    2.59   2
  -5 -11   2   47.69    5.19   2
  -5 -11   2   59.47    6.95   1
  -4 -11   2   -0.51    1.75   2
  -4 -11   2    6.76    2.08   1
   3  11  -2    3.38    1.78   3
  -3 -11   2    4.16    2.14   1
   2  11  -2    6.65    1.83   3
  -2 -11   2    3.39    1.89   1
  -1 -11   2    2.61    1.54   2
  -1 -11   2    7.48    2.23   1
   1  11  -2    1.70    2.13   3
   0 -11   2    0.46    1.57   2
   0  11  -2    4.80    2.07   3
   0 -11   2    3.69    2.03   1
   1 -11   2    4.22    1.59   2
   1 -11   2    7.75    2.03   1
  -1  11  -2    7.59    2.44   3
   2 -11   2    2.63    1.80   2
  -2  11  -2    4.70    2.26   3
   2 -11   2    5.74    1.85   1
  -3  11  -2   51.32    6.03   3
   3 -11   2   39.48    4.49   2
   3 -11   2   54.01    5.85   1
   4 -11   2   13.61    2.47   1
   4 -11   2   14.05    2.36   2
  -4  11  -2   15.42    2.94   3
  -5  11  -2    2.45    2.80   3
   5 -11   2   -0.55    2.43   2
   6 -11   2   -1.58    2.71   2
  -6  11  -2    5.37    3.13   3
 -13 -10   2    6.31    3.37   1
 -12 -10   2    1.62    2.96   1
 -12 -10   2   -0.32    3.18   2
 -11 -10   2   -1.10    2.83   2
 -11 -10   2    2.68    2.68   1
 -10 -10   2    9.42    2.44   1
 -10 -10   2   -1.77    2.59   2
  -9 -10   2    2.41    2.22   1
  -9 -10   2    2.74    2.51   2
  -8 -10   2   10.56    2.20   1
  -8 -10   2    5.34    2.35   2
  -7 -10   2   54.09    7.06   1
  -7 -10   2   58.03    5.43   2
   4  10  -2   85.76    6.76   3
  -4 -10   2   96.97   10.01   1
  -3 -10   2   -0.56    1.41   2
   3  10  -2    1.70    1.47   3
  -3 -10   2    5.72    1.94   1
  -2 -10   2    5.65    1.30   2
   2  10  -2    9.70    1.78   3
  -1 -10   2    8.84    2.08   1
   1  10  -2    5.91    1.68   3
  -1 -10   2    6.42    1.31   2
   0 -10   2    3.57    1.43   2
   0  10  -2    2.39    1.85   3
   0 -10   2    3.99    1.83   1
   1 -10   2   12.06    1.89   2
  -1  10  -2   12.85    2.38   3
   1 -10   2   13.63    2.26   1
  -2  10  -2   31.91    4.56   3
   2 -10   2   23.72    3.05   1
   2 -10   2   26.00    3.01   2
  -3  10  -2   21.84    3.18   3
   3 -10   2   15.33    2.50   1
   3 -10   2   22.51    2.63   2
  -4  10  -2    1.04    2.33   3
   4 -10   2    1.45    1.95   2
  -5  10  -2    6.22    2.67   3
   5 -10   2    5.92    2.30   2
   5 -10   2    5.18    2.09   1
  -6  10  -2   -0.51    2.73   3
   6 -10   2    1.07    2.76   2
  -7  10  -2    5.98    3.18   3
   7 -10   2    0.89    3.14   2
 -13  -9   2   -2.39    3.33   2
  13   9  -2   -0.07    3.23   1
 -12  -9   2   -2.23    2.99   2
 -12  -9   2    3.01    2.93   1
 -11  -9   2    8.73    2.63   1
 -11  -9   2    8.50    2.66   2
 -10  -9   2    7.75    2.33   1
 -10  -9   2    7.76    2.32   2
  -9  -9   2   25.41    3.05   2
  -9  -9   2   29.24    4.15   1
  -8  -9   2    4.09    2.16   1
  -8  -9   2    3.24    2.07   2
  -7  -9   2   21.50    2.67   2
  -7  -9   2   18.71    3.27   1
  -6  -9   2    4.11    1.66   2
  -6  -9   2    4.99    1.89   1
  -5  -9   2   18.04    3.21   1
  -5  -9   2   21.99    2.27   2
   4   9  -2    3.12    1.22   3
  -4  -9   2    3.89    1.43   2
  -4  -9   2    5.22    1.82   1
  -3  -9   2   20.32    2.24   2
  -3  -9   2   20.03    2.88   1
   3   9  -2   17.89    2.19   3
   2   9  -2   19.67    2.54   3
  -2  -9   2   16.26    2.50   1
  -2  -9   2   20.46    2.18   2
   1   9  -2   31.53    3.90   3
  -1  -9   2   26.25    3.90   1
  -1  -9   2   32.41    3.25   2
   0  -9   2   10.66    1.38   2
   0  -9   2   11.38    2.11   1
   0   9  -2   12.57    2.32   3
  -1   9  -2   38.53    5.25   3
   1  -9   2   38.75    4.75   1
   1  -9   2   36.33    4.05   2
   2  -9   2   29.43    3.87   1
  -2   9  -2   32.54    4.53   3
   2  -9   2   35.65    4.33   2
   3  -9   2    1.99    1.58   2
   3  -9   2    5.89    1.72   1
  -3   9  -2    5.50    2.05   3
   4  -9   2   84.95    8.05   1
   4  -9   2   99.59    8.76   2
  -4   9  -2   73.79    9.16   3
   5  -9   2   24.73    2.69   1
   5  -9   2   25.64    3.08   2
  -5   9  -2   22.56    3.52   3
  -6   9  -2   13.25    2.54   3
   6  -9   2    7.53    2.24   2
  -7   9  -2   15.68    3.02   3
   7  -9   2   10.08    2.72   2
   8  -9   2    2.63    2.91   2
  -8   9  -2    9.14    3.25   3
 -13  -8   2    0.33    3.07   2
  13   8  -2   -1.92    2.82   1
 -12  -8   2    3.32    2.79   2
 -11  -8   2    0.16    2.50   2
 -11  -8   2    1.52    2.41   1
 -10  -8   2   -0.06    2.20   1
 -10  -8   2    6.21    2.29   2
  -9  -8   2   37.35    4.40   1
  -9  -8   2   49.47    5.21   2
  -8  -8   2   31.64    3.85   2
  -8  -8   2   27.70    4.06   1
  -7  -8   2   11.53    2.22   1
  -7  -8   2   12.84    1.81   2
  -6  -8   2   64.55    7.32   1
  -6  -8   2   66.42    6.31   2
  -5  -8   2   42.83    5.43   1
   5   8  -2   41.29    3.16   3
  -5  -8   2   49.21    4.64   2
   4   8  -2   34.98    3.00   3
  -4  -8   2   38.44    3.81   2
  -4  -8   2   32.87    4.37   1
   3   8  -2  149.18    9.96   3
  -3  -8   2  145.63   10.19   2
  -3  -8   2  137.76   11.81   1
  -2  -8   2   69.06    7.13   1
   2   8  -2   73.63    6.45   3
  -2  -8   2   74.97    6.29   2
  -1  -8   2   16.65    2.62   1
   1   8  -2   14.22    2.27   3
  -1  -8   2   14.62    1.93   2
   0  -8   2    2.98    1.30   1
   0  -8   2    3.14    1.00   2
   0   8  -2    3.39    1.38   3
   1  -8   2   60.52    5.71   2
   1  -8   2   53.37    5.74   1
  -1   8  -2   56.74    6.78   3
   2  -8   2   12.98    1.85   1
  -2   8  -2   10.04    2.50   3
   2  -8   2    9.57    1.59   2
   3  -8   2   66.81    7.04   2
   3  -8   2   67.88    6.71   1
  -3   8  -2   71.70    8.58   3
   4  -8   2    4.17    1.69   2
   4  -8   2    6.23    1.49   1
  -5   8  -2  120.86   12.87   3
   5  -8   2  117.65    9.56   1
   5  -8   2  128.88   11.19   2
   6  -8   2    3.84    1.85   1
   6  -8   2    4.20    1.93   2
  -6   8  -2    3.77    2.15   3
   7  -8   2    3.90    2.20   2
  -7   8  -2    5.67    2.72   3
  -8   8  -2    0.06    2.81   3
   8  -8   2    4.07    2.59   2
  -9   8  -2    8.77    3.45   3
   9  -8   2   11.39    2.85   2
  13   7  -2   17.80    3.08   1
  12   7  -2    6.52    2.45   1
 -12  -7   2    1.71    2.62   2
 -11  -7   2    1.39    2.36   2
 -10  -7   2    2.53    2.12   2
 -10  -7   2    0.63    2.18   1
  -9  -7   2    2.91    1.72   2
  -9  -7   2    3.13    1.96   1
  -8  -7   2    6.15    1.84   2
  -8  -7   2   10.60    2.19   1
  -7  -7   2    6.86    1.78   1
  -7  -7   2    9.75    1.73   2
  -6  -7   2   21.37    2.61   2
  -6  -7   2   20.93    3.01   1
  -5  -7   2   53.88    6.37   1
  -5  -7   2   55.90    5.44   2
  -4  -7   2  169.39   13.48   1
  -4  -7   2  174.68   12.07   2
   4   7  -2  167.16    9.75   3
  -3  -7   2   12.71    2.28   1
  -3  -7   2   11.71    1.70   2
   3   7  -2   14.54    1.71   3
  -2  -7   2  100.43    7.55   2
  -2  -7   2   93.82    8.46   1
   2   7  -2   98.94    7.51   3
  -1  -7   2   21.52    2.97   1
  -1  -7   2   23.71    2.48   2
   1   7  -2   24.49    3.03   3
   0  -7   2    1.09    1.13   1
   0   7  -2    2.42    1.25   3
   0  -7   2    4.02    0.87   2
  -1   7  -2    3.41    1.41   3
   1  -7   2    4.38    1.07   2
  -2   7  -2    5.66    1.69   3
   2  -7   2    7.23    1.29   1
   2  -7   2    5.66    1.12   2
   3  -7   2    9.28    1.58   1
  -3   7  -2    7.49    1.98   3
   3  -7   2    9.35    1.51   2
  -4   7  -2   31.63    4.93   3
   4  -7   2   38.56    4.64   2
   4  -7   2   28.49    3.15   1
   5  -7   2   12.26    1.99   2
   5  -7   2   14.49    1.93   1
  -5   7  -2    9.56    2.62   3
  -6   7  -2    6.57    1.99   3
   6  -7   2    2.48    1.81   2
   6  -7   2    1.80    1.69   1
   7  -7   2    5.98    1.91   1
  -7   7  -2    7.11    2.30   3
   8  -7   2    0.76    2.34   2
  -8   7  -2    2.91    2.69   3
  -9   7  -2   17.72    3.44   3
   9  -7   2   15.74    2.89   2
 -13  -6   2    8.56    3.08   2
  13   6  -2   12.83    3.08   1
  12   6  -2   17.03    2.79   1
 -12  -6   2   19.37    3.17   2
  11   6  -2    5.11    2.13   1
 -11  -6   2    2.00    2.14   2
 -10  -6   2    6.13    2.06   2
  -9  -6   2    7.21    1.98   1
  -9  -6   2   10.93    2.01   2
  -8  -6   2   12.47    1.92   2
  -8  -6   2   10.60    2.26   1
  -7  -6   2   65.96    6.49   2
  -7  -6   2   53.97    6.39   1
  -6  -6   2    5.79    1.35   2
  -6  -6   2    5.08    1.52   1
  -5  -6   2    5.85    1.11   2
  -5  -6   2    1.57    1.35   1
  -4  -6   2  301.49   19.85   1
   4   6  -2  295.64   15.14   3
  -4  -6   2  297.60   18.01   2
  -3  -6   2   83.50    6.69   2
   3   6  -2   83.15    5.60   3
  -3  -6   2   88.37    8.08   1
   2   6  -2   23.68    2.44   3
  -2  -6   2   24.01    3.12   1
  -2  -6   2   22.23    2.37   2
  -1  -6   2    8.10    0.97   2
   1   6  -2    8.50    1.25   3
  -1  -6   2    8.21    1.55   1
   0  -6   2    9.98    1.17   2
   0  -6   2    9.29    1.66   1
   0   6  -2    8.69    1.64   3
   1  -6   2   30.57    3.37   2
  -1   6  -2   28.48    4.00   3
   1  -6   2   30.30    3.53   1
   2  -6   2   55.01    5.50   2
   2  -6   2   66.62    5.92   1
  -2   6  -2   60.05    6.96   3
   3  -6   2   18.01    2.20   2
   3  -6   2   15.95    2.10   1
  -3   6  -2   13.38    2.52   3
   4  -6   2   47.83    5.27   2
  -4   6  -2   50.86    6.77   3
   4  -6   2   47.03    4.81   1
   5  -6   2   16.06    2.44   1
  -5   6  -2   18.34    3.06   3
   5  -6   2   23.93    3.57   2
  -6   6  -2   47.05    5.94   3
   6  -6   2   46.38    4.60   1
   6  -6   2   40.59    4.76   2
   7  -6   2   72.16    8.31   2
   7  -6   2   82.51    7.11   1
  -7   6  -2   70.77    8.24   3
   8  -6   2    2.19    2.20   2
   8  -6   2    2.07    1.71   1
  -8   6  -2    4.34    2.33   3
  -9   6  -2   22.27    3.54   3
   9  -6   2   19.33    2.95   2
 -10   6  -2    2.94    3.58   3
  10  -6   2    3.04    2.72   2
 -13  -5   2    3.35    3.02   2
  13   5  -2    3.67    3.15   1
  12   5  -2    9.57    2.48   1
 -12  -5   2    7.25    2.53   2
 -11  -5   2   32.80    4.11   2
  11   5  -2   45.41    4.72   1
 -10  -5   2    7.89    1.99   2
  -9  -5   2    6.01    1.86   2
  -8  -5   2    5.02    1.69   1
  -8  -5   2    6.81    1.58   2
  -7  -5   2   81.57    8.01   1
   7   5  -2   70.31    4.73   3
  -7  -5   2   76.24    7.58   2
  -6  -5   2   11.95    2.23   1
  -6  -5   2   14.25    1.94   2
  -5  -5   2    6.79    1.20   2
  -5  -5   2    5.66    1.56   1
  -4  -5   2   23.74    2.75   2
  -4  -5   2   23.49    3.23   1
   3   5  -2    3.31    0.57   3
  -3  -5   2    4.80    1.24   1
  -3  -5   2    4.00    0.79   2
  -2  -5   2   40.90    4.35   1
   2   5  -2   45.86    3.44   3
  -2  -5   2   40.55    3.84   2
  -1  -5   2   12.58    1.62   2
   1   5  -2   13.02    1.77   3
  -1  -5   2   13.13    1.95   1
   0  -5   2   33.78    3.46   1
   0  -5   2   32.42    3.25   2
   0   5  -2   35.28    3.74   3
   1  -5   2   64.42    5.61   2
  -1   5  -2   60.24    6.07   3
   1  -5   2   55.60    5.00   1
   2  -5   2    5.40    1.04   1
  -2   5  -2    5.80    1.63   3
  -3   5  -2    8.66    2.04   3
   3  -5   2   10.73    1.49   2
   3  -5   2   11.21    1.49   1
   4  -5   2   43.99    4.35   1
  -4   5  -2   37.93    5.45   3
   4  -5   2   44.76    4.80   2
   5  -5   2   99.45    9.38   2
   5  -5   2  104.92    8.19   1
  -5   5  -2   95.32    9.80   3
  -6   5  -2    5.21    1.69   3
   6  -5   2    1.53    1.29   1
   6  -5   2    4.05    1.47   2
   7  -5   2   90.05    8.67   2
   7  -5   2   89.11    7.54   1
  -7   5  -2   73.06    8.70   3
   8  -5   2    5.72    1.70   1
  -8   5  -2    3.75    2.16   3
   9  -5   2    5.41    2.08   1
   9  -5   2    7.74    2.10   2
  -9   5  -2    1.71    2.57   3
 -10   5  -2   12.53    3.42   3
  10  -5   2   11.64    2.41   2
  11  -5   2    8.43    2.74   2
 -13  -4   2    2.87    3.14   2
  13   4  -2   -2.21    2.65   1
 -12  -4   2   -0.24    2.44   2
  12   4  -2    1.12    2.66   1
  11   4  -2   13.14    2.36   1
 -11  -4   2   14.50    2.32   2
  10   4  -2    2.91    1.93   1
 -10  -4   2    5.54    1.91   2
  -9  -4   2    2.70    1.74   2
   9   4  -2    3.59    1.82   1
  -8  -4   2   27.67    3.57   3
  -7  -4   2    0.21    1.47   1
  -7  -4   2   -1.07    1.11   3
  -6  -4   2    5.63    1.31   1
  -6  -4   2    4.88    1.24   2
  -5  -4   2   37.95    4.68   1
  -5  -4   2   31.62    3.59   2
  -4  -4   2   39.28    3.96   2
  -4  -4   2   40.79    4.70   1
  -3  -4   2   42.03    4.53   1
  -3  -4   2   40.41    3.89   2
  -2  -4   2   38.07    3.87   1
   2   4  -2   37.51    2.67   3
  -2  -4   2   37.48    3.48   2
   1   4  -2   10.10    1.23   3
  -1  -4   2    9.42    1.46   1
  -1  -4   2   10.65    1.34   2
   0  -4   2  139.91    9.22   1
   0  -4   2  157.19    9.56   2
   0   4  -2  146.96    9.76   3
  -1   4  -2   39.26    4.17   3
   1  -4   2   38.47    3.75   2
   1  -4   2   30.60    3.11   1
  -2   4  -2  138.62   10.79   3
   2  -4   2  121.06    8.38   1
   2  -4   2  152.60   10.18   2
   3  -4   2  195.17   12.05   1
   3  -4   2  200.18   13.74   2
  -3   4  -2  200.66   14.77   3
  -4   4  -2    5.19    1.40   3
   4  -4   2    0.69    0.80   1
   4  -4   2    1.87    1.02   2
   5  -4   2    3.66    1.22   2
   5  -4   2    2.56    0.97   1
  -5   4  -2    4.37    1.33   3
   6  -4   2    6.27    1.39   2
   6  -4   2    4.88    1.24   1
  -6   4  -2    6.07    1.76   3
  -7   4  -2   18.88    3.23   3
   7  -4   2   25.53    3.01   2
   7  -4   2   26.73    2.88   1
   8  -4   2   15.85    2.20   2
  -8   4  -2   14.45    2.79   3
   8  -4   2   18.78    2.21   1
   9  -4   2    8.21    2.00   2
   9  -4   2    8.21    1.79   1
  -9   4  -2    9.25    2.61   3
 -10   4  -2    1.01    3.05   3
  10  -4   2    2.35    2.19   2
  11  -4   2   21.49    3.11   2
 -11   4  -2   21.36    3.82   3
 -13  -3   2   -0.45    3.30   2
  13   3  -2    0.59    2.76   1
  12   3  -2   13.09    2.42   1
 -12  -3   2   11.94    2.72   2
 -11  -3   2    2.36    2.11   2
  11   3  -2    2.65    2.10   1
  10   3  -2   68.72    7.04   1
 -10  -3   2   67.91    7.75   2
  -9  -3   2    3.58    1.62   2
   9   3  -2    5.07    1.89   1
  -8  -3   2   -0.14    1.47   2
  -8  -3   2   -0.33    1.57   3
   8   3  -2    5.04    1.59   1
  -7  -3   2    9.25    1.78   2
   7   3  -2    9.01    1.91   1
  -6  -3   2   44.64    4.93   1
  -6  -3   2   39.80    3.60   3
  -6  -3   2   52.87    5.47   2
  -5  -3   2    4.33    0.80   3
  -5  -3   2    7.19    1.22   2
  -4  -3   2  113.16    8.60   2
  -4  -3   2  117.24    9.46   1
  -3  -3   2  243.94   14.85   1
  -3  -3   2  217.05   13.65   2
  -2  -3   2  793.64   39.41   1
  -2  -3   2  781.60   38.37   2
  -1  -3   2    3.80    0.62   2
  -1  -3   2    3.40    0.69   1
   0   3  -2   86.07    6.20   3
   0  -3   2   87.33    5.94   1
   0  -3   2   96.42    6.35   2
  -1   3  -2  144.21    9.60   3
   1  -3   2  150.24    9.18   2
   1  -3   2  121.31    7.94   1
   2  -3   2   58.65    5.35   2
   2  -3   2   58.30    4.43   1
  -2   3  -2   69.67    6.22   3
   3  -3   2  555.33   28.55   1
  -3   3  -2  591.01   32.48   3
   4  -3   2    4.06    0.94   2
   4  -3   2    1.93    0.78   1
  -4   3  -2    1.85    1.04   3
  -5   3  -2   73.12    7.43   3
   5  -3   2   62.91    5.58   1
   5  -3   2   63.01    6.41   2
   6  -3   2   34.73    3.53   1
   6  -3   2   29.51    3.60   2
  -6   3  -2   26.80    3.88   3
  -7   3  -2    7.69    1.96   3
   7  -3   2    8.29    1.55   2
   7  -3   2    8.01    1.34   1
   8  -3   2    4.83    1.58   2
  -8   3  -2    6.05    1.94   3
  -9   3  -2   26.22    3.68   3
   9  -3   2   28.01    3.35   2
   9  -3   2   25.66    2.62   1
 -10   3  -2    2.40    2.75   3
  10  -3   2    2.92    1.97   2
  10  -3   2    4.69    1.87   1
 -11   3  -2   17.38    3.60   3
  11  -3   2   25.26    2.58   2
 -12   3  -2   -1.05    4.10   3
  12  -3   2    2.17    2.59   2
 -13  -2   2   12.88    3.54   2
  13   2  -2   18.07    3.11   1
 -12  -2   2    0.40    2.87   2
  12   2  -2    0.45    2.41   1
  11   2  -2    5.84    2.12   1
 -11  -2   2    6.52    2.17   2
 -10  -2   2    4.36    1.84   2
  10   2  -2    1.90    1.92   1
   9   2  -2   24.78    3.30   1
  -9  -2   2   23.70    3.17   2
   8   2  -2   21.31    3.46   1
  -8  -2   2   18.31    2.92   2
  -8  -2   2   15.81    2.32   3
  -7  -2   2   50.67    5.74   2
   7   2  -2   46.59    5.74   1
  -7  -2   2   48.56    4.72   3
  -6  -2   2   33.34    3.40   3
  -6  -2   2   27.88    3.45   2
   6   2  -2   36.09    4.55   1
  -5  -2   2   13.23    1.98   2
   5   2  -2   16.84    2.55   1
  -5  -2   2   11.50    1.56   3
  -4  -2   2   34.82    3.93   1
  -4  -2   2   34.47    3.79   2
  -4  -2   2   34.30    2.83   3
  -3  -2   2    3.89    0.50   3
  -3  -2   2    5.50    0.86   2
  -3  -2   2    4.98    0.95   1
  -2  -2   2   29.29    3.12   1
  -2  -2   2   29.11    2.87   2
  -1  -2   2  240.65   13.37   1
   1   2  -2  247.35   12.38   3
  -1  -2   2  243.33   13.08   2
   0  -2   2  971.63   43.86   1
   0  -2   2  885.35   43.56   2
   0   2  -2  926.46   44.22   3
   1  -2   2  298.43   15.22   1
   1  -2   2  321.58   16.44   2
  -1   2  -2  300.23   16.82   3
  -2   2  -2  411.33   20.91   3
   2  -2   2  343.09   17.72   1
   2  -2   2  326.43   19.35   2
   3  -2   2  148.13   10.82   2
  -3   2  -2  170.33   12.00   3
   3  -2   2  174.56    9.77   1
   4  -2   2   17.94    2.41   2
   4  -2   2   18.34    2.07   1
  -4   2  -2   22.20    3.06   3
   5  -2   2   38.97    3.71   1
  -5   2  -2   38.96    4.60   3
  -6   2  -2    4.38    1.38   3
   6  -2   2    6.47    1.12   1
  -7   2  -2   12.04    2.89   3
   7  -2   2   19.85    2.34   1
  -8   2  -2   29.26    3.97   3
   8  -2   2   23.51    2.87   1
   9  -2   2   46.31    4.47   1
  -9   2  -2   44.60    5.70   3
  10  -2   2    3.37    1.92   1
 -10   2  -2    3.07    2.53   3
  10  -2   2   -0.43    2.02   2
 -11   2  -2    4.83    3.11   3
  11  -2   2    1.17    2.14   1
  11  -2   2    2.10    2.13   2
 -12   2  -2    3.06    3.86   3
  12  -2   2    3.40    2.39   2
  12   1  -2    1.36    2.63   1
 -12  -1   2   -1.01    2.96   2
  11   1  -2    5.77    2.12   1
 -11  -1   2    3.61    2.40   2
 -10  -1   2    0.53    2.56   3
  10   1  -2    6.02    1.96   1
 -10  -1   2    2.38    2.05   2
  -9  -1   2   26.84    3.94   2
   9   1  -2   32.13    4.15   1
  -8  -1   2   59.82    6.88   2
   8   1  -2   60.94    6.56   1
   7   1  -2   12.87    2.49   1
  -7  -1   2   12.15    1.90   2
   6   1  -2   38.31    5.10   1
  -6  -1   2   51.31    4.98   3
  -6  -1   2   42.23    4.74   2
  -5  -1   2    5.37    0.93   3
   5   1  -2    2.70    1.19   1
  -5  -1   2    4.62    1.02   2
  -4  -1   2    3.79    0.87   2
   4   1  -2    4.97    1.17   1
  -3  -1   2    8.16    0.97   3
  -3  -1   2   11.12    1.57   2
   3   1  -2    9.90    1.62   1
  -2  -1   2 1587.74   75.85   1
  -2  -1   2 1560.49   75.26   2
  -2  -1   2 1715.89   76.15   3
  -1  -1   2  116.10    7.28   2
  -1  -1   2  123.05    7.40   1
  -1  -1   2  126.14    6.47   3
   0  -1   2  567.96   26.96   2
   0  -1   2  563.38   27.02   1
   0   1  -2  555.38   27.23   3
   1  -1   2 1027.52   42.54   2
   1  -1   2  790.37   42.15   1
  -1   1  -2  922.47   43.17   3
  -1   1  -2  831.66   42.04   1
  -2   1  -2  369.41   19.97   3
   2  -1   2  344.33   17.48   1
   2  -1   2  370.99   19.12   2
   3  -1   2   28.33    2.27   1
   3  -1   2   27.11    3.24   2
  -3   1  -2   22.41    2.99   3
  -4   1  -2  146.16   10.57   2
   4  -1   2  124.91    8.51   1
  -4   1  -2  153.80   11.09   3
   5  -1   2   21.73    2.28   1
  -5   1  -2   18.62    2.27   2
  -5   1  -2   17.07    2.41   3
  -6   1  -2   44.14    5.21   3
   6  -1   2   48.61    4.54   1
  -6   1  -2   47.54    5.20   2
   7  -1   2    3.67    1.23   1
  -7   1  -2    3.05    1.61   3
  -7   1  -2    2.12    1.32   2
  -8   1  -2   45.71    5.77   2
   8  -1   2   37.39    4.17   1
  -8   1  -2   53.35    6.65   3
  -9   1  -2   79.16    9.18   3
   9  -1   2   90.20    7.92   1
  -9   1  -2   95.68    9.90   2
  10  -1   2    6.15    1.92   1
 -10   1  -2   12.01    2.47   3
 -10   1  -2    7.28    2.03   2
 -11   1  -2    3.54    3.07   3
  11  -1   2    0.84    2.04   1
 -12   1  -2    4.81    3.56   3
  12  -1   2    5.36    2.41   2
 -12   0   2    3.50    2.64   2
  12   0  -2   -0.07    2.60   1
  11   0  -2    5.12    2.32   1
 -11   0   2    0.06    2.52   2
 -10   0   2    2.99    2.29   2
  10   0  -2    5.09    2.08   1
 -10   0   2   -4.38    2.79   3
   9   0  -2    5.92    1.81   1
  -9   0   2    2.78    2.32   3
  -9   0   2   10.03    1.96   2
   8   0  -2   58.49    6.51   1
  -8   0   2   79.23    8.62   2
  -8   0   2   64.54    7.08   3
   7   0  -2   23.49    3.19   1
  -7   0   2   20.20    2.84   2
  -7   0   2   25.22    3.16   3
  -6   0   2   32.74    3.86   3
  -6   0   2   29.24    4.02   2
   6   0  -2   27.31    3.81   1
  -5   0   2   19.09    2.53   3
   5   0  -2   18.62    2.62   1
  -5   0   2   21.94    3.26   2
   4   0  -2   48.09    4.95   1
  -4   0   2   45.03    5.11   2
  -4   0   2   44.28    4.39   3
  -3   0   2    2.98    0.80   2
   3   0  -2    3.00    0.82   1
   2   0  -2   28.78    3.13   1
  -2   0   2   27.36    2.99   2
  -1   0   2  126.07    7.24   2
   1   0  -2  121.79    7.24   1
  -1   0   2   95.45    6.15   3
   0   0   2    2.70    0.39   3
  -1   0  -2    3.49    0.61   3
   1   0   2    2.96    0.50   2
  -2   0  -2  273.47   15.30   3
   2   0   2  268.42   14.45   2
   3   0   2  163.55    9.11   1
  -3   0  -2  147.60   10.28   3
  -3   0  -2  149.54    9.88   2
  -4   0  -2  209.63   14.13   3
  -4   0  -2  243.00   14.56   2
   4   0   2  208.85   12.61   1
  -5   0  -2  445.72   26.00   2
   5   0   2  437.30   24.19   1
  -5   0  -2  468.77   26.57   3
  -6   0  -2   24.19    3.08   2
  -6   0  -2   24.32    3.23   3
   6   0   2   24.23    2.82   1
  -7   0  -2   27.98    3.92   3
   7   0   2   36.45    3.82   1
  -7   0  -2   24.29    3.33   2
  -8   0  -2    2.35    1.41   2
  -8   0  -2    3.93    1.61   3
  -9   0  -2   53.69    6.48   3
   9   0   2   45.83    4.53   1
  -9   0  -2   53.21    6.36   2
 -10   0  -2   27.46    3.61   2
  10   0   2   31.75    3.19   1
 -10   0  -2   34.73    3.87   3
 -11   0  -2    7.26    2.34   2
 -11   0  -2   10.40    2.79   3
  11   0   2    6.53    2.06   1
  12   0   2    4.47    2.45   1
 -12   0  -2    1.75    3.51   3
  13   0   2   11.87    2.80   2
 -13   0  -2   -0.65    4.12   3
  12  -1  -2    9.47    2.66   1
 -12   1   2   13.62    2.81   2
  11  -1  -2   55.00    5.07   1
 -11   1   2   45.72    6.41   2
  10  -1  -2    0.40    2.03   1
 -10   1   2    2.73    2.96   3
 -10   1   2    4.20    2.21   2
   9  -1  -2    4.35    1.84   1
  -9   1   2    4.57    2.33   3
  -9   1   2    5.71    2.07   2
   8  -1  -2   11.68    1.87   1
  -8   1   2    7.70    2.07   2
  -8   1   2    9.69    1.99   3
   7  -1  -2    9.39    1.77   1
  -7   1   2    7.10    1.57   3
  -6   1   2    3.86    1.31   2
   6  -1  -2    3.50    1.26   1
  -5   1   2    3.68    1.11   3
  -5   1   2    3.71    1.26   2
   5  -1  -2    5.48    1.28   1
   4  -1  -2   33.00    3.86   1
  -4   1   2   31.46    3.69   3
  -4   1   2   32.71    4.16   2
   3  -1  -2    3.80    0.82   1
  -3   1   2    1.69    0.87   2
  -3   1   2    3.85    0.69   3
   2  -1  -2   94.38    6.86   1
  -2   1   2  102.56    7.50   2
  -2   1   2  100.88    6.86   3
  -1   1   2   35.18    2.98   3
  -1   1   2   33.84    3.13   2
   1  -1  -2   33.70    3.02   1
   0   1   2  262.47   14.00   3
   0  -1  -2  270.72   13.77   1
   0   1   2  288.43   13.76   2
   1   1   2  478.54   21.64   2
   1   1   2  420.69   22.20   3
  -2  -1  -2  861.83   39.60   3
  -2  -1  -2  756.83   38.10   1
  -3  -1  -2   15.57    1.81   2
  -3  -1  -2   17.27    2.21   3
  -4  -1  -2    3.36    0.72   3
  -4  -1  -2    2.56    0.63   1
  -4  -1  -2    2.20    0.66   2
  -5  -1  -2   30.51    3.53   3
  -5  -1  -2   32.81    3.65   2
   5   1   2   33.56    3.48   1
   6   1   2   26.79    3.38   1
  -6  -1  -2   30.45    3.57   2
  -6  -1  -2   31.49    3.88   3
  -7  -1  -2   34.25    4.23   3
   7   1   2   38.01    4.11   1
  -7  -1  -2   32.44    4.12   2
  -8  -1  -2    4.00    1.35   2
   8   1   2    3.68    1.57   1
  -8  -1  -2    2.23    1.57   3
  -9  -1  -2   57.02    6.45   3
   9   1   2   44.59    4.86   1
  -9  -1  -2   48.10    6.09   2
 -10  -1  -2    6.47    2.40   3
 -10  -1  -2    5.89    1.91   2
  10   1   2    9.06    1.83   1
  11   1   2    9.98    2.18   1
 -11  -1  -2    9.71    2.09   2
 -11  -1  -2    7.52    2.82   3
  12   1   2    6.57    2.28   1
 -12  -1  -2    1.66    2.39   2
 -12  -1  -2    1.61    3.09   3
  13   1   2   -0.62    2.82   1
 -13  -1  -2   -3.49    2.78   2
  11  -2  -2    2.57    2.40   1
 -11   2   2   -1.51    3.79   3
 -11   2   2    1.56    2.46   2
 -10   2   2    7.79    2.18   2
  10  -2  -2    8.78    2.05   1
 -10   2   2    5.14    3.00   3
   9  -2  -2    4.60    1.77   1
  -9   2   2    6.20    2.45   3
  -9   2   2    6.23    2.10   2
  -8   2   2   42.21    5.18   3
   8  -2  -2   40.82    4.83   1
  -8   2   2   30.72    4.76   2
  -7   2   2   12.28    2.42   2
   7  -2  -2   10.36    2.02   1
  -7   2   2   13.29    2.32   3
  -6   2   2   20.57    2.81   3
   6  -2  -2   18.54    3.12   1
  -6   2   2   23.76    3.92   2
  -5   2   2    3.46    1.13   3
  -5   2   2    3.12    1.54   2
   5  -2  -2    1.65    1.10   1
   4  -2  -2    7.32    1.26   1
  -4   2   2    5.58    1.60   2
  -4   2   2    9.35    1.23   3
  -3   2   2   57.19    5.69   2
  -3   2   2   46.57    4.80   3
   3  -2  -2   55.16    5.15   1
   2  -2  -2    6.29    1.14   1
  -2   2   2    8.36    1.26   2
  -2   2   2    8.42    1.27   3
  -1   2   2  339.89   17.20   3
  -1   2   2  297.92   16.73   2
   1  -2  -2  301.88   16.58   1
   0  -2  -2 2043.85   96.65   1
   0   2   2 1991.13   96.41   2
   0   2   2 2314.44   98.40   3
  -1  -2  -2   59.15    4.12   1
   1   2   2   52.79    4.02   3
   2   2   2  177.37   11.47   3
  -2  -2  -2  226.43   10.79   2
  -2  -2  -2  219.88   11.68   1
  -3  -2  -2  206.67   11.95   1
  -3  -2  -2  198.74   12.16   3
  -4  -2  -2  268.51   15.37   2
  -4  -2  -2  255.75   15.69   3
  -4  -2  -2  255.96   15.28   1
  -5  -2  -2   22.31    2.81   2
  -5  -2  -2   21.92    2.62   1
  -5  -2  -2   19.78    2.64   3
  -6  -2  -2   60.70    5.59   1
  -6  -2  -2   52.78    5.76   3
  -6  -2  -2   60.91    6.04   2
   7   2   2   64.38    6.39   1
  -7  -2  -2   67.67    6.93   3
  -7  -2  -2   65.11    6.83   2
  -8  -2  -2   55.07    6.55   2
  -8  -2  -2   57.13    6.23   3
   8   2   2   56.84    5.90   1
  -9  -2  -2    2.31    1.82   3
   9   2   2    4.69    1.57   1
  -9  -2  -2    4.91    1.50   2
  10   2   2    2.37    1.99   1
 -10  -2  -2    2.33    2.07   3
 -10  -2  -2    2.27    1.70   2
 -11  -2  -2   56.18    6.60   3
  11   2   2   67.25    5.80   1
 -11  -2  -2   65.46    7.64   2
 -12  -2  -2    4.93    2.23   2
  12   2   2    2.19    2.25   1
 -12  -2  -2   -0.33    2.96   3
  13   2   2   -4.34    2.62   1
 -13  -2  -2   -1.93    2.72   2
 -11   3   2   -0.65    4.25   3
  11  -3  -2    4.30    2.39   1
 -11   3   2    9.32    2.86   2
 -10   3   2    0.76    3.22   3
 -10   3   2    6.66    2.35   2
  10  -3  -2    2.09    2.02   1
   9  -3  -2   -0.46    1.65   1
  -9   3   2    1.53    2.02   2
  -9   3   2    7.25    2.63   3
  -8   3   2    8.67    2.30   2
   8  -3  -2    7.18    1.78   1
  -8   3   2    6.37    2.03   3
   7  -3  -2   22.46    3.34   1
  -7   3   2   27.83    4.21   2
  -7   3   2   24.20    4.01   3
   6  -3  -2    4.55    1.47   1
  -6   3   2    6.07    1.53   3
  -6   3   2    5.28    1.82   2
   5  -3  -2    1.07    1.16   1
  -5   3   2    3.74    1.24   3
  -5   3   2   -0.39    1.38   2
  -4   3   2   66.18    6.88   3
   4  -3  -2   74.75    6.87   1
  -4   3   2   72.18    7.54   2
  -3   3   2  132.32   10.50   2
  -3   3   2  128.22   10.08   3
   3  -3  -2  132.29    9.72   1
  -2   3   2   55.89    5.34   2
  -2   3   2   59.87    5.42   3
   2  -3  -2   49.26    4.82   1
  -1   3   2  140.16    9.32   2
   1  -3  -2  145.94    9.32   1
  -1   3   2  148.34    9.73   3
   0   3   2    1.85    0.50   2
   0   3   2    1.21    0.58   3
  -1  -3  -2  289.79   16.24   1
   1   3   2  320.33   16.38   3
  -2  -3  -2    5.65    0.94   1
   2   3   2    8.01    1.02   3
   3   3   2  725.07   40.84   3
  -3  -3  -2  947.26   42.44   1
  -3  -3  -2  880.06   40.24   2
  -4  -3  -2   40.37    3.69   2
  -5  -3  -2   71.62    6.09   2
  -5  -3  -2   70.85    6.32   1
  -5  -3  -2   69.37    6.15   3
  -6  -3  -2   18.57    2.49   3
  -6  -3  -2   17.90    2.36   2
  -6  -3  -2   19.15    2.33   1
  -7  -3  -2  182.99   13.62   1
  -7  -3  -2  186.48   14.11   2
  -7  -3  -2  176.07   13.55   3
  -8  -3  -2   41.18    4.63   1
  -8  -3  -2   43.23    5.28   2
  -8  -3  -2   41.56    4.69   3
   9   3   2    9.76    1.87   1
  -9  -3  -2    6.18    1.69   3
  -9  -3  -2    5.17    1.57   2
 -10  -3  -2   24.30    3.15   2
 -10  -3  -2   17.86    2.90   3
  10   3   2   20.03    2.61   1
 -11  -3  -2   49.68    6.19   2
  11   3   2   54.22    4.99   1
 -11  -3  -2   36.17    4.79   3
 -12  -3  -2   40.07    5.25   2
  12   3   2   39.37    3.68   1
  13   3   2    8.32    2.61   1
 -13  -3  -2    6.05    2.67   2
  14   3   2    5.57    3.27   1
  11  -4  -2   -2.61    2.56   1
 -11   4   2   -1.67    4.53   3
 -10   4   2   54.72    5.94   3
  10  -4  -2   54.34    4.85   1
 -10   4   2   48.58    5.58   2
  -9   4   2    2.37    2.28   2
   9  -4  -2    0.60    1.83   1
  -9   4   2    2.61    2.85   3
  -8   4   2    8.50    2.62   3
  -8   4   2    7.28    2.17   2
   8  -4  -2   12.11    1.91   1
  -7   4   2    3.65    1.80   2
   7  -4  -2    5.03    1.50   1
  -7   4   2    0.40    1.98   3
  -6   4   2   15.82    2.92   2
  -6   4   2   21.83    2.96   3
   6  -4  -2   14.11    2.28   1
   5  -4  -2    6.47    1.32   1
  -5   4   2    5.49    1.54   3
  -5   4   2    4.34    1.79   2
  -4   4   2    8.81    2.36   2
  -4   4   2   11.31    1.88   3
   4  -4  -2    9.82    1.87   1
  -3   4   2  109.53    9.43   3
  -3   4   2  110.94    9.74   2
   3  -4  -2  129.30    9.55   1
  -2   4   2   83.35    7.17   3
  -2   4   2   73.50    6.70   2
   2  -4  -2   76.08    6.52   1
   1  -4  -2   52.44    4.80   1
  -1   4   2   51.88    5.17   3
  -1   4   2   55.20    4.85   2
   0   4   2    6.20    1.06   3
   0  -4  -2    6.79    1.15   1
  -1  -4  -2  245.27   12.07   2
  -1  -4  -2  234.28   14.08   1
   1   4   2  243.33   13.89   3
   2   4   2  541.96   27.40   3
  -2  -4  -2  536.71   27.94   1
  -3  -4  -2   19.85    1.63   2
   3   4   2   19.90    2.21   3
  -3  -4  -2   20.61    2.47   1
  -4  -4  -2  219.71   12.23   2
  -4  -4  -2  195.48   13.36   1
   4   4   2  217.16   12.75   3
  -5  -4  -2  169.04   12.13   1
   5   4   2  170.76   10.99   3
  -6  -4  -2   18.32    2.38   3
  -6  -4  -2   27.24    3.26   1
  -6  -4  -2   28.31    3.01   2
  -7  -4  -2    8.56    1.33   3
  -7  -4  -2    7.95    1.64   1
  -8  -4  -2    2.04    1.23   2
  -8  -4  -2    3.32    1.35   3
  -8  -4  -2    5.70    1.62   1
  -9  -4  -2    7.74    1.63   2
  -9  -4  -2   10.97    2.01   1
  -9  -4  -2    6.67    1.64   3
 -10  -4  -2   11.21    2.20   2
  10   4   2   10.99    2.27   1
 -10  -4  -2    7.06    1.84   3
  11   4   2   16.59    2.41   1
 -11  -4  -2   13.84    2.65   2
  12   4   2    5.63    2.34   1
 -12  -4  -2   -1.04    2.22   2
  13   4   2    4.23    2.82   1
 -13  -4  -2   -1.86    2.56   2
 -14  -4  -2   -3.26    3.00   2
  14   4   2    1.40    2.98   1
 -10   5   2   -3.46    3.76   3
  10  -5  -2    1.73    2.45   1
   9  -5  -2    1.07    1.92   1
  -9   5   2   -0.18    3.09   3
  -8   5   2    6.51    2.24   2
  -8   5   2    2.56    2.43   3
   8  -5  -2    5.93    1.81   1
  -7   5   2    8.90    2.10   2
  -7   5   2    6.43    2.25   3
   7  -5  -2    7.11    1.51   1
   6  -5  -2   47.34    5.46   1
  -6   5   2   41.93    5.37   2
  -6   5   2   50.41    6.66   3
  -5   5   2    8.21    1.80   2
   5  -5  -2    4.88    1.30   1
  -5   5   2    6.21    1.75   3
  -4   5   2    2.62    1.44   2
   4  -5  -2    5.38    1.29   1
  -4   5   2    3.70    1.33   3
  -3   5   2    4.66    1.37   2
  -3   5   2    2.85    1.11   3
   3  -5  -2    0.94    0.97   1
   2  -5  -2   96.25    7.93   1
  -2   5   2   97.38    8.53   3
  -2   5   2  103.75    8.48   2
  -1   5   2    8.58    1.61   3
   1  -5  -2    8.07    1.65   1
   0   5   2   29.73    3.52   3
   0  -5  -2   32.51    3.57   1
   0  -5  -2   33.35    2.83   2
  -1  -5  -2    9.83    0.94   2
   1   5   2   10.15    1.56   3
  -1  -5  -2   11.69    1.72   1
   2   5   2  167.20   10.92   3
  -2  -5  -2  187.09   12.19   1
  -2  -5  -2  186.96    9.35   2
  -3  -5  -2   11.90    1.09   2
   3   5   2   17.54    1.95   3
  -3  -5  -2   15.28    2.09   1
  -4  -5  -2   21.54    2.09   2
   4   5   2   26.69    2.60   3
  -4  -5  -2   26.45    2.99   1
  -5  -5  -2   22.65    2.16   2
  -5  -5  -2   18.85    2.19   1
   5   5   2   21.38    2.33   3
  -6  -5  -2  197.65   14.07   1
   6   5   2  205.86   12.49   3
  -6  -5  -2  160.91   12.05   2
   7   5   2   30.79    3.03   3
  -7  -5  -2   24.70    3.22   1
  -7  -5  -2   27.33    3.32   2
  -8  -5  -2   19.04    2.53   2
  -8  -5  -2   16.12    2.37   1
  -9  -5  -2   22.53    2.55   3
  -9  -5  -2   26.36    3.27   2
  -9  -5  -2   25.90    3.61   1
 -10  -5  -2    9.44    1.97   1
 -10  -5  -2    4.82    1.71   2
 -11  -5  -2   32.94    3.82   2
  11   5   2   32.01    3.72   1
  12   5   2    7.73    2.30   1
 -12  -5  -2    4.06    2.25   2
 -13  -5  -2   17.89    2.97   2
  13   5   2   26.19    3.09   1
 -14  -5  -2   -1.10    3.01   2
  14   5   2    4.21    3.34   1
   9  -6  -2   28.57    3.09   2
  -9   6   2   28.49    4.51   3
   9  -6  -2   33.21    3.36   1
   8  -6  -2   16.84    2.57   2
   8  -6  -2   11.44    2.24   1
  -8   6   2   17.46    3.21   3
   7  -6  -2    3.27    1.58   1
  -7   6   2    3.68    2.21   3
   6  -6  -2   47.43    5.24   1
  -6   6   2   46.48    6.03   3
   5  -6  -2    5.54    1.46   1
  -5   6   2    7.94    1.71   3
  -4   6   2   29.72    4.03   3
   4  -6  -2   25.05    3.34   1
  -3   6   2    9.44    1.46   3
   3  -6  -2   10.08    1.58   2
   3  -6  -2   10.81    1.79   1
  -2   6   2  369.78   23.31   3
   2  -6  -2  327.41   21.26   2
   2  -6  -2  388.49   22.22   1
   1  -6  -2   11.32    1.46   2
  -1   6   2    9.47    1.83   3
   1  -6  -2    7.88    1.58   1
   0  -6  -2    1.87    0.83   1
   0   6   2    0.91    0.98   3
  -1  -6  -2    3.08    0.84   1
   1   6   2    1.69    0.86   3
  -1  -6  -2    1.89    0.62   2
   2   6   2    4.08    0.92   3
  -2  -6  -2    2.90    0.56   2
  -2  -6  -2    3.19    1.02   1
  -3  -6  -2  100.09    8.19   1
   3   6   2   98.36    7.06   3
  -3  -6  -2   90.36    5.51   2
   4   6   2    4.47    0.91   3
  -5  -6  -2  180.60   11.00   2
   5   6   2  180.06   11.35   3
  -5  -6  -2  178.87   13.17   1
  -6  -6  -2  162.71   12.45   1
  -6  -6  -2  159.86   10.68   2
   6   6   2  141.35    9.99   3
   7   6   2    4.94    1.13   3
  -7  -6  -2    5.68    1.37   1
   8   6   2    3.55    1.34   3
  -8  -6  -2    2.31    1.30   2
  -8  -6  -2    1.85    1.57   1
   9   6   2    4.52    1.46   3
  -9  -6  -2    2.34    1.38   2
  -9  -6  -2    3.55    1.68   1
  10   6   2   12.12    1.76   3
 -10  -6  -2    9.03    2.01   2
 -10  -6  -2    9.39    2.22   1
 -11  -6  -2    1.88    1.96   2
 -11  -6  -2    9.43    2.17   1
 -12  -6  -2   14.13    2.67   2
  12   6   2   14.87    2.70   1
 -13  -6  -2   11.74    2.85   2
  13   6   2   11.04    2.85   1
  -9   7   2   -2.83    3.46   3
   9  -7  -2   -0.44    2.34   1
   9  -7  -2    3.19    2.91   2
  -8   7   2   14.85    3.29   3
   8  -7  -2   13.01    2.67   2
   7  -7  -2   16.59    2.57   2
  -7   7   2   15.05    2.97   3
   7  -7  -2   17.03    2.31   1
  -6   7   2   48.84    6.17   3
   6  -7  -2   38.96    4.67   1
   6  -7  -2   45.72    5.15   2
  -5   7   2    3.45    1.81   3
   5  -7  -2    4.39    1.39   1
   5  -7  -2    3.65    1.88   2
  -4   7   2   27.44    4.15   3
   4  -7  -2   37.11    4.36   2
   4  -7  -2   33.58    4.12   1
   3  -7  -2    4.70    1.47   2
   3  -7  -2    5.39    1.39   1
  -3   7   2    4.18    1.44   3
  -2   7   2    7.84    1.63   3
   2  -7  -2    6.42    1.46   1
   2  -7  -2   10.41    1.55   2
   1  -7  -2  173.80   12.29   1
  -1   7   2  167.31   13.03   3
   1  -7  -2  133.45   10.41   2
   0  -7  -2    6.30    1.64   1
   0   7   2    7.17    1.43   3
   0  -7  -2    7.11    1.00   2
   1   7   2  117.37    9.57   3
  -1  -7  -2  132.51    8.05   2
  -1  -7  -2  129.02   10.34   1
   2   7   2    3.52    1.00   3
  -2  -7  -2    5.05    1.20   1
  -3  -7  -2  135.82    7.79   2
   3   7   2  139.65    9.71   3
  -3  -7  -2  130.05   10.80   1
   4   7   2   33.75    3.24   3
  -4  -7  -2   33.15    3.46   1
  -4  -7  -2   21.74    2.06   2
  -5  -7  -2  245.50   14.29   2
  -5  -7  -2  255.84   17.70   1
   5   7   2  276.85   15.85   3
  -6  -7  -2    5.17    1.41   1
  -6  -7  -2    3.12    1.15   2
  -7  -7  -2   23.38    3.29   1
   7   7   2   28.99    2.81   3
  -7  -7  -2   22.22    2.50   2
  -8  -7  -2    4.91    1.57   1
   8   7   2    6.95    1.38   3
  -8  -7  -2    4.53    1.55   2
   9   7   2    8.36    1.55   3
 -10  -7  -2    6.47    1.73   2
 -10  -7  -2    8.61    2.16   1
 -11  -7  -2    2.69    2.32   1
 -11  -7  -2    1.90    1.85   2
 -12  -7  -2    7.06    2.50   1
 -12  -7  -2   -0.19    2.35   2
 -13  -7  -2   -3.99    2.88   2
  13   7   2    0.49    2.90   1
  14   7   2   -3.40    3.26   1
 -14  -7  -2   -2.65    3.19   2
   8  -8  -2    2.35    3.01   2
  -8   8   2    2.16    3.36   3
   8  -8  -2    3.79    2.34   1
   7  -8  -2   -2.03    2.64   2
   7  -8  -2    2.35    1.92   1
  -7   8   2    0.71    2.64   3
  -6   8   2    1.35    2.24   3
   6  -8  -2    1.31    1.82   1
   6  -8  -2    1.89    2.28   2
   5  -8  -2    3.36    2.07   2
  -5   8   2    0.95    1.97   3
   5  -8  -2    3.90    1.57   1
   4  -8  -2   74.76    7.61   1
  -4   8   2   77.14    8.74   3
   4  -8  -2   83.04    7.71   2
  -3   8   2    4.57    1.68   3
   3  -8  -2    3.49    1.53   2
  -2   8   2    9.24    1.82   3
   2  -8  -2    9.92    1.79   1
   2  -8  -2   12.13    1.72   2
   1  -8  -2   30.61    4.25   1
  -1   8   2   34.33    4.73   3
   0   8   2   15.11    2.48   3
   0  -8  -2   18.88    1.88   2
   0  -8  -2   14.84    2.46   1
   1   8   2   27.65    3.74   3
  -1  -8  -2   26.41    3.94   1
  -1  -8  -2   29.57    2.68   2
  -2  -8  -2    9.91    1.24   2
  -2  -8  -2   14.46    2.60   1
   2   8   2   10.21    1.88   3
   3   8   2  167.67   11.56   3
  -3  -8  -2  170.42    9.57   2
  -3  -8  -2  149.04   12.68   1
   4   8   2   72.45    6.10   3
  -4  -8  -2   60.06    4.63   2
  -4  -8  -2   80.62    8.08   1
  -5  -8  -2   24.67    2.90   1
  -5  -8  -2   17.28    1.91   2
   6   8   2   28.67    2.94   3
  -6  -8  -2   29.36    3.58   1
  -7  -8  -2  120.17    9.42   2
  -7  -8  -2  136.42   12.07   1
   7   8   2  155.51    9.91   3
  -8  -8  -2   43.84    4.98   1
  -8  -8  -2   43.24    4.36   2
   8   8   2   49.32    3.93   3
  -9  -8  -2   15.62    2.25   2
 -10  -8  -2    8.33    2.15   1
 -10  -8  -2    0.75    1.74   2
 -11  -8  -2    5.83    2.39   1
 -11  -8  -2   -1.98    2.01   2
 -12  -8  -2    5.61    2.84   1
 -12  -8  -2   -0.39    2.34   2
 -13  -8  -2    3.35    2.92   1
  14   8   2    8.40    3.20   1
   7  -9  -2   -1.68    2.95   2
   7  -9  -2    4.51    2.41   1
  -7   9   2    7.98    2.92   3
   6  -9  -2   20.52    2.96   2
  -6   9   2   23.06    3.23   3
   6  -9  -2   23.99    2.74   1
  -5   9   2    8.16    2.42   3
   5  -9  -2    6.45    2.17   2
   5  -9  -2    7.51    1.93   1
  -4   9   2   50.85    6.89   3
   4  -9  -2   64.41    6.50   1
   4  -9  -2   62.96    6.53   2
  -3   9   2    9.92    2.12   3
   3  -9  -2    9.79    2.06   2
  -2   9   2   28.04    4.20   3
   2  -9  -2   29.51    3.75   1
   2  -9  -2   25.41    2.92   2
  -1   9   2   18.68    2.96   3
   1  -9  -2   16.09    2.59   1
   0  -9  -2  161.81   10.91   2
   0  -9  -2  162.27   13.24   1
   0   9   2  160.74   13.38   3
  -1  -9  -2   27.92    4.14   1
   1   9   2   27.83    3.80   3
  -1  -9  -2   24.70    2.57   2
   2   9   2    4.30    1.33   3
  -2  -9  -2    2.71    1.34   1
  -3  -9  -2    1.93    1.45   1
   3   9   2    3.62    1.14   3
   4   9   2    4.42    1.29   3
  -5  -9  -2    4.93    1.52   1
  -5  -9  -2   -0.03    1.12   2
   6   9   2   12.08    1.65   3
  -6  -9  -2   11.24    2.05   1
   7   9   2   26.35    2.75   3
  -7  -9  -2   28.16    3.74   1
   8   9   2   15.89    1.90   3
  -8  -9  -2   15.49    2.33   1
 -10  -9  -2    4.54    2.18   1
 -11  -9  -2    5.77    2.38   1
 -12  -9  -2    3.50    2.90   1
 -13  -9  -2   17.07    3.14   1
  -7  10   2   -2.42    3.29   3
   6 -10  -2    6.22    3.13   2
   6 -10  -2   11.68    2.59   1
  -6  10   2   12.06    3.00   3
  -5  10   2    5.03    2.42   3
   5 -10  -2   -0.26    2.68   2
   5 -10  -2    5.31    2.11   1
  -4  10   2   21.77    3.40   3
   4 -10  -2   18.77    2.74   2
   4 -10  -2   17.28    2.55   1
   3 -10  -2   24.54    3.00   2
  -3  10   2   36.17    4.95   3
   3 -10  -2   30.34    3.96   1
  -2  10   2    3.49    1.79   3
   2 -10  -2   -1.63    1.74   2
   2 -10  -2    2.62    1.34   1
   1 -10  -2    6.68    1.52   1
  -1  10   2    5.24    1.69   3
   0 -10  -2    1.16    1.41   2
   0 -10  -2    4.27    1.58   1
   0  10   2    4.61    1.59   3
   1  10   2   54.27    6.03   3
  -1 -10  -2   40.37    4.01   2
  -1 -10  -2   50.23    6.19   1
  -2 -10  -2   22.38    3.56   1
   2  10   2   21.07    3.19   3
   3  10   2   28.00    3.62   3
  -3 -10  -2   30.60    4.54   1
   4  10   2   30.25    3.52   3
  -4 -10  -2   24.03    3.69   1
   5  10   2    6.10    1.53   3
  -5 -10  -2    5.31    1.79   1
  -6 -10  -2   66.44    7.40   1
   6  10   2   77.47    6.17   3
   7  10   2  121.52    8.54   3
  -7 -10  -2  113.16   11.04   1
  -8 -10  -2    2.92    2.08   1
  -9 -10  -2    4.94    2.15   1
 -10 -10  -2    7.09    2.20   1
 -11 -10  -2    7.77    2.46   1
 -12 -10  -2    8.53    2.92   1
 -13 -10  -2   -2.16    3.35   1
 -14 -10  -2    4.15    3.70   1
  -6  11   2    0.89    3.25   3
   6 -11  -2    3.20    2.75   1
   6 -11  -2    2.16    3.14   2
  -5  11   2   13.94    2.84   3
   5 -11  -2   14.80    2.59   1
  -4  11   2   23.37    3.00   3
   4 -11  -2   19.39    2.60   1
  -3  11   2   14.80    2.61   3
   3 -11  -2    5.46    2.29   2
   3 -11  -2   10.05    1.98   1
   2 -11  -2    2.34    1.60   1
  -2  11   2    3.09    1.95   3
   2 -11  -2   -0.90    1.99   2
   1 -11  -2   -0.38    1.66   2
   1 -11  -2    2.86    1.55   1
  -1  11   2    2.86    1.74   3
   0  11   2    9.34    1.93   3
   0 -11  -2   10.24    1.86   1
  -1 -11  -2   23.32    3.29   1
   1  11   2   20.39    3.33   3
   2  11   2    8.87    1.71   3
  -2 -11  -2    5.63    1.90   1
   3  11   2   18.54    2.39   3
  -3 -11  -2   17.94    2.99   1
   4  11   2    8.44    1.58   3
  -4 -11  -2    6.46    2.09   1
  -5 -11  -2  138.99   13.16   1
   5  11   2  121.23    9.48   3
   6  11   2    4.65    1.44   3
  -6 -11  -2    6.91    2.11   1
   7  11   2  107.08    7.86   3
  -7 -11  -2   87.65    9.45   1
  -8 -11  -2   46.90    5.58   1
  -9 -11  -2    9.96    2.47   1
 -10 -11  -2    3.11    2.39   1
 -11 -11  -2    9.01    2.62   1
 -12 -11  -2   27.19    4.15   1
 -13 -11  -2    3.15    3.49   1
   5 -12  -2    0.51    2.51   1
  -5  12   2   -2.66    3.22   3
  -4  12   2    8.89    2.79   3
   4 -12  -2    3.99    2.11   1
  -3  12   2   12.95    2.79   3
   3 -12  -2   14.77    2.24   1
   2 -12  -2   27.86    3.74   1
  -2  12   2   29.63    4.12   3
   1 -12  -2   12.01    2.35   1
  -1  12   2   15.11    2.44   3
   0  12   2    4.13    1.84   3
   0 -12  -2    8.57    1.75   1
   1  12   2   41.95    5.00   3
  -1 -12  -2   44.90    5.55   1
  -2 -12  -2   37.61    4.99   1
   2  12   2   37.09    4.35   3
  -3 -12  -2   13.26    2.36   1
   3  12   2    8.22    1.91   3
  -4 -12  -2    0.99    2.00   1
   4  12   2    7.99    1.72   3
   5  12   2    9.58    1.74   3
   6  12   2    2.86    1.55   3
  -6 -12  -2    3.14    2.08   1
  -7 -12  -2    2.00    2.22   1
  -8 -12  -2    3.58    2.33   1
  -9 -12  -2   -1.00    2.43   1
 -10 -12  -2    3.68    2.68   1
 -11 -12  -2    4.00    2.76   1
 -12 -12  -2    5.01    3.12   1
 -13 -12  -2    2.43    3.60   1
   3 -13  -2    0.24    2.33   1
  -3  13   2    1.47    2.73   3
  -2  13   2   -0.52    2.60   3
   2 -13  -2    4.22    1.92   1
   1 -13  -2   19.13    2.36   1
  -1  13   2   15.76    3.04   3
   0 -13  -2    5.11    1.93   1
   0  13   2    4.12    2.19   3
  -1 -13  -2    8.94    2.16   1
   1  13   2    4.03    1.97   3
  -2 -13  -2    3.39    2.04   1
   2  13   2    1.63    1.86   3
   3  13   2    1.39    1.85   3
  -3 -13  -2    7.90    2.39   1
   4  13   2    4.74    1.90   3
  -4 -13  -2    4.93    2.22   1
   5  13   2    6.48    1.92   3
  -5 -13  -2    7.51    2.19   1
  -6 -13  -2   11.20    2.58   1
  -7 -13  -2    0.21    2.47   1
  -8 -13  -2   32.39    4.29   1
  -9 -13  -2    4.01    2.72   1
 -10 -13  -2    1.00    2.93   1
 -11 -13  -2    2.09    3.07   1
 -12 -13  -2   -1.87    3.30   1
   2 -14  -2   21.13    2.83   1
   1 -14  -2    7.13    2.35   1
  -1  14   2    8.01    2.65   3
   0  14   2    1.58    2.66   3
   0 -14  -2   10.19    2.43   1
   1  14   2    4.46    2.25   3
  -1 -14  -2    4.49    2.37   1
  -2 -14  -2   -1.68    2.57   1
   2  14   2    1.95    2.24   3
   3  14   2    4.41    2.13   3
  -3 -14  -2   10.85    2.81   1
   4  14   2    6.02    2.17   3
  -4 -14  -2   -0.47    2.40   1
   5  14   2   12.74    2.41   3
  -5 -14  -2   14.37    2.86   1
  -6 -14  -2   21.56    3.18   1
  -7 -14  -2   36.46    4.25   1
  -8 -14  -2    2.34    2.87   1
  -9 -14  -2   21.81    3.36   1
 -10 -14  -2    8.50    3.37   1
 -11 -14  -2    3.35    3.61   1
 -12 -14  -2    6.62    4.04   1
  -1  15   2    1.97    3.23   3
   0  15   2   13.25    3.05   3
   0 -15  -2    7.74    2.94   1
  -1 -15  -2   27.71    3.07   1
   1  15   2   21.04    3.15   3
  -2 -15  -2    1.73    3.08   1
   2  15   2    5.47    2.63   3
  -3 -15  -2   18.62    3.12   1
   3  15   2   20.09    2.84   3
  -4 -15  -2    2.02    2.85   1
   4  15   2   -0.07    2.32   3
  -5 -15  -2    4.97    2.76   1
  -6 -15  -2   -1.20    2.93   1
  -7 -15  -2    1.69    3.21   1
  -8 -15  -2    2.77    3.22   1
  -9 -15  -2    1.18    3.30   1
 -10 -15  -2    2.36    3.55   1
 -11 -15  -2    4.86    4.09   1
   2  16   2    6.59    3.32   3
  -2 -16  -2   11.46    3.67   1
   3  16   2    1.46    2.93   3
  -3 -16  -2   -1.83    3.22   1
  -4 -16  -2    1.72    2.97   1
  -5 -16  -2    2.84    3.24   1
  -6 -16  -2   -0.92    3.52   1
  -7 -16  -2   -1.52    3.63   1
  -8 -16  -2   -4.11    3.85   1
  -9 -16  -2   -2.12    3.76   1
  -7 -16   3    2.07    4.16   1
  -6 -16   3    0.63    4.10   1
  -5 -16   3   -1.52    3.92   1
  -4 -16   3   -2.48    4.19   1
  -3 -16   3    5.83    4.16   1
  -9 -15   3    7.69    3.82   1
  -8 -15   3    0.01    3.78   1
  -7 -15   3    7.40    3.67   1
  -6 -15   3    7.59    3.39   1
  -5 -15   3   -4.50    3.60   1
  -4 -15   3   -0.39    3.37   1
  -3 -15   3    5.75    3.49   1
  -2 -15   3   -1.49    3.50   1
  -1 -15   3   29.40    4.03   1
 -10 -14   3    7.86    3.79   1
  -9 -14   3   11.79    3.62   1
  -8 -14   3   14.66    3.25   1
  -7 -14   3   25.93    3.52   1
  -6 -14   3    1.52    3.02   1
  -5 -14   3    2.88    3.17   1
  -4 -14   3    5.70    3.11   1
  -3 -14   3   12.98    3.11   1
  -2 -14   3    7.29    3.02   1
  -1 -14   3   12.56    2.93   1
   0 -14   3    6.96    3.23   1
   0  14  -3    1.10    3.47   3
  -1  14  -3    8.45    3.73   3
  -2  14  -3    9.12    3.91   3
 -11 -13   3    1.20    3.68   1
 -10 -13   3    7.85    3.26   1
  -9 -13   3    1.54    3.05   1
  -8 -13   3   19.17    3.07   1
  -7 -13   3   21.19    3.47   1
  -6 -13   3    8.97    2.91   1
  -5 -13   3    3.06    2.61   1
  -4 -13   3   15.60    3.08   1
  -3 -13   3   22.36    3.11   1
  -2 -13   3    1.50    2.42   1
   1  13  -3    9.05    2.90   3
  -1 -13   3   10.85    2.58   1
   0  13  -3   11.34    2.96   3
   0 -13   3    7.58    3.05   1
   1 -13   3   -1.69    2.35   2
  -1  13  -3    7.54    3.19   3
   1 -13   3   -0.33    3.19   1
  -2  13  -3   15.67    3.26   3
  -4  13  -3    3.07    3.68   3
 -12 -12   3    7.48    3.61   1
 -11 -12   3    5.54    3.21   1
 -10 -12   3    5.38    3.10   1
  -9 -12   3   44.91    5.27   1
  -8 -12   3    0.31    2.77   1
  -7 -12   3    9.82    2.66   1
  -6 -12   3   -0.95    2.55   2
  -6 -12   3    5.40    2.56   1
  -5 -12   3    7.01    2.43   1
  -5 -12   3   -1.34    1.99   2
  -3 -12   3   -1.49    1.85   2
  -3 -12   3    6.37    2.18   1
   2  12  -3   17.88    2.61   3
  -2 -12   3   13.25    2.48   1
  -1 -12   3   10.27    2.44   1
   1  12  -3   14.34    2.59   3
   0 -12   3   12.27    2.78   1
   0  12  -3   12.84    2.64   3
   1 -12   3   39.40    4.80   1
   1 -12   3   29.20    3.90   2
  -1  12  -3   41.43    4.26   3
  -2  12  -3    6.45    2.89   3
   2 -12   3    4.48    2.03   2
   3 -12   3    6.40    2.45   2
  -3  12  -3    9.71    3.09   3
  -4  12  -3    7.15    3.00   3
   4 -12   3    4.12    2.73   2
   5 -12   3   -0.06    2.81   2
  -5  12  -3    6.36    3.54   3
 -12 -11   3    0.29    3.22   1
 -11 -11   3   -0.77    2.91   1
 -10 -11   3    1.76    3.09   2
 -10 -11   3    6.59    2.73   1
  -9 -11   3   10.55    2.60   1
  -9 -11   3   -0.42    3.03   2
  -8 -11   3    9.06    2.42   1
  -8 -11   3    4.47    2.64   2
  -7 -11   3   -0.91    2.21   2
  -7 -11   3    2.15    2.22   1
  -6 -11   3    6.71    2.16   1
  -6 -11   3    2.18    2.36   2
  -5 -11   3    7.80    2.19   1
  -5 -11   3    2.84    1.77   2
  -4 -11   3   14.90    2.20   2
  -4 -11   3   16.57    2.85   1
  -3 -11   3    0.20    1.64   2
  -3 -11   3    1.24    2.08   1
   3  11  -3    3.88    1.85   3
  -2 -11   3    5.61    1.93   1
   2  11  -3    4.28    2.00   3
  -1 -11   3   22.59    3.12   1
   1  11  -3   34.56    3.95   3
  -1 -11   3   26.44    2.69   2
   0  11  -3    4.91    2.20   3
   0 -11   3    8.34    2.29   1
   0 -11   3    1.06    1.69   2
  -1  11  -3    4.73    2.41   3
   1 -11   3    3.72    1.77   2
   1 -11   3    4.89    2.11   1
  -2  11  -3    1.88    2.57   3
   2 -11   3    1.06    1.78   2
  -3  11  -3   16.50    2.97   3
   3 -11   3   13.32    2.37   1
  -4  11  -3    7.22    2.69   3
   4 -11   3    6.34    2.26   2
   5 -11   3    8.74    2.63   2
  -5  11  -3   13.78    2.94   3
  -6  11  -3    5.25    3.25   3
   6 -11   3   -2.25    2.71   2
 -12 -10   3    5.45    2.97   1
 -12 -10   3   -2.73    3.35   2
 -11 -10   3    1.70    3.11   2
 -11 -10   3    1.64    2.76   1
 -10 -10   3   10.20    2.82   2
 -10 -10   3   15.94    2.73   1
  -9 -10   3    2.59    2.56   2
  -9 -10   3    2.87    2.38   1
  -8 -10   3    2.29    2.25   1
  -8 -10   3    3.50    2.47   2
  -7 -10   3    5.53    2.11   1
  -7 -10   3    3.47    2.19   2
  -6 -10   3   48.78    5.50   1
  -6 -10   3   53.61    5.06   2
  -5 -10   3   19.62    2.34   2
  -5 -10   3   23.29    3.15   1
  -4 -10   3    5.23    1.54   2
  -4 -10   3    2.38    2.16   1
  -3 -10   3   18.18    2.99   1
  -3 -10   3   18.80    2.40   2
   3  10  -3   21.24    2.40   3
   2  10  -3    7.05    1.91   3
  -2 -10   3   10.19    1.50   2
  -2 -10   3    9.89    2.17   1
   1  10  -3    7.33    1.94   3
  -1 -10   3    6.26    1.40   2
  -1 -10   3    5.75    1.88   1
   0 -10   3    4.58    1.43   2
   0  10  -3    4.30    1.97   3
   0 -10   3    4.94    2.03   1
   1 -10   3   45.09    5.23   1
  -1  10  -3   42.45    5.57   3
   1 -10   3   52.18    5.09   2
   2 -10   3   41.68    4.06   1
  -2  10  -3   38.87    5.29   3
   2 -10   3   42.00    4.88   2
  -3  10  -3   10.86    2.63   3
   3 -10   3    5.04    1.81   2
   3 -10   3    7.65    1.81   1
   4 -10   3   12.21    2.44   2
  -4  10  -3   13.49    3.08   3
   4 -10   3   12.12    2.08   1
  -5  10  -3   40.59    5.12   3
   5 -10   3   42.95    4.83   2
  -6  10  -3    0.51    2.86   3
   6 -10   3   -0.97    2.31   2
   7 -10   3    3.10    2.72   2
  -7  10  -3    5.52    3.34   3
  13   9  -3    6.46    3.14   1
 -13  -9   3   -1.56    3.65   2
 -12  -9   3    0.49    3.16   2
 -12  -9   3    8.64    2.93   1
 -11  -9   3    2.42    2.61   1
 -11  -9   3    4.54    2.80   2
 -10  -9   3    3.99    2.51   2
  -9  -9   3   11.69    2.37   1
  -9  -9   3   12.18    2.45   2
  -8  -9   3   14.26    2.64   1
  -8  -9   3   18.25    2.67   2
  -7  -9   3   27.00    3.85   1
  -7  -9   3   23.40    2.75   2
  -6  -9   3    6.92    1.86   2
  -6  -9   3   11.29    2.49   1
  -5  -9   3   34.87    4.70   1
  -5  -9   3   49.14    4.87   2
   4   9  -3    4.23    1.27   3
  -4  -9   3    5.51    1.93   1
   3   9  -3   22.60    2.51   3
  -3  -9   3   23.94    3.48   1
  -3  -9   3   27.88    2.90   2
  -2  -9   3   51.13    4.88   2
  -2  -9   3   51.40    6.01   1
   2   9  -3   53.10    5.02   3
   1   9  -3   41.47    4.84   3
  -1  -9   3   38.63    4.89   1
  -1  -9   3   44.15    4.38   2
   0  -9   3   63.88    6.56   1
   0   9  -3   64.87    7.17   3
   0  -9   3   55.08    5.67   2
   1  -9   3   91.41    8.40   1
  -1   9  -3   89.00    8.99   3
   1  -9   3   81.31    7.59   2
  -2   9  -3    5.19    2.00   3
   2  -9   3    8.04    1.51   1
   2  -9   3    5.47    1.52   2
   3  -9   3    4.65    1.64   1
   3  -9   3    3.31    1.55   2
  -3   9  -3    2.60    2.25   3
   4  -9   3    2.89    1.65   2
  -4   9  -3    4.76    2.18   3
   4  -9   3    3.07    1.70   1
   5  -9   3   15.83    2.65   2
  -5   9  -3   19.86    3.36   3
  -6   9  -3   21.39    3.56   3
   6  -9   3   26.69    3.33   2
   7  -9   3   10.39    2.60   2
  -7   9  -3   13.29    3.04   3
  -8   9  -3    2.62    3.20   3
   8  -9   3   -1.88    2.89   2
 -13  -8   3   -3.21    3.39   2
  13   8  -3    1.46    2.88   1
  12   8  -3   -1.43    2.74   1
 -12  -8   3    0.82    3.00   2
 -11  -8   3   12.09    2.60   1
 -11  -8   3   10.19    2.78   2
 -10  -8   3   10.24    2.31   2
 -10  -8   3    8.03    2.38   1
  -9  -8   3    4.62    2.17   1
  -9  -8   3    4.70    2.19   2
  -8  -8   3   13.59    2.48   1
  -7  -8   3    5.18    1.83   2
  -7  -8   3    8.59    2.01   1
  -6  -8   3   18.79    2.40   2
  -6  -8   3   12.53    2.67   1
  -5  -8   3   47.43    5.75   1
  -5  -8   3   50.54    5.05   2
   4   8  -3   68.53    4.90   3
  -4  -8   3   74.68    6.75   2
  -4  -8   3   61.30    7.12   1
  -3  -8   3    5.77    1.15   2
  -3  -8   3    3.57    1.51   1
   3   8  -3    3.12    1.17   3
  -2  -8   3   39.07    4.10   2
  -2  -8   3   36.85    4.52   1
   2   8  -3   45.30    4.39   3
  -1  -8   3    9.84    2.01   1
   1   8  -3    9.23    1.72   3
  -1  -8   3   10.31    1.43   2
   0  -8   3    4.88    1.56   1
   0  -8   3    6.09    1.16   2
   0   8  -3    4.58    1.55   3
   1  -8   3   12.93    2.06   1
   1  -8   3   12.70    1.90   2
  -1   8  -3   10.32    2.56   3
  -2   8  -3   20.76    3.32   3
   2  -8   3   16.88    2.20   1
   2  -8   3   17.83    2.54   2
   3  -8   3    7.48    1.42   2
  -3   8  -3    8.90    2.17   3
   3  -8   3   10.10    1.67   1
   4  -8   3   18.73    2.38   1
  -4   8  -3   20.54    3.29   3
   4  -8   3   20.14    2.46   2
  -5   8  -3    9.62    2.36   3
   5  -8   3   13.94    1.99   1
   5  -8   3   12.78    2.23   2
  -6   8  -3   24.78    3.73   3
   6  -8   3   33.08    3.53   2
  -7   8  -3   10.50    2.55   3
   7  -8   3   11.87    2.22   2
   8  -8   3    2.07    2.46   2
  -8   8  -3    3.26    2.83   3
   9  -8   3    1.43    2.65   2
  -9   8  -3    0.14    3.63   3
 -13  -7   3    0.20    3.00   2
  13   7  -3    9.25    2.97   1
 -12  -7   3   12.97    2.91   2
  12   7  -3   11.72    2.63   1
  11   7  -3   -0.18    2.27   1
 -11  -7   3    0.02    2.51   2
 -10  -7   3   30.48    4.14   2
 -10  -7   3   30.24    3.84   1
  -9  -7   3   24.67    3.27   2
  -9  -7   3   23.07    3.15   1
  -8  -7   3   53.56    6.76   1
  -8  -7   3   63.94    6.96   2
  -7  -7   3   20.47    2.33   2
  -7  -7   3   16.63    3.01   1
  -6  -7   3    8.55    1.57   2
  -6  -7   3    4.16    1.77   1
  -5  -7   3   11.57    1.72   2
  -5  -7   3   10.79    2.23   1
  -4  -7   3   88.65    7.68   2
  -4  -7   3   78.12    7.93   1
  -3  -7   3    2.44    1.40   1
   3   7  -3    3.63    0.90   3
  -2  -7   3   15.66    2.29   1
   2   7  -3   15.12    1.88   3
  -2  -7   3   14.28    1.84   2
  -1  -7   3   82.68    6.94   2
  -1  -7   3   75.66    7.08   1
   1   7  -3   87.03    7.27   3
   0   7  -3   64.85    6.48   3
   0  -7   3   63.10    5.83   2
   1  -7   3   15.15    2.05   2
  -1   7  -3   11.68    1.96   3
   1  -7   3   11.79    1.82   1
  -2   7  -3    5.97    2.07   3
   2  -7   3    8.43    1.53   1
   3  -7   3  108.83    8.85   1
   3  -7   3  111.91    9.82   2
  -3   7  -3  104.60   10.63   3
   4  -7   3    6.53    1.65   2
   4  -7   3    9.48    1.52   1
  -4   7  -3    4.86    1.92   3
   5  -7   3    9.31    1.92   2
  -5   7  -3    4.35    2.29   3
   5  -7   3    9.95    1.67   1
  -6   7  -3   11.91    2.26   3
   6  -7   3   10.60    1.84   1
   6  -7   3   11.94    1.97   2
   7  -7   3   26.43    3.11   2
  -7   7  -3   24.85    4.03   3
  -8   7  -3    3.54    2.70   3
   8  -7   3    8.32    2.17   2
   9  -7   3    7.57    2.58   2
  -9   7  -3   13.25    3.31   3
 -13  -6   3    5.76    3.14   2
  13   6  -3    6.93    3.17   1
 -12  -6   3   -0.33    2.70   2
  12   6  -3    5.96    2.59   1
 -11  -6   3    2.13    2.40   2
  11   6  -3    2.33    2.81   1
  10   6  -3    8.74    2.10   1
 -10  -6   3   11.93    2.20   2
  -9  -6   3    4.91    1.93   1
  -9  -6   3    5.08    1.86   2
  -8  -6   3    8.24    1.89   2
  -8  -6   3   13.05    2.31   1
  -7  -6   3   29.94    3.98   2
  -7  -6   3   26.31    3.96   1
  -6  -6   3   29.75    4.42   1
  -6  -6   3   37.84    4.09   2
  -5  -6   3    9.67    1.68   2
  -5  -6   3   12.11    2.08   1
  -4  -6   3    5.11    1.07   2
  -4  -6   3    5.14    1.39   1
   3   6  -3   26.05    2.37   3
  -3  -6   3   36.54    4.20   1
  -3  -6   3   35.09    3.58   2
  -2  -6   3    4.01    0.88   2
   2   6  -3    3.33    0.89   3
  -2  -6   3    1.70    1.14   1
  -1  -6   3   68.14    6.10   1
   1   6  -3   65.16    5.56   3
  -1  -6   3   60.01    5.34   2
   0   6  -3   97.05    8.09   3
   0  -6   3   91.31    7.39   2
   0  -6   3   94.17    7.62   1
  -1   6  -3  223.37   15.59   3
   1  -6   3  214.31   13.84   1
   1  -6   3  215.36   14.49   2
   2  -6   3   11.64    1.59   2
  -2   6  -3   10.86    2.06   3
   2  -6   3   10.40    1.55   1
   3  -6   3  197.56   13.82   2
  -3   6  -3  163.83   14.55   3
   3  -6   3  186.92   12.39   1
  -4   6  -3    5.73    1.95   3
   4  -6   3    2.42    1.27   2
   4  -6   3    4.40    1.18   1
  -5   6  -3    2.12    1.96   3
   5  -6   3    6.48    1.53   2
   5  -6   3    3.67    1.32   1
   6  -6   3    3.00    1.59   2
  -6   6  -3    1.63    1.96   3
   7  -6   3    6.85    1.71   1
   7  -6   3    5.39    1.95   2
  -7   6  -3    3.64    2.07   3
  -8   6  -3    7.66    2.38   3
   8  -6   3    6.36    2.10   2
  -9   6  -3   10.27    3.04   3
 -10   6  -3    0.83    3.38   3
  10  -6   3   -0.83    2.73   2
  13   5  -3    8.78    2.90   1
 -13  -5   3    5.19    3.18   2
 -12  -5   3    1.34    2.54   2
  12   5  -3    3.07    2.56   1
  11   5  -3    3.62    2.25   1
 -11  -5   3    5.36    2.21   2
  10   5  -3    0.78    1.92   1
 -10  -5   3    2.54    2.07   2
  -9  -5   3   26.07    3.48   2
   9   5  -3   29.44    3.94   1
  -8  -5   3   28.54    4.06   2
  -8  -5   3   29.70    3.74   1
  -7  -5   3    9.24    1.94   1
  -7  -5   3    6.71    1.63   2
  -6  -5   3   30.09    3.35   2
  -6  -5   3   28.31    4.18   1
  -5  -5   3    7.62    1.62   1
  -5  -5   3    5.43    1.22   2
  -4  -5   3   18.13    2.19   2
  -4  -5   3   17.89    2.84   1
  -3  -5   3   29.04    3.23   2
  -3  -5   3   31.30    3.76   1
  -2  -5   3  680.89   38.28   1
   2   5  -3  773.06   36.39   3
  -2  -5   3  780.39   37.89   2
  -1  -5   3    5.27    1.02   1
  -1  -5   3    5.75    0.82   2
   1   5  -3    5.44    0.91   3
   0  -5   3  135.86    9.62   2
   0  -5   3  138.41    9.57   1
   0   5  -3  143.88   10.07   3
  -1   5  -3    7.42    1.70   3
   1  -5   3   10.39    1.37   2
   1  -5   3    8.67    1.14   1
   2  -5   3   12.95    1.65   1
   2  -5   3   10.47    1.42   2
  -2   5  -3   10.24    2.12   3
   3  -5   3   18.36    2.07   1
   3  -5   3   20.30    2.19   2
  -3   5  -3   19.26    3.39   3
  -4   5  -3    8.25    2.05   3
   4  -5   3    6.96    1.16   1
   4  -5   3    8.38    1.43   2
  -5   5  -3   23.66    3.81   3
   5  -5   3   23.33    3.47   2
   5  -5   3   22.60    2.62   1
  -6   5  -3    1.71    1.82   3
   6  -5   3    4.98    1.34   1
   6  -5   3    1.93    1.53   2
   7  -5   3   41.99    4.80   2
  -7   5  -3   46.99    6.14   3
   7  -5   3   43.37    3.99   1
   8  -5   3   13.93    1.93   1
   8  -5   3   11.08    2.29   2
  -8   5  -3   16.00    2.69   3
  -9   5  -3    2.88    2.68   3
   9  -5   3    1.47    2.11   2
  10  -5   3    4.84    2.38   2
 -10   5  -3   -0.18    3.01   3
  11  -5   3    1.37    2.84   2
 -11   5  -3    1.15    3.53   3
  13   4  -3   -0.22    2.74   1
 -13  -4   3    2.26    3.04   2
 -12  -4   3   -0.02    2.47   2
  12   4  -3    2.20    2.58   1
 -11  -4   3    3.84    2.12   2
  11   4  -3    5.93    2.30   1
 -10  -4   3    4.46    2.04   2
  10   4  -3    3.55    2.10   1
   9   4  -3    3.89    1.77   1
  -9  -4   3    6.64    1.76   2
  -8  -4   3   42.30    5.42   2
   8   4  -3   43.44    5.77   1
  -7  -4   3   37.06    4.70   2
  -7  -4   3   37.36    4.57   1
  -6  -4   3   92.14    9.02   1
  -6  -4   3   89.73    8.46   2
  -5  -4   3   29.39    3.21   2
  -5  -4   3   25.48    3.72   1
  -4  -4   3   62.23    5.99   2
  -4  -4   3   71.60    6.96   1
  -3  -4   3  119.53    8.89   2
  -3  -4   3  114.66    9.16   1
   2   4  -3   79.43    4.70   3
  -2  -4   3   74.38    6.12   2
  -2  -4   3   82.28    6.72   1
  -1  -4   3  121.87    8.80   1
  -1  -4   3  129.95    8.81   2
   1   4  -3  134.69    8.14   3
   0   4  -3    1.95    0.78   3
   0  -4   3    0.51    0.75   1
  -1   4  -3  593.92   32.17   3
   1  -4   3  561.81   29.80   1
   1  -4   3  654.20   31.86   2
   2  -4   3    6.65    1.10   2
  -2   4  -3    6.87    1.58   3
   2  -4   3    6.13    0.95   1
  -3   4  -3  227.91   16.41   3
   3  -4   3  232.44   15.24   2
   3  -4   3  235.57   13.40   1
   4  -4   3    2.58    1.10   2
   4  -4   3    3.39    0.84   1
  -4   4  -3    1.54    1.30   3
   5  -4   3    6.38    1.28   2
  -5   4  -3    6.73    1.54   3
  -6   4  -3   32.78    4.34   3
   6  -4   3   24.86    3.46   2
   6  -4   3   32.87    3.43   1
   7  -4   3   14.13    2.05   2
  -7   4  -3   17.21    2.91   3
   7  -4   3   16.59    2.24   1
   8  -4   3   29.95    2.90   1
  -8   4  -3   23.77    3.82   3
   8  -4   3   24.67    3.09   2
   9  -4   3    5.40    1.89   2
  -9   4  -3    4.12    2.47   3
 -10   4  -3    3.85    2.81   3
  10  -4   3    0.63    2.09   2
  11  -4   3    0.82    2.36   2
 -11   4  -3    3.00    3.40   3
  13   3  -3    0.81    3.06   1
 -13  -3   3    3.26    3.23   2
  12   3  -3    4.07    2.46   1
 -12  -3   3    3.92    2.80   2
 -11  -3   3    3.10    2.19   2
  11   3  -3    3.20    2.07   1
  10   3  -3    4.72    2.19   1
 -10  -3   3    1.50    1.86   2
  -8  -3   3    7.83    1.75   2
   8   3  -3    9.65    2.07   1
  -7  -3   3    5.64    1.34   2
   7   3  -3    4.16    1.58   1
  -6  -3   3    3.10    1.35   2
  -6  -3   3   -0.24    1.03   3
  -5  -3   3   28.59    2.52   3
  -5  -3   3   43.39    5.11   1
  -5  -3   3   36.30    3.82   2
  -4  -3   3  101.50    8.36   2
  -4  -3   3  108.32    9.00   1
  -3  -3   3  170.16   11.33   2
  -3  -3   3  169.96   11.92   1
  -2  -3   3  181.06   11.62   2
  -2  -3   3  192.71   12.05   1
   1   3  -3  274.72   13.96   3
  -1  -3   3  266.95   15.12   2
  -1  -3   3  260.01   15.06   1
   0  -3   3   51.54    4.44   2
   0   3  -3   52.14    4.34   3
   0  -3   3   54.20    4.15   1
  -1   3  -3  320.23   18.44   3
   1  -3   3  352.55   18.39   2
   1  -3   3  293.25   16.34   1
   2  -3   3   17.78    2.18   2
   2  -3   3   17.33    1.69   1
  -2   3  -3   17.27    2.50   3
   3  -3   3  574.33   28.28   1
  -3   3  -3  546.89   32.02   3
   3  -3   3  591.76   31.06   2
   4  -3   3    9.97    1.31   2
  -4   3  -3   11.45    2.07   3
   4  -3   3    9.13    1.20   1
   5  -3   3   99.81    8.85   2
   5  -3   3  121.26    8.16   1
  -5   3  -3  102.57    9.71   3
   6  -3   3   18.71    2.24   1
  -6   3  -3   23.85    3.48   3
   6  -3   3   21.16    2.84   2
  -7   3  -3    4.14    1.73   3
   7  -3   3    4.96    1.73   2
   7  -3   3    3.31    1.27   1
  -8   3  -3   20.08    3.00   3
   8  -3   3   20.76    3.14   2
   8  -3   3   19.51    2.14   1
  -9   3  -3   19.42    3.22   3
   9  -3   3   18.39    2.71   2
   9  -3   3   18.59    2.24   1
 -10   3  -3    4.52    2.57   3
  10  -3   3    0.48    1.94   2
  11  -3   3    3.42    2.30   2
 -11   3  -3    6.50    3.06   3
 -12   3  -3    4.60    4.03   3
  12  -3   3    6.52    2.62   2
 -12  -2   3    5.13    2.87   2
  12   2  -3    3.24    2.55   1
 -11  -2   3    0.51    2.24   2
  11   2  -3    4.89    2.33   1
 -10  -2   3    7.58    1.97   2
  10   2  -3    5.18    2.00   1
   9   2  -3    8.26    2.05   1
  -9  -2   3    8.26    1.85   2
  -8  -2   3   20.85    3.27   2
  -8  -2   3   12.99    2.29   3
  -7  -2   3    4.56    1.61   3
  -7  -2   3    7.76    1.43   2
  -6  -2   3    0.81    1.20   3
   6   2  -3    0.27    1.24   1
  -6  -2   3    1.30    1.14   2
  -5  -2   3    1.65    1.05   2
  -5  -2   3    0.47    0.90   3
   5   2  -3    2.52    1.15   1
  -4  -2   3   86.57    5.65   3
  -4  -2   3   81.82    7.17   2
  -3  -2   3   74.18    6.52   1
  -3  -2   3   76.04    6.44   2
  -2  -2   3  160.97   10.54   1
  -2  -2   3  164.30   10.48   2
  -1  -2   3  213.43   11.75   1
  -1  -2   3  190.94   11.32   2
   1   2  -3  191.29   10.18   3
   0   2  -3   43.83    3.46   3
   0  -2   3   46.18    3.32   1
   0  -2   3   41.88    3.71   2
  -1   2  -3  243.58   13.86   3
   1  -2   3  230.96   11.85   1
   1  -2   3  223.96   13.31   2
  -2   2  -3   11.53    1.77   3
   2  -2   3   10.09    0.98   1
   2  -2   3   10.50    1.42   2
   3  -2   3   80.49    7.22   2
  -3   2  -3  113.42    8.83   3
   3  -2   3   90.42    5.75   1
  -4   2  -3  177.38   13.50   3
   4  -2   3  210.48   11.26   1
   4  -2   3  171.67   12.70   2
  -5   2  -3   10.36    1.31   3
   5  -2   3    8.68    1.53   2
   5  -2   3    8.13    1.18   1
  -6   2  -3    8.67    1.73   3
   6  -2   3   10.72    1.82   2
   6  -2   3    7.10    1.31   1
   7  -2   3   87.22    7.13   1
  -7   2  -3   83.80    9.21   3
   7  -2   3   78.22    8.50   2
  -8   2  -3   11.53    2.64   3
   8  -2   3   10.81    1.99   2
   8  -2   3   12.39    1.69   1
   9  -2   3   56.48    5.04   1
   9  -2   3   54.95    6.45   2
  -9   2  -3   52.70    6.60   3
  10  -2   3    3.64    1.87   2
  10  -2   3    0.89    1.80   1
 -10   2  -3    3.06    2.41   3
 -11   2  -3    6.99    3.16   3
  11  -2   3    2.43    2.23   2
 -12   2  -3    2.31    3.62   3
  12  -2   3    4.33    2.54   2
 -12  -1   3    0.86    2.95   2
  12   1  -3    0.22    2.55   1
  11   1  -3   13.19    2.30   1
 -11  -1   3   10.00    2.68   2
  10   1  -3   32.88    3.66   1
 -10  -1   3   30.25    4.03   2
  -9  -1   3   27.64    3.77   2
   9   1  -3   33.71    3.90   1
  -8  -1   3   24.90    3.14   3
   8   1  -3   25.01    3.61   1
  -8  -1   3   26.56    3.56   2
  -7  -1   3    3.16    1.46   3
   7   1  -3    5.41    1.56   1
  -7  -1   3    2.61    1.41   2
  -6  -1   3   75.08    6.81   3
  -6  -1   3   85.60    8.08   2
   6   1  -3   84.00    8.38   1
   5   1  -3    8.33    1.80   1
  -5  -1   3    9.20    1.30   3
  -5  -1   3    6.76    1.17   2
  -4  -1   3   31.17    3.56   2
   4   1  -3   28.49    3.65   1
  -4  -1   3   29.05    2.94   3
  -3  -1   3    2.25    0.78   2
   3   1  -3    2.13    0.83   1
  -3  -1   3    2.16    0.52   3
   2   1  -3  480.13   26.70   1
  -2  -1   3  500.84   26.44   2
  -2  -1   3  545.39   24.85   3
  -1  -1   3  848.61   39.00   3
  -1  -1   3  825.16   39.58   1
  -1  -1   3  790.64   39.34   2
   0  -1   3   25.32    2.06   1
   0   1  -3   25.82    2.24   3
   0  -1   3   27.54    2.60   2
  -1   1  -3  296.85   16.47   3
   1  -1   3  308.83   16.06   2
   2  -1   3  914.59   44.52   2
   2  -1   3  876.43   43.29   1
  -2   1  -3  999.29   46.52   3
   3  -1   3  229.73   12.55   1
   3  -1   3  261.44   15.00   2
  -3   1  -3  253.56   15.75   3
   4  -1   3   17.61    1.60   1
  -4   1  -3   12.87    2.27   3
   4  -1   3   16.56    2.31   2
   5  -1   3    8.51    2.01   2
  -5   1  -3   11.08    1.41   3
   5  -1   3   10.60    1.18   1
   6  -1   3   81.58    6.56   1
  -6   1  -3   95.12    8.68   3
   6  -1   3   91.44    8.61   2
  -7   1  -3    6.57    1.65   3
   7  -1   3   10.07    1.35   1
   7  -1   3    7.36    1.78   2
  -8   1  -3   11.84    2.07   3
   8  -1   3   10.91    2.25   2
   8  -1   3   10.68    1.56   1
  -9   1  -3   14.61    2.35   3
   9  -1   3   12.88    1.79   1
   9  -1   3   12.78    2.16   2
  10  -1   3   13.40    2.10   1
  10  -1   3    9.25    2.01   2
 -10   1  -3   17.09    2.72   3
 -11   1  -3    7.69    2.90   3
  11  -1   3    9.50    2.27   2
 -12   1  -3   -4.48    3.54   3
  12  -1   3    0.74    2.30   2
 -12   0   3    9.37    3.11   2
  12   0  -3   15.12    2.96   1
  11   0  -3   17.05    2.67   1
 -11   0   3   14.65    3.02   2
  10   0  -3    4.02    2.02   1
 -10   0   3    3.98    2.28   2
  -9   0   3   12.94    2.40   3
  -9   0   3   12.94    2.47   2
   8   0  -3   15.19    2.47   1
  -8   0   3   11.39    2.25   2
  -8   0   3   15.65    2.45   3
  -7   0   3   39.95    5.58   2
  -7   0   3   49.45    5.30   3
   7   0  -3   47.79    5.70   1
  -6   0   3   14.46    2.69   2
   6   0  -3   12.38    2.02   1
  -6   0   3   15.94    2.57   3
  -5   0   3   25.52    3.49   2
   5   0  -3   17.95    2.90   1
  -4   0   3  142.04   11.16   2
   4   0  -3  136.06   10.54   1
   3   0  -3    6.96    1.13   1
  -3   0   3    7.29    1.36   2
  -3   0   3    5.51    0.85   3
  -2   0   3   63.73    4.36   3
  -2   0   3   58.28    5.14   2
   2   0  -3   56.20    4.96   1
   1   0  -3  827.68   40.80   1
  -1   0   3  877.66   40.96   2
  -1   0  -3  283.76   16.04   3
   1   0   3  321.94   15.55   2
  -2   0  -3   48.59    4.61   3
   2   0   3   57.21    4.24   2
  -3   0  -3   13.64    2.02   3
   3   0   3   12.99    1.13   1
   3   0   3   15.09    1.96   2
   4   0   3   79.58    6.92   2
  -4   0  -3   90.56    7.93   3
   4   0   3   97.24    6.21   1
  -5   0  -3  248.86   16.67   3
   5   0   3  226.89   13.76   1
   6   0   3    6.26    1.02   1
  -6   0  -3    4.02    1.02   2
  -6   0  -3    4.56    1.26   3
   7   0   3   28.31    3.23   1
  -7   0  -3   33.99    4.52   3
  -7   0  -3   31.46    3.82   2
  -8   0  -3   76.12    7.78   2
   8   0   3   70.27    6.23   1
  -8   0  -3   82.64    8.99   3
  -9   0  -3    9.27    2.23   3
   9   0   3    8.84    1.70   1
  -9   0  -3    8.07    1.65   2
  10   0   3   39.11    3.51   1
 -10   0  -3   38.51    4.86   3
 -11   0  -3    6.39    2.83   3
  11   0   3    4.78    2.00   1
 -12   0  -3    2.97    3.45   3
  12   0   3    3.76    2.30   2
 -13   0  -3   -4.45    4.18   3
  13   0   3    3.07    2.65   2
  12  -1  -3    7.53    2.70   1
 -12   1   3    6.56    3.01   2
  11  -1  -3    8.14    2.47   1
 -11   1   3    3.36    2.65   2
 -10   1   3    0.28    3.16   3
  10  -1  -3    5.02    2.28   1
 -10   1   3    6.41    2.39   2
   9  -1  -3    0.77    1.81   1
  -9   1   3    0.18    2.46   3
  -9   1   3    0.08    1.98   2
  -8   1   3    2.96    1.88   2
  -8   1   3    2.60    1.91   3
   7  -1  -3   15.57    2.63   1
  -7   1   3   11.55    2.21   3
  -7   1   3   12.39    2.64   2
  -6   1   3   20.77    3.34   2
  -6   1   3   25.11    3.56   3
   6  -1  -3   28.68    3.78   1
   5  -1  -3    2.45    1.09   1
  -5   1   3    2.36    1.35   2
  -5   1   3    3.13    1.11   3
  -4   1   3   23.93    2.83   3
   4  -1  -3   26.28    3.30   1
  -4   1   3   23.55    3.34   2
  -3   1   3   33.60    3.51   3
   3  -1  -3   39.01    4.18   1
  -3   1   3   37.82    4.28   2
   2  -1  -3    1.77    0.63   1
  -2   1   3    1.34    0.58   3
  -2   1   3    1.17    0.72   2
  -1   1   3  743.55   35.06   3
   1  -1  -3  730.34   35.08   1
  -1   1   3  672.76   34.65   2
   0   1   3  128.77    7.74   3
   0  -1  -3  125.06    7.47   1
   0   1   3  132.71    7.52   2
   1   1   3  461.00   21.75   3
   1   1   3  429.02   20.14   2
  -1  -1  -3  366.94   19.85   1
   2   1   3    1.80    0.45   2
  -3  -1  -3  135.82   10.08   3
  -3  -1  -3  145.41    8.61   1
   3   1   3  167.62    9.47   2
  -4  -1  -3    5.29    0.91   1
  -4  -1  -3    7.44    1.17   3
  -5  -1  -3    1.88    0.82   2
   6   1   3  110.32    8.62   1
  -6  -1  -3  119.79    9.82   2
  -6  -1  -3  126.60   10.63   3
  -7  -1  -3   41.74    5.04   3
   7   1   3   40.48    4.27   1
  -7  -1  -3   37.37    4.41   2
  -8  -1  -3    8.43    1.70   3
  -8  -1  -3    7.04    1.61   2
   8   1   3    7.05    1.54   1
  -9  -1  -3   36.00    5.03   2
   9   1   3   24.22    2.81   1
  -9  -1  -3   24.59    3.44   3
 -10  -1  -3   13.10    2.71   3
  10   1   3   11.08    1.95   1
 -10  -1  -3   10.68    2.01   2
 -11  -1  -3   17.29    2.38   2
  11   1   3   17.30    2.40   1
 -11  -1  -3   14.32    2.85   3
 -12  -1  -3   -1.72    3.09   3
  12   1   3    8.26    2.39   1
 -13  -1  -3   -0.84    3.52   3
  13   1   3    5.81    2.68   2
 -11   2   3   10.26    2.64   2
  11  -2  -3    7.59    2.37   1
  10  -2  -3   22.62    2.43   1
 -10   2   3   19.93    3.57   2
 -10   2   3   16.43    3.63   3
  -9   2   3   30.62    3.87   3
   9  -2  -3   30.48    3.27   1
  -9   2   3   33.02    5.17   2
   8  -2  -3   44.49    5.35   1
  -8   2   3   43.31    5.75   3
  -8   2   3   41.57    5.85   2
  -7   2   3    3.60    1.67   2
  -7   2   3    3.20    1.75   3
   7  -2  -3    5.33    1.47   1
   6  -2  -3  152.45   12.68   1
  -6   2   3  152.01   13.82   2
  -6   2   3  166.07   13.72   3
  -5   2   3    4.05    1.31   2
   5  -2  -3    3.56    1.19   1
  -5   2   3    4.82    1.31   3
   4  -2  -3  116.60    9.55   1
  -4   2   3  120.51   10.40   2
  -4   2   3  113.43    9.34   3
  -3   2   3   36.18    3.88   3
  -3   2   3   37.48    4.48   2
   3  -2  -3   34.87    4.00   1
   2  -2  -3    8.26    1.33   1
  -2   2   3    8.51    1.44   2
  -2   2   3    8.00    1.35   3
  -1   2   3    4.55    0.72   2
  -1   2   3    3.53    0.69   3
   1  -2  -3    3.33    0.75   1
   0   2   3  157.52    9.54   2
   0   2   3  195.44   10.53   3
   0  -2  -3  175.66   10.15   1
   1   2   3   21.77    2.43   3
  -1  -2  -3   24.46    2.25   1
   1   2   3   26.80    1.80   2
  -2  -2  -3  234.24   12.93   1
   2   2   3  256.93   12.26   2
   2   2   3  243.09   14.00   3
  -3  -2  -3  169.16   11.68   3
   3   2   3  207.81   10.78   2
  -4  -2  -3    7.74    1.17   2
  -4  -2  -3    9.19    1.23   3
  -4  -2  -3    5.29    0.99   1
  -5  -2  -3  140.43   10.00   1
  -5  -2  -3  167.62   11.77   3
  -5  -2  -3  136.21   10.13   2
  -6  -2  -3   18.44    2.37   2
  -6  -2  -3   16.87    2.15   1
  -6  -2  -3   17.19    2.57   3
  -7  -2  -3   82.60    8.18   3
  -7  -2  -3   71.57    7.19   2
  -8  -2  -3   40.03    5.16   3
  -8  -2  -3   38.55    5.01   2
   8   2   3   37.24    4.13   1
   9   2   3   35.71    3.71   1
  -9  -2  -3   41.79    5.16   3
  -9  -2  -3   40.58    5.06   2
  10   2   3   15.62    2.19   1
 -10  -2  -3   16.92    2.27   3
  11   2   3    6.05    1.93   1
 -11  -2  -3    3.20    2.29   3
 -11  -2  -3    4.65    2.15   2
  12   2   3    2.52    2.23   1
 -12  -2  -3    1.62    2.42   2
 -12  -2  -3    0.57    2.81   3
 -13  -2  -3   -0.14    3.37   3
  11  -3  -3    1.03    2.51   1
 -11   3   3    0.09    2.77   2
 -11   3   3   -2.48    4.50   3
  10  -3  -3   24.41    2.71   1
 -10   3   3   25.12    3.44   2
 -10   3   3   22.91    3.96   3
  -9   3   3   13.38    2.60   2
   9  -3  -3   14.86    2.32   1
  -9   3   3   17.39    3.61   3
  -8   3   3   61.11    7.34   3
  -8   3   3   62.18    7.72   2
   8  -3  -3   58.67    6.25   1
  -7   3   3   10.25    2.05   3
   7  -3  -3    6.40    1.58   1
  -7   3   3    5.30    1.98   2
  -6   3   3   39.78    5.43   3
   6  -3  -3   38.06    4.88   1
  -6   3   3   41.83    5.64   2
   5  -3  -3    3.19    1.20   1
  -5   3   3    4.48    1.63   2
  -5   3   3    5.22    1.39   3
  -4   3   3  232.02   15.88   3
  -4   3   3  196.08   15.48   2
   4  -3  -3  220.01   14.94   1
  -3   3   3   32.67    4.07   2
   3  -3  -3   31.24    3.85   1
  -3   3   3   30.62    3.46   3
  -2   3   3  448.78   25.11   2
   2  -3  -3  472.66   25.04   1
  -2   3   3  451.67   25.42   3
  -1   3   3   66.77    5.48   3
   1  -3  -3   66.85    5.47   1
  -1   3   3   58.58    5.01   2
   0   3   3  137.33    8.85   3
   0   3   3  136.10    8.04   2
   0  -3  -3  120.70    8.25   1
  -1  -3  -3    2.53    0.52   1
   1   3   3    3.25    0.61   3
  -2  -3  -3  622.21   28.55   1
   2   3   3  505.39   28.30   3
  -3  -3  -3   13.81    1.63   1
   3   3   3   13.39    1.82   3
  -4  -3  -3   67.87    5.61   1
   4   3   3   72.50    5.94   3
  -4  -3  -3   63.10    4.91   2
  -5  -3  -3   54.61    5.52   3
  -5  -3  -3   60.98    5.52   1
  -5  -3  -3   62.15    5.38   2
  -6  -3  -3   71.02    6.42   2
  -6  -3  -3   74.11    6.92   3
  -6  -3  -3   71.07    6.50   1
  -7  -3  -3   15.82    2.18   1
  -7  -3  -3   14.20    1.96   2
  -7  -3  -3   12.07    1.87   3
  -8  -3  -3   75.12    7.88   3
  -8  -3  -3   88.77    8.56   2
  -8  -3  -3   75.13    7.20   1
  -9  -3  -3    5.56    1.79   3
   9   3   3    6.28    1.72   1
  -9  -3  -3    5.36    1.46   2
 -10  -3  -3   28.19    3.80   3
  10   3   3   33.34    3.44   1
 -10  -3  -3   30.21    4.12   2
 -11  -3  -3   12.64    2.40   2
  11   3   3   13.28    2.34   1
 -11  -3  -3   12.31    2.53   3
 -12  -3  -3    3.63    2.25   2
  12   3   3    6.15    2.50   1
 -12  -3  -3   -2.11    2.76   3
  13   3   3    3.71    2.53   1
 -13  -3  -3   -0.89    2.79   2
 -10   4   3   -0.79    3.70   3
  10  -4  -3    2.97    2.08   1
 -10   4   3    6.35    2.75   2
   9  -4  -3    5.19    1.95   1
  -9   4   3    3.97    2.78   3
  -9   4   3    7.00    2.35   2
   8  -4  -3   24.64    3.08   1
  -8   4   3   20.08    3.14   2
  -8   4   3   29.94    3.89   3
  -7   4   3   13.47    2.27   3
  -7   4   3   12.34    2.33   2
   7  -4  -3   10.47    1.79   1
   6  -4  -3   24.56    3.30   1
  -6   4   3   25.79    3.49   2
  -6   4   3   18.08    3.66   3
  -5   4   3   64.50    7.41   2
   5  -4  -3   71.30    7.21   1
  -5   4   3   68.69    7.63   3
  -4   4   3    3.97    1.58   2
  -4   4   3    6.01    1.23   3
   4  -4  -3    3.37    1.21   1
  -3   4   3    8.35    1.24   3
  -3   4   3    7.31    1.75   2
   3  -4  -3    7.19    1.55   1
   2  -4  -3  114.83    8.92   1
  -2   4   3  119.70    9.35   3
  -2   4   3  116.22    9.20   2
   1  -4  -3  388.89   21.23   1
  -1   4   3  394.50   21.31   2
  -1   4   3  360.87   21.47   3
   0   4   3   88.81    6.89   3
   0   4   3   81.82    5.76   2
   0  -4  -3   77.26    6.36   1
   1   4   3  146.32   10.17   3
  -1  -4  -3  167.99   10.67   1
   1   4   3  180.33    8.92   2
  -2  -4  -3    2.02    0.56   1
   2   4   3    1.38    0.62   3
   3   4   3  409.21   20.79   3
  -3  -4  -3  330.59   20.08   1
   4   4   3   35.84    3.77   3
  -4  -4  -3   37.12    3.01   2
  -4  -4  -3   34.07    3.62   1
  -5  -4  -3    6.89    0.97   2
   5   4   3    7.76    1.22   3
  -5  -4  -3    8.53    1.33   1
  -7  -4  -3   29.77    3.50   2
  -7  -4  -3   31.76    3.65   3
  -7  -4  -3   28.64    3.60   1
  -8  -4  -3   25.33    3.34   1
  -8  -4  -3   24.60    3.21   2
  -8  -4  -3   26.76    3.32   3
  -9  -4  -3    4.43    1.49   2
  -9  -4  -3    3.19    1.78   1
  -9  -4  -3    3.04    1.63   3
 -10  -4  -3   43.77    4.69   3
  10   4   3   34.44    4.24   1
 -10  -4  -3   39.43    4.58   2
 -11  -4  -3    4.94    1.94   2
 -11  -4  -3    5.15    2.08   3
  11   4   3    7.68    2.07   1
  12   4   3    5.84    2.36   1
 -12  -4  -3   -1.41    2.50   3
 -12  -4  -3   -1.45    2.21   2
 -13  -4  -3   -1.01    2.55   2
  13   4   3    4.13    2.82   1
  14   4   3    0.91    2.90   1
 -14  -4  -3   -2.30    3.18   2
 -10   5   3    0.74    4.08   3
  10  -5  -3    1.73    2.52   1
 -10   5   3    0.03    3.04   2
  -9   5   3   -1.57    2.46   2
   9  -5  -3    0.33    2.14   1
  -9   5   3    3.75    2.99   3
  -8   5   3   51.38    7.06   2
   8  -5  -3   53.26    5.29   1
  -8   5   3   56.05    6.74   3
  -7   5   3    5.41    2.27   3
   7  -5  -3    6.94    1.72   1
  -7   5   3    8.69    2.09   2
  -6   5   3    2.33    1.77   2
   6  -5  -3    2.42    1.36   1
  -6   5   3    1.15    1.80   3
   5  -5  -3   18.67    2.62   1
  -5   5   3   10.83    2.63   3
  -5   5   3   16.05    2.79   2
  -4   5   3  129.61   11.61   3
  -4   5   3  131.06   11.74   2
   4  -5  -3  116.04   10.26   1
  -3   5   3    4.72    1.17   3
  -3   5   3    5.58    1.44   2
  -2   5   3  124.00    9.59   2
  -2   5   3  109.90    9.32   3
   2  -5  -3  107.49    8.88   1
  -1   5   3    2.83    0.89   2
   1  -5  -3    3.72    0.91   1
  -1   5   3    3.83    0.89   3
   0  -5  -3    2.08    0.78   1
   0   5   3    1.27    0.75   3
   1   5   3   35.21    3.98   3
  -1  -5  -3   45.76    4.37   1
  -1  -5  -3   39.13    2.80   2
   2   5   3   23.37    2.80   3
  -2  -5  -3   22.06    2.81   1
   3   5   3   13.51    1.86   3
  -3  -5  -3   12.66    1.88   1
  -4  -5  -3    7.84    1.22   1
  -4  -5  -3    5.11    0.72   2
  -5  -5  -3   67.62    5.22   2
  -5  -5  -3   71.00    6.49   1
   5   5   3   75.46    6.26   3
  -6  -5  -3   15.11    1.82   2
  -6  -5  -3   15.38    1.86   1
   6   5   3   13.55    1.94   3
   7   5   3   70.47    6.45   3
  -7  -5  -3   74.79    7.30   1
  -8  -5  -3    1.48    1.16   2
  -8  -5  -3    4.12    1.55   1
  -9  -5  -3   62.66    6.64   1
  -9  -5  -3   61.72    6.05   3
  -9  -5  -3   57.16    6.27   2
 -10  -5  -3    9.78    2.05   2
 -10  -5  -3   12.78    2.17   3
 -10  -5  -3   14.35    2.42   1
 -11  -5  -3   31.57    4.13   3
 -11  -5  -3   45.73    5.27   2
  12   5   3   10.40    2.48   1
  13   5   3   10.01    2.79   1
 -13  -5  -3   -1.14    2.59   2
 -14  -5  -3   -0.64    3.23   2
  14   5   3    5.47    3.36   1
   9  -6  -3    3.52    2.25   1
  -9   6   3    8.75    3.27   3
   8  -6  -3    3.30    2.03   1
  -8   6   3    3.26    2.94   3
  -7   6   3    3.33    2.38   3
  -7   6   3    4.40    2.14   2
  -6   6   3   54.73    6.67   2
   6  -6  -3   45.62    5.48   1
  -6   6   3   49.25    6.55   3
  -5   6   3   96.24   10.15   3
  -5   6   3   78.59    8.56   2
   5  -6  -3   88.83    8.52   1
  -4   6   3   30.17    4.33   2
  -4   6   3   21.91    3.30   3
   4  -6  -3   23.64    3.44   1
  -3   6   3    7.00    1.42   3
  -3   6   3    4.04    1.44   2
   3  -6  -3    3.43    1.20   1
  -2   6   3   35.95    4.12   3
   2  -6  -3   34.72    4.45   1
  -2   6   3   40.13    4.46   2
  -1   6   3    2.74    0.97   3
   1  -6  -3    3.96    1.09   1
   0  -6  -3  360.59   18.18   2
   0   6   3  291.24   19.26   3
   0  -6  -3  313.47   19.22   1
   1   6   3   61.05    5.96   3
  -1  -6  -3   64.06    4.27   2
  -1  -6  -3   67.46    6.37   1
   2   6   3   11.91    1.85   3
  -2  -6  -3   10.77    1.69   1
   3   6   3   38.99    3.96   3
  -3  -6  -3   36.32    4.06   1
   4   6   3   96.21    7.39   3
  -4  -6  -3   89.98    7.89   1
  -5  -6  -3    3.52    1.08   1
   5   6   3    3.61    1.01   3
   6   6   3    6.98    1.23   3
  -6  -6  -3    5.85    1.40   1
   7   6   3    6.94    1.42   3
  -7  -6  -3    5.11    1.09   2
  -8  -6  -3   99.00    9.27   1
   8   6   3   95.75    7.91   3
  -9  -6  -3   26.53    3.09   2
   9   6   3   25.51    3.08   3
  -9  -6  -3   29.53    3.98   1
  10   6   3   47.53    4.68   3
 -10  -6  -3   51.56    5.44   1
 -10  -6  -3   46.34    5.23   2
 -11  -6  -3    3.63    2.19   1
 -11  -6  -3    7.67    2.06   2
 -12  -6  -3    0.59    2.26   2
  13   6   3   12.24    2.80   1
 -13  -6  -3    7.88    2.64   2
 -14  -6  -3   -4.18    3.20   2
  14   6   3    3.51    3.30   1
   9  -7  -3   -0.83    2.44   1
  -9   7   3    2.58    3.80   3
   9  -7  -3    1.88    3.02   2
   8  -7  -3    5.08    2.59   2
   8  -7  -3    3.85    2.00   1
  -8   7   3    6.18    3.03   3
   7  -7  -3    9.61    2.58   2
   7  -7  -3   15.04    2.19   1
  -7   7   3   13.58    2.62   3
   6  -7  -3   24.68    3.24   2
   6  -7  -3   22.26    2.86   1
  -6   7   3   23.13    3.75   3
   5  -7  -3   10.67    1.75   1
  -5   7   3   13.78    2.08   3
  -4   7   3   29.93    4.37   3
   4  -7  -3   32.47    4.13   1
   4  -7  -3   33.08    3.60   2
  -3   7   3   54.01    6.46   3
   3  -7  -3   57.53    6.52   1
   3  -7  -3   67.86    6.87   2
   2  -7  -3    1.41    1.15   1
   2  -7  -3    2.07    1.34   2
  -1   7   3    5.55    1.36   3
   1  -7  -3    4.78    1.24   2
   1  -7  -3    8.44    1.46   1
   0  -7  -3    3.15    1.07   1
   0   7   3    2.02    1.10   3
   0  -7  -3    3.23    1.03   2
  -1  -7  -3   56.14    4.09   2
  -1  -7  -3   58.69    6.03   1
   1   7   3   53.80    5.64   3
  -2  -7  -3   71.74    7.07   1
   2   7   3   77.46    6.80   3
  -2  -7  -3   69.51    4.58   2
   3   7   3   14.62    2.16   3
  -3  -7  -3   15.44    2.04   1
   4   7   3   14.67    2.02   3
  -4  -7  -3   16.83    2.08   1
   5   7   3    4.50    1.15   3
  -5  -7  -3    5.97    1.30   1
   6   7   3   93.66    7.19   3
  -6  -7  -3   85.91    8.17   1
  -6  -7  -3   79.58    6.19   2
  -7  -7  -3    8.31    1.61   1
   7   7   3    5.27    1.32   3
  -8  -7  -3   12.01    2.32   1
  -8  -7  -3    9.72    1.57   2
   8   7   3   14.77    1.81   3
  -9  -7  -3   17.69    2.72   1
   9   7   3   17.99    2.04   3
 -10  -7  -3    4.06    1.96   1
  10   7   3    3.98    1.92   3
 -10  -7  -3    3.82    1.62   2
 -11  -7  -3    9.98    2.10   2
 -12  -7  -3    7.03    2.51   1
 -12  -7  -3    4.99    2.35   2
 -13  -7  -3   -3.69    2.60   2
  13   7   3   -4.12    2.87   1
  14   7   3   11.51    3.29   1
 -14  -7  -3   -1.09    3.17   2
  -8   8   3    4.81    3.45   3
   8  -8  -3    0.64    2.81   2
   8  -8  -3    2.64    2.20   1
   7  -8  -3    3.62    2.01   1
  -7   8   3    8.09    2.75   3
   7  -8  -3    5.72    2.65   2
   6  -8  -3   19.21    2.55   2
   6  -8  -3   18.14    2.32   1
  -6   8   3   12.84    2.80   3
  -5   8   3   12.29    2.34   3
   5  -8  -3   12.70    1.93   1
   5  -8  -3    9.40    2.21   2
   4  -8  -3   18.08    2.39   1
   4  -8  -3   18.41    2.75   2
  -4   8   3   16.55    2.88   3
   3  -8  -3   41.90    4.35   2
  -3   8   3   42.27    5.83   3
   3  -8  -3   48.28    5.33   1
   2  -8  -3   33.70    3.52   2
   2  -8  -3   26.73    3.78   1
  -2   8   3   26.50    4.16   3
  -1   8   3    4.65    1.45   3
   1  -8  -3    5.40    1.35   2
   1  -8  -3    2.87    1.22   1
   0  -8  -3    5.40    1.07   2
   0  -8  -3    3.20    1.20   1
   0   8   3    6.09    1.57   3
  -1  -8  -3    3.32    1.04   1
   1   8   3    5.60    1.38   3
   2   8   3    8.56    1.50   3
  -2  -8  -3    5.63    1.50   1
  -3  -8  -3    5.16    1.08   1
   4   8   3    5.79    1.32   3
  -5  -8  -3    4.17    1.27   1
   6   8   3   32.55    3.30   3
  -6  -8  -3   30.33    3.61   1
  -7  -8  -3   34.51    4.22   1
   7   8   3   30.40    3.17   3
  -8  -8  -3    3.20    1.71   1
   8   8   3    3.75    1.50   3
   9   8   3   25.55    2.71   3
  -9  -8  -3   27.53    4.01   1
 -10  -8  -3   12.47    2.42   1
 -11  -8  -3   18.39    3.11   2
 -12  -8  -3    9.68    2.85   1
 -13  -8  -3   22.24    3.26   1
  14   8   3    5.48    3.43   1
   7  -9  -3    4.05    2.47   1
  -7   9   3    6.43    3.16   3
   7  -9  -3   -0.32    3.01   2
   6  -9  -3    6.98    2.64   2
   6  -9  -3    8.04    2.02   1
  -6   9   3    5.71    2.77   3
   5  -9  -3    3.09    2.35   2
  -5   9   3    5.57    2.20   3
   5  -9  -3    3.82    1.84   1
   4  -9  -3   35.35    3.60   2
  -4   9   3   28.95    4.34   3
   4  -9  -3   35.72    4.04   1
   3  -9  -3   11.93    2.15   1
   3  -9  -3    3.70    1.94   2
  -3   9   3    7.31    1.90   3
  -2   9   3    7.11    2.06   3
   2  -9  -3    8.88    1.87   2
   2  -9  -3    7.95    1.92   1
  -1   9   3   25.39    3.81   3
   1  -9  -3   19.78    2.25   2
   0  -9  -3    7.03    1.37   2
   0  -9  -3   13.37    2.62   1
   0   9   3   10.33    2.02   3
   1   9   3   88.46    8.38   3
  -1  -9  -3   92.04    8.94   1
  -1  -9  -3   75.06    5.89   2
   2   9   3   38.06    4.52   3
  -2  -9  -3   39.60    5.04   1
  -2  -9  -3   26.97    2.72   2
   3   9   3    4.84    1.27   3
  -3  -9  -3    3.17    1.23   1
   4   9   3    4.62    1.30   3
  -4  -9  -3    3.95    1.48   1
   5   9   3   11.31    1.96   3
  -5  -9  -3   12.71    1.94   1
   6   9   3    9.90    1.46   3
  -6  -9  -3    7.25    1.66   1
  -7  -9  -3    8.03    1.89   1
   7   9   3    9.88    1.66   3
  -8  -9  -3   41.05    5.24   1
   8   9   3   50.37    4.33   3
   9   9   3   36.04    3.23   3
  -9  -9  -3   34.90    4.07   1
 -10  -9  -3   26.47    3.58   1
 -11  -9  -3    7.01    2.48   1
 -12  -9  -3    9.13    2.85   1
 -13  -9  -3   19.26    3.46   1
 -14  -9  -3   -3.93    3.64   1
  -6  10   3   27.48    3.88   3
   6 -10  -3   26.87    3.12   1
   5 -10  -3   15.77    2.96   2
  -5  10   3   22.33    3.35   3
   5 -10  -3   24.69    2.95   1
   4 -10  -3    6.38    1.92   1
  -4  10   3    4.85    2.13   3
  -3  10   3   13.92    2.61   3
   3 -10  -3   14.76    2.29   1
  -2  10   3   15.26    2.48   3
   2 -10  -3   15.83    2.33   1
   1 -10  -3    4.60    1.37   1
   1 -10  -3    0.91    1.55   2
  -1  10   3    4.58    1.64   3
   0 -10  -3    8.92    1.69   1
   0  10   3    5.70    1.80   3
  -1 -10  -3    4.25    1.22   1
   1  10   3    5.42    1.60   3
   2  10   3   17.81    2.70   3
  -2 -10  -3   18.40    3.15   1
   3  10   3   13.36    2.08   3
  -3 -10  -3   15.33    2.48   1
  -4 -10  -3   46.12    5.65   1
   4  10   3   40.64    4.57   3
   5  10   3    3.11    1.30   3
  -5 -10  -3    3.15    1.49   1
   6  10   3   16.30    1.84   3
  -6 -10  -3   11.30    1.78   1
  -7 -10  -3    8.43    2.08   1
   7  10   3    9.69    1.65   3
  -8 -10  -3    9.68    2.01   1
   8  10   3   10.93    1.77   3
  -9 -10  -3    7.75    2.23   1
 -10 -10  -3    5.45    2.35   1
 -11 -10  -3    3.93    2.54   1
 -12 -10  -3    4.24    2.76   1
 -13 -10  -3    3.50    3.16   1
 -14 -10  -3   -3.18    3.78   1
   5 -11  -3   31.56    3.56   1
  -5  11   3   30.77    4.21   3
  -4  11   3    1.00    2.38   3
   4 -11  -3    5.91    2.08   1
  -3  11   3    4.11    2.26   3
   3 -11  -3    4.85    1.76   1
  -2  11   3    9.22    2.21   3
   2 -11  -3    9.51    1.72   1
  -1  11   3   31.77    4.39   3
   1 -11  -3   34.18    4.62   1
   0  11   3   11.59    2.11   3
   0 -11  -3   12.68    2.21   1
  -1 -11  -3    5.11    1.40   1
   1  11   3    7.04    1.67   3
   2  11   3   31.53    4.26   3
  -2 -11  -3   35.75    5.01   1
  -3 -11  -3    5.69    1.67   1
   3  11   3    5.15    1.53   3
  -4 -11  -3    5.89    1.98   1
  -5 -11  -3   26.85    3.53   1
   5  11   3   23.49    2.93   3
  -6 -11  -3   58.37    6.84   1
   6  11   3   61.26    5.75   3
   7  11   3    9.99    1.66   3
  -7 -11  -3   11.66    2.13   1
  -8 -11  -3    6.73    2.15   1
  -9 -11  -3    8.18    2.45   1
 -10 -11  -3   16.08    2.69   1
 -11 -11  -3   15.10    2.80   1
 -12 -11  -3    1.76    2.87   1
 -13 -11  -3   12.19    3.49   1
   4 -12  -3    2.15    2.22   1
  -4  12   3    4.38    2.71   3
  -3  12   3   20.33    2.92   3
   3 -12  -3   19.92    2.46   1
  -2  12   3   18.19    2.81   3
   2 -12  -3   19.25    2.64   1
   1 -12  -3    0.82    1.64   1
  -1  12   3    5.27    2.01   3
   0 -12  -3   13.81    2.39   1
   0  12   3   11.69    2.34   3
  -1 -12  -3   17.97    2.80   1
   1  12   3   18.38    2.79   3
   2  12   3    7.84    1.67   3
  -2 -12  -3    4.30    1.83   1
   3  12   3   91.32    8.80   3
  -3 -12  -3   97.04   10.15   1
   4  12   3    3.92    1.63   3
  -4 -12  -3    3.32    2.06   1
   5  12   3    9.88    1.75   3
  -5 -12  -3    9.59    2.25   1
   6  12   3    3.18    1.70   3
  -6 -12  -3    4.19    2.13   1
   7  12   3    4.94    1.75   3
  -7 -12  -3    2.18    2.23   1
  -8 -12  -3    6.35    2.36   1
  -9 -12  -3    8.52    2.47   1
 -10 -12  -3    7.24    2.69   1
 -11 -12  -3    5.46    2.98   1
 -12 -12  -3    2.44    3.02   1
 -13 -12  -3   15.47    3.89   1
   3 -13  -3   10.10    2.38   1
  -3  13   3    9.10    2.79   3
   2 -13  -3    4.77    2.14   1
  -2  13   3    2.81    2.62   3
   1 -13  -3    0.04    1.77   1
  -1  13   3    3.76    2.21   3
   0  13   3   15.60    2.40   3
   0 -13  -3   12.87    2.13   1
   1  13   3    4.03    1.86   3
  -1 -13  -3    4.36    1.95   1
   2  13   3   18.58    2.68   3
  -3 -13  -3    2.97    2.20   1
  -4 -13  -3   25.46    3.80   1
   4  13   3   20.80    2.46   3
   5  13   3    4.19    1.76   3
  -5 -13  -3    0.83    2.04   1
   6  13   3   13.29    2.01   3
  -6 -13  -3   15.42    2.68   1
  -7 -13  -3    9.90    2.49   1
  -8 -13  -3    1.17    2.73   1
  -9 -13  -3    5.39    2.64   1
 -10 -13  -3   10.13    2.95   1
 -11 -13  -3    9.84    3.08   1
 -12 -13  -3   -0.44    3.29   1
  -2  14   3   11.78    3.04   3
   2 -14  -3   11.80    2.50   1
   1 -14  -3    2.25    2.32   1
  -1  14   3   -0.47    2.77   3
   0  14   3    5.76    2.51   3
   0 -14  -3    0.06    2.17   1
  -1 -14  -3    8.81    2.48   1
   1  14   3   10.13    2.38   3
  -2 -14  -3    7.94    2.42   1
   2  14   3    8.23    2.12   3
  -3 -14  -3   10.82    2.68   1
   3  14   3   10.64    2.15   3
  -4 -14  -3   18.48    2.80   1
   4  14   3   17.83    2.46   3
  -5 -14  -3    8.60    2.41   1
   5  14   3   13.26    2.30   3
  -6 -14  -3    3.87    2.63   1
  -7 -14  -3    1.15    2.86   1
  -8 -14  -3    9.81    2.99   1
  -9 -14  -3   12.22    3.03   1
 -10 -14  -3    2.96    3.34   1
 -11 -14  -3    8.77    3.49   1
 -12 -14  -3    4.11    3.60   1
   0  15   3    5.00    2.94   3
   0 -15  -3    3.36    2.84   1
   1  15   3   10.49    2.76   3
  -1 -15  -3    3.90    2.90   1
  -2 -15  -3   16.10    3.03   1
   2  15   3   10.42    2.64   3
  -3 -15  -3    4.87    3.14   1
   3  15   3    3.98    2.34   3
  -4 -15  -3   19.03    2.90   1
   4  15   3   13.01    2.58   3
   5  15   3   17.85    2.70   3
  -5 -15  -3   15.99    2.87   1
  -6 -15  -3    0.96    2.93   1
  -7 -15  -3    4.26    3.06   1
  -8 -15  -3    4.50    3.22   1
  -9 -15  -3    1.71    3.60   1
 -10 -15  -3    3.39    3.56   1
 -11 -15  -3    1.67    3.82   1
  -2 -16  -3   19.62    3.80   1
   2  16   3   21.84    3.27   3
  -3 -16  -3    0.65    3.32   1
   3  16   3    5.35    2.83   3
  -4 -16  -3    4.12    3.04   1
   4  16   3    6.85    2.62   3
  -5 -16  -3   -3.08    3.06   1
  -6 -16  -3   -2.44    3.34   1
  -7 -16  -3    1.22    3.44   1
  -8 -16  -3    2.27    3.83   1
  -9 -16  -3    8.65    3.80   1
  -5 -16   4    0.49    4.23   1
  -4 -16   4    6.47    4.32   1
  -8 -15   4    0.81    3.77   1
  -7 -15   4    0.74    3.78   1
  -6 -15   4    1.05    3.69   1
  -5 -15   4    0.49    3.63   1
  -4 -15   4    4.23    3.69   1
  -3 -15   4    4.94    3.76   1
  -2 -15   4    1.07    3.70   1
 -10 -14   4    5.14    3.83   1
  -9 -14   4   -1.98    3.82   1
  -8 -14   4    1.29    3.34   1
  -7 -14   4   12.56    3.27   1
  -6 -14   4   10.50    3.12   1
  -5 -14   4    2.61    3.03   1
  -4 -14   4   32.91    4.42   1
  -3 -14   4    3.39    3.23   1
  -2 -14   4   12.20    3.22   1
  -1 -14   4   15.41    3.38   1
  -1  14  -4   18.23    3.80   3
  -2  14  -4    4.56    3.84   3
 -10 -13   4   11.30    3.42   1
  -9 -13   4    2.47    3.16   1
  -8 -13   4   15.41    3.10   1
  -7 -13   4    0.18    2.97   1
  -6 -13   4    6.93    2.79   1
  -5 -13   4    0.26    2.67   1
  -4 -13   4    8.19    2.97   1
  -3 -13   4   -1.83    2.06   2
  -3 -13   4    1.21    2.87   1
  -2 -13   4    8.00    2.86   1
  -1 -13   4    3.33    2.66   1
  -1 -13   4   -3.57    2.21   2
   0 -13   4   -2.83    2.30   2
   0 -13   4    1.02    2.80   1
   0  13  -4    4.48    3.42   3
  -1  13  -4    9.00    3.30   3
   1 -13   4    0.06    2.39   2
  -2  13  -4    1.78    3.36   3
   2 -13   4   -1.99    2.51   2
  -3  13  -4   22.55    4.10   3
 -11 -12   4    1.33    3.30   1
 -10 -12   4    7.61    3.15   1
  -9 -12   4    4.82    2.98   1
  -8 -12   4    7.59    2.90   1
  -8 -12   4   -0.05    3.35   2
  -7 -12   4   16.57    2.86   1
  -7 -12   4    3.28    2.88   2
  -6 -12   4    8.32    2.50   2
  -5 -12   4   -0.04    2.08   2
  -5 -12   4    4.92    2.41   1
  -4 -12   4   -0.19    2.11   2
  -4 -12   4    1.50    2.38   1
  -3 -12   4    7.42    2.54   1
  -3 -12   4    1.39    1.85   2
  -2 -12   4    3.03    2.38   1
  -2 -12   4   -1.71    1.96   2
  -1 -12   4    6.15    2.30   1
   1  12  -4    4.10    2.53   3
   0 -12   4    4.52    2.55   1
   0 -12   4    3.35    2.03   2
   1 -12   4   34.22    3.79   2
   1 -12   4   43.30    4.06   1
  -1  12  -4   32.35    4.10   3
   2 -12   4   16.89    2.76   2
  -2  12  -4   17.80    3.29   3
  -3  12  -4    9.56    3.12   3
   3 -12   4    9.09    2.32   2
   4 -12   4   -3.94    2.58   2
  -4  12  -4    5.61    3.35   3
  -5  12  -4    3.81    3.63   3
   5 -12   4    0.24    2.88   2
 -12 -11   4   -4.19    3.44   1
 -11 -11   4   -2.11    3.76   2
 -11 -11   4    3.16    3.05   1
 -10 -11   4   10.37    3.03   1
 -10 -11   4    5.20    3.45   2
  -9 -11   4   -0.52    3.26   2
  -9 -11   4    6.10    2.66   1
  -8 -11   4    3.87    2.50   1
  -8 -11   4   -2.30    2.88   2
  -7 -11   4    3.92    2.40   2
  -6 -11   4    5.35    2.41   1
  -6 -11   4   -0.16    2.32   2
  -5 -11   4   24.77    2.93   2
  -5 -11   4   29.34    3.69   1
  -4 -11   4    7.29    2.34   1
  -4 -11   4    7.97    1.81   2
  -3 -11   4    3.35    1.66   2
  -3 -11   4    3.63    2.23   1
  -2 -11   4   77.87    8.19   1
   2  11  -4   90.44    7.92   3
  -2 -11   4   75.98    6.89   2
  -1 -11   4    5.15    1.47   2
  -1 -11   4    6.61    2.00   1
   1  11  -4    8.88    2.31   3
   0 -11   4   14.63    2.58   1
   0 -11   4   11.43    1.88   2
   0  11  -4   14.44    2.80   3
   1 -11   4    4.96    1.80   2
  -1  11  -4    4.32    2.62   3
   1 -11   4    7.89    2.55   1
   2 -11   4   40.03    4.07   1
  -2  11  -4   34.74    4.42   3
   2 -11   4   27.43    3.38   2
  -3  11  -4   17.41    2.97   3
   3 -11   4   10.38    2.24   2
   4 -11   4    5.74    2.30   2
  -4  11  -4    9.68    2.77   3
  -5  11  -4    2.01    3.03   3
   5 -11   4   -1.23    2.49   2
  -6  11  -4   12.34    3.49   3
   6 -11   4    6.78    2.85   2
 -12 -10   4   -0.66    3.69   2
 -12 -10   4   10.32    3.20   1
 -11 -10   4   -0.17    3.29   2
 -11 -10   4    6.29    3.05   1
 -10 -10   4   11.48    2.63   1
 -10 -10   4    1.58    3.03   2
  -9 -10   4    8.09    2.40   1
  -9 -10   4    4.71    2.82   2
  -8 -10   4   12.09    2.75   1
  -8 -10   4    3.41    2.60   2
  -7 -10   4    0.62    2.18   2
  -7 -10   4    3.90    2.36   1
  -6 -10   4   14.69    2.50   1
  -6 -10   4   13.58    2.62   2
  -5 -10   4   22.53    3.28   1
  -5 -10   4   21.14    2.43   2
  -4 -10   4    9.75    1.85   2
  -4 -10   4   11.47    2.42   1
  -3 -10   4    3.86    1.41   2
  -3 -10   4    5.23    2.00   1
  -2 -10   4   20.39    2.71   2
   2  10  -4   16.08    2.30   3
  -2 -10   4   19.91    2.76   1
   1  10  -4   98.82    9.00   3
  -1 -10   4  102.61    9.52   1
  -1 -10   4  101.33    8.54   2
   0  10  -4    5.89    2.26   3
   0 -10   4    1.95    1.89   1
   0 -10   4    3.28    1.49   2
   1 -10   4   22.20    2.80   1
  -1  10  -4   20.81    3.03   3
   1 -10   4   18.63    2.47   2
   2 -10   4    4.32    1.66   2
   2 -10   4    5.72    2.02   1
  -2  10  -4    6.07    2.44   3
   3 -10   4    8.17    1.87   2
   3 -10   4    8.12    2.07   1
  -4  10  -4    8.84    2.41   3
   4 -10   4    4.22    2.10   2
  -5  10  -4    2.70    2.77   3
   5 -10   4    0.17    2.15   2
   6 -10   4   -0.39    2.26   2
  -6  10  -4   -0.05    2.87   3
   7 -10   4    0.40    2.68   2
  -7  10  -4    1.47    3.38   3
 -12  -9   4   -4.31    3.34   2
  12   9  -4    0.51    2.74   1
 -11  -9   4    2.65    2.69   1
 -11  -9   4   -1.50    2.97   2
 -10  -9   4   18.75    2.94   1
 -10  -9   4   20.90    3.11   2
  -9  -9   4    8.47    2.30   1
  -9  -9   4    5.00    2.55   2
  -8  -9   4   20.93    3.29   1
  -8  -9   4   25.22    3.07   2
  -7  -9   4    4.42    2.08   2
  -7  -9   4    5.50    2.02   1
  -6  -9   4    2.93    2.03   2
  -6  -9   4    4.82    1.94   1
  -5  -9   4   29.91    4.25   1
  -5  -9   4   40.74    4.41   2
  -4  -9   4   22.53    2.73   2
  -4  -9   4   22.90    3.27   1
   3   9  -4   34.37    3.39   3
  -3  -9   4   38.52    3.75   2
  -3  -9   4   38.50    4.79   1
  -2  -9   4    5.87    1.35   2
  -2  -9   4    6.39    1.74   1
   2   9  -4    2.92    1.57   3
  -1  -9   4   10.28    1.88   1
  -1  -9   4    7.77    1.40   2
   1   9  -4    6.07    1.69   3
   0  -9   4   11.58    1.70   2
   0  -9   4    9.30    2.16   1
   0   9  -4   10.90    2.23   3
   1  -9   4   85.67    7.94   2
   1  -9   4   77.65    7.49   1
  -1   9  -4   95.32    9.54   3
   2  -9   4   19.06    2.43   1
  -2   9  -4   15.33    3.19   3
   2  -9   4   16.51    2.42   2
   3  -9   4   83.96    8.33   2
  -3   9  -4   81.36    9.29   3
   3  -9   4   77.86    7.09   1
  -4   9  -4   23.19    3.77   3
   4  -9   4   27.70    3.66   2
   5  -9   4   15.93    2.17   2
  -5   9  -4   24.00    3.62   3
   6  -9   4    4.33    2.12   2
  -6   9  -4    6.31    2.54   3
   7  -9   4    1.52    2.42   2
  -7   9  -4   -1.56    2.84   3
   8  -9   4    4.71    3.11   2
  -8   9  -4    3.58    3.51   3
  12   8  -4    3.06    2.58   1
 -12  -8   4    0.19    3.21   2
 -11  -8   4    0.46    2.80   2
 -10  -8   4   12.19    2.38   1
 -10  -8   4    8.29    2.54   2
  -9  -8   4    5.28    2.30   1
  -9  -8   4    8.26    2.39   2
  -8  -8   4    3.69    2.02   2
  -8  -8   4    3.82    2.19   1
  -7  -8   4    5.35    2.04   2
  -7  -8   4    1.55    1.94   1
  -6  -8   4   23.12    3.62   1
  -6  -8   4   24.64    2.87   2
  -5  -8   4   13.93    2.21   1
  -5  -8   4   11.64    1.83   2
  -4  -8   4    3.57    1.65   1
  -4  -8   4    2.87    1.26   2
  -3  -8   4   78.47    6.93   2
   3   8  -4   79.95    5.87   3
  -3  -8   4   74.61    7.53   1
  -2  -8   4    5.01    1.59   1
  -2  -8   4    6.21    1.22   2
   2   8  -4    6.39    1.34   3
  -1  -8   4    4.13    1.10   2
  -1  -8   4    1.92    1.50   1
   1   8  -4    7.11    1.45   3
   0  -8   4  163.12   11.80   2
   0  -8   4  126.25   10.74   1
   0   8  -4  165.25   12.65   3
   1  -8   4   11.66    1.87   2
  -1   8  -4   12.48    2.11   3
   1  -8   4    8.57    1.81   1
   2  -8   4   25.67    3.36   2
   2  -8   4   20.75    2.75   1
  -2   8  -4   24.69    3.80   3
  -3   8  -4    0.63    1.82   3
   3  -8   4    3.42    1.43   2
   3  -8   4    3.16    1.36   1
   4  -8   4   57.53    5.30   1
   4  -8   4   56.64    6.12   2
  -4   8  -4   45.62    6.36   3
   5  -8   4    6.20    1.70   2
  -5   8  -4    5.64    2.21   3
   6  -8   4   12.98    2.13   2
  -6   8  -4    8.52    2.45   3
  -7   8  -4   13.30    2.83   3
   7  -8   4   12.56    2.38   2
   8  -8   4   27.16    3.22   2
  -8   8  -4   30.44    3.91   3
   9  -8   4    3.66    2.93   2
  -9   8  -4    3.67    3.59   3
  13   7  -4    0.61    3.21   1
 -12  -7   4    2.06    2.94   2
  12   7  -4    0.85    2.53   1
 -11  -7   4   26.59    3.31   2
  11   7  -4   20.60    2.69   1
 -10  -7   4    6.00    2.33   2
  -9  -7   4    1.70    2.10   2
  -9  -7   4    2.74    2.03   1
  -8  -7   4   52.83    6.46   1
  -8  -7   4   47.14    5.17   2
  -7  -7   4    9.73    1.95   1
  -7  -7   4    2.57    1.75   2
  -6  -7   4    2.82    1.79   1
  -6  -7   4    4.29    1.51   2
  -5  -7   4    7.07    1.79   1
  -4  -7   4    2.83    1.54   1
  -4  -7   4    3.62    1.12   2
  -3  -7   4   87.85    7.58   2
   3   7  -4   92.43    5.94   3
  -3  -7   4   82.52    8.06   1
  -2  -7   4   30.90    3.83   1
   2   7  -4   29.66    3.06   3
  -2  -7   4   31.42    3.45   2
  -1  -7   4    6.25    1.37   1
  -1  -7   4    6.90    1.12   2
   1   7  -4    7.18    1.35   3
   0  -7   4    7.89    1.40   2
   0   7  -4    7.31    1.68   3
   1  -7   4  253.89   15.83   2
  -1   7  -4  219.36   16.26   3
   1  -7   4  193.85   13.96   1
   2  -7   4   31.95    4.03   2
  -2   7  -4   25.39    3.90   3
   2  -7   4   32.29    3.43   1
   3  -7   4   23.75    3.39   2
  -3   7  -4   21.50    3.77   3
   3  -7   4   21.71    2.53   1
  -4   7  -4   14.37    2.57   3
   4  -7   4   13.81    1.77   1
   4  -7   4   19.92    3.40   2
  -5   7  -4   10.19    2.12   3
   5  -7   4    8.42    1.70   2
   5  -7   4    9.89    1.70   1
  -6   7  -4    4.32    2.03   3
   6  -7   4    7.41    1.79   2
   7  -7   4    2.91    1.88   2
  -7   7  -4    0.32    2.26   3
  -8   7  -4   23.55    3.55   3
   8  -7   4   15.93    2.38   2
   9  -7   4    4.73    2.43   2
  -9   7  -4    5.74    3.32   3
  13   6  -4   20.12    4.66   1
 -12  -6   4    8.95    2.94   2
  12   6  -4    9.03    2.64   1
  11   6  -4    3.94    2.25   1
 -11  -6   4    3.86    2.48   2
  10   6  -4    5.62    2.00   1
 -10  -6   4    2.75    2.24   2
  -9  -6   4   25.56    3.78   2
  -8  -6   4    4.01    1.90   1
  -7  -6   4   11.35    1.76   2
  -7  -6   4    8.64    2.16   1
  -6  -6   4   10.49    1.89   1
  -6  -6   4    6.21    1.53   2
  -5  -6   4   40.74    5.18   1
  -5  -6   4   45.72    4.93   2
  -4  -6   4   13.92    2.48   1
  -4  -6   4   14.25    1.95   2
  -3  -6   4  101.07    8.24   2
  -3  -6   4   96.10    8.64   1
  -2  -6   4   11.24    1.85   1
   2   6  -4   11.13    1.33   3
  -2  -6   4   12.93    1.67   2
   1   6  -4  129.98    8.88   3
  -1  -6   4  121.71    9.40   1
  -1  -6   4  105.67    8.67   2
   0  -6   4    8.43    1.33   1
   0  -6   4    5.83    1.02   2
   0   6  -4    5.37    1.42   3
  -1   6  -4   13.64    2.37   3
   1  -6   4   11.53    1.62   1
   1  -6   4   11.36    1.54   2
  -2   6  -4    5.79    1.58   3
   2  -6   4    6.80    1.14   2
   3  -6   4   40.29    3.79   1
   3  -6   4   33.27    3.92   2
  -3   6  -4   36.17    5.21   3
  -4   6  -4   22.89    3.77   3
   4  -6   4   25.27    3.15   2
   4  -6   4   28.48    2.98   1
   5  -6   4   79.73    6.19   1
   5  -6   4   76.95    7.70   2
  -5   6  -4   60.75    8.10   3
   6  -6   4    2.05    1.52   2
   6  -6   4    4.29    1.49   1
  -6   6  -4    2.86    1.91   3
  -7   6  -4    5.78    2.17   3
   7  -6   4    5.58    1.73   2
   8  -6   4    4.56    1.92   2
  -8   6  -4    4.61    2.72   3
  -9   6  -4   16.06    3.25   3
   9  -6   4   17.43    2.46   2
  10  -6   4    1.98    2.57   2
 -10   6  -4   -0.30    3.33   3
  13   5  -4    7.17    3.21   1
  12   5  -4    7.35    2.91   1
 -12  -5   4    1.18    2.76   2
  11   5  -4    5.36    2.42   1
 -11  -5   4    0.28    2.50   2
  10   5  -4    9.28    2.17   1
 -10  -5   4   13.42    2.32   2
  -9  -5   4    1.31    1.92   2
   9   5  -4   -0.86    1.92   1
  -8  -5   4    9.44    3.02   2
  -7  -5   4    7.89    1.95   2
  -7  -5   4    5.42    1.67   1
  -6  -5   4    1.38    1.58   1
  -6  -5   4    7.25    1.44   2
  -5  -5   4   35.52    4.38   2
  -5  -5   4   36.94    4.86   1
  -4  -5   4   25.68    2.83   2
  -4  -5   4   30.90    4.01   1
  -3  -5   4    2.22    0.88   2
  -3  -5   4    1.85    1.13   1
   2   5  -4  206.18   11.15   3
  -2  -5   4  196.79   13.42   1
  -2  -5   4  196.68   12.89   2
  -1  -5   4   35.42    3.72   2
  -1  -5   4   33.44    3.74   1
   1   5  -4   37.71    3.39   3
   0  -5   4    0.85    0.93   1
   0   5  -4    1.99    1.05   3
   1  -5   4  102.10    7.71   1
   1  -5   4  121.07    9.07   2
  -1   5  -4  123.97    9.70   3
   2  -5   4  383.45   21.30   1
  -2   5  -4  412.17   24.94   3
   2  -5   4  403.32   23.70   2
   3  -5   4    6.07    1.04   2
  -3   5  -4    6.16    1.58   3
   3  -5   4    5.70    0.94   1
  -4   5  -4    3.09    1.64   3
   4  -5   4    4.07    1.20   2
   4  -5   4    4.01    0.99   1
   5  -5   4    2.78    1.33   2
  -5   5  -4    4.54    1.73   3
   5  -5   4    3.55    1.21   1
   6  -5   4    8.35    1.65   2
   6  -5   4   10.14    1.48   1
  -6   5  -4    6.54    2.16   3
  -7   5  -4    4.69    2.02   3
   7  -5   4   -1.68    1.68   2
   7  -5   4   -0.08    1.49   1
   8  -5   4    3.10    1.85   2
  -8   5  -4    4.24    2.46   3
  -9   5  -4   27.77    4.11   3
   9  -5   4   27.62    3.72   2
  10  -5   4    6.84    2.45   2
  11  -5   4   -1.64    2.61   2
 -11   5  -4   -1.08    3.74   3
  12   4  -4   12.11    2.68   1
 -12  -4   4   10.08    2.74   2
 -11  -4   4    9.88    2.46   2
  11   4  -4   12.67    2.71   1
  10   4  -4    3.79    2.11   1
 -10  -4   4    2.93    2.13   2
   9   4  -4   56.82    6.41   1
  -9  -4   4   53.32    6.51   2
  -8  -4   4    2.77    1.56   2
   8   4  -4    3.16    1.67   1
   7   4  -4    7.70    1.53   1
  -7  -4   4    9.20    2.00   2
  -6  -4   4  121.72   11.26   1
  -6  -4   4  123.05   10.89   2
  -5  -4   4   46.31    4.91   2
  -5  -4   4   48.36    5.92   1
  -4  -4   4   24.13    3.34   1
  -4  -4   4   25.55    2.83   2
  -3  -4   4   94.03    7.92   2
  -3  -4   4  100.59    8.41   1
  -2  -4   4    5.09    0.80   2
  -2  -4   4    6.71    1.21   1
  -1  -4   4   88.03    6.93   1
   1   4  -4   91.60    6.20   3
  -1  -4   4   96.86    7.31   2
   0  -4   4  148.77   10.28   2
   0   4  -4  144.73   10.01   3
   0  -4   4  171.55   10.14   1
  -1   4  -4  110.38    8.69   3
   1  -4   4  118.88    8.55   2
   1  -4   4   97.83    6.92   1
   2  -4   4    3.01    0.67   1
   2  -4   4    3.57    0.79   2
  -2   4  -4    3.30    1.24   3
   3  -4   4   25.40    2.91   2
   3  -4   4   23.87    2.34   1
  -3   4  -4   21.16    3.67   3
   4  -4   4   46.53    3.84   1
   4  -4   4   44.63    4.85   2
  -4   4  -4   52.11    6.45   3
   5  -4   4   43.95    3.78   1
   5  -4   4   39.42    4.45   2
  -5   4  -4   34.73    5.12   3
   6  -4   4    3.55    1.14   1
  -6   4  -4    3.97    1.66   3
   6  -4   4    3.81    1.37   2
  -7   4  -4   17.30    3.17   3
   7  -4   4   22.61    2.70   2
   7  -4   4   18.94    2.19   1
   8  -4   4    2.62    1.72   2
  -8   4  -4    2.76    2.06   3
   9  -4   4    3.69    1.92   2
 -10   4  -4   14.61    2.88   3
  10  -4   4   15.42    2.52   2
 -11   4  -4    4.19    3.57   3
  11  -4   4   -1.20    2.56   2
  12   3  -4    0.29    2.55   1
 -12  -3   4    1.83    2.78   2
 -11  -3   4    5.95    2.22   2
 -10  -3   4   11.80    2.33   2
  10   3  -4   11.90    2.41   1
  -9  -3   4   20.01    3.25   2
   9   3  -4   22.08    3.16   1
  -8  -3   4    5.10    1.62   2
   8   3  -4    5.88    1.77   1
   7   3  -4   43.98    5.71   1
  -7  -3   4   42.55    5.13   2
  -6  -3   4   32.00    4.00   2
  -6  -3   4   22.77    2.43   3
  -5  -3   4  144.79   11.37   2
  -4  -3   4  124.29    9.62   2
  -4  -3   4  111.14    9.64   1
  -3  -3   4  623.90   32.70   2
  -3  -3   4  589.85   32.57   1
  -2  -3   4  156.74   10.50   1
  -2  -3   4  141.14   10.16   2
  -1  -3   4    7.64    1.03   2
  -1  -3   4    8.41    1.00   1
   0  -3   4   19.80    2.07   1
   0  -3   4   18.49    2.34   2
   0   3  -4   17.93    2.00   3
  -1   3  -4   69.83    6.10   3
   1  -3   4   76.43    6.20   2
   1  -3   4   85.10    5.29   1
   2  -3   4   65.94    4.35   1
  -2   3  -4   60.27    6.01   3
   2  -3   4   70.83    6.06   2
   3  -3   4   18.10    2.40   2
  -3   3  -4   17.15    2.97   3
   3  -3   4   16.17    1.55   1
  -4   3  -4   74.69    7.69   3
   4  -3   4   63.83    4.79   1
   4  -3   4   70.84    6.40   2
  -5   3  -4    5.83    1.68   3
   5  -3   4    6.17    1.49   2
   5  -3   4    6.11    1.03   1
   6  -3   4   28.35    2.73   1
  -6   3  -4   28.08    3.78   3
   6  -3   4   25.44    3.81   2
   7  -3   4   69.70    5.66   1
   7  -3   4   58.96    6.78   2
  -7   3  -4   66.96    7.50   3
   8  -3   4   11.33    1.87   2
   8  -3   4   10.36    1.59   1
  -8   3  -4   11.37    2.34   3
   9  -3   4   12.72    1.96   2
  -9   3  -4   15.44    2.70   3
 -10   3  -4   11.51    2.56   3
  10  -3   4    9.52    2.07   2
  11  -3   4    6.42    2.24   2
 -11   3  -4   11.46    3.24   3
  12  -3   4    8.51    2.64   2
 -12   3  -4    3.26    3.88   3
  12   2  -4    0.22    2.80   1
 -12  -2   4    6.96    2.88   2
 -11  -2   4   10.00    2.35   2
  10   2  -4    6.26    1.97   1
 -10  -2   4    4.39    1.95   2
  -9  -2   4    4.08    1.89   2
   9   2  -4    5.46    1.88   1
  -8  -2   4   18.55    3.03   2
   8   2  -4   23.02    3.20   1
   7   2  -4   13.02    2.36   1
  -7  -2   4    8.00    1.61   2
  -7  -2   4    4.14    1.64   3
  -6  -2   4   12.11    1.70   2
   6   2  -4   11.87    2.04   1
   5   2  -4    0.28    1.12   1
  -5  -2   4    1.01    1.15   2
  -5  -2   4    0.30    0.87   3
  -4  -2   4   13.72    1.58   3
  -4  -2   4   20.55    2.43   2
   4   2  -4   19.33    2.73   1
  -3  -2   4   87.20    7.40   2
  -2  -2   4   57.50    5.21   1
  -2  -2   4   61.99    5.57   2
  -1  -2   4   12.61    1.16   3
  -1  -2   4   13.12    1.71   2
  -1  -2   4   17.42    1.81   1
   0  -2   4  322.27   17.38   2
   0  -2   4  304.97   16.39   1
   0   2  -4  328.31   17.19   3
  -1   2  -4    2.66    0.73   3
   1  -2   4    2.08    0.62   2
  -2   2  -4   13.67    2.08   3
   2  -2   4   14.47    1.10   1
   2  -2   4   11.98    1.84   2
   3  -2   4 1115.27   51.66   1
  -3   2  -4 1147.74   56.64   3
   3  -2   4 1073.43   54.30   2
   4  -2   4   73.18    6.71   2
   4  -2   4   55.69    4.17   1
  -4   2  -4   62.77    6.80   3
  -5   2  -4    2.86    1.22   3
   5  -2   4    5.45    1.11   2
   5  -2   4    3.39    0.77   1
   6  -2   4   24.56    2.44   1
   6  -2   4   23.06    3.33   2
  -6   2  -4   22.93    3.50   3
  -7   2  -4    5.04    1.64   3
   7  -2   4    5.52    1.50   2
   7  -2   4    4.30    1.18   1
   8  -2   4   16.89    1.95   1
   8  -2   4   17.69    2.78   2
  -8   2  -4   19.39    3.07   3
  -9   2  -4    6.10    2.07   3
   9  -2   4   -1.39    1.64   2
   9  -2   4    1.91    1.57   1
 -10   2  -4   10.90    2.83   3
  10  -2   4    6.18    1.97   2
  11  -2   4   20.92    2.52   2
 -11   2  -4   22.37    3.90   3
 -12   2  -4   -0.94    3.50   3
  12  -2   4    3.50    2.42   2
  12   1  -4    1.90    2.83   1
 -12  -1   4   -0.91    3.09   2
 -11  -1   4    6.84    2.46   2
  11   1  -4    9.75    2.34   1
  10   1  -4   34.25    3.61   1
 -10  -1   4   25.79    3.24   2
  -9  -1   4   10.54    2.22   2
   9   1  -4   15.66    2.15   1
  -8  -1   4    5.29    1.75   2
   8   1  -4    5.15    1.66   1
  -7  -1   4   46.79    5.12   3
  -7  -1   4   54.70    6.57   2
   7   1  -4   53.62    6.42   1
   6   1  -4   26.36    3.81   1
  -6  -1   4   25.48    3.46   2
  -6  -1   4   26.92    3.05   3
  -5  -1   4    5.68    1.18   3
  -5  -1   4    6.55    1.45   2
   4   1  -4  284.45   17.62   1
  -4  -1   4  251.69   14.94   3
  -4  -1   4  256.21   17.48   2
  -3  -1   4  131.51    8.03   3
  -3  -1   4  135.60   10.18   2
   3   1  -4  134.24   10.12   1
  -2  -1   4   59.17    5.46   2
  -2  -1   4   67.68    4.23   3
   2   1  -4   57.86    5.44   1
   1   1  -4  383.66   20.02   1
  -1  -1   4  371.52   18.50   3
  -1  -1   4  353.83   19.75   2
   0   1  -4   30.68    2.56   1
   0  -1   4   29.55    2.95   2
   1  -1   4  170.81   10.27   2
  -1   1  -4  167.64   10.65   3
   2  -1   4   23.52    2.69   2
  -2   1  -4   23.74    2.91   3
  -3   1  -4   87.27    7.67   3
   3  -1   4   76.95    4.54   1
   3  -1   4   86.05    6.73   2
   4  -1   4    4.57    1.14   2
  -4   1  -4    4.79    1.16   3
  -5   1  -4  226.27   16.51   3
   5  -1   4  243.05   15.90   2
   5  -1   4  235.36   13.14   1
  -6   1  -4   18.72    2.89   3
   6  -1   4   23.67    2.22   1
   6  -1   4   19.95    3.06   2
   7  -1   4   31.60    3.03   1
   7  -1   4   29.78    4.19   2
  -7   1  -4   35.63    4.69   3
   8  -1   4   11.23    1.66   1
   8  -1   4   11.08    2.43   2
  -8   1  -4   12.45    2.40   3
   9  -1   4    7.94    1.84   2
   9  -1   4    8.98    1.80   1
  -9   1  -4    8.62    2.20   3
  10  -1   4    7.71    1.79   1
  10  -1   4    5.39    1.87   2
 -10   1  -4    7.23    2.46   3
  11  -1   4   11.87    2.14   2
 -11   1  -4   10.26    2.79   3
  12  -1   4    3.10    2.30   2
 -12   1  -4    0.18    3.59   3
 -13   1  -4   -0.71    4.15   3
  12   0  -4   11.47    2.92   1
 -12   0   4    7.38    3.33   2
  11   0  -4    4.10    2.38   1
 -11   0   4    2.72    2.71   2
  10   0  -4    6.79    2.26   1
 -10   0   4    2.22    2.26   2
  -9   0   4   38.35    5.14   2
   9   0  -4   44.56    4.84   1
   8   0  -4   26.36    3.61   1
  -8   0   4   29.24    4.02   2
  -7   0   4   85.91    9.29   2
   7   0  -4   68.15    7.56   1
  -6   0   4   79.49    8.38   2
   6   0  -4   72.42    7.65   1
  -5   0   4   90.63    9.08   2
   5   0  -4  100.63    8.93   1
  -5   0   4   96.36    7.95   3
   4   0  -4   43.05    4.63   1
  -4   0   4   44.41    4.23   3
  -4   0   4   43.94    5.22   2
  -3   0   4   91.78    6.60   3
   3   0  -4   93.28    7.65   1
  -3   0   4   91.59    7.87   2
  -2   0   4  272.96   14.53   3
  -2   0   4  239.13   15.47   2
   2   0  -4  277.85   15.83   1
  -1   0   4  127.12    8.65   2
   1   0  -4  137.04    8.57   1
   0   0   4   83.17    5.81   3
   0   0   4   96.42    6.16   2
  -1   0  -4   33.19    2.15   1
  -1   0  -4   33.24    3.24   3
   1   0   4   32.43    2.88   2
   2   0   4    4.67    0.85   2
  -2   0  -4    4.27    0.91   3
   3   0   4  214.95   13.58   2
  -3   0  -4  255.62   15.80   3
   3   0   4  251.78   12.25   1
   4   0   4   77.57    6.42   2
  -4   0  -4   73.48    7.07   3
   4   0   4   75.68    4.92   1
  -5   0  -4   84.88    7.81   3
   5   0   4   75.21    5.55   1
   5   0   4   74.63    6.87   2
   6   0   4   25.89    2.49   1
   6   0   4   26.40    3.81   2
  -6   0  -4   24.87    3.47   3
   7   0   4   34.48    4.54   2
  -7   0  -4   37.71    4.83   3
   7   0   4   34.40    3.48   1
   8   0   4  141.02   12.27   2
   8   0   4  145.26   10.29   1
  -8   0  -4  141.54   13.15   3
   9   0   4   42.35    4.08   1
  -9   0  -4   42.60    5.59   3
   9   0   4   39.65    5.07   2
 -10   0  -4    1.21    2.27   3
  10   0   4    2.82    1.78   1
  10   0   4    1.84    1.86   2
 -11   0  -4    1.66    2.66   3
  11   0   4    3.59    1.95   2
 -12   0  -4    8.70    3.25   3
  12   0   4   13.82    2.46   2
 -13   0  -4   -0.15    3.75   3
  13   0   4   -0.73    2.54   2
 -11   1   4    2.55    2.89   2
  11  -1  -4   -2.18    2.35   1
  10  -1  -4    5.49    2.34   1
 -10   1   4    5.20    2.43   2
  -9   1   4   15.82    2.69   2
   9  -1  -4   11.04    2.12   1
  -9   1   4    5.70    2.72   3
   8  -1  -4   41.15    4.99   1
  -8   1   4   38.60    5.18   2
  -8   1   4   43.50    5.23   3
  -7   1   4    3.88    1.76   3
   7  -1  -4    2.73    1.45   1
  -7   1   4    1.34    1.66   2
  -6   1   4    5.32    1.46   3
  -6   1   4    5.88    1.78   2
   5  -1  -4   54.46    6.10   1
  -5   1   4   55.14    6.80   2
  -5   1   4   65.46    6.20   3
   4  -1  -4   12.40    1.80   1
  -4   1   4   11.12    1.70   3
  -4   1   4    9.72    1.95   2
  -3   1   4   73.17    6.78   2
  -3   1   4   59.44    5.21   3
   3  -1  -4   58.61    5.69   1
  -2   1   4   10.79    1.69   2
   2  -1  -4    9.34    1.60   1
  -2   1   4   12.70    1.49   3
   1  -1  -4   10.89    1.45   1
  -1   1   4   12.79    1.76   2
  -1   1   4   14.02    1.47   3
   0   1   4  129.63    7.80   3
   0   1   4  117.37    7.45   2
   0  -1  -4  112.31    7.21   1
   1   1   4  246.90   12.74   2
   1   1   4  232.62   13.63   3
  -1  -1  -4  247.35   12.44   1
  -2  -1  -4   45.34    2.89   1
   2   1   4   36.53    3.11   2
  -3  -1  -4   58.36    5.62   3
   3   1   4   75.11    5.24   2
  -3  -1  -4   62.45    4.27   1
  -4  -1  -4   10.77    1.70   3
  -4  -1  -4   11.10    1.10   1
   4   1   4    8.97    1.40   2
  -5  -1  -4  568.41   28.84   1
   5   1   4  560.70   30.19   2
  -5  -1  -4  562.54   32.46   3
  -6  -1  -4   70.66    7.32   3
   6   1   4   70.12    5.79   1
   6   1   4   78.42    7.27   2
   7   1   4  167.72   11.97   1
  -7  -1  -4  207.44   15.83   3
   8   1   4   11.59    1.63   1
  -8  -1  -4    7.89    1.83   3
   9   1   4    7.63    1.56   1
  -9  -1  -4    5.06    1.89   3
 -10  -1  -4    8.51    2.18   3
  10   1   4    4.98    1.70   1
 -11  -1  -4   13.96    2.64   3
  11   1   4   16.88    2.58   2
  11   1   4   15.32    2.27   1
 -12  -1  -4    8.08    2.91   3
  12   1   4   12.18    2.43   2
  13   1   4    1.55    2.64   2
 -13  -1  -4   -4.70    3.52   3
 -11   2   4   13.86    3.24   2
  11  -2  -4   14.81    2.52   1
  10  -2  -4   15.11    2.34   1
 -10   2   4   14.35    2.88   2
   9  -2  -4   20.84    2.51   1
  -9   2   4   21.23    3.09   2
  -9   2   4   19.48    3.20   3
  -8   2   4   48.90    5.76   3
   8  -2  -4   51.66    5.95   1
  -8   2   4   45.85    6.24   2
  -7   2   4    7.86    1.87   3
   7  -2  -4    6.98    1.66   1
  -7   2   4    6.94    1.92   2
  -6   2   4    3.26    1.60   2
  -6   2   4    2.66    1.58   3
   6  -2  -4    4.76    1.44   1
   5  -2  -4    3.89    1.26   1
  -5   2   4    3.99    1.49   2
  -5   2   4    5.98    1.43   3
   4  -2  -4   58.14    5.88   1
  -4   2   4   46.80    5.14   3
  -4   2   4   47.23    5.73   2
   3  -2  -4  105.73    8.52   1
  -3   2   4   94.31    7.93   3
  -3   2   4   98.29    8.70   2
  -2   2   4  534.26   27.81   3
  -2   2   4  484.57   27.90   2
   2  -2  -4  542.18   28.03   1
  -1   2   4   15.77    2.06   2
   1  -2  -4   17.57    2.16   1
  -1   2   4   20.37    2.30   3
   0  -2  -4   23.31    2.43   1
   0   2   4   23.44    2.49   3
   0   2   4   23.04    2.28   2
   1   2   4  289.09   14.62   2
  -1  -2  -4  295.84   15.36   1
   1   2   4  287.07   16.15   3
   2   2   4   84.30    4.88   2
   2   2   4   72.90    5.98   3
  -3  -2  -4   98.16    6.44   1
   3   2   4   96.09    6.14   2
   3   2   4  103.88    7.67   3
   4   2   4  108.52    7.71   2
  -4  -2  -4  123.74    7.92   1
  -4  -2  -4  125.21    9.42   3
   5   2   4   17.58    2.22   2
  -5  -2  -4   17.03    1.97   1
  -5  -2  -4   14.38    2.22   3
  -6  -2  -4   46.18    5.57   3
  -6  -2  -4   55.73    5.41   2
  -7  -2  -4   54.27    5.68   2
  -7  -2  -4   55.43    6.37   3
  -7  -2  -4   52.26    5.04   1
  -8  -2  -4   42.04    5.47   3
   8   2   4   37.67    4.08   1
  -8  -2  -4   38.80    4.58   2
  -9  -2  -4  157.32   14.26   3
  -9  -2  -4  155.66   13.26   2
   9   2   4  137.96   11.15   1
 -10  -2  -4   29.18    3.55   3
 -10  -2  -4   25.22    3.52   2
  10   2   4   26.39    2.87   1
 -11  -2  -4    4.44    2.35   3
  11   2   4    7.11    1.91   1
  12   2   4    8.46    2.34   1
 -12  -2  -4    3.00    2.76   3
 -13  -2  -4    0.04    3.26   3
  13   2   4    7.36    2.68   2
  11  -3  -4   -0.04    2.52   1
  10  -3  -4    0.64    2.22   1
 -10   3   4   -3.13    3.52   3
 -10   3   4    1.77    2.56   2
  -9   3   4    4.13    2.40   2
   9  -3  -4    5.86    1.94   1
  -9   3   4    5.23    2.97   3
  -8   3   4   31.16    4.37   2
   8  -3  -4   27.36    3.64   1
  -8   3   4   27.34    3.79   3
  -7   3   4   40.67    5.24   3
  -7   3   4   40.09    5.60   2
   7  -3  -4   40.97    5.21   1
  -6   3   4    3.73    1.86   2
  -6   3   4    1.69    1.70   3
   6  -3  -4    1.43    1.39   1
   5  -3  -4   26.16    3.69   1
  -5   3   4   24.15    3.69   2
  -5   3   4   29.40    3.90   3
  -4   3   4  356.98   22.78   2
   4  -3  -4  346.32   21.54   1
  -4   3   4  328.29   21.89   3
   3  -3  -4   15.78    2.48   1
  -3   3   4   18.34    2.69   2
  -3   3   4   17.70    2.28   3
  -2   3   4   20.83    2.43   3
   2  -3  -4   17.46    2.53   1
  -2   3   4   18.81    2.61   2
  -1   3   4    3.28    0.76   3
  -1   3   4    2.56    0.92   2
   0   3   4   23.15    2.25   2
   0   3   4   20.60    2.50   3
   0  -3  -4   22.29    2.43   1
  -1  -3  -4    7.01    1.08   1
   1   3   4    6.10    1.01   3
   1   3   4    5.74    0.66   2
   2   3   4   37.51    3.73   3
   2   3   4   35.64    2.26   2
  -2  -3  -4   37.88    3.46   1
   3   3   4   62.33    5.60   3
   3   3   4   65.65    4.05   2
  -3  -3  -4   68.54    5.25   1
   4   3   4  250.88   13.67   2
   4   3   4  266.87   15.84   3
  -4  -3  -4  239.04   14.73   1
  -5  -3  -4    2.35    0.88   3
  -5  -3  -4    2.66    0.89   1
  -6  -3  -4   17.78    2.50   3
  -6  -3  -4   17.45    2.08   1
  -6  -3  -4   16.71    2.17   2
  -7  -3  -4   51.46    5.19   2
  -7  -3  -4   37.54    4.31   1
  -7  -3  -4   48.15    5.46   3
  -8  -3  -4   15.87    2.42   2
  -8  -3  -4   15.41    2.24   3
  -8  -3  -4   16.46    2.15   1
  -9  -3  -4   69.67    7.67   3
   9   3   4   71.49    6.99   1
  -9  -3  -4   77.07    8.08   2
 -10  -3  -4    8.48    2.03   2
  10   3   4   13.59    2.13   1
 -10  -3  -4    8.95    2.19   3
  11   3   4   10.22    2.07   1
 -11  -3  -4    8.13    2.16   2
 -11  -3  -4    4.70    2.31   3
 -12  -3  -4    2.09    2.40   2
  12   3   4    7.25    2.53   1
 -12  -3  -4    1.92    2.71   3
 -13  -3  -4   -0.19    3.13   3
  14   3   4    0.77    3.09   2
  10  -4  -4    4.68    2.24   1
 -10   4   4    3.63    2.70   2
 -10   4   4    1.16    3.83   3
   9  -4  -4    1.57    1.91   1
  -9   4   4    5.64    2.38   2
  -9   4   4    0.28    3.09   3
  -8   4   4    3.62    2.19   2
  -8   4   4    4.69    2.62   3
   8  -4  -4    4.69    1.77   1
  -7   4   4   25.56    3.99   2
  -7   4   4   22.85    3.80   3
   7  -4  -4   23.92    2.81   1
  -6   4   4   67.58    8.24   3
  -6   4   4   81.69    9.04   2
   6  -4  -4   80.25    8.19   1
  -5   4   4   25.21    4.17   2
  -5   4   4   23.93    4.01   3
   5  -4  -4   21.13    3.03   1
  -4   4   4   33.45    4.38   3
   4  -4  -4   26.92    3.82   1
  -4   4   4   30.88    4.27   2
   3  -4  -4   10.86    1.96   1
  -3   4   4   14.68    2.13   3
  -3   4   4   12.23    2.38   2
  -2   4   4   14.62    1.93   3
  -2   4   4   16.05    2.41   2
   2  -4  -4   15.52    2.33   1
  -1   4   4   31.60    3.33   2
   1  -4  -4   29.17    3.37   1
  -1   4   4   25.29    3.07   3
   0   4   4   67.27    4.96   2
   0  -4  -4   64.10    5.56   1
   0   4   4   58.57    5.53   3
   1   4   4    6.00    0.68   2
   1   4   4    4.50    0.98   3
  -1  -4  -4    6.04    0.97   1
   2   4   4  228.44   13.72   3
  -2  -4  -4  213.81   13.25   1
  -3  -4  -4   24.02    2.69   1
   3   4   4   24.29    3.00   3
   4   4   4  388.28   18.87   2
  -4  -4  -4  392.50   21.46   1
   4   4   4  348.24   21.18   3
  -5  -4  -4    4.96    1.00   1
   5   4   4    3.66    1.09   3
  -6  -4  -4   24.27    3.02   1
  -6  -4  -4   25.61    2.78   2
   6   4   4   26.68    3.34   3
  -7  -4  -4  140.82   11.27   1
  -7  -4  -4  143.65   10.93   2
  -7  -4  -4  150.41   12.26   3
  -8  -4  -4   11.66    1.52   2
  -8  -4  -4   11.78    1.86   1
  -8  -4  -4   11.98    1.87   3
  -9  -4  -4  105.53    9.84   2
  -9  -4  -4  107.94   10.23   3
  -9  -4  -4   94.62    8.91   1
 -10  -4  -4   11.43    2.15   3
 -10  -4  -4   16.73    2.41   2
 -11  -4  -4    2.35    2.06   2
 -11  -4  -4   -0.10    2.11   3
  12   4   4    3.92    2.34   1
 -12  -4  -4    0.91    2.22   2
 -12  -4  -4   -0.78    2.61   3
  13   4   4   16.63    2.90   1
 -13  -4  -4   11.48    2.71   2
 -10   5   4    6.58    3.20   2
 -10   5   4    5.60    4.27   3
  10  -5  -4    6.74    2.52   1
   9  -5  -4   -0.03    2.22   1
  -9   5   4   -3.29    3.20   3
  -9   5   4    1.26    2.61   2
  -8   5   4   17.93    3.40   3
   8  -5  -4   12.83    2.16   1
  -8   5   4   16.75    2.38   2
  -7   5   4    1.83    1.99   2
  -7   5   4    3.78    2.18   3
   7  -5  -4   -1.07    1.67   1
   6  -5  -4   73.92    7.65   1
  -6   5   4   60.67    7.35   3
  -6   5   4   62.78    7.58   2
   5  -5  -4    6.18    1.51   1
  -5   5   4    3.10    1.76   3
  -5   5   4    2.10    1.70   2
   4  -5  -4    0.66    1.16   1
  -4   5   4    2.61    1.50   2
  -4   5   4    2.79    1.46   3
  -3   5   4   62.51    6.37   3
  -3   5   4   59.36    6.27   2
   3  -5  -4   42.57    5.33   1
   2  -5  -4    5.59    1.34   1
  -2   5   4    5.94    1.40   2
  -1   5   4  368.21   22.07   3
  -1   5   4  370.66   21.33   2
   1  -5  -4  378.81   21.69   1
   0  -5  -4    7.12    1.06   1
   0   5   4    5.72    1.01   2
   0   5   4    4.81    1.03   3
  -1  -5  -4    8.28    1.21   1
   1   5   4   10.61    1.73   3
   1   5   4    8.08    0.90   2
  -2  -5  -4    0.61    0.68   1
   2   5   4    2.62    0.87   3
   3   5   4   16.86    2.44   3
  -3  -5  -4   19.47    2.48   1
   4   5   4  202.75   13.11   3
  -4  -5  -4  184.01   12.82   1
   5   5   4   17.27    2.36   3
  -5  -5  -4   17.50    2.13   1
  -6  -5  -4    6.44    1.29   1
   6   5   4    6.71    1.42   3
  -7  -5  -4   11.08    1.61   1
   7   5   4    8.38    1.76   3
  -7  -5  -4    9.12    1.23   2
  -8  -5  -4    4.73    1.26   2
   8   5   4    5.10    1.55   3
  -9  -5  -4   56.31    5.61   2
  -9  -5  -4   59.53    6.01   1
  -9  -5  -4   50.56    5.58   3
 -10  -5  -4    5.51    1.94   3
 -10  -5  -4    4.44    2.08   1
 -10  -5  -4    2.79    1.64   2
 -11  -5  -4   60.37    6.16   2
 -11  -5  -4   52.81    5.51   3
 -12  -5  -4   38.13    4.23   2
  12   5   4   40.04    3.71   1
 -12  -5  -4   32.53    3.97   3
  13   5   4    3.40    2.77   1
 -13  -5  -4    0.73    2.71   2
 -14  -5  -4    1.58    3.26   2
  -9   6   4   -3.10    3.76   3
   9  -6  -4    2.12    2.45   1
  -9   6   4    2.43    3.20   2
  -8   6   4   -1.01    2.51   2
   8  -6  -4   -1.25    1.97   1
  -8   6   4   -1.14    2.88   3
   7  -6  -4   19.18    2.69   1
  -7   6   4   24.61    3.49   3
  -7   6   4   26.97    3.91   2
   6  -6  -4   15.09    2.30   1
  -6   6   4   18.60    3.06   2
  -6   6   4   15.77    3.08   3
   5  -6  -4   11.92    2.18   1
  -5   6   4   16.98    2.85   2
  -5   6   4   11.03    2.31   3
   4  -6  -4    3.96    1.53   1
  -4   6   4    2.82    1.53   3
  -4   6   4    5.97    1.69   2
  -3   6   4   70.70    7.34   2
   3  -6  -4   58.48    6.49   1
  -3   6   4   64.63    6.81   3
  -2   6   4   93.22    8.61   3
   2  -6  -4   80.99    8.01   1
  -2   6   4  110.20    8.94   2
  -1   6   4   19.87    2.88   3
   1  -6  -4   21.43    3.00   1
  -1   6   4   23.44    2.69   2
   0  -6  -4   36.58    4.29   1
   0   6   4   40.25    4.69   3
   0   6   4   38.86    3.46   2
  -1  -6  -4   97.45    8.07   1
   1   6   4   99.78    8.39   3
  -1  -6  -4  101.30    6.23   2
   2   6   4    8.40    1.58   3
  -2  -6  -4    8.14    1.25   1
   3   6   4   27.60    3.52   3
  -3  -6  -4   34.16    3.69   1
   4   6   4   76.89    6.56   3
  -4  -6  -4   69.70    6.57   1
  -5  -6  -4   70.70    4.97   2
  -5  -6  -4   82.78    7.41   1
   5   6   4   90.14    7.44   3
   6   6   4   28.90    3.48   3
  -6  -6  -4   27.45    2.68   2
  -6  -6  -4   38.77    4.21   1
  -7  -6  -4   67.60    5.81   2
   7   6   4   63.94    6.16   3
  -7  -6  -4   76.00    7.14   1
  -8  -6  -4    6.12    1.47   1
   8   6   4    4.28    1.52   3
  -8  -6  -4    2.75    1.24   2
   9   6   4    7.91    1.88   3
  -9  -6  -4    7.25    1.86   1
 -10  -6  -4   10.50    2.20   1
 -10  -6  -4    6.75    1.74   2
  10   6   4    7.64    1.79   3
  11   6   4   32.35    3.00   3
 -11  -6  -4   27.18    3.81   1
 -11  -6  -4   22.47    2.71   2
 -12  -6  -4   -0.50    2.36   2
  13   6   4    5.20    2.75   1
 -13  -6  -4    0.13    2.76   2
  14   6   4    8.83    3.27   1
 -14  -6  -4   -3.08    3.33   2
   8  -7  -4    6.78    2.17   1
  -8   7   4   10.10    3.20   3
   7  -7  -4   -0.23    1.80   1
  -7   7   4    5.36    2.71   3
   6  -7  -4   14.36    2.33   1
  -6   7   4   14.45    2.57   2
  -6   7   4   16.66    2.88   3
  -5   7   4   22.77    3.16   2
  -5   7   4   18.26    2.93   3
   5  -7  -4   18.27    2.61   1
   4  -7  -4   17.32    2.64   1
  -4   7   4   22.21    3.31   3
  -4   7   4   25.37    3.47   2
  -3   7   4   29.00    3.94   2
   3  -7  -4   35.27    4.46   1
  -3   7   4   31.19    4.44   3
  -2   7   4    4.33    1.50   2
   2  -7  -4    5.34    1.36   1
  -2   7   4    3.37    1.25   3
  -1   7   4    7.45    1.55   3
   1  -7  -4    8.65    1.34   1
   1  -7  -4    6.09    1.44   2
   0   7   4    5.73    1.43   3
   0  -7  -4    4.90    1.13   2
   0  -7  -4    5.90    1.33   1
  -1  -7  -4    6.80    1.50   1
   1   7   4    8.77    1.91   3
   2   7   4   22.79    3.14   3
  -2  -7  -4   21.34    2.71   1
   3   7   4    6.38    1.32   3
  -3  -7  -4    5.16    0.96   1
  -4  -7  -4  141.04   11.18   1
   4   7   4  140.63   10.52   3
  -5  -7  -4    3.83    1.13   1
   5   7   4    3.63    1.17   3
  -6  -7  -4   18.70    2.06   2
   6   7   4   30.38    3.41   3
   7   7   4    7.40    1.48   3
  -7  -7  -4    8.58    1.55   1
  -8  -7  -4    7.22    1.72   1
   8   7   4    5.40    1.39   3
   9   7   4    5.17    1.68   3
  -9  -7  -4    3.69    1.75   1
 -10  -7  -4    5.82    2.14   1
 -11  -7  -4   13.94    2.47   1
 -11  -7  -4    7.85    2.02   2
 -12  -7  -4    0.13    2.33   2
 -12  -7  -4    3.43    2.75   1
 -13  -7  -4    0.51    2.80   2
  14   7   4   -0.10    3.24   1
   8  -8  -4   -0.19    2.38   1
  -8   8   4    2.18    3.65   3
   8  -8  -4   -0.96    3.12   2
   7  -8  -4    1.41    2.05   1
  -7   8   4    7.66    2.95   3
   7  -8  -4    1.79    2.76   2
  -6   8   4    9.66    2.69   3
   6  -8  -4    7.72    2.56   2
   6  -8  -4    8.63    2.01   1
   5  -8  -4   19.26    2.73   2
  -5   8   4   15.24    2.81   3
   5  -8  -4   22.72    3.16   1
   4  -8  -4   40.62    5.10   1
  -4   8   4   48.46    5.89   3
   4  -8  -4   50.06    4.89   2
   3  -8  -4   10.46    2.01   2
   3  -8  -4    9.30    1.93   1
  -3   8   4    8.59    1.79   3
   2  -8  -4   48.47    4.61   2
  -2   8   4   53.11    6.38   3
   2  -8  -4   47.28    5.46   1
   1  -8  -4    2.46    1.39   2
   1  -8  -4    4.74    1.37   1
  -1   8   4    0.88    1.28   3
   0  -8  -4    2.74    1.19   2
   0  -8  -4    2.88    1.11   1
   0   8   4    3.04    1.28   3
   1   8   4   64.60    6.53   3
  -1  -8  -4   61.71    6.88   1
  -1  -8  -4   56.07    4.30   2
   2   8   4   41.61    4.87   3
  -2  -8  -4   33.21    2.68   2
  -3  -8  -4    8.63    1.23   1
   3   8   4    8.68    1.46   3
   4   8   4    5.17    1.30   3
  -4  -8  -4    4.28    1.30   1
  -5  -8  -4   49.62    5.58   1
   5   8   4   51.32    5.24   3
   6   8   4   24.58    2.80   3
  -6  -8  -4   19.49    2.56   1
  -7  -8  -4   17.41    2.56   1
   7   8   4   13.85    1.86   3
   8   8   4    5.38    1.55   3
  -9  -8  -4   44.46    5.32   1
   9   8   4   43.45    4.43   3
 -10  -8  -4   25.29    3.17   1
  10   8   4   20.75    2.32   3
 -11  -8  -4   32.24    4.28   1
 -12  -8  -4    5.21    2.82   1
 -13  -8  -4   -3.88    3.11   1
  -7   9   4    2.78    3.28   3
   7  -9  -4    4.71    2.57   1
   6  -9  -4    2.62    2.72   2
  -6   9   4    5.13    2.72   3
  -5   9   4    5.06    2.25   3
   5  -9  -4    0.90    2.40   2
   5  -9  -4    2.17    1.90   1
  -4   9   4    8.45    2.30   3
   4  -9  -4    9.72    1.84   1
   4  -9  -4    5.72    2.24   2
   3  -9  -4   21.46    3.00   2
   3  -9  -4   26.22    3.42   1
  -3   9   4   28.53    4.07   3
  -2   9   4    9.40    1.96   3
   2  -9  -4    8.30    1.64   1
   1  -9  -4   45.89    4.58   2
   1  -9  -4   47.24    5.86   1
  -1   9   4   47.03    5.87   3
   0   9   4    3.52    1.43   3
   0  -9  -4    1.96    1.21   2
   0  -9  -4    5.41    1.38   1
   1   9   4   27.24    3.93   3
  -1  -9  -4   30.20    4.19   1
  -2  -9  -4    5.18    1.21   1
   2   9   4    4.47    1.39   3
   3   9   4   98.80    8.72   3
  -3  -9  -4  103.92    9.48   1
   4   9   4    3.47    1.23   3
  -4  -9  -4    4.35    1.43   1
   5   9   4   57.34    5.72   3
  -5  -9  -4   61.88    6.66   1
   6   9   4   31.48    3.56   3
  -6  -9  -4   31.17    4.00   1
  -7  -9  -4   78.28    8.25   1
   7   9   4   75.41    6.67   3
   8   9   4   24.22    2.89   3
   9   9   4   33.02    3.13   3
  -9  -9  -4   31.07    3.77   1
 -10  -9  -4    9.61    2.23   1
 -11  -9  -4    6.03    2.45   1
 -12  -9  -4   14.24    2.91   1
 -13  -9  -4   17.54    3.70   1
 -14  -9  -4   -0.69    3.63   1
   6 -10  -4   -3.00    3.07   2
  -6  10   4    4.33    3.15   3
   6 -10  -4    1.55    2.37   1
   5 -10  -4    3.03    2.10   1
  -5  10   4    0.84    2.52   3
   5 -10  -4   -4.07    2.66   2
  -4  10   4    8.66    2.24   3
   4 -10  -4    8.72    1.92   1
   3 -10  -4    0.55    2.14   2
   3 -10  -4    6.00    1.75   1
  -3  10   4    4.28    1.96   3
  -2  10   4    6.53    1.78   3
   2 -10  -4    6.53    1.71   1
   2 -10  -4   -0.51    2.10   2
   1 -10  -4   11.49    2.01   1
  -1  10   4   11.02    2.13   3
   0  10   4    4.96    1.60   3
   0 -10  -4    4.47    1.36   1
   1  10   4    1.09    1.41   3
  -1 -10  -4    0.98    1.29   1
  -2 -10  -4   14.92    2.71   1
   2  10   4   12.92    2.35   3
  -3 -10  -4   36.44    4.75   1
   3  10   4   26.02    3.71   3
   4  10   4   36.40    4.41   3
  -4 -10  -4   45.04    5.24   1
  -5 -10  -4    7.51    1.60   1
   5  10   4    4.20    1.32   3
  -6 -10  -4   10.41    2.01   1
   6  10   4    7.86    1.61   3
   7  10   4    6.77    1.62   3
  -7 -10  -4    8.30    2.00   1
   8  10   4    5.57    1.79   3
  -8 -10  -4    8.24    2.00   1
   9  10   4    8.68    1.85   3
  -9 -10  -4    4.41    2.12   1
 -10 -10  -4    5.11    2.38   1
 -11 -10  -4    0.80    2.51   1
 -12 -10  -4    9.89    2.80   1
 -13 -10  -4   -1.25    3.20   1
 -14 -10  -4   -1.62    3.92   1
  -5  11   4    2.00    2.82   3
   5 -11  -4    4.91    2.36   1
  -4  11   4    0.76    2.46   3
   4 -11  -4    4.04    2.18   1
   3 -11  -4   26.61    3.41   1
  -3  11   4   25.30    3.70   3
  -2  11   4    7.44    2.03   3
   2 -11  -4    5.47    1.76   1
   1 -11  -4    1.67    1.54   1
  -1  11   4    4.41    1.67   3
   0 -11  -4   66.00    7.63   1
   0  11   4   63.96    7.32   3
   1  11   4   16.56    2.49   3
  -1 -11  -4   21.37    3.12   1
   2  11   4    5.39    1.82   3
  -2 -11  -4    8.29    1.89   1
  -3 -11  -4   10.37    2.04   1
   3  11   4    9.76    2.05   3
   4  11   4   61.36    6.40   3
  -4 -11  -4   63.99    7.74   1
   5  11   4    9.07    1.75   3
  -5 -11  -4   12.63    2.02   1
   6  11   4   31.51    3.47   3
  -6 -11  -4   32.25    4.12   1
  -7 -11  -4   10.52    2.31   1
   7  11   4   13.54    1.87   3
   8  11   4    7.66    1.72   3
  -8 -11  -4    6.25    2.16   1
  -9 -11  -4   10.85    2.51   1
 -10 -11  -4    2.53    2.43   1
 -11 -11  -4   16.29    2.85   1
 -12 -11  -4   18.31    3.48   1
 -13 -11  -4   16.71    3.40   1
   4 -12  -4   35.09    4.05   1
  -4  12   4   38.44    4.56   3
   3 -12  -4   16.12    2.17   1
  -3  12   4   10.83    2.57   3
  -2  12   4    7.62    2.30   3
   2 -12  -4    7.11    1.86   1
   1 -12  -4    7.61    1.87   1
  -1  12   4    6.33    2.16   3
   0  12   4    1.93    1.81   3
   0 -12  -4    2.99    1.55   1
  -1 -12  -4   20.07    3.09   1
   1  12   4   17.26    2.76   3
   2  12   4   14.71    2.32   3
  -2 -12  -4   13.98    2.37   1
   3  12   4    3.64    1.70   3
  -3 -12  -4    4.37    1.73   1
  -4 -12  -4   14.08    2.22   1
   4  12   4   11.27    1.69   3
  -5 -12  -4   39.80    5.28   1
   5  12   4   35.38    4.02   3
   6  12   4    9.23    1.72   3
  -6 -12  -4    5.44    1.96   1
  -7 -12  -4    4.35    2.16   1
   7  12   4    4.23    1.68   3
   8  12   4   32.16    2.98   3
  -8 -12  -4   38.92    4.64   1
  -9 -12  -4    8.77    2.46   1
 -10 -12  -4    2.17    2.62   1
 -11 -12  -4   -1.29    2.85   1
 -12 -12  -4    8.61    3.08   1
 -13 -12  -4    1.85    3.60   1
   3 -13  -4    7.96    2.36   1
  -3  13   4    7.31    2.81   3
   2 -13  -4    1.98    1.99   1
  -2  13   4    4.19    2.55   3
   1 -13  -4    7.52    1.93   1
  -1  13   4   11.73    2.54   3
   0  13   4   26.90    2.76   3
   0 -13  -4   24.62    3.59   1
   1  13   4    6.70    2.26   3
  -1 -13  -4    7.07    1.83   1
  -2 -13  -4   -0.17    1.92   1
   2  13   4    4.41    1.77   3
   3  13   4    7.15    1.82   3
  -3 -13  -4    4.79    2.03   1
   4  13   4    4.22    1.88   3
  -4 -13  -4    2.38    2.25   1
   5  13   4   12.59    2.10   3
  -5 -13  -4   13.13    2.83   1
   6  13   4   11.65    2.03   3
  -6 -13  -4    8.43    2.28   1
   7  13   4    7.78    1.86   3
  -7 -13  -4    6.87    2.38   1
  -8 -13  -4    6.22    2.61   1
  -9 -13  -4    6.35    2.73   1
 -10 -13  -4    3.51    2.92   1
 -11 -13  -4   13.00    3.28   1
 -12 -13  -4    4.95    3.37   1
 -13 -13  -4   -3.00    3.62   1
  -2  14   4   10.45    4.37   3
  -1  14   4    2.92    2.71   3
   1 -14  -4    7.73    2.22   1
   0 -14  -4    4.42    2.19   1
   0  14   4    7.48    2.40   3
  -1 -14  -4    5.67    2.13   1
   1  14   4    3.46    2.25   3
   2  14   4   47.89    5.27   3
  -2 -14  -4   51.14    5.35   1
  -3 -14  -4    7.64    2.47   1
   3  14   4    7.89    2.05   3
  -4 -14  -4   16.65    3.00   1
   4  14   4   14.80    2.31   3
  -5 -14  -4   -1.09    2.31   1
   5  14   4    1.45    2.10   3
  -6 -14  -4    9.81    2.61   1
   6  14   4   11.81    2.23   3
  -7 -14  -4    4.98    2.64   1
  -8 -14  -4    1.68    2.86   1
  -9 -14  -4   11.20    3.03   1
 -10 -14  -4    4.88    3.19   1
 -11 -14  -4    2.17    3.68   1
 -12 -14  -4   -0.37    3.89   1
   0  15   4    4.64    2.80   3
   0 -15  -4    3.77    2.59   1
   1  15   4    5.70    2.64   3
  -1 -15  -4   10.28    2.79   1
  -2 -15  -4    5.15    2.58   1
   2  15   4    6.63    2.40   3
   3  15   4    5.81    2.41   3
  -3 -15  -4    4.24    2.98   1
  -4 -15  -4    2.41    2.94   1
   4  15   4    5.30    2.37   3
   5  15   4    7.27    2.41   3
  -5 -15  -4    2.35    2.74   1
  -6 -15  -4    6.53    2.72   1
  -7 -15  -4   10.87    3.04   1
  -8 -15  -4    6.47    3.22   1
  -9 -15  -4    4.02    3.32   1
 -10 -15  -4    5.89    3.51   1
 -11 -15  -4    0.29    3.79   1
  -2 -16  -4   11.35    3.45   1
   2  16   4    9.21    3.06   3
   3  16   4    4.39    2.69   3
  -3 -16  -4    2.33    3.34   1
   4  16   4    4.26    2.71   3
  -4 -16  -4    3.70    3.02   1
  -5 -16  -4    5.41    3.08   1
   5  16   4    0.58    2.69   3
  -6 -16  -4    3.22    3.22   1
  -7 -16  -4    0.93    3.41   1
  -8 -16  -4    0.99    3.62   1
  -9 -16  -4    2.03    3.99   1
  -7 -15   5   -1.14    3.76   1
  -6 -15   5    4.25    3.82   1
  -5 -15   5    5.37    3.84   1
  -4 -15   5   11.35    3.78   1
  -3 -15   5   -1.26    3.94   1
  -9 -14   5    0.31    3.82   1
  -8 -14   5    2.62    3.53   1
  -7 -14   5    2.24    3.54   1
  -6 -14   5    7.32    3.40   1
  -5 -14   5    6.64    3.35   1
  -4 -14   5   28.82    3.68   1
  -3 -14   5    8.14    3.59   1
  -2 -14   5    3.10    3.60   1
  -2  14  -5   14.42    4.21   3
 -10 -13   5   -0.82    3.50   1
  -9 -13   5    2.55    3.42   1
  -8 -13   5    9.46    3.41   1
  -7 -13   5    0.54    3.13   1
  -6 -13   5    9.89    3.12   1
  -5 -13   5    9.91    2.93   1
  -5 -13   5    0.19    2.44   2
  -4 -13   5   -2.10    2.39   2
  -4 -13   5    9.16    2.95   1
  -3 -13   5   10.85    2.32   2
  -2 -13   5   -3.50    2.09   2
  -2 -13   5   -0.24    3.11   1
  -1 -13   5   25.24    3.35   2
   0 -13   5   -1.05    2.28   2
   1 -13   5    5.55    2.48   2
   2 -13   5   -1.45    2.61   2
  -2  13  -5    2.63    3.49   3
   3 -13   5   -0.35    2.77   2
  -3  13  -5    1.82    3.74   3
 -11 -12   5   -0.10    3.45   1
 -10 -12   5    4.62    3.28   1
  -9 -12   5   -0.84    3.67   2
  -9 -12   5    4.41    3.19   1
  -8 -12   5   20.88    3.24   1
  -7 -12   5   -0.58    3.02   2
  -7 -12   5    2.34    2.82   1
  -6 -12   5    2.62    2.54   1
  -5 -12   5   -0.10    2.63   1
  -5 -12   5    0.21    2.08   2
  -4 -12   5   10.23    2.33   2
  -4 -12   5   15.93    2.96   1
  -3 -12   5    1.09    1.84   2
  -3 -12   5    6.25    2.64   1
  -2 -12   5   16.93    2.63   2
  -2 -12   5   23.71    3.56   1
  -1 -12   5    6.28    1.89   2
  -1 -12   5   11.01    2.55   1
   0 -12   5   21.08    2.74   1
   0 -12   5   13.27    2.47   2
   0  12  -5   20.24    3.24   3
  -1  12  -5    5.96    3.00   3
   1 -12   5   -3.70    2.25   2
  -2  12  -5    9.61    3.15   3
   3 -12   5    2.38    2.47   2
  -3  12  -5    7.81    3.09   3
   4 -12   5   -1.60    2.56   2
  -4  12  -5    0.44    3.43   3
  -5  12  -5    1.99    3.80   3
 -11 -11   5    4.29    3.37   1
 -11 -11   5   -0.94    4.13   2
 -10 -11   5    2.54    2.93   1
 -10 -11   5   -0.42    3.80   2
  -9 -11   5   -2.13    3.26   2
  -9 -11   5    2.60    2.84   1
  -8 -11   5   15.03    3.29   2
  -8 -11   5   18.16    3.03   1
  -7 -11   5   25.53    3.26   1
  -7 -11   5   32.27    3.49   2
  -6 -11   5    1.73    2.29   1
  -6 -11   5    2.06    2.47   2
  -5 -11   5    4.97    2.21   1
  -5 -11   5    4.78    1.94   2
  -4 -11   5   30.68    3.92   1
  -4 -11   5   27.31    3.12   2
  -3 -11   5   -0.14    1.56   2
  -3 -11   5    3.42    2.34   1
  -2 -11   5   22.54    2.86   1
  -2 -11   5   21.40    2.57   2
   1  11  -5    2.65    2.26   3
  -1 -11   5    3.55    2.17   1
  -1 -11   5    2.08    1.68   2
   0  11  -5   24.13    3.54   3
   0 -11   5   21.19    2.80   1
   0 -11   5   22.99    2.78   2
  -1  11  -5    3.46    2.57   3
   1 -11   5    1.15    2.42   1
   1 -11   5    3.54    1.84   2
   2 -11   5    2.85    1.99   2
  -2  11  -5    5.02    2.76   3
  -3  11  -5   38.55    5.05   3
   3 -11   5   36.86    4.28   2
   4 -11   5   41.88    4.88   2
  -4  11  -5   48.35    5.78   3
   5 -11   5    1.12    2.61   2
  -5  11  -5    2.35    3.09   3
   6 -11   5    0.07    2.81   2
  -6  11  -5    5.54    3.59   3
 -12 -10   5    3.78    3.99   2
 -11 -10   5    9.74    3.15   1
 -11 -10   5    2.39    3.54   2
 -10 -10   5    4.45    2.93   1
 -10 -10   5    8.12    3.36   2
  -9 -10   5    2.78    3.05   2
  -9 -10   5    2.01    2.59   1
  -8 -10   5    7.46    2.81   2
  -8 -10   5    3.11    2.54   1
  -7 -10   5   22.83    3.33   1
  -7 -10   5   30.87    3.73   2
  -6 -10   5    7.03    2.37   2
  -6 -10   5    4.74    2.12   1
  -5 -10   5   11.81    2.18   1
  -5 -10   5   11.49    1.89   2
  -4 -10   5    5.77    1.71   2
  -4 -10   5    7.12    2.10   1
  -3 -10   5   24.61    2.78   2
  -2 -10   5   10.14    2.02   1
  -2 -10   5    3.68    1.54   2
   2  10  -5    6.64    1.93   3
  -1 -10   5   33.42    3.86   2
  -1 -10   5   33.52    4.10   1
   1  10  -5   30.61    3.86   3
   0 -10   5    5.22    1.63   2
   0 -10   5    4.04    1.81   1
   1 -10   5    6.30    1.61   2
   1 -10   5    6.25    2.14   1
  -1  10  -5    3.99    2.26   3
  -2  10  -5   10.34    2.56   3
   2 -10   5    4.52    2.45   1
   2 -10   5    7.05    1.81   2
   3 -10   5   36.08    3.83   2
  -3  10  -5   34.71    4.62   3
   4 -10   5   16.16    2.48   2
  -5  10  -5    6.38    2.85   3
   5 -10   5    2.09    2.12   2
   6 -10   5    0.37    2.46   2
  -6  10  -5    2.18    3.02   3
  -7  10  -5    7.90    3.67   3
   7 -10   5    5.28    2.72   2
  12   9  -5    5.48    2.81   1
 -12  -9   5   -1.95    3.55   2
 -11  -9   5    0.85    3.18   2
 -10  -9   5   14.78    3.19   2
 -10  -9   5   20.47    2.98   1
  -9  -9   5    3.31    2.37   1
  -9  -9   5    3.20    2.80   2
  -8  -9   5    6.02    2.46   1
  -8  -9   5    1.79    2.53   2
  -7  -9   5    5.05    2.07   2
  -6  -9   5   15.39    2.41   2
  -6  -9   5   15.52    2.47   1
  -5  -9   5   18.09    2.38   2
  -5  -9   5   18.57    2.71   1
  -4  -9   5    3.98    1.92   1
  -4  -9   5    4.95    1.51   2
  -3  -9   5   12.12    2.15   1
  -3  -9   5    9.65    1.51   2
  -2  -9   5    3.74    1.36   2
  -2  -9   5    3.18    1.80   1
   2   9  -5    3.54    1.63   3
   1   9  -5   10.45    1.99   3
  -1  -9   5   13.02    2.03   2
  -1  -9   5   13.45    2.31   1
   0  -9   5    6.60    1.93   1
   0  -9   5    9.17    1.47   2
   0   9  -5   11.38    2.29   3
   1  -9   5    3.05    1.48   2
   1  -9   5    1.73    1.86   1
  -1   9  -5    3.45    2.00   3
   2  -9   5   39.74    4.25   1
  -2   9  -5   47.59    5.99   3
   2  -9   5   38.49    4.70   2
   3  -9   5    5.85    1.62   2
  -3   9  -5    8.40    2.30   3
   4  -9   5    0.04    1.70   2
  -4   9  -5    0.82    2.38   3
  -5   9  -5   23.29    3.63   3
   5  -9   5   25.83    2.96   2
   6  -9   5    2.64    2.15   2
  -6   9  -5    2.95    2.78   3
  -7   9  -5    7.19    3.31   3
   7  -9   5    1.21    2.39   2
  -8   9  -5   -0.53    3.68   3
   8  -9   5    0.18    2.65   2
  12   8  -5    5.40    2.70   1
 -12  -8   5   -0.63    3.47   2
  11   8  -5    8.98    2.56   1
 -11  -8   5   -1.78    2.96   2
 -10  -8   5    8.35    2.81   2
 -10  -8   5    5.00    2.53   1
  -9  -8   5   21.35    2.64   1
  -8  -8   5    4.85    2.16   2
  -8  -8   5    8.19    2.18   1
  -7  -8   5    5.20    2.00   2
  -7  -8   5    5.27    1.99   1
  -6  -8   5   12.83    2.33   1
  -6  -8   5   11.63    2.06   2
  -5  -8   5   14.92    2.49   2
  -5  -8   5   19.95    3.07   1
  -4  -8   5    6.55    1.82   1
  -4  -8   5    8.23    1.50   2
   3   8  -5    4.90    1.26   3
  -3  -8   5    4.58    1.34   2
  -3  -8   5    2.21    1.58   1
  -2  -8   5   48.35    5.21   2
  -2  -8   5   56.24    6.14   1
   2   8  -5   59.75    4.93   3
  -1  -8   5   44.36    4.77   1
   1   8  -5   45.58    4.66   3
  -1  -8   5   34.12    4.22   2
   0   8  -5    1.73    1.56   3
   0  -8   5    3.50    1.25   2
   0  -8   5    3.05    1.53   1
  -1   8  -5  117.50   11.14   3
   1  -8   5  134.73   10.20   1
   1  -8   5  140.01   11.49   2
   2  -8   5   10.27    1.82   2
  -2   8  -5    9.96    2.42   3
   2  -8   5   10.09    1.85   1
   3  -8   5   14.37    2.38   2
  -3   8  -5   17.35    3.15   3
   3  -8   5   20.77    2.34   1
  -4   8  -5    1.07    2.03   3
   4  -8   5    4.62    1.68   2
   5  -8   5   42.01    4.71   2
  -5   8  -5   47.65    6.53   3
   6  -8   5   26.51    3.73   2
  -6   8  -5   22.40    3.78   3
  -7   8  -5    1.61    2.83   3
   7  -8   5    3.95    2.14   2
   8  -8   5    2.15    2.63   2
  -8   8  -5    2.97    3.11   3
 -12  -7   5   -4.80    3.15   2
  12   7  -5    4.31    2.92   1
  11   7  -5    5.25    2.51   1
 -11  -7   5    0.26    2.85   2
 -10  -7   5   28.05    3.76   2
  10   7  -5   23.22    2.93   1
  -9  -7   5   24.20    3.08   1
  -9  -7   5   23.06    3.33   2
  -8  -7   5   36.62    4.43   2
  -8  -7   5   33.72    4.48   1
  -7  -7   5    7.86    2.05   2
  -7  -7   5    5.63    2.20   1
  -6  -7   5    4.82    1.84   1
  -6  -7   5    1.56    1.67   2
  -5  -7   5   33.31    4.35   1
  -5  -7   5   34.96    4.14   2
  -4  -7   5    8.62    1.35   2
  -4  -7   5    5.51    1.55   1
  -3  -7   5   61.47    5.94   2
   3   7  -5   57.66    4.08   3
  -3  -7   5   57.05    6.03   1
   2   7  -5   65.92    5.03   3
  -2  -7   5   67.14    6.42   2
  -2  -7   5   60.66    6.18   1
  -1  -7   5  101.42    8.39   1
  -1  -7   5   93.63    8.22   2
   1   7  -5   91.64    7.55   3
   0   7  -5   16.82    2.51   3
   0  -7   5   13.39    2.26   1
   0  -7   5   16.98    2.12   2
   1  -7   5   17.30    2.32   2
  -1   7  -5   17.71    3.04   3
  -2   7  -5   40.84    5.33   3
   2  -7   5   36.47    4.38   2
   2  -7   5   48.20    4.12   1
   3  -7   5    3.50    1.36   2
   3  -7   5    4.30    1.29   1
  -3   7  -5    4.77    1.77   3
  -4   7  -5   42.46    5.54   3
   4  -7   5   36.74    4.99   2
   4  -7   5   35.04    3.33   1
  -5   7  -5   27.70    4.32   3
   5  -7   5   23.58    3.04   2
   6  -7   5   26.66    2.88   2
  -6   7  -5   19.48    3.69   3
   7  -7   5    7.38    2.19   2
  -8   7  -5    3.50    2.74   3
   8  -7   5    6.89    2.34   2
  -9   7  -5    0.54    3.12   3
   9  -7   5    2.20    2.42   2
  12   6  -5    5.12    2.79   1
 -12  -6   5    3.01    3.19   2
 -11  -6   5   32.14    3.97   2
  11   6  -5   25.72    2.84   1
 -10  -6   5    6.18    2.41   2
  10   6  -5    4.32    2.24   1
  -9  -6   5   15.45    2.51   2
   9   6  -5   13.64    2.41   1
  -8  -6   5   52.02    6.12   1
  -8  -6   5   61.74    6.70   2
  -7  -6   5   13.34    2.47   1
  -7  -6   5   18.87    2.28   2
  -6  -6   5    9.95    2.36   1
  -6  -6   5   11.43    2.15   2
  -5  -6   5   10.24    2.02   1
  -5  -6   5    7.32    1.65   2
  -4  -6   5    3.52    1.21   2
  -4  -6   5    1.84    1.39   1
  -3  -6   5   23.60    2.88   2
  -3  -6   5   19.89    2.64   1
  -2  -6   5   10.83    1.90   1
  -2  -6   5   13.22    1.98   2
   2   6  -5   12.23    1.43   3
  -1  -6   5   53.82    5.39   2
  -1  -6   5   48.91    5.02   1
   1   6  -5   51.66    4.63   3
   0  -6   5   53.98    4.95   1
   0  -6   5   51.54    5.05   2
   0   6  -5   49.75    5.05   3
   1  -6   5  122.45    9.67   2
   1  -6   5  115.15    8.54   1
  -1   6  -5  111.36    9.72   3
   2  -6   5    4.88    1.11   2
  -2   6  -5    3.61    1.59   3
   2  -6   5    6.62    1.16   1
  -3   6  -5   48.57    6.11   3
   3  -6   5   54.25    5.99   2
   3  -6   5   56.54    4.64   1
   4  -6   5   13.26    1.76   2
   4  -6   5   13.08    1.58   1
  -4   6  -5   13.02    2.58   3
   5  -6   5   21.78    2.03   1
   5  -6   5   19.32    2.49   2
  -5   6  -5   18.96    3.42   3
   6  -6   5   12.19    1.73   2
  -6   6  -5   15.25    3.19   3
  -7   6  -5   42.05    6.26   3
   7  -6   5   51.71    5.62   2
  -8   6  -5   -0.21    2.44   3
   8  -6   5    2.19    1.87   2
   9  -6   5    7.04    2.11   2
  -9   6  -5    9.92    2.77   3
 -10   6  -5    4.63    3.26   3
  10  -6   5    7.48    2.43   2
  12   5  -5   30.99    3.87   1
 -12  -5   5   39.35    4.57   2
 -11  -5   5   -0.05    2.58   2
  11   5  -5    6.79    2.43   1
 -10  -5   5   10.29    2.34   2
  10   5  -5   10.00    2.31   1
   9   5  -5    6.03    1.87   1
  -9  -5   5    4.82    2.05   2
   8   5  -5   12.17    2.01   1
  -8  -5   5   13.05    2.23   2
  -7  -5   5    8.49    1.87   2
  -7  -5   5    9.01    2.11   1
  -6  -5   5   11.22    1.94   2
  -6  -5   5   13.21    2.39   1
  -5  -5   5    5.04    1.65   1
  -5  -5   5    4.35    1.37   2
  -4  -5   5   25.24    3.01   2
  -4  -5   5   24.26    3.27   1
  -3  -5   5    3.37    0.96   2
  -2  -5   5    2.78    0.82   2
   2   5  -5    3.65    0.76   3
  -2  -5   5    3.90    1.24   1
  -1  -5   5   34.45    3.72   2
  -1  -5   5   36.26    3.78   1
   1   5  -5   33.95    3.26   3
   0   5  -5   75.94    6.54   3
   0  -5   5   83.22    6.95   2
   0  -5   5   83.86    6.52   1
   1  -5   5  201.56   12.42   1
  -1   5  -5  197.63   14.16   3
   1  -5   5  221.38   14.28   2
  -2   5  -5   65.41    7.01   3
   2  -5   5   67.31    6.48   2
   2  -5   5   70.39    5.31   1
   3  -5   5  304.43   16.55   1
  -3   5  -5  320.08   21.15   3
   3  -5   5  257.61   18.41   2
   4  -5   5    6.44    1.16   2
  -4   5  -5    8.27    2.01   3
   4  -5   5    5.47    1.06   1
  -5   5  -5    5.99    2.19   3
   5  -5   5    7.21    1.45   2
   6  -5   5    6.11    1.52   2
  -6   5  -5    8.34    2.36   3
   7  -5   5   32.35    3.90   2
  -7   5  -5   32.22    5.04   3
   8  -5   5   11.96    2.03   2
  -9   5  -5    9.08    2.65   3
   9  -5   5    7.96    2.08   2
  10  -5   5   13.16    2.29   2
 -10   5  -5   16.37    3.17   3
 -11   5  -5    7.56    3.65   3
  11  -5   5    4.11    2.52   2
 -12  -4   5   -0.25    2.87   2
  12   4  -5    0.74    2.55   1
  11   4  -5    7.05    2.36   1
 -11  -4   5    4.66    2.55   2
 -10  -4   5    3.25    2.35   2
  -9  -4   5    8.05    2.04   2
   9   4  -5    6.72    2.01   1
  -8  -4   5   47.19    5.87   2
   8   4  -5   56.39    6.52   1
   7   4  -5   34.34    3.80   1
  -7  -4   5   25.36    3.01   2
  -6  -4   5   39.96    4.64   2
  -5  -4   5   30.41    3.70   2
  -5  -4   5   33.83    4.60   1
  -4  -4   5   17.43    2.45   1
  -4  -4   5   15.38    1.84   2
  -3  -4   5   56.94    5.60   2
  -3  -4   5   51.53    5.35   1
  -2  -4   5   84.61    7.16   1
  -2  -4   5   86.44    7.20   2
  -1  -4   5   53.66    5.01   2
  -1  -4   5   50.13    4.64   1
   1   4  -5   51.98    4.18   3
   0   4  -5  133.11    9.29   3
   0  -4   5  138.25    9.01   1
   0  -4   5  140.50    9.87   2
   1  -4   5    2.45    0.82   1
  -1   4  -5    4.14    1.10   3
   1  -4   5    3.95    0.83   2
   2  -4   5   27.04    2.39   1
   2  -4   5   24.92    3.03   2
  -2   4  -5   26.75    3.82   3
   3  -4   5   32.21    2.76   1
  -3   4  -5   35.85    4.80   3
   3  -4   5   35.35    3.98   2
   4  -4   5  199.04   12.35   1
   4  -4   5  238.21   15.79   2
  -4   4  -5  237.36   17.57   3
  -5   4  -5   45.38    6.01   3
   5  -4   5   45.90    3.68   1
   5  -4   5   42.93    4.97   2
   6  -4   5    3.98    1.32   2
   6  -4   5    3.86    1.31   1
  -6   4  -5    4.03    1.78   3
  -7   4  -5    5.28    1.81   3
   7  -4   5    6.47    1.50   2
   8  -4   5    4.05    1.68   2
  -8   4  -5    1.96    2.11   3
  -9   4  -5    4.52    2.31   3
   9  -4   5    5.39    1.94   2
 -10   4  -5   13.18    3.01   3
  10  -4   5    7.82    2.17   2
 -11   4  -5    4.26    3.40   3
  11  -4   5    5.74    2.36   2
 -12  -3   5    0.25    2.79   2
  12   3  -5   -0.74    2.70   1
  11   3  -5    9.87    2.44   1
 -11  -3   5    6.92    2.50   2
 -10  -3   5   34.53    4.68   2
  10   3  -5   37.98    3.96   1
  -9  -3   5   17.93    2.64   2
   9   3  -5   22.67    3.19   1
   8   3  -5   81.41    8.74   1
  -8  -3   5   73.93    8.09   2
   7   3  -5   16.22    2.40   1
  -7  -3   5   20.22    2.36   2
   6   3  -5    7.43    1.42   1
  -6  -3   5    8.65    1.69   2
   5   3  -5   38.43    4.61   1
  -5  -3   5   37.92    4.35   2
  -4  -3   5   23.63    3.36   1
  -4  -3   5   25.71    2.85   2
  -3  -3   5    1.53    1.05   1
  -3  -3   5    2.61    0.96   2
  -2  -3   5    1.88    1.02   1
  -1  -3   5   13.36    1.88   1
   1   3  -5   13.61    1.44   3
  -1  -3   5   16.92    2.09   2
   0  -3   5   23.28    2.76   2
   0  -3   5   26.04    2.45   1
   0   3  -5   24.72    2.70   3
   1  -3   5   91.05    7.30   2
  -1   3  -5   83.39    7.11   3
   1  -3   5   91.15    5.75   1
   2  -3   5   71.01    6.63   2
  -2   3  -5   85.02    7.47   3
   2  -3   5   78.21    4.87   1
   3  -3   5  304.40   16.60   1
  -3   3  -5  382.27   22.17   3
   3  -3   5  324.28   20.14   2
  -4   3  -5   24.41    3.97   3
   4  -3   5   24.64    3.42   2
   4  -3   5   24.47    2.11   1
   5  -3   5  183.00   14.68   2
  -5   3  -5  210.13   16.67   3
   5  -3   5  238.52   12.50   1
   6  -3   5   47.17    3.71   1
  -6   3  -5   36.12    5.22   3
   6  -3   5   42.96    5.07   2
  -7   3  -5   36.15    5.19   3
   7  -3   5   34.79    2.94   1
   7  -3   5   33.24    4.49   2
   8  -3   5    1.43    1.62   2
  -8   3  -5    2.60    1.91   3
   9  -3   5    4.98    1.88   2
  -9   3  -5    9.19    2.68   3
 -10   3  -5    3.72    2.74   3
  10  -3   5    1.23    1.99   2
  11  -3   5   12.93    2.45   2
 -11   3  -5   12.87    3.24   3
 -12   3  -5    7.86    3.91   3
  12  -3   5    8.23    2.65   2
  12   2  -5    4.53    2.89   1
 -12  -2   5   -3.74    2.89   2
  11   2  -5    8.31    2.63   1
 -11  -2   5   -1.36    2.38   2
 -10  -2   5   28.24    3.56   2
  10   2  -5   34.42    4.03   1
  -9  -2   5    6.34    1.97   2
   8   2  -5   15.96    2.53   1
  -8  -2   5   12.27    2.16   2
  -7  -2   5   16.12    2.36   2
   7   2  -5   18.71    2.53   1
   6   2  -5   23.52    3.04   1
  -6  -2   5   23.71    3.23   2
  -5  -2   5   14.59    1.77   2
   5   2  -5   10.84    1.71   1
  -4  -2   5    4.93    1.11   2
   4   2  -5    3.05    1.11   1
  -3  -2   5  165.18   12.24   2
  -3  -2   5  177.94    9.43   3
   3   2  -5  163.63   12.14   1
  -2  -2   5    6.32    0.71   3
  -2  -2   5    9.00    1.59   2
  -1  -2   5  145.35    9.85   2
  -1  -2   5  152.61    9.45   1
  -1  -2   5  132.48    8.09   3
   0  -2   5    7.06    1.27   2
   0   2  -5    5.83    0.91   3
   0  -2   5    7.40    0.84   1
   1  -2   5   15.08    2.21   2
  -1   2  -5   16.63    2.13   3
   1  -2   5   15.30    1.34   1
   2  -2   5  119.62    8.98   2
  -2   2  -5  123.75    9.50   3
  -3   2  -5  287.14   19.31   3
   3  -2   5  313.17   18.42   2
   4  -2   5   11.84    1.15   1
   4  -2   5   14.59    2.22   2
  -4   2  -5   15.83    2.48   3
   5  -2   5  405.81   20.60   1
  -5   2  -5  402.13   26.24   3
   5  -2   5  396.08   24.34   2
   6  -2   5   60.51    4.65   1
  -6   2  -5   64.34    6.84   3
   6  -2   5   64.63    6.74   2
   7  -2   5    2.07    1.15   1
   7  -2   5    3.36    1.51   2
  -7   2  -5    2.99    1.61   3
   8  -2   5   87.25    6.37   1
   8  -2   5   69.04    7.48   2
  -8   2  -5   79.93    9.08   3
   9  -2   5    8.44    1.94   2
  -9   2  -5    8.67    2.20   3
  10  -2   5   30.68    3.48   2
 -10   2  -5   35.54    4.72   3
 -11   2  -5    6.04    2.99   3
  11  -2   5    9.53    2.18   2
 -12   2  -5   21.39    3.97   3
  12  -2   5   14.87    2.77   2
  12   1  -5   15.59    2.94   1
 -12  -1   5   16.93    3.88   2
 -11  -1   5    2.99    2.56   2
  11   1  -5   -0.44    2.60   1
 -10  -1   5   12.80    2.32   2
  10   1  -5    9.08    2.46   1
  -9  -1   5    1.36    1.96   2
   9   1  -5    0.41    1.95   1
  -8  -1   5   15.84    2.40   2
   8   1  -5   14.99    2.48   1
  -7  -1   5    6.93    1.82   3
  -7  -1   5   10.89    2.49   2
  -6  -1   5   71.65    6.36   3
  -6  -1   5   69.18    7.87   2
   6   1  -5   76.73    7.57   1
   5   1  -5    3.49    1.22   1
  -5  -1   5    1.27    1.07   3
  -5  -1   5    3.36    1.52   2
  -4  -1   5   66.01    5.30   3
  -4  -1   5   63.80    6.78   2
   4   1  -5   63.49    6.29   1
  -3  -1   5  499.11   28.34   2
   3   1  -5  429.57   27.10   1
  -3  -1   5  560.70   25.71   3
   2   1  -5   11.66    1.51   1
  -2  -1   5   10.78    1.05   3
  -2  -1   5   10.22    1.80   2
  -1  -1   5  521.23   25.88   3
   1   1  -5  536.33   27.23   1
  -1  -1   5  508.30   27.30   2
   0  -1   5   45.97    4.18   2
   0   1  -5   53.44    3.86   1
  -1   1  -5    2.37    0.41   1
  -1   1  -5    1.92    0.72   3
   1  -1   5    2.80    0.61   2
   2  -1   5    2.50    0.74   2
  -2   1  -5    2.13    0.88   3
  -3   1  -5    9.77    1.99   3
   3  -1   5    5.05    1.13   2
  -4   1  -5   11.80    2.19   3
   4  -1   5    9.77    0.82   1
   4  -1   5   11.25    1.82   2
   5  -1   5   62.40    4.25   1
  -5   1  -5   59.60    6.34   3
   5  -1   5   62.27    6.43   2
  -6   1  -5   35.00    4.31   3
   6  -1   5   40.45    3.27   1
   6  -1   5   46.63    5.25   2
   7  -1   5   20.40    2.01   1
  -7   1  -5   22.44    3.41   3
   7  -1   5   18.89    3.19   2
   8  -1   5    6.00    1.87   2
   8  -1   5    7.57    1.38   1
  -8   1  -5   10.92    1.99   3
   9  -1   5    5.30    1.54   1
   9  -1   5    2.79    1.60   2
  -9   1  -5    5.40    2.00   3
 -10   1  -5   29.01    4.09   3
  10  -1   5   24.31    3.18   2
  11  -1   5    1.73    2.10   2
 -11   1  -5    0.32    2.81   3
 -12   1  -5    3.12    3.21   3
  12  -1   5    5.20    2.29   2
 -13   1  -5    4.06    4.06   3
 -11   0   5   11.29    2.89   2
  11   0  -5   10.87    2.75   1
  10   0  -5    3.38    2.19   1
 -10   0   5    4.68    2.29   2
   9   0  -5   29.69    3.90   1
  -9   0   5   33.25    4.47   2
  -8   0   5   19.71    3.33   2
   8   0  -5   19.88    2.99   1
  -7   0   5   11.02    2.17   2
   7   0  -5    9.89    2.09   1
  -6   0   5   37.99    5.11   2
  -6   0   5   34.91    4.16   3
   6   0  -5   37.93    4.78   1
  -5   0   5    8.72    1.42   3
  -5   0   5    6.92    1.77   2
  -4   0   5    1.64    1.23   2
   4   0  -5    3.09    1.01   1
  -4   0   5    3.09    0.94   3
  -3   0   5   42.15    4.94   2
   3   0  -5   38.74    4.04   1
  -3   0   5   38.87    3.70   3
   2   0  -5    3.06    0.75   1
  -2   0   5    3.02    0.95   2
   1   0  -5   20.15    2.27   1
  -1   0   5   20.39    2.43   2
   0   0   5   74.12    5.58   2
   0   0   5   71.52    5.33   3
   1   0   5    7.23    1.14   3
  -1   0  -5    8.11    0.82   1
   1   0   5    8.81    1.30   2
   2   0   5   10.36    1.29   2
  -2   0  -5    8.45    1.35   3
   3   0   5   29.06    3.19   2
  -3   0  -5   32.48    4.11   3
  -4   0  -5    2.77    1.01   3
   4   0   5    3.58    0.58   1
   4   0   5    2.34    0.88   2
   5   0   5    3.32    0.76   1
   5   0   5    5.34    1.19   2
  -5   0  -5    5.75    1.10   3
  -6   0  -5   54.71    6.11   3
   6   0   5   51.77    4.07   1
   6   0   5   50.86    5.44   2
   7   0   5  145.93    9.58   1
   7   0   5  122.72   11.12   2
  -7   0  -5  180.08   14.50   3
   8   0   5   46.43    5.83   2
  -8   0  -5   49.49    6.65   3
   8   0   5   49.19    4.22   1
  -9   0  -5   48.83    6.18   3
   9   0   5   44.51    3.90   1
   9   0   5   44.26    5.47   2
 -10   0  -5    7.98    2.44   3
  10   0   5    4.44    1.77   2
  11   0   5    7.92    1.95   2
 -11   0  -5    7.02    2.54   3
  12   0   5    2.93    2.25   2
 -12   0  -5    0.93    3.03   3
 -13   0  -5   22.98    4.10   3
  13   0   5   27.44    3.06   2
 -11   1   5    8.66    3.06   2
  11  -1  -5    5.64    2.65   1
  10  -1  -5    5.74    2.28   1
 -10   1   5    4.33    2.57   2
   9  -1  -5   -0.38    2.01   1
  -9   1   5    2.78    2.19   2
   8  -1  -5   10.92    2.16   1
  -8   1   5    9.81    2.38   2
  -7   1   5   18.96    3.19   2
   7  -1  -5   21.35    2.87   1
  -7   1   5   23.25    3.11   3
  -6   1   5   49.42    5.28   3
  -6   1   5   40.80    5.46   2
   6  -1  -5   44.32    5.44   1
   5  -1  -5    5.83    1.77   1
  -5   1   5    7.37    1.86   2
  -4   1   5   30.63    3.44   3
   4  -1  -5   24.59    3.08   1
  -4   1   5   30.19    4.41   2
  -3   1   5   46.78    4.54   3
  -3   1   5   48.19    5.23   2
   3  -1  -5   44.31    4.60   1
   2  -1  -5  308.51   17.92   1
  -2   1   5  275.17   17.76   2
  -2   1   5  317.72   17.40   3
  -1   1   5  196.77   11.58   3
  -1   1   5  187.93   12.12   2
   1  -1  -5  193.94   12.05   1
   0  -1  -5   80.09    5.69   1
   0   1   5   78.96    5.88   2
   0   1   5   80.59    5.87   3
   1   1   5  242.95   13.59   3
   1   1   5  226.97   12.24   2
  -1  -1  -5  197.42   11.56   1
   2   1   5    6.01    0.90   3
   2   1   5    5.24    0.82   2
  -2  -1  -5    4.55    0.55   1
  -3  -1  -5   17.45    1.49   1
  -3  -1  -5   17.14    2.69   3
   3   1   5   17.77    2.03   2
   4   1   5   13.54    1.83   2
  -4  -1  -5   12.97    2.08   3
  -4  -1  -5    9.59    1.05   1
  -5  -1  -5  125.44    8.19   1
   5   1   5  139.95    9.87   2
  -5  -1  -5  130.69   11.09   3
   6   1   5   69.71    6.68   2
  -6  -1  -5   73.81    7.81   3
   6   1   5   72.52    5.58   1
   7   1   5  188.48   11.95   1
   7   1   5  185.69   13.77   2
  -7  -1  -5  176.16   15.11   3
   8   1   5   38.64    4.85   2
   8   1   5   39.53    3.81   1
  -8  -1  -5   41.00    5.75   3
   9   1   5   20.47    3.29   2
   9   1   5   21.94    2.26   1
  -9  -1  -5   24.60    4.00   3
  10   1   5   45.10    3.93   1
 -10  -1  -5   48.98    6.30   3
  10   1   5   54.39    5.79   2
  11   1   5    8.09    2.01   2
 -11  -1  -5    7.05    2.34   3
 -12  -1  -5    5.61    2.88   3
  12   1   5    8.98    2.21   2
 -13  -1  -5   -4.22    3.48   3
  13   1   5    1.16    2.59   2
 -11   2   5   -1.91    3.10   2
  11  -2  -5    0.37    2.58   1
  10  -2  -5   20.56    2.70   1
 -10   2   5   16.66    3.11   2
  -9   2   5    1.58    2.25   2
   9  -2  -5    3.22    1.88   1
  -9   2   5   -0.88    2.74   3
  -8   2   5   16.22    2.98   2
  -8   2   5   11.99    2.59   3
   8  -2  -5   14.31    2.06   1
  -7   2   5   27.48    3.62   3
  -7   2   5   20.81    3.72   2
   7  -2  -5   24.46    3.35   1
   6  -2  -5    8.24    1.76   1
  -6   2   5    5.52    1.80   3
  -6   2   5   10.52    2.71   2
  -5   2   5   45.20    5.76   2
   5  -2  -5   41.37    5.34   1
  -5   2   5   50.51    5.37   3
  -4   2   5    9.93    2.42   2
   4  -2  -5   13.19    2.16   1
  -4   2   5   16.31    2.09   3
   3  -2  -5   69.89    6.59   1
  -3   2   5   81.78    6.95   3
  -3   2   5   71.11    7.22   2
  -2   2   5  104.75    7.85   3
  -2   2   5  101.38    8.41   2
   2  -2  -5   97.86    7.95   1
  -1   2   5  587.75   29.83   2
   1  -2  -5  584.22   29.67   1
  -1   2   5  534.89   29.38   3
   0   2   5   35.89    3.31   2
   0  -2  -5   33.74    3.32   1
   0   2   5   33.55    3.38   3
   1   2   5    2.33    0.61   3
   1   2   5    1.55    0.52   2
  -1  -2  -5    1.62    0.45   1
   2   2   5   11.58    1.16   2
  -2  -2  -5   11.63    1.32   1
   2   2   5   11.97    1.58   3
  -3  -2  -5  190.29   10.89   1
   3   2   5  200.19   12.91   3
   3   2   5  193.89   11.01   2
  -4  -2  -5    3.10    0.73   1
  -4  -2  -5    3.89    0.89   3
   4   2   5    1.88    0.65   2
   5   2   5    9.01    1.36   2
  -5  -2  -5    7.53    1.06   1
  -5  -2  -5    5.76    1.00   3
  -6  -2  -5   22.64    3.21   3
   6   2   5   23.42    2.94   2
  -6  -2  -5   26.51    2.68   1
  -7  -2  -5   33.44    4.71   3
   7   2   5   30.44    3.83   2
  -7  -2  -5   35.50    3.43   1
   8   2   5    5.74    1.39   1
   8   2   5    3.98    1.61   2
  -8  -2  -5    2.70    1.49   3
   9   2   5   50.37    5.70   2
   9   2   5   50.06    4.81   1
  -9  -2  -5   45.11    6.08   3
 -10  -2  -5    7.44    1.97   3
  10   2   5    4.75    1.83   2
  10   2   5    5.70    1.88   1
 -11  -2  -5    7.13    2.39   3
  11   2   5    6.56    1.96   2
  11   2   5    4.35    1.93   1
  12   2   5   16.27    2.63   2
 -12  -2  -5   14.26    2.89   3
  13   2   5    3.02    2.67   2
 -13  -2  -5   -4.20    3.34   3
 -10   3   5   12.20    2.90   2
  10  -3  -5    8.35    2.34   1
  -9   3   5   18.58    3.88   3
  -9   3   5   23.54    3.43   2
   9  -3  -5   24.11    3.12   1
  -8   3   5    1.96    2.53   3
   8  -3  -5    1.87    1.77   1
  -8   3   5    1.84    2.21   2
  -7   3   5    4.85    2.15   3
   7  -3  -5    8.00    1.61   1
  -7   3   5    5.99    1.96   2
   6  -3  -5    8.27    1.63   1
  -6   3   5    6.87    1.82   2
  -6   3   5    7.70    1.93   3
   5  -3  -5    5.71    1.50   1
  -5   3   5    3.50    1.60   3
  -5   3   5    3.98    1.76   2
  -4   3   5    5.92    1.39   3
   4  -3  -5    3.26    1.26   1
  -4   3   5    4.94    1.58   2
   3  -3  -5   10.83    1.62   1
  -3   3   5   12.85    2.07   3
  -3   3   5   14.56    2.42   2
  -2   3   5   41.48    4.19   3
   2  -3  -5   35.15    3.96   1
  -2   3   5   35.00    4.21   2
  -1   3   5    1.16    0.73   3
  -1   3   5    2.02    0.94   2
   0  -3  -5  300.68   16.99   1
   0   3   5  262.25   16.14   2
   0   3   5  342.54   17.91   3
   1   3   5   28.19    3.02   3
  -1  -3  -5   29.10    2.94   1
   1   3   5   26.40    2.32   2
   2   3   5   51.62    3.33   2
  -2  -3  -5   51.79    4.40   1
   2   3   5   50.72    4.87   3
   3   3   5   46.58    4.76   3
   3   3   5   49.09    3.33   2
   4   3   5   65.05    6.18   3
   4   3   5   68.75    4.82   2
  -5  -3  -5   45.34    4.29   1
  -6  -3  -5    3.58    1.15   3
   7   3   5   60.66    5.91   2
  -7  -3  -5   58.82    6.60   3
  -8  -3  -5   41.98    5.44   3
  -8  -3  -5   42.46    4.20   1
  -9  -3  -5   35.85    5.18   3
  10   3   5   38.20    3.90   1
 -10  -3  -5   46.93    5.86   3
 -11  -3  -5  115.77   11.37   3
  11   3   5  111.58    8.55   1
  11   3   5   92.78    8.84   2
 -12  -3  -5    0.37    2.51   3
  12   3   5    0.42    2.15   2
  13   3   5    6.66    2.62   2
 -13  -3  -5   -2.55    2.95   3
  14   3   5    5.14    3.08   2
 -10   4   5   -1.44    4.12   3
  10  -4  -5    1.51    2.46   1
 -10   4   5    3.84    2.90   2
   9  -4  -5    3.89    2.16   1
  -9   4   5    4.13    2.67   2
  -9   4   5    1.86    3.36   3
   8  -4  -5    7.66    1.80   1
  -8   4   5    5.01    2.72   3
  -8   4   5    4.58    2.41   2
  -7   4   5   20.40    3.22   2
   7  -4  -5   21.59    2.90   1
  -7   4   5   24.45    3.77   3
  -6   4   5    2.34    1.84   2
  -6   4   5    4.41    1.95   3
   6  -4  -5    4.10    1.60   1
  -5   4   5    2.68    1.74   3
   5  -4  -5    3.42    1.31   1
  -5   4   5    4.36    1.72   2
   4  -4  -5    9.13    1.81   1
  -4   4   5    8.80    1.88   3
  -4   4   5    9.63    2.40   2
   3  -4  -5    4.70    1.09   1
  -3   4   5    4.33    1.24   3
  -3   4   5    1.41    1.39   2
  -2   4   5  148.23   11.11   2
  -2   4   5  142.39   10.83   3
   2  -4  -5  136.10   10.51   1
  -1   4   5   37.85    4.17   3
  -1   4   5   39.91    4.04   2
   1  -4  -5   38.41    4.02   1
   0   4   5  402.65   22.67   3
   0  -4  -5  431.87   22.42   1
   0   4   5  367.74   21.06   2
  -1  -4  -5   11.10    1.65   1
   1   4   5   15.51    1.41   2
   1   4   5   11.42    1.64   3
   2   4   5   83.76    7.16   3
  -2  -4  -5   97.40    7.13   1
  -3  -4  -5   59.71    5.33   1
   3   4   5   68.70    6.07   3
  -4  -4  -5   30.03    3.13   1
   4   4   5   28.21    3.56   3
   4   4   5   28.28    2.20   2
   5   4   5   32.02    3.99   3
   5   4   5   34.44    2.90   2
  -5  -4  -5   34.54    3.69   1
  -6  -4  -5    2.64    1.16   1
   6   4   5    2.21    1.25   3
   6   4   5    2.41    0.94   2
  -7  -4  -5   49.58    5.94   3
  -7  -4  -5   61.84    5.64   1
  -8  -4  -5  105.07    8.82   1
  -8  -4  -5  103.15    8.80   2
  -8  -4  -5   99.50    9.81   3
  -9  -4  -5  138.97   11.02   1
  -9  -4  -5  139.15   12.41   3
  -9  -4  -5  112.26   10.29   2
 -10  -4  -5   10.71    2.01   1
 -10  -4  -5    9.29    1.96   2
 -11  -4  -5   12.48    2.47   3
  11   4   5   19.47    2.38   1
 -12  -4  -5    3.57    2.57   3
  13   4   5   19.90    2.81   2
  14   4   5    5.96    3.04   2
  -9   5   5    0.74    2.77   2
   9  -5  -5   -0.53    2.39   1
  -9   5   5   -1.84    3.67   3
  -8   5   5   26.22    4.03   3
   8  -5  -5   20.62    2.94   1
  -8   5   5   20.68    3.06   2
  -7   5   5   19.52    3.33   2
  -7   5   5   20.32    3.25   3
   7  -5  -5   24.82    2.94   1
   6  -5  -5   51.67    6.25   1
  -6   5   5   51.93    6.65   2
  -6   5   5   53.82    6.54   3
   5  -5  -5   57.53    6.72   1
  -5   5   5   61.43    7.34   3
  -5   5   5   54.99    6.57   2
   4  -5  -5    5.35    1.44   1
  -4   5   5    8.50    1.76   3
  -4   5   5    4.35    1.64   2
  -3   5   5  138.76   11.81   2
   3  -5  -5  133.61   11.29   1
  -3   5   5  155.70   12.58   3
  -2   5   5   23.72    3.05   2
   2  -5  -5   25.27    3.39   1
  -2   5   5   22.03    2.81   3
   1  -5  -5   71.16    6.37   1
  -1   5   5   69.65    6.03   2
  -1   5   5   69.06    6.46   3
   0   5   5   32.32    3.14   2
   0  -5  -5   29.20    3.37   1
   0   5   5   31.14    3.58   3
  -1  -5  -5  258.25   15.04   1
   1   5   5  241.57   15.32   3
   1   5   5  221.43   12.72   2
   2   5   5   49.14    5.03   3
  -2  -5  -5   43.43    4.49   1
  -3  -5  -5  110.85    8.48   1
   3   5   5  113.11    8.91   3
   4   5   5  132.31   10.10   3
  -4  -5  -5  128.52    9.65   1
   5   5   5  196.63   14.00   3
  -5  -5  -5  209.45   14.03   1
   5   5   5  214.33   11.29   2
   6   5   5   38.39    4.55   3
  -6  -5  -5   39.51    4.31   1
   6   5   5   34.50    3.21   2
  -7  -5  -5    3.19    1.33   1
  -7  -5  -5    2.54    1.00   2
   7   5   5    2.99    1.28   3
  -8  -5  -5   20.65    2.73   1
   8   5   5   25.83    3.38   3
  -9  -5  -5    5.03    1.71   1
  -9  -5  -5    1.75    1.57   2
 -10  -5  -5    5.36    1.94   3
 -10  -5  -5    3.72    1.81   2
 -10  -5  -5    5.68    2.20   1
 -11  -5  -5   18.77    2.64   2
 -11  -5  -5   25.56    2.94   1
 -11  -5  -5   21.74    2.79   3
 -12  -5  -5   16.67    2.92   3
  12   5   5   18.72    2.79   1
  13   5   5    9.12    2.91   1
 -13  -5  -5    0.59    3.11   3
  14   5   5    4.53    3.06   2
   9  -6  -5    2.80    2.41   1
  -9   6   5   -1.53    4.02   3
  -9   6   5    6.45    3.10   2
  -8   6   5    2.29    2.66   2
   8  -6  -5    1.57    2.17   1
  -8   6   5   -0.16    3.18   3
  -7   6   5    4.95    2.46   2
  -7   6   5    7.37    2.54   3
   7  -6  -5    3.14    1.90   1
  -6   6   5    4.76    2.05   2
  -6   6   5    3.31    2.21   3
   6  -6  -5    0.73    1.54   1
  -5   6   5   38.65    5.40   3
  -5   6   5   50.11    6.21   2
   5  -6  -5   46.04    5.46   1
  -4   6   5   13.46    2.25   2
   4  -6  -5    9.94    2.16   1
  -3   6   5    4.52    1.51   3
  -3   6   5    4.89    1.57   2
   3  -6  -5    2.37    1.20   1
  -2   6   5   16.86    2.37   2
  -2   6   5   11.17    2.18   3
   2  -6  -5   14.64    2.46   1
  -1   6   5   77.16    7.46   3
   1  -6  -5   82.12    7.78   1
  -1   6   5   99.48    7.70   2
   0   6   5   15.64    2.21   3
   0   6   5   16.17    1.99   2
   0  -6  -5   19.80    2.58   1
   1   6   5   23.10    3.22   3
  -1  -6  -5   28.20    3.32   1
   1   6   5   20.93    1.99   2
   2   6   5   14.50    2.28   3
  -2  -6  -5   12.89    1.86   1
   3   6   5    5.23    1.30   3
  -3  -6  -5    5.94    0.95   1
  -4  -6  -5    2.08    0.96   1
   4   6   5    1.23    1.08   3
   5   6   5    3.04    1.12   3
  -5  -6  -5    3.91    1.01   1
   6   6   5   46.44    4.79   3
  -6  -6  -5   47.74    4.95   1
   6   6   5   44.03    3.44   2
   7   6   5   18.44    2.67   3
  -7  -6  -5   13.45    1.67   2
   8   6   5    1.37    1.51   3
  -8  -6  -5   -1.42    1.27   2
   9   6   5    3.75    1.65   3
  -9  -6  -5    3.78    1.71   1
  -9  -6  -5    0.89    1.52   2
 -10  -6  -5  117.88   10.32   1
  10   6   5  104.36    8.99   3
 -10  -6  -5  116.20    9.84   2
 -11  -6  -5   27.11    3.34   2
  11   6   5   33.44    3.84   3
 -11  -6  -5   34.42    4.00   1
 -12  -6  -5    2.03    2.82   1
 -12  -6  -5   -0.03    2.40   2
  13   6   5   47.80    4.14   1
  -8   7   5    4.57    3.29   2
   8  -7  -5    8.96    2.31   1
  -8   7   5   -0.81    3.49   3
  -7   7   5    2.26    2.63   2
  -7   7   5    3.62    3.05   3
   7  -7  -5    2.68    1.97   1
   6  -7  -5    0.80    1.72   1
  -6   7   5    4.71    2.31   2
  -6   7   5    2.89    2.25   3
  -5   7   5   46.36    5.49   2
  -5   7   5   57.16    7.28   3
   5  -7  -5   47.08    5.50   1
  -4   7   5   21.86    3.39   2
  -4   7   5   28.45    3.87   3
   4  -7  -5   22.40    2.99   1
  -3   7   5    9.58    2.20   3
   3  -7  -5   10.79    1.92   1
  -3   7   5   12.31    2.04   2
  -2   7   5   94.90    8.56   2
   2  -7  -5   95.43    9.15   1
  -2   7   5   98.48    9.37   3
  -1   7   5    7.77    1.47   2
   1  -7  -5    9.27    1.56   1
  -1   7   5    7.67    1.37   3
   0   7   5   29.92    4.13   3
   0  -7  -5   28.92    3.89   1
   1   7   5   20.27    3.21   3
  -1  -7  -5   18.66    2.01   2
  -1  -7  -5   22.15    2.96   1
  -2  -7  -5   27.85    3.36   1
   2   7   5   24.41    3.43   3
   3   7   5   12.37    2.39   3
  -3  -7  -5   16.36    2.12   1
  -4  -7  -5    6.06    1.07   1
   4   7   5    5.83    1.52   3
   5   7   5   76.77    7.03   3
  -5  -7  -5   76.46    7.52   1
   6   7   5    9.34    1.03   2
  -6  -7  -5   11.36    1.74   1
   6   7   5   12.58    2.06   3
  -7  -7  -5   51.94    5.63   1
  -7  -7  -5   40.68    3.82   2
  -8  -7  -5   12.62    1.96   1
   8   7   5   10.97    1.89   3
  -9  -7  -5   80.04    8.16   1
  -9  -7  -5   62.68    6.22   2
   9   7   5   75.04    6.97   3
  10   7   5   76.76    6.84   3
 -10  -7  -5   73.91    7.54   1
 -11  -7  -5   18.27    2.67   1
  11   7   5   16.88    2.47   3
 -12  -7  -5    2.66    2.83   1
 -13  -7  -5    1.80    3.09   1
  14   7   5    0.13    3.25   1
  -7   8   5    7.61    3.03   3
   7  -8  -5    6.17    3.13   2
   7  -8  -5    5.94    2.11   1
   6  -8  -5    3.97    1.75   1
  -6   8   5    4.15    2.50   3
   5  -8  -5   10.11    1.78   1
  -5   8   5   10.61    2.32   3
   4  -8  -5   42.78    5.29   1
  -4   8   5   38.07    5.13   3
  -3   8   5    9.71    1.95   3
   3  -8  -5   15.14    2.54   1
   2  -8  -5    5.30    1.46   1
  -2   8   5    4.69    1.45   3
   1  -8  -5    5.72    1.44   1
   1  -8  -5    5.73    1.50   2
  -1   8   5    3.48    1.31   3
   0   8   5   95.44    9.12   3
   0  -8  -5   90.51    7.04   2
   0  -8  -5  101.44    9.24   1
  -1  -8  -5   11.29    1.97   1
   1   8   5    9.73    2.00   3
   2   8   5    6.08    1.40   3
  -2  -8  -5    5.32    1.07   1
  -3  -8  -5   53.03    5.80   1
   3   8   5   54.87    5.91   3
   4   8   5   82.37    7.53   3
  -4  -8  -5   79.37    7.63   1
   5   8   5   16.97    2.59   3
  -5  -8  -5   17.36    2.33   1
  -6  -8  -5   84.15    8.48   1
   6   8   5   89.73    7.91   3
   7   8   5    2.87    1.36   3
  -8  -8  -5   33.50    4.24   1
   8   8   5   30.13    3.71   3
  -9  -8  -5    7.01    1.93   1
   9   8   5    3.41    1.55   3
  10   8   5    6.51    1.89   3
 -10  -8  -5    8.53    2.05   1
  11   8   5   27.32    2.81   3
 -11  -8  -5   29.89    3.66   1
 -12  -8  -5    2.92    2.85   1
 -13  -8  -5    2.77    3.25   1
   7  -9  -5    4.39    2.67   1
  -7   9   5    6.43    3.29   3
   7  -9  -5   -2.56    3.29   2
  -6   9   5   15.39    3.06   3
   6  -9  -5   10.49    2.99   2
   6  -9  -5    8.61    2.22   1
  -5   9   5   10.12    2.38   3
   5  -9  -5   11.17    2.12   1
   5  -9  -5    4.47    2.63   2
   4  -9  -5   33.81    4.10   1
  -4   9   5   34.84    4.15   3
   4  -9  -5   27.13    3.09   2
   3  -9  -5   15.02    2.59   2
  -3   9   5   17.74    2.82   3
   3  -9  -5   17.56    2.57   1
  -2   9   5   15.32    2.41   3
   2  -9  -5   18.20    2.65   1
   1  -9  -5   11.27    2.08   1
  -1   9   5    8.23    1.69   3
   0  -9  -5   23.85    3.62   1
   0   9   5   26.64    4.01   3
   1   9   5   32.91    4.60   3
  -1  -9  -5   48.45    5.91   1
   2   9   5    3.68    1.29   3
  -2  -9  -5    3.77    1.08   1
   3   9   5   19.01    3.08   3
  -3  -9  -5   25.18    3.51   1
  -4  -9  -5   27.57    3.55   1
   4   9   5   25.37    3.51   3
   5   9   5   18.73    2.75   3
  -5  -9  -5   27.79    3.68   1
  -6  -9  -5   17.75    2.80   1
   6   9   5   23.74    3.10   3
   7   9   5   10.66    1.96   3
   8   9   5    3.53    1.51   3
  -8  -9  -5    6.00    1.96   1
   9   9   5   22.97    2.32   3
  -9  -9  -5   19.17    2.62   1
  10   9   5    4.47    1.79   3
 -10  -9  -5    3.86    2.24   1
 -11  -9  -5    5.30    2.40   1
 -12  -9  -5   34.97    4.40   1
 -13  -9  -5    9.52    3.21   1
 -14  -9  -5   -5.62    3.69   1
  -6  10   5    0.56    3.12   3
   6 -10  -5    3.01    2.44   1
   5 -10  -5    5.86    2.14   1
  -5  10   5    6.41    2.65   3
  -4  10   5    4.58    2.33   3
   4 -10  -5    4.36    1.93   1
  -3  10   5    8.34    2.08   3
   3 -10  -5    6.33    1.70   1
   2 -10  -5   92.34    9.23   1
  -2  10   5   93.13   10.00   3
  -1  10   5    3.57    1.57   3
   1 -10  -5    4.71    1.57   1
   0 -10  -5   24.93    3.52   1
   0  10   5   24.70    3.91   3
  -1 -10  -5   27.45    4.09   1
   1  10   5   27.02    4.07   3
   2  10   5    4.98    1.40   3
  -2 -10  -5    7.02    1.39   1
   3  10   5   34.87    4.51   3
  -3 -10  -5   32.77    4.28   1
   4  10   5    5.06    1.56   3
  -4 -10  -5    4.59    1.39   1
   5  10   5    4.81    1.44   3
  -5 -10  -5    4.86    1.61   1
   6  10   5    8.44    1.66   3
  -6 -10  -5    9.83    1.90   1
   7  10   5  130.02   10.36   3
  -7 -10  -5  122.58   11.78   1
  -8 -10  -5   14.24    2.34   1
   8  10   5   20.78    2.37   3
   9  10   5   88.66    7.17   3
  -9 -10  -5   86.92    8.75   1
  10  10   5    5.46    1.82   3
 -10 -10  -5    2.56    2.26   1
 -11 -10  -5   27.25    3.61   1
 -12 -10  -5    2.79    2.89   1
 -13 -10  -5   -0.99    3.37   1
 -14 -10  -5    4.13    3.97   1
   5 -11  -5    0.59    2.54   1
  -5  11   5    1.61    2.91   3
   4 -11  -5    6.91    2.25   1
  -4  11   5    5.55    2.65   3
  -3  11   5    4.53    2.28   3
   3 -11  -5    4.01    1.86   1
   2 -11  -5    9.26    1.92   1
  -2  11   5    9.47    2.14   3
   1 -11  -5    2.61    1.58   1
  -1  11   5    4.51    1.76   3
   0 -11  -5    4.99    1.55   1
   0  11   5    4.99    1.82   3
  -1 -11  -5    6.06    1.54   1
   2  11   5   15.93    2.53   3
  -2 -11  -5   12.59    1.93   1
   3  11   5    9.09    1.79   3
  -3 -11  -5    6.95    1.73   1
   4  11   5   20.34    2.66   3
  -4 -11  -5   18.76    2.42   1
   5  11   5    8.52    1.70   3
  -5 -11  -5    7.54    1.84   1
   6  11   5   46.20    4.91   3
  -6 -11  -5   53.71    6.06   1
   7  11   5    9.34    1.80   3
  -7 -11  -5   12.86    2.09   1
   8  11   5   17.92    2.37   3
  -8 -11  -5   16.74    2.82   1
   9  11   5   12.09    2.10   3
 -10 -11  -5    3.64    2.45   1
 -11 -11  -5    7.60    2.66   1
 -12 -11  -5    8.84    3.03   1
 -13 -11  -5    2.15    3.29   1
   4 -12  -5    5.65    2.47   1
  -4  12   5    6.11    2.99   3
  -3  12   5   13.91    2.78   3
   3 -12  -5   12.66    2.13   1
  -2  12   5    6.39    2.20   3
   2 -12  -5    6.77    1.96   1
   1 -12  -5    4.49    1.65   1
  -1  12   5    8.37    2.53   3
   0  12   5    4.66    1.77   3
   0 -12  -5    1.99    1.62   1
  -1 -12  -5   17.48    2.78   1
   1  12   5   15.48    2.55   3
   2  12   5   44.66    5.25   3
  -2 -12  -5   46.63    5.72   1
   3  12   5    2.69    1.61   3
  -3 -12  -5    5.87    1.70   1
   4  12   5    5.32    1.65   3
  -4 -12  -5    8.99    1.98   1
   5  12   5   34.90    4.11   3
  -5 -12  -5   32.94    4.00   1
   6  12   5   19.89    2.51   3
  -6 -12  -5   19.72    2.53   1
   7  12   5    7.86    1.76   3
  -7 -12  -5    9.52    2.21   1
  -8 -12  -5    2.68    2.44   1
   8  12   5    3.67    1.88   3
  -9 -12  -5   10.73    2.53   1
 -10 -12  -5    3.92    2.70   1
 -11 -12  -5   -1.54    2.91   1
 -12 -12  -5    4.42    3.22   1
 -13 -12  -5   -0.01    3.62   1
   3 -13  -5    2.20    2.26   1
  -3  13   5   -2.00    3.00   3
   2 -13  -5   10.06    2.08   1
  -2  13   5    7.94    2.57   3
   1 -13  -5    7.22    1.93   1
  -1  13   5    7.33    2.28   3
   0  13   5   33.41    4.36   3
   0 -13  -5   38.82    4.81   1
  -1 -13  -5   18.32    2.32   1
   1  13   5   17.09    2.61   3
   2  13   5    3.13    1.88   3
  -2 -13  -5    3.27    1.77   1
  -3 -13  -5   11.03    1.97   1
   3  13   5    9.85    1.97   3
   4  13   5    8.84    1.88   3
  -4 -13  -5    2.57    2.15   1
  -5 -13  -5   49.76    5.70   1
   5  13   5   43.18    4.49   3
  -6 -13  -5   16.86    2.34   1
   6  13   5   16.19    2.33   3
   7  13   5    4.18    2.06   3
  -7 -13  -5    9.65    2.60   1
   8  13   5    1.47    2.04   3
  -8 -13  -5    3.80    2.66   1
  -9 -13  -5   22.98    3.61   1
 -10 -13  -5   13.08    3.12   1
 -11 -13  -5    3.89    3.32   1
 -12 -13  -5   -2.62    3.57   1
 -13 -13  -5   -1.18    3.84   1
  -1  14   5    4.06    2.73   3
   1 -14  -5    8.22    2.25   1
   0  14   5    9.40    2.67   3
   0 -14  -5    7.56    2.10   1
   1  14   5   24.13    3.32   3
  -1 -14  -5   25.52    3.26   1
   2  14   5    5.18    2.17   3
  -2 -14  -5    5.02    2.18   1
   3  14   5    8.82    2.16   3
  -3 -14  -5    6.00    2.34   1
   4  14   5    3.37    2.03   3
  -4 -14  -5    5.17    2.44   1
   5  14   5    3.42    2.11   3
  -5 -14  -5    3.36    2.30   1
  -6 -14  -5    6.29    2.50   1
   6  14   5    1.60    2.11   3
   7  14   5    8.40    2.24   3
  -7 -14  -5    5.89    2.72   1
  -8 -14  -5   12.84    2.98   1
  -9 -14  -5    0.07    3.03   1
 -10 -14  -5   17.68    3.52   1
 -11 -14  -5    2.45    3.68   1
 -12 -14  -5    5.76    3.93   1
   0  15   5    2.56    2.92   3
   0 -15  -5    3.91    2.54   1
   1  15   5    4.19    2.57   3
  -1 -15  -5    6.33    2.69   1
  -2 -15  -5    3.36    2.54   1
   2  15   5    3.50    2.39   3
  -3 -15  -5   14.03    2.79   1
   4  15   5   22.81    2.90   3
  -4 -15  -5   19.57    3.02   1
  -5 -15  -5   -0.07    2.58   1
   5  15   5    6.03    2.43   3
   6  15   5    6.80    2.47   3
  -6 -15  -5    3.09    2.62   1
  -7 -15  -5   24.92    3.66   1
  -8 -15  -5    6.80    3.20   1
  -9 -15  -5    3.22    3.38   1
 -10 -15  -5    3.93    3.75   1
 -11 -15  -5    4.19    3.81   1
  -2 -16  -5   11.61    2.98   1
   2  16   5   10.46    2.90   3
   3  16   5    3.22    2.65   3
  -3 -16  -5    3.58    3.23   1
  -4 -16  -5   -1.83    3.16   1
   4  16   5    2.64    2.72   3
  -5 -16  -5   -1.73    3.12   1
   5  16   5    2.50    2.76   3
  -6 -16  -5    2.85    2.93   1
  -7 -16  -5   10.44    3.43   1
  -8 -16  -5   18.85    3.99   1
  -9 -16  -5    8.96    4.05   1
  -6 -15   6   -0.73    4.00   1
  -5 -15   6   -1.60    3.90   1
  -4 -15   6    1.02    3.96   1
  -8 -14   6   -0.23    3.98   1
  -7 -14   6    4.23    3.66   1
  -6 -14   6    6.47    3.55   1
  -5 -14   6   -1.17    3.44   1
  -4 -14   6    2.72    3.43   1
  -3 -14   6    0.66    3.46   1
  -1 -14   6   -0.70    2.57   2
   0 -14   6   -1.45    2.90   2
   1 -14   6   -1.38    2.99   2
  -9 -13   6    2.35    3.74   1
  -8 -13   6    6.70    3.60   1
  -7 -13   6    0.31    4.02   2
  -7 -13   6   10.33    3.42   1
  -6 -13   6    7.41    3.15   1
  -6 -13   6   -2.09    3.00   2
  -5 -13   6   -1.48    2.51   2
  -5 -13   6    8.38    3.06   1
  -4 -13   6    8.55    3.16   1
  -4 -13   6   -2.82    2.46   2
  -3 -13   6   -1.08    2.14   2
  -3 -13   6    7.79    3.04   1
  -2 -13   6   -0.63    3.08   1
  -2 -13   6   -2.09    2.23   2
  -1 -13   6   -0.41    2.28   2
   0 -13   6   -3.50    2.25   2
  -1  13  -6    0.97    3.43   3
   1 -13   6   -0.36    2.56   2
  -2  13  -6    2.00    3.70   3
   2 -13   6   -3.43    2.80   2
   3 -13   6    3.21    2.96   2
  -3  13  -6    6.76    3.98   3
 -10 -12   6    1.53    4.49   2
 -10 -12   6    9.62    3.37   1
  -9 -12   6    0.33    3.42   1
  -9 -12   6   -0.60    3.94   2
  -8 -12   6   16.17    3.27   1
  -8 -12   6    4.72    3.41   2
  -7 -12   6   12.66    2.93   1
  -7 -12   6   11.34    3.16   2
  -6 -12   6   20.71    2.98   1
  -6 -12   6   13.64    2.84   2
  -5 -12   6    0.92    2.29   2
  -5 -12   6    5.59    2.83   1
  -4 -12   6    9.96    2.71   1
  -4 -12   6    5.69    2.14   2
  -3 -12   6   12.25    2.09   2
  -3 -12   6   14.23    2.82   1
  -2 -12   6   10.49    2.73   1
  -1 -12   6   14.99    2.81   1
  -1 -12   6    9.38    2.03   2
   0 -12   6    7.66    1.91   2
   1 -12   6   57.53    5.50   2
  -1  12  -6   63.08    5.73   3
  -2  12  -6   35.18    4.45   3
   2 -12   6   29.08    3.50   2
   3 -12   6   -1.67    2.51   2
  -3  12  -6    1.11    3.45   3
  -4  12  -6    0.58    3.71   3
   4 -12   6   -2.08    2.75   2
 -11 -11   6   21.53    5.95   1
 -10 -11   6    3.67    4.02   2
 -10 -11   6    3.27    3.14   1
  -9 -11   6    5.50    3.50   2
  -9 -11   6    4.65    2.93   1
  -8 -11   6    9.47    2.81   1
  -8 -11   6    4.13    3.19   2
  -7 -11   6    7.06    2.83   1
  -7 -11   6    2.18    2.75   2
  -6 -11   6    9.92    2.84   2
  -6 -11   6   14.00    2.88   1
  -5 -11   6    6.53    2.50   1
  -5 -11   6    3.87    2.02   2
  -4 -11   6    2.73    1.90   2
  -4 -11   6    2.94    2.20   1
  -3 -11   6    8.51    1.72   2
  -3 -11   6    5.59    2.43   1
  -2 -11   6   21.53    3.24   1
  -2 -11   6   25.14    2.80   2
  -1 -11   6   29.56    3.54   2
  -1 -11   6   27.50    3.30   1
   0 -11   6    7.51    2.41   1
   0  11  -6    8.73    2.65   3
   0 -11   6    6.37    1.87   2
  -1  11  -6   21.77    3.26   3
   1 -11   6   20.86    3.16   2
   2 -11   6   14.22    2.26   2
  -2  11  -6   17.03    3.32   3
   3 -11   6    2.47    2.26   2
  -3  11  -6    5.44    3.00   3
  -4  11  -6    1.19    3.22   3
   4 -11   6   -0.66    2.18   2
   5 -11   6    1.28    2.63   2
  -5  11  -6    0.52    3.45   3
  -6  11  -6   -1.06    4.12   3
 -11 -10   6   -0.72    3.92   2
 -10 -10   6    2.51    2.84   1
 -10 -10   6    2.19    3.65   2
  -9 -10   6    1.72    3.22   2
  -9 -10   6   13.18    2.89   1
  -8 -10   6    6.81    2.99   2
  -8 -10   6    3.23    2.57   1
  -7 -10   6   11.15    2.56   2
  -7 -10   6   15.82    2.77   1
  -6 -10   6    3.63    2.41   1
  -6 -10   6   -0.87    2.47   2
  -5 -10   6    4.44    2.20   1
  -5 -10   6    6.71    1.92   2
  -4 -10   6    5.45    2.13   1
  -4 -10   6    2.62    1.71   2
  -3 -10   6   14.94    2.55   1
  -3 -10   6   18.40    2.08   2
  -2 -10   6    8.45    1.75   2
  -2 -10   6   10.06    2.31   1
   1  10  -6   30.45    3.55   3
  -1 -10   6   33.41    3.85   1
  -1 -10   6   31.65    3.66   2
   0 -10   6   21.08    2.90   2
   0  10  -6   28.04    3.46   3
   0 -10   6   26.13    2.96   1
   1 -10   6   28.78    3.30   2
  -1  10  -6   37.72    4.25   3
  -2  10  -6   14.49    2.84   3
   2 -10   6   14.74    2.25   2
   3 -10   6    7.85    1.80   2
  -3  10  -6    6.33    2.51   3
   4 -10   6    2.58    2.08   2
  -4  10  -6    0.58    2.64   3
  -5  10  -6    4.08    3.03   3
   5 -10   6    5.20    2.52   2
  -6  10  -6   18.49    3.73   3
   6 -10   6   14.59    2.58   2
   7 -10   6   -1.49    2.89   2
  -7  10  -6    5.81    3.78   3
 -11  -9   6    7.49    3.61   2
  11   9  -6   14.49    2.80   1
 -10  -9   6    9.18    2.78   1
  -9  -9   6    4.43    2.87   2
  -9  -9   6    3.41    2.62   1
  -8  -9   6    3.43    2.70   2
  -8  -9   6    1.42    2.32   1
  -7  -9   6   18.11    2.62   1
  -7  -9   6   15.59    2.58   2
  -6  -9   6    8.65    2.27   1
  -6  -9   6    8.58    2.40   2
  -5  -9   6   20.97    2.87   2
  -5  -9   6   25.70    3.49   1
  -4  -9   6   18.73    2.88   1
  -4  -9   6   14.98    2.40   2
  -3  -9   6    4.75    1.51   2
  -3  -9   6    6.43    1.89   1
  -2  -9   6    6.61    1.88   1
   1   9  -6  110.45    8.97   3
  -1  -9   6  116.87    9.88   1
  -1  -9   6  120.70   10.26   2
   0  -9   6   14.39    2.44   1
   0  -9   6   16.85    2.39   2
   0   9  -6   19.40    2.56   3
   1  -9   6   51.63    5.67   2
   1  -9   6   49.23    4.80   1
  -1   9  -6   55.36    6.14   3
  -2   9  -6   53.07    6.46   3
   2  -9   6   53.80    5.89   2
  -3   9  -6   43.72    5.75   3
   3  -9   6   34.18    4.30   2
   4  -9   6   34.30    4.74   2
  -4   9  -6   34.47    4.78   3
   5  -9   6    3.11    1.92   2
  -5   9  -6    5.02    2.68   3
   6  -9   6    6.64    2.24   2
  -6   9  -6    6.56    3.24   3
  -7   9  -6    8.90    3.35   3
   7  -9   6    6.15    2.32   2
  -8   9  -6   14.52    3.49   3
  12   8  -6    6.25    2.83   1
 -12  -8   6    5.83    3.67   2
 -11  -8   6    3.06    3.05   2
 -10  -8   6    5.67    3.05   2
  10   8  -6    4.97    2.32   1
  -9  -8   6    4.42    2.65   2
  -9  -8   6    4.35    2.35   1
  -8  -8   6   12.77    2.47   1
  -8  -8   6   10.59    2.53   2
  -7  -8   6   20.85    2.92   2
  -7  -8   6   23.49    3.30   1
  -6  -8   6   35.40    4.47   1
  -6  -8   6   43.20    5.38   2
  -5  -8   6   18.33    2.83   1
  -5  -8   6   17.74    2.66   2
  -4  -8   6   16.41    2.66   1
  -4  -8   6   16.99    2.49   2
  -3  -8   6    4.70    1.74   1
  -3  -8   6    4.71    1.38   2
   2   8  -6    7.78    1.51   3
  -2  -8   6   10.90    1.95   1
   1   8  -6   69.01    6.42   3
  -1  -8   6   80.53    7.44   1
  -1  -8   6   73.61    7.26   2
   0  -8   6   43.90    4.75   2
   0  -8   6   38.04    4.12   1
   0   8  -6   37.46    4.50   3
   1  -8   6  110.64    9.81   2
  -1   8  -6  114.02   10.37   3
   1  -8   6  105.14    8.42   1
   2  -8   6    7.39    1.56   2
   2  -8   6    6.90    1.71   1
  -2   8  -6    6.05    1.97   3
  -3   8  -6   49.11    6.38   3
   3  -8   6   47.56    5.47   2
   4  -8   6    3.76    1.62   2
  -4   8  -6    4.00    2.19   3
  -5   8  -6   12.13    2.73   3
  -6   8  -6   33.41    4.62   3
   6  -8   6   26.35    3.65   2
   7  -8   6   16.80    2.63   2
  -7   8  -6   17.90    2.90   3
  -8   8  -6    3.52    3.13   3
   8  -8   6    3.59    2.29   2
  12   7  -6    0.51    2.88   1
 -12  -7   6    0.72    3.65   2
 -11  -7   6   12.11    3.06   2
  11   7  -6   16.90    2.71   1
  10   7  -6    6.04    2.22   1
 -10  -7   6    5.65    2.67   2
   9   7  -6    2.86    2.03   1
  -9  -7   6    4.66    2.49   2
  -8  -7   6    6.22    2.28   1
  -8  -7   6    5.94    2.28   2
  -7  -7   6    4.64    2.06   2
  -7  -7   6    9.55    2.33   1
  -6  -7   6   17.29    2.31   2
  -6  -7   6   16.59    2.52   1
  -5  -7   6    6.60    1.97   1
  -5  -7   6    8.28    1.80   2
  -4  -7   6    3.23    1.59   1
  -4  -7   6    4.34    1.39   2
  -3  -7   6    3.95    1.23   2
  -3  -7   6    5.02    1.59   1
   2   7  -6    4.93    1.24   3
  -2  -7   6    4.46    1.47   1
  -2  -7   6    3.35    1.25   2
  -1  -7   6   20.16    3.02   2
   1   7  -6   25.16    2.91   3
  -1  -7   6   20.93    2.95   1
   0  -7   6   35.32    4.25   2
   0   7  -6   38.19    4.21   3
   0  -7   6   37.08    4.08   1
  -1   7  -6   47.00    5.32   3
   1  -7   6   51.22    5.53   2
   1  -7   6   42.25    4.43   1
  -2   7  -6   57.79    6.87   3
   2  -7   6   52.63    5.89   2
   2  -7   6   53.41    4.87   1
  -3   7  -6   80.56    8.99   3
   3  -7   6   93.32    9.10   2
   3  -7   6   87.99    6.61   1
   4  -7   6   30.17    3.82   2
  -4   7  -6   25.55    4.47   3
  -5   7  -6    7.54    2.23   3
   5  -7   6    6.13    1.62   2
  -6   7  -6    5.83    2.75   3
   6  -7   6    5.80    1.68   2
   7  -7   6    4.94    1.85   2
  -7   7  -6    6.21    2.75   3
   8  -7   6   16.70    2.72   2
  -8   7  -6   11.91    2.89   3
   9  -7   6    3.89    2.50   2
  -9   7  -6    7.21    3.27   3
  12   6  -6    4.39    2.96   1
 -12  -6   6    2.22    3.25   2
  11   6  -6   -2.03    2.52   1
 -11  -6   6    2.11    2.86   2
  10   6  -6    4.72    2.17   1
 -10  -6   6    4.78    2.47   2
   9   6  -6   17.61    2.53   1
  -9  -6   6   18.76    2.75   2
  -8  -6   6   22.62    3.18   2
   8   6  -6   22.01    2.86   1
  -7  -6   6    3.35    1.89   1
  -7  -6   6    3.76    1.88   2
  -6  -6   6    4.35    1.71   2
  -6  -6   6    4.62    1.94   1
  -5  -6   6    9.53    1.92   1
  -5  -6   6    6.30    1.61   2
  -4  -6   6   51.99    5.88   1
  -4  -6   6   49.38    5.76   2
  -3  -6   6   33.58    3.94   1
  -3  -6   6   32.35    4.00   2
  -2  -6   6   10.03    1.77   1
   2   6  -6   12.16    1.41   3
  -2  -6   6   12.27    1.67   2
   1   6  -6   70.44    5.78   3
  -1  -6   6   77.39    6.67   1
  -1  -6   6   73.49    6.81   2
   0  -6   6  176.90   11.63   1
   0   6  -6  166.23   11.80   3
   0  -6   6  160.06   12.02   2
   1  -6   6   70.51    6.72   2
  -1   6  -6   70.44    7.01   3
   1  -6   6   74.73    6.01   1
   2  -6   6    1.47    1.27   1
  -2   6  -6   -0.05    1.53   3
   2  -6   6    3.55    1.05   2
   3  -6   6   70.64    5.49   1
   3  -6   6   73.23    7.43   2
  -3   6  -6   61.14    7.34   3
   4  -6   6  155.93   12.88   2
  -4   6  -6  145.98   13.73   3
  -5   6  -6   74.84    8.73   3
   5  -6   6   73.48    7.43   2
   6  -6   6   90.22    8.94   2
  -6   6  -6   87.21   10.04   3
   7  -6   6    8.25    1.87   2
  -7   6  -6    8.98    2.63   3
  -8   6  -6   25.54    4.07   3
   8  -6   6   25.81    3.57   2
   9  -6   6    6.03    2.25   2
  -9   6  -6    7.50    2.90   3
 -10   6  -6   16.82    3.81   3
  10  -6   6   13.54    2.55   2
 -12  -5   6    1.68    3.30   2
  12   5  -6    3.06    2.81   1
  11   5  -6    5.93    2.61   1
 -11  -5   6    1.06    2.83   2
 -10  -5   6   13.45    2.64   2
   9   5  -6    5.77    2.11   1
  -9  -5   6    4.52    2.25   2
   8   5  -6    4.10    1.75   1
  -8  -5   6    3.48    2.12   2
  -7  -5   6   17.40    2.67   2
   7   5  -6   12.76    2.00   1
  -6  -5   6    7.34    1.88   2
  -5  -5   6    7.41    1.51   2
  -5  -5   6    7.48    1.91   1
  -4  -5   6   41.23    4.88   1
  -4  -5   6   45.01    4.88   2
  -3  -5   6   95.33    8.31   1
  -3  -5   6   91.58    8.11   2
  -2  -5   6    4.84    0.94   2
   2   5  -6    5.79    0.85   3
  -2  -5   6    7.64    1.36   1
   1   5  -6    3.41    0.99   3
  -1  -5   6    1.98    0.89   2
   0  -5   6   52.50    4.47   1
   0  -5   6   47.18    4.82   2
   0   5  -6   49.10    4.84   3
   1  -5   6   61.67    5.13   1
   1  -5   6   69.35    6.51   2
  -1   5  -6   65.13    6.44   3
   2  -5   6    2.94    1.02   1
   2  -5   6    2.30    0.95   2
  -2   5  -6    4.11    1.45   3
   3  -5   6   11.33    1.22   1
   3  -5   6    9.76    1.59   2
  -3   5  -6    8.45    2.10   3
   4  -5   6   38.02    3.07   1
   4  -5   6   37.98    4.67   2
  -4   5  -6   31.27    4.91   3
   5  -5   6  105.12    9.62   2
  -5   5  -6   89.46   10.12   3
   6  -5   6   27.60    3.19   2
  -6   5  -6   25.01    4.18   3
  -7   5  -6    4.72    2.00   3
   7  -5   6    5.14    1.61   2
   8  -5   6   62.43    6.54   2
  -8   5  -6   59.41    7.70   3
   9  -5   6    9.13    2.00   2
  -9   5  -6   10.24    2.59   3
 -10   5  -6   13.71    3.08   3
  10  -5   6    6.66    2.17   2
 -12  -4   6    1.06    3.00   2
  12   4  -6    0.85    2.89   1
  11   4  -6   -2.80    2.49   1
 -11  -4   6    5.21    2.74   2
 -10  -4   6    1.54    2.35   2
  10   4  -6   11.21    2.62   1
   9   4  -6    2.87    2.15   1
  -9  -4   6    3.03    2.11   2
   8   4  -6    6.24    1.85   1
  -8  -4   6    4.03    2.04   2
  -7  -4   6   13.69    2.14   2
   7   4  -6   13.75    1.93   1
  -6  -4   6   33.95    4.55   2
   6   4  -6   44.10    5.27   1
  -5  -4   6  125.82   11.06   2
  -4  -4   6   22.25    2.89   2
  -4  -4   6   24.07    3.33   1
  -3  -4   6    5.73    1.32   1
  -2  -4   6   65.08    6.07   2
  -2  -4   6   63.14    5.80   1
   1   4  -6   36.59    3.33   3
  -1  -4   6   36.88    3.99   2
  -1  -4   6   39.33    3.91   1
   0  -4   6    2.12    0.76   2
   0   4  -6    3.18    0.97   3
   1  -4   6   29.78    2.65   1
  -1   4  -6   28.52    3.55   3
   1  -4   6   26.47    3.29   2
  -2   4  -6   84.31    7.99   3
   2  -4   6   85.70    7.58   2
   2  -4   6   87.77    5.71   1
   3  -4   6   14.77    1.43   1
  -3   4  -6   18.12    2.95   3
   3  -4   6   14.62    1.88   2
   4  -4   6   16.84    2.26   2
  -4   4  -6   19.31    3.25   3
   4  -4   6   19.11    1.67   1
  -5   4  -6  229.58   18.70   3
   5  -4   6  232.52   17.17   2
   5  -4   6  261.75   13.85   1
  -6   4  -6   71.36    8.64   3
   6  -4   6   67.65    7.20   2
   7  -4   6   30.91    4.02   2
  -7   4  -6   32.45    5.04   3
  -8   4  -6    2.39    2.08   3
   8  -4   6    2.50    1.59   2
  -9   4  -6   15.07    2.85   3
   9  -4   6   14.20    2.34   2
 -10   4  -6   12.97    3.05   3
  10  -4   6    6.11    2.10   2
  11  -4   6    4.55    2.38   2
 -11   4  -6    7.97    3.36   3
 -12  -3   6    4.19    3.11   2
  12   3  -6    6.61    3.09   1
  11   3  -6    9.97    2.61   1
 -11  -3   6    7.06    2.63   2
  10   3  -6    8.82    2.11   1
 -10  -3   6    4.26    2.41   2
  -9  -3   6    6.23    2.05   2
   9   3  -6    4.59    2.00   1
  -8  -3   6   39.37    4.89   2
   8   3  -6   33.71    4.32   1
   7   3  -6    7.60    1.67   1
  -7  -3   6   10.37    1.79   2
   6   3  -6   30.11    3.75   1
  -6  -3   6   24.42    3.24   2
   5   3  -6    0.44    1.30   1
  -5  -3   6    4.89    1.37   2
   4   3  -6   64.73    6.57   1
  -4  -3   6   57.75    5.92   2
  -3  -3   6   61.37    6.14   2
  -2  -3   6  350.67   20.62   1
  -2  -3   6  349.94   17.73   3
  -2  -3   6  361.97   21.35   2
  -1  -3   6   13.63    2.09   2
  -1  -3   6   16.93    2.06   1
   0  -3   6    3.73    0.80   2
   0   3  -6    2.65    0.84   3
  -1   3  -6  201.44   12.88   3
   1  -3   6  169.27    9.91   1
   1  -3   6  175.74   12.15   2
   2  -3   6  105.58    8.83   2
  -2   3  -6  126.58   10.00   3
  -3   3  -6   40.22    5.11   3
   3  -3   6   37.44    4.74   2
   4  -3   6   12.09    1.08   1
   4  -3   6    9.93    1.95   2
  -4   3  -6   13.78    2.82   3
   5  -3   6    4.65    1.30   2
  -5   3  -6    3.84    1.60   3
   6  -3   6  211.98   11.68   1
   6  -3   6  194.04   15.22   2
  -6   3  -6  190.66   16.74   3
   7  -3   6   27.89    4.03   2
  -7   3  -6   20.71    3.22   3
  -8   3  -6   24.01    3.74   3
   8  -3   6   31.97    4.22   2
  -9   3  -6   48.20    6.12   3
   9  -3   6   48.92    5.74   2
 -10   3  -6   10.04    2.78   3
  10  -3   6   10.19    1.99   2
 -11   3  -6    0.79    3.18   3
  11  -3   6    3.66    2.18   2
 -12   3  -6   -1.90    3.81   3
  12  -3   6    3.86    2.59   2
 -11  -2   6    3.95    2.57   2
  11   2  -6    4.51    2.54   1
  10   2  -6    2.67    2.19   1
 -10  -2   6    7.15    2.37   2
  -9  -2   6   43.12    5.71   2
   9   2  -6   48.58    5.58   1
  -8  -2   6   28.57    4.09   2
   8   2  -6   20.99    2.95   1
   7   2  -6   30.13    3.84   1
  -7  -2   6   27.97    4.09   2
  -6  -2   6    0.30    1.29   3
   6   2  -6    1.68    1.51   1
   5   2  -6   67.93    6.86   1
  -5  -2   6   79.92    8.02   2
  -5  -2   6   65.67    5.42   3
  -4  -2   6    7.99    1.88   2
   4   2  -6    8.97    1.44   1
  -3  -2   6    7.10    1.48   2
   3   2  -6    9.02    1.50   1
  -2  -2   6   14.41    2.32   2
  -2  -2   6   12.86    1.35   3
  -1  -2   6   57.55    4.16   3
  -1  -2   6   61.72    5.71   2
   0   2  -6   69.83    5.65   3
   0  -2   6   72.24    6.26   2
   1  -2   6   52.20    5.01   2
  -1   2  -6   49.87    4.96   3
  -2   2  -6   79.41    7.38   3
   2  -2   6   86.40    7.13   2
   3  -2   6    3.16    1.01   2
  -3   2  -6    3.79    1.27   3
  -4   2  -6   13.03    2.54   3
   4  -2   6   10.63    2.12   2
   5  -2   6    9.07    0.95   1
  -5   2  -6    8.11    2.27   3
   5  -2   6    7.39    1.88   2
  -6   2  -6    5.07    1.66   3
   6  -2   6    3.27    1.31   2
   6  -2   6    1.27    0.93   1
   7  -2   6   70.15    7.59   2
  -7   2  -6   73.86    8.52   3
   7  -2   6   59.98    4.51   1
  -8   2  -6    0.94    1.95   3
   8  -2   6    0.40    1.53   2
   9  -2   6    5.30    1.80   2
  -9   2  -6    6.00    2.13   3
 -10   2  -6    2.49    2.43   3
 -11   2  -6    1.46    3.15   3
  11  -2   6    4.02    2.17   2
  12  -2   6    5.36    2.44   2
 -12   2  -6    4.26    3.59   3
 -11  -1   6    2.86    2.64   2
  11   1  -6    4.88    2.71   1
  10   1  -6    4.12    2.36   1
 -10  -1   6    4.17    2.41   2
  -9  -1   6    8.64    2.24   2
   9   1  -6    9.73    2.16   1
   8   1  -6    7.70    1.89   1
  -8  -1   6    3.87    2.06   2
  -7  -1   6   27.56    4.38   2
   7   1  -6   28.33    3.95   1
   6   1  -6    4.34    1.42   1
  -6  -1   6    4.66    1.66   2
  -5  -1   6  143.87   12.52   2
  -5  -1   6  146.17   10.19   3
   5   1  -6  147.71   11.99   1
  -4  -1   6   58.48    6.46   2
   4   1  -6   62.55    6.12   1
  -4  -1   6   57.07    4.85   3
   3   1  -6  418.38   26.98   1
  -3  -1   6  532.22   25.35   3
  -3  -1   6  500.86   28.48   2
  -2  -1   6    3.07    0.67   3
  -2  -1   6    3.26    1.04   2
  -1  -1   6    2.82    0.90   2
  -1  -1   6    3.44    0.65   3
   0   1  -6    3.06    0.67   1
   0  -1   6    1.78    0.73   2
   0  -1   6    0.63    0.68   3
  -1   1  -6   26.59    3.09   3
   1  -1   6   28.45    3.07   2
  -1   1  -6   25.31    2.03   1
  -2   1  -6    3.70    1.08   3
   2  -1   6    1.93    0.72   2
  -3   1  -6   87.20    8.30   3
   3  -1   6   84.53    7.20   2
  -4   1  -6   62.96    6.91   3
   4  -1   6   53.02    5.46   2
   5  -1   6   16.53    1.25   1
  -5   1  -6   18.53    3.24   3
   5  -1   6   16.22    2.71   2
   6  -1   6   47.00    3.36   1
  -6   1  -6   40.43    5.10   3
   6  -1   6   39.55    4.87   2
  -7   1  -6  307.72   22.47   3
   7  -1   6  281.45   20.01   2
   7  -1   6  297.38   16.40   1
   8  -1   6  108.35   10.13   2
  -8   1  -6   96.06   10.49   3
   9  -1   6   35.04    4.31   2
  -9   1  -6   40.44    5.36   3
 -10   1  -6   12.13    2.68   3
  10  -1   6    9.73    2.03   2
 -11   1  -6    6.92    2.69   3
  11  -1   6    6.74    2.10   2
  12  -1   6   18.33    2.81   2
 -12   1  -6   19.91    3.37   3
  11   0  -6    1.79    2.70   1
 -11   0   6    0.20    2.92   2
  10   0  -6    5.63    2.27   1
 -10   0   6    3.70    2.36   2
  -9   0   6   12.08    2.40   2
  -8   0   6    8.45    2.24   2
   8   0  -6    5.29    1.89   1
  -7   0   6   80.89    7.92   3
   7   0  -6   93.40    9.41   1
  -7   0   6  101.08   10.63   2
  -6   0   6   57.46    6.86   2
   6   0  -6   50.61    5.76   1
  -6   0   6   45.51    5.10   3
  -5   0   6    3.65    1.49   2
  -5   0   6    2.12    1.36   3
   5   0  -6    2.99    1.29   1
  -4   0   6   46.40    4.42   3
  -4   0   6   42.81    5.48   2
   4   0  -6   42.53    4.79   1
  -3   0   6   12.61    2.29   2
   3   0  -6   12.75    1.87   1
  -3   0   6   12.61    1.69   3
   2   0  -6   64.42    5.78   1
  -2   0   6   71.69    6.69   2
  -2   0   6   69.56    5.37   3
   1   0  -6  174.17   11.15   1
  -1   0   6  169.98   11.60   2
   0   0   6    2.01    0.63   3
   0   0   6    2.16    0.65   2
  -1   0  -6   65.56    4.18   1
   1   0   6   57.17    4.93   3
   1   0   6   56.91    4.86   2
  -2   0  -6    0.41    0.79   3
   2   0   6    4.18    0.82   2
   3   0   6  434.34   24.88   2
  -3   0  -6  505.04   27.45   3
   4   0   6   28.39    3.30   2
  -5   0  -6   12.22    2.06   3
   5   0   6   13.59    1.13   1
   5   0   6   15.64    2.22   2
   6   0   6   64.37    6.55   2
  -6   0  -6   70.62    7.53   3
   6   0   6   60.38    4.34   1
   7   0   6   61.11    6.55   2
  -7   0  -6   52.24    6.69   3
   7   0   6   54.17    4.17   1
   8   0   6   65.68    4.92   1
  -8   0  -6   70.75    8.11   3
   8   0   6   62.96    6.85   2
  -9   0  -6    5.76    1.89   3
   9   0   6    1.13    1.54   2
 -10   0  -6    6.15    2.26   3
  10   0   6    0.64    1.70   2
 -11   0  -6   11.01    2.54   3
  11   0   6   15.17    2.23   2
  12   0   6    4.40    2.18   2
 -12   0  -6    2.13    3.03   3
  13   0   6   -0.55    2.68   2
 -13   0  -6   -0.01    3.67   3
 -11   1   6   -1.36    3.17   2
  11  -1  -6    0.07    2.54   1
 -10   1   6    5.69    2.62   2
  10  -1  -6    6.44    2.39   1
   9  -1  -6   15.07    2.78   1
  -9   1   6   16.62    3.13   2
  -8   1   6   24.45    3.98   2
   8  -1  -6   24.53    3.14   1
  -7   1   6  125.86   12.60   2
   7  -1  -6  123.81   11.65   1
  -6   1   6   13.57    2.61   2
   6  -1  -6   15.22    2.08   1
   5  -1  -6    3.99    1.22   1
  -5   1   6    1.52    1.49   2
  -5   1   6    3.04    1.60   3
   4  -1  -6   65.75    6.50   1
  -4   1   6   67.15    7.45   2
  -3   1   6   85.64    8.09   2
  -3   1   6   69.31    6.06   3
   3  -1  -6   73.45    6.82   1
   2  -1  -6    3.93    0.83   1
  -2   1   6    2.49    0.82   3
  -2   1   6    3.56    1.18   2
  -1   1   6  177.64   11.24   3
   1  -1  -6  174.01   11.64   1
  -1   1   6  189.91   12.35   2
   0   1   6   34.83    3.51   2
   0   1   6   31.70    3.15   3
   0  -1  -6   32.86    3.14   1
   1   1   6   13.53    1.72   2
  -1  -1  -6   11.08    1.29   1
   1   1   6   12.20    1.55   3
   2   1   6    1.81    0.75   3
  -2  -1  -6    2.53    0.45   1
   2   1   6    2.59    0.64   2
   3   1   6   24.44    2.71   2
  -3  -1  -6   28.67    3.79   3
  -3  -1  -6   24.04    1.89   1
  -4  -1  -6  152.81    8.61   1
   4   1   6  160.62   10.33   2
  -4  -1  -6  142.22   11.95   3
   5   1   6   21.80    2.85   2
  -5  -1  -6   16.56    1.74   1
  -5  -1  -6   21.21    2.94   3
  -6  -1  -6   16.65    2.45   3
   6   1   6   15.26    1.54   1
   6   1   6   15.15    2.33   2
   7   1   6  141.21    9.23   1
   7   1   6  169.21   12.08   2
  -7  -1  -6  115.95   12.03   3
   8   1   6    2.40    1.40   2
   8   1   6    2.61    1.34   1
  -8  -1  -6    3.07    1.65   3
   9   1   6   66.78    5.40   1
   9   1   6   69.33    7.02   2
  -9  -1  -6   76.25    9.06   3
  10   1   6    6.05    1.68   2
 -10  -1  -6    4.08    2.14   3
 -11  -1  -6   10.71    2.52   3
  11   1   6    9.86    2.09   2
  12   1   6    3.58    2.25   2
 -12  -1  -6    6.77    2.89   3
  13   1   6    2.36    2.52   2
 -13  -1  -6    3.46    3.44   3
  10  -2  -6   -2.28    2.42   1
 -10   2   6    2.74    2.82   2
   9  -2  -6   12.34    2.20   1
  -9   2   6   17.37    3.08   2
  -8   2   6   14.83    2.62   2
  -8   2   6    7.36    2.67   3
   8  -2  -6   11.69    2.06   1
   7  -2  -6   12.33    2.24   1
  -7   2   6   16.42    2.57   2
  -7   2   6   11.70    2.29   3
   6  -2  -6   64.71    7.33   1
  -6   2   6   64.06    7.07   3
  -6   2   6   63.82    7.50   2
   5  -2  -6   15.21    2.55   1
  -5   2   6   16.36    3.35   2
  -5   2   6   17.10    2.52   3
  -4   2   6   14.39    2.18   3
  -4   2   6   11.74    2.37   2
   4  -2  -6   13.69    1.59   1
  -3   2   6   22.55    3.44   2
   3  -2  -6   23.02    2.82   1
  -3   2   6   21.73    3.04   3
   2  -2  -6   10.70    1.65   1
  -2   2   6   13.71    2.13   2
  -2   2   6   13.25    1.97   3
  -1   2   6  328.44   20.18   3
  -1   2   6  373.91   21.05   2
   1  -2  -6  394.68   21.03   1
   0  -2  -6  298.68   17.14   1
   0   2   6  316.81   17.32   2
   0   2   6  294.54   17.58   3
  -1  -2  -6    5.48    0.67   1
   1   2   6    3.59    0.78   3
   1   2   6    4.49    0.80   2
  -2  -2  -6  178.43   10.19   1
   2   2   6  195.73   10.35   2
   2   2   6  149.50   11.28   3
   3   2   6   38.92    3.34   2
   3   2   6   42.18    4.24   3
  -3  -2  -6   41.89    3.29   1
  -4  -2  -6    2.76    0.76   1
   4   2   6    3.15    0.73   2
  -5  -2  -6   29.19    3.55   3
  -5  -2  -6   26.72    2.70   1
   5   2   6   26.85    2.90   2
  -6  -2  -6    0.89    0.96   1
   6   2   6    2.68    1.09   2
  -6  -2  -6    3.23    1.15   3
  -7  -2  -6   29.24    4.04   3
   7   2   6   30.73    3.51   2
  -7  -2  -6   26.80    2.79   1
  -8  -2  -6   33.77    4.67   3
   8   2   6   31.77    3.05   1
   8   2   6   28.28    3.56   2
   9   2   6  103.69    7.96   1
   9   2   6  107.54    9.62   2
  -9  -2  -6  115.05   12.25   3
 -10  -2  -6    7.08    2.16   3
  10   2   6    8.11    1.91   2
  10   2   6    8.65    1.95   1
 -11  -2  -6   13.41    2.50   3
  11   2   6   14.27    2.27   2
  12   2   6   11.57    2.51   2
 -12  -2  -6    8.28    2.81   3
 -13  -2  -6   -3.16    3.17   3
  13   2   6    4.96    2.57   2
  10  -3  -6   -2.61    2.56   1
 -10   3   6    3.98    3.22   2
  -9   3   6    0.00    3.33   3
   9  -3  -6    7.72    2.09   1
  -9   3   6    4.56    2.61   2
   8  -3  -6    0.59    1.95   1
  -8   3   6    4.46    2.21   2
  -8   3   6    0.11    2.69   3
  -7   3   6    4.81    2.24   3
  -7   3   6    5.44    2.10   2
   7  -3  -6    5.51    1.73   1
  -6   3   6   26.92    3.95   3
  -6   3   6   25.68    3.51   2
   6  -3  -6   24.72    3.60   1
   5  -3  -6  199.84   15.62   1
  -5   3   6  194.97   16.43   2
  -5   3   6  203.92   15.86   3
   4  -3  -6    4.42    1.14   1
  -4   3   6    5.99    1.76   2
  -4   3   6    5.10    1.50   3
   3  -3  -6    4.61    0.97   1
  -3   3   6    3.20    1.17   3
  -3   3   6    5.07    1.42   2
  -2   3   6   70.09    6.35   3
  -2   3   6   67.12    6.63   2
   2  -3  -6   68.50    6.41   1
  -1   3   6   35.02    3.83   3
   1  -3  -6   29.29    3.36   1
  -1   3   6   28.48    3.35   2
   0  -3  -6   46.42    4.33   1
   0   3   6   43.89    4.08   2
   0   3   6   42.82    4.28   3
  -1  -3  -6  661.02   32.92   1
   1   3   6  604.03   33.53   3
   1   3   6  676.30   32.01   2
   2   3   6  150.05    8.26   2
  -2  -3  -6  145.56    9.20   1
   2   3   6  126.34    9.83   3
   3   3   6   34.88    3.97   3
   3   3   6   32.39    2.68   2
   4   3   6   63.38    4.90   2
   4   3   6   75.73    6.89   3
  -4  -3  -6   68.73    5.39   1
   5   3   6  832.53   41.43   2
  -5  -3  -6  882.77   42.75   1
   5   3   6  832.04   44.75   3
  -6  -3  -6    1.60    1.10   1
   6   3   6    2.86    0.91   2
  -6  -3  -6    4.06    1.21   3
  -7  -3  -6   20.65    2.59   1
  -7  -3  -6   21.94    3.12   3
   7   3   6   23.49    2.81   2
   8   3   6   25.50    3.33   2
  -8  -3  -6   18.58    2.31   1
  -8  -3  -6   25.07    3.61   3
   9   3   6   91.27    8.76   2
  -9  -3  -6  124.73   11.89   3
  10   3   6   51.66    4.80   1
 -10  -3  -6   51.14    6.22   3
  10   3   6   55.96    5.84   2
  11   3   6   16.58    2.28   1
  11   3   6   17.48    2.58   2
 -12  -3  -6    2.39    2.51   3
 -13  -3  -6    0.44    2.96   3
  13   3   6    3.91    2.51   2
  14   3   6    4.25    2.94   2
 -14  -3  -6   -6.35    3.73   3
  -9   4   6   -0.01    3.79   3
  -9   4   6    4.91    2.80   2
   9  -4  -6    7.20    2.31   1
   8  -4  -6    3.28    1.90   1
  -8   4   6    7.10    2.42   2
  -8   4   6    4.24    2.92   3
   7  -4  -6   40.80    4.64   1
  -7   4   6   42.94    5.73   2
  -6   4   6   21.30    3.69   2
   6  -4  -6   22.90    3.42   1
  -6   4   6   22.55    3.09   3
  -5   4   6   32.80    4.45   2
  -5   4   6   30.60    4.16   3
   5  -4  -6   30.12    4.26   1
  -4   4   6    7.20    1.86   3
   4  -4  -6    8.24    1.99   1
  -4   4   6    9.97    2.08   2
  -3   4   6   11.11    2.23   3
  -3   4   6   16.49    2.60   2
   3  -4  -6   13.34    1.95   1
  -2   4   6  174.22   13.01   2
   2  -4  -6  176.99   12.92   1
  -2   4   6  193.27   13.53   3
  -1   4   6   29.20    3.37   2
   1  -4  -6   25.73    3.02   1
  -1   4   6   25.04    3.19   3
   0  -4  -6   19.78    2.53   1
   0   4   6   19.82    2.25   2
   0   4   6   20.06    2.50   3
   1   4   6   12.17    1.56   3
   1   4   6    9.41    1.33   2
  -1  -4  -6   11.06    1.46   1
   2   4   6  180.13   12.82   3
  -2  -4  -6  210.49   12.68   1
   2   4   6  192.29   10.43   2
   3   4   6  136.74    7.54   2
  -3  -4  -6  134.96    9.50   1
   3   4   6  152.70   10.97   3
  -4  -4  -6   13.45    1.73   1
   4   4   6   15.25    2.30   3
   4   4   6   10.82    1.14   2
  -5  -4  -6    9.63    1.47   1
   5   4   6   13.10    1.49   2
   6   4   6   19.50    2.95   3
   6   4   6   19.54    2.09   2
  -8  -4  -6    8.37    1.91   3
   8   4   6   11.51    1.85   2
  -8  -4  -6    9.70    1.76   1
   9   4   6   30.22    3.65   2
  -9  -4  -6   27.41    4.02   3
  -9  -4  -6   35.70    3.82   1
 -10  -4  -6   46.69    5.06   1
 -10  -4  -6   66.24    7.36   3
  10   4   6   60.96    5.91   2
  11   4   6   66.61    6.45   2
  11   4   6   66.32    5.82   1
 -11  -4  -6   62.53    7.44   3
  12   4   6   10.28    2.33   2
 -12  -4  -6    9.74    2.59   3
 -13  -4  -6    5.24    2.99   3
  13   4   6    8.28    2.63   2
  14   4   6    8.54    2.92   2
 -14  -4  -6   -0.89    3.75   3
   9  -5  -6   18.13    2.59   1
  -9   5   6   15.75    4.27   3
  -9   5   6   17.82    3.17   2
  -8   5   6    5.21    3.15   3
  -8   5   6   11.15    2.85   2
   8  -5  -6   10.80    2.31   1
   7  -5  -6   42.58    5.02   1
  -7   5   6   46.33    6.10   3
  -7   5   6   47.02    6.01   2
  -6   5   6   13.20    2.59   2
   6  -5  -6   10.29    2.01   1
  -6   5   6   10.71    2.31   3
   5  -5  -6    4.60    1.47   1
  -5   5   6    2.98    1.92   2
  -5   5   6    7.16    1.93   3
  -4   5   6  146.25   12.75   3
  -4   5   6  133.31   12.36   2
   4  -5  -6  128.40   11.69   1
  -3   5   6   77.19    7.80   3
   3  -5  -6   61.65    6.86   1
  -3   5   6   68.35    7.30   2
  -2   5   6    6.94    1.54   2
   2  -5  -6    6.89    1.27   1
  -2   5   6    6.50    1.37   3
  -1   5   6    5.29    1.28   2
  -1   5   6    7.39    1.18   3
   1  -5  -6    4.34    0.91   1
   0   5   6    4.65    1.04   2
   0   5   6    3.95    0.95   3
   0  -5  -6    4.06    0.87   1
   1   5   6  185.11   11.06   2
  -1  -5  -6  199.01   12.96   1
   1   5   6  195.87   13.14   3
  -2  -5  -6  124.34    9.22   1
   2   5   6  121.00    9.75   3
   3   5   6    3.21    1.20   3
  -3  -5  -6    4.16    0.78   1
  -4  -5  -6  211.69   14.01   1
   4   5   6  218.88   14.91   3
  -5  -5  -6    8.52    1.23   1
   5   5   6    5.59    0.77   2
   5   5   6    7.71    1.61   3
   6   5   6    7.34    1.71   3
   6   5   6    8.16    1.09   2
  -6  -5  -6    6.77    1.31   1
   7   5   6   13.91    2.36   3
   7   5   6   13.95    1.73   2
  -7  -5  -6   12.89    1.76   1
  -8  -5  -6   10.51    1.72   1
   8   5   6    7.31    1.36   2
   8   5   6   10.69    1.88   3
   9   5   6    8.36    1.66   2
   9   5   6    8.36    1.96   3
  -9  -5  -6    6.89    1.74   1
  10   5   6   52.18    4.75   2
 -10  -5  -6   47.01    4.93   1
 -11  -5  -6   55.29    5.36   1
 -11  -5  -6   55.71    6.35   3
  11   5   6   53.62    5.07   2
  12   5   6    6.94    2.54   1
  12   5   6    6.99    2.25   2
 -12  -5  -6    3.56    2.54   3
  13   5   6    2.38    2.56   2
 -13  -5  -6   -1.59    2.94   3
  14   5   6    1.28    3.14   2
  -8   6   6    9.46    2.82   2
  -8   6   6    4.85    3.23   3
   8  -6  -6    7.19    2.20   1
  -7   6   6   15.80    3.25   2
  -7   6   6   17.82    3.31   3
   7  -6  -6   15.88    2.24   1
  -6   6   6    4.11    2.18   2
   6  -6  -6    6.84    1.66   1
  -6   6   6    4.05    2.32   3
   5  -6  -6   -0.60    1.48   1
  -5   6   6    2.27    2.12   3
  -4   6   6   28.29    3.99   2
  -4   6   6   25.59    4.25   3
   4  -6  -6   33.69    4.32   1
   3  -6  -6  146.22   12.13   1
  -3   6   6  145.64   12.60   3
  -3   6   6  124.88   11.33   2
  -2   6   6   39.03    4.90   3
   2  -6  -6   28.64    4.12   1
  -2   6   6   39.76    4.55   2
   1  -6  -6   10.30    1.32   1
  -1   6   6    8.55    1.60   2
  -1   6   6    8.74    1.30   3
   0   6   6    2.89    0.95   3
   0  -6  -6    2.35    0.90   1
   0   6   6    1.22    1.09   2
   1   6   6    4.04    1.04   3
   1   6   6    4.45    0.88   2
  -1  -6  -6    3.47    0.84   1
  -2  -6  -6   11.83    1.76   1
   2   6   6   14.72    2.36   3
   3   6   6  334.29   21.06   3
  -3  -6  -6  348.20   20.69   1
   4   6   6  131.60   10.61   3
  -4  -6  -6  143.99   10.76   1
   5   6   6   26.03    3.65   3
  -5  -6  -6   31.13    3.57   1
   6   6   6   83.82    5.36   2
   6   6   6   82.64    7.78   3
  -6  -6  -6   83.17    7.63   1
  -7  -6  -6  103.74    9.09   1
   7   6   6  101.49    9.09   3
   7   6   6   92.22    6.60   2
   8   6   6    8.20    1.53   2
   8   6   6   11.29    2.04   3
   9   6   6   16.93    2.19   2
   9   6   6   22.72    2.61   3
  -9  -6  -6   18.85    2.57   1
  10   6   6   12.44    2.07   3
 -10  -6  -6   15.51    2.41   1
  11   6   6   19.32    2.33   2
 -11  -6  -6   16.61    2.91   1
  11   6   6   25.80    2.74   3
  12   6   6   11.36    2.33   3
 -12  -6  -6    2.92    2.85   1
  12   6   6    7.30    2.23   2
  13   6   6    6.03    2.88   3
  -8   7   6   19.33    4.22   3
  -8   7   6   20.91    3.62   2
   8  -7  -6   20.33    2.72   1
  -7   7   6    1.91    2.74   2
  -7   7   6   -1.53    2.97   3
   7  -7  -6    1.82    2.07   1
  -6   7   6   11.61    2.61   3
  -6   7   6    6.91    2.43   2
   6  -7  -6    6.91    1.74   1
   5  -7  -6   17.22    2.70   1
  -5   7   6   17.45    2.84   2
  -5   7   6   21.30    3.22   3
  -4   7   6   20.06    3.18   3
  -4   7   6   22.32    3.06   2
   4  -7  -6   20.20    3.00   1
  -3   7   6   46.87    5.11   2
   3  -7  -6   60.16    6.49   1
  -3   7   6   59.61    6.49   3
   2  -7  -6   15.20    2.58   1
  -2   7   6   12.73    2.04   3
  -2   7   6   19.56    2.57   2
  -1   7   6   37.73    3.81   2
  -1   7   6   42.15    4.79   3
   1  -7  -6   37.97    4.72   1
   0   7   6    6.61    1.13   3
   0   7   6    7.69    1.29   2
   0  -7  -6    7.79    1.29   1
  -1  -7  -6  105.81    9.16   1
   1   7   6  116.11    9.85   3
   1   7   6  101.40    6.89   2
  -2  -7  -6   10.48    1.45   1
   2   7   6   11.46    2.05   3
   3   7   6   16.68    2.70   3
  -3  -7  -6   15.73    2.32   1
   4   7   6   30.09    3.95   3
  -4  -7  -6   31.66    3.94   1
   5   7   6   77.75    7.65   3
  -5  -7  -6   80.79    7.65   1
  -6  -7  -6   60.41    6.36   1
   6   7   6   62.31    6.48   3
  -7  -7  -6    6.35    1.57   1
   7   7   6    4.94    1.58   3
   7   7   6    3.81    1.02   2
   8   7   6   20.17    1.92   2
   8   7   6   18.13    2.59   3
  -8  -7  -6   18.45    2.83   1
  -9  -7  -6    2.37    1.78   1
   9   7   6    2.20    1.62   3
   9   7   6    0.45    1.44   2
  10   7   6    3.31    1.98   3
 -10  -7  -6    2.17    2.01   1
 -11  -7  -6    5.15    2.51   1
  11   7   6    9.42    2.18   3
 -12  -7  -6   39.55    4.67   1
  12   7   6   41.97    3.86   3
 -13  -7  -6   -2.47    3.13   1
  -7   8   6    3.11    3.45   3
   7  -8  -6    0.31    2.15   1
  -6   8   6   16.72    3.31   2
  -6   8   6   19.35    3.27   3
   6  -8  -6   14.59    2.33   1
  -5   8   6   15.27    2.66   2
  -5   8   6   14.07    2.82   3
   5  -8  -6   15.18    1.98   1
   4  -8  -6    1.65    1.47   1
  -4   8   6    5.01    1.96   3
  -4   8   6    2.77    2.04   2
   3  -8  -6   14.99    2.56   1
  -3   8   6   17.39    2.45   2
  -3   8   6   14.71    2.35   3
  -2   8   6  134.76   10.85   2
   2  -8  -6  138.64   12.18   1
  -2   8   6  141.62   12.47   3
  -1   8   6   22.15    2.74   2
   1  -8  -6   23.79    3.61   1
  -1   8   6   23.03    3.31   3
   0  -8  -6   46.45    5.32   1
   0   8   6   38.54    4.96   3
   1   8   6   20.85    3.30   3
  -1  -8  -6   18.94    2.74   1
  -2  -8  -6   53.01    5.72   1
   2   8   6   49.50    5.80   3
  -3  -8  -6   79.78    7.86   1
   3   8   6   79.37    7.72   3
   4   8   6    2.54    1.49   3
  -4  -8  -6    3.39    1.17   1
  -5  -8  -6    6.30    1.44   1
   5   8   6    4.54    1.54   3
  -6  -8  -6    9.72    1.73   1
   6   8   6    9.36    2.11   3
  -7  -8  -6    9.90    1.78   1
   7   8   6    7.48    1.77   3
   8   8   6    5.88    1.67   3
  -8  -8  -6   10.39    1.93   1
   9   8   6   13.88    1.96   3
  -9  -8  -6    9.48    2.22   1
  10   8   6    4.04    1.87   3
 -10  -8  -6    6.67    1.99   1
 -11  -8  -6   48.01    5.62   1
  11   8   6   57.30    4.92   3
  12   8   6   15.91    2.33   3
 -12  -8  -6    8.67    2.99   1
 -13  -8  -6    1.11    3.32   1
 -14  -8  -6   -3.29    3.88   1
  -6   9   6    4.27    2.91   3
   6  -9  -6    2.88    3.29   2
   5  -9  -6    7.02    2.14   1
  -5   9   6    9.20    2.51   3
   4  -9  -6    4.15    1.82   1
  -4   9   6   -1.85    2.13   3
   4  -9  -6   -0.96    2.52   2
  -3   9   6    4.12    1.92   3
   3  -9  -6    5.04    1.53   1
   2  -9  -6    5.53    1.52   1
  -2   9   6    9.01    1.68   3
  -1   9   6   61.71    6.99   3
   1  -9  -6   61.31    6.78   1
   0  -9  -6   10.13    1.98   1
   0   9   6   13.18    2.22   3
  -1  -9  -6    2.74    1.12   1
   1   9   6    4.88    1.37   3
   2   9   6   33.39    4.44   3
  -2  -9  -6   31.64    3.97   1
   3   9   6   60.08    6.59   3
  -3  -9  -6   57.63    6.39   1
   4   9   6   17.39    2.67   3
  -4  -9  -6   18.08    2.67   1
   5   9   6   75.56    7.61   3
  -5  -9  -6   95.21    9.16   1
   6   9   6   13.65    2.02   3
  -6  -9  -6   10.75    2.31   1
   7   9   6    8.61    1.62   3
  -7  -9  -6    4.66    1.77   1
  -8  -9  -6   46.39    5.77   1
   8   9   6   52.12    5.31   3
   9   9   6    4.56    2.01   3
  -9  -9  -6    5.80    2.04   1
  10   9   6   14.72    2.14   3
 -10  -9  -6   11.63    2.62   1
 -11  -9  -6   16.54    2.76   1
  11   9   6   17.19    2.39   3
 -12  -9  -6    0.80    2.85   1
 -13  -9  -6    2.22    3.37   1
 -14  -9  -6   -5.12    3.86   1
  -6  10   6   13.04    3.44   3
   5 -10  -6   30.47    3.36   1
  -5  10   6   28.14    3.64   3
  -4  10   6    7.29    2.52   3
   4 -10  -6    6.94    2.02   1
   3 -10  -6   27.73    3.92   1
  -3  10   6   32.93    4.48   3
  -2  10   6   13.08    2.15   3
   2 -10  -6   17.66    2.48   1
  -1  10   6   97.95   10.15   3
   1 -10  -6   97.04    9.70   1
   0  10   6    2.85    1.49   3
   0 -10  -6    2.52    1.32   1
   1  10   6   53.99    6.48   3
  -1 -10  -6   56.02    6.92   1
  -2 -10  -6   12.93    2.34   1
   2  10   6   13.80    2.50   3
  -3 -10  -6   11.89    2.27   1
   4  10   6    9.22    1.81   3
  -4 -10  -6   12.17    1.77   1
   5  10   6   22.96    3.32   3
  -5 -10  -6   25.65    3.61   1
   6  10   6    6.01    1.68   3
  -6 -10  -6    4.70    1.81   1
   7  10   6   32.11    3.93   3
  -7 -10  -6   37.46    4.74   1
  -8 -10  -6    2.37    2.15   1
   9  10   6    5.54    1.85   3
  -9 -10  -6    4.33    2.29   1
 -10 -10  -6    3.53    2.48   1
  10  10   6    4.13    1.81   3
 -11 -10  -6    2.77    2.62   1
 -12 -10  -6    0.90    2.84   1
 -13 -10  -6    0.07    3.37   1
 -14 -10  -6   -4.36    3.98   1
   5 -11  -6    1.77    2.48   1
  -5  11   6    4.03    3.17   3
  -4  11   6    1.08    2.79   3
   4 -11  -6    1.72    2.29   1
   3 -11  -6    2.53    2.02   1
  -3  11   6    4.90    2.42   3
  -2  11   6    4.18    2.09   3
   2 -11  -6    7.43    1.78   1
  -1  11   6   86.27    9.10   3
   1 -11  -6   83.47    8.86   1
   0 -11  -6   71.66    8.08   1
   0  11   6   73.26    8.20   3
  -1 -11  -6   15.62    2.50   1
   1  11   6   11.28    2.13   3
  -2 -11  -6   15.88    2.89   1
   2  11   6   14.89    2.48   3
  -3 -11  -6   69.92    7.77   1
   3  11   6   76.62    7.94   3
  -4 -11  -6    7.75    1.60   1
   5  11   6   49.01    5.44   3
  -5 -11  -6   42.32    5.21   1
   6  11   6   42.68    4.53   3
  -6 -11  -6   29.66    4.04   1
  -7 -11  -6    6.99    2.06   1
   7  11   6    9.28    1.79   3
   8  11   6   20.43    2.49   3
  -8 -11  -6   20.07    3.22   1
   9  11   6   16.96    2.37   3
  -9 -11  -6   11.13    2.48   1
  10  11   6   18.63    2.50   3
 -11 -11  -6   -0.80    2.73   1
 -12 -11  -6    5.01    3.02   1
 -13 -11  -6    6.58    3.51   1
   4 -12  -6    6.78    2.52   1
  -4  12   6    6.00    2.96   3
  -3  12   6    5.99    2.78   3
   3 -12  -6    8.99    2.13   1
   2 -12  -6    8.41    1.95   1
  -2  12   6    7.40    2.54   3
  -1  12   6   -1.22    1.99   3
   1 -12  -6    3.13    1.72   1
   0  12   6    6.22    1.82   3
   0 -12  -6    4.11    1.57   1
  -1 -12  -6   30.95    4.25   1
   1  12   6   25.93    3.40   3
  -2 -12  -6    3.00    1.53   1
   2  12   6    3.63    1.71   3
   3  12   6    3.33    1.58   3
  -3 -12  -6    5.01    1.63   1
  -4 -12  -6    1.37    1.71   1
   4  12   6    3.42    1.71   3
   5  12   6   33.07    3.82   3
  -5 -12  -6   34.07    4.37   1
   6  12   6    6.22    1.83   3
  -6 -12  -6    3.74    2.14   1
  -7 -12  -6    4.04    2.23   1
   7  12   6    6.18    1.73   3
   8  12   6    8.06    1.85   3
  -8 -12  -6    6.85    2.43   1
  -9 -12  -6   27.05    3.38   1
   9  12   6   36.65    3.56   3
 -10 -12  -6   18.94    3.18   1
 -11 -12  -6    1.07    3.10   1
 -12 -12  -6    0.87    3.10   1
 -13 -12  -6   -2.59    3.54   1
   2 -13  -6    2.21    2.09   1
  -2  13   6    1.14    2.69   3
   1 -13  -6    9.69    2.09   1
  -1  13   6   11.72    2.40   3
   0 -13  -6    2.65    1.89   1
   0  13   6    5.10    2.17   3
   1  13   6   15.82    2.59   3
  -1 -13  -6   17.76    2.94   1
   2  13   6   17.20    2.80   3
  -2 -13  -6   18.54    2.71   1
  -3 -13  -6   34.36    4.34   1
   3  13   6   39.87    4.44   3
  -4 -13  -6   32.57    3.97   1
   4  13   6   27.27    3.13   3
  -5 -13  -6    7.07    2.30   1
   5  13   6    5.59    1.95   3
   6  13   6    6.58    1.97   3
  -6 -13  -6    5.63    2.23   1
  -7 -13  -6    2.21    2.40   1
   7  13   6    4.26    1.98   3
  -8 -13  -6   12.71    2.65   1
   8  13   6   10.02    2.19   3
  -9 -13  -6    6.30    2.85   1
 -10 -13  -6    0.90    3.14   1
 -11 -13  -6   10.63    3.27   1
 -12 -13  -6    2.04    3.48   1
 -13 -13  -6   -6.38    3.71   1
  -1  14   6   -0.77    2.66   3
   1 -14  -6   -0.47    2.31   1
   0  14   6   10.72    2.43   3
   0 -14  -6   10.87    2.12   1
   1  14   6   40.71    4.90   3
  -1 -14  -6   35.56    4.32   1
  -2 -14  -6    4.05    2.09   1
   2  14   6    3.78    2.14   3
   3  14   6   14.40    2.44   3
  -3 -14  -6    9.99    2.23   1
   4  14   6    5.14    2.15   3
  -4 -14  -6    2.43    2.28   1
  -5 -14  -6   27.31    3.44   1
   5  14   6   22.60    3.00   3
  -6 -14  -6    5.65    2.49   1
   6  14   6    0.52    2.07   3
  -7 -14  -6    9.08    2.64   1
   7  14   6   11.30    2.21   3
  -8 -14  -6   21.10    3.06   1
   8  14   6   15.88    2.62   3
  -9 -14  -6    7.40    3.17   1
 -10 -14  -6   37.82    4.84   1
 -11 -14  -6   -0.87    3.58   1
 -12 -14  -6   -3.68    4.06   1
  -1 -15  -6    7.63    2.56   1
   1  15   6    7.83    2.60   3
   2  15   6    1.46    2.49   3
  -2 -15  -6    2.44    2.64   1
  -3 -15  -6   31.62    3.98   1
   3  15   6   29.54    3.53   3
   4  15   6    3.86    2.53   3
  -4 -15  -6   -0.29    2.78   1
  -5 -15  -6    4.40    2.65   1
   5  15   6   -2.42    2.46   3
   6  15   6    3.94    2.43   3
  -6 -15  -6    4.52    2.75   1
   7  15   6    2.35    2.36   3
  -7 -15  -6    6.90    3.09   1
  -8 -15  -6    2.36    3.17   1
  -9 -15  -6   19.10    3.69   1
 -10 -15  -6    4.15    3.67   1
 -11 -15  -6    7.43    4.18   1
   3  16   6   -1.56    2.81   3
  -3 -16  -6    5.03    2.97   1
  -4 -16  -6   11.92    3.30   1
   4  16   6    5.03    2.87   3
  -5 -16  -6    3.32    2.93   1
   5  16   6    3.84    2.82   3
  -6 -16  -6   17.95    3.22   1
   6  16   6   13.78    3.01   3
  -7 -16  -6    7.21    3.38   1
  -8 -16  -6   -0.80    3.74   1
  -9 -16  -6    6.39    3.85   1
  -7 -14   7    3.91    3.98   1
  -6 -14   7   21.68    3.88   1
  -5 -14   7   -4.15    3.62   1
  -4 -14   7    3.63    3.57   1
  -3 -14   7   -2.44    2.64   2
  -2 -14   7   -2.72    2.42   2
  -1 -14   7    7.93    2.74   2
   0 -14   7   -3.12    2.70   2
  -9 -13   7   12.75    4.07   1
  -8 -13   7   12.78    3.78   1
  -8 -13   7    0.79    3.92   2
  -7 -13   7    4.14    4.02   2
  -6 -13   7   -2.11    3.20   2
  -6 -13   7    4.96    3.40   1
  -5 -13   7    0.68    2.56   2
  -5 -13   7   10.43    3.21   1
  -4 -13   7   -0.54    2.47   2
  -4 -13   7    6.18    3.12   1
  -3 -13   7   -1.93    2.30   2
  -3 -13   7    8.09    3.14   1
  -2 -13   7   17.38    2.81   2
  -1 -13   7    8.08    2.46   2
   0 -13   7    4.60    2.46   2
   1 -13   7   -2.75    2.67   2
   2 -13   7   -4.72    2.96   2
  -3  13  -7    0.93    4.48   3
  -9 -12   7   -1.30    4.30   2
  -9 -12   7    1.76    3.56   1
  -8 -12   7    2.66    3.61   2
  -8 -12   7    2.55    3.18   1
  -7 -12   7   -0.46    3.27   2
  -7 -12   7    2.24    3.20   1
  -6 -12   7   14.11    3.10   1
  -6 -12   7    7.25    3.10   2
  -5 -12   7    8.95    2.88   1
  -5 -12   7   -0.04    2.42   2
  -4 -12   7    1.01    2.16   2
  -4 -12   7    1.69    2.78   1
  -3 -12   7    0.76    2.06   2
  -3 -12   7    6.66    2.75   1
  -2 -12   7    3.44    2.00   2
  -2 -12   7    5.58    2.77   1
  -1 -12   7    5.62    2.09   2
   0 -12   7    2.86    2.18   2
   1 -12   7    7.50    2.43   2
  -1  12  -7    9.92    3.30   3
  -2  12  -7   10.18    3.61   3
   3 -12   7    5.67    2.65   2
  -3  12  -7   10.54    3.90   3
  -4  12  -7    6.24    4.06   3
   4 -12   7    1.41    2.86   2
 -10 -11   7   -0.19    4.37   2
 -10 -11   7    3.50    3.24   1
  -9 -11   7    2.38    3.09   1
  -9 -11   7    0.82    3.80   2
  -8 -11   7   19.07    3.35   1
  -8 -11   7   16.53    3.47   2
  -7 -11   7    7.11    2.85   1
  -7 -11   7    6.87    2.89   2
  -6 -11   7    3.88    2.79   1
  -6 -11   7    0.45    2.79   2
  -5 -11   7   22.04    2.67   2
  -5 -11   7   25.83    2.99   1
  -4 -11   7   32.46    3.53   2
  -4 -11   7   29.19    3.25   1
  -3 -11   7   22.89    3.21   1
  -3 -11   7   21.80    2.93   2
  -2 -11   7    2.44    1.77   2
  -2 -11   7    4.07    2.62   1
  -1 -11   7    9.93    1.82   2
  -1 -11   7    5.73    2.67   1
   0 -11   7    6.29    1.78   2
  -1  11  -7  128.51   10.89   3
   1 -11   7  118.72   10.59   2
  -2  11  -7   15.27    3.20   3
   2 -11   7   17.19    2.40   2
   3 -11   7   12.23    2.46   2
  -3  11  -7   13.22    3.56   3
  -4  11  -7    7.27    3.57   3
   4 -11   7    5.44    2.53   2
   5 -11   7    7.79    2.59   2
  -5  11  -7    1.67    3.79   3
  11  10  -7    5.67    3.16   1
 -11 -10   7    4.63    4.11   2
 -10 -10   7   -3.91    3.96   2
 -10 -10   7   -0.08    3.11   1
  -9 -10   7   -0.65    3.47   2
  -9 -10   7    8.45    2.85   1
  -8 -10   7    5.59    3.04   2
  -8 -10   7    4.17    2.85   1
  -7 -10   7   32.76    3.57   1
  -7 -10   7   26.61    3.53   2
  -6 -10   7   44.46    5.23   2
  -6 -10   7   45.78    5.08   1
  -5 -10   7   17.30    2.63   2
  -5 -10   7   15.24    2.62   1
  -4 -10   7    6.24    2.25   1
  -4 -10   7    7.11    1.79   2
  -3 -10   7   15.83    2.33   1
  -3 -10   7   11.34    1.91   2
  -2 -10   7    7.08    2.32   1
  -2 -10   7    1.79    1.55   2
  -1 -10   7    8.34    2.40   1
   0 -10   7   99.92    9.10   2
   0  10  -7   99.19    8.75   3
   1 -10   7   20.10    2.69   2
  -1  10  -7   21.59    3.38   3
  -2  10  -7   33.53    4.33   3
   2 -10   7   22.95    2.90   2
  -3  10  -7   12.79    3.09   3
  -4  10  -7   -0.20    3.13   3
   4 -10   7    6.76    2.07   2
  -5  10  -7    1.07    3.10   3
   5 -10   7    3.06    2.23   2
   6 -10   7    1.38    2.52   2
  -6  10  -7    1.06    3.55   3
 -11  -9   7   -1.50    3.94   2
  11   9  -7    3.87    2.77   1
 -10  -9   7    4.53    3.65   2
  -9  -9   7   12.37    2.66   1
  -9  -9   7    5.59    3.31   2
  -8  -9   7    7.79    2.75   2
  -8  -9   7    3.52    2.66   1
  -7  -9   7    4.49    2.34   1
  -7  -9   7    3.89    2.43   2
  -6  -9   7   17.28    2.96   2
  -6  -9   7   18.34    2.66   1
  -5  -9   7   22.83    3.21   1
  -5  -9   7   25.21    3.29   2
  -4  -9   7   56.42    6.22   2
  -4  -9   7   55.43    5.67   1
  -3  -9   7    3.95    1.52   2
  -3  -9   7    7.91    2.17   1
  -2  -9   7   16.83    2.22   2
  -2  -9   7   12.02    2.26   1
  -1  -9   7   19.70    2.58   2
  -1  -9   7   20.72    2.77   1
   1   9  -7   17.68    2.64   3
   0  -9   7   10.00    2.19   1
   0  -9   7    5.16    1.48   2
   0   9  -7    6.02    2.17   3
  -1   9  -7    5.65    2.33   3
   1  -9   7    5.86    1.56   2
   2  -9   7    4.05    1.70   2
  -2   9  -7    6.34    2.39   3
   3  -9   7   30.54    3.82   2
  -3   9  -7   25.27    3.69   3
  -4   9  -7   11.35    2.74   3
   4  -9   7   11.43    1.90   2
  -5   9  -7    5.99    2.92   3
   5  -9   7    4.75    2.03   2
  -6   9  -7    1.95    2.94   3
   6  -9   7    5.61    2.31   2
  -7   9  -7    6.46    3.20   3
   7  -9   7    6.87    2.60   2
 -11  -8   7    1.85    3.49   2
  11   8  -7    6.76    2.81   1
  10   8  -7    2.18    2.39   1
 -10  -8   7    1.85    3.16   2
  -9  -8   7    7.81    2.93   2
  -8  -8   7    9.63    2.61   2
  -8  -8   7   12.42    2.47   1
  -7  -8   7   25.89    3.26   1
  -7  -8   7   26.38    3.62   2
  -6  -8   7   11.19    2.55   1
  -6  -8   7   17.09    2.40   2
  -5  -8   7   37.12    4.44   2
  -5  -8   7   37.11    4.47   1
  -4  -8   7    2.97    1.45   2
  -4  -8   7    7.37    1.94   1
  -3  -8   7   44.66    4.85   1
  -3  -8   7   47.07    5.59   2
  -2  -8   7   33.56    3.81   1
  -2  -8   7   31.92    3.91   2
  -1  -8   7   18.87    2.69   2
  -1  -8   7   21.31    2.69   1
   1   8  -7   19.30    2.26   3
   0   8  -7    7.57    1.92   3
   0  -8   7    8.04    1.90   1
   0  -8   7   11.99    1.94   2
   1  -8   7    5.84    1.74   1
   1  -8   7   12.65    3.03   2
  -1   8  -7    1.76    1.85   3
   2  -8   7   14.82    2.50   2
  -2   8  -7   12.18    2.69   3
   3  -8   7  128.06   11.89   2
  -3   8  -7  163.96   14.27   3
   4  -8   7   92.74    9.29   2
  -4   8  -7   91.73    9.98   3
  -5   8  -7    4.36    2.61   3
   5  -8   7    0.43    1.84   2
  -6   8  -7   27.67    4.45   3
   6  -8   7   24.44    3.12   2
   7  -8   7   12.21    2.24   2
  -7   8  -7   19.96    3.26   3
  -8   8  -7    7.33    3.14   3
   8  -8   7    0.66    2.45   2
  11   7  -7    8.04    2.71   1
 -11  -7   7    2.91    3.32   2
 -10  -7   7   45.22    5.22   2
  10   7  -7   45.36    5.39   1
  -9  -7   7    5.82    2.74   2
   9   7  -7   10.12    2.29   1
  -8  -7   7    6.94    2.41   2
  -7  -7   7    3.73    2.33   2
  -7  -7   7    3.36    2.18   1
  -6  -7   7    3.26    1.98   2
  -6  -7   7   11.43    2.30   1
  -5  -7   7   13.38    2.20   1
  -4  -7   7   24.80    2.99   1
  -4  -7   7   23.83    3.61   2
  -3  -7   7   12.46    1.91   2
  -3  -7   7   10.08    2.04   1
  -2  -7   7    1.88    1.59   1
  -2  -7   7    1.35    1.14   2
   1   7  -7   82.53    6.67   3
  -1  -7   7   81.26    7.81   2
  -1  -7   7   91.91    7.77   1
   0   7  -7    4.97    1.59   3
   0  -7   7    2.68    1.56   1
   0  -7   7    3.61    1.11   2
   1  -7   7   71.61    5.99   1
   1  -7   7   61.99    6.60   2
  -1   7  -7   68.74    7.03   3
   2  -7   7   13.31    1.88   1
   2  -7   7   17.11    2.50   2
  -2   7  -7   15.22    2.51   3
   3  -7   7   36.96    4.68   2
  -3   7  -7   33.88    4.54   3
   4  -7   7   58.50    6.67   2
  -4   7  -7   57.18    6.94   3
  -5   7  -7   11.57    2.80   3
   5  -7   7   10.29    2.01   2
   6  -7   7   36.01    4.49   2
  -6   7  -7   28.31    4.40   3
   7  -7   7   -0.86    1.89   2
  -7   7  -7    1.91    2.54   3
   8  -7   7    2.06    2.09   2
  -8   7  -7    5.76    2.81   3
  -9   7  -7   11.31    3.35   3
   9  -7   7    9.85    2.36   2
  11   6  -7    2.58    2.71   1
 -11  -6   7   -0.93    3.02   2
  10   6  -7    6.61    2.45   1
 -10  -6   7    0.65    2.64   2
   9   6  -7    9.11    2.25   1
  -9  -6   7    8.30    2.58   2
   8   6  -7    5.24    1.99   1
  -8  -6   7    3.61    2.32   2
  -7  -6   7    4.66    2.08   2
  -6  -6   7   31.20    4.26   2
  -6  -6   7   28.54    3.87   1
  -5  -6   7   69.04    7.28   1
  -5  -6   7   77.84    7.86   2
  -4  -6   7   16.90    2.50   2
  -4  -6   7   11.69    2.34   1
  -3  -6   7   47.31    5.29   2
  -3  -6   7   53.83    5.55   1
   2   6  -7  113.85    7.55   3
  -2  -6   7  118.01    9.58   1
  -2  -6   7  122.41    9.80   2
  -1  -6   7    4.08    1.40   1
   1   6  -7    0.98    1.20   3
   0  -6   7   66.20    5.61   1
   0   6  -7   61.97    5.90   3
   0  -6   7   62.12    6.38   2
   1  -6   7    5.03    1.19   2
  -1   6  -7    7.75    1.70   3
   1  -6   7    8.05    1.43   1
   2  -6   7   41.29    4.85   2
  -2   6  -7   39.56    5.12   3
   2  -6   7   42.13    3.47   1
  -3   6  -7    4.93    1.72   3
   3  -6   7    3.65    1.22   2
  -4   6  -7   27.96    4.51   3
   4  -6   7   28.97    3.80   2
  -5   6  -7   41.69    5.83   3
   5  -6   7   34.99    4.29   2
   6  -6   7   15.40    2.10   2
  -6   6  -7   10.40    2.45   3
   7  -6   7   12.11    2.08   2
  -7   6  -7   14.55    2.52   3
  -8   6  -7    6.96    2.56   3
   8  -6   7    4.26    1.99   2
  -9   6  -7    3.80    2.91   3
   9  -6   7    2.64    2.22   2
  10  -6   7   13.18    2.73   2
 -10   6  -7   13.81    3.43   3
  11   5  -7    3.17    2.60   1
 -11  -5   7    4.59    2.98   2
  10   5  -7   33.54    3.84   1
 -10  -5   7   36.03    4.24   2
   9   5  -7    7.37    2.14   1
  -9  -5   7    6.32    2.51   2
   8   5  -7   11.06    1.93   1
  -7  -5   7   13.57    2.10   2
   7   5  -7   13.48    2.02   1
   6   5  -7   20.46    3.94   1
  -5  -5   7   16.50    2.69   1
  -5  -5   7   19.93    2.80   2
  -4  -5   7   12.61    2.36   2
  -4  -5   7   17.25    2.73   1
  -3  -5   7    3.65    1.13   2
  -3  -5   7    4.97    1.48   1
  -2  -5   7   14.15    1.58   2
  -2  -5   7   13.83    2.05   1
  -1  -5   7  107.59    9.01   2
   1   5  -7  116.22    8.12   3
  -1  -5   7  113.90    8.69   1
   0   5  -7   10.19    1.64   3
   0  -5   7    8.00    1.36   2
   0  -5   7   11.22    1.48   1
  -1   5  -7    8.40    1.55   3
   1  -5   7    6.98    1.04   2
   2  -5   7  132.31    8.24   1
   2  -5   7  132.12   10.66   2
  -2   5  -7  124.84   10.92   3
  -3   5  -7    6.72    1.77   3
   3  -5   7    6.83    1.29   2
   3  -5   7    5.63    1.15   1
   4  -5   7   24.01    3.08   2
  -4   5  -7   26.34    4.12   3
  -5   5  -7   18.03    3.60   3
   5  -5   7   17.39    2.45   2
   6  -5   7  114.16   10.67   2
  -6   5  -7  108.06   11.56   3
   7  -5   7    0.52    1.58   2
  -7   5  -7    1.55    2.08   3
   8  -5   7   35.20    4.44   2
  -8   5  -7   41.22    5.74   3
  -9   5  -7    0.99    2.78   3
   9  -5   7    1.17    2.03   2
  10  -5   7    2.30    2.31   2
 -10   5  -7    1.95    3.04   3
 -11  -4   7    8.10    2.92   2
  11   4  -7    5.70    2.54   1
  10   4  -7   13.91    2.57   1
   9   4  -7   29.33    3.70   1
  -9  -4   7   34.29    4.68   2
  -8  -4   7   70.21    7.49   2
   8   4  -7   57.85    6.68   1
  -7  -4   7    8.02    2.07   2
   7   4  -7    3.13    1.88   1
  -6  -4   7   20.47    3.12   2
   6   4  -7   26.25    3.48   1
   5   4  -7    6.92    1.62   1
  -5  -4   7    6.57    1.50   2
  -4  -4   7    4.57    1.38   2
  -3  -4   7   80.28    7.58   1
  -3  -4   7   84.81    7.90   2
  -2  -4   7    1.57    0.96   2
  -2  -4   7    4.58    1.29   1
  -1  -4   7    3.04    0.87   2
   1   4  -7    2.84    0.90   3
  -1  -4   7    3.66    1.16   1
   0  -4   7    2.77    0.98   1
   0  -4   7    1.74    0.84   2
   0   4  -7    2.60    0.99   3
  -1   4  -7  126.83   10.00   3
   1  -4   7  128.08    7.98   1
   1  -4   7  126.76    9.76   2
   2  -4   7   56.02    3.91   1
  -2   4  -7   60.34    6.46   3
   2  -4   7   58.71    5.97   2
  -3   4  -7   61.56    6.90   3
   3  -4   7   53.87    6.26   2
   4  -4   7   22.50    3.54   2
  -4   4  -7   23.38    3.82   3
   5  -4   7    1.58    1.36   2
  -5   4  -7    3.29    1.80   3
  -6   4  -7   73.72    9.11   3
   6  -4   7   83.37    8.51   2
  -7   4  -7   21.13    3.79   3
   7  -4   7   21.82    3.17   2
   8  -4   7    7.38    1.80   2
  -8   4  -7   11.88    2.32   3
   9  -4   7    7.99    1.82   2
  -9   4  -7    7.31    2.44   3
  10  -4   7    5.53    2.05   2
 -10   4  -7   10.95    2.77   3
  11  -4   7    6.33    2.39   2
 -11   4  -7   -0.55    3.37   3
  11   3  -7    3.45    2.66   1
 -11  -3   7    4.58    2.86   2
 -10  -3   7    3.00    2.61   2
  10   3  -7    7.20    2.32   1
  -9  -3   7    7.93    2.23   2
   9   3  -7    9.37    2.07   1
   8   3  -7    5.46    1.89   1
  -8  -3   7    0.48    2.07   2
   7   3  -7    3.11    1.78   1
  -7  -3   7    7.13    1.91   2
   6   3  -7    6.37    1.70   1
  -6  -3   7    9.69    1.92   2
   5   3  -7   64.81    7.17   1
  -5  -3   7   71.13    7.09   2
  -4  -3   7  163.22   13.37   2
   4   3  -7  175.56   13.60   1
  -3  -3   7  327.37   20.90   2
   3   3  -7  306.49   20.20   1
  -1  -3   7  242.24   14.28   3
  -1  -3   7  283.72   16.91   2
  -1  -3   7  261.31   15.66   1
   0   3  -7   96.56    7.37   3
   0  -3   7   95.50    6.70   1
   0  -3   7   98.56    8.25   2
   1  -3   7  116.55    7.28   1
   1  -3   7  123.35    9.68   2
  -1   3  -7  138.41   10.12   3
  -2   3  -7   40.59    4.89   3
   2  -3   7   45.97    5.10   2
  -3   3  -7    5.56    1.53   3
   3  -3   7    4.56    1.13   2
  -4   3  -7   85.54    9.02   3
   4  -3   7   79.48    7.99   2
  -5   3  -7    4.30    1.77   3
   5  -3   7    2.54    1.27   2
   6  -3   7    5.46    1.70   2
  -6   3  -7    7.98    2.02   3
   7  -3   7   72.46    7.94   2
  -7   3  -7   91.02   10.27   3
  -8   3  -7   26.72    3.93   3
   8  -3   7   29.25    3.70   2
   9  -3   7   12.33    2.27   2
  -9   3  -7   20.45    3.57   3
 -10   3  -7    5.91    2.70   3
  10  -3   7   10.55    1.99   2
 -11   3  -7    2.05    3.27   3
 -12   3  -7    3.69    3.81   3
 -11  -2   7    4.52    2.77   2
  11   2  -7   10.20    2.80   1
  10   2  -7    6.79    2.55   1
 -10  -2   7    4.80    2.56   2
   9   2  -7    1.54    2.14   1
  -9  -2   7    4.14    2.27   2
   8   2  -7   15.32    2.21   1
  -8  -2   7   16.17    2.81   2
   7   2  -7   25.70    3.15   1
  -7  -2   7   25.80    4.07   2
  -6  -2   7   98.19   10.17   2
   6   2  -7   94.88    9.26   1
  -5  -2   7   44.85    5.74   2
   5   2  -7   54.17    6.18   1
  -4  -2   7   53.11    6.18   2
  -4  -2   7   43.48    3.90   3
   4   2  -7   58.14    5.99   1
  -3  -2   7   16.24    2.48   2
   3   2  -7   14.94    2.09   1
  -2  -2   7   15.34    1.65   3
  -2  -2   7   20.06    2.80   2
   2   2  -7   20.73    2.33   1
  -1  -2   7  131.73    9.85   2
  -1  -2   7  111.49    7.45   3
   0  -2   7   55.83    5.43   2
   0   2  -7   54.80    4.54   1
   0  -2   7   52.14    4.46   3
  -1   2  -7    4.26    0.84   1
  -1   2  -7    7.39    1.39   3
   1  -2   7    6.91    1.36   2
   2  -2   7    1.68    0.87   2
  -2   2  -7    3.18    1.11   3
   3  -2   7    5.67    1.42   2
  -3   2  -7    7.62    1.70   3
   4  -2   7  116.16   10.16   2
  -4   2  -7  137.11   12.03   3
   5  -2   7    3.58    1.15   2
  -5   2  -7    1.10    1.49   3
  -6   2  -7    6.17    1.78   3
   6  -2   7    5.96    1.67   2
  -7   2  -7    0.82    2.11   3
   7  -2   7    5.88    1.52   2
   8  -2   7    3.41    1.45   2
  -8   2  -7    3.94    1.99   3
  -9   2  -7    5.61    2.25   3
   9  -2   7    2.82    1.66   2
 -10   2  -7    9.34    2.85   3
  10  -2   7   12.61    2.26   2
  11  -2   7   10.23    2.10   2
 -11   2  -7   14.57    2.94   3
  12  -2   7    0.78    2.48   2
 -12   2  -7    4.29    3.51   3
 -11  -1   7    0.34    2.81   2
  11   1  -7    4.59    2.88   1
  10   1  -7    3.05    2.38   1
 -10  -1   7    3.21    2.55   2
   9   1  -7   24.14    2.89   1
  -9  -1   7   14.74    2.84   2
  -8  -1   7   53.84    7.10   2
   8   1  -7   52.87    5.93   1
  -7  -1   7  180.63   16.51   2
   7   1  -7  201.54   15.97   1
   6   1  -7   60.23    6.62   1
  -6  -1   7   65.12    7.74   2
  -5  -1   7    6.40    1.94   2
   5   1  -7    8.10    1.61   1
  -4  -1   7    5.73    1.70   2
   4   1  -7    5.25    1.26   1
  -3  -1   7   45.41    5.65   2
   3   1  -7   43.64    4.91   1
  -3  -1   7   52.91    4.29   3
   2   1  -7   27.49    3.03   1
  -2  -1   7   22.81    2.27   3
  -2  -1   7   29.79    3.88   2
   1   1  -7  287.42   16.44   1
  -1  -1   7  265.95   17.08   2
  -1  -1   7  270.39   15.27   3
   0  -1   7   24.73    3.10   2
   0   1  -7   27.77    2.51   1
  -1   1  -7   71.35    4.72   1
   1  -1   7   72.31    6.24   2
   2  -1   7    6.36    1.14   2
  -2   1  -7    3.78    1.08   3
   3  -1   7   55.16    5.40   2
  -3   1  -7   50.24    5.91   3
   4  -1   7   98.90    8.73   2
  -4   1  -7  109.56   10.27   3
   5  -1   7   53.60    5.73   2
  -5   1  -7   52.99    6.93   3
  -6   1  -7    4.16    1.58   3
   6  -1   7    3.13    0.82   1
   6  -1   7    3.26    1.30   2
  -7   1  -7    2.58    1.55   3
   7  -1   7    1.49    1.42   2
  -8   1  -7    1.14    1.78   3
   8  -1   7    1.35    1.66   2
  -9   1  -7    5.88    2.04   3
   9  -1   7    5.83    1.63   2
  10  -1   7    3.59    1.84   2
 -10   1  -7    4.01    2.32   3
  11  -1   7    0.98    2.13   2
 -11   1  -7    4.02    2.68   3
 -12   1  -7   -1.77    2.99   3
  12  -1   7    7.42    2.31   2
 -11   0   7    6.61    3.09   2
  11   0  -7    2.40    3.00   1
 -10   0   7    7.14    2.62   2
  10   0  -7    3.31    2.47   1
   9   0  -7    4.40    2.15   1
  -9   0   7    6.89    2.35   2
   8   0  -7    3.63    1.92   1
  -8   0   7    4.69    2.23   2
  -7   0   7   19.30    3.24   2
   7   0  -7   26.05    3.06   1
   6   0  -7    5.51    1.52   1
  -6   0   7    5.50    1.76   2
  -5   0   7    1.64    1.49   3
  -5   0   7    3.62    1.70   2
   5   0  -7    4.29    1.38   1
  -4   0   7   11.63    2.20   2
  -4   0   7   10.78    1.48   3
   4   0  -7    7.81    1.39   1
   3   0  -7  134.40   10.82   1
  -3   0   7  157.92   10.09   3
  -3   0   7  135.69   11.65   2
  -2   0   7   31.41    2.99   3
   2   0  -7   25.63    3.13   1
  -2   0   7   35.18    4.37   2
  -1   0   7  795.28   41.41   2
   1   0  -7  814.19   40.77   1
   0   0  -7    0.94    0.70   1
   0   0   7    2.28    0.84   2
   1   0   7  693.85   36.25   3
  -1   0  -7  680.44   33.71   1
   1   0   7  726.69   35.47   2
   2   0   7    1.97    0.79   2
  -3   0  -7   61.71    6.48   3
   3   0   7   65.49    5.65   2
   4   0   7    3.74    1.05   2
  -4   0  -7    0.87    1.07   3
   5   0   7  101.88    8.59   2
  -5   0  -7  109.11   10.75   3
   6   0   7   11.21    1.05   1
   6   0   7   12.19    2.12   2
  -6   0  -7   13.18    1.89   3
   7   0   7   13.65    2.38   2
  -7   0  -7   16.81    2.77   3
   7   0   7   16.06    1.39   1
   8   0   7   29.66    3.91   2
  -8   0  -7   24.46    3.85   3
   9   0   7    4.32    1.65   2
  10   0   7   24.47    3.35   2
 -10   0  -7   24.24    3.65   3
 -11   0  -7    4.27    2.54   3
  11   0   7    5.36    2.20   2
 -12   0  -7   32.25    4.18   3
  12   0   7   30.28    3.47   2
  13   0   7   -0.90    2.66   2
 -13   0  -7   -2.87    3.66   3
 -10   1   7    7.46    2.82   2
  10  -1  -7   -2.73    2.39   1
  -9   1   7    5.83    2.45   2
   9  -1  -7    5.34    2.16   1
   8  -1  -7    2.05    1.95   1
  -8   1   7    3.43    2.20   2
   7  -1  -7    3.08    1.83   1
  -7   1   7   -0.95    2.13   3
  -7   1   7    2.02    2.11   2
   6  -1  -7   60.24    6.45   1
  -6   1   7   53.15    7.02   2
   5  -1  -7   84.44    8.06   1
  -5   1   7   67.55    7.91   2
  -4   1   7   31.81    4.69   2
   4  -1  -7   34.36    4.18   1
   3  -1  -7   15.71    2.05   1
  -3   1   7   16.17    2.68   2
  -2   1   7   83.26    7.75   2
   2  -1  -7   84.12    7.36   1
  -2   1   7   77.96    6.68   3
  -1   1   7   15.76    2.39   2
  -1   1   7   15.89    1.97   3
   1  -1  -7   17.02    2.17   1
   0   1   7   35.56    3.74   2
   0  -1  -7   30.01    3.11   1
   0   1   7   36.96    3.50   3
   1   1   7   67.55    5.85   3
   1   1   7   67.42    5.39   2
  -1  -1  -7   72.50    5.13   1
   2   1   7    7.18    0.98   3
  -2  -1  -7    4.82    0.68   1
   2   1   7    6.00    0.91   2
   3   1   7    3.59    0.76   2
   3   1   7    4.19    0.93   3
  -4  -1  -7   71.54    7.59   3
   4   1   7   70.50    6.17   2
   5   1   7  158.04   11.63   2
  -5  -1  -7  175.37    9.86   1
  -5  -1  -7  212.32   15.41   3
   6   1   7   40.93    4.45   2
   6   1   7   37.51    2.86   1
  -6  -1  -7   36.79    4.52   3
   7   1   7   11.31    1.31   1
   7   1   7   10.85    2.03   2
  -7  -1  -7   14.64    2.39   3
   8   1   7   32.13    3.99   2
  -8  -1  -7   34.65    5.06   3
   8   1   7   31.03    2.75   1
   9   1   7    4.11    1.68   2
  -9  -1  -7    4.56    1.91   3
  10   1   7   18.99    3.19   2
 -10  -1  -7   22.23    3.32   3
 -11  -1  -7    5.20    2.39   3
  11   1   7    7.93    1.93   2
 -12  -1  -7    2.53    2.91   3
  12   1   7    7.47    2.33   2
  13   1   7    5.10    2.67   2
 -13  -1  -7    5.19    3.39   3
  10  -2  -7    7.40    2.71   1
 -10   2   7    6.00    2.98   2
  -9   2   7    0.09    2.56   2
   9  -2  -7   -1.64    2.18   1
  -8   2   7    2.88    2.25   2
   8  -2  -7   -0.42    1.93   1
  -7   2   7    0.54    2.28   3
  -7   2   7    5.12    2.19   2
   7  -2  -7    2.52    1.62   1
   6  -2  -7   12.97    2.04   1
  -6   2   7    9.85    2.27   3
  -6   2   7   16.63    3.00   2
  -5   2   7  237.01   16.75   3
  -5   2   7  207.92   17.53   2
   5  -2  -7  215.77   16.70   1
   4  -2  -7    3.71    1.12   1
  -4   2   7    4.73    1.30   3
  -4   2   7    4.42    1.50   2
  -3   2   7   16.44    2.58   2
  -3   2   7   14.59    2.18   3
   3  -2  -7   14.33    1.99   1
  -2   2   7  222.73   14.79   3
  -2   2   7  227.73   15.79   2
   2  -2  -7  232.39   15.37   1
  -1   2   7   18.03    2.14   3
   1  -2  -7   15.89    2.25   1
  -1   2   7   18.37    2.64   2
   0  -2  -7   34.10    3.49   1
   0   2   7   33.83    3.54   2
   0   2   7   37.98    3.79   3
  -1  -2  -7  117.24    7.84   1
   1   2   7  115.68    7.87   2
   1   2   7  108.55    8.30   3
  -2  -2  -7   32.08    2.89   1
   2   2   7   30.32    3.28   3
   2   2   7   30.13    2.91   2
   3   2   7    7.03    1.05   3
   3   2   7    6.17    0.80   2
  -4  -2  -7    7.18    0.98   1
   4   2   7   10.91    1.37   3
   4   2   7    9.98    1.47   2
   5   2   7    2.99    0.84   2
  -5  -2  -7    2.60    1.10   3
   6   2   7   26.72    2.95   2
  -6  -2  -7   23.89    3.30   3
  -7  -2  -7   -0.95    1.15   1
   7   2   7    3.06    1.17   2
  -7  -2  -7    0.63    1.41   3
  -8  -2  -7   82.49    9.28   3
   8   2   7   87.41    6.30   1
   8   2   7   62.79    6.59   2
   9   2   7   27.71    3.40   2
   9   2   7   25.45    2.39   1
  -9  -2  -7   29.04    4.52   3
 -10  -2  -7   22.95    3.28   3
  10   2   7   23.99    2.70   2
  11   2   7   10.44    2.02   2
 -11  -2  -7   11.17    2.45   3
 -12  -2  -7    0.74    2.70   3
  12   2   7    4.84    2.15   2
  13   2   7   26.90    2.81   2
 -13  -2  -7   23.18    3.40   3
 -10   3   7    1.15    3.47   2
  10  -3  -7   13.72    4.42   1
  -9   3   7   24.82    3.84   2
   9  -3  -7   22.35    2.75   1
  -8   3   7    5.16    3.05   3
  -8   3   7   11.09    2.49   2
   8  -3  -7   10.64    2.22   1
   7  -3  -7    3.98    1.75   1
  -7   3   7    5.44    2.56   3
  -7   3   7    4.91    2.06   2
  -6   3   7   18.93    3.14   3
   6  -3  -7   19.35    3.10   1
  -6   3   7   20.48    3.40   2
  -5   3   7   13.44    2.41   3
   5  -3  -7   14.63    2.12   1
  -5   3   7   16.19    2.98   2
  -4   3   7    8.77    2.00   2
  -4   3   7    8.78    1.62   3
   4  -3  -7    8.39    1.25   1
  -3   3   7    6.47    1.40   3
  -3   3   7    7.07    1.73   2
   3  -3  -7    7.05    1.04   1
  -2   3   7    0.28    1.18   2
  -2   3   7    2.59    1.02   3
   2  -3  -7    0.99    0.91   1
   1  -3  -7    4.10    0.84   1
  -1   3   7    4.51    1.21   2
  -1   3   7    4.77    0.99   3
   0   3   7   65.62    5.85   3
   0  -3  -7   75.96    6.16   1
   0   3   7   66.83    5.75   2
   1   3   7   76.78    5.94   2
  -1  -3  -7   82.56    6.53   1
   1   3   7   87.74    7.10   3
  -2  -3  -7   47.85    4.09   1
   2   3   7   47.21    4.75   3
   2   3   7   45.93    3.76   2
   3   3   7  661.78   37.18   3
  -3  -3  -7  745.02   35.29   1
   3   3   7  701.49   34.03   2
   4   3   7   25.84    2.50   2
   4   3   7   32.27    4.01   3
  -4  -3  -7   24.71    2.60   1
   5   3   7    5.61    1.33   3
  -5  -3  -7    3.37    1.00   1
   5   3   7    3.68    0.95   2
   6   3   7   31.49    3.40   2
  -6  -3  -7   30.33    3.07   1
   7   3   7    7.96    1.49   2
  -7  -3  -7    7.26    1.42   3
   8   3   7    4.30    1.34   2
  -8  -3  -7    2.36    1.55   3
   9   3   7   31.94    3.61   2
  -9  -3  -7   41.81    5.78   3
  10   3   7   20.42    2.22   2
 -10  -3  -7   14.86    2.58   3
 -11  -3  -7    8.11    2.34   3
  11   3   7    4.94    1.94   2
 -12  -3  -7   14.73    2.84   3
  12   3   7   15.90    2.41   2
  13   3   7    2.05    2.38   2
 -13  -3  -7   -0.50    3.00   3
 -14  -3  -7    0.59    3.70   3
   9  -4  -7    4.91    2.32   1
  -9   4   7    2.35    3.13   2
  -8   4   7    0.30    3.03   3
   8  -4  -7   -2.08    2.03   1
  -8   4   7    4.98    2.52   2
  -7   4   7    8.06    2.69   3
  -7   4   7    5.95    2.27   2
   7  -4  -7   10.81    1.96   1
   6  -4  -7    7.82    1.88   1
  -6   4   7    9.43    2.39   3
  -5   4   7   55.75    6.69   3
  -5   4   7   56.44    6.63   2
   5  -4  -7   60.70    6.97   1
  -4   4   7   64.65    7.23   2
  -4   4   7   68.81    7.39   3
   4  -4  -7   77.62    7.82   1
  -3   4   7  155.27   13.50   3
  -3   4   7  202.82   14.96   2
   3  -4  -7  198.83   14.50   1
  -2   4   7   51.62    5.55   3
  -2   4   7   49.59    5.45   2
   2  -4  -7   48.74    5.20   1
  -1   4   7   33.89    3.86   2
   1  -4  -7   32.82    3.70   1
  -1   4   7   34.73    4.14   3
   0  -4  -7   20.27    2.59   1
   0   4   7   19.97    2.52   3
   0   4   7   20.53    2.50   2
   1   4   7   78.49    5.93   2
   1   4   7   87.93    7.33   3
  -1  -4  -7   82.50    6.79   1
  -2  -4  -7   19.63    2.31   1
   2   4   7   20.46    1.84   2
   2   4   7   17.50    2.19   3
   3   4   7   14.16    2.11   3
  -3  -4  -7   16.33    2.01   1
   3   4   7   13.72    1.27   2
  -4  -4  -7   -0.17    0.84   1
   4   4   7    3.29    1.27   3
   4   4   7    1.70    0.61   2
   5   4   7   45.26    5.31   3
  -5  -4  -7   39.08    3.94   1
   5   4   7   38.31    3.34   2
  -6  -4  -7   40.22    3.86   1
   6   4   7   36.50    3.32   2
   6   4   7   37.64    4.68   3
  -7  -4  -7   38.62    3.86   1
   7   4   7   37.34    4.81   3
   7   4   7   39.27    3.91   2
  -8  -4  -7    4.30    1.60   1
   8   4   7    7.44    1.42   2
  -9  -4  -7    6.85    1.77   3
   9   4   7    6.11    1.51   2
  -9  -4  -7    4.24    1.82   1
 -10  -4  -7   -1.36    2.01   1
 -10  -4  -7    2.65    1.89   3
  10   4   7    4.57    1.78   2
 -11  -4  -7   37.43    4.15   3
  11   4   7   36.20    3.73   2
 -12  -4  -7   13.79    2.89   3
  12   4   7   19.41    2.72   2
 -13  -4  -7   10.81    3.18   3
  13   4   7    7.94    2.48   2
  14   4   7    0.76    2.73   2
 -14  -4  -7   -2.73    3.56   3
   9  -5  -7   -0.40    2.56   1
  -9   5   7   -1.60    4.22   3
  -9   5   7    1.79    3.22   2
  -8   5   7    9.65    3.45   3
   8  -5  -7   12.64    2.41   1
  -8   5   7   12.97    2.86   2
   7  -5  -7    2.83    1.95   1
  -7   5   7    4.69    2.80   3
  -7   5   7    3.44    2.39   2
  -6   5   7    3.02    2.39   3
   6  -5  -7    4.22    1.69   1
  -6   5   7    6.24    2.18   2
  -5   5   7    7.17    1.98   3
   5  -5  -7    4.21    1.57   1
  -5   5   7    4.37    1.96   2
  -4   5   7    4.46    1.81   2
  -4   5   7    6.43    1.82   3
   4  -5  -7    2.59    1.41   1
  -3   5   7   47.42    5.72   3
   3  -5  -7   43.94    5.31   1
  -3   5   7   50.51    5.52   2
  -2   5   7    1.96    1.43   2
  -2   5   7    3.91    1.30   3
   2  -5  -7    3.20    1.11   1
  -1   5   7   18.83    2.71   3
   1  -5  -7   17.82    2.64   1
  -1   5   7   18.82    2.62   2
   0   5   7   97.52    7.54   2
   0   5   7   90.89    8.10   3
   0  -5  -7   93.88    8.00   1
   1   5   7   18.81    2.29   3
   1   5   7   17.44    1.96   2
  -1  -5  -7   18.85    2.39   1
   2   5   7    2.69    0.83   2
  -2  -5  -7    3.12    0.79   1
   2   5   7    2.22    1.01   3
  -3  -5  -7   64.77    5.80   1
   3   5   7   55.20    5.97   3
   4   5   7    2.94    1.24   3
  -4  -5  -7    1.39    0.92   1
   4   5   7    1.95    0.57   2
  -5  -5  -7    9.38    1.35   1
   5   5   7    8.76    0.88   2
   5   5   7    7.41    1.82   3
   6   5   7   33.80    2.94   2
  -6  -5  -7   37.66    4.02   1
   6   5   7   33.22    4.38   3
   7   5   7    1.14    1.37   3
  -7  -5  -7    3.59    1.43   1
   7   5   7    3.19    1.07   2
   8   5   7    7.83    1.41   2
   8   5   7    7.73    1.89   3
  -9  -5  -7    6.92    2.02   1
   9   5   7   10.87    1.82   2
   9   5   7   10.64    2.11   3
  10   5   7   65.01    6.95   3
  10   5   7   71.94    6.16   2
 -10  -5  -7   65.16    6.40   1
  11   5   7   17.45    2.52   2
  12   5   7   12.47    2.37   2
  13   5   7   17.28    2.70   2
  -8   6   7    5.63    3.11   2
  -8   6   7    0.40    3.60   3
   8  -6  -7    4.72    2.47   1
   7  -6  -7   62.73    6.08   1
  -7   6   7   51.98    5.64   2
  -7   6   7   64.73    7.51   3
  -6   6   7    5.52    2.44   2
  -6   6   7    0.92    2.59   3
   6  -6  -7    7.37    2.13   1
  -5   6   7   13.40    2.75   3
   5  -6  -7   15.51    2.40   1
  -5   6   7   15.40    2.43   2
   4  -6  -7    9.48    1.80   1
  -4   6   7    9.04    2.11   2
  -3   6   7    9.69    1.84   2
   3  -6  -7    6.12    1.36   1
  -3   6   7    5.06    1.66   3
  -2   6   7   47.38    5.65   3
   2  -6  -7   35.29    4.57   1
  -2   6   7   40.01    4.55   2
   1  -6  -7   12.73    1.86   1
  -1   6   7   11.89    1.81   3
  -1   6   7   17.76    2.26   2
   0   6   7   26.41    3.03   2
   0  -6  -7   30.65    3.72   1
   0   6   7   23.22    3.14   3
   1   6   7   12.60    1.52   3
   1   6   7   10.75    1.34   2
  -1  -6  -7   13.53    1.83   1
   2   6   7   22.31    3.23   3
  -2  -6  -7   24.20    2.99   1
   2   6   7   20.54    1.74   2
  -3  -6  -7  100.43    8.54   1
   3   6   7  115.09    9.61   3
   4   6   7  328.35   20.63   3
  -4  -6  -7  308.39   19.86   1
   5   6   7   38.15    4.85   3
  -5  -6  -7   35.19    4.13   1
   6   6   7    3.16    1.32   3
  -6  -6  -7    5.47    1.30   1
   6   6   7    2.35    0.80   2
   7   6   7    5.72    1.06   2
   7   6   7   10.35    1.89   3
  -7  -6  -7    7.84    1.66   1
  -8  -6  -7   16.39    2.35   1
   8   6   7   16.22    2.74   3
   8   6   7   16.26    1.98   2
  -9  -6  -7    5.49    1.79   1
   9   6   7    4.90    1.44   2
   9   6   7    4.34    1.95   3
  10   6   7    9.02    1.70   2
 -10  -6  -7    5.59    2.20   1
  10   6   7    9.29    2.18   3
  11   6   7   30.25    3.03   2
 -11  -6  -7   25.56    3.46   1
  13   6   7   15.10    2.87   3
   7  -7  -7    0.49    2.08   1
  -7   7   7    2.58    3.13   3
  -7   7   7   -0.95    2.84   2
  -6   7   7    7.28    2.53   2
   6  -7  -7    3.78    1.80   1
  -6   7   7    2.61    2.72   3
  -5   7   7   28.60    3.87   3
   5  -7  -7   22.98    3.09   1
  -5   7   7   34.39    4.14   2
  -4   7   7    9.19    2.17   2
  -4   7   7    6.90    2.16   3
  -3   7   7   64.11    6.44   2
  -3   7   7   80.49    8.59   3
   3  -7  -7   73.05    7.84   1
  -2   7   7    5.30    1.83   2
  -2   7   7    3.73    1.43   3
  -1   7   7  119.68   10.58   3
  -1   7   7  112.43    9.13   2
   1  -7  -7  118.68   10.43   1
   0  -7  -7   13.07    1.81   1
   0   7   7   15.10    2.10   3
   0   7   7   14.06    1.94   2
  -1  -7  -7  101.49    8.87   1
   1   7   7   99.46    6.84   2
   1   7   7  102.90    9.27   3
   2   7   7   12.92    2.12   3
  -2  -7  -7   14.61    2.18   1
   3   7   7    5.59    1.52   3
  -3  -7  -7    3.88    0.96   1
   4   7   7    7.63    1.70   3
  -4  -7  -7    7.89    1.29   1
  -5  -7  -7    3.38    1.37   1
   5   7   7    2.89    1.26   3
  -6  -7  -7    4.53    1.31   1
   6   7   7    4.78    1.53   3
   7   7   7    6.04    1.55   3
  -7  -7  -7    4.64    1.68   1
   8   7   7    2.95    1.46   3
  -8  -7  -7    6.68    1.71   1
  -9  -7  -7    3.45    1.87   1
   9   7   7    6.26    1.89   3
  10   7   7    4.91    2.01   3
 -10  -7  -7    4.47    2.12   1
  11   7   7    4.99    2.27   3
 -11  -7  -7    0.54    2.41   1
 -12  -7  -7   33.35    4.39   1
  13   7   7    3.52    2.80   3
  -7   8   7   -3.75    3.64   3
   7  -8  -7    1.42    2.17   1
  -7   8   7    1.16    3.42   2
  -6   8   7   33.26    4.75   3
  -6   8   7   31.76    4.16   2
   6  -8  -7   25.94    3.25   1
  -5   8   7   11.56    2.55   2
   5  -8  -7   12.68    2.00   1
  -5   8   7   16.52    2.80   3
  -4   8   7    5.73    2.14   3
  -4   8   7    7.16    2.27   2
  -3   8   7    5.64    1.89   3
  -3   8   7    1.50    1.87   2
   3  -8  -7    4.55    1.47   1
  -2   8   7   15.80    2.64   2
   2  -8  -7   15.44    2.32   1
  -2   8   7   18.26    2.60   3
  -1   8   7   51.18    5.98   3
   1  -8  -7   51.53    5.78   1
  -1   8   7   51.94    4.96   2
   0  -8  -7   10.07    1.75   1
   0   8   7   12.53    1.67   2
   0   8   7    7.32    1.43   3
  -1  -8  -7   25.64    3.37   1
   1   8   7   26.61    3.84   3
   2   8   7    4.28    1.55   3
  -2  -8  -7    6.44    1.25   1
  -3  -8  -7   12.17    1.97   1
   3   8   7   15.26    2.43   3
   4   8   7   25.46    3.76   3
  -4  -8  -7   26.62    3.55   1
  -5  -8  -7  163.75   13.36   1
   5   8   7  161.98   12.89   3
   6   8   7   22.07    3.23   3
  -6  -8  -7   14.45    2.64   1
   7   8   7   11.73    1.93   3
  -7  -8  -7    9.25    1.96   1
  -8  -8  -7    5.82    1.90   1
   8   8   7    2.31    1.60   3
   9   8   7   14.69    2.34   3
  -9  -8  -7   19.62    2.87   1
  10   8   7    4.40    1.86   3
 -10  -8  -7    7.31    2.15   1
  11   8   7    4.61    2.10   3
 -11  -8  -7   -0.62    2.39   1
 -12  -8  -7   -1.95    2.83   1
  12   8   7    8.51    2.42   3
 -13  -8  -7    1.61    3.36   1
   6  -9  -7    4.98    2.45   1
  -6   9   7   -0.63    3.01   3
  -5   9   7   17.85    3.02   3
   5  -9  -7   17.15    2.71   1
   4  -9  -7   12.09    2.12   1
  -4   9   7    7.10    2.28   3
  -3   9   7    2.51    1.90   3
   3  -9  -7    1.91    1.59   1
   2  -9  -7    2.67    1.53   1
  -2   9   7    3.18    1.65   3
  -1   9   7   21.23    2.61   3
   1  -9  -7   24.25    3.14   1
   0  -9  -7   69.74    7.41   1
   0   9   7   71.71    7.85   3
  -1  -9  -7    2.11    1.14   1
   1   9   7    1.10    1.28   3
  -2  -9  -7   34.99    4.48   1
   2   9   7   35.22    4.70   3
  -3  -9  -7    7.62    1.56   1
   3   9   7    8.02    1.77   3
   4   9   7    5.90    1.50   3
  -4  -9  -7    5.12    1.34   1
  -5  -9  -7  132.20   11.79   1
   5   9   7  130.02   11.28   3
   6   9   7   93.46    8.69   3
  -6  -9  -7   87.55    9.02   1
   7   9   7   26.49    3.17   3
  -7  -9  -7   21.11    3.17   1
   8   9   7    6.44    1.67   3
   9   9   7   43.24    4.30   3
  -9  -9  -7   35.82    4.55   1
  10   9   7    8.96    1.94   3
 -10  -9  -7   10.99    2.37   1
  11   9   7   21.06    2.60   3
 -11  -9  -7   16.78    2.82   1
 -12  -9  -7    6.88    2.90   1
  12   9   7   11.48    2.34   3
 -13  -9  -7    1.02    3.47   1
  -5  10   7    0.98    2.84   3
   5 -10  -7    2.69    2.40   1
   4 -10  -7    3.34    2.01   1
  -4  10   7    0.27    2.50   3
   3 -10  -7    3.83    1.91   1
  -3  10   7    2.86    2.17   3
  -2  10   7   24.75    3.49   3
   2 -10  -7   25.51    3.31   1
  -1  10   7   16.19    2.76   3
   1 -10  -7   18.77    2.81   1
   0  10   7    8.05    1.90   3
   0 -10  -7    9.23    1.81   1
  -1 -10  -7   44.64    5.61   1
   1  10   7   47.74    5.84   3
  -2 -10  -7    2.00    1.34   1
   2  10   7    3.04    1.55   3
  -3 -10  -7   63.43    7.06   1
   3  10   7   66.80    7.19   3
  -4 -10  -7   55.25    6.48   1
   4  10   7   61.68    6.48   3
  -5 -10  -7   15.96    2.55   1
   5  10   7   17.00    2.54   3
   6  10   7    6.45    1.65   3
  -7 -10  -7    7.97    2.11   1
   7  10   7    8.57    1.97   3
   8  10   7    7.01    1.88   3
  -8 -10  -7    9.14    2.32   1
   9  10   7    5.38    1.87   3
  -9 -10  -7    5.85    2.39   1
 -10 -10  -7    5.80    2.57   1
  10  10   7    9.68    1.92   3
 -11 -10  -7   -0.93    2.71   1
  11  10   7    7.17    2.14   3
 -12 -10  -7   14.15    3.14   1
 -13 -10  -7   -5.44    3.59   1
 -14 -10  -7   -3.33    4.30   1
  -4  11   7    8.54    3.04   3
   4 -11  -7    7.26    2.33   1
  -3  11   7   25.86    4.18   3
   3 -11  -7   27.36    3.54   1
   2 -11  -7    8.99    1.98   1
  -2  11   7   11.33    2.12   3
   1 -11  -7   18.27    2.72   1
  -1  11   7   16.89    2.62   3
   0 -11  -7    1.70    1.44   1
   0  11   7    2.80    1.65   3
   1  11   7    9.02    1.89   3
  -1 -11  -7    4.60    1.53   1
   2  11   7    3.86    1.58   3
  -2 -11  -7    2.63    1.35   1
   3  11   7    4.20    1.67   3
  -3 -11  -7    2.50    1.37   1
  -4 -11  -7    2.09    1.56   1
   4  11   7    2.80    1.64   3
  -5 -11  -7    7.22    1.90   1
   5  11   7    8.50    1.71   3
  -6 -11  -7    4.60    1.84   1
   6  11   7    1.60    1.54   3
  -7 -11  -7   64.87    7.29   1
   7  11   7   60.75    6.30   3
   8  11   7   15.66    2.34   3
  -8 -11  -7   14.21    2.56   1
  -9 -11  -7    6.13    2.58   1
   9  11   7    4.30    2.02   3
 -10 -11  -7   10.70    2.84   1
  10  11   7   13.55    2.32   3
 -11 -11  -7    3.56    2.95   1
 -12 -11  -7    2.55    3.10   1
 -13 -11  -7   -5.15    3.52   1
   3 -12  -7    2.63    2.15   1
  -3  12   7    1.97    2.74   3
   2 -12  -7    3.00    1.91   1
  -2  12   7    7.97    2.35   3
  -1  12   7    2.61    2.09   3
   1 -12  -7    2.74    1.68   1
   0  12   7    2.05    1.94   3
   0 -12  -7    2.88    1.59   1
   1  12   7   15.89    2.48   3
  -1 -12  -7   12.14    1.84   1
  -2 -12  -7    4.27    1.51   1
   2  12   7    4.82    1.70   3
   3  12   7    1.13    1.59   3
  -3 -12  -7    3.33    1.68   1
  -4 -12  -7    2.51    1.79   1
   4  12   7    3.17    1.66   3
   5  12   7   36.37    4.62   3
  -5 -12  -7   38.24    4.92   1
  -6 -12  -7    6.31    2.04   1
   6  12   7    5.17    1.79   3
  -7 -12  -7   57.06    6.63   1
   7  12   7   55.89    5.79   3
   8  12   7   14.94    2.19   3
  -8 -12  -7   15.51    2.97   1
   9  12   7   26.33    2.87   3
  10  12   7    5.08    2.54   3
 -10 -12  -7    6.83    2.81   1
 -11 -12  -7   26.81    3.85   1
 -12 -12  -7   -0.78    3.45   1
 -13 -12  -7   -5.14    3.67   1
   2 -13  -7   12.84    2.33   1
  -2  13   7   10.74    2.82   3
  -1  13   7    3.32    2.45   3
   1 -13  -7    4.38    2.05   1
   0 -13  -7   28.71    3.89   1
   0  13   7   27.18    3.40   3
   1  13   7    1.29    2.05   3
  -1 -13  -7    1.59    1.71   1
  -2 -13  -7    4.52    1.76   1
   2  13   7    1.97    1.93   3
   3  13   7   18.38    2.45   3
  -3 -13  -7   15.55    2.31   1
  -4 -13  -7    6.49    1.99   1
   4  13   7    9.31    1.96   3
   5  13   7   20.52    2.59   3
  -5 -13  -7   17.15    2.87   1
  -6 -13  -7   14.32    2.51   1
   6  13   7   12.03    2.34   3
   7  13   7    5.51    2.10   3
   8  13   7    4.83    2.16   3
  -8 -13  -7    1.58    2.65   1
   9  13   7    8.41    2.19   3
  -9 -13  -7    6.94    2.91   1
 -10 -13  -7   12.32    3.17   1
 -11 -13  -7    3.86    3.53   1
 -12 -13  -7   -0.33    3.81   1
   1 -14  -7   12.15    4.64   1
  -1  14   7    0.71    2.75   3
   0 -14  -7    3.04    2.07   1
   0  14   7    0.03    2.56   3
   1  14   7    8.99    2.34   3
  -1 -14  -7    9.11    2.10   1
   2  14   7   11.45    2.25   3
  -2 -14  -7   14.91    2.19   1
   3  14   7    5.44    2.35   3
  -3 -14  -7   10.40    2.22   1
  -4 -14  -7    5.01    2.22   1
   4  14   7    5.38    2.25   3
   5  14   7    3.20    2.00   3
  -5 -14  -7    0.62    2.55   1
  -6 -14  -7    3.03    2.45   1
   6  14   7    1.53    2.19   3
   7  14   7    6.76    2.33   3
  -7 -14  -7    3.65    2.55   1
  -8 -14  -7    8.35    2.94   1
   8  14   7    8.79    2.37   3
  -9 -14  -7    6.48    3.44   1
 -10 -14  -7    4.34    3.40   1
 -11 -14  -7    6.52    3.65   1
 -12 -14  -7    0.52    4.17   1
  -1 -15  -7   11.45    2.44   1
   1  15   7   10.98    2.69   3
  -2 -15  -7    2.18    2.52   1
   2  15   7    3.92    2.46   3
  -3 -15  -7    2.08    2.49   1
   3  15   7    7.64    2.44   3
  -4 -15  -7    4.66    2.62   1
   4  15   7    4.81    2.57   3
   5  15   7    6.38    2.67   3
  -5 -15  -7    6.87    3.06   1
  -6 -15  -7    8.10    2.74   1
   6  15   7    8.65    2.46   3
  -7 -15  -7   31.09    3.38   1
   7  15   7   24.98    3.22   3
  -8 -15  -7    5.21    3.42   1
   8  15   7    7.50    2.73   3
  -9 -15  -7    1.77    3.59   1
 -10 -15  -7    2.81    3.96   1
 -11 -15  -7   -0.42    4.19   1
  -3 -16  -7    6.85    2.86   1
   3  16   7    2.79    2.93   3
  -4 -16  -7   -2.26    3.17   1
   4  16   7    4.67    2.90   3
  -5 -16  -7   13.90    3.38   1
   5  16   7   10.58    2.84   3
   6  16   7   -1.26    2.89   3
  -6 -16  -7    7.77    3.24   1
  -7 -16  -7    2.62    3.38   1
   7  16   7    4.62    2.89   3
  -8 -16  -7    4.99    3.65   1
  -9 -16  -7   -3.79    4.23   1
  -6 -14   8    2.23    4.04   1
  -5 -14   8   -1.68    3.21   2
  -4 -14   8   -0.01    2.81   2
  -3 -14   8   -3.61    2.80   2
  -2 -14   8   -2.38    2.48   2
  -1 -14   8    9.15    2.72   2
   0 -14   8   -4.15    2.93   2
  -8 -13   8    8.74    3.90   1
  -8 -13   8   -1.61    4.13   2
  -7 -13   8    0.19    3.78   1
  -7 -13   8   -2.37    4.06   2
  -6 -13   8    4.84    3.67   1
  -6 -13   8   -1.42    3.35   2
  -5 -13   8   -3.03    2.79   2
  -5 -13   8    0.29    3.46   1
  -4 -13   8   -3.19    2.51   2
  -3 -13   8    1.40    2.43   2
  -1 -13   8   -3.53    2.40   2
   0 -13   8   -2.46    2.45   2
   2 -13   8   -2.61    3.10   2
  -9 -12   8   -0.78    4.61   2
  -9 -12   8    3.24    3.85   1
  -8 -12   8    0.65    3.80   2
  -8 -12   8    3.82    3.61   1
  -7 -12   8    2.78    3.51   2
  -7 -12   8    5.74    3.36   1
  -6 -12   8   -4.70    3.17   2
  -6 -12   8    1.12    3.30   1
  -5 -12   8   15.82    3.21   1
  -5 -12   8    4.59    2.53   2
  -4 -12   8    1.98    3.06   1
  -4 -12   8    1.45    2.23   2
  -3 -12   8    2.46    2.16   2
  -2 -12   8    0.65    1.95   2
  -1 -12   8   20.42    2.88   2
   0 -12   8   18.63    2.94   2
   1 -12   8   -0.30    2.18   2
   2 -12   8   30.10    3.87   2
  -2  12  -8   24.19    3.97   3
   3 -12   8   -2.99    2.86   2
  -3  12  -8    0.98    3.79   3
  -4  12  -8    4.62    4.11   3
   4 -12   8   -0.16    2.99   2
  -9 -11   8    0.11    4.13   2
  -9 -11   8    9.36    3.25   1
  -8 -11   8    3.59    3.53   2
  -8 -11   8    6.58    3.28   1
  -7 -11   8    1.32    3.04   2
  -7 -11   8    0.54    3.13   1
  -6 -11   8   19.26    3.13   1
  -6 -11   8   12.24    3.08   2
  -5 -11   8    4.23    2.82   1
  -5 -11   8    1.31    2.28   2
  -4 -11   8   13.90    2.43   2
  -3 -11   8    9.73    2.70   1
  -3 -11   8    5.73    1.96   2
  -2 -11   8   13.27    2.09   2
  -1 -11   8   19.11    2.52   2
   0 -11   8    0.89    1.87   2
   1 -11   8   27.21    3.46   2
   2 -11   8    9.42    2.38   2
  -2  11  -8    6.89    3.04   3
   3 -11   8   31.94    4.06   2
  -3  11  -8   34.73    4.64   3
  -4  11  -8   29.15    4.03   3
   4 -11   8   20.83    2.92   2
   5 -11   8    3.25    2.89   2
  -5  11  -8    2.42    3.68   3
 -10 -10   8    2.84    4.30   2
  -9 -10   8    4.50    3.13   1
  -9 -10   8    0.73    3.55   2
[truncated: 253,750 more chars]
