# Supplementary material for: Structural effects of meso-halogenation on porphyrins
Source: Beilstein J Org Chem. 2021 May 14;17:1149–70. doi: 10.3762/bjoc.17.88 (PMC8144917; doi:10.3762/bjoc.17.88)
Supplement: File 3 — Crystal structure determination compounds 1, 2a, 4–11, 13, 16a and 24. [file Beilstein_J_Org_Chem-17-1149-s003.zip › Compound+24.CIF]

data_he014
_audit_creation_date               2020-06-27
_audit_creation_method
;
Olex2 1.2
(compiled 2018.05.29 svn.r3508 for OlexSys, GUI svn.r5506)
;
_shelx_SHELXL_version_number       '2018/1'
_audit_contact_author_address      ?
_audit_contact_author_email        ?
_audit_contact_author_name         ''
_audit_contact_author_phone        ?
_publ_contact_author_id_orcid      ?
_publ_section_references
;
Dolomanov, O.V., Bourhis, L.J., Gildea, R.J, Howard, J.A.K. & Puschmann, H.
 (2009), J. Appl. Cryst. 42, 339-341.

Sheldrick, G.M. (2015). Acta Cryst. C71, 3-8.
;
_chemical_name_common              ?
_chemical_name_systematic
;
 5,10,15-Trihexyl-20-(2-trimethylsilyl-
ethynyl)porphyrin
;
_chemical_formula_moiety           'C43 H58 N4 Si'
_chemical_formula_sum              'C43 H58 N4 Si'
_chemical_formula_weight           659.02
_chemical_melting_point            ?
loop_
  _atom_type_symbol
  _atom_type_description
  _atom_type_scat_dispersion_real
  _atom_type_scat_dispersion_imag
  _atom_type_scat_source
 'C' 'C' 0.0181 0.0091 'International Tables Vol C Tables 4.2.6.8 and 6.1.1.4'
 'H' 'H' 0.0000 0.0000 'International Tables Vol C Tables 4.2.6.8 and 6.1.1.4'
 'N' 'N' 0.0311 0.0180 'International Tables Vol C Tables 4.2.6.8 and 6.1.1.4'
 'Si' 'Si' 0.2541 0.3302 'International Tables Vol C Tables 4.2.6.8 and 6.1.1.4'

_shelx_space_group_comment
;
The symmetry employed for this shelxl refinement is uniquely defined
by the following loop, which should always be used as a source of
symmetry information in preference to the above space-group names.
They are only intended as comments.
;
_space_group_crystal_system        'triclinic'
_space_group_IT_number             2
_space_group_name_H-M_alt          'P -1'
_space_group_name_Hall             '-P 1'
loop_
  _space_group_symop_operation_xyz
 'x, y, z'
 '-x, -y, -z'

_cell_length_a                     10.2392(4)
_cell_length_b                     11.2462(5)
_cell_length_c                     17.1716(7)
_cell_angle_alpha                  96.815(2)
_cell_angle_beta                   97.845(2)
_cell_angle_gamma                  90.696(2)
_cell_volume                       1944.19(14)
_cell_formula_units_Z              2
_cell_measurement_reflns_used      8021
_cell_measurement_temperature      100(2)
_cell_measurement_theta_max        57.65
_cell_measurement_theta_min        5.24
_shelx_estimated_absorpt_T_max     0.970
_shelx_estimated_absorpt_T_min     0.706
_exptl_absorpt_coefficient_mu      0.778
_exptl_absorpt_correction_T_max    0.7513
_exptl_absorpt_correction_T_min    0.6179
_exptl_absorpt_correction_type     multi-scan
_exptl_absorpt_process_details    
 'SADABS-2012/1 (Bruker,2012) was used for absorption correction. wR2(int) was 0.0950 before and 0.0448 after correction. The Ratio of minimum to maximum transmission is 0.8224. The \l/2 correction factor is 0.0015.'
_exptl_absorpt_special_details     ?
_exptl_crystal_colour              red
_exptl_crystal_colour_primary      red
_exptl_crystal_density_diffrn      1.126
_exptl_crystal_density_meas        .
_exptl_crystal_density_method      'not measured'
_exptl_crystal_description         plate
_exptl_crystal_F_000               716
_exptl_crystal_size_max            0.48
_exptl_crystal_size_mid            0.06
_exptl_crystal_size_min            0.04
_exptl_special_details
;
 ? 
;
_exptl_transmission_factor_max     ?
_exptl_transmission_factor_min     ?
_diffrn_reflns_av_R_equivalents    0.0325
_diffrn_reflns_av_unetI/netI       0.0403
_diffrn_reflns_Laue_measured_fraction_full  0.990
_diffrn_reflns_Laue_measured_fraction_max  0.990
_diffrn_reflns_limit_h_max         11
_diffrn_reflns_limit_h_min         -10
_diffrn_reflns_limit_k_max         12
_diffrn_reflns_limit_k_min         -12
_diffrn_reflns_limit_l_max         18
_diffrn_reflns_limit_l_min         -18
_diffrn_reflns_number              15036
_diffrn_reflns_point_group_measured_fraction_full  0.990
_diffrn_reflns_point_group_measured_fraction_max  0.990
_diffrn_reflns_theta_full          57.643
_diffrn_reflns_theta_max           57.643
_diffrn_reflns_theta_min           5.239
_diffrn_ambient_temperature        100.15
_diffrn_detector_area_resol_mean   ?
_diffrn_measured_fraction_theta_full  0.990
_diffrn_measured_fraction_theta_max  0.990
_diffrn_measurement_device_type    'Bruker APEX-II CCD'
_diffrn_measurement_method         '\f and \w scans'
_diffrn_radiation_monochromator    graphite
_diffrn_radiation_type             CuK\a
_diffrn_radiation_wavelength       1.54178
_diffrn_source                     ?
_diffrn_special_details            ?
_diffrn_standards_number           0
_reflns_Friedel_coverage           0.000
_reflns_Friedel_fraction_full      .
_reflns_Friedel_fraction_max       .
_reflns_number_gt                  4747
_reflns_number_total               5308
_reflns_special_details
;
 Reflections were merged by SHELXL according to the crystal
 class for the calculation of statistics and refinement.
 
 _reflns_Friedel_fraction is defined as the number of unique
 Friedel pairs measured divided by the number that would be
 possible theoretically, ignoring centric projections and
 systematic absences.
;
_reflns_threshold_expression       'I > 2\s(I)'
_computing_cell_refinement         'Bruker SAINT'
_computing_data_collection         'Bruker APEX2'
_computing_data_reduction          'Bruker SAINT'
_computing_molecular_graphics      'Olex2 (Dolomanov et al., 2009)'
_computing_publication_material    'Olex2 (Dolomanov et al., 2009)'
_computing_structure_refinement    'ShelXL (Sheldrick, 2015)'
_computing_structure_solution      'SHELXS-97 (Sheldrick, 2008)'
_refine_diff_density_max           0.428
_refine_diff_density_min           -0.416
_refine_diff_density_rms           0.043
_refine_ls_extinction_coef         .
_refine_ls_extinction_method       none
_refine_ls_goodness_of_fit_ref     1.037
_refine_ls_hydrogen_treatment      constr
_refine_ls_matrix_type             full
_refine_ls_number_parameters       470
_refine_ls_number_reflns           5308
_refine_ls_number_restraints       33
_refine_ls_R_factor_all            0.0474
_refine_ls_R_factor_gt             0.0428
_refine_ls_restrained_S_all        1.035
_refine_ls_shift/su_max            0.001
_refine_ls_shift/su_mean           0.000
_refine_ls_structure_factor_coef   Fsqd
_refine_ls_weighting_details      
 'w=1/[\s^2^(Fo^2^)+(0.0567P)^2^+0.9742P] where P=(Fo^2^+2Fc^2^)/3'
_refine_ls_weighting_scheme        calc
_refine_ls_wR_factor_gt            0.1113
_refine_ls_wR_factor_ref           0.1154
_refine_special_details           
 'The TMS group was disordered over two positions using restraints SIMU and SADI.'
_olex2_refinement_description
;
1. Fixed Uiso
 At 1.2 times of:
  All C(H) groups, All C(H,H) groups, All N(H) groups
 At 1.5 times of:
  All C(H,H,H) groups
2. Restrained distances
 Si1-C1B \\sim Si1-C205 \\sim Si1-C204 \\sim Si1-C1C \\sim Si1-C203 \\sim
Si1-C1A
 with sigma of 0.02
3. Uiso/Uaniso restraints and constraints
C1B \\sim C205 \\sim C204 \\sim C1C \\sim C1A \\sim C203: within 2A with sigma
of 0.001 and sigma for terminal atoms of 0.002
4. Others
 Sof(C1A)=Sof(H1AA)=Sof(H1AB)=Sof(H1AC)=Sof(C1B)=Sof(H1BA)=Sof(H1BB)=Sof(H1BC)=
 Sof(C1C)=Sof(H1CA)=Sof(H1CB)=Sof(H1CC)=1-FVAR(1)
 Sof(C203)=Sof(H20A)=Sof(H20B)=Sof(H20C)=Sof(C204)=Sof(H20D)=Sof(H20E)=
 Sof(H20F)=Sof(C205)=Sof(H20G)=Sof(H20H)=Sof(H20I)=FVAR(1)
 Fixed Sof: H21(0.5) H22(0.5) H23(0.5) H24(0.5)
5.a Secondary CH2 refined with riding coordinates:
 C51(H51A,H51B), C52(H52A,H52B), C53(H53A,H53B), C54(H54A,H54B), C55(H55A,
 H55B), C101(H10A,H10B), C102(H10C,H10D), C103(H10E,H10F), C104(H10G,H10H),
 C105(H10I,H10J), C151(H15A,H15B), C152(H15C,H15D), C153(H15E,H15F), C154(H15G,
 H15H), C155(H15I,H15J)
5.b Aromatic/amide H refined with riding coordinates:
 N21(H21), N22(H22), N23(H23), N24(H24), C2(H2), C3(H3), C7(H7), C8(H8),
 C12(H12), C13(H13), C17(H17), C18(H18)
5.c Idealised Me refined as rotating group:
 C56(H56A,H56B,H56C), C106(H10K,H10L,H10M), C156(H15K,H15L,H15M), C1A(H1AA,
 H1AB,H1AC), C1B(H1BA,H1BB,H1BC), C1C(H1CA,H1CB,H1CC), C203(H20A,H20B,H20C),
 C204(H20D,H20E,H20F), C205(H20G,H20H,H20I)
;
_atom_sites_solution_hydrogens     geom
_atom_sites_solution_primary       ?
_atom_sites_solution_secondary     ?
loop_
  _atom_site_label
  _atom_site_type_symbol
  _atom_site_fract_x
  _atom_site_fract_y
  _atom_site_fract_z
  _atom_site_U_iso_or_equiv
  _atom_site_adp_type
  _atom_site_occupancy
  _atom_site_site_symmetry_order
  _atom_site_calc_flag
  _atom_site_refinement_flags_posn
  _atom_site_refinement_flags_adp
  _atom_site_refinement_flags_occupancy
  _atom_site_disorder_assembly
  _atom_site_disorder_group
 N21 N 0.15397(13) 0.59504(12) 1.05217(8) 0.0195(3) Uani 1 1 d . . . . .
 H21 H 0.102821 0.643074 1.025595 0.023 Uiso 0.5 1 calc R . P A 1
 N22 N 0.05580(13) 0.60595(12) 0.88751(8) 0.0189(3) Uani 1 1 d . . . . .
 H22 H 0.044454 0.647884 0.932598 0.023 Uiso 0.5 1 calc R . P B 2
 N23 N -0.09847(13) 0.81554(12) 0.93113(8) 0.0189(3) Uani 1 1 d . . . . .
 H23 H -0.047301 0.767549 0.957723 0.023 Uiso 0.5 1 calc R . P C 1
 N24 N 0.00611(13) 0.80963(12) 1.09566(8) 0.0196(3) Uani 1 1 d . . . . .
 H24 H 0.017561 0.767796 1.050565 0.024 Uiso 0.5 1 calc R . P D 2
 C1 C 0.18761(15) 0.60651(15) 1.13254(10) 0.0196(4) Uani 1 1 d . . . . .
 C2 C 0.27405(16) 0.51200(15) 1.15184(10) 0.0221(4) Uani 1 1 d . . . . .
 H2 H 0.313725 0.499490 1.203432 0.026 Uiso 1 1 calc R . . . .
 C3 C 0.28908(16) 0.44393(15) 1.08372(10) 0.0220(4) Uani 1 1 d . . . . .
 H3 H 0.340324 0.374274 1.078794 0.026 Uiso 1 1 calc R . . . .
 C4 C 0.21363(15) 0.49566(14) 1.01984(10) 0.0197(4) Uani 1 1 d . . . . .
 C5 C 0.20580(16) 0.45368(14) 0.93936(10) 0.0204(4) Uani 1 1 d . . . . .
 C6 C 0.13454(15) 0.50952(14) 0.87832(10) 0.0200(4) Uani 1 1 d . . . . .
 C7 C 0.13064(17) 0.46965(15) 0.79490(10) 0.0248(4) Uani 1 1 d . . . . .
 H7 H 0.178474 0.405789 0.772151 0.030 Uiso 1 1 calc R . . . .
 C8 C 0.04642(17) 0.54005(15) 0.75545(11) 0.0252(4) Uani 1 1 d . . . . .
 H8 H 0.023334 0.534551 0.699616 0.030 Uiso 1 1 calc R . . . .
 C9 C -0.00234(16) 0.62530(15) 0.81340(10) 0.0207(4) Uani 1 1 d . . . . .
 C10 C -0.09650(16) 0.71112(15) 0.79572(10) 0.0214(4) Uani 1 1 d . . . . .
 C11 C -0.13718(16) 0.80030(15) 0.85076(10) 0.0200(4) Uani 1 1 d . . . . .
 C12 C -0.22205(16) 0.89611(15) 0.83207(10) 0.0230(4) Uani 1 1 d . . . . .
 H12 H -0.265164 0.907201 0.780951 0.028 Uiso 1 1 calc R . . . .
 C13 C -0.23000(16) 0.96823(16) 0.90025(10) 0.0237(4) Uani 1 1 d . . . . .
 H13 H -0.278432 1.039605 0.905262 0.028 Uiso 1 1 calc R . . . .
 C14 C -0.15259(15) 0.91782(14) 0.96325(10) 0.0201(4) Uani 1 1 d . . . . .
 C15 C -0.13763(16) 0.96504(15) 1.04375(10) 0.0215(4) Uani 1 1 d . . . . .
 C16 C -0.06806(16) 0.90979(14) 1.10495(10) 0.0205(4) Uani 1 1 d . . . . .
 C17 C -0.06368(17) 0.94961(15) 1.18822(10) 0.0239(4) Uani 1 1 d . . . . .
 H17 H -0.107163 1.016538 1.210909 0.029 Uiso 1 1 calc R . . . .
 C18 C 0.01385(17) 0.87397(15) 1.22801(10) 0.0237(4) Uani 1 1 d . . . . .
 H18 H 0.034805 0.877325 1.283867 0.028 Uiso 1 1 calc R . . . .
 C19 C 0.05859(16) 0.78735(15) 1.16950(10) 0.0199(4) Uani 1 1 d . . . . .
 C20 C 0.14527(16) 0.69502(15) 1.18727(10) 0.0205(4) Uani 1 1 d . . . . .
 C51 C 0.27915(16) 0.34132(15) 0.91709(11) 0.0226(4) Uani 1 1 d . . . . .
 H51A H 0.233996 0.300083 0.866224 0.027 Uiso 1 1 calc R . . . .
 H51B H 0.274986 0.286744 0.957929 0.027 Uiso 1 1 calc R . . . .
 C52 C 0.42408(16) 0.36502(15) 0.90892(11) 0.0247(4) Uani 1 1 d . . . . .
 H52A H 0.428649 0.423778 0.870696 0.030 Uiso 1 1 calc R . . . .
 H52B H 0.470752 0.401201 0.960777 0.030 Uiso 1 1 calc R . . . .
 C53 C 0.49477(16) 0.25261(15) 0.88125(11) 0.0230(4) Uani 1 1 d . . . . .
 H53A H 0.590786 0.271046 0.888852 0.028 Uiso 1 1 calc R . . . .
 H53B H 0.479236 0.189952 0.915130 0.028 Uiso 1 1 calc R . . . .
 C54 C 0.45191(18) 0.20279(16) 0.79523(11) 0.0276(4) Uani 1 1 d . . . . .
 H54A H 0.357376 0.178505 0.788349 0.033 Uiso 1 1 calc R . . . .
 H54B H 0.461451 0.266996 0.761470 0.033 Uiso 1 1 calc R . . . .
 C55 C 0.53027(17) 0.09605(16) 0.76721(10) 0.0266(4) Uani 1 1 d . . . . .
 H55A H 0.624368 0.121115 0.772213 0.032 Uiso 1 1 calc R . . . .
 H55B H 0.523427 0.032975 0.802179 0.032 Uiso 1 1 calc R . . . .
 C56 C 0.4841(2) 0.0437(2) 0.68223(12) 0.0438(5) Uani 1 1 d . . . . .
 H56A H 0.536424 -0.026066 0.668305 0.066 Uiso 1 1 calc GR . . . .
 H56B H 0.495228 0.104214 0.646848 0.066 Uiso 1 1 calc GR . . . .
 H56C H 0.390801 0.019111 0.676617 0.066 Uiso 1 1 calc GR . . . .
 C101 C -0.15976(18) 0.70794(16) 0.71011(10) 0.0265(4) Uani 1 1 d . . . . .
 H10A H -0.164322 0.623868 0.684869 0.032 Uiso 1 1 calc R . . . .
 H10B H -0.251335 0.735463 0.709473 0.032 Uiso 1 1 calc R . . . .
 C102 C -0.08840(18) 0.78395(17) 0.66075(10) 0.0284(4) Uani 1 1 d . . . . .
 H10C H 0.001581 0.753806 0.658354 0.034 Uiso 1 1 calc R . . . .
 H10D H -0.079887 0.867559 0.686870 0.034 Uiso 1 1 calc R . . . .
 C103 C -0.16029(19) 0.78249(17) 0.57637(11) 0.0314(4) Uani 1 1 d . . . . .
 H10E H -0.169429 0.698635 0.550731 0.038 Uiso 1 1 calc R . . . .
 H10F H -0.250144 0.812765 0.579097 0.038 Uiso 1 1 calc R . . . .
 C104 C -0.0917(2) 0.85653(18) 0.52554(11) 0.0366(5) Uani 1 1 d . . . . .
 H10G H -0.002049 0.825922 0.522510 0.044 Uiso 1 1 calc R . . . .
 H10H H -0.082037 0.940285 0.551340 0.044 Uiso 1 1 calc R . . . .
 C105 C -0.1639(2) 0.85565(19) 0.44161(11) 0.0395(5) Uani 1 1 d . . . . .
 H10I H -0.256627 0.877131 0.444829 0.047 Uiso 1 1 calc R . . . .
 H10J H -0.123109 0.918296 0.416015 0.047 Uiso 1 1 calc R . . . .
 C106 C -0.1628(2) 0.7375(2) 0.38970(12) 0.0443(5) Uani 1 1 d . . . . .
 H10K H -0.211199 0.744411 0.337182 0.066 Uiso 1 1 calc GR . . . .
 H10L H -0.205099 0.674947 0.413660 0.066 Uiso 1 1 calc GR . . . .
 H10M H -0.071564 0.716338 0.384601 0.066 Uiso 1 1 calc GR . . . .
 C151 C -0.20381(17) 1.08181(15) 1.06487(11) 0.0246(4) Uani 1 1 d . . . . .
 H15A H -0.198471 1.133887 1.022731 0.030 Uiso 1 1 calc R . . . .
 H15B H -0.155947 1.123469 1.114832 0.030 Uiso 1 1 calc R . . . .
 C152 C -0.34797(17) 1.06279(16) 1.07472(12) 0.0302(4) Uani 1 1 d . . . . .
 H15C H -0.353486 1.005007 1.113464 0.036 Uiso 1 1 calc R . . . .
 H15D H -0.396946 1.027027 1.023398 0.036 Uiso 1 1 calc R . . . .
 C153 C -0.41420(18) 1.17804(17) 1.10264(11) 0.0298(4) Uani 1 1 d . . . . .
 H15E H -0.397032 1.239796 1.068444 0.036 Uiso 1 1 calc R . . . .
 H15F H -0.510724 1.162668 1.096030 0.036 Uiso 1 1 calc R . . . .
 C154 C -0.36722(18) 1.22689(16) 1.18860(11) 0.0288(4) Uani 1 1 d . . . . .
 H15G H -0.370829 1.161361 1.222054 0.035 Uiso 1 1 calc R . . . .
 H15H H -0.274138 1.255054 1.193554 0.035 Uiso 1 1 calc R . . . .
 C155 C -0.4488(2) 1.32889(17) 1.21887(12) 0.0340(5) Uani 1 1 d . . . . .
 H15I H -0.542502 1.301840 1.211511 0.041 Uiso 1 1 calc R . . . .
 H15J H -0.441725 1.395895 1.186993 0.041 Uiso 1 1 calc R . . . .
 C156 C -0.4064(3) 1.3739(2) 1.30538(14) 0.0590(7) Uani 1 1 d . . . . .
 H15K H -0.458041 1.443428 1.320721 0.089 Uiso 1 1 calc GR . . . .
 H15L H -0.312496 1.397058 1.313626 0.089 Uiso 1 1 calc GR . . . .
 H15M H -0.421190 1.310203 1.337803 0.089 Uiso 1 1 calc GR . . . .
 C201 C 0.19576(17) 0.69153(15) 1.26907(11) 0.0244(4) Uani 1 1 d . . . . .
 C202 C 0.24045(19) 0.69090(16) 1.33802(11) 0.0303(4) Uani 1 1 d . . . . .
 Si1 Si 0.30352(5) 0.69504(5) 1.44342(3) 0.03180(17) Uani 1 1 d D . . . .
 C1A C 0.298(7) 0.851(2) 1.491(4) 0.0448(12) Uani 0.20(4) 1 d D U P E 2
 H1AA H 0.210793 0.865042 1.507803 0.067 Uiso 0.20(4) 1 calc GR . P E 2
 H1AB H 0.313878 0.906887 1.453623 0.067 Uiso 0.20(4) 1 calc GR . P E 2
 H1AC H 0.365758 0.864226 1.537763 0.067 Uiso 0.20(4) 1 calc GR . P E 2
 C1B C 0.461(2) 0.619(3) 1.4536(18) 0.0463(19) Uani 0.20(4) 1 d D U P E 2
 H1BA H 0.506795 0.639247 1.507744 0.069 Uiso 0.20(4) 1 calc GR . P E 2
 H1BB H 0.516200 0.645926 1.416092 0.069 Uiso 0.20(4) 1 calc GR . P E 2
 H1BC H 0.445404 0.532547 1.442485 0.069 Uiso 0.20(4) 1 calc GR . P E 2
 C1C C 0.187(6) 0.599(5) 1.485(4) 0.051(2) Uani 0.20(4) 1 d D U P E 2
 H1CA H 0.155883 0.530937 1.445073 0.077 Uiso 0.20(4) 1 calc GR . P E 2
 H1CB H 0.111265 0.646251 1.497876 0.077 Uiso 0.20(4) 1 calc GR . P E 2
 H1CC H 0.231811 0.569788 1.532381 0.077 Uiso 0.20(4) 1 calc GR . P E 2
 C203 C 0.2943(16) 0.8504(6) 1.4911(9) 0.0449(7) Uani 0.80(4) 1 d D U P E 1
 H20A H 0.205437 0.879793 1.477363 0.067 Uiso 0.80(4) 1 calc GR . P E 1
 H20B H 0.358717 0.901738 1.472615 0.067 Uiso 0.80(4) 1 calc GR . P E 1
 H20C H 0.313950 0.852139 1.548753 0.067 Uiso 0.80(4) 1 calc GR . P E 1
 C204 C 0.2019(13) 0.5891(12) 1.4873(9) 0.0509(19) Uani 0.80(4) 1 d D U P E 1
 H20D H 0.228536 0.596455 1.544720 0.076 Uiso 0.80(4) 1 calc GR . P E 1
 H20E H 0.215017 0.506888 1.464160 0.076 Uiso 0.80(4) 1 calc GR . P E 1
 H20F H 0.108531 0.608059 1.476081 0.076 Uiso 0.80(4) 1 calc GR . P E 1
 C205 C 0.4821(7) 0.6560(12) 1.4547(4) 0.0460(15) Uani 0.80(4) 1 d D U P E 1
 H20G H 0.517925 0.664507 1.511005 0.069 Uiso 0.80(4) 1 calc GR . P E 1
 H20H H 0.530948 0.709914 1.427460 0.069 Uiso 0.80(4) 1 calc GR . P E 1
 H20I H 0.490648 0.573036 1.431371 0.069 Uiso 0.80(4) 1 calc GR . P E 1

loop_
  _atom_site_aniso_label
  _atom_site_aniso_U_11
  _atom_site_aniso_U_22
  _atom_site_aniso_U_33
  _atom_site_aniso_U_23
  _atom_site_aniso_U_13
  _atom_site_aniso_U_12
 N21 0.0159(7) 0.0198(7) 0.0224(8) 0.0011(6) 0.0029(6) -0.0038(6)
 N22 0.0174(7) 0.0188(7) 0.0203(7) -0.0002(6) 0.0039(6) -0.0031(6)
 N23 0.0168(7) 0.0185(7) 0.0208(8) 0.0007(6) 0.0020(6) -0.0026(6)
 N24 0.0178(7) 0.0190(7) 0.0210(8) 0.0001(6) 0.0014(6) -0.0036(6)
 C1 0.0135(8) 0.0210(9) 0.0238(9) 0.0028(7) 0.0011(7) -0.0065(7)
 C2 0.0162(8) 0.0232(9) 0.0268(10) 0.0068(8) 0.0001(7) -0.0028(7)
 C3 0.0159(8) 0.0201(9) 0.0307(10) 0.0054(8) 0.0030(7) -0.0005(7)
 C4 0.0128(8) 0.0186(9) 0.0280(10) 0.0031(7) 0.0037(7) -0.0032(7)
 C5 0.0146(8) 0.0178(9) 0.0289(10) 0.0012(7) 0.0046(7) -0.0044(7)
 C6 0.0153(8) 0.0181(9) 0.0262(10) -0.0012(7) 0.0049(7) -0.0042(7)
 C7 0.0243(9) 0.0218(9) 0.0279(10) -0.0023(8) 0.0067(8) -0.0010(7)
 C8 0.0287(10) 0.0244(9) 0.0217(9) -0.0016(7) 0.0046(8) -0.0032(8)
 C9 0.0202(9) 0.0202(9) 0.0211(9) -0.0003(7) 0.0037(7) -0.0060(7)
 C10 0.0208(9) 0.0210(9) 0.0214(9) 0.0014(7) 0.0012(7) -0.0056(7)
 C11 0.0167(8) 0.0208(9) 0.0218(9) 0.0026(7) 0.0010(7) -0.0052(7)
 C12 0.0198(9) 0.0269(10) 0.0217(9) 0.0046(8) -0.0007(7) -0.0003(7)
 C13 0.0200(9) 0.0236(9) 0.0270(10) 0.0033(8) 0.0020(7) 0.0018(7)
 C14 0.0157(8) 0.0194(9) 0.0251(10) 0.0025(7) 0.0033(7) -0.0019(7)
 C15 0.0183(9) 0.0203(9) 0.0256(10) 0.0009(7) 0.0038(7) -0.0027(7)
 C16 0.0178(8) 0.0193(9) 0.0239(9) -0.0005(7) 0.0038(7) -0.0032(7)
 C17 0.0250(9) 0.0213(9) 0.0242(9) -0.0029(7) 0.0038(7) 0.0000(7)
 C18 0.0264(9) 0.0236(9) 0.0202(9) -0.0007(7) 0.0024(7) -0.0026(7)
 C19 0.0182(8) 0.0190(9) 0.0213(9) 0.0005(7) 0.0011(7) -0.0060(7)
 C20 0.0179(8) 0.0208(9) 0.0221(9) 0.0031(7) -0.0002(7) -0.0053(7)
 C51 0.0190(9) 0.0185(9) 0.0299(10) 0.0009(7) 0.0040(7) -0.0020(7)
 C52 0.0194(9) 0.0193(9) 0.0356(10) 0.0012(7) 0.0067(8) -0.0030(7)
 C53 0.0163(8) 0.0209(9) 0.0320(10) 0.0032(7) 0.0043(7) -0.0016(7)
 C54 0.0255(9) 0.0294(10) 0.0293(10) 0.0065(8) 0.0052(8) 0.0055(8)
 C55 0.0246(9) 0.0290(10) 0.0268(10) 0.0036(8) 0.0046(8) 0.0040(8)
 C56 0.0506(13) 0.0488(13) 0.0304(11) -0.0015(10) 0.0046(10) 0.0140(10)
 C101 0.0287(10) 0.0257(10) 0.0232(9) 0.0003(8) -0.0003(8) -0.0008(8)
 C102 0.0300(10) 0.0295(10) 0.0249(10) 0.0016(8) 0.0026(8) -0.0010(8)
 C103 0.0346(11) 0.0299(10) 0.0278(10) 0.0001(8) 0.0008(8) -0.0025(8)
 C104 0.0427(12) 0.0362(11) 0.0299(11) 0.0034(9) 0.0025(9) -0.0037(9)
 C105 0.0485(13) 0.0416(12) 0.0279(11) 0.0062(9) 0.0022(9) -0.0014(10)
 C106 0.0521(13) 0.0523(13) 0.0271(11) 0.0014(10) 0.0025(9) 0.0086(11)
 C151 0.0220(9) 0.0239(9) 0.0271(10) 0.0010(7) 0.0023(7) -0.0022(7)
 C152 0.0232(9) 0.0281(10) 0.0369(11) -0.0038(8) 0.0034(8) -0.0066(8)
 C153 0.0216(9) 0.0325(10) 0.0338(11) -0.0017(8) 0.0038(8) 0.0030(8)
 C154 0.0283(10) 0.0261(10) 0.0324(10) 0.0039(8) 0.0052(8) 0.0033(8)
 C155 0.0394(11) 0.0316(11) 0.0315(11) 0.0004(8) 0.0090(9) 0.0055(9)
 C156 0.0719(17) 0.0645(16) 0.0384(13) -0.0086(12) 0.0121(12) 0.0109(13)
 C201 0.0243(9) 0.0215(9) 0.0261(11) 0.0009(7) 0.0009(8) -0.0019(7)
 C202 0.0337(10) 0.0263(10) 0.0290(12) 0.0009(8) -0.0006(9) 0.0020(8)
 Si1 0.0401(3) 0.0296(3) 0.0221(3) -0.0016(2) -0.0049(2) 0.0047(2)
 C1A 0.052(2) 0.040(2) 0.040(2) -0.0073(19) 0.009(2) -0.004(2)
 C1B 0.051(3) 0.048(4) 0.036(2) 0.001(3) -0.006(2) 0.012(3)
 C1C 0.077(4) 0.039(3) 0.033(2) 0.010(3) -0.010(3) -0.006(3)
 C203 0.0520(17) 0.0398(13) 0.0403(14) -0.0073(11) 0.0085(12) -0.0043(12)
 C204 0.077(4) 0.040(3) 0.0332(16) 0.0107(19) -0.009(3) -0.008(3)
 C205 0.049(2) 0.048(4) 0.0368(14) 0.001(2) -0.0066(17) 0.011(2)

_geom_special_details
;
 All esds (except the esd in the dihedral angle between two l.s. planes)
 are estimated using the full covariance matrix.  The cell esds are taken
 into account individually in the estimation of esds in distances, angles
 and torsion angles; correlations between esds in cell parameters are only
 used when they are defined by crystal symmetry.  An approximate (isotropic)
 treatment of cell esds is used for estimating esds involving l.s. planes.
;
loop_
  _geom_bond_atom_site_label_1
  _geom_bond_atom_site_label_2
  _geom_bond_distance
  _geom_bond_site_symmetry_2
  _geom_bond_publ_flag
 N21 H21 0.8800 . ?
 N21 C1 1.366(2) . ?
 N21 C4 1.376(2) . ?
 N22 H22 0.8800 . ?
 N22 C6 1.366(2) . ?
 N22 C9 1.372(2) . ?
 N23 H23 0.8800 . ?
 N23 C11 1.373(2) . ?
 N23 C14 1.372(2) . ?
 N24 H24 0.8800 . ?
 N24 C16 1.372(2) . ?
 N24 C19 1.361(2) . ?
 C1 C2 1.431(2) . ?
 C1 C20 1.401(2) . ?
 C2 H2 0.9500 . ?
 C2 C3 1.348(3) . ?
 C3 H3 0.9500 . ?
 C3 C4 1.439(2) . ?
 C4 C5 1.397(2) . ?
 C5 C6 1.409(2) . ?
 C5 C51 1.514(2) . ?
 C6 C7 1.444(2) . ?
 C7 H7 0.9500 . ?
 C7 C8 1.347(3) . ?
 C8 H8 0.9500 . ?
 C8 C9 1.442(2) . ?
 C9 C10 1.402(2) . ?
 C10 C11 1.402(2) . ?
 C10 C101 1.519(2) . ?
 C11 C12 1.431(2) . ?
 C12 H12 0.9500 . ?
 C12 C13 1.356(3) . ?
 C13 H13 0.9500 . ?
 C13 C14 1.429(2) . ?
 C14 C15 1.408(2) . ?
 C15 C16 1.400(2) . ?
 C15 C151 1.514(2) . ?
 C16 C17 1.441(2) . ?
 C17 H17 0.9500 . ?
 C17 C18 1.352(3) . ?
 C18 H18 0.9500 . ?
 C18 C19 1.440(2) . ?
 C19 C20 1.408(2) . ?
 C20 C201 1.434(2) . ?
 C51 H51A 0.9900 . ?
 C51 H51B 0.9900 . ?
 C51 C52 1.533(2) . ?
 C52 H52A 0.9900 . ?
 C52 H52B 0.9900 . ?
 C52 C53 1.524(2) . ?
 C53 H53A 0.9900 . ?
 C53 H53B 0.9900 . ?
 C53 C54 1.520(3) . ?
 C54 H54A 0.9900 . ?
 C54 H54B 0.9900 . ?
 C54 C55 1.519(2) . ?
 C55 H55A 0.9900 . ?
 C55 H55B 0.9900 . ?
 C55 C56 1.517(3) . ?
 C56 H56A 0.9800 . ?
 C56 H56B 0.9800 . ?
 C56 H56C 0.9800 . ?
 C101 H10A 0.9900 . ?
 C101 H10B 0.9900 . ?
 C101 C102 1.520(3) . ?
 C102 H10C 0.9900 . ?
 C102 H10D 0.9900 . ?
 C102 C103 1.531(3) . ?
 C103 H10E 0.9900 . ?
 C103 H10F 0.9900 . ?
 C103 C104 1.508(3) . ?
 C104 H10G 0.9900 . ?
 C104 H10H 0.9900 . ?
 C104 C105 1.526(3) . ?
 C105 H10I 0.9900 . ?
 C105 H10J 0.9900 . ?
 C105 C106 1.511(3) . ?
 C106 H10K 0.9800 . ?
 C106 H10L 0.9800 . ?
 C106 H10M 0.9800 . ?
 C151 H15A 0.9900 . ?
 C151 H15B 0.9900 . ?
 C151 C152 1.524(2) . ?
 C152 H15C 0.9900 . ?
 C152 H15D 0.9900 . ?
 C152 C153 1.527(3) . ?
 C153 H15E 0.9900 . ?
 C153 H15F 0.9900 . ?
 C153 C154 1.523(3) . ?
 C154 H15G 0.9900 . ?
 C154 H15H 0.9900 . ?
 C154 C155 1.511(3) . ?
 C155 H15I 0.9900 . ?
 C155 H15J 0.9900 . ?
 C155 C156 1.514(3) . ?
 C156 H15K 0.9800 . ?
 C156 H15L 0.9800 . ?
 C156 H15M 0.9800 . ?
 C201 C202 1.211(3) . ?
 C202 Si1 1.8318(19) . ?
 Si1 C1A 1.854(15) . ?
 Si1 C1B 1.832(14) . ?
 Si1 C1C 1.863(15) . ?
 Si1 C203 1.849(4) . ?
 Si1 C204 1.862(5) . ?
 Si1 C205 1.875(4) . ?
 C1A H1AA 0.9800 . ?
 C1A H1AB 0.9800 . ?
 C1A H1AC 0.9800 . ?
 C1B H1BA 0.9800 . ?
 C1B H1BB 0.9800 . ?
 C1B H1BC 0.9800 . ?
 C1C H1CA 0.9800 . ?
 C1C H1CB 0.9800 . ?
 C1C H1CC 0.9800 . ?
 C203 H20A 0.9800 . ?
 C203 H20B 0.9800 . ?
 C203 H20C 0.9800 . ?
 C204 H20D 0.9800 . ?
 C204 H20E 0.9800 . ?
 C204 H20F 0.9800 . ?
 C205 H20G 0.9800 . ?
 C205 H20H 0.9800 . ?
 C205 H20I 0.9800 . ?

loop_
  _geom_angle_atom_site_label_1
  _geom_angle_atom_site_label_2
  _geom_angle_atom_site_label_3
  _geom_angle
  _geom_angle_site_symmetry_1
  _geom_angle_site_symmetry_3
  _geom_angle_publ_flag
 C1 N21 H21 125.8 . . ?
 C1 N21 C4 108.41(14) . . ?
 C4 N21 H21 125.8 . . ?
 C6 N22 H22 126.4 . . ?
 C6 N22 C9 107.30(14) . . ?
 C9 N22 H22 126.4 . . ?
 C11 N23 H23 125.6 . . ?
 C14 N23 H23 125.6 . . ?
 C14 N23 C11 108.87(14) . . ?
 C16 N24 H24 126.6 . . ?
 C19 N24 H24 126.6 . . ?
 C19 N24 C16 106.90(14) . . ?
 N21 C1 C2 108.33(15) . . ?
 N21 C1 C20 126.29(15) . . ?
 C20 C1 C2 125.38(16) . . ?
 C1 C2 H2 126.1 . . ?
 C3 C2 C1 107.78(15) . . ?
 C3 C2 H2 126.1 . . ?
 C2 C3 H3 126.1 . . ?
 C2 C3 C4 107.75(15) . . ?
 C4 C3 H3 126.1 . . ?
 N21 C4 C3 107.71(14) . . ?
 N21 C4 C5 126.48(15) . . ?
 C5 C4 C3 125.79(16) . . ?
 C4 C5 C6 124.04(16) . . ?
 C4 C5 C51 117.49(15) . . ?
 C6 C5 C51 118.47(15) . . ?
 N22 C6 C5 126.45(15) . . ?
 N22 C6 C7 109.18(15) . . ?
 C5 C6 C7 124.35(16) . . ?
 C6 C7 H7 126.5 . . ?
 C8 C7 C6 107.09(15) . . ?
 C8 C7 H7 126.5 . . ?
 C7 C8 H8 126.2 . . ?
 C7 C8 C9 107.52(16) . . ?
 C9 C8 H8 126.2 . . ?
 N22 C9 C8 108.85(15) . . ?
 N22 C9 C10 126.39(15) . . ?
 C10 C9 C8 124.75(16) . . ?
 C9 C10 C101 117.71(15) . . ?
 C11 C10 C9 125.25(16) . . ?
 C11 C10 C101 117.05(15) . . ?
 N23 C11 C10 126.74(15) . . ?
 N23 C11 C12 107.63(15) . . ?
 C10 C11 C12 125.56(16) . . ?
 C11 C12 H12 126.1 . . ?
 C13 C12 C11 107.87(15) . . ?
 C13 C12 H12 126.1 . . ?
 C12 C13 H13 126.1 . . ?
 C12 C13 C14 107.85(16) . . ?
 C14 C13 H13 126.1 . . ?
 N23 C14 C13 107.76(14) . . ?
 N23 C14 C15 126.87(15) . . ?
 C15 C14 C13 125.36(16) . . ?
 C14 C15 C151 117.34(15) . . ?
 C16 C15 C14 124.20(16) . . ?
 C16 C15 C151 118.44(15) . . ?
 N24 C16 C15 125.82(15) . . ?
 N24 C16 C17 109.18(15) . . ?
 C15 C16 C17 125.00(16) . . ?
 C16 C17 H17 126.4 . . ?
 C18 C17 C16 107.22(16) . . ?
 C18 C17 H17 126.4 . . ?
 C17 C18 H18 126.6 . . ?
 C17 C18 C19 106.84(15) . . ?
 C19 C18 H18 126.6 . . ?
 N24 C19 C18 109.84(15) . . ?
 N24 C19 C20 125.88(15) . . ?
 C20 C19 C18 124.28(16) . . ?
 C1 C20 C19 126.16(16) . . ?
 C1 C20 C201 116.80(15) . . ?
 C19 C20 C201 117.04(15) . . ?
 C5 C51 H51A 108.8 . . ?
 C5 C51 H51B 108.8 . . ?
 C5 C51 C52 113.74(13) . . ?
 H51A C51 H51B 107.7 . . ?
 C52 C51 H51A 108.8 . . ?
 C52 C51 H51B 108.8 . . ?
 C51 C52 H52A 108.9 . . ?
 C51 C52 H52B 108.9 . . ?
 H52A C52 H52B 107.7 . . ?
 C53 C52 C51 113.43(13) . . ?
 C53 C52 H52A 108.9 . . ?
 C53 C52 H52B 108.9 . . ?
 C52 C53 H53A 108.7 . . ?
 C52 C53 H53B 108.7 . . ?
 H53A C53 H53B 107.6 . . ?
 C54 C53 C52 114.35(15) . . ?
 C54 C53 H53A 108.7 . . ?
 C54 C53 H53B 108.7 . . ?
 C53 C54 H54A 108.9 . . ?
 C53 C54 H54B 108.9 . . ?
 H54A C54 H54B 107.7 . . ?
 C55 C54 C53 113.50(15) . . ?
 C55 C54 H54A 108.9 . . ?
 C55 C54 H54B 108.9 . . ?
 C54 C55 H55A 108.9 . . ?
 C54 C55 H55B 108.9 . . ?
 H55A C55 H55B 107.7 . . ?
 C56 C55 C54 113.41(16) . . ?
 C56 C55 H55A 108.9 . . ?
 C56 C55 H55B 108.9 . . ?
 C55 C56 H56A 109.5 . . ?
 C55 C56 H56B 109.5 . . ?
 C55 C56 H56C 109.5 . . ?
 H56A C56 H56B 109.5 . . ?
 H56A C56 H56C 109.5 . . ?
 H56B C56 H56C 109.5 . . ?
 C10 C101 H10A 108.6 . . ?
 C10 C101 H10B 108.6 . . ?
 H10A C101 H10B 107.6 . . ?
 C102 C101 C10 114.74(14) . . ?
 C102 C101 H10A 108.6 . . ?
 C102 C101 H10B 108.6 . . ?
 C101 C102 H10C 109.1 . . ?
 C101 C102 H10D 109.1 . . ?
 C101 C102 C103 112.45(15) . . ?
 H10C C102 H10D 107.8 . . ?
 C103 C102 H10C 109.1 . . ?
 C103 C102 H10D 109.1 . . ?
 C102 C103 H10E 108.8 . . ?
 C102 C103 H10F 108.8 . . ?
 H10E C103 H10F 107.7 . . ?
 C104 C103 C102 113.87(15) . . ?
 C104 C103 H10E 108.8 . . ?
 C104 C103 H10F 108.8 . . ?
 C103 C104 H10G 108.8 . . ?
 C103 C104 H10H 108.8 . . ?
 C103 C104 C105 113.83(16) . . ?
 H10G C104 H10H 107.7 . . ?
 C105 C104 H10G 108.8 . . ?
 C105 C104 H10H 108.8 . . ?
 C104 C105 H10I 108.6 . . ?
 C104 C105 H10J 108.6 . . ?
 H10I C105 H10J 107.6 . . ?
 C106 C105 C104 114.65(18) . . ?
 C106 C105 H10I 108.6 . . ?
 C106 C105 H10J 108.6 . . ?
 C105 C106 H10K 109.5 . . ?
 C105 C106 H10L 109.5 . . ?
 C105 C106 H10M 109.5 . . ?
 H10K C106 H10L 109.5 . . ?
 H10K C106 H10M 109.5 . . ?
 H10L C106 H10M 109.5 . . ?
 C15 C151 H15A 109.2 . . ?
 C15 C151 H15B 109.2 . . ?
 C15 C151 C152 112.27(14) . . ?
 H15A C151 H15B 107.9 . . ?
 C152 C151 H15A 109.2 . . ?
 C152 C151 H15B 109.2 . . ?
 C151 C152 H15C 108.9 . . ?
 C151 C152 H15D 108.9 . . ?
 C151 C152 C153 113.41(15) . . ?
 H15C C152 H15D 107.7 . . ?
 C153 C152 H15C 108.9 . . ?
 C153 C152 H15D 108.9 . . ?
 C152 C153 H15E 108.8 . . ?
 C152 C153 H15F 108.8 . . ?
 H15E C153 H15F 107.7 . . ?
 C154 C153 C152 113.77(16) . . ?
 C154 C153 H15E 108.8 . . ?
 C154 C153 H15F 108.8 . . ?
 C153 C154 H15G 109.0 . . ?
 C153 C154 H15H 109.0 . . ?
 H15G C154 H15H 107.8 . . ?
 C155 C154 C153 112.86(16) . . ?
 C155 C154 H15G 109.0 . . ?
 C155 C154 H15H 109.0 . . ?
 C154 C155 H15I 109.0 . . ?
 C154 C155 H15J 109.0 . . ?
 C154 C155 C156 113.01(18) . . ?
 H15I C155 H15J 107.8 . . ?
 C156 C155 H15I 109.0 . . ?
 C156 C155 H15J 109.0 . . ?
 C155 C156 H15K 109.5 . . ?
 C155 C156 H15L 109.5 . . ?
 C155 C156 H15M 109.5 . . ?
 H15K C156 H15L 109.5 . . ?
 H15K C156 H15M 109.5 . . ?
 H15L C156 H15M 109.5 . . ?
 C202 C201 C20 178.41(19) . . ?
 C201 C202 Si1 177.61(17) . . ?
 C202 Si1 C1A 109(2) . . ?
 C202 Si1 C1B 109.0(9) . . ?
 C202 Si1 C1C 106(2) . . ?
 C202 Si1 C203 108.3(5) . . ?
 C202 Si1 C204 108.6(5) . . ?
 C202 Si1 C205 109.3(2) . . ?
 C1A Si1 C1C 109(3) . . ?
 C1B Si1 C1A 118(2) . . ?
 C1B Si1 C1C 106(2) . . ?
 C203 Si1 C204 111.5(7) . . ?
 C203 Si1 C205 107.1(7) . . ?
 C204 Si1 C205 112.0(5) . . ?
 Si1 C1A H1AA 109.5 . . ?
 Si1 C1A H1AB 109.5 . . ?
 Si1 C1A H1AC 109.5 . . ?
 H1AA C1A H1AB 109.5 . . ?
 H1AA C1A H1AC 109.5 . . ?
 H1AB C1A H1AC 109.5 . . ?
 Si1 C1B H1BA 109.5 . . ?
 Si1 C1B H1BB 109.5 . . ?
 Si1 C1B H1BC 109.5 . . ?
 H1BA C1B H1BB 109.5 . . ?
 H1BA C1B H1BC 109.5 . . ?
 H1BB C1B H1BC 109.5 . . ?
 Si1 C1C H1CA 109.5 . . ?
 Si1 C1C H1CB 109.5 . . ?
 Si1 C1C H1CC 109.5 . . ?
 H1CA C1C H1CB 109.5 . . ?
 H1CA C1C H1CC 109.5 . . ?
 H1CB C1C H1CC 109.5 . . ?
 Si1 C203 H20A 109.5 . . ?
 Si1 C203 H20B 109.5 . . ?
 Si1 C203 H20C 109.5 . . ?
 H20A C203 H20B 109.5 . . ?
 H20A C203 H20C 109.5 . . ?
 H20B C203 H20C 109.5 . . ?
 Si1 C204 H20D 109.5 . . ?
 Si1 C204 H20E 109.5 . . ?
 Si1 C204 H20F 109.5 . . ?
 H20D C204 H20E 109.5 . . ?
 H20D C204 H20F 109.5 . . ?
 H20E C204 H20F 109.5 . . ?
 Si1 C205 H20G 109.5 . . ?
 Si1 C205 H20H 109.5 . . ?
 Si1 C205 H20I 109.5 . . ?
 H20G C205 H20H 109.5 . . ?
 H20G C205 H20I 109.5 . . ?
 H20H C205 H20I 109.5 . . ?

loop_
  _geom_hbond_atom_site_label_D
  _geom_hbond_atom_site_label_H
  _geom_hbond_atom_site_label_A
  _geom_hbond_distance_DH
  _geom_hbond_distance_HA
  _geom_hbond_distance_DA
  _geom_hbond_angle_DHA
  _geom_hbond_site_symmetry_A
  _geom_hbond_publ_flag
 N21 H21 N22 0.88 2.34 2.8860(19) 120.3 . yes
 N23 H23 N24 0.88 2.35 2.8902(19) 120.1 . yes

loop_
  _geom_torsion_atom_site_label_1
  _geom_torsion_atom_site_label_2
  _geom_torsion_atom_site_label_3
  _geom_torsion_atom_site_label_4
  _geom_torsion
  _geom_torsion_site_symmetry_1
  _geom_torsion_site_symmetry_2
  _geom_torsion_site_symmetry_3
  _geom_torsion_site_symmetry_4
  _geom_torsion_publ_flag
 N21 C1 C2 C3 -1.27(18) . . . . ?
 N21 C1 C20 C19 1.0(3) . . . . ?
 N21 C1 C20 C201 -178.53(14) . . . . ?
 N21 C4 C5 C6 0.6(3) . . . . ?
 N21 C4 C5 C51 -179.59(14) . . . . ?
 N22 C6 C7 C8 -1.99(18) . . . . ?
 N22 C9 C10 C11 7.0(3) . . . . ?
 N22 C9 C10 C101 -173.11(15) . . . . ?
 N23 C11 C12 C13 1.63(18) . . . . ?
 N23 C14 C15 C16 -3.1(3) . . . . ?
 N23 C14 C15 C151 178.18(14) . . . . ?
 N24 C16 C17 C18 0.58(19) . . . . ?
 N24 C19 C20 C1 -3.3(3) . . . . ?
 N24 C19 C20 C201 176.24(14) . . . . ?
 C1 N21 C4 C3 -0.60(16) . . . . ?
 C1 N21 C4 C5 -179.03(15) . . . . ?
 C1 C2 C3 C4 0.88(18) . . . . ?
 C2 C1 C20 C19 -178.84(15) . . . . ?
 C2 C1 C20 C201 1.6(2) . . . . ?
 C2 C3 C4 N21 -0.20(17) . . . . ?
 C2 C3 C4 C5 178.24(15) . . . . ?
 C3 C4 C5 C6 -177.58(15) . . . . ?
 C3 C4 C5 C51 2.3(2) . . . . ?
 C4 N21 C1 C2 1.13(17) . . . . ?
 C4 N21 C1 C20 -178.77(15) . . . . ?
 C4 C5 C6 N22 -5.0(3) . . . . ?
 C4 C5 C6 C7 177.20(15) . . . . ?
 C4 C5 C51 C52 -85.85(19) . . . . ?
 C5 C6 C7 C8 176.14(15) . . . . ?
 C5 C51 C52 C53 -176.22(15) . . . . ?
 C6 N22 C9 C8 -2.31(17) . . . . ?
 C6 N22 C9 C10 176.09(15) . . . . ?
 C6 C5 C51 C52 93.99(18) . . . . ?
 C6 C7 C8 C9 0.53(18) . . . . ?
 C7 C8 C9 N22 1.08(18) . . . . ?
 C7 C8 C9 C10 -177.35(16) . . . . ?
 C8 C9 C10 C11 -174.81(15) . . . . ?
 C8 C9 C10 C101 5.0(2) . . . . ?
 C9 N22 C6 C5 -175.44(15) . . . . ?
 C9 N22 C6 C7 2.64(17) . . . . ?
 C9 C10 C11 N23 -3.8(3) . . . . ?
 C9 C10 C11 C12 172.68(16) . . . . ?
 C9 C10 C101 C102 -90.38(19) . . . . ?
 C10 C11 C12 C13 -175.44(15) . . . . ?
 C10 C101 C102 C103 -177.03(15) . . . . ?
 C11 N23 C14 C13 0.70(17) . . . . ?
 C11 N23 C14 C15 179.71(15) . . . . ?
 C11 C10 C101 C102 89.49(19) . . . . ?
 C11 C12 C13 C14 -1.19(19) . . . . ?
 C12 C13 C14 N23 0.34(18) . . . . ?
 C12 C13 C14 C15 -178.69(15) . . . . ?
 C13 C14 C15 C16 175.72(15) . . . . ?
 C13 C14 C15 C151 -3.0(2) . . . . ?
 C14 N23 C11 C10 175.60(15) . . . . ?
 C14 N23 C11 C12 -1.42(17) . . . . ?
 C14 C15 C16 N24 7.0(3) . . . . ?
 C14 C15 C16 C17 -172.82(15) . . . . ?
 C14 C15 C151 C152 84.46(19) . . . . ?
 C15 C16 C17 C18 -179.58(16) . . . . ?
 C15 C151 C152 C153 175.28(15) . . . . ?
 C16 N24 C19 C18 1.58(17) . . . . ?
 C16 N24 C19 C20 -177.58(15) . . . . ?
 C16 C15 C151 C152 -94.31(19) . . . . ?
 C16 C17 C18 C19 0.37(18) . . . . ?
 C17 C18 C19 N24 -1.23(19) . . . . ?
 C17 C18 C19 C20 177.95(15) . . . . ?
 C18 C19 C20 C1 177.62(15) . . . . ?
 C18 C19 C20 C201 -2.8(2) . . . . ?
 C19 N24 C16 C15 178.83(15) . . . . ?
 C19 N24 C16 C17 -1.34(17) . . . . ?
 C20 C1 C2 C3 178.64(15) . . . . ?
 C51 C5 C6 N22 175.18(14) . . . . ?
 C51 C5 C6 C7 -2.6(2) . . . . ?
 C51 C52 C53 C54 70.9(2) . . . . ?
 C52 C53 C54 C55 175.91(14) . . . . ?
 C53 C54 C55 C56 177.93(16) . . . . ?
 C101 C10 C11 N23 176.31(15) . . . . ?
 C101 C10 C11 C12 -7.2(2) . . . . ?
 C101 C102 C103 C104 -179.66(16) . . . . ?
 C102 C103 C104 C105 -179.63(17) . . . . ?
 C103 C104 C105 C106 -69.7(2) . . . . ?
 C151 C15 C16 N24 -174.33(14) . . . . ?
 C151 C15 C16 C17 5.9(2) . . . . ?
 C151 C152 C153 C154 -71.3(2) . . . . ?
 C152 C153 C154 C155 -170.79(15) . . . . ?
 C153 C154 C155 C156 177.32(18) . . . . ?

_shelx_res_file
;
TITL HE014 in P-1
    he014.res
    created by SHELXL-2018/1 at 21:21:09 on 27-Jun-2020
CELL 1.54178 10.2392 11.2462 17.1716 96.815 97.845 90.696
ZERR 2 0.0004 0.0005 0.0007 0.002 0.002 0.002
LATT 1
SFAC C H N Si
UNIT 86 116 8 2
SADI Si1 C1B Si1 C205 Si1 C204 Si1 C1C Si1 C203 Si1 C1A
SIMU 0.001 0.002 2 C1B C205 C204 C1C C1A C203

L.S. 12
PLAN  20
SIZE 0.04 0.06 0.48
TEMP -173
HTAB N21 N22
HTAB N23 N24
BOND $H
HTAB
CONF
WPDB
fmap 2
acta
REM <olex2.extras>
REM <HklSrc "%.\\HE014.hkl">
REM </olex2.extras>

WGHT    0.056700    0.974200
FVAR       0.10426   0.79788
N21   3    0.153969    0.595041    1.052167    11.00000    0.01593    0.01985 =
         0.02235    0.00106    0.00290   -0.00377
PART 1
AFIX  43
H21   2    0.102821    0.643074    1.025595    10.50000   -1.20000
AFIX   0
PART 0
N22   3    0.055795    0.605954    0.887514    11.00000    0.01735    0.01879 =
         0.02029   -0.00024    0.00391   -0.00307
PART 2
AFIX  43
H22   2    0.044454    0.647884    0.932598    10.50000   -1.20000
AFIX   0
PART 0
N23   3   -0.098473    0.815543    0.931133    11.00000    0.01679    0.01851 =
         0.02081    0.00069    0.00200   -0.00264
PART 1
AFIX  43
H23   2   -0.047301    0.767549    0.957723    10.50000   -1.20000
AFIX   0
PART 0
N24   3    0.006109    0.809635    1.095658    11.00000    0.01776    0.01903 =
         0.02104    0.00011    0.00144   -0.00363
PART 2
AFIX  43
H24   2    0.017561    0.767796    1.050565    10.50000   -1.20000
AFIX   0
PART 0
C1    1    0.187609    0.606508    1.132536    11.00000    0.01351    0.02096 =
         0.02379    0.00283    0.00109   -0.00645
C2    1    0.274045    0.512002    1.151838    11.00000    0.01625    0.02318 =
         0.02676    0.00682    0.00013   -0.00281
AFIX  43
H2    2    0.313725    0.499490    1.203432    11.00000   -1.20000
AFIX   0
C3    1    0.289082    0.443931    1.083724    11.00000    0.01587    0.02006 =
         0.03069    0.00541    0.00303   -0.00048
AFIX  43
H3    2    0.340324    0.374274    1.078794    11.00000   -1.20000
AFIX   0
C4    1    0.213633    0.495657    1.019835    11.00000    0.01281    0.01861 =
         0.02796    0.00309    0.00367   -0.00315
C5    1    0.205804    0.453676    0.939362    11.00000    0.01458    0.01784 =
         0.02886    0.00122    0.00459   -0.00437
C6    1    0.134538    0.509524    0.878321    11.00000    0.01530    0.01808 =
         0.02621   -0.00121    0.00486   -0.00424
C7    1    0.130640    0.469649    0.794904    11.00000    0.02425    0.02177 =
         0.02792   -0.00231    0.00672   -0.00105
AFIX  43
H7    2    0.178474    0.405789    0.772151    11.00000   -1.20000
AFIX   0
C8    1    0.046416    0.540051    0.755446    11.00000    0.02872    0.02436 =
         0.02167   -0.00162    0.00460   -0.00319
AFIX  43
H8    2    0.023334    0.534551    0.699616    11.00000   -1.20000
AFIX   0
C9    1   -0.002335    0.625303    0.813404    11.00000    0.02025    0.02022 =
         0.02110   -0.00031    0.00367   -0.00596
C10   1   -0.096502    0.711116    0.795718    11.00000    0.02076    0.02103 =
         0.02142    0.00143    0.00117   -0.00563
C11   1   -0.137180    0.800303    0.850756    11.00000    0.01670    0.02083 =
         0.02180    0.00257    0.00104   -0.00518
C12   1   -0.222048    0.896110    0.832069    11.00000    0.01975    0.02686 =
         0.02172    0.00458   -0.00073   -0.00032
AFIX  43
H12   2   -0.265164    0.907201    0.780951    11.00000   -1.20000
AFIX   0
C13   1   -0.230003    0.968232    0.900249    11.00000    0.02005    0.02360 =
         0.02705    0.00331    0.00204    0.00175
AFIX  43
H13   2   -0.278432    1.039605    0.905262    11.00000   -1.20000
AFIX   0
C14   1   -0.152594    0.917824    0.963247    11.00000    0.01570    0.01939 =
         0.02512    0.00247    0.00335   -0.00191
C15   1   -0.137626    0.965045    1.043749    11.00000    0.01825    0.02027 =
         0.02562    0.00090    0.00377   -0.00271
C16   1   -0.068062    0.909792    1.104954    11.00000    0.01775    0.01928 =
         0.02394   -0.00046    0.00382   -0.00318
C17   1   -0.063676    0.949611    1.188220    11.00000    0.02505    0.02132 =
         0.02418   -0.00289    0.00382    0.00001
AFIX  43
H17   2   -0.107163    1.016538    1.210909    11.00000   -1.20000
AFIX   0
C18   1    0.013854    0.873971    1.228009    11.00000    0.02637    0.02357 =
         0.02016   -0.00066    0.00236   -0.00256
AFIX  43
H18   2    0.034805    0.877325    1.283867    11.00000   -1.20000
AFIX   0
C19   1    0.058586    0.787351    1.169499    11.00000    0.01818    0.01905 =
         0.02129    0.00053    0.00109   -0.00597
C20   1    0.145265    0.695022    1.187275    11.00000    0.01791    0.02080 =
         0.02209    0.00314   -0.00016   -0.00534
C51   1    0.279146    0.341324    0.917087    11.00000    0.01900    0.01855 =
         0.02995    0.00094    0.00400   -0.00204
AFIX  23
H51A  2    0.233996    0.300083    0.866224    11.00000   -1.20000
H51B  2    0.274986    0.286744    0.957929    11.00000   -1.20000
AFIX   0
C52   1    0.424081    0.365021    0.908915    11.00000    0.01941    0.01932 =
         0.03555    0.00120    0.00667   -0.00296
AFIX  23
H52A  2    0.428649    0.423778    0.870696    11.00000   -1.20000
H52B  2    0.470752    0.401201    0.960777    11.00000   -1.20000
AFIX   0
C53   1    0.494773    0.252609    0.881253    11.00000    0.01632    0.02093 =
         0.03205    0.00318    0.00431   -0.00162
AFIX  23
H53A  2    0.590786    0.271046    0.888852    11.00000   -1.20000
H53B  2    0.479236    0.189952    0.915130    11.00000   -1.20000
AFIX   0
C54   1    0.451905    0.202795    0.795232    11.00000    0.02545    0.02941 =
         0.02931    0.00653    0.00519    0.00548
AFIX  23
H54A  2    0.357376    0.178505    0.788349    11.00000   -1.20000
H54B  2    0.461451    0.266996    0.761470    11.00000   -1.20000
AFIX   0
C55   1    0.530275    0.096052    0.767209    11.00000    0.02459    0.02896 =
         0.02676    0.00357    0.00459    0.00404
AFIX  23
H55A  2    0.624368    0.121115    0.772213    11.00000   -1.20000
H55B  2    0.523427    0.032975    0.802179    11.00000   -1.20000
AFIX   0
C56   1    0.484096    0.043695    0.682226    11.00000    0.05055    0.04883 =
         0.03038   -0.00146    0.00457    0.01403
AFIX 137
H56A  2    0.536424   -0.026066    0.668305    11.00000   -1.50000
H56B  2    0.495228    0.104214    0.646848    11.00000   -1.50000
H56C  2    0.390801    0.019111    0.676617    11.00000   -1.50000
AFIX   0
C101  1   -0.159765    0.707937    0.710113    11.00000    0.02873    0.02574 =
         0.02321    0.00032   -0.00028   -0.00085
AFIX  23
H10A  2   -0.164322    0.623868    0.684869    11.00000   -1.20000
H10B  2   -0.251335    0.735463    0.709473    11.00000   -1.20000
AFIX   0
C102  1   -0.088399    0.783953    0.660749    11.00000    0.02997    0.02952 =
         0.02491    0.00163    0.00259   -0.00100
AFIX  23
H10C  2    0.001581    0.753806    0.658354    11.00000   -1.20000
H10D  2   -0.079887    0.867559    0.686870    11.00000   -1.20000
AFIX   0
C103  1   -0.160292    0.782494    0.576371    11.00000    0.03462    0.02985 =
         0.02776    0.00006    0.00084   -0.00246
AFIX  23
H10E  2   -0.169429    0.698635    0.550731    11.00000   -1.20000
H10F  2   -0.250144    0.812765    0.579097    11.00000   -1.20000
AFIX   0
C104  1   -0.091692    0.856528    0.525536    11.00000    0.04275    0.03621 =
         0.02988    0.00337    0.00245   -0.00375
AFIX  23
H10G  2   -0.002049    0.825922    0.522510    11.00000   -1.20000
H10H  2   -0.082037    0.940285    0.551340    11.00000   -1.20000
AFIX   0
C105  1   -0.163876    0.855650    0.441605    11.00000    0.04851    0.04160 =
         0.02790    0.00616    0.00221   -0.00141
AFIX  23
H10I  2   -0.256627    0.877131    0.444829    11.00000   -1.20000
H10J  2   -0.123109    0.918296    0.416015    11.00000   -1.20000
AFIX   0
C106  1   -0.162844    0.737452    0.389702    11.00000    0.05206    0.05229 =
         0.02709    0.00143    0.00253    0.00858
AFIX 137
H10K  2   -0.211199    0.744411    0.337182    11.00000   -1.50000
H10L  2   -0.205099    0.674947    0.413660    11.00000   -1.50000
H10M  2   -0.071564    0.716338    0.384601    11.00000   -1.50000
AFIX   0
C151  1   -0.203811    1.081807    1.064866    11.00000    0.02200    0.02387 =
         0.02710    0.00097    0.00232   -0.00225
AFIX  23
H15A  2   -0.198471    1.133887    1.022731    11.00000   -1.20000
H15B  2   -0.155947    1.123469    1.114832    11.00000   -1.20000
AFIX   0
C152  1   -0.347971    1.062786    1.074716    11.00000    0.02319    0.02806 =
         0.03693   -0.00376    0.00335   -0.00661
AFIX  23
H15C  2   -0.353486    1.005007    1.113464    11.00000   -1.20000
H15D  2   -0.396946    1.027027    1.023398    11.00000   -1.20000
AFIX   0
C153  1   -0.414201    1.178036    1.102639    11.00000    0.02165    0.03254 =
         0.03384   -0.00172    0.00378    0.00296
AFIX  23
H15E  2   -0.397032    1.239796    1.068444    11.00000   -1.20000
H15F  2   -0.510724    1.162668    1.096030    11.00000   -1.20000
AFIX   0
C154  1   -0.367222    1.226889    1.188599    11.00000    0.02826    0.02614 =
         0.03235    0.00385    0.00518    0.00335
AFIX  23
H15G  2   -0.370829    1.161361    1.222054    11.00000   -1.20000
H15H  2   -0.274138    1.255054    1.193554    11.00000   -1.20000
AFIX   0
C155  1   -0.448780    1.328891    1.218874    11.00000    0.03935    0.03162 =
         0.03154    0.00038    0.00905    0.00550
AFIX  23
H15I  2   -0.542502    1.301840    1.211511    11.00000   -1.20000
H15J  2   -0.441725    1.395895    1.186993    11.00000   -1.20000
AFIX   0
C156  1   -0.406390    1.373858    1.305380    11.00000    0.07194    0.06450 =
         0.03844   -0.00862    0.01212    0.01088
AFIX 137
H15K  2   -0.458041    1.443428    1.320721    11.00000   -1.50000
H15L  2   -0.312496    1.397058    1.313626    11.00000   -1.50000
H15M  2   -0.421190    1.310203    1.337803    11.00000   -1.50000
AFIX   0
C201  1    0.195764    0.691532    1.269067    11.00000    0.02434    0.02150 =
         0.02612    0.00087    0.00093   -0.00189
C202  1    0.240448    0.690902    1.338017    11.00000    0.03367    0.02631 =
         0.02897    0.00089   -0.00057    0.00196
SI1   4    0.303519    0.695045    1.443425    11.00000    0.04006    0.02963 =
         0.02208   -0.00164   -0.00486    0.00468

PART 2
C1A   1    0.297815    0.851200    1.491294   -21.00000    0.05200    0.03975 =
         0.04032   -0.00730    0.00864   -0.00408
AFIX 137
H1AA  2    0.210793    0.865042    1.507803   -21.00000   -1.50000
H1AB  2    0.313878    0.906887    1.453623   -21.00000   -1.50000
H1AC  2    0.365758    0.864226    1.537763   -21.00000   -1.50000
AFIX   0

C1B   1    0.461330    0.619395    1.453622   -21.00000    0.05057    0.04828 =
         0.03588    0.00102   -0.00600    0.01181
AFIX 137
H1BA  2    0.506795    0.639247    1.507744   -21.00000   -1.50000
H1BB  2    0.516200    0.645926    1.416092   -21.00000   -1.50000
H1BC  2    0.445404    0.532547    1.442485   -21.00000   -1.50000
AFIX   0

C1C   1    0.186787    0.599141    1.484563   -21.00000    0.07735    0.03943 =
         0.03283    0.01041   -0.00967   -0.00613
AFIX 137
H1CA  2    0.155883    0.530937    1.445073   -21.00000   -1.50000
H1CB  2    0.111265    0.646251    1.497876   -21.00000   -1.50000
H1CC  2    0.231811    0.569788    1.532381   -21.00000   -1.50000
AFIX   0

PART 0
PART 1
C203  1    0.294325    0.850440    1.491147    21.00000    0.05204    0.03981 =
         0.04034   -0.00733    0.00852   -0.00428
AFIX 137
H20A  2    0.205437    0.879793    1.477363    21.00000   -1.50000
H20B  2    0.358717    0.901738    1.472615    21.00000   -1.50000
H20C  2    0.313950    0.852139    1.548753    21.00000   -1.50000
AFIX   0
C204  1    0.201859    0.589057    1.487293    21.00000    0.07651    0.03973 =
         0.03317    0.01073   -0.00892   -0.00767
AFIX 137
H20D  2    0.228536    0.596455    1.544720    21.00000   -1.50000
H20E  2    0.215017    0.506888    1.464160    21.00000   -1.50000
H20F  2    0.108531    0.608059    1.476081    21.00000   -1.50000
AFIX   0
C205  1    0.482068    0.655961    1.454656    21.00000    0.04879    0.04826 =
         0.03677    0.00113   -0.00660    0.01070
AFIX 137
H20G  2    0.517925    0.664507    1.511005    21.00000   -1.50000
H20H  2    0.530948    0.709914    1.427460    21.00000   -1.50000
H20I  2    0.490648    0.573036    1.431371    21.00000   -1.50000
AFIX   0
HKLF 4


REM  HE014 in P-1
REM R1 =  0.0428 for    4747 Fo > 4sig(Fo)  and  0.0474 for all    5308 data
REM    470 parameters refined using     33 restraints

END

WGHT      0.0567      0.9742

REM Instructions for potential hydrogen bonds
HTAB N21 N22
HTAB N21 N24
HTAB N22 N21
HTAB N22 N23
HTAB N23 N22
HTAB N23 N24
HTAB N24 N21
HTAB N24 N23

REM Highest difference peak  0.428,  deepest hole -0.416,  1-sigma level  0.043
Q1    1   0.2354  0.6432  1.4555  11.00000  0.05    0.43
Q2    1  -0.3469  1.2452  1.0983  11.00000  0.05    0.25
Q3    1  -0.2649  1.1597  1.0647  11.00000  0.05    0.23
Q4    1   0.3815  0.5982  1.4426  11.00000  0.05    0.18
Q5    1   0.0020  0.8206  0.6770  11.00000  0.05    0.17
Q6    1  -0.2762  1.0072  1.0650  11.00000  0.05    0.17
Q7    1   0.3932  0.6522  1.4453  11.00000  0.05    0.17
Q8    1  -0.2086  0.9198  1.0415  11.00000  0.05    0.17
Q9    1   0.0955  0.5797  1.4786  11.00000  0.05    0.17
Q10   1   0.2808  0.7809  1.4647  11.00000  0.05    0.16
Q11   1   0.0579  0.7060  1.1822  11.00000  0.05    0.15
Q12   1   0.0860  0.6113  1.0355  11.00000  0.05    0.15
Q13   1  -0.2328  0.7233  0.5572  11.00000  0.05    0.15
Q14   1   0.1294  0.6301  1.1595  11.00000  0.05    0.14
Q15   1  -0.4681  1.3212  1.3149  11.00000  0.05    0.14
Q16   1   0.3521  0.3529  0.9128  11.00000  0.05    0.14
Q17   1  -0.0140  0.7032  0.8018  11.00000  0.05    0.14
Q18   1  -0.0629  0.7823  0.9449  11.00000  0.05    0.13
Q19   1   0.1404  0.7581  1.1783  11.00000  0.05    0.13
Q20   1   0.0248  0.8047  1.0808  11.00000  0.05    0.13
;
_shelx_res_checksum                80771
_shelx_hkl_file
;
   2   0   0    1.00    0.06
   3   0   0   81.42    4.68
   4   0   0    1.28    0.08
   5   0   0    0.77    0.06
   5   0   0    0.68    0.05
   6   0   0    3.60    0.16
   6   0   0    3.64    0.19
   6   0   0    3.33    0.16
   6   0   0    3.64    0.20
   6   0   0    3.56    0.17
   6   0   0    3.67    0.22
   7   0   0    2.10    0.11
   7   0   0    2.34    0.13
   7   0   0    2.40    0.13
   7   0   0    2.21    0.11
   7   0   0    2.25    0.11
   7   0   0    2.25    0.15
   8   0   0    0.65    0.05
   8   0   0    0.51    0.05
   8   0   0    0.76    0.07
   8   0   0    0.66    0.05
   9   0   0    0.44    0.05
   9   0   0    0.55    0.04
   9   0   0    0.61    0.05
   9   0   0    0.80    0.06
   9   0   0    0.68    0.06
  10   0   0    0.28    0.05
  10   0   0    0.20    0.03
  10   0   0    0.31    0.04
  10   0   0    0.23    0.04
  11   0   0    0.20    0.04
  11   0   0    0.24    0.04
  11   0   0    0.23    0.04
  11   0   0    0.14    0.03
  11  -1   0    0.73    0.06
  11  -1   0    0.66    0.06
  11  -1   0    0.68    0.05
  11  -1   0    0.61    0.05
  10  -1   0    1.59    0.10
  10  -1   0    1.53    0.09
  10  -1   0    1.56    0.09
  10  -1   0    1.51    0.11
   9  -1   0    0.95    0.08
   9  -1   0    0.91    0.06
   9  -1   0    0.92    0.07
   8  -1   0   -0.03    0.02
   8  -1   0    0.03    0.02
   8  -1   0    0.01    0.02
   8  -1   0    0.03    0.03
   7  -1   0   21.18    1.08
   7  -1   0   21.97    1.12
   7  -1   0   20.35    0.97
   7  -1   0   20.80    0.91
   6  -1   0    6.71    0.30
   6  -1   0    6.78    0.41
   6  -1   0    6.68    0.32
   6  -1   0    6.98    0.37
   6  -1   0    7.10    0.36
   5  -1   0    3.40    0.19
   5  -1   0    3.50    0.21
   5  -1   0    3.51    0.18
   4  -1   0    4.90    0.29
   4  -1   0    5.15    0.26
   3  -1   0    9.79    0.57
   2  -1   0  164.26    9.44
   1  -1   0    0.18    0.02
   1   1   0   -0.19    0.01
   2   1   0   23.55    1.36
   3   1   0    2.15    0.13
   4   1   0    0.03    0.02
   5   1   0    0.08    0.02
   5   1   0    0.03    0.02
   6   1   0    5.57    0.25
   6   1   0    6.10    0.34
   6   1   0    5.90    0.31
   6   1   0    5.36    0.25
   6   1   0    5.96    0.30
   6   1   0    5.43    0.27
   7   1   0    0.03    0.02
   7   1   0    0.04    0.02
   7   1   0    0.04    0.02
   7   1   0    0.07    0.03
   7   1   0    0.04    0.02
   7   1   0    0.06    0.01
   7   1   0    0.06    0.02
   8   1   0    5.00    0.21
   8   1   0    4.38    0.25
   8   1   0    4.21    0.29
   8   1   0    4.84    0.23
   8   1   0    5.01    0.23
   8   1   0    5.01    0.27
   8   1   0    4.58    0.22
   9   1   0    0.26    0.04
   9   1   0    0.35    0.05
   9   1   0    0.30    0.04
   9   1   0    0.31    0.03
   9   1   0    0.38    0.04
  10   1   0    0.01    0.03
  10   1   0    0.01    0.02
  10   1   0    0.02    0.03
  10   1   0   -0.03    0.04
  11   1   0    0.92    0.06
  11   1   0    0.96    0.07
  11   1   0    1.03    0.07
  11   1   0    1.04    0.09
  11  -2   0    4.19    0.21
  11  -2   0    4.28    0.19
  10  -2   0    1.94    0.11
  10  -2   0    1.93    0.10
  10  -2   0    1.97    0.11
  10  -2   0    2.03    0.13
   9  -2   0    0.01    0.03
   9  -2   0    0.06    0.03
   9  -2   0    0.08    0.04
   8  -2   0    0.00    0.02
   8  -2   0    0.03    0.03
   8  -2   0    0.00    0.02
   8  -2   0   -0.03    0.03
   7  -2   0    0.90    0.06
   7  -2   0    0.97    0.07
   7  -2   0    0.93    0.07
   7  -2   0    0.95    0.06
   6  -2   0    1.34    0.07
   6  -2   0    1.35    0.08
   6  -2   0    1.28    0.08
   5  -2   0    2.05    0.11
   5  -2   0    1.92    0.11
   4  -2   0    0.22    0.02
   4  -2   0    0.23    0.02
   3  -2   0    4.89    0.31
   3  -2   0    5.79    0.28
   2  -2   0   30.21    1.50
  -2   2   0   28.91    1.50
   1  -2   0   50.51    2.55
  -1   2   0   50.05    2.55
   0   2   0   19.01    0.97
   1   2   0   24.31    1.30
   1   2   0   24.39    1.40
   2   2   0  147.45    7.82
   2   2   0  145.73    8.44
   3   2   0   13.36    0.78
   4   2   0    3.96    0.24
   5   2   0    1.64    0.11
   5   2   0    1.57    0.10
   6   2   0    0.01    0.02
   6   2   0    0.02    0.01
   6   2   0    0.00    0.02
   6   2   0    0.03    0.02
   6   2   0    0.01    0.03
   6   2   0    0.01    0.02
   7   2   0    4.48    0.20
   7   2   0    4.80    0.26
   7   2   0    4.50    0.22
   7   2   0    4.69    0.20
   7   2   0    4.66    0.29
   7   2   0    4.40    0.22
   7   2   0    4.53    0.21
   7   2   0    4.63    0.22
   8   2   0    0.47    0.05
   8   2   0    0.36    0.04
   8   2   0    0.35    0.03
   8   2   0    0.44    0.04
   8   2   0    0.47    0.04
   8   2   0    0.39    0.06
   8   2   0    0.37    0.05
   9   2   0    0.10    0.03
   9   2   0    0.16    0.04
   9   2   0    0.06    0.02
   9   2   0    0.06    0.04
   9   2   0    0.06    0.03
  10   2   0    0.17    0.02
  10   2   0    0.17    0.04
  10   2   0    0.12    0.03
  10   2   0    0.14    0.04
  10   2   0    0.16    0.04
  10  -3   0    0.28    0.04
  10  -3   0    0.20    0.03
  10  -3   0    0.33    0.04
   9  -3   0    2.01    0.11
   9  -3   0    1.89    0.11
   9  -3   0    2.03    0.13
   8  -3   0    0.55    0.04
   8  -3   0    0.51    0.04
   8  -3   0    0.59    0.05
   8  -3   0    0.39    0.05
   7  -3   0    1.98    0.12
   7  -3   0    2.01    0.10
   7  -3   0    1.85    0.12
   6  -3   0    0.50    0.04
   6  -3   0    0.46    0.04
   6  -3   0    0.49    0.04
   5  -3   0    0.13    0.02
   5  -3   0    0.17    0.02
   4  -3   0   11.90    0.61
  -3   3   0   11.61    0.60
   2  -3   0   14.69    0.76
  -2   3   0   14.96    0.76
   1  -3   0   39.81    2.06
  -1   3   0   41.12    2.06
   0   3   0    0.15    0.02
   1   3   0   27.41    1.58
   2   3   0    0.78    0.06
   2   3   0    0.78    0.05
   3   3   0    0.75    0.06
   4   3   0    0.88    0.06
   4   3   0    0.94    0.07
   5   3   0    1.65    0.10
   5   3   0    1.70    0.12
   6   3   0    0.45    0.04
   6   3   0    0.39    0.05
   6   3   0    0.42    0.04
   6   3   0    0.45    0.03
   6   3   0    0.44    0.03
   6   3   0    0.39    0.03
   6   3   0    0.46    0.04
   6   3   0    0.43    0.04
   6   3   0    0.42    0.04
   7   3   0    2.14    0.12
   7   3   0    2.28    0.13
   7   3   0    2.10    0.10
   7   3   0    2.13    0.11
   7   3   0    2.27    0.11
   7   3   0    2.17    0.10
   7   3   0    2.17    0.12
   7   3   0    2.05    0.15
   8   3   0    1.94    0.10
   8   3   0    2.13    0.10
   8   3   0    2.12    0.13
   8   3   0    1.71    0.15
   8   3   0    2.22    0.12
   8   3   0    2.08    0.11
   8   3   0    2.04    0.11
   9   3   0    0.04    0.03
   9   3   0    0.00    0.03
   9   3   0   -0.01    0.04
   9   3   0    0.01    0.03
   9   3   0   -0.01    0.03
   9   3   0   -0.03    0.02
  10   3   0    1.33    0.09
  10   3   0    1.27    0.07
  10   3   0    1.43    0.11
  10   3   0    1.22    0.09
  10   3   0    1.25    0.08
  10  -4   0    0.79    0.06
  10  -4   0    0.77    0.06
  10  -4   0    0.83    0.07
   9  -4   0    0.34    0.04
   9  -4   0    0.42    0.05
   9  -4   0    0.43    0.04
  -9   4   0    0.28    0.04
   8  -4   0   11.17    0.57
   8  -4   0   11.03    0.47
   8  -4   0   11.01    0.50
   8  -4   0    9.79    0.56
  -8   4   0   10.26    0.51
   7  -4   0    1.19    0.07
   7  -4   0    1.13    0.08
   7  -4   0    1.08    0.08
  -7   4   0    1.18    0.08
   6  -4   0    8.31    0.37
   6  -4   0    8.67    0.44
  -6   4   0    8.11    0.40
   5  -4   0    1.07    0.07
   5  -4   0    0.91    0.06
   4  -4   0    0.27    0.03
   3  -4   0    0.46    0.04
  -3   4   0    0.45    0.04
   2  -4   0    0.03    0.02
  -2   4   0    0.03    0.02
   1  -4   0    2.11    0.12
  -1   4   0    2.20    0.12
   0   4   0    1.14    0.07
   1   4   0    3.20    0.19
   2   4   0   19.88    1.05
   2   4   0   19.25    1.13
   3   4   0   10.26    0.54
   3   4   0    9.94    0.59
   4   4   0    5.30    0.31
   4   4   0    4.90    0.28
   5   4   0   12.80    0.56
   5   4   0   13.16    0.60
   5   4   0   13.16    0.58
   5   4   0   13.21    0.70
   5   4   0   13.42    0.56
   5   4   0   12.56    0.57
   5   4   0   12.23    0.61
   5   4   0   13.57    0.60
   5   4   0   14.31    0.77
   6   4   0    7.14    0.32
   6   4   0    7.28    0.33
   6   4   0    7.34    0.31
   6   4   0    7.29    0.43
   6   4   0    6.45    0.30
   6   4   0    6.73    0.34
   6   4   0    6.90    0.31
   6   4   0    7.28    0.39
   6   4   0    7.36    0.33
   7   4   0   -0.01    0.02
   7   4   0   -0.03    0.03
   7   4   0   -0.03    0.02
   7   4   0    0.01    0.03
   7   4   0   -0.02    0.02
   7   4   0    0.00    0.01
   7   4   0    0.02    0.02
   7   4   0    0.03    0.02
   7   4   0   -0.01    0.03
   8   4   0    0.24    0.04
   8   4   0    0.25    0.04
   8   4   0    0.22    0.04
   8   4   0    0.22    0.04
   8   4   0    0.22    0.03
   8   4   0    0.21    0.02
   9   4   0    0.98    0.06
   9   4   0    0.73    0.05
   9   4   0    0.94    0.07
   9   4   0    0.80    0.06
   9   4   0    0.99    0.09
   9   4   0    0.84    0.06
  10   4   0   -0.02    0.03
  10   4   0   -0.05    0.04
  10   4   0    0.01    0.01
  10   4   0   -0.06    0.03
  10  -5   0    0.03    0.03
  10  -5   0    0.00    0.03
  10  -5   0   -0.01    0.02
 -10   5   0    0.07    0.03
   9  -5   0    0.01    0.03
   9  -5   0    0.01    0.03
   9  -5   0    0.01    0.03
  -9   5   0    0.03    0.03
   8  -5   0    0.32    0.04
   8  -5   0    0.39    0.04
  -8   5   0    0.39    0.04
   7  -5   0    0.73    0.06
   7  -5   0    0.74    0.07
  -7   5   0    0.73    0.06
   6  -5   0    2.27    0.12
   6  -5   0    2.30    0.12
   6  -5   0    2.31    0.14
  -6   5   0    2.40    0.13
   5  -5   0    7.24    0.37
   5  -5   0    7.23    0.34
  -5   5   0    6.61    0.34
   4  -5   0   12.19    0.63
   3  -5   0    1.23    0.08
  -3   5   0    1.28    0.08
   2  -5   0   55.79    2.92
  -2   5   0   58.77    2.91
  -1   5   0   11.25    0.58
   1   5   0    4.04    0.22
   2   5   0   13.73    0.70
   2   5   0   12.35    0.76
   3   5   0    1.25    0.07
   3   5   0    1.09    0.07
   3   5   0    1.18    0.09
   3   5   0    1.03    0.07
   4   5   0    0.04    0.03
   4   5   0    0.04    0.02
   4   5   0    0.06    0.02
   4   5   0    0.03    0.01
   4   5   0    0.03    0.01
   4   5   0    0.05    0.02
   5   5   0    1.82    0.11
   5   5   0    1.89    0.09
   5   5   0    1.70    0.09
   5   5   0    1.77    0.10
   5   5   0    1.69    0.09
   5   5   0    1.84    0.08
   5   5   0    1.78    0.10
   5   5   0    1.83    0.09
   5   5   0    1.62    0.08
   5   5   0    1.74    0.13
   6   5   0    0.26    0.03
   6   5   0    0.33    0.04
   6   5   0    0.26    0.03
   6   5   0    0.23    0.02
   6   5   0    0.21    0.04
   6   5   0    0.24    0.02
   6   5   0    0.25    0.03
   6   5   0    0.32    0.04
   6   5   0    0.23    0.03
   7   5   0    0.42    0.04
   7   5   0    0.44    0.03
   7   5   0    0.31    0.03
   7   5   0    0.37    0.04
   7   5   0    0.38    0.03
   7   5   0    0.42    0.05
   7   5   0    0.37    0.05
   8   5   0   -0.02    0.04
   8   5   0   -0.01    0.03
   8   5   0   -0.02    0.02
   8   5   0    0.00    0.03
   8   5   0   -0.02    0.01
   8   5   0    0.03    0.03
   9   5   0    0.02    0.03
   9   5   0    0.00    0.03
   9   5   0    0.04    0.01
   9   5   0    0.05    0.04
   9   5   0    0.03    0.03
   9  -6   0    3.04    0.15
   9  -6   0    2.90    0.17
  -9   6   0    2.77    0.16
   8  -6   0    1.33    0.09
  -8   6   0    1.14    0.08
   7  -6   0    9.68    0.49
   7  -6   0    7.95    0.48
  -7   6   0    9.58    0.44
   6  -6   0   13.10    0.64
   6  -6   0   13.03    0.71
  -6   6   0   14.68    0.65
   5  -6   0    0.05    0.03
   5  -6   0    0.03    0.02
  -5   6   0    0.04    0.02
   4  -6   0    1.42    0.08
   4  -6   0    1.27    0.09
  -4   6   0    1.38    0.08
   3  -6   0    1.52    0.08
  -3   6   0    1.47    0.08
   2  -6   0    2.00    0.11
   1  -6   0    0.01    0.01
   0   6   0    0.89    0.05
   1   6   0    3.04    0.14
   1   6   0    3.17    0.18
   2   6   0    0.19    0.03
   2   6   0    0.12    0.02
   2   6   0    0.11    0.02
   2   6   0    0.11    0.02
   3   6   0    2.52    0.12
   3   6   0    2.77    0.15
   3   6   0    2.57    0.12
   3   6   0    2.62    0.14
   4   6   0    0.07    0.02
   4   6   0    0.08    0.02
   4   6   0    0.04    0.01
   4   6   0    0.03    0.02
   4   6   0    0.05    0.02
   4   6   0    0.09    0.02
   4   6   0    0.10    0.02
   5   6   0    3.38    0.15
   5   6   0    3.39    0.15
   5   6   0    3.20    0.17
   5   6   0    3.20    0.17
   5   6   0    3.27    0.16
   5   6   0    3.30    0.15
   5   6   0    3.62    0.17
   6   6   0    1.09    0.08
   6   6   0    0.98    0.07
   6   6   0    1.12    0.07
   6   6   0    1.04    0.06
   6   6   0    1.11    0.06
   6   6   0    0.97    0.05
   6   6   0    0.99    0.07
   6   6   0    0.97    0.07
   7   6   0    4.46    0.20
   7   6   0    4.72    0.23
   7   6   0    4.57    0.26
   7   6   0    4.26    0.20
   7   6   0    4.67    0.22
   7   6   0    4.66    0.20
   8   6   0    0.03    0.01
   8   6   0    0.01    0.03
   8   6   0    0.01    0.03
   8   6   0    0.01    0.02
   9   6   0    0.45    0.04
   9   6   0    0.41    0.04
   9  -7   0    0.02    0.03
   9  -7   0    0.06    0.03
  -9   7   0    0.02    0.03
   8  -7   0    2.11    0.13
  -8   7   0    1.93    0.12
   7  -7   0    0.14    0.03
  -7   7   0    0.14    0.03
   6  -7   0    1.04    0.07
  -6   7   0    1.16    0.08
   5  -7   0    1.36    0.08
  -5   7   0    1.32    0.08
   4  -7   0    0.53    0.04
  -4   7   0    0.48    0.04
   3  -7   0    1.72    0.10
  -3   7   0    1.71    0.10
   2  -7   0    0.03    0.02
   2  -7   0    0.06    0.02
  -2   7   0    0.04    0.02
   1  -7   0    0.90    0.06
  -1   7   0    1.03    0.06
   0   7   0    4.06    0.23
   0   7   0    4.12    0.18
   1   7   0    0.33    0.03
   1   7   0    0.28    0.03
   2   7   0   23.06    1.15
   2   7   0   23.08    1.02
   2   7   0   23.57    1.02
   2   7   0   25.50    1.28
   3   7   0    0.71    0.05
   3   7   0    0.69    0.05
   3   7   0    0.70    0.05
   3   7   0    0.61    0.05
   3   7   0    0.65    0.04
   4   7   0    1.25    0.06
   4   7   0    1.10    0.07
   4   7   0    1.15    0.07
   4   7   0    1.24    0.07
   4   7   0    1.11    0.07
   5   7   0    0.00    0.03
   5   7   0    0.05    0.02
   5   7   0   -0.02    0.03
   5   7   0    0.01    0.01
   5   7   0    0.05    0.02
   6   7   0    0.13    0.03
   6   7   0    0.16    0.03
   6   7   0    0.14    0.02
   6   7   0    0.16    0.03
   7   7   0    0.79    0.05
   7   7   0    0.72    0.04
   7   7   0    0.77    0.05
   7   7   0    0.84    0.06
   8   7   0   -0.01    0.01
   8   7   0    0.03    0.03
   8   7   0    0.00    0.02
   8  -8   0    0.02    0.03
  -8   8   0    0.00    0.03
   7  -8   0    0.28    0.04
  -7   8   0    0.34    0.04
   6  -8   0    0.24    0.03
  -6   8   0    0.28    0.04
   5  -8   0    4.93    0.24
  -5   8   0    4.77    0.24
   4  -8   0    0.21    0.03
  -4   8   0    0.17    0.03
   3  -8   0    0.92    0.07
  -3   8   0    0.83    0.06
   2  -8   0    0.61    0.05
  -2   8   0    0.51    0.04
   1  -8   0    3.40    0.17
   0   8   0    5.45    0.24
   0   8   0    5.36    0.30
   1   8   0    2.17    0.11
   1   8   0    2.22    0.13
   1   8   0    2.26    0.13
   2   8   0    2.51    0.14
   2   8   0    2.52    0.12
   2   8   0    2.27    0.12
   2   8   0    2.47    0.13
   3   8   0    1.95    0.11
   3   8   0    2.22    0.10
   3   8   0    2.13    0.13
   3   8   0    2.17    0.11
   3   8   0    2.11    0.12
   4   8   0    0.07    0.02
   4   8   0    0.08    0.02
   4   8   0    0.01    0.03
   4   8   0    0.07    0.02
   5   8   0    0.58    0.04
   5   8   0    0.54    0.04
   5   8   0    0.60    0.05
   5   8   0    0.60    0.04
   6   8   0    0.29    0.03
   6   8   0    0.25    0.04
   6   8   0    0.27    0.03
   6   8   0    0.27    0.03
   7   8   0    0.04    0.02
   7   8   0    0.03    0.03
   7   8   0    0.03    0.01
   7   8   0    0.03    0.02
   8   8   0    4.27    0.19
   8   8   0    4.06    0.20
   7  -9   0    0.41    0.04
  -7   9   0    0.39    0.04
   6  -9   0    0.05    0.02
  -6   9   0    0.10    0.03
   5  -9   0    0.14    0.03
  -5   9   0    0.16    0.03
   4  -9   0    0.00    0.03
  -4   9   0   -0.01    0.03
   3  -9   0    0.65    0.05
  -3   9   0    0.55    0.05
   2  -9   0    0.03    0.03
  -2   9   0   -0.04    0.03
   1  -9   0    1.64    0.10
  -1   9   0    1.75    0.11
   0  -9   0    1.26    0.09
   0   9   0    1.62    0.08
   0   9   0    1.43    0.10
   0   9   0    1.43    0.10
   1   9   0   12.19    0.59
   1   9   0   11.95    0.52
   1   9   0   12.20    0.52
   1   9   0   11.68    0.65
   2   9   0    0.09    0.03
   2   9   0    0.01    0.02
   2   9   0    0.03    0.02
   2   9   0    0.05    0.03
   3   9   0    3.46    0.19
   3   9   0    3.71    0.17
   3   9   0    3.78    0.17
   4   9   0    4.25    0.23
   4   9   0    4.77    0.21
   4   9   0    4.87    0.21
   4   9   0    4.32    0.21
   5   9   0    0.03    0.02
   5   9   0    0.02    0.02
   5   9   0    0.00    0.02
   5   9   0    0.01    0.03
   6   9   0    0.52    0.04
   6   9   0    0.47    0.04
   6   9   0    0.51    0.04
   6   9   0    0.47    0.04
   7   9   0    1.13    0.06
   7   9   0    1.32    0.07
   7   9   0    1.12    0.07
   7   9   0    1.33    0.07
   6 -10   0    0.13    0.02
  -6  10   0    0.20    0.03
   5 -10   0    0.69    0.06
  -5  10   0    0.69    0.06
  -5  10   0    0.70    0.05
   4 -10   0    0.27    0.04
   3 -10   0    2.21    0.12
   2 -10   0    2.66    0.14
  -2  10   0    2.45    0.15
   1 -10   0    2.25    0.13
  -1  10   0    2.29    0.13
  -1  10   0    2.21    0.14
   0 -10   0    8.49    0.40
   0  10   0    8.88    0.41
   0  10   0    7.46    0.45
   1  10   0    4.50    0.21
   1  10   0    4.56    0.21
   1  10   0    4.49    0.23
   2  10   0    0.35    0.04
   2  10   0    0.41    0.04
   2  10   0    0.46    0.04
   3  10   0    0.14    0.03
   3  10   0    0.07    0.02
   3  10   0    0.07    0.03
   4  10   0    0.31    0.03
   4  10   0    0.25    0.03
   5  10   0    0.03    0.02
   5  10   0    0.04    0.02
   5  10   0    0.06    0.02
   6  10   0    0.05    0.02
   6  10   0    0.04    0.02
   6  10   0    0.06    0.02
   6  10   0    0.09    0.03
   5 -11   0    0.06    0.02
   4 -11   0    1.39    0.09
  -4  11   0    1.49    0.09
   3 -11   0    0.53    0.05
  -3  11   0    0.48    0.05
   2 -11   0    2.87    0.15
  -2  11   0    2.89    0.16
   1 -11   0    0.72    0.06
  -1  11   0    0.86    0.07
   0 -11   0    1.03    0.08
   0  11   0    1.26    0.08
   0  11   0    1.21    0.08
   1  11   0    0.11    0.04
   1  11   0    0.11    0.03
   2  11   0    1.84    0.10
   2  11   0    1.81    0.11
   3  11   0    0.12    0.03
   3  11   0    0.10    0.03
   3  11   0    0.07    0.02
   4  11   0    2.70    0.13
   4  11   0    2.81    0.13
   4  11   0    2.60    0.13
   2 -12   0    0.38    0.04
  -2  12   0    0.44    0.04
  -2  12   0    0.39    0.04
   1 -12   0    2.07    0.12
  -1  12   0    2.42    0.13
  -1  12   0    2.35    0.12
   0 -12   0    2.59    0.14
   0  12   0    2.71    0.13
   0  12   0    2.60    0.14
   1  12   0   17.54    0.88
   1  12   0   18.84    0.78
   2  12  -1   15.84    0.66
   2  12  -1   14.66    0.74
   1  12  -1    2.06    0.12
   1  12  -1    2.21    0.11
   0  12  -1    1.62    0.10
   0  12  -1    1.95    0.09
   0 -12   1    1.56    0.10
  -1  12  -1    3.61    0.19
  -1  12  -1    3.90    0.17
   1 -12   1    3.61    0.19
  -2  12  -1   -0.01    0.03
  -2  12  -1    0.00    0.03
   2 -12   1   -0.05    0.02
   4  11  -1    0.17    0.03
   4  11  -1    0.16    0.03
   3  11  -1    0.28    0.03
   3  11  -1    0.24    0.03
   2  11  -1    0.07    0.03
   2  11  -1    0.02    0.03
   1  11  -1    0.13    0.03
   1  11  -1    0.14    0.03
   0  11  -1    2.48    0.14
   0  11  -1    2.45    0.12
   0 -11   1    2.24    0.13
  -1  11  -1    4.32    0.22
  -1  11  -1    4.09    0.19
   1 -11   1    3.94    0.21
  -2  11  -1    0.02    0.03
   2 -11   1    0.00    0.03
  -3  11  -1    0.45    0.05
   3 -11   1    0.37    0.04
  -4  11  -1    0.11    0.03
   4 -11   1    0.11    0.03
   5 -11   1    0.25    0.03
   6  10  -1    0.48    0.03
   6  10  -1    0.38    0.04
   6  10  -1    0.41    0.03
   6  10  -1    0.45    0.03
   5  10  -1    0.10    0.02
   5  10  -1    0.09    0.02
   5  10  -1    0.10    0.02
   4  10  -1    1.90    0.09
   4  10  -1    1.64    0.10
   4  10  -1    1.86    0.09
   3  10  -1    0.05    0.03
   3  10  -1    0.01    0.03
   3  10  -1    0.03    0.02
   2  10  -1    8.33    0.37
   2  10  -1    8.44    0.42
   2  10  -1    8.45    0.37
   1  10  -1    7.88    0.37
   1  10  -1    6.20    0.40
   1  10  -1    7.55    0.32
   1  10  -1    7.53    0.32
   0  10  -1    0.01    0.03
   0  10  -1    0.01    0.03
   0 -10   1   -0.03    0.03
  -1  10  -1    1.11    0.09
  -1  10  -1    1.26    0.09
   1 -10   1    1.12    0.08
  -2  10  -1    1.81    0.12
   2 -10   1    1.85    0.11
  -3  10  -1   11.54    0.56
   3 -10   1   11.04    0.54
  -4  10  -1    0.36    0.04
   4 -10   1    0.17    0.04
  -5  10  -1    0.57    0.05
  -5  10  -1    0.48    0.04
   5 -10   1    0.52    0.05
  -6  10  -1    0.02    0.02
   6 -10   1    0.02    0.02
   7   9  -1   -0.01    0.02
   7   9  -1    0.03    0.02
   7   9  -1    0.02    0.01
   7   9  -1   -0.02    0.02
   6   9  -1    0.45    0.04
   6   9  -1    0.47    0.04
   6   9  -1    0.45    0.04
   6   9  -1    0.45    0.03
   5   9  -1    0.21    0.03
   5   9  -1    0.26    0.03
   5   9  -1    0.23    0.03
   5   9  -1    0.22    0.03
   4   9  -1   11.96    0.60
   4   9  -1   12.50    0.53
   4   9  -1   12.22    0.53
   3   9  -1    4.99    0.25
   3   9  -1    4.56    0.28
   3   9  -1    5.06    0.22
   3   9  -1    5.22    0.22
   2   9  -1   -0.05    0.03
   2   9  -1   -0.02    0.02
   2   9  -1    0.01    0.03
   2   9  -1    0.01    0.03
   1   9  -1   -0.01    0.03
   1   9  -1    0.03    0.03
   1   9  -1   -0.01    0.02
   1   9  -1    0.04    0.03
   0   9  -1    0.69    0.05
   0   9  -1    0.66    0.06
   0   9  -1    0.71    0.06
  -1   9  -1    1.78    0.10
  -1   9  -1    1.52    0.11
   1  -9   1    1.48    0.09
   2  -9   1    1.83    0.11
  -3   9  -1    1.33    0.08
   3  -9   1    1.45    0.09
  -4   9  -1    0.12    0.03
   4  -9   1    0.05    0.03
  -5   9  -1    0.08    0.03
   5  -9   1    0.05    0.03
  -6   9  -1    0.35    0.04
   6  -9   1    0.32    0.03
  -7   9  -1    0.04    0.03
   7  -9   1    0.03    0.03
   8   8  -1    0.07    0.03
   8   8  -1    0.13    0.03
   7   8  -1    0.37    0.03
   7   8  -1    0.44    0.04
   7   8  -1    0.38    0.03
   7   8  -1    0.38    0.04
   6   8  -1    0.04    0.02
   6   8  -1    0.01    0.01
   6   8  -1    0.01    0.02
   6   8  -1   -0.03    0.03
   5   8  -1    0.10    0.03
   5   8  -1    0.13    0.02
   5   8  -1    0.12    0.03
   5   8  -1    0.11    0.03
   5   8  -1    0.11    0.03
   4   8  -1    0.93    0.06
   4   8  -1    0.86    0.06
   4   8  -1    0.82    0.06
   4   8  -1    0.91    0.05
   4   8  -1    0.84    0.06
   3   8  -1    2.48    0.11
   3   8  -1    2.39    0.11
   3   8  -1    2.27    0.14
   3   8  -1    2.31    0.13
   3   8  -1    2.07    0.12
   2   8  -1    0.09    0.03
   2   8  -1    0.13    0.03
   2   8  -1    0.11    0.03
   2   8  -1    0.17    0.02
   1   8  -1    6.14    0.30
   1   8  -1    6.17    0.33
   1   8  -1    5.82    0.27
   0   8  -1    0.29    0.04
   0   8  -1    0.30    0.03
   1  -8   1    0.03    0.02
  -2   8  -1    0.10    0.02
   2  -8   1    0.11    0.03
  -3   8  -1    0.07    0.02
   3  -8   1    0.05    0.03
  -4   8  -1    6.92    0.34
   4  -8   1    7.08    0.34
  -5   8  -1    6.80    0.33
   5  -8   1    6.72    0.33
  -6   8  -1    2.22    0.12
   6  -8   1    1.91    0.11
  -7   8  -1    0.61    0.05
   7  -8   1    0.68    0.06
  -8   8  -1    0.06    0.03
   8  -8   1    0.12    0.03
   9   7  -1    0.02    0.02
   9   7  -1    0.04    0.03
   8   7  -1    0.03    0.03
   8   7  -1    0.02    0.02
   7   7  -1    0.55    0.04
   7   7  -1    0.66    0.05
   7   7  -1    0.54    0.05
   7   7  -1    0.65    0.05
   6   7  -1    0.08    0.03
   6   7  -1    0.11    0.02
   6   7  -1    0.15    0.03
   6   7  -1    0.13    0.03
   6   7  -1    0.14    0.03
   5   7  -1    0.00    0.02
   5   7  -1    0.00    0.01
   5   7  -1    0.02    0.02
   5   7  -1   -0.04    0.02
   5   7  -1   -0.02    0.02
   4   7  -1    2.55    0.12
   4   7  -1    2.36    0.13
   4   7  -1    2.38    0.12
   4   7  -1    2.55    0.11
   4   7  -1    2.43    0.13
   3   7  -1   -0.01    0.02
   3   7  -1    0.01    0.02
   3   7  -1    0.01    0.02
   3   7  -1   -0.01    0.01
   3   7  -1    0.04    0.02
   3   7  -1    0.02    0.02
   2   7  -1    0.54    0.04
   2   7  -1    0.62    0.05
   2   7  -1    0.50    0.04
   2   7  -1    0.61    0.04
   1   7  -1   11.45    0.60
   1   7  -1   10.66    0.54
   1   7  -1   11.03    0.48
   0   7  -1   32.76    1.40
  -1   7  -1    0.09    0.02
   1  -7   1    0.02    0.02
  -2   7  -1   24.05    1.16
   2  -7   1   25.30    1.16
  -3   7  -1   12.18    0.59
   3  -7   1   12.66    0.59
  -4   7  -1    0.67    0.06
   4  -7   1    0.74    0.05
  -5   7  -1    0.00    0.02
   5  -7   1   -0.01    0.02
  -6   7  -1    0.28    0.04
   6  -7   1    0.27    0.03
  -7   7  -1    0.04    0.03
   7  -7   1    0.00    0.03
  -8   7  -1    0.19    0.04
   8  -7   1    0.24    0.04
  -9   7  -1    0.51    0.05
   9  -7   1    0.53    0.05
   9  -7   1    0.49    0.04
   9   6  -1    0.19    0.03
   9   6  -1    0.25    0.04
   8   6  -1    4.18    0.18
   8   6  -1    3.65    0.20
   8   6  -1    3.91    0.19
   8   6  -1    3.90    0.20
   7   6  -1    8.85    0.40
   7   6  -1    9.20    0.41
   7   6  -1    8.68    0.41
   7   6  -1    8.91    0.38
   7   6  -1    8.88    0.38
   7   6  -1    8.40    0.42
   7   6  -1    8.39    0.38
   6   6  -1    1.88    0.11
   6   6  -1    1.97    0.11
   6   6  -1    2.04    0.11
   6   6  -1    1.97    0.09
   6   6  -1    1.75    0.09
   6   6  -1    2.01    0.13
   6   6  -1    1.95    0.09
   6   6  -1    1.95    0.11
   5   6  -1    4.36    0.19
   5   6  -1    4.28    0.21
   5   6  -1    4.76    0.21
   5   6  -1    4.39    0.19
   5   6  -1    4.48    0.21
   5   6  -1    4.21    0.20
   5   6  -1    4.12    0.19
   5   6  -1    4.53    0.21
   4   6  -1    5.79    0.28
   4   6  -1    5.97    0.27
   4   6  -1    5.40    0.26
   4   6  -1    6.06    0.29
   4   6  -1    6.26    0.26
   4   6  -1    6.13    0.28
   4   6  -1    5.72    0.26
   3   6  -1    4.22    0.22
   3   6  -1    3.98    0.18
   3   6  -1    3.92    0.18
   3   6  -1    3.98    0.20
   2   6  -1    5.76    0.29
   2   6  -1    5.71    0.25
   2   6  -1    5.46    0.25
   2   6  -1    6.19    0.32
   1   6  -1   10.48    0.45
   0   6  -1    0.01    0.01
   0   6  -1    0.03    0.02
  -1   6  -1    2.01    0.11
  -2   6  -1    0.25    0.03
  -3   6  -1    8.89    0.46
  -3   6  -1    8.67    0.42
   3  -6   1    9.01    0.42
  -4   6  -1   20.14    0.98
   4  -6   1   21.37    0.98
  -5   6  -1    1.80    0.10
   5  -6   1    1.74    0.11
   5  -6   1    1.78    0.10
  -6   6  -1    5.19    0.25
   6  -6   1    4.94    0.27
   6  -6   1    4.66    0.24
  -7   6  -1    0.16    0.03
   7  -6   1    0.08    0.03
   7  -6   1    0.15    0.04
  -8   6  -1    4.96    0.26
   8  -6   1    5.21    0.28
  -9   6  -1    8.66    0.44
   9  -6   1    9.28    0.43
   9  -6   1    9.47    0.50
  10   5  -1    0.00    0.03
   9   5  -1    0.02    0.03
   9   5  -1   -0.02    0.03
   9   5  -1    0.07    0.04
   9   5  -1   -0.01    0.03
   9   5  -1   -0.03    0.03
   8   5  -1    0.05    0.04
   8   5  -1    0.08    0.03
   8   5  -1    0.06    0.03
   8   5  -1    0.08    0.03
   8   5  -1    0.08    0.04
   7   5  -1    2.78    0.13
   7   5  -1    2.77    0.13
   7   5  -1    2.68    0.14
   7   5  -1    2.88    0.15
   7   5  -1    2.67    0.15
   7   5  -1    2.70    0.15
   7   5  -1    2.77    0.17
   6   5  -1    0.11    0.02
   6   5  -1    0.13    0.03
   6   5  -1    0.09    0.02
   6   5  -1    0.07    0.03
   6   5  -1    0.15    0.03
   6   5  -1    0.13    0.03
   6   5  -1    0.09    0.02
   6   5  -1    0.11    0.03
   5   5  -1    1.64    0.12
   5   5  -1    1.48    0.09
   5   5  -1    1.66    0.10
   5   5  -1    1.64    0.08
   5   5  -1    1.69    0.08
   5   5  -1    1.76    0.09
   5   5  -1    1.76    0.09
   5   5  -1    1.55    0.08
   5   5  -1    1.70    0.09
   4   5  -1    2.86    0.14
   4   5  -1    2.88    0.13
   4   5  -1    2.68    0.14
   4   5  -1    3.01    0.18
   4   5  -1    3.06    0.16
   4   5  -1    2.61    0.14
   3   5  -1   24.06    1.23
   3   5  -1   22.07    1.11
   2   5  -1    0.49    0.04
   2   5  -1    0.49    0.04
   1   5  -1    0.66    0.04
   0   5  -1    7.08    0.37
  -1   5  -1   10.61    0.55
  -2   5  -1    0.56    0.04
   2  -5   1    0.50    0.04
  -3   5  -1   12.21    0.63
   4  -5   1    3.38    0.19
   4  -5   1    3.57    0.18
  -5   5  -1    1.07    0.07
   5  -5   1    1.03    0.06
   5  -5   1    1.02    0.07
  -6   5  -1    1.24    0.08
   6  -5   1    1.32    0.07
   6  -5   1    1.24    0.09
   6  -5   1    1.13    0.07
  -7   5  -1    3.29    0.17
   7  -5   1    3.19    0.19
   7  -5   1    3.39    0.19
   7  -5   1    3.21    0.16
  -8   5  -1    0.19    0.04
   8  -5   1    0.27    0.04
   8  -5   1    0.26    0.04
  -9   5  -1   -0.02    0.03
   9  -5   1    0.04    0.03
   9  -5   1    0.03    0.04
   9  -5   1    0.04    0.03
 -10   5  -1    0.43    0.04
  10  -5   1    0.43    0.05
  10  -5   1    0.48    0.04
  10   4  -1    0.03    0.03
  10   4  -1   -0.01    0.03
  10   4  -1    0.05    0.03
  10   4  -1   -0.01    0.04
   9   4  -1    0.38    0.04
   9   4  -1    0.34    0.05
   9   4  -1    0.30    0.04
   9   4  -1    0.25    0.04
   9   4  -1    0.27    0.02
   9   4  -1    0.35    0.04
   8   4  -1    0.05    0.01
   8   4  -1    0.04    0.02
   8   4  -1    0.04    0.03
   8   4  -1    0.04    0.03
   8   4  -1    0.09    0.03
   8   4  -1    0.06    0.04
   7   4  -1    3.16    0.16
   7   4  -1    3.28    0.15
   7   4  -1    3.22    0.16
   7   4  -1    3.15    0.16
   7   4  -1    3.28    0.19
   7   4  -1    3.36    0.15
   7   4  -1    2.81    0.21
   7   4  -1    3.27    0.16
   6   4  -1    0.16    0.03
   6   4  -1    0.21    0.03
   6   4  -1    0.23    0.04
   6   4  -1    0.23    0.05
   6   4  -1    0.23    0.03
   6   4  -1    0.29    0.03
   6   4  -1    0.32    0.03
   6   4  -1    0.29    0.03
   6   4  -1    0.20    0.02
   5   4  -1    1.84    0.09
   5   4  -1    1.81    0.09
   5   4  -1    1.77    0.10
   5   4  -1    1.71    0.08
   5   4  -1    1.71    0.09
   5   4  -1    1.74    0.08
   5   4  -1    1.69    0.09
   5   4  -1    1.81    0.12
   5   4  -1    1.82    0.11
   4   4  -1    0.10    0.02
   4   4  -1    0.10    0.03
   3   4  -1    3.14    0.19
   3   4  -1    3.15    0.17
   2   4  -1    7.26    0.43
   2   4  -1    7.49    0.40
   1   4  -1   12.40    0.63
   0   4  -1    3.12    0.16
  -1   4  -1    0.02    0.01
   1  -4   1    0.03    0.02
  -2   4  -1    0.09    0.02
   2  -4   1    0.08    0.02
  -3   4  -1    0.33    0.03
   3  -4   1    0.38    0.04
   4  -4   1    1.25    0.08
   5  -4   1    0.02    0.02
   5  -4   1   -0.01    0.02
  -6   4  -1    0.06    0.02
   6  -4   1    0.05    0.02
   6  -4   1   -0.01    0.02
   6  -4   1    0.03    0.02
  -7   4  -1    0.36    0.04
   7  -4   1    0.38    0.04
   7  -4   1    0.44    0.04
   7  -4   1    0.43    0.05
  -8   4  -1    6.62    0.33
   8  -4   1    6.95    0.36
   8  -4   1    5.94    0.35
   8  -4   1    6.79    0.32
   8  -4   1    6.74    0.30
  -9   4  -1    9.68    0.48
   9  -4   1   10.19    0.47
   9  -4   1   10.22    0.54
   9  -4   1    9.80    0.44
  10  -4   1    0.14    0.03
  10  -4   1    0.07    0.03
  10  -4   1    0.17    0.04
  10   3  -1    0.88    0.07
  10   3  -1    0.76    0.05
  10   3  -1    0.83    0.06
  10   3  -1    0.84    0.07
  10   3  -1    0.82    0.06
   9   3  -1    0.02    0.03
   9   3  -1    0.08    0.02
   9   3  -1    0.09    0.03
   9   3  -1    0.07    0.04
   9   3  -1    0.09    0.03
   8   3  -1    1.04    0.07
   8   3  -1    1.11    0.08
   8   3  -1    1.06    0.07
   8   3  -1    1.09    0.08
   8   3  -1    1.12    0.06
   8   3  -1    1.10    0.09
   7   3  -1    0.54    0.03
   7   3  -1    0.53    0.05
   7   3  -1    0.70    0.05
   7   3  -1    0.64    0.05
   7   3  -1    0.61    0.04
   7   3  -1    0.59    0.05
   7   3  -1    0.58    0.07
   7   3  -1    0.58    0.05
   6   3  -1    0.61    0.05
   6   3  -1    0.62    0.04
   6   3  -1    0.52    0.06
   6   3  -1    0.57    0.05
   6   3  -1    0.58    0.05
   6   3  -1    0.55    0.04
   6   3  -1    0.60    0.05
   6   3  -1    0.79    0.04
   6   3  -1    0.58    0.05
   5   3  -1    2.07    0.12
   5   3  -1    2.00    0.10
   5   3  -1    2.27    0.14
   4   3  -1    0.09    0.03
   3   3  -1    0.74    0.06
   2   3  -1    0.32    0.02
   2   3  -1    0.36    0.03
   2   3  -1    0.34    0.03
   1   3  -1    0.18    0.02
   0   3  -1   10.81    0.55
  -1   3  -1    2.49    0.13
   1  -3   1    2.39    0.13
  -2   3  -1    7.23    0.38
   2  -3   1    7.35    0.38
  -3   3  -1   12.71    0.66
   3  -3   1   13.14    0.66
   4  -3   1    2.21    0.12
   5  -3   1   18.00    0.90
   5  -3   1   16.97    0.75
  -6   3  -1    0.01    0.02
   6  -3   1    0.02    0.02
   6  -3   1    0.02    0.02
   6  -3   1    0.01    0.02
   7  -3   1    0.96    0.06
   7  -3   1    0.93    0.07
   7  -3   1    0.91    0.07
   8  -3   1    0.08    0.04
   8  -3   1    0.00    0.02
   8  -3   1    0.04    0.03
   8  -3   1   -0.01    0.03
   9  -3   1    0.18    0.03
   9  -3   1    0.23    0.04
   9  -3   1    0.22    0.03
  10  -3   1    3.45    0.17
  10  -3   1    3.15    0.16
  10  -3   1    3.38    0.19
  10   2  -1   -0.01    0.02
  10   2  -1    0.08    0.04
  10   2  -1    0.03    0.03
  10   2  -1    0.01    0.03
   9   2  -1    1.11    0.08
   9   2  -1    1.06    0.06
   9   2  -1    1.10    0.07
   9   2  -1    1.08    0.08
   9   2  -1    1.17    0.09
   8   2  -1    2.37    0.18
   8   2  -1    2.71    0.13
   8   2  -1    2.67    0.16
   8   2  -1    2.78    0.14
   8   2  -1    2.57    0.12
   8   2  -1    2.75    0.14
   8   2  -1    2.63    0.13
   7   2  -1   -0.01    0.02
   7   2  -1    0.01    0.02
   7   2  -1    0.04    0.01
   7   2  -1    0.02    0.02
   7   2  -1    0.03    0.02
   7   2  -1    0.02    0.02
   7   2  -1    0.00    0.03
   7   2  -1   -0.01    0.02
   6   2  -1    0.02    0.01
   6   2  -1    0.00    0.03
   6   2  -1    0.02    0.02
   6   2  -1   -0.01    0.02
   6   2  -1   -0.07    0.02
   6   2  -1    0.05    0.02
   6   2  -1   -0.01    0.02
   6   2  -1    0.02    0.02
   5   2  -1    6.80    0.38
   5   2  -1    7.46    0.42
   4   2  -1   34.54    1.99
   3   2  -1  130.09    7.48
   2   2  -1 1000.00   55.90
   2   2  -1  943.99   51.92
   1   2  -1    4.78    0.25
   1   2  -1    5.00    0.29
   0   2  -1   49.57    2.52
  -1   2  -1    7.51    0.38
   1  -2   1    7.47    0.38
  -2   2  -1   16.99    0.87
  -3   2  -1    0.09    0.02
   4  -2   1    0.08    0.02
   4  -2   1    0.10    0.02
   5  -2   1    6.09    0.33
   5  -2   1    5.97    0.36
   5  -2   1    6.26    0.32
   6  -2   1    0.92    0.06
   6  -2   1    0.97    0.05
   6  -2   1    0.80    0.06
   7  -2   1    0.07    0.03
   7  -2   1    0.06    0.02
   7  -2   1    0.10    0.03
   7  -2   1    0.09    0.02
   8  -2   1    0.32    0.04
   8  -2   1    0.30    0.04
   8  -2   1    0.30    0.03
   8  -2   1    0.36    0.03
   9  -2   1    1.33    0.10
   9  -2   1    1.31    0.08
   9  -2   1    1.30    0.08
  10  -2   1    0.43    0.04
  10  -2   1    0.44    0.05
  10  -2   1    0.48    0.04
  11   1  -1    0.92    0.05
  11   1  -1    0.97    0.08
  11   1  -1    0.85    0.07
  11   1  -1    0.86    0.07
  10   1  -1    0.14    0.04
  10   1  -1    0.18    0.03
  10   1  -1    0.26    0.05
  10   1  -1    0.14    0.04
   9   1  -1   10.61    0.48
   9   1  -1    9.86    0.46
   9   1  -1   10.31    0.45
   9   1  -1   10.10    0.48
   9   1  -1   10.17    0.55
   8   1  -1    2.95    0.15
   8   1  -1    2.80    0.14
   8   1  -1    2.95    0.14
   8   1  -1    3.05    0.15
   8   1  -1    3.05    0.17
   7   1  -1    1.41    0.07
   7   1  -1    1.41    0.08
   7   1  -1    1.47    0.11
   7   1  -1    1.36    0.08
   7   1  -1    1.37    0.08
   7   1  -1    1.50    0.07
   7   1  -1    1.45    0.09
   6   1  -1    1.73    0.09
   6   1  -1    1.83    0.08
   6   1  -1    1.53    0.08
   6   1  -1    1.76    0.09
   6   1  -1    1.71    0.10
   6   1  -1    1.58    0.08
   6   1  -1    1.94    0.12
   5   1  -1    0.07    0.02
   5   1  -1    0.05    0.02
   5   1  -1    0.07    0.01
   4   1  -1   66.07    3.80
   3   1  -1   58.71    3.38
   2   1  -1   44.33    2.55
   1   1  -1    3.81    0.26
   3  -1   1   13.92    0.80
   4  -1   1    1.82    0.11
   5  -1   1    0.96    0.07
   6  -1   1   19.89    0.96
   6  -1   1   21.30    1.10
   6  -1   1   20.72    1.20
   6  -1   1   20.64    0.89
   6  -1   1   21.20    1.06
   7  -1   1    2.08    0.12
   7  -1   1    2.06    0.10
   7  -1   1    2.14    0.12
   7  -1   1    1.88    0.10
   8  -1   1    0.48    0.05
   8  -1   1    0.42    0.04
   8  -1   1    0.33    0.04
   8  -1   1    0.41    0.04
   9  -1   1    0.18    0.03
   9  -1   1    0.29    0.05
   9  -1   1    0.18    0.03
  10  -1   1    1.44    0.09
  10  -1   1    1.47    0.09
  10  -1   1    1.50    0.11
  10  -1   1    1.48    0.08
  11  -1   1    0.40    0.04
  11   0  -1    0.02    0.02
  11   0  -1    0.08    0.03
  11   0  -1    0.07    0.03
  11   0  -1    0.04    0.03
  10   0  -1    0.78    0.07
  10   0  -1    0.68    0.05
  10   0  -1    0.64    0.05
  10   0  -1    0.80    0.06
   9   0  -1    0.02    0.03
   9   0  -1    0.02    0.03
   9   0  -1    0.01    0.02
   9   0  -1    0.02    0.02
   9   0  -1    0.07    0.04
   8   0  -1    1.02    0.06
   8   0  -1    0.89    0.05
   8   0  -1    0.91    0.07
   8   0  -1    0.80    0.06
   8   0  -1    0.81    0.06
   7   0  -1    0.19    0.03
   7   0  -1    0.09    0.02
   7   0  -1    0.18    0.02
   7   0  -1    0.15    0.04
   7   0  -1    0.15    0.02
   7   0  -1    0.15    0.02
   6   0  -1    3.52    0.19
   6   0  -1    3.33    0.15
   6   0  -1    3.63    0.18
   6   0  -1    3.58    0.21
   6   0  -1    3.25    0.17
   6   0  -1    3.36    0.15
   5   0  -1    3.46    0.21
   5   0  -1    3.50    0.18
   5   0  -1    3.25    0.19
   4   0  -1    0.03    0.02
   4   0  -1    0.02    0.01
   3   0  -1   58.36    2.97
   3   0  -1   58.49    3.36
   2   0  -1   62.88    3.22
   2   0  -1   63.91    3.65
   2   0   1   27.61    1.59
   4   0   1    2.67    0.16
   5   0   1   12.27    0.69
   5   0   1   11.48    0.63
   6   0   1    0.02    0.01
   6   0   1    0.03    0.02
   6   0   1    0.01    0.02
   6   0   1    0.01    0.02
   6   0   1    0.01    0.02
   7   0   1    0.03    0.02
   7   0   1    0.02    0.02
   7   0   1    0.01    0.02
   7   0   1    0.01    0.03
   7   0   1   -0.01    0.02
   8   0   1    1.54    0.08
   8   0   1    1.57    0.09
   8   0   1    1.46    0.09
   8   0   1    1.56    0.10
   9   0   1    0.60    0.05
   9   0   1    0.58    0.05
   9   0   1    0.55    0.06
  10   0   1    0.40    0.05
  10   0   1    0.33    0.04
  10   0   1    0.31    0.04
  10   0   1    0.40    0.04
  11   0   1    1.25    0.07
  11   0   1    1.13    0.10
  11   0   1    1.38    0.08
  11  -1  -1    0.46    0.05
  11  -1  -1    0.55    0.05
  11  -1  -1    0.53    0.05
  11  -1  -1    0.46    0.04
  10  -1  -1    2.03    0.12
  10  -1  -1    2.20    0.11
  10  -1  -1    2.29    0.14
  10  -1  -1    2.02    0.12
   9  -1  -1    0.00    0.02
   9  -1  -1    0.02    0.02
   9  -1  -1    0.03    0.04
   9  -1  -1    0.01    0.03
   8  -1  -1    0.67    0.06
   8  -1  -1    0.85    0.06
   8  -1  -1    0.75    0.07
   8  -1  -1    0.77    0.05
   7  -1  -1    2.72    0.13
   7  -1  -1    2.88    0.16
   7  -1  -1    2.78    0.15
   6  -1  -1    0.32    0.03
   6  -1  -1    0.31    0.03
   6  -1  -1    0.31    0.02
   6  -1  -1    0.38    0.03
   5  -1  -1   18.18    1.06
   5  -1  -1   19.37    0.93
   5  -1  -1   17.19    0.97
   4  -1  -1   33.53    1.67
   4  -1  -1   32.05    1.89
   3  -1  -1    4.80    0.24
   3  -1  -1    4.63    0.28
   2  -1  -1    5.02    0.26
   1  -1  -1    0.24    0.02
   1   1   1   11.78    0.68
   2   1   1   17.28    1.00
   3   1   1    0.29    0.03
   4   1   1    2.75    0.17
   5   1   1    9.05    0.51
   5   1   1    8.29    0.46
   6   1   1   20.72    1.08
   6   1   1   19.21    0.94
   6   1   1   19.77    0.86
   6   1   1   22.01    1.18
   6   1   1   19.74    0.87
   7   1   1    0.15    0.02
   7   1   1    0.09    0.02
   7   1   1    0.15    0.03
   7   1   1    0.09    0.02
   7   1   1    0.14    0.02
   7   1   1    0.14    0.02
   7   1   1    0.12    0.04
   8   1   1    0.20    0.02
   8   1   1    0.15    0.03
   8   1   1    0.17    0.03
   8   1   1    0.17    0.03
   8   1   1    0.17    0.05
   8   1   1    0.16    0.02
   9   1   1   -0.02    0.03
   9   1   1    0.00    0.02
   9   1   1   -0.01    0.03
   9   1   1    0.03    0.03
  10   1   1    4.97    0.24
  10   1   1    5.06    0.22
  10   1   1    5.09    0.28
  10   1   1    4.63    0.24
  11  -2  -1    0.83    0.07
  11  -2  -1    0.82    0.06
  11  -2  -1    0.68    0.05
  11  -2  -1    0.78    0.07
  10  -2  -1    2.08    0.12
  10  -2  -1    2.22    0.11
  10  -2  -1    2.16    0.12
  10  -2  -1    2.15    0.14
   9  -2  -1    0.78    0.07
   9  -2  -1    0.67    0.05
   9  -2  -1    0.75    0.06
   8  -2  -1    1.86    0.10
   8  -2  -1    1.77    0.11
   8  -2  -1    1.86    0.10
   8  -2  -1    1.91    0.12
   7  -2  -1    0.49    0.04
   7  -2  -1    0.54    0.05
   7  -2  -1    0.45    0.04
   7  -2  -1    0.50    0.04
   6  -2  -1    2.26    0.11
   6  -2  -1    2.35    0.13
   6  -2  -1    2.34    0.13
   5  -2  -1    0.43    0.04
   4  -2  -1    0.00    0.02
   3  -2  -1    0.50    0.03
   3  -2  -1    0.40    0.03
   2  -2  -1    6.25    0.32
  -2   2   1    6.15    0.32
   1  -2  -1    6.89    0.35
   0   2   1   85.86    4.94
   1   2   1  108.06    6.21
   1   2   1  107.84    5.76
   2   2   1   29.91    1.72
   3   2   1   20.81    1.20
   4   2   1   14.55    0.85
   5   2   1    0.35    0.03
   5   2   1    0.28    0.04
   6   2   1    1.80    0.10
   6   2   1    1.97    0.13
   6   2   1    1.92    0.09
   6   2   1    2.09    0.12
   6   2   1    1.90    0.09
   6   2   1    1.90    0.10
   6   2   1    1.94    0.10
   7   2   1    0.95    0.07
   7   2   1    0.92    0.06
   7   2   1    0.90    0.06
   7   2   1    0.92    0.05
   7   2   1    1.01    0.05
   7   2   1    1.05    0.09
   7   2   1    0.90    0.06
   8   2   1    2.09    0.11
   8   2   1    1.80    0.15
   8   2   1    2.01    0.11
   8   2   1    2.06    0.10
   8   2   1    2.18    0.10
   8   2   1    2.17    0.12
   8   2   1    2.09    0.13
   9   2   1    2.79    0.15
   9   2   1    2.89    0.14
   9   2   1    2.98    0.18
   9   2   1    2.94    0.14
   9   2   1    2.88    0.15
  10   2   1   -0.03    0.03
  10   2   1    0.01    0.03
  10   2   1    0.00    0.02
  10   2   1   -0.01    0.04
  10  -3  -1    0.30    0.04
  10  -3  -1    0.37    0.04
  10  -3  -1    0.41    0.04
  10  -3  -1    0.43    0.05
   9  -3  -1    0.40    0.04
   9  -3  -1    0.37    0.04
   9  -3  -1    0.35    0.04
   8  -3  -1    0.78    0.06
   8  -3  -1    0.72    0.06
   8  -3  -1    0.79    0.07
   8  -3  -1    0.70    0.06
   7  -3  -1   -0.01    0.02
   7  -3  -1   -0.01    0.02
   7  -3  -1    0.01    0.03
   6  -3  -1    0.09    0.02
   6  -3  -1    0.06    0.02
   6  -3  -1    0.09    0.02
   5  -3  -1    7.92    0.40
   5  -3  -1    7.31    0.33
   4  -3  -1   67.99    3.46
   3  -3  -1    7.16    0.37
   2  -3  -1   14.46    0.74
  -2   3   1   14.41    0.74
   1  -3  -1   26.72    1.36
   0   3   1    4.95    0.29
   1   3   1    4.03    0.22
   1   3   1    3.90    0.23
   2   3   1    2.62    0.16
   2   3   1    2.65    0.14
   3   3   1    0.36    0.04
   4   3   1    0.12    0.03
   4   3   1    0.14    0.02
   5   3   1    0.56    0.06
   5   3   1    0.52    0.04
   5   3   1    0.59    0.05
   5   3   1    0.53    0.03
   6   3   1    1.23    0.08
   6   3   1    1.38    0.07
   6   3   1    1.23    0.06
   6   3   1    1.21    0.09
   6   3   1    1.19    0.07
   6   3   1    1.26    0.07
   6   3   1    1.23    0.07
   6   3   1    1.18    0.06
   6   3   1    1.20    0.06
   7   3   1    0.20    0.03
   7   3   1    0.25    0.04
   7   3   1    0.22    0.05
   7   3   1    0.18    0.03
   7   3   1    0.23    0.02
   7   3   1    0.21    0.03
   7   3   1    0.19    0.02
   8   3   1    0.06    0.03
   8   3   1    0.11    0.04
   8   3   1    0.02    0.02
   8   3   1    0.12    0.04
   8   3   1    0.06    0.03
   8   3   1    0.07    0.02
   8   3   1    0.06    0.03
   9   3   1    1.20    0.06
   9   3   1    1.11    0.10
   9   3   1    1.22    0.08
   9   3   1    1.22    0.08
   9   3   1    1.17    0.08
  10   3   1    3.36    0.17
  10   3   1    3.55    0.21
  10   3   1    3.59    0.18
  10   3   1    3.36    0.16
  10  -4  -1    0.12    0.03
  10  -4  -1    0.14    0.03
  10  -4  -1    0.22    0.04
   9  -4  -1    6.34    0.34
   9  -4  -1    6.12    0.28
   9  -4  -1    6.25    0.30
   8  -4  -1   14.30    0.65
   8  -4  -1   12.76    0.72
   8  -4  -1   14.61    0.61
   8  -4  -1   14.58    0.74
  -8   4   1   13.18    0.66
   7  -4  -1    3.08    0.15
   7  -4  -1    3.34    0.18
   7  -4  -1    3.00    0.18
  -7   4   1    2.89    0.16
   6  -4  -1    2.60    0.14
   6  -4  -1    2.42    0.12
  -6   4   1    2.38    0.13
   5  -4  -1    1.93    0.11
   5  -4  -1    1.74    0.09
   4  -4  -1    9.59    0.50
   3  -4  -1    0.13    0.02
   3  -4  -1    0.15    0.02
   2  -4  -1    0.67    0.05
   1  -4  -1    2.20    0.12
   1   4   1    9.14    0.49
   1   4   1    9.08    0.53
   2   4   1    0.85    0.05
   2   4   1    0.79    0.06
   3   4   1    0.35    0.04
   3   4   1    0.29    0.03
   4   4   1    5.04    0.30
   4   4   1    4.90    0.27
   5   4   1   18.57    0.84
   5   4   1   20.53    1.04
   5   4   1   21.22    1.14
   5   4   1   19.03    0.84
   5   4   1   20.02    0.89
   5   4   1   19.43    0.83
   5   4   1   19.58    0.86
   5   4   1   20.25    0.88
   5   4   1   17.67    0.91
   6   4   1    0.06    0.02
   6   4   1    0.05    0.03
   6   4   1    0.03    0.03
   6   4   1    0.01    0.02
   6   4   1    0.02    0.02
   6   4   1    0.04    0.01
   6   4   1    0.04    0.02
   6   4   1    0.03    0.01
   6   4   1    0.04    0.02
   7   4   1    0.30    0.05
   7   4   1    0.31    0.03
   7   4   1    0.33    0.04
   7   4   1    0.31    0.04
   7   4   1    0.30    0.04
   7   4   1    0.33    0.02
   7   4   1    0.34    0.04
   8   4   1    1.29    0.07
   8   4   1    1.17    0.10
   8   4   1    1.29    0.08
   8   4   1    1.26    0.08
   8   4   1    1.12    0.06
   9   4   1    0.38    0.03
   9   4   1    0.44    0.05
   9   4   1    0.42    0.04
   9   4   1    0.46    0.04
   9   4   1    0.36    0.05
  10   4   1    1.22    0.10
  10   4   1    1.16    0.08
  10   4   1    1.10    0.07
  10   4   1    1.04    0.06
  10  -5  -1    1.24    0.08
  10  -5  -1    1.16    0.08
  10  -5  -1    0.98    0.07
 -10   5   1    1.03    0.07
   9  -5  -1    0.18    0.04
   9  -5  -1    0.24    0.03
   9  -5  -1    0.17    0.03
  -9   5   1    0.16    0.03
   8  -5  -1    0.43    0.04
   8  -5  -1    0.40    0.05
  -8   5   1    0.36    0.04
   7  -5  -1    0.63    0.05
   7  -5  -1    0.65    0.06
   7  -5  -1    0.71    0.06
  -7   5   1    0.64    0.06
   6  -5  -1    1.48    0.10
   6  -5  -1    1.52    0.08
   6  -5  -1    1.35    0.08
  -6   5   1    1.58    0.09
   5  -5  -1    6.92    0.36
   5  -5  -1    7.08    0.33
  -5   5   1    6.38    0.33
   4  -5  -1    0.02    0.02
   3  -5  -1    0.79    0.06
   3  -5  -1    0.79    0.05
   2  -5  -1   82.70    4.22
   2  -5  -1   90.89    4.41
   1   5   1    1.28    0.08
   2   5   1    4.10    0.22
   2   5   1    3.67    0.24
   3   5   1    0.14    0.03
   3   5   1    0.13    0.02
   3   5   1    0.17    0.02
   3   5   1    0.17    0.02
   4   5   1    0.02    0.01
   4   5   1    0.01    0.02
   4   5   1    0.02    0.02
   4   5   1   -0.01    0.02
   4   5   1    0.01    0.02
   4   5   1    0.02    0.02
   5   5   1    0.71    0.04
   5   5   1    0.75    0.07
   5   5   1    0.72    0.05
   5   5   1    0.71    0.06
   5   5   1    0.70    0.05
   5   5   1    0.72    0.05
   5   5   1    0.72    0.04
   5   5   1    0.67    0.04
   6   5   1    0.33    0.03
   6   5   1    0.30    0.02
   6   5   1    0.30    0.04
   6   5   1    0.25    0.04
   6   5   1    0.29    0.03
   6   5   1    0.24    0.05
   6   5   1    0.35    0.04
   7   5   1    1.99    0.13
   7   5   1    1.94    0.10
   7   5   1    2.12    0.11
   7   5   1    1.72    0.14
   7   5   1    1.99    0.11
   7   5   1    2.02    0.09
   7   5   1    2.09    0.10
   8   5   1    0.12    0.02
   8   5   1    0.11    0.04
   8   5   1    0.14    0.04
   8   5   1    0.17    0.03
   8   5   1    0.16    0.03
   9   5   1    0.03    0.03
   9   5   1    0.00    0.04
   9   5   1    0.04    0.02
   9   5   1    0.05    0.03
   9   5   1    0.03    0.01
   9  -6  -1    2.18    0.11
   9  -6  -1    2.20    0.13
  -9   6   1    1.90    0.12
   8  -6  -1    0.31    0.04
  -8   6   1    0.34    0.04
   7  -6  -1    0.88    0.06
   7  -6  -1    0.63    0.07
  -7   6   1    0.76    0.06
   6  -6  -1    1.53    0.11
   6  -6  -1    1.59    0.09
  -6   6   1    1.78    0.10
   5  -6  -1   -0.01    0.03
   5  -6  -1    0.00    0.02
  -5   6   1    0.02    0.02
   4  -6  -1    0.00    0.02
   4  -6  -1   -0.02    0.02
  -4   6   1    0.00    0.02
   3  -6  -1    0.06    0.02
   3  -6  -1    0.05    0.02
  -3   6   1    0.04    0.02
   2  -6  -1   12.42    0.61
   1  -6  -1    1.61    0.09
   0   6   1   10.84    0.59
   0   6   1   10.88    0.47
   1   6   1    1.44    0.09
   1   6   1    1.45    0.07
   2   6   1   -0.02    0.02
   2   6   1    0.04    0.01
   2   6   1    0.07    0.02
   3   6   1    2.76    0.14
   3   6   1    2.69    0.14
   3   6   1    3.18    0.16
   3   6   1    2.68    0.14
   3   6   1    2.80    0.13
   3   6   1    2.79    0.18
   3   6   1    2.72    0.13
   4   6   1    0.56    0.05
   4   6   1    0.44    0.06
   4   6   1    0.60    0.05
   4   6   1    0.57    0.05
   4   6   1    0.58    0.03
   4   6   1    0.62    0.04
   5   6   1    0.17    0.04
   5   6   1    0.26    0.02
   5   6   1    0.25    0.03
   5   6   1    0.23    0.03
   5   6   1    0.27    0.02
   6   6   1    5.26    0.30
   6   6   1    5.36    0.25
   6   6   1    5.42    0.23
   6   6   1    5.28    0.26
   6   6   1    4.95    0.23
   6   6   1    5.32    0.23
   7   6   1    2.66    0.16
   7   6   1    2.54    0.12
   7   6   1    2.63    0.12
   7   6   1    2.52    0.12
   7   6   1    2.69    0.14
   7   6   1    2.70    0.14
   8   6   1    0.01    0.02
   8   6   1    0.01    0.01
   8   6   1    0.03    0.03
   8   6   1    0.05    0.03
   9   6   1    0.17    0.03
   9   6   1    0.21    0.03
   9   6   1    0.18    0.02
   9  -7  -1    0.47    0.05
   9  -7  -1    0.45    0.04
  -9   7   1    0.48    0.05
   8  -7  -1    1.46    0.09
  -8   7   1    1.24    0.09
  -7   7   1    0.01    0.03
   6  -7  -1    1.22    0.08
  -6   7   1    1.42    0.09
   5  -7  -1    0.02    0.02
  -5   7   1    0.03    0.03
   4  -7  -1    1.11    0.07
  -4   7   1    1.13    0.07
   3  -7  -1    0.04    0.02
  -3   7   1    0.05    0.02
   2  -7  -1    0.94    0.06
   2  -7  -1    0.82    0.06
  -2   7   1    0.89    0.06
   1  -7  -1   17.15    0.86
  -1   7   1   19.29    0.78
   0   7   1   13.01    0.71
   0   7   1   13.24    0.57
   1   7   1   23.67    1.25
   1   7   1   22.78    1.00
   2   7   1    1.19    0.07
   2   7   1    1.40    0.08
   2   7   1    1.21    0.08
   2   7   1    1.38    0.07
   2   7   1    1.14    0.08
   3   7   1    0.08    0.02
   3   7   1    0.10    0.02
   3   7   1    0.13    0.03
   3   7   1    0.12    0.02
   4   7   1    0.07    0.02
   4   7   1    0.03    0.01
   4   7   1   -0.01    0.02
   5   7   1    0.99    0.06
   5   7   1    1.11    0.06
   5   7   1    1.03    0.07
   6   7   1    0.68    0.05
   6   7   1    0.68    0.04
   6   7   1    0.71    0.06
   6   7   1    0.69    0.05
   7   7   1    0.50    0.04
   7   7   1    0.64    0.05
   7   7   1    0.47    0.04
   7   7   1    0.60    0.05
   8   7   1    0.72    0.04
   8   7   1    0.77    0.06
   8   7   1    0.89    0.05
   8  -8  -1    2.15    0.13
  -8   8   1    2.03    0.12
  -7   8   1   -0.04    0.03
   6  -8  -1    2.93    0.16
  -6   8   1    3.52    0.17
   5  -8  -1    2.64    0.14
  -5   8   1    2.74    0.15
   4  -8  -1    3.33    0.17
  -4   8   1    3.27    0.17
   3  -8  -1    0.32    0.04
  -3   8   1    0.28    0.03
   2  -8  -1   11.65    0.54
  -2   8   1   10.89    0.54
   1  -8  -1    7.12    0.36
  -1   8   1    7.34    0.41
  -1   8   1    7.88    0.33
   0  -8  -1    0.03    0.02
   0   8   1    0.07    0.03
   0   8   1    0.05    0.02
   1   8   1    0.24    0.03
   1   8   1    0.18    0.03
   1   8   1    0.21    0.03
   2   8   1    0.13    0.03
   2   8   1    0.12    0.03
   2   8   1    0.09    0.02
   2   8   1    0.10    0.03
   3   8   1    0.88    0.05
   3   8   1    0.85    0.06
   3   8   1    0.84    0.06
   4   8   1    0.02    0.02
   4   8   1   -0.02    0.03
   4   8   1    0.01    0.02
   5   8   1    0.70    0.05
   5   8   1    0.73    0.06
   5   8   1    0.65    0.05
   5   8   1    0.79    0.05
   6   8   1    0.18    0.04
   6   8   1    0.16    0.03
   6   8   1    0.22    0.02
   6   8   1    0.18    0.03
   7   8   1    0.09    0.03
   7   8   1    0.08    0.02
   7   8   1    0.07    0.02
   7   8   1    0.10    0.02
   8   8   1    1.04    0.06
   8   8   1    0.75    0.04
   8   8   1    0.99    0.05
   7  -9  -1    0.23    0.03
  -7   9   1    0.24    0.04
   6  -9  -1    1.31    0.08
  -6   9   1    1.62    0.09
   5  -9  -1   -0.04    0.03
  -5   9   1    0.00    0.03
   4  -9  -1    1.60    0.10
  -4   9   1    1.41    0.10
  -4   9   1    1.68    0.09
   3  -9  -1    0.09    0.03
  -3   9   1    0.08    0.03
  -3   9   1    0.13    0.03
   2  -9  -1    0.10    0.03
  -2   9   1    0.12    0.03
   1  -9  -1    2.17    0.12
  -1   9   1    2.12    0.13
  -1   9   1    2.25    0.11
   0  -9  -1    2.04    0.12
   0   9   1    2.26    0.11
   0   9   1    2.12    0.13
   1   9   1    0.06    0.04
   1   9   1    0.07    0.03
   1   9   1    0.08    0.04
   1   9   1    0.08    0.02
   2   9   1    0.28    0.04
   2   9   1    0.38    0.04
   2   9   1    0.39    0.03
   2   9   1    0.41    0.04
   3   9   1    0.88    0.07
   3   9   1    0.93    0.06
   3   9   1    1.01    0.06
   4   9   1    0.64    0.05
   4   9   1    0.64    0.05
   4   9   1    0.56    0.05
   5   9   1    2.80    0.13
   5   9   1    2.96    0.13
   5   9   1    2.79    0.14
   5   9   1    2.92    0.13
   6   9   1    2.37    0.11
   6   9   1    2.31    0.11
   6   9   1    2.32    0.12
   6   9   1    2.37    0.11
   7   9   1    0.07    0.02
   7   9   1    0.04    0.02
   7   9   1    0.07    0.02
   7   9   1    0.08    0.02
   6 -10  -1    0.01    0.02
  -6  10   1    0.05    0.02
   5 -10  -1    1.22    0.08
  -5  10   1    1.21    0.08
   4 -10  -1    0.23    0.04
   3 -10  -1    4.88    0.25
   2 -10  -1    5.12    0.26
   1 -10  -1   33.22    1.58
  -1  10   1   33.93    1.63
   0 -10  -1    1.87    0.12
   0  10   1    2.16    0.13
   0  10   1    2.14    0.10
   1  10   1    0.01    0.03
   1  10   1    0.04    0.03
   1  10   1    0.07    0.03
   2  10   1    1.02    0.06
   2  10   1    0.97    0.07
   2  10   1    1.12    0.07
   3  10   1    0.21    0.03
   3  10   1    0.24    0.03
   3  10   1    0.25    0.03
   4  10   1    0.01    0.02
   4  10   1    0.01    0.02
   5  10   1    0.67    0.06
   5  10   1    0.86    0.05
   5  10   1    0.80    0.05
   5  10   1    0.82    0.05
   5 -11  -1    0.35    0.03
   4 -11  -1    0.34    0.04
  -4  11   1    0.33    0.04
   3 -11  -1    0.62    0.05
  -3  11   1    0.65    0.06
   2 -11  -1    1.78    0.11
  -2  11   1    1.82    0.11
   1 -11  -1    0.73    0.06
  -1  11   1    0.87    0.07
   0 -11  -1    4.18    0.22
   0  11   1    4.40    0.23
   0  11   1    4.39    0.20
   1  11   1    0.00    0.03
   1  11   1    0.09    0.03
   2  11   1    0.14    0.03
   2  11   1    0.19    0.03
   2  11   1    0.19    0.03
   3  11   1    0.10    0.02
   3  11   1    0.13    0.03
   4  11   1    0.33    0.03
   4  11   1    0.36    0.03
   4  11   1    0.36    0.03
   2 -12  -1    1.89    0.11
  -2  12   1    1.92    0.11
  -2  12   1    1.83    0.10
   1 -12  -1    0.55    0.05
  -1  12   1    0.51    0.05
  -1  12   1    0.45    0.04
   0 -12  -1    0.03    0.03
   0  12   1    0.03    0.03
   0  12   1    0.01    0.03
   1  12   1    1.02    0.07
   1  12   1    1.15    0.07
   2  12  -2    0.11    0.03
   2  12  -2    0.14    0.03
   1  12  -2    2.78    0.13
   1  12  -2    2.76    0.15
   0  12  -2    2.59    0.12
   0  12  -2    2.54    0.14
   0 -12   2    2.33    0.13
  -1  12  -2    5.02    0.25
  -1  12  -2    5.10    0.22
   1 -12   2    4.73    0.25
  -2  12  -2    0.03    0.03
  -2  12  -2    0.05    0.03
   2 -12   2   -0.01    0.02
   4  11  -2    4.94    0.21
   4  11  -2    4.90    0.21
   4  11  -2    4.45    0.24
   3  11  -2    1.27    0.08
   3  11  -2    1.42    0.07
   2  11  -2    0.67    0.05
   2  11  -2    0.65    0.05
   1  11  -2    0.34    0.04
   1  11  -2    0.33    0.04
   0  11  -2    0.14    0.04
   0  11  -2    0.19    0.04
   0 -11   2    0.10    0.03
  -1  11  -2    1.47    0.10
  -1  11  -2    1.42    0.09
   1 -11   2    1.41    0.09
  -2  11  -2    0.06    0.03
   2 -11   2    0.01    0.03
  -3  11  -2    0.01    0.03
   3 -11   2   -0.01    0.03
  -4  11  -2    0.27    0.04
   4 -11   2    0.25    0.03
   5 -11   2    0.14    0.03
   6  10  -2    0.00    0.02
   6  10  -2    0.02    0.02
   5  10  -2    0.46    0.03
   5  10  -2    0.41    0.04
   5  10  -2    0.49    0.04
   4  10  -2    0.42    0.04
   4  10  -2    0.48    0.04
   4  10  -2    0.45    0.04
   4  10  -2    0.43    0.04
   3  10  -2    1.96    0.10
   3  10  -2    2.18    0.12
   3  10  -2    2.04    0.10
   2  10  -2    0.07    0.03
   2  10  -2    0.06    0.03
   2  10  -2    0.05    0.02
   1  10  -2    1.14    0.07
   1  10  -2    1.25    0.08
   1  10  -2    0.90    0.08
   0  10  -2    0.82    0.07
   0  10  -2    0.68    0.07
   0  10  -2    0.72    0.06
   0 -10   2    0.84    0.07
  -1  10  -2    0.31    0.04
  -1  10  -2    0.31    0.04
   1 -10   2    0.24    0.04
  -2  10  -2    0.70    0.06
   2 -10   2    0.69    0.06
  -3  10  -2    1.91    0.11
   3 -10   2    1.77    0.11
  -4  10  -2    2.06    0.12
   4 -10   2    2.07    0.12
  -5  10  -2    0.04    0.02
   5 -10   2    0.07    0.03
  -6  10  -2   -0.04    0.02
   6 -10   2    0.04    0.02
   7   9  -2    0.05    0.03
   7   9  -2    0.03    0.02
   7   9  -2   -0.02    0.02
   6   9  -2    0.66    0.05
   6   9  -2    0.69    0.05
   6   9  -2    0.63    0.04
   6   9  -2    0.61    0.05
   5   9  -2    0.93    0.06
   5   9  -2    0.81    0.06
   5   9  -2    1.00    0.06
   5   9  -2    0.89    0.05
   5   9  -2    1.09    0.06
   4   9  -2    0.78    0.05
   4   9  -2    0.73    0.06
   4   9  -2    0.82    0.06
   4   9  -2    0.79    0.05
   3   9  -2    0.72    0.06
   3   9  -2    0.62    0.04
   3   9  -2    0.56    0.04
   2   9  -2    0.33    0.04
   2   9  -2    0.49    0.04
   2   9  -2    0.35    0.04
   2   9  -2    0.43    0.04
   1   9  -2    1.11    0.06
   1   9  -2    0.94    0.08
   1   9  -2    1.00    0.07
   1   9  -2    1.20    0.08
   0   9  -2    6.46    0.31
   0   9  -2    5.84    0.34
  -1   9  -2   10.60    0.52
   1  -9   2   10.26    0.50
  -2   9  -2    0.51    0.05
   2  -9   2    0.44    0.05
  -3   9  -2    0.63    0.05
  -3   9  -2    0.63    0.06
   3  -9   2    0.71    0.06
  -4   9  -2   -0.02    0.02
  -4   9  -2   -0.04    0.03
   4  -9   2    0.00    0.03
  -5   9  -2    0.05    0.03
   5  -9   2    0.05    0.03
  -6   9  -2    0.44    0.04
   6  -9   2    0.38    0.04
  -7   9  -2    0.09    0.03
   7  -9   2    0.17    0.03
   8   8  -2    0.98    0.06
   8   8  -2    0.92    0.07
   7   8  -2    0.38    0.04
   7   8  -2    0.38    0.03
   7   8  -2    0.35    0.04
   6   8  -2    1.29    0.07
   6   8  -2    1.40    0.09
   6   8  -2    1.36    0.08
   6   8  -2    1.42    0.08
   6   8  -2    1.36    0.07
   5   8  -2    0.06    0.02
   5   8  -2    0.02    0.03
   5   8  -2    0.07    0.03
   5   8  -2    0.08    0.02
   5   8  -2   -0.01    0.03
   5   8  -2    0.06    0.02
   4   8  -2    0.12    0.03
   4   8  -2    0.18    0.03
   4   8  -2    0.13    0.03
   4   8  -2    0.16    0.02
   4   8  -2    0.21    0.03
   3   8  -2    7.74    0.44
   3   8  -2    7.67    0.37
   3   8  -2    8.42    0.35
   3   8  -2    8.33    0.40
   3   8  -2    8.09    0.35
   2   8  -2    0.22    0.03
   2   8  -2    0.26    0.02
   2   8  -2    0.30    0.03
   2   8  -2    0.27    0.03
   1   8  -2   11.87    0.65
   1   8  -2   11.97    0.51
   1   8  -2   11.85    0.58
   0   8  -2    1.04    0.06
   0   8  -2    1.07    0.07
   1  -8   2    5.81    0.28
  -2   8  -2    7.51    0.37
   2  -8   2    8.18    0.38
  -3   8  -2    0.05    0.02
   3  -8   2    0.06    0.03
  -4   8  -2    0.10    0.03
   4  -8   2    0.05    0.03
  -5   8  -2    2.26    0.12
   5  -8   2    1.98    0.12
  -6   8  -2    7.68    0.36
   6  -8   2    6.91    0.35
  -7   8  -2    8.28    0.42
   7  -8   2    8.79    0.46
  -8   8  -2    3.20    0.17
   8  -8   2    3.34    0.19
   9   7  -2    0.09    0.03
   9   7  -2    0.03    0.03
   8   7  -2    0.54    0.04
   8   7  -2    0.52    0.05
   7   7  -2    0.13    0.03
   7   7  -2    0.13    0.03
   7   7  -2    0.13    0.03
   7   7  -2    0.16    0.04
   6   7  -2    3.94    0.17
   6   7  -2    3.83    0.18
   6   7  -2    3.92    0.19
   6   7  -2    3.62    0.17
   6   7  -2    3.84    0.17
   5   7  -2   11.34    0.49
   5   7  -2   11.47    0.50
   5   7  -2   10.45    0.50
   5   7  -2   11.72    0.52
   5   7  -2   10.99    0.55
   5   7  -2   11.61    0.49
   5   7  -2   11.69    0.49
   4   7  -2    0.31    0.03
   4   7  -2    0.35    0.03
   4   7  -2    0.35    0.04
   4   7  -2    0.30    0.03
   4   7  -2    0.31    0.03
   3   7  -2    7.33    0.32
   3   7  -2    6.55    0.33
   3   7  -2    7.46    0.36
   3   7  -2    7.41    0.32
   3   7  -2    7.63    0.40
   3   7  -2    7.06    0.34
   2   7  -2    5.11    0.26
   2   7  -2    5.03    0.22
   2   7  -2    5.30    0.28
   2   7  -2    4.96    0.23
   1   7  -2   13.97    0.68
   1   7  -2   13.94    0.60
   0   7  -2    3.07    0.17
   0   7  -2    3.10    0.14
  -1   7  -2    9.03    0.44
   1  -7   2    7.75    0.41
  -2   7  -2    2.48    0.14
  -2   7  -2    2.39    0.13
   2  -7   2    2.45    0.13
  -3   7  -2    4.96    0.25
  -3   7  -2    5.05    0.27
   3  -7   2    5.17    0.25
  -4   7  -2    0.24    0.03
   4  -7   2    0.31    0.04
  -5   7  -2    3.38    0.17
   5  -7   2    3.36    0.17
  -6   7  -2    0.30    0.04
   6  -7   2    0.25    0.03
  -7   7  -2    0.02    0.03
   7  -7   2    0.05    0.03
  -8   7  -2    1.06    0.08
   8  -7   2    1.20    0.08
  -9   7  -2    0.33    0.04
   9  -7   2    0.37    0.04
   9  -7   2    0.40    0.04
   9   6  -2    1.90    0.10
   9   6  -2    1.86    0.09
   9   6  -2    1.75    0.11
   8   6  -2    0.05    0.03
   8   6  -2    0.01    0.03
   8   6  -2   -0.01    0.03
   7   6  -2    0.07    0.03
   7   6  -2    0.12    0.03
   7   6  -2    0.04    0.04
   7   6  -2    0.17    0.03
   7   6  -2    0.11    0.03
   7   6  -2    0.14    0.04
   6   6  -2    6.31    0.27
   6   6  -2    5.83    0.28
   6   6  -2    6.15    0.28
   6   6  -2    6.20    0.27
   6   6  -2    6.24    0.30
   6   6  -2    5.96    0.29
   6   6  -2    6.13    0.30
   5   6  -2    1.85    0.08
   5   6  -2    1.65    0.09
   5   6  -2    1.64    0.09
   5   6  -2    1.73    0.10
   5   6  -2    1.74    0.08
   5   6  -2    1.77    0.10
   5   6  -2    1.53    0.08
   5   6  -2    1.74    0.09
   4   6  -2    1.73    0.09
   4   6  -2    1.79    0.09
   4   6  -2    1.61    0.08
   4   6  -2    1.78    0.09
   4   6  -2    1.57    0.08
   4   6  -2    1.63    0.09
   4   6  -2    1.78    0.08
   3   6  -2    6.76    0.34
   3   6  -2    7.21    0.37
   3   6  -2    6.68    0.30
   3   6  -2    6.79    0.30
   2   6  -2    7.49    0.33
   2   6  -2    7.30    0.33
   2   6  -2    7.78    0.38
   2   6  -2    8.10    0.42
   1   6  -2    6.65    0.33
   1   6  -2    6.16    0.31
   1   6  -2    6.10    0.27
   0   6  -2    2.21    0.10
   0   6  -2    2.24    0.12
  -1   6  -2    0.23    0.03
  -2   6  -2   -0.03    0.02
  -3   6  -2    0.00    0.02
  -3   6  -2    0.04    0.02
   3  -6   2   -0.01    0.02
  -4   6  -2    0.04    0.02
   4  -6   2    0.05    0.02
  -5   6  -2    9.09    0.42
   5  -6   2    8.39    0.46
   5  -6   2    8.77    0.42
  -6   6  -2   11.28    0.51
   6  -6   2   10.55    0.56
   6  -6   2   10.02    0.50
  -7   6  -2    5.98    0.29
   7  -6   2    4.91    0.31
   7  -6   2    6.18    0.31
  -8   6  -2   11.64    0.57
   8  -6   2   11.84    0.63
  -9   6  -2   -0.04    0.02
   9  -6   2    0.00    0.03
   9  -6   2   -0.01    0.03
  10   5  -2    0.12    0.04
  10   5  -2    0.14    0.03
   9   5  -2    0.01    0.03
   9   5  -2    0.02    0.03
   9   5  -2    0.04    0.03
   9   5  -2    0.07    0.04
   9   5  -2    0.02    0.03
   8   5  -2    0.26    0.04
   8   5  -2    0.20    0.04
   8   5  -2    0.28    0.03
   8   5  -2    0.30    0.04
   8   5  -2    0.27    0.04
   8   5  -2    0.25    0.04
   7   5  -2    1.50    0.09
   7   5  -2    1.41    0.10
   7   5  -2    1.48    0.08
   7   5  -2    1.40    0.09
   7   5  -2    1.50    0.09
   7   5  -2    1.44    0.08
   7   5  -2    1.57    0.09
   6   5  -2    0.13    0.03
   6   5  -2    0.15    0.02
   6   5  -2    0.20    0.03
   6   5  -2    0.19    0.03
   6   5  -2    0.17    0.02
   6   5  -2    0.15    0.03
   6   5  -2    0.14    0.03
   6   5  -2    0.14    0.03
   5   5  -2    0.09    0.02
   5   5  -2    0.12    0.02
   5   5  -2    0.11    0.02
   5   5  -2    0.10    0.02
   5   5  -2    0.13    0.02
   5   5  -2    0.12    0.03
   5   5  -2    0.12    0.03
   5   5  -2    0.13    0.02
   5   5  -2    0.15    0.03
   4   5  -2    0.08    0.02
   4   5  -2    0.06    0.02
   4   5  -2    0.10    0.02
   4   5  -2    0.15    0.02
   4   5  -2    0.06    0.02
   4   5  -2    0.08    0.02
   3   5  -2    0.50    0.04
   3   5  -2    0.50    0.04
   2   5  -2    0.96    0.06
   2   5  -2    0.88    0.06
   2   5  -2    0.99    0.06
   1   5  -2    7.10    0.37
   0   5  -2    2.09    0.11
  -1   5  -2    1.77    0.10
  -2   5  -2    8.94    0.46
  -3   5  -2    3.25    0.18
   3  -5   2    3.27    0.18
  -4   5  -2    0.92    0.06
   4  -5   2    0.88    0.07
   4  -5   2    0.93    0.06
  -5   5  -2    4.54    0.23
   5  -5   2    4.62    0.25
   5  -5   2    4.47    0.22
  -6   5  -2    0.46    0.04
   6  -5   2    0.43    0.05
   6  -5   2    0.37    0.03
  -7   5  -2    1.11    0.07
   7  -5   2    0.96    0.07
   7  -5   2    0.96    0.07
   7  -5   2    0.76    0.08
  -8   5  -2    3.03    0.16
   8  -5   2    2.88    0.15
   8  -5   2    3.18    0.18
  -9   5  -2    0.90    0.07
   9  -5   2    0.82    0.07
   9  -5   2    0.88    0.06
 -10   5  -2    0.78    0.06
  10  -5   2    0.88    0.06
  10  -5   2    0.84    0.07
  10   4  -2    0.47    0.05
  10   4  -2    0.37    0.04
  10   4  -2    0.38    0.05
  10   4  -2    0.42    0.05
   9   4  -2    0.23    0.04
   9   4  -2    0.26    0.04
   9   4  -2    0.25    0.04
   9   4  -2    0.23    0.04
   9   4  -2    0.25    0.05
   8   4  -2    0.00    0.03
   8   4  -2    0.05    0.03
   8   4  -2    0.01    0.03
   8   4  -2    0.02    0.03
   8   4  -2    0.05    0.03
   8   4  -2    0.03    0.03
   7   4  -2    0.90    0.07
   7   4  -2    0.97    0.06
   7   4  -2    0.95    0.08
   7   4  -2    0.85    0.05
   7   4  -2    0.96    0.07
   7   4  -2    0.98    0.07
   7   4  -2    0.84    0.06
   7   4  -2    0.92    0.06
   6   4  -2   13.84    0.60
   6   4  -2   14.06    0.62
   6   4  -2   14.06    0.62
   6   4  -2   14.40    0.75
   6   4  -2   14.88    0.64
   6   4  -2   13.39    0.66
   6   4  -2   14.26    0.65
   6   4  -2   13.74    0.60
   5   4  -2   50.90    2.39
   5   4  -2   54.28    2.34
   5   4  -2   50.85    2.24
   5   4  -2   53.57    3.00
   5   4  -2   52.87    2.75
   5   4  -2   54.04    2.21
   5   4  -2   47.99    2.50
   5   4  -2   50.48    2.20
   5   4  -2   52.43    2.25
   4   4  -2  105.96    5.77
   4   4  -2   96.98    4.82
   4   4  -2   97.52    5.29
   3   4  -2    1.55    0.09
   2   4  -2    9.86    0.50
   2   4  -2    9.74    0.53
   1   4  -2    2.79    0.15
   0   4  -2    0.05    0.01
  -1   4  -2    0.87    0.05
  -2   4  -2    0.56    0.04
   2  -4   2    0.53    0.04
  -3   4  -2    1.06    0.07
   3  -4   2    1.06    0.07
   4  -4   2    0.78    0.06
  -5   4  -2    0.06    0.02
   5  -4   2    0.04    0.02
   5  -4   2    0.05    0.02
   5  -4   2    0.06    0.02
  -6   4  -2    0.39    0.04
   6  -4   2    0.38    0.03
   6  -4   2    0.37    0.04
   6  -4   2    0.44    0.04
  -7   4  -2    0.68    0.06
   7  -4   2    0.84    0.06
   7  -4   2    0.65    0.06
   7  -4   2    0.69    0.05
  -8   4  -2    0.32    0.04
   8  -4   2    0.32    0.04
   8  -4   2    0.31    0.05
   8  -4   2    0.33    0.04
   8  -4   2    0.25    0.04
  -9   4  -2   20.35    1.00
   9  -4   2   22.11    1.13
   9  -4   2   20.54    0.92
   9  -4   2   21.58    0.98
 -10   4  -2    3.45    0.19
  10  -4   2    3.78    0.18
  10  -4   2    4.07    0.21
  10  -4   2    3.42    0.17
  10   3  -2    0.74    0.06
  10   3  -2    0.83    0.07
  10   3  -2    0.70    0.04
  10   3  -2    0.83    0.07
  10   3  -2    0.71    0.06
   9   3  -2    0.02    0.03
   9   3  -2    0.00    0.04
   9   3  -2    0.01    0.03
   9   3  -2    0.00    0.02
   9   3  -2    0.02    0.03
   8   3  -2   -0.02    0.03
   8   3  -2    0.07    0.03
   8   3  -2    0.04    0.03
   8   3  -2    0.02    0.03
   8   3  -2    0.05    0.03
   8   3  -2    0.04    0.02
   8   3  -2    0.05    0.01
   7   3  -2    1.15    0.07
   7   3  -2    1.14    0.07
   7   3  -2    1.07    0.07
   7   3  -2    1.16    0.07
   7   3  -2    1.15    0.06
   7   3  -2    1.09    0.08
   7   3  -2    1.07    0.07
   6   3  -2   18.48    0.79
   6   3  -2   18.39    0.86
   6   3  -2   18.66    0.81
   6   3  -2   18.73    0.84
   6   3  -2   18.79    0.85
   6   3  -2   18.61    0.79
   6   3  -2   18.05    0.99
   6   3  -2   18.65    0.81
   6   3  -2   18.74    1.09
   5   3  -2   23.19    1.27
   5   3  -2   21.48    0.93
   5   3  -2   20.60    1.16
   5   3  -2   21.80    1.01
   4   3  -2    0.69    0.06
   3   3  -2   11.83    0.65
   3   3  -2   12.51    0.71
   2   3  -2   21.06    1.13
   1   3  -2   12.12    0.62
   0   3  -2    0.82    0.05
  -1   3  -2    0.18    0.02
   1  -3   2    0.12    0.02
  -2   3  -2    0.31    0.03
  -3   3  -2    8.76    0.45
   4  -3   2   49.36    2.99
   4  -3   2   54.46    2.64
   5  -3   2    1.43    0.09
   5  -3   2    1.37    0.07
  -6   3  -2    1.44    0.09
   6  -3   2    1.75    0.10
   6  -3   2    1.70    0.10
   6  -3   2    1.64    0.08
  -7   3  -2    0.89    0.06
   7  -3   2    0.90    0.06
   7  -3   2    0.94    0.07
   7  -3   2    0.86    0.07
   8  -3   2    6.03    0.26
   8  -3   2    5.31    0.31
   8  -3   2    6.17    0.32
   8  -3   2    5.79    0.28
   9  -3   2    0.95    0.06
   9  -3   2    0.91    0.07
   9  -3   2    0.87    0.08
  10  -3   2    1.40    0.10
  10  -3   2    1.33    0.08
  10  -3   2    1.27    0.08
  11   2  -2    0.22    0.04
  11   2  -2    0.11    0.02
  10   2  -2    1.01    0.09
  10   2  -2    1.14    0.08
  10   2  -2    1.14    0.06
  10   2  -2    1.15    0.08
   9   2  -2    0.19    0.02
   9   2  -2    0.24    0.04
   9   2  -2    0.24    0.04
   9   2  -2    0.18    0.04
   9   2  -2    0.23    0.04
   8   2  -2    0.29    0.04
   8   2  -2    0.23    0.04
   8   2  -2    0.25    0.02
   8   2  -2    0.28    0.04
   8   2  -2    0.31    0.04
   8   2  -2    0.32    0.04
   8   2  -2    0.28    0.03
   7   2  -2    0.59    0.06
   7   2  -2    0.53    0.03
   7   2  -2    0.67    0.05
   7   2  -2    0.52    0.05
   7   2  -2    0.62    0.05
   7   2  -2    0.56    0.04
   7   2  -2    0.61    0.05
   7   2  -2    0.59    0.05
   7   2  -2    0.49    0.05
   6   2  -2    0.18    0.02
   6   2  -2    0.24    0.03
   6   2  -2    0.20    0.03
   6   2  -2    0.27    0.03
   6   2  -2    0.26    0.03
   6   2  -2    0.21    0.03
   6   2  -2    0.22    0.04
   5   2  -2   82.06    4.68
   5   2  -2   95.15    5.10
   4   2  -2   42.09    2.43
   3   2  -2  290.19   16.70
   2   2  -2  446.88   24.79
   2   2  -2  415.30   22.97
   1   2  -2    0.58    0.04
   0   2  -2   24.10    1.23
  -1   2  -2   27.31    1.39
  -2   2  -2    8.32    0.43
  -3   2  -2    2.68    0.14
   4  -2   2   10.66    0.62
   5  -2   2    0.89    0.06
   5  -2   2    0.90    0.06
   5  -2   2    0.87    0.05
   6  -2   2    0.09    0.02
   6  -2   2    0.06    0.02
   6  -2   2    0.05    0.02
   6  -2   2    0.08    0.02
   7  -2   2    0.00    0.02
   7  -2   2   -0.01    0.02
   7  -2   2    0.00    0.02
   7  -2   2   -0.01    0.02
   8  -2   2    0.56    0.05
   8  -2   2    0.62    0.05
   8  -2   2    0.69    0.05
   8  -2   2    0.66    0.06
   9  -2   2    5.20    0.24
   9  -2   2    5.16    0.25
   9  -2   2    5.27    0.29
  10  -2   2    0.18    0.03
  10  -2   2    0.19    0.04
  10  -2   2    0.11    0.03
  11   1  -2    0.04    0.02
  11   1  -2    0.09    0.04
  11   1  -2    0.03    0.03
  11   1  -2    0.03    0.03
  10   1  -2    1.54    0.10
  10   1  -2    1.70    0.10
  10   1  -2    1.63    0.12
  10   1  -2    1.70    0.09
   9   1  -2    0.92    0.07
   9   1  -2    0.96    0.06
   9   1  -2    1.02    0.08
   9   1  -2    0.89    0.08
   9   1  -2    0.87    0.07
   8   1  -2    0.05    0.03
   8   1  -2    0.01    0.02
   8   1  -2   -0.03    0.02
   8   1  -2    0.02    0.03
   8   1  -2    0.02    0.03
   7   1  -2    1.79    0.10
   7   1  -2    1.98    0.10
   7   1  -2    2.01    0.12
   7   1  -2    1.80    0.09
   7   1  -2    2.00    0.10
   7   1  -2    1.79    0.13
   7   1  -2    2.02    0.09
   6   1  -2    4.18    0.19
   6   1  -2    4.40    0.21
   6   1  -2    4.36    0.24
   6   1  -2    4.50    0.19
   6   1  -2    4.48    0.23
   6   1  -2    4.39    0.20
   6   1  -2    4.53    0.27
   5   1  -2    0.16    0.03
   5   1  -2    0.10    0.02
   5   1  -2    0.17    0.02
   4   1  -2   24.74    1.43
   3   1  -2    0.83    0.06
   2   1  -2   21.39    1.23
   1   1  -2    5.86    0.30
   0   1  -2    4.94    0.25
  -1   1  -2    6.65    0.34
   3  -1   2   14.42    0.83
   4  -1   2   16.52    0.96
   5  -1   2    1.47    0.09
   5  -1   2    1.59    0.10
   6  -1   2    2.04    0.11
   6  -1   2    1.92    0.09
   6  -1   2    2.00    0.10
   6  -1   2    1.95    0.13
   7  -1   2    0.49    0.04
   7  -1   2    0.49    0.06
   7  -1   2    0.55    0.04
   7  -1   2    0.54    0.05
   7  -1   2    0.55    0.05
   8  -1   2    1.71    0.11
   8  -1   2    1.56    0.10
   8  -1   2    1.57    0.09
   8  -1   2    1.57    0.09
   9  -1   2    0.61    0.06
   9  -1   2    0.56    0.05
   9  -1   2    0.44    0.04
  10  -1   2    3.94    0.19
  10  -1   2    3.68    0.19
  10  -1   2    3.89    0.22
  10  -1   2    3.83    0.18
  11   0  -2    0.02    0.03
  11   0  -2    0.00    0.03
  11   0  -2    0.04    0.02
  11   0  -2   -0.01    0.03
  10   0  -2    1.96    0.13
  10   0  -2    1.85    0.11
  10   0  -2    1.97    0.10
  10   0  -2    1.90    0.11
   9   0  -2    0.24    0.04
   9   0  -2    0.30    0.03
   9   0  -2    0.28    0.04
   9   0  -2    0.31    0.04
   8   0  -2    0.21    0.03
   8   0  -2    0.21    0.03
   8   0  -2    0.24    0.03
   8   0  -2    0.22    0.03
   8   0  -2    0.20    0.03
   8   0  -2    0.22    0.03
   7   0  -2    0.05    0.02
   7   0  -2    0.07    0.03
   7   0  -2    0.03    0.02
   7   0  -2    0.05    0.02
   7   0  -2    0.04    0.01
   6   0  -2    0.87    0.05
   6   0  -2    0.93    0.05
   6   0  -2    0.77    0.04
   6   0  -2    0.91    0.06
   6   0  -2    0.92    0.07
   5   0  -2    7.58    0.39
   5   0  -2    7.50    0.44
   4   0  -2    6.55    0.33
   4   0  -2    6.30    0.38
   3   0  -2   23.12    1.19
   3   0  -2   23.48    1.34
   2   0  -2   42.82    1.99
   2   0  -2   43.48    2.20
   2   0  -2   43.47    2.49
   1   0  -2    2.60    0.13
   1   0  -2    2.54    0.12
   0   0  -2    3.57    0.17
  -1   0  -2    8.56    0.40
  -2   0  -2  149.98    6.92
  -3   0  -2    4.27    0.21
   3   0   2    5.02    0.27
   4   0   2    0.86    0.06
   5   0   2    0.02    0.02
   5   0   2    0.04    0.02
   6   0   2    1.18    0.07
   6   0   2    1.15    0.06
   6   0   2    1.20    0.09
   6   0   2    1.11    0.06
   6   0   2    1.08    0.06
   7   0   2    1.16    0.07
   7   0   2    1.23    0.08
   7   0   2    1.09    0.09
   7   0   2    1.22    0.06
   7   0   2    1.08    0.07
   8   0   2    2.14    0.13
   8   0   2    2.39    0.11
   8   0   2    2.26    0.12
   8   0   2    2.50    0.14
   9   0   2    1.47    0.11
   9   0   2    1.49    0.08
   9   0   2    1.42    0.09
  10   0   2    1.91    0.11
  10   0   2    2.00    0.13
  10   0   2    1.91    0.11
  10   0   2    1.86    0.10
  11  -1  -2    0.25    0.03
  11  -1  -2    0.23    0.04
  11  -1  -2    0.23    0.04
  11  -1  -2    0.28    0.04
  10  -1  -2    0.01    0.02
  10  -1  -2    0.03    0.03
  10  -1  -2   -0.06    0.03
  10  -1  -2    0.03    0.04
   9  -1  -2    0.80    0.06
   9  -1  -2    0.73    0.07
   9  -1  -2    0.67    0.06
   9  -1  -2    0.88    0.06
   9  -1  -2    0.60    0.05
   8  -1  -2    0.17    0.03
   8  -1  -2    0.19    0.03
   8  -1  -2    0.15    0.03
   8  -1  -2    0.20    0.03
   7  -1  -2    1.23    0.07
   7  -1  -2    1.27    0.08
   7  -1  -2    1.38    0.08
   7  -1  -2    1.29    0.07
   6  -1  -2    1.46    0.08
   6  -1  -2    1.47    0.09
   6  -1  -2    1.62    0.07
   6  -1  -2    1.62    0.09
   5  -1  -2    4.42    0.22
   5  -1  -2    4.10    0.23
   5  -1  -2    4.28    0.25
   4  -1  -2   33.41    2.00
   4  -1  -2   35.88    1.76
   3  -1  -2    2.61    0.13
   3  -1  -2    2.38    0.15
   2  -1  -2   43.14    2.19
   1  -1  -2   31.60    1.61
   0   1   2    0.09    0.01
   1   1   2   22.95    1.32
   2   1   2    0.46    0.04
   3   1   2    1.71    0.11
   4   1   2    0.28    0.03
   5   1   2    0.49    0.04
   5   1   2    0.58    0.05
   6   1   2    0.25    0.03
   6   1   2    0.20    0.04
   6   1   2    0.19    0.02
   6   1   2    0.21    0.02
   6   1   2    0.23    0.03
   6   1   2    0.21    0.02
   7   1   2    5.24    0.23
   7   1   2    4.91    0.23
   7   1   2    5.17    0.32
   7   1   2    5.52    0.28
   7   1   2    4.90    0.24
   7   1   2    5.05    0.23
   8   1   2    0.63    0.05
   8   1   2    0.50    0.05
   8   1   2    0.75    0.05
   8   1   2    0.69    0.05
   8   1   2    0.66    0.05
   8   1   2    0.54    0.07
   9   1   2    6.41    0.28
   9   1   2    6.47    0.30
   9   1   2    6.08    0.30
   9   1   2    6.34    0.35
  10   1   2    3.60    0.21
  10   1   2    3.46    0.18
  10   1   2    3.28    0.16
  11  -2  -2    1.16    0.08
  11  -2  -2    1.06    0.07
  11  -2  -2    1.01    0.08
  10  -2  -2    3.90    0.20
  10  -2  -2    3.77    0.19
  10  -2  -2    3.88    0.22
  10  -2  -2    4.13    0.18
   9  -2  -2    1.26    0.07
   9  -2  -2    1.10    0.08
   9  -2  -2    1.10    0.09
   8  -2  -2    0.04    0.03
   8  -2  -2    0.07    0.03
   8  -2  -2    0.03    0.03
   8  -2  -2    0.04    0.02
   7  -2  -2    2.05    0.12
   7  -2  -2    1.97    0.12
   7  -2  -2    1.90    0.10
   7  -2  -2    2.00    0.10
   6  -2  -2    8.69    0.44
   6  -2  -2    8.23    0.36
   6  -2  -2    8.17    0.45
   5  -2  -2    0.13    0.02
   4  -2  -2    3.01    0.16
   3  -2  -2    1.03    0.06
   2  -2  -2    1.82    0.10
   1  -2  -2   49.33    2.51
   0   2   2    1.19    0.07
   0   2   2    1.21    0.07
   1   2   2    4.73    0.25
   1   2   2    4.65    0.27
   2   2   2   10.64    0.62
   3   2   2   20.37    1.18
   4   2   2    0.88    0.07
   4   2   2    0.82    0.06
   5   2   2    0.05    0.03
   5   2   2    0.12    0.02
   5   2   2    0.04    0.01
   6   2   2    3.25    0.19
   6   2   2    3.23    0.17
   6   2   2    3.04    0.14
   6   2   2    2.96    0.13
   6   2   2    2.64    0.15
   6   2   2    3.05    0.14
   7   2   2    3.94    0.25
   7   2   2    3.89    0.17
   7   2   2    3.79    0.18
   7   2   2    3.79    0.19
   7   2   2    4.02    0.22
   7   2   2    3.99    0.18
   8   2   2    0.88    0.06
   8   2   2    0.92    0.08
   8   2   2    0.85    0.05
   8   2   2    0.84    0.06
   8   2   2    0.85    0.07
   8   2   2    0.78    0.09
   8   2   2    0.83    0.05
   9   2   2    0.39    0.05
   9   2   2    0.37    0.03
   9   2   2    0.33    0.05
   9   2   2    0.34    0.04
  10   2   2    0.48    0.06
  10   2   2    0.34    0.03
  10   2   2    0.53    0.05
  10  -3  -2   -0.02    0.03
  10  -3  -2    0.06    0.03
  10  -3  -2    0.00    0.03
   9  -3  -2    0.48    0.05
   9  -3  -2    0.46    0.05
   9  -3  -2    0.45    0.04
   8  -3  -2    0.79    0.06
   8  -3  -2    0.67    0.06
   8  -3  -2    0.76    0.06
   8  -3  -2    0.85    0.07
   7  -3  -2    2.03    0.10
   7  -3  -2    1.96    0.12
   7  -3  -2    2.04    0.12
   6  -3  -2    2.26    0.11
   6  -3  -2    2.14    0.13
   6  -3  -2    2.35    0.13
   5  -3  -2    5.71    0.29
   5  -3  -2    5.27    0.24
   4  -3  -2   29.71    1.44
   4  -3  -2   26.59    1.37
   3  -3  -2   49.35    2.51
   2  -3  -2    0.50    0.04
   1  -3  -2   20.03    1.02
   0   3   2    8.27    0.49
   0   3   2    8.53    0.45
   1   3   2    1.51    0.09
   1   3   2    1.48    0.09
   2   3   2    0.45    0.04
   2   3   2    0.41    0.03
   3   3   2    0.83    0.06
   4   3   2    0.15    0.02
   4   3   2    0.13    0.03
   5   3   2    1.30    0.09
   5   3   2    1.15    0.06
   5   3   2    1.14    0.06
   5   3   2    1.19    0.07
   5   3   2    1.24    0.08
   6   3   2    0.15    0.03
   6   3   2    0.15    0.03
   6   3   2    0.12    0.02
   6   3   2    0.10    0.02
   6   3   2    0.16    0.03
   6   3   2    0.13    0.02
   6   3   2    0.12    0.03
   7   3   2    4.42    0.20
   7   3   2    4.44    0.29
   7   3   2    4.55    0.21
   7   3   2    4.56    0.22
   7   3   2    4.77    0.26
   7   3   2    4.46    0.20
   8   3   2    0.05    0.04
   8   3   2    0.10    0.02
   8   3   2    0.13    0.03
   8   3   2    0.15    0.04
   8   3   2    0.07    0.03
   8   3   2    0.07    0.02
   9   3   2    0.48    0.06
   9   3   2    0.36    0.03
   9   3   2    0.43    0.05
   9   3   2    0.36    0.04
  10   3   2    1.32    0.07
  10   3   2    1.40    0.09
  10   3   2    1.43    0.11
  10   3   2    1.24    0.08
  10  -4  -2    0.08    0.03
  10  -4  -2    0.09    0.03
  10  -4  -2    0.03    0.03
   9  -4  -2    0.31    0.04
   9  -4  -2    0.40    0.04
   9  -4  -2    0.29    0.04
   8  -4  -2    2.15    0.14
   8  -4  -2    2.48    0.14
   8  -4  -2    2.54    0.12
   8  -4  -2    2.52    0.12
  -8   4   2    2.06    0.13
   7  -4  -2    0.47    0.05
   7  -4  -2    0.57    0.05
   7  -4  -2    0.56    0.04
  -7   4   2    0.49    0.05
   6  -4  -2    4.16    0.22
   6  -4  -2    4.11    0.19
  -6   4   2    4.04    0.21
   5  -4  -2   13.70    0.68
   5  -4  -2   12.63    0.57
   4  -4  -2    9.30    0.48
   4  -4  -2   10.16    0.50
   3  -4  -2    4.50    0.24
   3  -4  -2    4.95    0.25
   2  -4  -2    3.88    0.21
   1  -4  -2    2.54    0.14
   0   4   2   42.84    2.23
   0   4   2   40.70    2.40
   1   4   2    0.07    0.02
   1   4   2    0.09    0.02
   2   4   2    4.51    0.27
   2   4   2    4.67    0.25
   3   4   2    1.31    0.08
   3   4   2    1.48    0.10
   4   4   2    1.82    0.12
   4   4   2    1.63    0.08
   5   4   2    1.60    0.10
   5   4   2    1.49    0.08
   5   4   2    1.68    0.11
   5   4   2    1.43    0.07
   5   4   2    1.61    0.07
   5   4   2    1.69    0.09
   6   4   2    0.05    0.02
   6   4   2    0.03    0.03
   6   4   2    0.02    0.01
   6   4   2    0.00    0.02
   6   4   2    0.01    0.01
   6   4   2    0.00    0.02
   6   4   2   -0.03    0.02
   7   4   2    2.44    0.13
   7   4   2    2.47    0.13
   7   4   2    2.55    0.12
   7   4   2    2.52    0.12
   7   4   2    2.65    0.16
   7   4   2    2.34    0.17
   8   4   2    0.03    0.03
   8   4   2    0.01    0.03
   8   4   2    0.00    0.02
   8   4   2    0.02    0.02
   8   4   2    0.04    0.03
   9   4   2    0.71    0.06
   9   4   2    0.58    0.04
   9   4   2    0.59    0.04
   9   4   2    0.65    0.07
   9   4   2    0.62    0.05
  10   4   2   -0.01    0.03
  10   4   2    0.02    0.02
  10   4   2    0.01    0.01
  10   4   2    0.05    0.04
  10  -5  -2    0.04    0.03
  10  -5  -2    0.04    0.03
  10  -5  -2    0.01    0.03
 -10   5   2    0.00    0.03
   9  -5  -2    0.09    0.03
   9  -5  -2    0.07    0.03
   9  -5  -2   -0.01    0.03
  -9   5   2    0.06    0.03
   8  -5  -2    2.26    0.12
   8  -5  -2    2.16    0.13
   8  -5  -2    2.26    0.12
  -8   5   2    2.11    0.13
   7  -5  -2    1.10    0.09
   7  -5  -2    1.19    0.08
   7  -5  -2    1.16    0.07
  -7   5   2    1.18    0.08
   6  -5  -2   -0.02    0.03
   6  -5  -2    0.02    0.02
  -6   5   2    0.03    0.02
   5  -5  -2    1.80    0.10
   5  -5  -2    1.77    0.11
  -5   5   2    1.75    0.10
   4  -5  -2    3.39    0.16
   4  -5  -2    3.33    0.17
   4  -5  -2    3.28    0.18
  -4   5   2    3.07    0.17
   3  -5  -2   46.00    2.34
   3  -5  -2   50.13    2.45
   2  -5  -2   20.24    1.00
   2  -5  -2   18.88    0.96
   0   5   2    7.39    0.40
   1   5   2    2.06    0.13
   1   5   2    2.21    0.12
   2   5   2    2.97    0.16
   2   5   2    2.76    0.18
   3   5   2    0.87    0.05
   3   5   2    0.86    0.06
   3   5   2    0.89    0.05
   3   5   2    0.97    0.07
   4   5   2    1.97    0.11
   4   5   2    1.86    0.10
   4   5   2    1.82    0.09
   4   5   2    1.78    0.10
   4   5   2    2.06    0.13
   4   5   2    1.87    0.09
   5   5   2    0.77    0.05
   5   5   2    0.70    0.07
   5   5   2    0.71    0.04
   5   5   2    0.75    0.04
   5   5   2    0.66    0.05
   5   5   2    0.72    0.06
   5   5   2    0.66    0.04
   6   5   2    0.08    0.02
   6   5   2    0.10    0.02
   6   5   2    0.08    0.04
   6   5   2    0.11    0.03
   6   5   2    0.09    0.02
   6   5   2    0.12    0.03
   6   5   2    0.05    0.03
   7   5   2    1.14    0.07
   7   5   2    1.10    0.11
   7   5   2    1.42    0.08
   7   5   2    1.22    0.07
   7   5   2    1.24    0.08
   7   5   2    1.27    0.10
   7   5   2    1.40    0.07
   8   5   2    0.02    0.02
   8   5   2   -0.02    0.03
   8   5   2    0.01    0.02
   8   5   2    0.05    0.04
   8   5   2    0.05    0.03
   9   5   2    0.17    0.05
   9   5   2    0.19    0.02
   9   5   2    0.15    0.04
   9   5   2    0.13    0.03
   9   5   2    0.14    0.03
   9  -6  -2    0.52    0.05
   9  -6  -2    0.55    0.04
  -9   6   2    0.42    0.05
   8  -6  -2    4.20    0.20
   8  -6  -2    4.23    0.23
  -8   6   2    4.01    0.21
   7  -6  -2    0.39    0.05
  -7   6   2    0.51    0.05
   6  -6  -2    0.72    0.06
   6  -6  -2    0.60    0.05
  -6   6   2    0.57    0.05
   5  -6  -2    7.84    0.37
  -5   6   2    7.42    0.37
   4  -6  -2   17.03    0.79
   4  -6  -2   16.01    0.87
  -4   6   2   17.24    0.79
   3  -6  -2    4.22    0.22
   3  -6  -2    4.48    0.22
  -3   6   2    4.51    0.22
   2  -6  -2    0.66    0.05
   1  -6  -2    1.15    0.07
  -1   6   2    1.37    0.07
   0  -6  -2    4.66    0.26
   0   6   2    5.55    0.23
   0   6   2    5.30    0.28
   1   6   2    0.02    0.01
   1   6   2    0.01    0.02
   2   6   2    0.09    0.02
   2   6   2    0.09    0.02
   2   6   2    0.08    0.03
   3   6   2    1.24    0.08
   3   6   2    1.18    0.07
   3   6   2    1.39    0.06
   3   6   2    1.32    0.10
   3   6   2    1.32    0.07
   4   6   2    0.62    0.05
   4   6   2    0.72    0.04
   4   6   2    0.63    0.04
   4   6   2    0.68    0.07
   4   6   2    0.71    0.05
   5   6   2    0.66    0.06
   5   6   2    0.76    0.05
   5   6   2    0.73    0.04
   5   6   2    0.78    0.08
   5   6   2    0.84    0.06
   6   6   2    1.52    0.08
   6   6   2    1.59    0.11
   6   6   2    1.63    0.09
   6   6   2    1.64    0.09
   6   6   2    1.53    0.08
   6   6   2    1.56    0.08
   6   6   2    1.38    0.12
   7   6   2    2.44    0.11
   7   6   2    2.46    0.13
   7   6   2    2.30    0.11
   7   6   2    2.46    0.12
   7   6   2    2.51    0.13
   8   6   2    0.35    0.05
   8   6   2    0.40    0.03
   8   6   2    0.39    0.03
   8   6   2    0.34    0.04
   9   6   2    0.16    0.02
   9   6   2    0.17    0.02
   9   6   2    0.27    0.03
   9  -7  -2    0.07    0.03
   9  -7  -2    0.09    0.03
  -9   7   2    0.08    0.03
   8  -7  -2    0.87    0.07
   8  -7  -2    0.85    0.06
  -8   7   2    0.79    0.07
  -7   7   2    0.06    0.03
   6  -7  -2    0.79    0.06
  -6   7   2    0.89    0.07
   5  -7  -2    0.18    0.03
  -5   7   2    0.19    0.03
   4  -7  -2    2.11    0.11
  -4   7   2    2.01    0.11
   3  -7  -2    7.90    0.37
   3  -7  -2    7.43    0.38
  -3   7   2    7.81    0.37
   2  -7  -2    9.08    0.47
   2  -7  -2    9.94    0.45
  -2   7   2    9.37    0.45
   1  -7  -2    7.17    0.39
   1  -7  -2    7.94    0.38
  -1   7   2    7.46    0.38
  -1   7   2    8.49    0.43
  -1   7   2    8.50    0.35
   0  -7  -2    0.39    0.04
   0   7   2    0.48    0.03
   0   7   2    0.38    0.04
   1   7   2    0.66    0.05
   1   7   2    0.72    0.04
   1   7   2    0.63    0.05
   2   7   2    5.68    0.29
   2   7   2    5.39    0.27
   2   7   2    6.18    0.32
   2   7   2    6.26    0.26
   2   7   2    5.63    0.26
   3   7   2    2.57    0.12
   3   7   2    2.72    0.12
   3   7   2    2.55    0.13
   3   7   2    2.46    0.14
   4   7   2    5.88    0.26
   4   7   2    5.84    0.27
   4   7   2    5.73    0.26
   5   7   2    0.01    0.02
   5   7   2    0.02    0.02
   5   7   2   -0.05    0.03
   6   7   2    1.01    0.06
   6   7   2    0.94    0.07
   6   7   2    0.98    0.06
   6   7   2    1.12    0.06
   7   7   2    1.10    0.06
   7   7   2    0.98    0.06
   7   7   2    0.88    0.06
   7   7   2    1.05    0.07
   8   7   2    0.12    0.02
   8   7   2    0.10    0.03
   8   7   2    0.05    0.02
   8  -8  -2    0.37    0.04
   8  -8  -2    0.38    0.04
  -8   8   2    0.31    0.04
  -7   8   2    1.67    0.10
   6  -8  -2    1.64    0.10
  -6   8   2    1.94    0.11
   5  -8  -2    1.25    0.08
  -5   8   2    1.27    0.08
   4  -8  -2    4.71    0.23
  -4   8   2    4.48    0.23
   3  -8  -2   29.62    1.36
  -3   8   2   27.05    1.55
  -3   8   2   29.97    1.36
   2  -8  -2    1.22    0.08
   2  -8  -2    1.39    0.08
  -2   8   2    1.30    0.08
  -2   8   2    1.44    0.09
   1  -8  -2    0.31    0.04
  -1   8   2    0.34    0.04
  -1   8   2    0.38    0.03
   0  -8  -2    4.01    0.21
   0   8   2    3.69    0.19
   0   8   2    4.24    0.19
   0   8   2    4.48    0.23
   1   8   2    0.21    0.03
   1   8   2    0.23    0.03
   1   8   2    0.20    0.03
   2   8   2    0.40    0.04
   2   8   2    0.39    0.04
   2   8   2    0.40    0.03
   2   8   2    0.49    0.04
   2   8   2    0.44    0.04
   3   8   2    1.98    0.10
   3   8   2    1.78    0.11
   3   8   2    1.97    0.10
   4   8   2    0.09    0.03
   4   8   2    0.10    0.02
   4   8   2    0.07    0.02
   5   8   2    1.20    0.07
   5   8   2    1.28    0.07
   5   8   2    1.26    0.08
   5   8   2    1.24    0.07
   6   8   2    0.03    0.02
   6   8   2    0.03    0.02
   6   8   2    0.07    0.02
   6   8   2    0.08    0.03
   7   8   2    0.05    0.02
   7   8   2   -0.02    0.03
   7   8   2   -0.02    0.02
   7   8   2    0.02    0.02
   7  -9  -2    0.77    0.06
  -7   9   2    0.78    0.06
   6  -9  -2    0.06    0.02
  -6   9   2    0.09    0.03
   5  -9  -2    1.25    0.08
  -5   9   2    1.25    0.08
   4  -9  -2    1.63    0.10
  -4   9   2    1.63    0.10
   3  -9  -2    0.42    0.04
  -3   9   2    0.38    0.04
  -3   9   2    0.41    0.05
   2  -9  -2    4.11    0.20
  -2   9   2    3.78    0.23
   1  -9  -2    0.21    0.03
  -1   9   2    0.22    0.03
  -1   9   2    0.21    0.04
   0  -9  -2    0.02    0.03
   0   9   2    0.01    0.02
   0   9   2    0.01    0.03
   1   9   2    3.83    0.18
   1   9   2    3.49    0.21
   1   9   2    3.73    0.17
   1   9   2    3.84    0.20
   2   9   2    0.75    0.05
   2   9   2    0.73    0.05
   2   9   2    0.68    0.06
   3   9   2    0.07    0.03
   3   9   2    0.09    0.03
   3   9   2    0.06    0.03
   3   9   2    0.03    0.02
   4   9   2    1.29    0.07
   4   9   2    1.28    0.08
   4   9   2    1.29    0.07
   5   9   2    3.25    0.15
   5   9   2    3.26    0.15
   5   9   2    3.04    0.16
   5   9   2    3.38    0.15
   6   9   2    1.31    0.07
   6   9   2    1.33    0.08
   6   9   2    1.41    0.07
   6   9   2    1.43    0.07
   6 -10  -2    0.56    0.04
  -6  10   2    0.66    0.05
   5 -10  -2    0.53    0.05
  -5  10   2    0.54    0.04
   4 -10  -2    2.62    0.14
   3 -10  -2    1.82    0.11
   2 -10  -2    3.51    0.18
   1 -10  -2    5.10    0.26
   0 -10  -2    0.09    0.03
   0  10   2    0.13    0.03
   0  10   2    0.15    0.04
   1  10   2    0.98    0.08
   1  10   2    0.93    0.07
   1  10   2    0.85    0.06
   2  10   2   -0.01    0.03
   2  10   2    0.02    0.03
   2  10   2    0.02    0.02
   3  10   2   -0.02    0.02
   3  10   2   -0.01    0.02
   4  10   2    0.04    0.03
   4  10   2    0.01    0.02
   4  10   2   -0.01    0.02
   5  10   2    0.17    0.03
   5  10   2    0.24    0.03
   5  10   2    0.22    0.03
   5  10   2    0.17    0.02
   4 -11  -2    0.12    0.03
  -4  11   2    0.20    0.04
   3 -11  -2    0.15    0.03
  -3  11   2    0.17    0.04
   2 -11  -2    0.96    0.07
  -2  11   2    1.15    0.09
   1 -11  -2    0.02    0.03
  -1  11   2   -0.06    0.03
   0 -11  -2    0.04    0.03
   0  11   2    0.02    0.04
   0  11   2    0.06    0.04
   1  11   2   -0.01    0.03
   1  11   2   -0.02    0.03
   1  11   2    0.00    0.02
   2  11   2    0.16    0.03
   2  11   2    0.24    0.03
   2  11   2    0.25    0.03
   3  11   2    0.19    0.03
   3  11   2    0.24    0.03
   0  12   2    3.17    0.17
   2  12  -3    0.11    0.03
   2  12  -3    0.14    0.03
   1  12  -3    0.36    0.04
   1  12  -3    0.37    0.04
   0  12  -3    0.48    0.04
   0  12  -3    0.48    0.04
   0 -12   3    0.39    0.04
  -1  12  -3    0.09    0.03
  -1  12  -3    0.05    0.03
   1 -12   3    0.03    0.03
  -2  12  -3    0.78    0.06
  -2  12  -3    0.84    0.06
   2 -12   3    0.81    0.06
   4  11  -3    0.02    0.02
   4  11  -3    0.03    0.02
   4  11  -3    0.04    0.02
   3  11  -3    0.51    0.04
   3  11  -3    0.54    0.04
   3  11  -3    0.58    0.04
   2  11  -3    0.16    0.03
   2  11  -3    0.13    0.03
   1  11  -3    1.18    0.07
   1  11  -3    1.10    0.08
   0  11  -3    0.51    0.05
   0  11  -3    0.45    0.05
   0 -11   3    0.49    0.05
  -1  11  -3    1.84    0.11
  -1  11  -3    1.77    0.10
   1 -11   3    1.78    0.11
  -2  11  -3   -0.01    0.04
  -2  11  -3    0.05    0.03
   2 -11   3   -0.01    0.03
  -3  11  -3    0.95    0.07
   3 -11   3    0.90    0.07
   4 -11   3    0.04    0.02
   6  10  -3    0.79    0.05
   6  10  -3    0.85    0.05
   5  10  -3    0.04    0.02
   5  10  -3    0.02    0.02
   5  10  -3   -0.01    0.02
   4  10  -3   -0.04    0.02
   4  10  -3    0.01    0.02
   4  10  -3   -0.01    0.02
   3  10  -3    2.46    0.12
   3  10  -3    2.64    0.14
   2  10  -3    0.13    0.03
   2  10  -3    0.17    0.04
   1  10  -3    2.97    0.13
   1  10  -3    2.78    0.15
   1  10  -3    2.33    0.16
   0  10  -3    1.43    0.09
   0  10  -3    1.18    0.09
   0  10  -3    1.22    0.08
  -1  10  -3    0.32    0.04
  -1  10  -3    0.32    0.04
   1 -10   3    0.35    0.04
  -2  10  -3    1.27    0.09
   2 -10   3    1.31    0.08
  -3  10  -3    5.64    0.29
   3 -10   3    5.68    0.28
  -4  10  -3    4.18    0.22
   4 -10   3    4.41    0.22
  -5  10  -3    4.36    0.21
   5 -10   3    4.30    0.22
  -6  10  -3    0.19    0.03
   6 -10   3    0.13    0.02
   6 -10   3    0.18    0.03
   7   9  -3    1.41    0.07
   7   9  -3    1.35    0.07
   7   9  -3    1.18    0.08
   6   9  -3    0.46    0.04
   6   9  -3    0.60    0.04
   6   9  -3    0.52    0.04
   5   9  -3    4.25    0.19
   5   9  -3    4.06    0.21
   5   9  -3    4.10    0.19
   5   9  -3    4.51    0.19
   5   9  -3    4.12    0.21
   4   9  -3    1.68    0.09
   4   9  -3    1.75    0.10
   4   9  -3    1.64    0.10
   4   9  -3    1.57    0.09
   4   9  -3    1.70    0.08
   3   9  -3   21.64    1.03
   3   9  -3   20.73    0.91
   3   9  -3   21.50    0.91
   2   9  -3    0.06    0.03
   2   9  -3    0.05    0.02
   2   9  -3    0.06    0.03
   2   9  -3    0.06    0.03
   1   9  -3    4.48    0.20
   1   9  -3    4.57    0.23
   1   9  -3    4.05    0.25
   0   9  -3    0.46    0.05
   0   9  -3    0.47    0.05
  -1   9  -3    3.21    0.17
   1  -9   3    3.15    0.17
  -2   9  -3    0.29    0.04
   2  -9   3    0.29    0.04
  -3   9  -3    0.69    0.06
  -3   9  -3    0.86    0.07
   3  -9   3    0.78    0.06
  -4   9  -3    0.00    0.03
  -4   9  -3   -0.01    0.02
   4  -9   3    0.00    0.03
  -5   9  -3    0.12    0.03
   5  -9   3    0.09    0.03
  -6   9  -3    0.04    0.03
   6  -9   3    0.07    0.02
  -7   9  -3    0.07    0.03
   7  -9   3    0.02    0.02
   7  -9   3    0.05    0.03
   8   8  -3    7.07    0.33
   8   8  -3    7.51    0.32
   7   8  -3    5.54    0.26
   7   8  -3    5.34    0.25
   7   8  -3    5.47    0.24
   7   8  -3    5.25    0.24
   6   8  -3    0.16    0.02
   6   8  -3    0.13    0.03
   6   8  -3    0.20    0.04
   6   8  -3    0.15    0.03
   6   8  -3    0.20    0.03
   5   8  -3    0.00    0.02
   5   8  -3   -0.02    0.03
   5   8  -3    0.00    0.03
   5   8  -3   -0.01    0.01
   5   8  -3    0.01    0.02
   5   8  -3    0.02    0.02
   4   8  -3   -0.01    0.02
   4   8  -3    0.05    0.02
   4   8  -3    0.02    0.02
   4   8  -3    0.05    0.02
   3   8  -3    6.80    0.30
   3   8  -3    7.02    0.33
   3   8  -3    6.31    0.31
   3   8  -3    6.68    0.29
   2   8  -3    2.76    0.17
   2   8  -3    2.92    0.14
   2   8  -3    2.97    0.15
   2   8  -3    2.92    0.13
   1   8  -3    3.66    0.21
   1   8  -3    3.75    0.19
   1   8  -3    3.62    0.17
   1   8  -3    3.77    0.17
   0   8  -3    1.70    0.10
  -1   8  -3    0.36    0.04
  -1   8  -3    0.35    0.04
   1  -8   3    0.35    0.04
  -2   8  -3    1.89    0.11
  -2   8  -3    2.04    0.12
  -2   8  -3    2.10    0.12
   2  -8   3    2.08    0.11
  -3   8  -3    5.74    0.28
  -3   8  -3    5.78    0.31
  -3   8  -3    5.70    0.29
   3  -8   3    6.14    0.29
  -4   8  -3    3.17    0.16
  -4   8  -3    2.82    0.16
   4  -8   3    2.88    0.15
  -5   8  -3    0.16    0.03
   5  -8   3    0.17    0.03
  -6   8  -3   20.40    0.91
   6  -8   3   18.03    0.91
  -7   8  -3    0.02    0.03
   7  -8   3    0.05    0.03
   7  -8   3    0.05    0.03
  -8   8  -3    0.08    0.03
   8  -8   3    0.05    0.03
   9   7  -3    1.66    0.08
   9   7  -3    1.49    0.09
   8   7  -3    0.40    0.04
   8   7  -3    0.42    0.04
   7   7  -3    0.01    0.03
   7   7  -3    0.06    0.03
   7   7  -3    0.05    0.03
   7   7  -3    0.04    0.03
   6   7  -3    0.00    0.02
   6   7  -3    0.01    0.03
   6   7  -3   -0.01    0.02
   6   7  -3   -0.04    0.02
   6   7  -3    0.01    0.03
   6   7  -3    0.01    0.01
   5   7  -3    1.71    0.09
   5   7  -3    1.78    0.09
   5   7  -3    1.78    0.10
   5   7  -3    1.87    0.10
   5   7  -3    1.77    0.09
   5   7  -3    1.76    0.10
   5   7  -3    1.61    0.08
   4   7  -3    0.12    0.03
   4   7  -3    0.08    0.03
   4   7  -3    0.12    0.02
   4   7  -3    0.11    0.02
   4   7  -3    0.14    0.02
   4   7  -3    0.10    0.02
   3   7  -3    6.80    0.32
   3   7  -3    6.43    0.35
   3   7  -3    6.24    0.30
   3   7  -3    6.27    0.28
   3   7  -3    6.53    0.28
   2   7  -3    0.91    0.06
   2   7  -3    0.82    0.05
   2   7  -3    0.88    0.06
   2   7  -3    0.91    0.06
   1   7  -3    0.16    0.03
   1   7  -3    0.17    0.02
   1   7  -3    0.18    0.02
   0   7  -3    0.29    0.03
   0   7  -3    0.28    0.03
   0   7  -3    0.33    0.03
  -1   7  -3    0.21    0.03
  -1   7  -3    0.22    0.03
   1  -7   3    0.20    0.03
  -2   7  -3    2.79    0.15
  -2   7  -3    2.61    0.14
   2  -7   3    2.85    0.14
  -3   7  -3    2.33    0.14
  -3   7  -3    2.41    0.13
   3  -7   3    2.50    0.13
  -4   7  -3    9.46    0.45
   4  -7   3    9.41    0.45
  -5   7  -3    0.06    0.03
   5  -7   3    0.02    0.02
  -6   7  -3    1.18    0.08
   6  -7   3    0.98    0.07
  -7   7  -3    0.05    0.03
   7  -7   3    0.03    0.03
   7  -7   3   -0.01    0.03
  -8   7  -3    1.41    0.09
   8  -7   3    1.55    0.10
  -9   7  -3   -0.01    0.02
   9  -7   3    0.05    0.03
   9  -7   3    0.04    0.03
   9   6  -3   -0.01    0.03
   9   6  -3   -0.01    0.03
   9   6  -3   -0.01    0.03
   8   6  -3    6.85    0.32
   8   6  -3    6.76    0.31
   8   6  -3    6.72    0.30
   8   6  -3    6.77    0.33
   7   6  -3    9.45    0.44
   7   6  -3    9.69    0.43
   7   6  -3    9.66    0.43
   7   6  -3   10.08    0.47
   7   6  -3    9.85    0.44
   7   6  -3   10.34    0.46
   6   6  -3    5.64    0.27
   6   6  -3    5.43    0.25
   6   6  -3    5.28    0.27
   6   6  -3    5.50    0.24
   6   6  -3    5.45    0.24
   6   6  -3    5.59    0.25
   5   6  -3    0.96    0.06
   5   6  -3    0.98    0.06
   5   6  -3    1.00    0.07
   5   6  -3    0.91    0.05
   5   6  -3    0.85    0.06
   5   6  -3    0.94    0.07
   5   6  -3    0.94    0.05
   4   6  -3    3.79    0.18
   4   6  -3    3.69    0.18
   4   6  -3    3.58    0.17
   4   6  -3    3.96    0.16
   4   6  -3    3.38    0.17
   4   6  -3    3.84    0.18
   4   6  -3    3.47    0.16
   3   6  -3    0.04    0.02
   3   6  -3    0.04    0.02
   3   6  -3    0.05    0.01
   3   6  -3    0.06    0.02
   2   6  -3    9.37    0.45
   2   6  -3    9.39    0.50
   2   6  -3    9.90    0.48
   2   6  -3    8.90    0.40
   2   6  -3    8.87    0.40
   1   6  -3    0.26    0.02
   1   6  -3    0.25    0.03
   1   6  -3    0.27    0.03
   0   6  -3    0.79    0.04
   0   6  -3    0.76    0.06
   0   6  -3    0.79    0.05
  -1   6  -3    0.01    0.02
  -2   6  -3    0.35    0.04
  -3   6  -3    0.19    0.03
  -3   6  -3    0.25    0.03
   3  -6   3    0.27    0.03
  -4   6  -3    0.12    0.03
   4  -6   3    0.18    0.03
  -5   6  -3    1.23    0.08
   5  -6   3    1.21    0.07
  -6   6  -3    0.48    0.05
   6  -6   3    0.47    0.05
   6  -6   3    0.39    0.04
  -7   6  -3   27.29    1.32
   7  -6   3   28.44    1.48
  -8   6  -3    1.15    0.08
   8  -6   3    1.30    0.09
  -9   6  -3    0.02    0.03
   9  -6   3    0.03    0.03
   9  -6   3   -0.04    0.03
  10   5  -3    0.39    0.05
  10   5  -3    0.30    0.04
   9   5  -3    0.49    0.04
   9   5  -3    0.47    0.05
   9   5  -3    0.40    0.05
   9   5  -3    0.51    0.05
   9   5  -3    0.40    0.05
   8   5  -3    0.25    0.04
   8   5  -3    0.28    0.04
   8   5  -3    0.28    0.04
   8   5  -3    0.26    0.04
   8   5  -3    0.21    0.04
   8   5  -3    0.23    0.04
   7   5  -3    9.16    0.42
   7   5  -3    9.37    0.40
   7   5  -3    9.13    0.44
   7   5  -3    9.43    0.41
   7   5  -3    8.69    0.50
   7   5  -3    9.45    0.40
   7   5  -3    9.43    0.44
   7   5  -3    9.45    0.43
   6   5  -3    0.33    0.04
   6   5  -3    0.29    0.04
   6   5  -3    0.28    0.03
   6   5  -3    0.32    0.03
   6   5  -3    0.30    0.04
   6   5  -3    0.30    0.03
   6   5  -3    0.28    0.04
   6   5  -3    0.30    0.03
   5   5  -3   15.73    0.69
   5   5  -3   16.04    0.67
   5   5  -3   15.37    0.76
   5   5  -3   16.17    0.72
   5   5  -3   15.61    0.73
   5   5  -3   16.36    0.71
   5   5  -3   15.14    0.84
   5   5  -3   15.72    0.67
   5   5  -3   15.02    0.68
   4   5  -3    4.11    0.18
   4   5  -3    4.16    0.19
   4   5  -3    3.97    0.20
   4   5  -3    3.73    0.18
   4   5  -3    4.16    0.20
   4   5  -3    3.93    0.22
   3   5  -3    2.80    0.16
   3   5  -3    2.85    0.14
   2   5  -3    2.81    0.14
   2   5  -3    2.61    0.14
   1   5  -3    1.10    0.06
   1   5  -3    1.08    0.06
   0   5  -3    1.06    0.06
  -1   5  -3   26.47    1.35
  -2   5  -3   25.80    1.32
  -3   5  -3    0.01    0.02
   3  -5   3    0.01    0.02
  -4   5  -3    1.06    0.07
   4  -5   3    1.13    0.06
   4  -5   3    1.06    0.07
  -5   5  -3    9.22    0.44
   5  -5   3    9.00    0.43
   5  -5   3    8.92    0.47
  -6   5  -3    0.52    0.05
   6  -5   3    0.52    0.05
   6  -5   3    0.67    0.05
   6  -5   3    0.55    0.04
  -7   5  -3    2.63    0.14
   7  -5   3    2.71    0.15
   7  -5   3    2.34    0.15
  -8   5  -3    1.53    0.10
   8  -5   3    1.57    0.10
  -9   5  -3    0.28    0.04
   9  -5   3    0.26    0.03
   9  -5   3    0.30    0.04
  10   4  -3    0.11    0.03
  10   4  -3    0.09    0.04
  10   4  -3    0.12    0.04
   9   4  -3   -0.01    0.03
   9   4  -3    0.01    0.03
   9   4  -3    0.02    0.04
   9   4  -3    0.06    0.04
   9   4  -3   -0.01    0.03
   8   4  -3    1.77    0.09
   8   4  -3    1.70    0.12
   8   4  -3    1.90    0.10
   8   4  -3    1.86    0.11
   8   4  -3    1.72    0.11
   8   4  -3    1.83    0.11
   7   4  -3   15.28    0.69
   7   4  -3   15.14    0.67
   7   4  -3   15.51    0.67
   7   4  -3   15.41    0.71
   7   4  -3   14.37    0.81
   7   4  -3   15.42    0.65
   7   4  -3   15.01    0.70
   6   4  -3   49.50    2.74
   6   4  -3   53.37    2.25
   6   4  -3   50.87    2.38
   6   4  -3   51.61    2.23
   6   4  -3   52.48    2.33
   6   4  -3   51.42    2.20
   6   4  -3   53.19    2.31
   6   4  -3   51.07    2.19
   5   4  -3  152.88    6.59
   5   4  -3  149.82    6.81
   5   4  -3  146.48    6.27
   5   4  -3  148.51    6.41
   5   4  -3  140.66    7.82
   5   4  -3  148.01    6.38
   5   4  -3  151.15    6.66
   5   4  -3  143.92    7.12
   5   4  -3  151.52    6.30
   4   4  -3   45.22    2.44
   4   4  -3   47.04    2.22
   3   4  -3    3.82    0.21
   2   4  -3    0.32    0.03
   1   4  -3   29.11    1.48
   0   4  -3    0.08    0.02
  -1   4  -3    0.91    0.06
   1  -4   3    0.82    0.05
  -2   4  -3    1.06    0.06
   2  -4   3    1.03    0.06
  -3   4  -3    0.31    0.03
   3  -4   3    0.37    0.03
   4  -4   3    0.05    0.02
  -5   4  -3    0.37    0.04
   5  -4   3    0.34    0.03
   5  -4   3    0.37    0.04
   5  -4   3    0.32    0.03
  -6   4  -3    4.83    0.24
   6  -4   3    4.73    0.26
   6  -4   3    4.82    0.26
   6  -4   3    4.68    0.22
  -7   4  -3    5.24    0.27
   7  -4   3    5.16    0.29
   7  -4   3    5.68    0.29
   7  -4   3    5.26    0.24
  -8   4  -3    1.42    0.09
   8  -4   3    1.41    0.08
   8  -4   3    1.36    0.10
   8  -4   3    1.42    0.08
  -9   4  -3    8.79    0.45
   9  -4   3    8.97    0.41
   9  -4   3    9.47    0.50
   9  -4   3    9.63    0.43
 -10   4  -3    0.17    0.03
  10  -4   3    0.13    0.03
  10  -4   3    0.19    0.04
  10  -4   3    0.24    0.03
  10   3  -3    0.04    0.04
  10   3  -3    0.06    0.04
  10   3  -3   -0.02    0.03
  10   3  -3    0.03    0.02
   9   3  -3    2.49    0.14
   9   3  -3    2.34    0.15
   9   3  -3    2.58    0.13
   9   3  -3    2.27    0.11
   9   3  -3    2.58    0.14
   8   3  -3    4.13    0.18
   8   3  -3    4.07    0.20
   8   3  -3    3.84    0.23
   8   3  -3    4.17    0.20
   8   3  -3    4.25    0.19
   8   3  -3    4.20    0.20
   8   3  -3    3.53    0.18
   7   3  -3    1.01    0.07
   7   3  -3    0.95    0.07
   7   3  -3    0.94    0.07
   7   3  -3    1.01    0.06
   7   3  -3    0.97    0.06
   7   3  -3    1.06    0.07
   7   3  -3    0.96    0.08
   6   3  -3    4.82    0.27
   6   3  -3    5.06    0.23
   6   3  -3    4.84    0.22
   6   3  -3    4.97    0.22
   6   3  -3    5.02    0.23
   6   3  -3    4.97    0.22
   6   3  -3    4.78    0.24
   6   3  -3    4.98    0.24
   5   3  -3    3.01    0.17
   5   3  -3    3.23    0.14
   5   3  -3    3.07    0.15
   5   3  -3    3.11    0.16
   3   3  -3    2.33    0.13
   2   3  -3   20.18    1.03
   1   3  -3    4.84    0.25
   0   3  -3   38.34    1.95
  -1   3  -3    1.17    0.07
  -2   3  -3    2.29    0.12
  -3   3  -3    4.34    0.23
   5  -3   3    3.00    0.16
   5  -3   3    2.96    0.14
   5  -3   3    3.10    0.16
   5  -3   3    2.89    0.18
  -6   3  -3    0.12    0.02
   6  -3   3    0.11    0.02
   6  -3   3    0.08    0.02
   6  -3   3    0.13    0.03
  -7   3  -3    0.51    0.05
   7  -3   3    0.51    0.05
   7  -3   3    0.49    0.04
   7  -3   3    0.50    0.04
  -8   3  -3    2.74    0.15
   8  -3   3    3.06    0.17
   8  -3   3    3.01    0.15
   8  -3   3    2.94    0.14
   8  -3   3    2.66    0.17
   9  -3   3    0.16    0.03
   9  -3   3    0.13    0.04
   9  -3   3    0.13    0.03
  10  -3   3    0.99    0.08
  10  -3   3    0.91    0.07
  10  -3   3    0.96    0.06
  11   2  -3    0.26    0.02
  11   2  -3    0.34    0.04
  11   2  -3    0.25    0.04
  10   2  -3    0.11    0.04
  10   2  -3    0.07    0.02
  10   2  -3    0.15    0.04
  10   2  -3    0.08    0.04
   9   2  -3    0.12    0.04
   9   2  -3    0.08    0.04
   9   2  -3    0.06    0.03
   9   2  -3    0.07    0.04
   9   2  -3    0.07    0.02
   8   2  -3    0.02    0.03
   8   2  -3    0.00    0.01
   8   2  -3    0.02    0.03
   8   2  -3    0.05    0.03
   8   2  -3   -0.01    0.03
   8   2  -3    0.03    0.02
   8   2  -3    0.01    0.03
   7   2  -3    2.44    0.12
   7   2  -3    2.53    0.12
   7   2  -3    2.41    0.12
   7   2  -3    2.23    0.10
   7   2  -3    2.43    0.12
   7   2  -3    2.28    0.12
   7   2  -3    2.16    0.14
   7   2  -3    2.37    0.11
   6   2  -3   11.85    0.68
   6   2  -3   12.53    0.56
   6   2  -3   13.12    0.56
   6   2  -3   13.08    0.55
   6   2  -3   12.98    0.59
   6   2  -3   13.16    0.60
   5   2  -3    2.79    0.16
   5   2  -3    2.40    0.14
   2   2  -3   70.47    3.58
   1   2  -3   23.51    1.20
   0   2  -3  196.92   10.00
  -1   2  -3   93.30    4.74
  -2   2  -3    2.61    0.14
  -3   2  -3    0.22    0.02
   4  -2   3    3.32    0.20
   5  -2   3    2.42    0.11
   5  -2   3    2.03    0.14
   5  -2   3    2.44    0.13
   6  -2   3    0.13    0.02
   6  -2   3    0.12    0.03
   6  -2   3    0.13    0.02
   7  -2   3    0.28    0.03
   7  -2   3    0.27    0.03
   7  -2   3    0.27    0.04
   7  -2   3    0.41    0.04
   8  -2   3    0.55    0.05
   8  -2   3    0.64    0.05
   8  -2   3    0.55    0.05
   8  -2   3    0.71    0.06
   9  -2   3    1.42    0.10
   9  -2   3    1.51    0.08
   9  -2   3    1.46    0.09
  10  -2   3    1.78    0.12
  10  -2   3    1.72    0.09
  10  -2   3    1.69    0.10
  11   1  -3    0.08    0.03
  11   1  -3    0.09    0.03
  11   1  -3    0.08    0.02
  10   1  -3    0.21    0.04
  10   1  -3    0.17    0.03
  10   1  -3    0.22    0.04
  10   1  -3    0.27    0.04
   9   1  -3    0.13    0.03
   9   1  -3    0.20    0.04
   9   1  -3    0.09    0.02
   9   1  -3    0.17    0.04
   8   1  -3    0.54    0.05
   8   1  -3    0.38    0.03
   8   1  -3    0.42    0.04
   8   1  -3    0.37    0.04
   8   1  -3    0.43    0.04
   7   1  -3    7.29    0.32
   7   1  -3    7.18    0.34
   7   1  -3    6.87    0.31
   7   1  -3    7.48    0.31
   7   1  -3    7.32    0.32
   7   1  -3    6.88    0.39
   7   1  -3    6.95    0.33
   6   1  -3    0.89    0.06
   6   1  -3    0.96    0.05
   6   1  -3    0.99    0.06
   6   1  -3    1.03    0.06
   6   1  -3    0.89    0.06
   6   1  -3    0.89    0.06
   5   1  -3    1.03    0.08
   4   1  -3   23.78    1.38
   3   1  -3   15.19    0.77
   2   1  -3   13.98    0.71
   1   1  -3   10.27    0.52
   0   1  -3    8.92    0.47
   0   1  -3    9.55    0.43
  -1   1  -3   45.86    2.32
  -1   1  -3   45.56    2.11
  -2   1  -3    0.01    0.01
   4  -1   3    0.46    0.04
   5  -1   3    3.53    0.21
   5  -1   3    3.37    0.16
   5  -1   3    3.51    0.19
   6  -1   3    0.28    0.03
   6  -1   3    0.25    0.03
   6  -1   3    0.30    0.03
   6  -1   3    0.34    0.04
   7  -1   3    8.78    0.43
   7  -1   3    9.51    0.40
   7  -1   3    9.48    0.49
   7  -1   3    9.26    0.47
   7  -1   3    8.52    0.54
   8  -1   3    5.73    0.32
   8  -1   3    6.02    0.29
   8  -1   3    6.32    0.34
   8  -1   3    6.21    0.27
   9  -1   3    0.06    0.04
   9  -1   3    0.00    0.02
   9  -1   3   -0.01    0.02
  10  -1   3    2.88    0.16
  10  -1   3    3.07    0.15
  10  -1   3    3.13    0.16
  10  -1   3    3.28    0.19
  11   0  -3    0.16    0.03
  11   0  -3    0.21    0.04
  11   0  -3    0.18    0.03
  10   0  -3    0.02    0.03
  10   0  -3    0.02    0.03
  10   0  -3   -0.01    0.02
  10   0  -3    0.04    0.03
   9   0  -3    0.02    0.03
   9   0  -3    0.02    0.03
   9   0  -3    0.03    0.03
   9   0  -3    0.05    0.02
   8   0  -3    0.35    0.04
   8   0  -3    0.39    0.04
   8   0  -3    0.28    0.03
   8   0  -3    0.36    0.04
   8   0  -3    0.32    0.03
   7   0  -3    0.67    0.04
   7   0  -3    0.65    0.05
   7   0  -3    0.69    0.06
   7   0  -3    0.72    0.05
   7   0  -3    0.67    0.05
   6   0  -3    5.15    0.29
   6   0  -3    5.27    0.23
   6   0  -3    5.38    0.28
   6   0  -3    5.36    0.25
   5   0  -3    5.68    0.34
   5   0  -3    5.76    0.30
   4   0  -3    2.54    0.13
   3   0  -3   13.34    0.68
   2   0  -3   13.17    0.67
   2   0  -3   13.26    0.61
   1   0  -3    3.15    0.16
   1   0  -3    3.07    0.15
   0   0  -3  148.96    6.74
   0   0  -3  143.38    7.43
  -1   0  -3    6.47    0.30
  -2   0  -3    0.95    0.05
  -3   0  -3    1.41    0.07
   3   0   3    1.59    0.09
   4   0   3   11.40    0.66
   5   0   3    4.06    0.23
   5   0   3    4.29    0.25
   5   0   3    4.13    0.18
   6   0   3    5.44    0.32
   6   0   3    4.80    0.25
   6   0   3    5.42    0.29
   6   0   3    5.37    0.23
   7   0   3    0.66    0.04
   7   0   3    0.63    0.07
   7   0   3    0.63    0.05
   7   0   3    0.69    0.06
   8   0   3    0.06    0.04
   8   0   3    0.02    0.02
   8   0   3    0.04    0.04
   8   0   3    0.02    0.02
   8   0   3    0.04    0.02
   9   0   3    0.11    0.03
   9   0   3    0.10    0.03
   9   0   3    0.12    0.04
  10   0   3    0.01    0.04
  10   0   3    0.00    0.02
  10   0   3    0.05    0.03
  11  -1  -3    0.02    0.02
  11  -1  -3    0.00    0.03
  11  -1  -3    0.02    0.03
  11  -1  -3   -0.01    0.03
  10  -1  -3    0.10    0.03
  10  -1  -3    0.06    0.04
  10  -1  -3    0.11    0.03
  10  -1  -3    0.09    0.03
   9  -1  -3    3.64    0.15
   9  -1  -3    3.30    0.16
   9  -1  -3    3.11    0.18
   9  -1  -3    3.17    0.16
   9  -1  -3    2.74    0.17
   8  -1  -3    1.13    0.08
   8  -1  -3    1.37    0.07
   8  -1  -3    1.17    0.08
   8  -1  -3    1.26    0.08
   8  -1  -3    1.17    0.08
   7  -1  -3   11.02    0.47
   7  -1  -3   11.00    0.51
   7  -1  -3   10.72    0.56
   7  -1  -3   10.90    0.58
   6  -1  -3    8.81    0.42
   6  -1  -3    9.15    0.39
   6  -1  -3    8.72    0.48
   6  -1  -3    8.96    0.46
   5  -1  -3    6.02    0.34
   5  -1  -3    6.66    0.33
   4  -1  -3    8.52    0.44
   3  -1  -3    0.59    0.04
   3  -1  -3    0.56    0.03
   2  -1  -3    2.67    0.14
   1  -1  -3    5.92    0.29
  -1   1   3    5.43    0.30
   0  -1  -3   27.25    1.39
   2   1   3    0.60    0.04
   4   1   3    0.02    0.02
   5   1   3    5.43    0.30
   5   1   3    4.91    0.22
   5   1   3    4.80    0.27
   6   1   3    6.03    0.31
   6   1   3    5.39    0.25
   6   1   3    4.94    0.27
   6   1   3    5.34    0.24
   6   1   3    5.90    0.25
   6   1   3    6.27    0.34
   7   1   3    8.52    0.43
   7   1   3    9.87    0.50
   7   1   3    9.05    0.55
   7   1   3    8.91    0.41
   7   1   3   10.15    0.40
   7   1   3    8.79    0.40
   8   1   3    0.02    0.03
   8   1   3    0.00    0.02
   8   1   3   -0.02    0.03
   8   1   3    0.02    0.02
   9   1   3    0.20    0.04
   9   1   3    0.26    0.05
   9   1   3    0.25    0.03
  10   1   3    1.31    0.10
  10   1   3    1.26    0.07
  10   1   3    1.37    0.09
  11  -2  -3    1.82    0.10
  11  -2  -3    1.73    0.09
  10  -2  -3    0.28    0.04
  10  -2  -3    0.23    0.04
  10  -2  -3    0.26    0.04
   9  -2  -3    0.03    0.03
   9  -2  -3    0.00    0.03
   9  -2  -3    0.03    0.03
   9  -2  -3    0.00    0.03
   8  -2  -3    5.94    0.28
   8  -2  -3    6.13    0.26
   8  -2  -3    5.79    0.32
   8  -2  -3    5.45    0.31
   7  -2  -3    6.90    0.37
   7  -2  -3    7.02    0.33
   7  -2  -3    6.89    0.30
   7  -2  -3    6.85    0.36
   6  -2  -3    3.56    0.19
   6  -2  -3    3.37    0.19
   6  -2  -3    3.36    0.17
   6  -2  -3    3.48    0.16
   5  -2  -3    0.03    0.01
   5  -2  -3    0.07    0.02
   4  -2  -3    1.03    0.06
   3  -2  -3    1.75    0.10
   2  -2  -3    1.24    0.07
   1  -2  -3    2.36    0.12
  -1   2   3    2.25    0.13
   0  -2  -3   59.68    2.99
   0   2   3   58.14    3.38
   0   2   3   58.42    3.13
   1   2   3    1.37    0.09
   2   2   3    4.23    0.25
   3   2   3    2.27    0.14
   4   2   3    0.05    0.02
   4   2   3    0.06    0.02
   5   2   3    0.56    0.05
   5   2   3    0.53    0.05
   5   2   3    0.56    0.03
   6   2   3    1.27    0.07
   6   2   3    1.35    0.09
   6   2   3    1.51    0.10
   6   2   3    1.39    0.07
   6   2   3    1.28    0.07
   7   2   3    0.55    0.04
   7   2   3    0.56    0.07
   7   2   3    0.59    0.05
   7   2   3    0.62    0.06
   7   2   3    0.54    0.04
   8   2   3    1.15    0.07
   8   2   3    1.38    0.07
   8   2   3    1.25    0.08
   8   2   3    1.24    0.08
   8   2   3    1.22    0.07
   8   2   3    1.33    0.09
   8   2   3    1.22    0.10
   9   2   3    1.32    0.09
   9   2   3    1.39    0.07
   9   2   3    1.36    0.10
   9   2   3    1.17    0.08
  10   2   3    0.00    0.02
  10   2   3    0.00    0.03
  10   2   3   -0.01    0.04
  10  -3  -3    1.02    0.08
  10  -3  -3    1.05    0.07
  10  -3  -3    1.09    0.07
   9  -3  -3    0.45    0.04
   9  -3  -3    0.40    0.05
   9  -3  -3    0.41    0.04
   8  -3  -3    0.01    0.03
   8  -3  -3    0.02    0.03
   8  -3  -3    0.02    0.03
   8  -3  -3    0.00    0.03
   7  -3  -3   13.48    0.61
   7  -3  -3   12.92    0.68
   7  -3  -3   13.35    0.57
   7  -3  -3   13.08    0.70
   6  -3  -3    5.27    0.23
   6  -3  -3    5.16    0.28
   5  -3  -3    4.07    0.21
   5  -3  -3    3.73    0.17
   4  -3  -3   43.13    2.12
   4  -3  -3   40.00    2.03
   3  -3  -3   30.97    1.58
   2  -3  -3   18.59    0.95
   1  -3  -3    4.06    0.21
  -1   3   3    3.96    0.22
   0  -3  -3    1.85    0.10
   0   3   3    1.94    0.10
   0   3   3    1.73    0.11
   1   3   3    7.66    0.41
   1   3   3    7.50    0.44
   2   3   3    2.95    0.18
   3   3   3    0.00    0.02
   3   3   3    0.00    0.02
   4   3   3    0.03    0.02
   4   3   3    0.04    0.02
   4   3   3    0.02    0.01
   5   3   3    1.30    0.06
   5   3   3    1.42    0.10
   5   3   3    1.33    0.08
   5   3   3    1.16    0.06
   5   3   3    1.26    0.07
   6   3   3    0.10    0.03
   6   3   3    0.10    0.02
   6   3   3    0.11    0.03
   6   3   3    0.09    0.03
   6   3   3    0.06    0.02
   6   3   3    0.08    0.02
   7   3   3    0.12    0.02
   7   3   3    0.15    0.03
   7   3   3    0.17    0.03
   7   3   3    0.15    0.03
   7   3   3    0.14    0.02
   7   3   3    0.21    0.05
   8   3   3    0.75    0.05
   8   3   3    0.79    0.06
   8   3   3    0.70    0.05
   8   3   3    0.86    0.07
   8   3   3    0.73    0.07
   9   3   3    0.93    0.08
   9   3   3    0.81    0.06
   9   3   3    0.83    0.05
   9   3   3    0.92    0.07
  10   3   3    4.02    0.23
  10   3   3    3.78    0.18
  10   3   3    3.90    0.19
  10  -4  -3    3.60    0.17
  10  -4  -3    3.99    0.18
  10  -4  -3    3.44    0.21
   9  -4  -3    2.93    0.18
   9  -4  -3    3.10    0.15
   9  -4  -3    3.17    0.16
   8  -4  -3    0.17    0.03
   8  -4  -3    0.17    0.03
   8  -4  -3    0.03    0.03
   8  -4  -3    0.11    0.03
  -8   4   3    0.08    0.03
   7  -4  -3   10.35    0.55
   7  -4  -3   10.51    0.45
   7  -4  -3   10.07    0.54
  -7   4   3    9.95    0.49
   6  -4  -3   24.25    1.04
   6  -4  -3   25.02    1.25
  -6   4   3   23.56    1.15
   5  -4  -3    7.70    0.35
   5  -4  -3    8.21    0.41
  -5   4   3    7.81    0.38
   4  -4  -3    0.02    0.02
   4  -4  -3    0.06    0.02
   3  -4  -3    1.96    0.11
   2  -4  -3    2.43    0.13
   1  -4  -3    0.53    0.04
  -1   4   3    0.55    0.04
   0   4   3   23.03    1.16
   0   4   3   20.16    1.25
   1   4   3    0.03    0.02
   1   4   3    0.04    0.02
   2   4   3    0.86    0.06
   2   4   3    0.99    0.07
   3   4   3    0.08    0.02
   3   4   3    0.14    0.03
   4   4   3    0.77    0.06
   4   4   3    0.87    0.07
   4   4   3    0.80    0.04
   5   4   3    4.97    0.26
   5   4   3    4.64    0.20
   5   4   3    4.31    0.21
   5   4   3    4.30    0.22
   5   4   3    4.75    0.20
   5   4   3    4.88    0.28
   5   4   3    4.20    0.20
   6   4   3    0.75    0.05
   6   4   3    0.94    0.06
   6   4   3    0.89    0.06
   6   4   3    0.77    0.05
   6   4   3    0.79    0.08
   6   4   3    0.82    0.07
   7   4   3    0.00    0.03
   7   4   3    0.00    0.02
   7   4   3    0.02    0.03
   7   4   3    0.02    0.02
   7   4   3    0.01    0.02
   7   4   3   -0.02    0.03
   8   4   3   11.01    0.48
   8   4   3   11.34    0.50
   8   4   3   11.18    0.52
   8   4   3   10.92    0.48
   9   4   3    0.74    0.06
   9   4   3    0.86    0.07
   9   4   3    0.94    0.08
   9   4   3    0.80    0.05
   9   4   3    0.76    0.05
  10  -5  -3    0.02    0.03
  10  -5  -3   -0.01    0.03
  10  -5  -3    0.02    0.03
 -10   5   3    0.01    0.03
   9  -5  -3    0.95    0.07
   9  -5  -3    0.84    0.06
   9  -5  -3    0.92    0.07
  -9   5   3    0.84    0.07
   8  -5  -3    0.09    0.03
   8  -5  -3    0.06    0.03
   8  -5  -3    0.14    0.03
  -8   5   3    0.11    0.03
   7  -5  -3    0.18    0.03
   7  -5  -3    0.18    0.04
   7  -5  -3    0.18    0.03
  -7   5   3    0.16    0.03
   6  -5  -3    0.04    0.02
   6  -5  -3    0.06    0.03
  -6   5   3    0.03    0.03
   5  -5  -3   20.79    1.08
   5  -5  -3   20.96    0.98
  -5   5   3   20.97    0.99
   4  -5  -3   24.46    1.22
   4  -5  -3   25.80    1.17
  -4   5   3   24.31    1.17
   3  -5  -3    1.17    0.08
   3  -5  -3    1.18    0.07
   2  -5  -3   37.29    1.88
   2  -5  -3   36.42    1.80
  -1   5   3   30.64    1.64
   0   5   3    2.94    0.16
   1   5   3    5.45    0.34
   1   5   3    6.08    0.32
   2   5   3    9.34    0.57
   2   5   3    9.26    0.42
   2   5   3   10.35    0.52
   3   5   3    0.55    0.03
   3   5   3    0.60    0.05
   3   5   3    0.57    0.05
   3   5   3    0.49    0.04
   4   5   3    2.04    0.09
   4   5   3    2.08    0.14
   4   5   3    1.93    0.10
   4   5   3    1.99    0.12
   4   5   3    1.81    0.09
   5   5   3    1.25    0.08
   5   5   3    1.31    0.07
   5   5   3    1.40    0.07
   5   5   3    1.36    0.08
   5   5   3    1.40    0.09
   5   5   3    1.54    0.11
   5   5   3    1.39    0.07
   6   5   3    2.91    0.17
   6   5   3    2.68    0.13
   6   5   3    2.59    0.19
   6   5   3    2.79    0.13
   6   5   3    2.89    0.13
   6   5   3    2.87    0.14
   6   5   3    2.73    0.14
   7   5   3    0.01    0.02
   7   5   3    0.04    0.03
   7   5   3    0.03    0.02
   7   5   3   -0.02    0.03
   7   5   3    0.04    0.04
   7   5   3    0.03    0.03
   8   5   3    2.30    0.11
   8   5   3    2.39    0.13
   8   5   3    2.23    0.11
   8   5   3    2.31    0.12
   8   5   3    2.42    0.15
   9   5   3    0.97    0.06
   9   5   3    1.14    0.10
   9   5   3    1.02    0.06
   9   5   3    0.97    0.07
   9   5   3    1.09    0.07
   9  -6  -3    0.32    0.04
   9  -6  -3    0.40    0.04
  -9   6   3    0.34    0.04
   8  -6  -3    5.24    0.25
   8  -6  -3    5.23    0.29
  -8   6   3    5.19    0.26
   7  -6  -3    1.54    0.11
  -7   6   3    1.85    0.11
   6  -6  -3    1.42    0.10
   6  -6  -3    1.25    0.08
  -6   6   3    1.47    0.09
   5  -6  -3   27.19    1.46
   5  -6  -3   28.99    1.34
  -5   6   3   29.41    1.34
   4  -6  -3   10.12    0.46
   4  -6  -3    9.13    0.51
   4  -6  -3    9.53    0.48
  -4   6   3    9.65    0.46
   3  -6  -3    3.20    0.17
   3  -6  -3    3.37    0.17
  -3   6   3    3.34    0.17
   2  -6  -3    7.31    0.35
   2  -6  -3    6.93    0.36
  -2   6   3    6.96    0.34
  -2   6   3    7.42    0.39
   1  -6  -3    0.03    0.02
  -1   6   3    0.10    0.02
  -1   6   3    0.07    0.02
   0   6   3    9.55    0.42
   0   6   3    9.65    0.52
   1   6   3    0.28    0.03
   1   6   3    0.24    0.03
   2   6   3    0.06    0.02
   2   6   3    0.04    0.01
   2   6   3    0.03    0.02
   3   6   3    2.36    0.16
   3   6   3    2.43    0.11
   3   6   3    2.36    0.11
   3   6   3    2.38    0.12
   4   6   3    0.05    0.03
   4   6   3    0.08    0.02
   4   6   3    0.04    0.02
   4   6   3    0.04    0.02
   5   6   3    0.10    0.02
   5   6   3    0.18    0.04
   5   6   3    0.11    0.03
   5   6   3    0.15    0.02
   6   6   3    2.89    0.13
   6   6   3    2.57    0.19
   6   6   3    3.07    0.14
   6   6   3    2.69    0.13
   6   6   3    2.96    0.13
   6   6   3    2.63    0.15
   7   6   3    0.28    0.03
   7   6   3    0.20    0.04
   7   6   3    0.21    0.04
   7   6   3    0.24    0.03
   8   6   3   19.89    0.88
   8   6   3   21.03    0.88
   8   6   3   21.21    0.90
   8   6   3   19.90    0.94
   9  -7  -3    2.53    0.12
   9  -7  -3    2.31    0.14
  -9   7   3    2.27    0.13
   8  -7  -3    0.06    0.03
   8  -7  -3    0.00    0.03
  -8   7   3    0.06    0.03
  -7   7   3    0.59    0.06
   6  -7  -3    0.53    0.04
  -6   7   3    0.59    0.05
   5  -7  -3    0.73    0.06
  -5   7   3    0.70    0.06
   4  -7  -3   17.11    0.79
   4  -7  -3   16.48    0.82
  -4   7   3   16.38    0.79
   3  -7  -3    1.06    0.07
   3  -7  -3    1.08    0.07
  -3   7   3    1.06    0.08
  -3   7   3    1.12    0.07
   2  -7  -3    1.52    0.09
   2  -7  -3    1.73    0.09
  -2   7   3    1.62    0.10
  -2   7   3    1.55    0.09
   1  -7  -3    0.66    0.05
   1  -7  -3    0.66    0.05
  -1   7   3    0.71    0.04
  -1   7   3    0.72    0.05
  -1   7   3    0.58    0.05
   0  -7  -3    0.01    0.02
   0  -7  -3    0.03    0.02
   0   7   3   -0.02    0.02
   0   7   3    0.01    0.02
   0   7   3   -0.02    0.02
   1   7   3    0.00    0.02
   1   7   3    0.03    0.02
   1   7   3    0.02    0.02
   2   7   3   19.18    0.96
   2   7   3   16.50    0.87
   2   7   3   18.67    0.77
   2   7   3   17.93    0.77
   2   7   3   16.96    0.79
   3   7   3   11.34    0.52
   3   7   3   11.94    0.50
   3   7   3   11.50    0.50
   4   7   3    0.15    0.02
   4   7   3    0.16    0.02
   4   7   3    0.14    0.03
   5   7   3    0.03    0.02
   5   7   3   -0.01    0.03
   5   7   3    0.06    0.02
   6   7   3    5.92    0.25
   6   7   3    5.36    0.25
   6   7   3    5.59    0.26
   6   7   3    5.46    0.25
   7   7   3    1.32    0.08
   7   7   3    1.28    0.07
   7   7   3    1.25    0.07
   8   7   3    0.02    0.02
   8   7   3    0.09    0.03
   8   7   3    0.05    0.02
   8  -8  -3    1.69    0.10
   8  -8  -3    1.68    0.09
  -8   8   3    1.66    0.10
  -7   8   3    2.98    0.16
   6  -8  -3    6.13    0.31
  -6   8   3    6.70    0.32
   5  -8  -3    2.84    0.15
  -5   8   3    2.99    0.16
   4  -8  -3   25.07    1.15
  -4   8   3   22.84    1.31
  -4   8   3   25.42    1.15
   3  -8  -3   10.16    0.52
   3  -8  -3   10.52    0.50
  -3   8   3   10.18    0.57
  -3   8   3   10.70    0.50
   2  -8  -3    1.28    0.08
   2  -8  -3    1.17    0.08
  -2   8   3    1.26    0.09
  -2   8   3    1.22    0.07
   1  -8  -3    0.10    0.03
   1  -8  -3    0.11    0.03
  -1   8   3    0.10    0.02
  -1   8   3    0.08    0.03
   0  -8  -3   -0.02    0.02
   0   8   3    0.03    0.02
   0   8   3   -0.01    0.03
   0   8   3    0.02    0.02
   1   8   3    0.20    0.03
   1   8   3    0.14    0.03
   1   8   3    0.19    0.03
   2   8   3    1.04    0.07
   2   8   3    1.00    0.07
   2   8   3    1.09    0.06
   2   8   3    1.02    0.07
   3   8   3   -0.01    0.02
   3   8   3    0.02    0.02
   3   8   3    0.00    0.03
   4   8   3   -0.01    0.02
   4   8   3    0.01    0.02
   5   8   3    0.30    0.03
   5   8   3    0.25    0.03
   5   8   3    0.29    0.03
   5   8   3    0.35    0.04
   6   8   3    0.12    0.02
   6   8   3    0.11    0.02
   6   8   3    0.14    0.03
   6   8   3    0.11    0.02
   7   8   3    2.79    0.13
   7   8   3    2.78    0.13
   7   8   3    2.55    0.14
   7  -9  -3    0.03    0.03
  -7   9   3   -0.01    0.03
   6  -9  -3    0.94    0.06
  -6   9   3    1.10    0.07
   5  -9  -3    0.13    0.03
  -5   9   3    0.07    0.03
   4  -9  -3    0.73    0.06
  -4   9   3    0.79    0.06
   3  -9  -3    0.78    0.06
  -3   9   3    0.63    0.06
  -3   9   3    0.75    0.06
   2  -9  -3    0.01    0.03
  -2   9   3    0.03    0.03
   1  -9  -3    0.44    0.05
  -1   9   3    0.39    0.04
  -1   9   3    0.47    0.04
   0  -9  -3    0.34    0.04
   0   9   3    0.37    0.04
   0   9   3    0.28    0.04
   1   9   3    0.01    0.02
   1   9   3   -0.03    0.03
   1   9   3    0.00    0.02
   1   9   3   -0.02    0.03
   1   9   3   -0.02    0.03
   2   9   3    0.68    0.06
   2   9   3    0.81    0.06
   2   9   3    0.65    0.05
   3   9   3    2.64    0.13
   3   9   3    2.67    0.13
   4   9   3    0.03    0.02
   4   9   3    0.03    0.03
   4   9   3    0.02    0.02
   5   9   3    0.12    0.02
   5   9   3    0.16    0.03
   5   9   3    0.09    0.03
   5   9   3    0.17    0.02
   6   9   3    0.06    0.02
   6   9   3    0.04    0.02
   6   9   3    0.04    0.03
  -6  10   3    0.96    0.06
   5 -10  -3    4.03    0.20
  -5  10   3    4.02    0.20
   4 -10  -3    0.19    0.03
   3 -10  -3    0.10    0.03
   2 -10  -3    2.08    0.12
   1 -10  -3    0.02    0.03
   0 -10  -3    1.00    0.07
   0  10   3    0.92    0.08
   0  10   3    0.77    0.06
   1  10   3    3.65    0.20
   1  10   3    4.10    0.18
   1  10   3    3.90    0.18
   2  10   3    0.18    0.03
   2  10   3    0.19    0.03
   2  10   3    0.18    0.04
   3  10   3    0.15    0.03
   3  10   3    0.15    0.03
   4  10   3    1.04    0.06
   4  10   3    1.01    0.07
   4  10   3    1.04    0.06
   5  10   3    0.07    0.03
   5  10   3    0.03    0.02
   5  10   3    0.04    0.02
   5  10   3    0.06    0.02
   4 -11  -3    0.44    0.04
  -4  11   3    0.48    0.05
   3 -11  -3    4.67    0.24
  -3  11   3    4.78    0.25
   2 -11  -3    0.04    0.03
  -2  11   3   -0.02    0.04
   1 -11  -3    0.16    0.03
  -1  11   3    0.11    0.04
   0 -11  -3    0.44    0.05
   0  11   3    0.47    0.05
   0  11   3    0.45    0.05
   1  11   3    0.63    0.05
   1  11   3    0.63    0.05
   1  11   3    0.61    0.05
   2  11   3    4.42    0.21
   2  11   3    4.68    0.20
   3  11   3    0.81    0.05
   3  11   3    0.65    0.05
   2  12  -4    0.89    0.06
   2  12  -4    0.93    0.06
   1  12  -4    0.18    0.03
   1  12  -4    0.22    0.03
   0  12  -4    1.74    0.09
   0  12  -4    1.89    0.10
  -1  12  -4    4.24    0.21
  -1  12  -4    4.10    0.18
   1 -12   4    3.90    0.20
  -2  12  -4    1.09    0.07
  -2  12  -4    1.07    0.06
   2 -12   4    1.00    0.07
   4  11  -4    1.46    0.09
   4  11  -4    1.58    0.08
   4  11  -4    1.37    0.07
   3  11  -4    0.10    0.02
   3  11  -4    0.11    0.03
   3  11  -4    0.08    0.03
   2  11  -4    0.01    0.03
   2  11  -4    0.00    0.03
   1  11  -4    1.15    0.07
   1  11  -4    1.16    0.08
   0  11  -4    0.11    0.03
   0  11  -4    0.06    0.03
  -1  11  -4    0.06    0.03
  -1  11  -4   -0.01    0.03
   1 -11   4    0.00    0.03
  -2  11  -4    0.01    0.03
  -2  11  -4    0.04    0.03
   2 -11   4    0.00    0.03
  -3  11  -4    0.13    0.03
   3 -11   4    0.11    0.03
   4 -11   4    1.18    0.07
   6  10  -4    0.38    0.03
   6  10  -4    0.37    0.03
   5  10  -4    0.03    0.02
   5  10  -4    0.03    0.02
   5  10  -4   -0.04    0.02
   4  10  -4    0.01    0.03
   4  10  -4    0.06    0.03
   4  10  -4    0.00    0.02
   3  10  -4    0.08    0.03
   3  10  -4    0.12    0.03
   2  10  -4    0.47    0.04
   2  10  -4    0.44    0.04
   1  10  -4    0.87    0.06
   1  10  -4    0.69    0.07
   1  10  -4    0.87    0.07
   0  10  -4    2.17    0.11
   0  10  -4    1.75    0.13
   0  10  -4    2.23    0.12
  -1  10  -4    3.42    0.16
  -1  10  -4    3.09    0.17
   1 -10   4    3.22    0.17
  -2  10  -4    0.01    0.03
   2 -10   4   -0.01    0.03
  -3  10  -4    0.31    0.04
   3 -10   4    0.26    0.04
   4 -10   4   13.92    0.66
   5 -10   4    0.03    0.03
  -6  10  -4    0.00    0.02
   6 -10   4    0.05    0.02
   6 -10   4    0.05    0.02
   6 -10   4    0.06    0.02
   7   9  -4    0.08    0.03
   7   9  -4    0.07    0.03
   7   9  -4    0.09    0.03
   6   9  -4   -0.02    0.02
   6   9  -4    0.03    0.03
   6   9  -4    0.01    0.02
   6   9  -4   -0.03    0.03
   5   9  -4    4.46    0.20
   5   9  -4    4.69    0.20
   5   9  -4    4.28    0.22
   5   9  -4    4.28    0.22
   4   9  -4    1.94    0.10
   4   9  -4    2.01    0.10
   4   9  -4    1.93    0.11
   4   9  -4    2.00    0.11
   3   9  -4    0.08    0.03
   3   9  -4    0.09    0.03
   2   9  -4    1.50    0.08
   2   9  -4    1.23    0.09
   2   9  -4    1.62    0.09
   1   9  -4    0.00    0.03
   1   9  -4    0.02    0.03
   1   9  -4   -0.01    0.03
   0   9  -4    0.67    0.05
   0   9  -4    0.62    0.05
  -1   9  -4    0.98    0.08
   1  -9   4    1.07    0.07
  -2   9  -4   16.96    0.84
   2  -9   4   17.53    0.82
  -3   9  -4    1.24    0.08
   3  -9   4    1.27    0.08
  -4   9  -4    0.06    0.02
   4  -9   4    0.05    0.03
  -5   9  -4    0.66    0.05
   5  -9   4    0.64    0.05
  -6   9  -4    0.04    0.02
   6  -9   4    0.01    0.02
   6  -9   4    0.00    0.02
  -7   9  -4   -0.01    0.02
   7  -9   4    0.01    0.02
   7  -9   4   -0.01    0.03
   8   8  -4    0.03    0.03
   8   8  -4    0.02    0.03
   7   8  -4    0.24    0.03
   7   8  -4    0.31    0.04
   7   8  -4    0.26    0.04
   7   8  -4    0.25    0.03
   6   8  -4    0.29    0.03
   6   8  -4    0.29    0.04
   6   8  -4    0.34    0.03
   6   8  -4    0.27    0.03
   6   8  -4    0.34    0.04
   6   8  -4    0.25    0.04
   5   8  -4    1.09    0.07
   5   8  -4    1.11    0.08
   5   8  -4    1.01    0.07
   5   8  -4    1.09    0.06
   5   8  -4    1.14    0.06
   5   8  -4    0.97    0.07
   5   8  -4    1.10    0.07
   4   8  -4    0.45    0.04
   4   8  -4    0.42    0.04
   4   8  -4    0.38    0.04
   4   8  -4    0.42    0.03
   4   8  -4    0.40    0.03
   3   8  -4    0.09    0.03
   3   8  -4    0.04    0.03
   3   8  -4    0.05    0.02
   3   8  -4    0.08    0.02
   2   8  -4    4.40    0.26
   2   8  -4    4.55    0.21
   2   8  -4    4.87    0.24
   2   8  -4    4.68    0.21
   1   8  -4    0.35    0.04
   1   8  -4    0.35    0.04
   1   8  -4    0.34    0.04
   0   8  -4    0.06    0.02
   0   8  -4    0.01    0.03
  -1   8  -4    0.17    0.03
  -1   8  -4    0.17    0.03
   1  -8   4    0.12    0.03
  -2   8  -4    0.15    0.03
  -2   8  -4    0.18    0.03
   2  -8   4    0.20    0.03
  -3   8  -4   26.28    1.23
  -3   8  -4   25.04    1.34
  -3   8  -4   25.84    1.27
   3  -8   4   27.32    1.23
  -4   8  -4    0.68    0.05
   4  -8   4    0.69    0.06
  -5   8  -4   16.25    0.77
   5  -8   4   16.13    0.77
  -6   8  -4    0.16    0.03
   6  -8   4    0.12    0.03
   6  -8   4    0.09    0.02
  -7   8  -4    0.09    0.03
   7  -8   4    0.10    0.03
   7  -8   4    0.07    0.03
  -8   8  -4    0.09    0.02
   8  -8   4    0.05    0.03
   9   7  -4    0.12    0.03
   9   7  -4    0.14    0.03
   8   7  -4    0.92    0.07
   8   7  -4    0.78    0.06
   8   7  -4    0.88    0.06
   7   7  -4    5.23    0.25
   7   7  -4    5.26    0.26
   7   7  -4    5.31    0.23
   7   7  -4    5.06    0.24
   7   7  -4    5.43    0.24
   6   7  -4    0.50    0.05
   6   7  -4    0.50    0.04
   6   7  -4    0.46    0.04
   6   7  -4    0.52    0.04
   6   7  -4    0.51    0.05
   6   7  -4    0.52    0.05
   5   7  -4    2.89    0.13
   5   7  -4    2.58    0.12
   5   7  -4    2.84    0.13
   5   7  -4    2.73    0.13
   5   7  -4    2.85    0.14
   5   7  -4    2.99    0.15
   5   7  -4    2.87    0.15
   4   7  -4    4.42    0.20
   4   7  -4    4.31    0.19
   4   7  -4    4.54    0.20
   4   7  -4    4.02    0.20
   4   7  -4    4.80    0.22
   4   7  -4    4.26    0.21
   4   7  -4    4.82    0.22
   3   7  -4    0.06    0.02
   3   7  -4    0.03    0.02
   3   7  -4    0.06    0.02
   3   7  -4    0.04    0.01
   2   7  -4    0.10    0.02
   2   7  -4    0.10    0.02
   2   7  -4    0.08    0.03
   2   7  -4    0.07    0.02
   2   7  -4    0.09    0.02
   2   7  -4    0.05    0.02
   1   7  -4    9.03    0.44
   1   7  -4    9.39    0.47
   1   7  -4    8.93    0.39
   1   7  -4    8.72    0.39
   0   7  -4   20.62    1.05
   0   7  -4   20.48    1.00
  -1   7  -4    2.35    0.13
  -1   7  -4    2.45    0.13
   1  -7   4    2.28    0.12
  -2   7  -4    0.98    0.07
  -2   7  -4    0.94    0.06
  -2   7  -4    0.92    0.06
   2  -7   4    0.97    0.06
  -3   7  -4    8.61    0.47
  -3   7  -4    8.49    0.44
  -3   7  -4    9.38    0.43
   3  -7   4    9.42    0.43
  -4   7  -4    0.92    0.06
   4  -7   4    0.99    0.06
  -5   7  -4    6.34    0.30
   5  -7   4    5.95    0.30
  -6   7  -4    1.87    0.10
   6  -7   4    1.84    0.11
   6  -7   4    1.58    0.10
  -7   7  -4    0.07    0.03
   7  -7   4    0.02    0.03
   7  -7   4    0.06    0.03
  -8   7  -4    1.68    0.10
   8  -7   4    1.74    0.11
   9   6  -4    0.18    0.04
   9   6  -4    0.17    0.03
   9   6  -4    0.12    0.04
   8   6  -4   29.75    1.37
   8   6  -4   28.71    1.33
   8   6  -4   30.03    1.25
   8   6  -4   29.03    1.29
   7   6  -4   67.40    3.07
   7   6  -4   69.57    3.17
   7   6  -4   69.12    2.91
   7   6  -4   68.68    2.98
   7   6  -4   68.93    2.97
   7   6  -4   68.09    2.93
   6   6  -4    8.10    0.34
   6   6  -4    7.89    0.37
   6   6  -4    7.88    0.34
   6   6  -4    7.57    0.35
   6   6  -4    8.02    0.35
   6   6  -4    7.21    0.38
   6   6  -4    8.13    0.38
   5   6  -4    0.02    0.02
   5   6  -4    0.01    0.03
   5   6  -4    0.00    0.02
   5   6  -4   -0.02    0.02
   5   6  -4   -0.03    0.02
   5   6  -4    0.00    0.02
   5   6  -4    0.03    0.02
   4   6  -4    2.15    0.10
   4   6  -4    2.28    0.11
   4   6  -4    2.04    0.10
   4   6  -4    2.11    0.11
   4   6  -4    1.95    0.10
   4   6  -4    1.94    0.09
   4   6  -4    2.06    0.11
   4   6  -4    2.15    0.10
   3   6  -4    0.12    0.02
   3   6  -4    0.13    0.02
   3   6  -4    0.12    0.02
   2   6  -4   12.71    0.62
   2   6  -4   12.34    0.59
   2   6  -4   11.36    0.52
   2   6  -4   11.75    0.52
   1   6  -4    0.00    0.02
   1   6  -4    0.01    0.01
   1   6  -4    0.01    0.02
   0   6  -4    0.52    0.04
   0   6  -4    0.46    0.04
  -1   6  -4    0.64    0.05
  -1   6  -4    0.63    0.05
  -2   6  -4   -0.02    0.02
  -2   6  -4    0.01    0.02
  -3   6  -4    0.45    0.04
  -3   6  -4    0.53    0.04
   3  -6   4    0.54    0.04
  -4   6  -4    7.85    0.37
   4  -6   4    7.60    0.37
  -5   6  -4    0.12    0.03
   5  -6   4    0.10    0.02
  -6   6  -4   16.46    0.73
   6  -6   4   13.48    0.72
   6  -6   4   16.07    0.82
  -7   6  -4   14.55    0.72
   7  -6   4   15.47    0.80
  -8   6  -4    0.24    0.04
   8  -6   4    0.30    0.04
  -9   6  -4    0.33    0.04
   9  -6   4    0.35    0.04
   9  -6   4    0.31    0.03
  10   5  -4    2.41    0.14
   9   5  -4    0.95    0.06
   9   5  -4    0.79    0.06
   9   5  -4    0.90    0.07
   9   5  -4    0.89    0.07
   8   5  -4    1.25    0.08
   8   5  -4    1.17    0.08
   8   5  -4    1.32    0.09
   8   5  -4    1.20    0.09
   8   5  -4    1.06    0.07
   7   5  -4    0.55    0.05
   7   5  -4    0.58    0.04
   7   5  -4    0.63    0.06
   7   5  -4    0.57    0.05
   7   5  -4    0.52    0.05
   7   5  -4    0.56    0.05
   7   5  -4    0.58    0.04
   7   5  -4    0.51    0.05
   6   5  -4    3.27    0.16
   6   5  -4    3.47    0.17
   6   5  -4    3.31    0.17
   6   5  -4    3.22    0.17
   6   5  -4    3.43    0.15
   6   5  -4    3.43    0.16
   6   5  -4    3.05    0.19
   6   5  -4    3.55    0.15
   6   5  -4    3.32    0.17
   5   5  -4    0.21    0.03
   5   5  -4    0.18    0.02
   5   5  -4    0.23    0.03
   5   5  -4    0.15    0.03
   5   5  -4    0.17    0.02
   5   5  -4    0.21    0.03
   5   5  -4    0.16    0.03
   5   5  -4    0.19    0.03
   5   5  -4    0.16    0.02
   4   5  -4   11.75    0.56
   4   5  -4   11.89    0.54
   4   5  -4   11.05    0.49
   4   5  -4   11.44    0.50
   3   5  -4    3.73    0.18
   3   5  -4    3.52    0.18
   3   5  -4    3.67    0.19
   2   5  -4    2.18    0.12
   2   5  -4    2.25    0.12
   1   5  -4    2.82    0.15
   1   5  -4    2.61    0.14
   0   5  -4   11.39    0.59
  -1   5  -4    6.59    0.34
  -2   5  -4    5.14    0.27
  -3   5  -4    4.97    0.26
   3  -5   4    4.84    0.26
  -4   5  -4    4.66    0.23
   4  -5   4    4.75    0.23
   4  -5   4    4.78    0.26
  -5   5  -4    2.65    0.14
   5  -5   4    2.58    0.13
   5  -5   4    2.57    0.15
  -6   5  -4    1.80    0.10
   6  -5   4    1.92    0.10
   6  -5   4    1.60    0.11
   6  -5   4    1.70    0.10
   6  -5   4    1.48    0.09
  -7   5  -4    0.13    0.03
   7  -5   4    0.19    0.04
   7  -5   4    0.14    0.03
  -8   5  -4    2.58    0.14
   8  -5   4    2.48    0.15
  -9   5  -4    1.25    0.09
   9  -5   4    1.55    0.10
   9  -5   4    1.42    0.08
  10   4  -4    0.11    0.04
  10   4  -4    0.12    0.04
   9   4  -4    1.82    0.11
   9   4  -4    1.92    0.11
   9   4  -4    1.72    0.10
   9   4  -4    1.77    0.11
   8   4  -4   11.41    0.67
   8   4  -4   12.31    0.58
   8   4  -4   12.46    0.55
   8   4  -4   12.42    0.59
   8   4  -4   13.08    0.55
   8   4  -4   12.38    0.54
   8   4  -4   12.74    0.57
   7   4  -4    0.29    0.04
   7   4  -4    0.33    0.04
   7   4  -4    0.31    0.03
   7   4  -4    0.33    0.04
   7   4  -4    0.31    0.04
   7   4  -4    0.33    0.04
   7   4  -4    0.34    0.04
   6   4  -4   21.11    0.94
   6   4  -4   21.07    0.90
   6   4  -4   20.53    0.90
   6   4  -4   18.70    1.10
   6   4  -4   21.41    0.88
   6   4  -4   21.28    0.96
   6   4  -4   21.82    0.93
   6   4  -4   18.81    1.00
   6   4  -4   20.87    0.88
   5   4  -4   49.25    2.08
   5   4  -4   49.31    2.12
   5   4  -4   49.88    2.13
   5   4  -4   50.19    2.26
   5   4  -4   50.16    2.09
   5   4  -4   44.16    2.59
   5   4  -4   50.54    2.21
   5   4  -4   48.68    2.36
   4   4  -4    4.96    0.23
   4   4  -4    4.93    0.24
   4   4  -4    4.44    0.26
   3   4  -4    7.31    0.36
   2   4  -4   29.90    1.52
   1   4  -4    4.35    0.23
   0   4  -4    4.43    0.23
  -1   4  -4    0.07    0.02
  -2   4  -4    0.05    0.02
  -3   4  -4    0.25    0.03
   4  -4   4    0.04    0.02
  -5   4  -4    1.87    0.10
   5  -4   4    1.81    0.11
   5  -4   4    1.97    0.10
   5  -4   4    1.85    0.11
   5  -4   4    1.76    0.09
  -6   4  -4    0.15    0.03
   6  -4   4    0.15    0.03
   6  -4   4    0.19    0.03
   6  -4   4    0.21    0.03
   6  -4   4    0.15    0.03
  -7   4  -4    0.09    0.03
   7  -4   4    0.06    0.03
   7  -4   4    0.12    0.03
   7  -4   4    0.05    0.03
  -8   4  -4    0.06    0.03
   8  -4   4   -0.01    0.03
   8  -4   4    0.00    0.03
   8  -4   4    0.01    0.02
  -9   4  -4    0.41    0.04
   9  -4   4    0.47    0.05
   9  -4   4    0.37    0.04
   9  -4   4    0.41    0.04
 -10   4  -4    0.18    0.03
  10  -4   4    0.20    0.03
  10  -4   4    0.24    0.03
  10  -4   4    0.28    0.04
  10   3  -4   -0.04    0.03
  10   3  -4    0.04    0.01
  10   3  -4    0.04    0.04
   9   3  -4    0.09    0.04
   9   3  -4    0.14    0.04
   9   3  -4    0.03    0.02
   9   3  -4    0.01    0.03
   9   3  -4    0.04    0.04
   8   3  -4    0.73    0.06
   8   3  -4    0.57    0.06
   8   3  -4    0.64    0.05
   8   3  -4    0.62    0.06
   8   3  -4    0.56    0.06
   8   3  -4    0.56    0.04
   8   3  -4    0.60    0.05
   8   3  -4    0.62    0.05
   7   3  -4    0.49    0.04
   7   3  -4    0.48    0.05
   7   3  -4    0.40    0.04
   7   3  -4    0.44    0.04
   7   3  -4    0.36    0.04
   7   3  -4    0.44    0.05
   7   3  -4    0.41    0.04
   6   3  -4   17.32    0.73
   6   3  -4   17.88    0.77
   6   3  -4   17.27    0.79
   6   3  -4   16.15    0.83
   6   3  -4   17.78    0.75
   6   3  -4   15.63    0.91
   6   3  -4   16.97    0.78
   6   3  -4   17.50    0.75
   6   3  -4   17.50    0.73
   5   3  -4   13.84    0.62
   5   3  -4   13.63    0.58
   5   3  -4   13.43    0.65
   5   3  -4   13.77    0.61
   5   3  -4   11.80    0.71
   5   3  -4   13.79    0.57
   4   3  -4   14.69    0.71
   2   3  -4    1.41    0.08
   1   3  -4    9.06    0.46
   0   3  -4    1.51    0.08
  -1   3  -4    1.85    0.10
  -2   3  -4    0.97    0.06
  -3   3  -4    0.56    0.04
   5  -3   4   11.23    0.59
   5  -3   4   11.11    0.48
   5  -3   4   10.77    0.64
  -6   3  -4    4.13    0.21
   6  -3   4    4.32    0.23
   6  -3   4    4.27    0.21
   6  -3   4    4.35    0.23
   6  -3   4    4.10    0.19
  -7   3  -4    1.01    0.07
   7  -3   4    1.15    0.08
   7  -3   4    1.10    0.07
   7  -3   4    1.12    0.08
  -8   3  -4    2.97    0.16
   8  -3   4    3.26    0.18
   8  -3   4    3.12    0.15
   8  -3   4    3.10    0.15
   8  -3   4    2.76    0.17
  -9   3  -4    0.85    0.06
   9  -3   4    0.82    0.06
   9  -3   4    0.75    0.07
   9  -3   4    0.68    0.06
  10  -3   4    0.10    0.04
  10  -3   4    0.13    0.03
  10  -3   4    0.09    0.03
  11   2  -4    0.06    0.03
  11   2  -4    0.06    0.02
  11   2  -4    0.13    0.03
  10   2  -4    0.00    0.02
  10   2  -4    0.06    0.03
  10   2  -4    0.01    0.03
   9   2  -4    0.14    0.02
   9   2  -4    0.19    0.04
   9   2  -4    0.11    0.04
   9   2  -4    0.10    0.04
   8   2  -4    2.88    0.15
   8   2  -4    2.81    0.13
   8   2  -4    2.87    0.14
   8   2  -4    2.67    0.15
   8   2  -4    3.00    0.14
   8   2  -4    2.68    0.17
   8   2  -4    2.85    0.15
   7   2  -4    0.01    0.02
   7   2  -4    0.00    0.02
   7   2  -4    0.06    0.02
   7   2  -4    0.02    0.02
   7   2  -4    0.01    0.02
   7   2  -4    0.04    0.02
   7   2  -4    0.04    0.02
   6   2  -4    0.77    0.06
   6   2  -4    0.80    0.05
   6   2  -4    0.77    0.05
   6   2  -4    0.81    0.05
   6   2  -4    0.71    0.05
   6   2  -4    0.75    0.05
   6   2  -4    0.83    0.05
   5   2  -4    8.02    0.39
   2   2  -4   42.48    2.16
   1   2  -4   16.54    0.84
   0   2  -4   20.72    1.06
  -1   2  -4   10.95    0.56
  -2   2  -4    0.08    0.02
  -3   2  -4    2.63    0.14
   4  -2   4   13.53    0.72
   5  -2   4    6.28    0.34
   5  -2   4    6.26    0.28
   5  -2   4    6.44    0.37
  -6   2  -4    0.76    0.06
   6  -2   4    0.78    0.06
   6  -2   4    0.86    0.07
   6  -2   4    0.87    0.06
   6  -2   4    0.96    0.05
   7  -2   4    0.90    0.07
   7  -2   4    0.84    0.06
   7  -2   4    0.85    0.07
   7  -2   4    0.78    0.05
   8  -2   4    0.64    0.05
   8  -2   4    0.60    0.06
   8  -2   4    0.64    0.05
   8  -2   4    0.73    0.06
   9  -2   4    0.56    0.05
   9  -2   4    0.60    0.05
   9  -2   4    0.59    0.06
  10  -2   4    0.24    0.04
  10  -2   4    0.20    0.03
  11   1  -4    0.21    0.04
  11   1  -4    0.20    0.02
  11   1  -4    0.26    0.04
  10   1  -4    0.43    0.05
  10   1  -4    0.39    0.05
  10   1  -4    0.37    0.03
   9   1  -4    7.59    0.35
   9   1  -4    6.72    0.40
   9   1  -4    7.27    0.35
   9   1  -4    7.65    0.32
   8   1  -4    2.05    0.10
   8   1  -4    2.09    0.11
   8   1  -4    2.03    0.11
   8   1  -4    2.16    0.11
   8   1  -4    1.83    0.12
   7   1  -4    7.57    0.36
   7   1  -4    8.10    0.36
   7   1  -4    7.19    0.42
   7   1  -4    7.67    0.34
   7   1  -4    8.32    0.35
   7   1  -4    7.50    0.33
   6   1  -4    0.17    0.02
   6   1  -4    0.12    0.02
   6   1  -4    0.16    0.03
   6   1  -4    0.11    0.02
   6   1  -4    0.12    0.02
   6   1  -4    0.14    0.02
   6   1  -4    0.15    0.02
   6   1  -4    0.16    0.02
   5   1  -4    5.13    0.26
   5   1  -4    4.79    0.24
   4   1  -4    2.40    0.13
   3   1  -4    0.00    0.01
   2   1  -4    0.46    0.03
   1   1  -4    1.44    0.08
   1   1  -4    1.56    0.07
   0   1  -4   13.09    0.69
   0   1  -4   13.81    0.62
  -1   1  -4   12.43    0.63
  -1   1  -4   12.31    0.57
  -2   1  -4    0.72    0.04
  -2   1  -4    0.74    0.05
   4  -1   4    6.86    0.38
   4  -1   4    6.22    0.35
   5  -1   4   29.58    1.64
   5  -1   4   27.35    1.51
   5  -1   4   28.35    1.22
   6  -1   4    2.96    0.16
   6  -1   4    2.71    0.14
   6  -1   4    2.91    0.13
   6  -1   4    2.90    0.18
   7  -1   4    3.00    0.17
   7  -1   4    2.73    0.18
   7  -1   4    2.68    0.14
   7  -1   4    2.97    0.14
   8  -1   4    3.82    0.19
   8  -1   4    4.17    0.19
   8  -1   4    4.26    0.23
   8  -1   4    3.69    0.22
   9  -1   4    0.46    0.05
   9  -1   4    0.41    0.04
  10  -1   4    0.25    0.03
  10  -1   4    0.29    0.04
  10  -1   4    0.35    0.05
  11   0  -4    0.22    0.04
  11   0  -4    0.24    0.03
  11   0  -4    0.26    0.04
  10   0  -4    0.17    0.04
  10   0  -4    0.08    0.04
  10   0  -4    0.12    0.03
   9   0  -4    5.43    0.26
   9   0  -4    4.91    0.30
   9   0  -4    5.64    0.24
   9   0  -4    5.68    0.26
   8   0  -4    0.77    0.06
   8   0  -4    0.78    0.07
   8   0  -4    0.87    0.06
   8   0  -4    0.93    0.05
   8   0  -4    0.77    0.06
   7   0  -4    0.69    0.05
   7   0  -4    0.74    0.05
   7   0  -4    0.65    0.04
   7   0  -4    0.69    0.05
   7   0  -4    0.65    0.05
   7   0  -4    0.66    0.05
   6   0  -4    3.45    0.15
   6   0  -4    2.97    0.18
   6   0  -4    3.27    0.17
   6   0  -4    3.22    0.16
   5   0  -4    1.07    0.06
   5   0  -4    1.22    0.07
   4   0  -4    1.56    0.09
   3   0  -4    0.10    0.01
   3   0  -4    0.08    0.01
   2   0  -4   15.40    0.71
   2   0  -4   15.24    0.78
   1   0  -4   19.42    0.89
   1   0  -4   19.26    0.99
   0   0  -4    3.95    0.19
  -1   0  -4    6.28    0.33
  -1   0  -4    6.55    0.30
  -2   0  -4   11.23    0.50
  -2   0  -4   10.51    0.56
  -3   0  -4    1.78    0.09
   3   0   4    1.92    0.11
   4   0   4    0.91    0.06
   4   0   4    1.05    0.07
   5   0   4    2.68    0.16
   5   0   4    2.57    0.12
   5   0   4    2.47    0.14
   6   0   4    0.73    0.05
   6   0   4    0.77    0.06
   6   0   4    0.68    0.06
   7   0   4    0.95    0.07
   7   0   4    1.05    0.06
   7   0   4    0.91    0.08
   8   0   4    0.09    0.02
   8   0   4    0.07    0.02
   8   0   4    0.11    0.03
   8   0   4    0.06    0.04
   9   0   4    0.05    0.02
   9   0   4    0.04    0.03
  10   0   4    0.47    0.05
  10   0   4    0.50    0.06
  10   0   4    0.38    0.04
  11  -1  -4    0.26    0.03
  11  -1  -4    0.26    0.04
  10  -1  -4    0.24    0.04
  10  -1  -4    0.28    0.03
  10  -1  -4    0.19    0.04
   9  -1  -4    1.28    0.08
   9  -1  -4    1.28    0.08
   9  -1  -4    1.40    0.08
   9  -1  -4    1.12    0.09
   8  -1  -4    8.36    0.39
   8  -1  -4    8.93    0.37
   8  -1  -4    8.79    0.40
   8  -1  -4    8.20    0.46
   8  -1  -4    8.03    0.44
   7  -1  -4    0.83    0.05
   7  -1  -4    0.75    0.05
   7  -1  -4    0.77    0.06
   7  -1  -4    0.82    0.06
   7  -1  -4    0.82    0.05
   6  -1  -4    1.29    0.07
   6  -1  -4    1.29    0.06
   6  -1  -4    1.09    0.07
   6  -1  -4    1.21    0.07
   5  -1  -4    5.82    0.30
   4  -1  -4    8.75    0.45
   3  -1  -4    5.62    0.28
   3  -1  -4    5.35    0.25
   2  -1  -4    1.41    0.08
   1  -1  -4   11.37    0.58
   0  -1  -4   12.92    0.66
  -1  -1  -4   10.11    0.52
   2   1   4    1.43    0.09
   3   1   4   -0.04    0.01
   4   1   4    0.84    0.06
   4   1   4    0.71    0.05
   5   1   4    0.22    0.02
   5   1   4    0.23    0.03
   5   1   4    0.22    0.03
   6   1   4    0.72    0.06
   6   1   4    0.67    0.04
   6   1   4    0.71    0.06
   6   1   4    0.65    0.05
   7   1   4    5.47    0.30
   7   1   4    5.44    0.24
   7   1   4    5.15    0.33
   8   1   4    2.59    0.12
   8   1   4    2.24    0.17
   8   1   4    2.29    0.14
   8   1   4    2.81    0.15
   9   1   4    0.72    0.06
   9   1   4    0.78    0.05
   9   1   4    0.77    0.07
  10   1   4    0.01    0.02
  10   1   4    0.01    0.03
  10   1   4    0.01    0.04
  11  -2  -4    5.57    0.27
  11  -2  -4    5.61    0.25
  10  -2  -4    1.81    0.10
  10  -2  -4    1.58    0.11
  10  -2  -4    1.65    0.09
   9  -2  -4    4.87    0.22
   9  -2  -4    4.61    0.27
   9  -2  -4    5.02    0.24
   8  -2  -4   12.93    0.71
   8  -2  -4   14.17    0.64
   8  -2  -4   13.51    0.73
   8  -2  -4   14.39    0.60
   7  -2  -4    0.06    0.02
   7  -2  -4    0.04    0.02
   7  -2  -4    0.02    0.02
   7  -2  -4    0.06    0.02
   6  -2  -4    1.20    0.06
   6  -2  -4    1.19    0.07
   6  -2  -4    1.02    0.07
   6  -2  -4    0.99    0.06
   5  -2  -4    3.23    0.15
   5  -2  -4    3.32    0.18
   4  -2  -4    0.59    0.04
   4  -2  -4    0.67    0.05
   3  -2  -4    0.00    0.02
   2  -2  -4    1.83    0.10
  -2   2   4    1.70    0.10
   1  -2  -4    0.04    0.01
  -1   2   4    0.04    0.01
   0  -2  -4    0.07    0.02
   0   2   4    0.07    0.01
   0   2   4    0.07    0.01
   1   2   4    0.02    0.01
   3   2   4    0.15    0.03
   4   2   4    0.85    0.06
   4   2   4    0.93    0.07
   4   2   4    0.87    0.05
   5   2   4    0.03    0.01
   5   2   4    0.00    0.02
   5   2   4    0.02    0.02
   6   2   4   11.99    0.55
   6   2   4   13.74    0.69
   6   2   4   12.41    0.57
   6   2   4   12.92    0.56
   6   2   4   13.39    0.76
   7   2   4    0.00    0.03
   7   2   4    0.03    0.02
   7   2   4    0.01    0.02
   7   2   4    0.01    0.03
   7   2   4   -0.01    0.02
   8   2   4    2.26    0.10
   8   2   4    2.01    0.11
   8   2   4    1.77    0.12
   8   2   4    2.31    0.12
   8   2   4    2.24    0.14
   9   2   4    0.07    0.02
   9   2   4    0.07    0.04
   9   2   4    0.07    0.03
  10   2   4    0.08    0.02
  10   2   4    0.16    0.04
  10   2   4    0.17    0.03
  10  -3  -4    0.03    0.03
  10  -3  -4    0.02    0.03
  10  -3  -4   -0.01    0.03
   9  -3  -4    0.08    0.03
   9  -3  -4    0.10    0.03
   9  -3  -4    0.09    0.03
   8  -3  -4    0.03    0.03
   8  -3  -4   -0.01    0.03
   8  -3  -4    0.02    0.03
   8  -3  -4    0.03    0.03
   7  -3  -4    5.99    0.28
   7  -3  -4    5.86    0.31
   7  -3  -4    6.06    0.26
   7  -3  -4    5.71    0.32
   6  -3  -4    7.13    0.31
   6  -3  -4    6.87    0.37
   5  -3  -4   10.09    0.52
   5  -3  -4   10.30    0.50
   5  -3  -4    9.63    0.43
   4  -3  -4   11.34    0.57
   4  -3  -4   11.72    0.59
   3  -3  -4   28.00    1.38
   3  -3  -4   26.01    1.32
   2  -3  -4   41.99    2.07
  -2   3   4   39.42    2.17
   1  -3  -4    1.73    0.10
  -1   3   4    1.74    0.10
   0  -3  -4    1.05    0.06
   0   3   4    0.95    0.06
   0   3   4    1.05    0.06
   1   3   4    9.26    0.48
   1   3   4    8.66    0.52
   2   3   4    2.58    0.16
   3   3   4    0.00    0.02
   3   3   4    0.02    0.02
   4   3   4    0.60    0.05
   4   3   4    0.62    0.06
   4   3   4    0.61    0.04
   5   3   4    0.10    0.02
   5   3   4    0.12    0.02
   5   3   4    0.12    0.02
   5   3   4    0.11    0.02
   5   3   4    0.19    0.03
   6   3   4    2.91    0.14
   6   3   4    3.35    0.15
   6   3   4    3.23    0.21
   6   3   4    3.39    0.19
   6   3   4    3.06    0.15
   7   3   4    4.43    0.20
   7   3   4    4.77    0.26
   7   3   4    4.73    0.22
   7   3   4    4.81    0.21
   7   3   4    4.80    0.23
   7   3   4    4.26    0.29
   8   3   4    0.07    0.02
   8   3   4    0.06    0.03
   8   3   4    0.09    0.02
   8   3   4    0.07    0.04
   8   3   4    0.09    0.03
   9   3   4    0.11    0.03
   9   3   4    0.09    0.03
   9   3   4    0.08    0.02
   9   3   4    0.13    0.04
  10   3   4    0.39    0.03
  10   3   4    0.56    0.05
  10  -4  -4    0.33    0.04
  10  -4  -4    0.33    0.04
  10  -4  -4    0.37    0.04
   9  -4  -4    0.84    0.07
   9  -4  -4    0.80    0.06
   9  -4  -4    0.77    0.07
   8  -4  -4    2.38    0.15
   8  -4  -4    2.46    0.15
   8  -4  -4    2.76    0.13
   8  -4  -4    2.77    0.13
  -8   4   4    2.56    0.14
   7  -4  -4    6.94    0.32
   7  -4  -4    6.57    0.37
   7  -4  -4    7.09    0.30
   7  -4  -4    6.83    0.36
  -7   4   4    6.53    0.33
   6  -4  -4   18.64    0.94
   6  -4  -4   18.51    0.78
  -6   4   4   17.34    0.86
   5  -4  -4    0.04    0.02
   5  -4  -4    0.04    0.02
   5  -4  -4    0.03    0.02
   5  -4  -4    0.03    0.02
  -5   4   4    0.07    0.02
   4  -4  -4    1.15    0.07
   4  -4  -4    1.04    0.07
   3  -4  -4    0.01    0.02
   3  -4  -4    0.00    0.02
   2  -4  -4    2.39    0.13
   2  -4  -4    2.15    0.12
  -2   4   4    2.29    0.13
   1  -4  -4    1.16    0.07
  -1   4   4    1.09    0.07
   0   4   4   10.51    0.54
   0   4   4    9.34    0.58
   1   4   4    0.29    0.03
   1   4   4    0.26    0.03
   2   4   4    5.88    0.34
   2   4   4    5.51    0.31
   3   4   4    0.09    0.01
   3   4   4    0.12    0.03
   3   4   4    0.09    0.02
   4   4   4    0.18    0.03
   4   4   4    0.20    0.02
   4   4   4    0.25    0.04
   5   4   4    0.06    0.03
   5   4   4    0.04    0.01
   5   4   4    0.08    0.02
   5   4   4    0.03    0.02
   5   4   4    0.07    0.02
   5   4   4    0.06    0.03
   6   4   4   24.45    1.17
   6   4   4   26.61    1.55
   6   4   4   27.34    1.16
   6   4   4   26.21    1.13
   6   4   4   28.30    1.42
   6   4   4   25.71    1.21
   6   4   4   27.40    1.14
   7   4   4    0.12    0.04
   7   4   4    0.15    0.02
   7   4   4    0.17    0.03
   7   4   4    0.18    0.02
   7   4   4    0.16    0.04
   7   4   4    0.17    0.03
   8   4   4    0.57    0.05
   8   4   4    0.70    0.05
   8   4   4    0.70    0.06
   8   4   4    0.75    0.07
   8   4   4    0.73    0.06
   9   4   4    0.05    0.02
   9   4   4    0.00    0.02
   9   4   4    0.01    0.04
   9   4   4    0.02    0.03
  10  -5  -4    0.00    0.03
  10  -5  -4    0.01    0.02
  10  -5  -4   -0.01    0.03
 -10   5   4    0.08    0.03
   9  -5  -4    1.47    0.08
   9  -5  -4    1.27    0.08
   9  -5  -4    1.34    0.09
  -9   5   4    1.24    0.09
   8  -5  -4    0.17    0.03
   8  -5  -4    0.19    0.03
   8  -5  -4    0.16    0.03
  -8   5   4    0.14    0.03
   7  -5  -4    0.16    0.03
   7  -5  -4    0.13    0.03
   7  -5  -4    0.16    0.04
  -7   5   4    0.19    0.03
   6  -5  -4    4.19    0.20
   6  -5  -4    4.34    0.24
  -6   5   4    4.41    0.22
   5  -5  -4    1.43    0.10
   5  -5  -4    1.49    0.09
   5  -5  -4    1.56    0.09
  -5   5   4    1.65    0.09
   4  -5  -4    0.98    0.06
   4  -5  -4    1.06    0.07
   4  -5  -4    0.97    0.07
  -4   5   4    1.10    0.07
   3  -5  -4    6.37    0.33
   3  -5  -4    6.09    0.31
   2  -5  -4   11.58    0.58
  -2   5   4   11.82    0.63
  -1   5   4    0.27    0.03
   0   5   4   20.13    1.08
   1   5   4   22.90    1.43
   1   5   4   25.00    1.06
   1   5   4   26.26    1.32
   2   5   4    0.23    0.03
   2   5   4    0.27    0.02
   3   5   4    0.39    0.04
   3   5   4    0.43    0.03
   3   5   4    0.39    0.03
   4   5   4   11.23    0.60
   4   5   4   10.49    0.49
   4   5   4   11.13    0.48
   4   5   4   11.22    0.65
   5   5   4    0.25    0.04
   5   5   4    0.30    0.05
   5   5   4    0.32    0.03
   5   5   4    0.31    0.04
   5   5   4    0.33    0.03
   6   5   4    5.97    0.26
   6   5   4    5.49    0.36
   6   5   4    5.87    0.27
   6   5   4    5.39    0.28
   6   5   4    6.06    0.26
   6   5   4    6.10    0.33
   7   5   4    0.17    0.04
   7   5   4    0.09    0.02
   7   5   4    0.10    0.03
   7   5   4    0.13    0.03
   7   5   4    0.16    0.02
   8   5   4    3.24    0.15
   8   5   4    3.07    0.19
   8   5   4    3.02    0.16
   8   5   4    2.98    0.14
   8   5   4    3.05    0.14
   9   5   4   -0.02    0.02
   9   5   4    0.02    0.02
   9   5   4    0.02    0.03
   9  -6  -4    2.31    0.14
   9  -6  -4    2.52    0.13
  -9   6   4    2.38    0.13
   8  -6  -4    3.04    0.15
   8  -6  -4    2.91    0.17
  -8   6   4    2.67    0.16
  -7   6   4   18.00    0.86
   6  -6  -4   44.53    2.14
   6  -6  -4   44.16    2.33
  -6   6   4   48.22    2.14
   5  -6  -4    0.94    0.06
   5  -6  -4    0.74    0.07
  -5   6   4    0.92    0.07
   4  -6  -4    0.02    0.02
   4  -6  -4    0.01    0.02
  -4   6   4    0.02    0.02
  -4   6   4    0.00    0.02
   3  -6  -4    0.14    0.03
   3  -6  -4    0.11    0.03
  -3   6   4    0.15    0.03
  -3   6   4    0.14    0.03
   2  -6  -4   -0.03    0.02
   2  -6  -4    0.03    0.02
  -2   6   4    0.04    0.02
  -2   6   4    0.02    0.02
   1  -6  -4    0.11    0.02
   1  -6  -4    0.07    0.02
  -1   6   4    0.10    0.02
  -1   6   4    0.08    0.02
  -1   6   4    0.10    0.02
   0   6   4    6.93    0.30
   0   6   4    6.90    0.38
   1   6   4    0.60    0.04
   1   6   4    0.62    0.05
   2   6   4    1.01    0.05
   2   6   4    0.96    0.06
   2   6   4    0.88    0.08
   2   6   4    1.09    0.06
   3   6   4    0.04    0.02
   3   6   4    0.04    0.03
   3   6   4    0.02    0.01
   3   6   4    0.03    0.02
   4   6   4    0.10    0.02
   4   6   4    0.08    0.04
   4   6   4    0.12    0.03
   4   6   4    0.11    0.02
   5   6   4    7.34    0.32
   5   6   4    7.65    0.34
   5   6   4    6.83    0.45
   5   6   4    7.63    0.32
   6   6   4    0.14    0.04
   6   6   4    0.12    0.02
   6   6   4    0.11    0.02
   6   6   4    0.12    0.04
   7   6   4    0.31    0.03
   7   6   4    0.21    0.03
   7   6   4    0.31    0.04
   8   6   4    3.11    0.14
   8   6   4    2.90    0.14
   8   6   4    3.11    0.15
   9  -7  -4    0.66    0.06
   9  -7  -4    0.69    0.05
  -9   7   4    0.60    0.05
   8  -7  -4    1.45    0.08
   8  -7  -4    1.42    0.09
  -8   7   4    1.36    0.09
  -7   7   4    0.01    0.03
   6  -7  -4    0.03    0.02
  -6   7   4   -0.03    0.03
   5  -7  -4    0.21    0.03
  -5   7   4    0.23    0.04
   4  -7  -4    4.32    0.21
   4  -7  -4    4.32    0.22
  -4   7   4    3.88    0.23
  -4   7   4    4.18    0.21
   3  -7  -4    0.31    0.04
   3  -7  -4    0.27    0.04
  -3   7   4    0.26    0.03
  -3   7   4    0.32    0.04
   2  -7  -4    0.29    0.04
   2  -7  -4    0.28    0.04
  -2   7   4    0.32    0.04
  -2   7   4    0.28    0.03
   1  -7  -4    5.25    0.28
   1  -7  -4    5.39    0.27
  -1   7   4    5.63    0.24
  -1   7   4    5.17    0.27
  -1   7   4    5.91    0.30
   0  -7  -4    0.84    0.06
   0  -7  -4    0.78    0.06
   0   7   4    0.77    0.06
   0   7   4    0.84    0.06
   0   7   4    0.80    0.05
   1   7   4    1.82    0.09
   1   7   4    1.72    0.10
   1   7   4    1.72    0.11
   2   7   4    0.77    0.06
   2   7   4    0.80    0.06
   2   7   4    0.84    0.05
   3   7   4    0.05    0.02
   3   7   4    0.05    0.02
   3   7   4    0.04    0.03
   4   7   4    4.19    0.18
   4   7   4    3.93    0.18
   4   7   4    4.16    0.19
   4   7   4    3.42    0.25
   5   7   4    1.01    0.10
   5   7   4    1.17    0.06
   5   7   4    1.18    0.07
   5   7   4    1.20    0.07
   6   7   4    0.10    0.03
   6   7   4    0.02    0.02
   6   7   4    0.04    0.02
   7   7   4    0.08    0.02
   7   7   4    0.10    0.02
   7   7   4    0.10    0.03
   8   7   4    0.64    0.04
   8   7   4    0.63    0.04
   8   7   4    0.70    0.05
   8  -8  -4    1.00    0.07
   8  -8  -4    1.00    0.06
  -8   8   4    1.06    0.07
  -7   8   4    1.46    0.09
   6  -8  -4    0.39    0.04
  -6   8   4    0.44    0.05
   5  -8  -4    1.77    0.10
  -5   8   4    1.79    0.11
   4  -8  -4    0.87    0.07
  -4   8   4    0.75    0.06
  -4   8   4    0.78    0.06
   3  -8  -4    0.82    0.07
   3  -8  -4    0.81    0.07
  -3   8   4    0.83    0.07
  -3   8   4    0.87    0.06
   2  -8  -4    2.49    0.13
   2  -8  -4    2.24    0.13
  -2   8   4    2.42    0.13
  -2   8   4    2.50    0.14
   1  -8  -4    3.17    0.16
   1  -8  -4    2.84    0.16
  -1   8   4    3.12    0.14
  -1   8   4    3.10    0.18
   0  -8  -4    0.32    0.04
   0  -8  -4    0.31    0.04
   0   8   4    0.34    0.04
   0   8   4    0.32    0.03
   0   8   4    0.30    0.04
   1   8   4    0.01    0.02
   1   8   4    0.01    0.03
   1   8   4    0.02    0.02
   2   8   4    1.67    0.09
   2   8   4    1.60    0.10
   2   8   4    1.70    0.09
   2   8   4    1.68    0.10
   3   8   4    0.15    0.03
   3   8   4    0.19    0.04
   3   8   4    0.21    0.03
   4   8   4    1.00    0.07
   4   8   4    0.93    0.06
   4   8   4    0.91    0.06
   5   8   4    0.04    0.02
   5   8   4   -0.03    0.02
   5   8   4    0.04    0.03
   5   8   4    0.04    0.02
   6   8   4    0.31    0.04
   6   8   4    0.25    0.03
   6   8   4    0.30    0.03
   7   8   4    0.57    0.05
   7   8   4    0.54    0.04
   7   8   4    0.57    0.04
   7  -9  -4    0.00    0.03
  -7   9   4    0.00    0.02
   6  -9  -4    0.28    0.03
  -6   9   4    0.34    0.04
   5  -9  -4    1.60    0.10
  -5   9   4    1.75    0.10
   4  -9  -4    0.16    0.04
  -4   9   4    0.18    0.03
   3  -9  -4    1.35    0.09
   3  -9  -4    1.45    0.09
  -3   9   4    1.37    0.08
   2  -9  -4   -0.04    0.03
   2  -9  -4    0.02    0.03
  -2   9   4    0.03    0.03
   1  -9  -4    1.23    0.08
  -1   9   4    1.16    0.08
   0  -9  -4    4.28    0.22
   0   9   4    3.92    0.24
   0   9   4    4.25    0.20
   0   9   4    4.35    0.19
  -1  -9  -4    0.59    0.06
   1   9   4    0.79    0.05
   1   9   4    0.77    0.06
   1   9   4    0.76    0.06
   1   9   4    0.72    0.06
   2   9   4    2.53    0.12
   2   9   4    2.41    0.14
   2   9   4    2.65    0.13
   2   9   4    2.53    0.12
   3   9   4    0.00    0.02
   3   9   4    0.01    0.02
   4   9   4    0.55    0.04
   4   9   4    0.62    0.05
   4   9   4    0.57    0.04
   5   9   4    0.16    0.03
   5   9   4    0.23    0.03
   5   9   4    0.20    0.03
   6   9   4    3.34    0.15
   6   9   4    3.20    0.16
   6   9   4    3.26    0.15
  -6  10   4    1.29    0.08
   5 -10  -4    0.02    0.02
  -5  10   4   -0.01    0.02
   4 -10  -4    3.67    0.19
   3 -10  -4    2.41    0.13
   2 -10  -4    2.57    0.14
   1 -10  -4   16.09    0.77
   0 -10  -4    0.06    0.03
   0  10   4    0.03    0.03
   0  10   4    0.07    0.04
  -1 -10  -4    0.16    0.04
   1  10   4    0.18    0.03
   1  10   4    0.18    0.04
   1  10   4    0.13    0.03
   2  10   4    1.53    0.08
   2  10   4    1.50    0.08
   3  10   4    6.63    0.29
   3  10   4    6.52    0.29
   3  10   4    6.41    0.30
   4  10   4    0.04    0.02
   4  10   4    0.01    0.03
   4  10   4    0.02    0.02
   4 -11  -4    1.73    0.10
   3 -11  -4    0.46    0.04
   2 -11  -4    0.22    0.04
  -2  11   4    0.31    0.05
   1 -11  -4    0.67    0.06
  -1  11   4    0.73    0.06
  -1  11   4    0.81    0.06
   0 -11  -4    1.30    0.08
   0  11   4    1.32    0.09
   0  11   4    1.37    0.08
  -1 -11  -4    0.08    0.03
   1  11   4    0.07    0.03
   1  11   4   -0.01    0.03
   1  11   4    0.05    0.02
   2  11   4    0.02    0.02
   2  11   4    0.06    0.02
   1  12  -5    0.31    0.04
   1  12  -5    0.35    0.03
   0  12  -5    0.96    0.06
   0  12  -5    0.96    0.07
  -1  12  -5    3.18    0.16
   1 -12   5    3.08    0.16
   4  11  -5    0.63    0.05
   4  11  -5    0.55    0.04
   3  11  -5    0.22    0.03
   3  11  -5    0.22    0.03
   2  11  -5    0.75    0.06
   2  11  -5    0.81    0.05
   1  11  -5    0.47    0.04
   1  11  -5    0.48    0.05
   0  11  -5    5.04    0.25
   0  11  -5    4.94    0.22
  -1  11  -5    1.12    0.08
  -1  11  -5    1.17    0.07
   1 -11   5    1.12    0.07
  -2  11  -5    0.04    0.03
   2 -11   5    0.09    0.03
   3 -11   5    1.16    0.07
   4 -11   5    0.16    0.03
   6  10  -5    0.66    0.05
   6  10  -5    0.67    0.05
   5  10  -5    2.76    0.15
   5  10  -5    2.95    0.13
   5  10  -5    2.88    0.15
   5  10  -5    3.09    0.14
   4  10  -5    1.52    0.08
   4  10  -5    1.51    0.09
   4  10  -5    1.47    0.08
   3  10  -5    0.36    0.03
   3  10  -5    0.37    0.04
   2  10  -5    0.03    0.03
   2  10  -5    0.03    0.03
   1  10  -5    0.17    0.03
   1  10  -5    0.15    0.03
   0  10  -5    0.79    0.05
   0  10  -5    0.81    0.07
  -1  10  -5   24.55    1.21
  -1  10  -5   25.04    1.07
   1 -10   5   25.22    1.18
  -2  10  -5    0.10    0.03
   2 -10   5    0.17    0.03
  -3  10  -5    0.33    0.04
   3 -10   5    0.39    0.04
   4 -10   5    0.87    0.06
   5 -10   5    0.03    0.02
   6 -10   5    0.03    0.02
   6 -10   5    0.07    0.02
   7   9  -5    0.00    0.02
   7   9  -5    0.00    0.03
   7   9  -5   -0.01    0.02
   7   9  -5   -0.02    0.02
   6   9  -5    1.50    0.09
   6   9  -5    1.51    0.10
   6   9  -5    1.75    0.08
   6   9  -5    1.56    0.08
   5   9  -5    0.01    0.03
   5   9  -5    0.01    0.03
   5   9  -5   -0.01    0.03
   5   9  -5    0.01    0.02
   4   9  -5    1.78    0.10
   4   9  -5    1.65    0.09
   4   9  -5    1.83    0.09
   4   9  -5    1.85    0.10
   3   9  -5    0.96    0.07
   3   9  -5    0.96    0.06
   2   9  -5    2.97    0.14
   2   9  -5    3.14    0.16
   1   9  -5    4.22    0.20
   1   9  -5    3.62    0.23
   1   9  -5    3.98    0.18
   0   9  -5    2.85    0.15
   0   9  -5    2.98    0.16
   0   9  -5    2.75    0.14
  -1   9  -5    1.79    0.11
  -1   9  -5    1.84    0.11
   1  -9   5    1.80    0.10
  -2   9  -5    7.44    0.37
  -2   9  -5    6.99    0.40
   2  -9   5    8.01    0.36
  -3   9  -5    1.97    0.11
  -3   9  -5    1.95    0.13
   3  -9   5    2.15    0.11
  -4   9  -5    1.40    0.08
   4  -9   5    1.46    0.09
  -5   9  -5    0.98    0.06
   5  -9   5    0.98    0.07
  -6   9  -5    0.05    0.02
   6  -9   5    0.01    0.03
   6  -9   5   -0.01    0.02
   6  -9   5    0.04    0.03
  -7   9  -5   -0.02    0.02
   7  -9   5    0.02    0.02
   7  -9   5    0.00    0.03
   8   8  -5    0.30    0.04
   8   8  -5    0.34    0.03
   8   8  -5    0.29    0.04
   7   8  -5    2.40    0.11
   7   8  -5    2.30    0.12
   7   8  -5    2.41    0.11
   7   8  -5    2.22    0.13
   6   8  -5    0.19    0.03
   6   8  -5    0.24    0.04
   6   8  -5    0.25    0.03
   6   8  -5    0.26    0.04
   6   8  -5    0.31    0.04
   6   8  -5    0.29    0.03
   5   8  -5    0.06    0.03
   5   8  -5    0.03    0.03
   5   8  -5    0.07    0.03
   5   8  -5    0.06    0.03
   5   8  -5    0.07    0.03
   4   8  -5    0.61    0.05
   4   8  -5    0.66    0.06
   4   8  -5    0.68    0.05
   4   8  -5    0.62    0.05
   4   8  -5    0.62    0.04
   3   8  -5    0.28    0.03
   3   8  -5    0.26    0.04
   3   8  -5    0.24    0.03
   2   8  -5    1.12    0.07
   2   8  -5    1.13    0.07
   1   8  -5    1.36    0.08
   1   8  -5    1.40    0.09
   1   8  -5    1.42    0.09
   0   8  -5    0.00    0.03
   0   8  -5    0.00    0.02
   0   8  -5    0.03    0.03
  -1   8  -5    1.27    0.08
  -1   8  -5    1.15    0.08
   1  -8   5    1.28    0.08
  -2   8  -5    2.10    0.13
  -2   8  -5    2.23    0.12
   2  -8   5    2.25    0.12
  -3   8  -5    0.26    0.03
  -3   8  -5    0.19    0.04
  -3   8  -5    0.27    0.03
   3  -8   5    0.30    0.04
  -4   8  -5   15.05    0.72
   4  -8   5   15.28    0.72
  -5   8  -5    4.82    0.23
   5  -8   5    4.24    0.22
  -6   8  -5    0.33    0.04
   6  -8   5    0.25    0.03
   6  -8   5    0.27    0.04
   6  -8   5    0.22    0.03
  -7   8  -5    0.29    0.03
   7  -8   5    0.27    0.03
   7  -8   5    0.28    0.03
   9   7  -5    0.78    0.06
   8   7  -5    1.65    0.10
   8   7  -5    1.87    0.09
   8   7  -5    1.46    0.10
   7   7  -5    0.25    0.04
   7   7  -5    0.33    0.04
   7   7  -5    0.30    0.04
   7   7  -5    0.33    0.05
   7   7  -5    0.36    0.04
   6   7  -5    3.90    0.18
   6   7  -5    3.85    0.18
   6   7  -5    3.90    0.19
   6   7  -5    4.07    0.18
   6   7  -5    3.75    0.20
   6   7  -5    3.99    0.20
   5   7  -5    0.08    0.02
   5   7  -5    0.08    0.03
   5   7  -5    0.09    0.03
   5   7  -5    0.08    0.03
   5   7  -5    0.11    0.03
   5   7  -5    0.11    0.03
   5   7  -5    0.08    0.01
   4   7  -5    1.63    0.09
   4   7  -5    1.66    0.08
   4   7  -5    1.72    0.09
   4   7  -5    1.59    0.08
   4   7  -5    1.58    0.08
   4   7  -5    1.64    0.10
   3   7  -5    0.01    0.03
   3   7  -5    0.00    0.01
   3   7  -5    0.01    0.02
   3   7  -5    0.00    0.02
   2   7  -5    8.98    0.41
   2   7  -5   10.04    0.48
   2   7  -5    9.60    0.46
   2   7  -5    8.84    0.51
   1   7  -5   11.60    0.53
   1   7  -5   12.44    0.63
   1   7  -5   12.50    0.59
   0   7  -5    0.04    0.02
   0   7  -5    0.03    0.02
  -1   7  -5    3.96    0.21
  -1   7  -5    3.85    0.20
   1  -7   5    3.74    0.19
  -2   7  -5    5.59    0.30
  -2   7  -5    5.46    0.28
  -2   7  -5    5.29    0.27
   2  -7   5    5.88    0.27
  -3   7  -5    6.48    0.32
  -3   7  -5    6.48    0.35
   3  -7   5    6.98    0.32
  -4   7  -5    2.44    0.13
   4  -7   5    2.21    0.12
  -5   7  -5    0.30    0.04
   5  -7   5    0.36    0.04
  -6   7  -5    0.78    0.06
   6  -7   5    0.73    0.06
   6  -7   5    0.82    0.06
   6  -7   5    0.63    0.05
  -7   7  -5    0.47    0.05
   7  -7   5    0.35    0.04
   7  -7   5    0.53    0.04
  -8   7  -5    0.20    0.03
   8  -7   5    0.28    0.04
   9   6  -5    2.46    0.14
   9   6  -5    2.48    0.13
   9   6  -5    2.57    0.12
   9   6  -5    2.59    0.14
   8   6  -5   29.15    1.21
   8   6  -5   26.95    1.28
   8   6  -5   28.78    1.24
   8   6  -5   28.53    1.24
   7   6  -5   19.24    0.85
   7   6  -5   19.27    0.90
   7   6  -5   19.81    0.84
   7   6  -5   18.94    0.82
   7   6  -5   19.16    0.83
   7   6  -5   19.03    0.88
   6   6  -5    5.89    0.30
   6   6  -5    5.96    0.27
   6   6  -5    6.10    0.29
   6   6  -5    5.95    0.26
   6   6  -5    6.17    0.28
   6   6  -5    5.93    0.26
   5   6  -5    0.27    0.03
   5   6  -5    0.28    0.03
   5   6  -5    0.28    0.03
   5   6  -5    0.28    0.03
   5   6  -5    0.33    0.04
   5   6  -5    0.24    0.03
   5   6  -5    0.31    0.03
   4   6  -5    2.16    0.11
   4   6  -5    2.34    0.12
   4   6  -5    2.41    0.11
   4   6  -5    2.44    0.12
   4   6  -5    2.22    0.10
   4   6  -5    2.35    0.11
   3   6  -5    1.14    0.06
   3   6  -5    1.14    0.07
   3   6  -5    1.06    0.05
   3   6  -5    1.09    0.06
   2   6  -5    2.78    0.14
   2   6  -5    2.77    0.14
   2   6  -5    2.63    0.12
   2   6  -5    2.48    0.12
   1   6  -5    1.54    0.09
   1   6  -5    1.66    0.09
   0   6  -5    0.05    0.02
   0   6  -5    0.07    0.02
  -1   6  -5    0.53    0.05
  -1   6  -5    0.53    0.04
  -2   6  -5    1.36    0.08
  -2   6  -5    1.32    0.07
  -2   6  -5    1.25    0.08
   2  -6   5    1.29    0.07
  -3   6  -5    1.65    0.10
  -3   6  -5    1.69    0.10
   3  -6   5    1.89    0.10
  -4   6  -5    0.77    0.06
   4  -6   5    0.82    0.06
  -5   6  -5    0.03    0.02
   5  -6   5    0.01    0.02
  -6   6  -5    0.05    0.03
   6  -6   5    0.09    0.03
   6  -6   5    0.05    0.03
   6  -6   5    0.02    0.02
  -7   6  -5    0.05    0.03
   7  -6   5    0.07    0.03
   7  -6   5    0.05    0.03
  -8   6  -5    0.22    0.03
   8  -6   5    0.27    0.04
  -9   6  -5    2.11    0.12
   9  -6   5    2.38    0.14
   9  -6   5    2.27    0.12
  10   5  -5    2.85    0.15
   9   5  -5    2.68    0.14
   9   5  -5    2.86    0.15
   9   5  -5    2.50    0.14
   8   5  -5    0.24    0.04
   8   5  -5    0.32    0.05
   8   5  -5    0.24    0.04
   8   5  -5    0.26    0.04
   8   5  -5    0.28    0.04
   7   5  -5    1.49    0.09
   7   5  -5    1.47    0.08
   7   5  -5    1.46    0.09
   7   5  -5    1.51    0.10
   7   5  -5    1.60    0.09
   7   5  -5    1.61    0.10
   7   5  -5    1.55    0.08
   6   5  -5   12.35    0.57
   6   5  -5   11.94    0.52
   6   5  -5   11.93    0.53
   6   5  -5   12.05    0.55
   6   5  -5   12.38    0.52
   6   5  -5   12.05    0.53
   6   5  -5   11.37    0.58
   5   5  -5    1.61    0.09
   5   5  -5    1.49    0.08
   5   5  -5    1.72    0.09
   5   5  -5    1.69    0.08
   5   5  -5    1.64    0.09
   5   5  -5    1.60    0.08
   4   5  -5    0.32    0.03
   4   5  -5    0.35    0.03
   4   5  -5    0.37    0.03
   4   5  -5    0.37    0.03
   3   5  -5    1.88    0.10
   3   5  -5    2.02    0.10
   3   5  -5    1.92    0.10
   3   5  -5    1.75    0.08
   2   5  -5    4.40    0.23
   2   5  -5    4.29    0.22
   1   5  -5    5.35    0.27
   1   5  -5    5.09    0.26
   0   5  -5    0.37    0.03
   0   5  -5    0.38    0.03
  -1   5  -5    0.02    0.02
  -1   5  -5   -0.01    0.02
  -2   5  -5    5.23    0.28
  -3   5  -5   11.66    0.56
  -3   5  -5   11.47    0.61
   3  -5   5   12.05    0.56
  -4   5  -5    3.41    0.17
   4  -5   5    3.10    0.18
   4  -5   5    3.36    0.16
  -5   5  -5    3.85    0.18
   5  -5   5    3.47    0.20
   5  -5   5    3.55    0.20
   5  -5   5    3.59    0.18
  -6   5  -5    0.24    0.03
   6  -5   5    0.21    0.03
   6  -5   5    0.25    0.04
   6  -5   5    0.28    0.03
   6  -5   5    0.22    0.03
  -7   5  -5    1.50    0.09
   7  -5   5    1.34    0.10
   7  -5   5    1.14    0.08
   7  -5   5    1.53    0.09
  -8   5  -5    0.02    0.03
   8  -5   5    0.03    0.03
  -9   5  -5    6.12    0.32
   9  -5   5    6.90    0.36
   9  -5   5    6.78    0.31
  10   4  -5    0.54    0.05
   9   4  -5    0.29    0.04
   9   4  -5    0.40    0.05
   9   4  -5    0.32    0.04
   9   4  -5    0.30    0.04
   8   4  -5    0.01    0.03
   8   4  -5    0.02    0.03
   8   4  -5   -0.01    0.03
   8   4  -5    0.01    0.03
   8   4  -5   -0.03    0.03
   8   4  -5   -0.07    0.03
   7   4  -5    0.19    0.04
   7   4  -5    0.22    0.03
   7   4  -5    0.19    0.03
   7   4  -5    0.28    0.04
   7   4  -5    0.24    0.04
   7   4  -5    0.19    0.03
   7   4  -5    0.24    0.04
   6   4  -5    3.17    0.16
   6   4  -5    3.15    0.16
   6   4  -5    3.38    0.17
   6   4  -5    3.30    0.15
   6   4  -5    3.18    0.16
   6   4  -5    3.19    0.15
   6   4  -5    3.20    0.15
   6   4  -5    3.24    0.16
   5   4  -5    1.09    0.06
   5   4  -5    1.14    0.07
   5   4  -5    1.14    0.06
   5   4  -5    1.02    0.06
   5   4  -5    1.08    0.07
   5   4  -5    1.09    0.06
   5   4  -5    1.12    0.07
   4   4  -5   62.54    2.69
   4   4  -5   65.00    3.04
   4   4  -5   62.10    2.91
   3   4  -5   24.61    1.20
   3   4  -5   25.12    1.27
   2   4  -5    4.17    0.22
   1   4  -5   11.69    0.60
   0   4  -5   16.54    0.85
  -1   4  -5    0.21    0.03
  -2   4  -5    0.43    0.04
  -3   4  -5    0.51    0.04
  -4   4  -5   -0.01    0.02
   4  -4   5    0.03    0.02
  -5   4  -5    5.20    0.26
   5  -4   5    5.04    0.28
   5  -4   5    5.58    0.25
   5  -4   5    5.13    0.28
   5  -4   5    5.21    0.25
  -6   4  -5    0.39    0.04
   6  -4   5    0.34    0.04
   6  -4   5    0.37    0.03
   6  -4   5    0.29    0.03
   6  -4   5    0.32    0.03
  -7   4  -5    3.97    0.20
   7  -4   5    3.51    0.21
   7  -4   5    3.42    0.19
   7  -4   5    3.85    0.18
   7  -4   5    4.22    0.21
  -8   4  -5    2.16    0.12
   8  -4   5    1.84    0.11
   8  -4   5    2.09    0.11
   8  -4   5    2.24    0.13
  -9   4  -5    0.06    0.03
   9  -4   5    0.09    0.03
   9  -4   5    0.10    0.03
   9  -4   5    0.06    0.03
  10   3  -5    1.32    0.09
  10   3  -5    1.36    0.09
  10   3  -5    1.25    0.06
   9   3  -5    0.61    0.06
   9   3  -5    0.65    0.06
   9   3  -5    0.50    0.04
   9   3  -5    0.63    0.06
   8   3  -5    0.08    0.03
   8   3  -5    0.14    0.03
   8   3  -5    0.05    0.03
   8   3  -5    0.11    0.03
   8   3  -5    0.08    0.03
   8   3  -5    0.08    0.02
   8   3  -5    0.11    0.03
   7   3  -5    6.52    0.31
   7   3  -5    6.61    0.29
   7   3  -5    6.43    0.28
   7   3  -5    6.47    0.30
   7   3  -5    6.61    0.29
   7   3  -5    5.74    0.31
   7   3  -5    6.48    0.30
   6   3  -5    1.76    0.09
   6   3  -5    1.68    0.09
   6   3  -5    1.68    0.08
   6   3  -5    1.70    0.09
   6   3  -5    1.71    0.10
   6   3  -5    1.79    0.09
   5   3  -5    0.91    0.06
   5   3  -5    0.98    0.06
   5   3  -5    0.98    0.05
   5   3  -5    0.96    0.06
   5   3  -5    0.95    0.06
   5   3  -5    1.05    0.05
   4   3  -5    0.87    0.05
   3   3  -5   15.79    0.80
   2   3  -5   -0.01    0.01
   1   3  -5    2.99    0.16
   0   3  -5    3.90    0.20
  -1   3  -5    7.52    0.39
  -2   3  -5   10.47    0.54
  -3   3  -5   24.15    1.23
   4  -3   5    3.43    0.19
  -5   3  -5   19.13    0.93
   5  -3   5   20.79    0.93
   5  -3   5   19.92    1.14
   5  -3   5   20.57    0.93
   5  -3   5   19.39    0.85
   5  -3   5   18.47    1.05
  -6   3  -5    1.16    0.07
   6  -3   5    1.15    0.07
   6  -3   5    1.14    0.07
   6  -3   5    1.20    0.08
  -7   3  -5    0.02    0.02
   7  -3   5    0.00    0.03
   7  -3   5   -0.01    0.03
   7  -3   5    0.04    0.02
  -8   3  -5    1.24    0.08
   8  -3   5    1.22    0.08
   8  -3   5    1.21    0.07
   8  -3   5    1.26    0.09
  -9   3  -5    2.08    0.12
   9  -3   5    2.30    0.13
   9  -3   5    2.00    0.11
   9  -3   5    2.11    0.11
  10  -3   5    4.23    0.20
  10  -3   5    4.66    0.25
  10   2  -5    1.39    0.07
  10   2  -5    1.27    0.09
  10   2  -5    1.17    0.09
   9   2  -5    0.25    0.03
   9   2  -5    0.33    0.04
   9   2  -5    0.32    0.04
   8   2  -5    3.77    0.20
   8   2  -5    3.97    0.20
   8   2  -5    3.78    0.18
   8   2  -5    4.04    0.19
   8   2  -5    4.15    0.20
   8   2  -5    4.23    0.19
   7   2  -5    2.04    0.11
   7   2  -5    1.81    0.10
   7   2  -5    1.76    0.11
   7   2  -5    1.96    0.10
   7   2  -5    1.84    0.10
   7   2  -5    2.03    0.10
   7   2  -5    2.06    0.10
   6   2  -5    3.22    0.15
   6   2  -5    3.03    0.15
   6   2  -5    3.06    0.14
   6   2  -5    3.04    0.14
   6   2  -5    3.08    0.15
   6   2  -5    2.88    0.15
   5   2  -5    0.19    0.02
   5   2  -5    0.22    0.03
   4   2  -5    0.68    0.04
   4   2  -5    0.77    0.04
   3   2  -5   20.92    1.06
   2   2  -5   31.12    1.58
   1   2  -5    7.10    0.36
   0   2  -5    0.56    0.04
  -1   2  -5   20.36    1.04
  -2   2  -5    8.29    0.43
   4  -2   5    0.01    0.01
   5  -2   5    5.13    0.29
   5  -2   5    5.23    0.24
   5  -2   5    5.43    0.32
   5  -2   5    5.73    0.26
  -6   2  -5    2.25    0.12
   6  -2   5    2.28    0.15
   6  -2   5    2.45    0.11
   6  -2   5    2.26    0.12
   6  -2   5    2.45    0.14
  -7   2  -5    1.21    0.08
   7  -2   5    1.25    0.08
   7  -2   5    1.25    0.07
   7  -2   5    1.43    0.07
   7  -2   5    1.35    0.09
   7  -2   5    1.08    0.10
   8  -2   5    1.69    0.09
   8  -2   5    1.42    0.09
   8  -2   5    1.49    0.10
   9  -2   5    1.78    0.09
   9  -2   5    1.65    0.12
  10  -2   5    4.61    0.25
  10  -2   5    4.03    0.20
  11   1  -5    0.03    0.03
  11   1  -5    0.03    0.02
  11   1  -5   -0.05    0.03
  10   1  -5    8.10    0.37
  10   1  -5    7.86    0.34
  10   1  -5    7.41    0.37
   9   1  -5    1.91    0.11
   9   1  -5    1.96    0.10
   9   1  -5    2.06    0.12
   8   1  -5    0.74    0.06
   8   1  -5    0.76    0.05
   8   1  -5    0.80    0.06
   8   1  -5    0.76    0.06
   7   1  -5    1.71    0.10
   7   1  -5    1.90    0.10
   7   1  -5    1.77    0.10
   7   1  -5    1.92    0.10
   7   1  -5    2.03    0.10
   6   1  -5    5.68    0.27
   6   1  -5    5.29    0.26
   6   1  -5    5.61    0.29
   6   1  -5    6.00    0.26
   6   1  -5    5.60    0.28
   6   1  -5    5.53    0.25
   5   1  -5   13.23    0.66
   5   1  -5   12.61    0.63
   4   1  -5    3.04    0.16
   3   1  -5    1.15    0.06
   2   1  -5    1.87    0.10
   1   1  -5    4.05    0.19
   1   1  -5    3.94    0.21
   0   1  -5    5.15    0.26
   0   1  -5    5.01    0.24
  -1   1  -5   18.30    0.93
  -1   1  -5   18.04    0.84
  -2   1  -5    2.42    0.13
  -2   1  -5    2.39    0.11
   4  -1   5   14.12    0.82
   4  -1   5   16.78    0.90
   5  -1   5    1.34    0.09
   5  -1   5    1.34    0.07
   5  -1   5    1.18    0.08
   6  -1   5    0.70    0.05
   6  -1   5    0.72    0.06
   6  -1   5    0.68    0.05
   6  -1   5    0.74    0.06
   7  -1   5    0.23    0.04
   7  -1   5    0.21    0.03
   7  -1   5    0.17    0.03
   8  -1   5    0.47    0.05
   8  -1   5    0.44    0.05
   8  -1   5    0.46    0.04
   9  -1   5    3.94    0.23
   9  -1   5    3.88    0.18
  10  -1   5   -0.01    0.04
  10  -1   5    0.02    0.02
  10  -1   5    0.07    0.03
  11   0  -5    0.96    0.07
  11   0  -5    0.94    0.06
  10   0  -5    4.72    0.24
  10   0  -5    4.88    0.22
   9   0  -5    0.22    0.04
   9   0  -5    0.18    0.03
   9   0  -5    0.22    0.04
   8   0  -5    0.78    0.06
   8   0  -5    0.84    0.05
   8   0  -5    0.77    0.06
   8   0  -5    0.69    0.05
   7   0  -5    4.10    0.18
   7   0  -5    3.96    0.19
   7   0  -5    3.88    0.20
   7   0  -5    4.10    0.22
   7   0  -5    4.40    0.20
   6   0  -5    0.72    0.05
   6   0  -5    0.77    0.05
   6   0  -5    0.68    0.05
   5   0  -5    1.92    0.10
   5   0  -5    1.84    0.10
   4   0  -5    0.38    0.03
   3   0  -5    0.36    0.02
   3   0  -5    0.41    0.03
   2   0  -5    0.32    0.02
   2   0  -5    0.19    0.02
   1   0  -5    4.13    0.19
   1   0  -5    4.02    0.21
   0   0  -5   26.76    1.23
   0   0  -5   26.36    1.35
  -1   0  -5    2.19    0.12
  -1   0  -5    2.34    0.11
  -2   0  -5    3.89    0.17
  -2   0  -5    3.53    0.19
  -3   0  -5    6.46    0.30
   4   0   5    9.46    0.55
   4   0   5   11.19    0.60
   5   0   5    0.93    0.06
   5   0   5    1.03    0.05
   6   0   5   11.25    0.65
   6   0   5   11.16    0.48
   6   0   5   11.20    0.59
   6   0   5   10.39    0.52
   7   0   5    0.33    0.04
   7   0   5    0.34    0.03
   7   0   5    0.29    0.05
   8   0   5    0.03    0.02
   8   0   5    0.02    0.03
   8   0   5   -0.01    0.02
   8   0   5   -0.01    0.03
   9   0   5    1.66    0.09
   9   0   5    1.81    0.12
  10   0   5    0.73    0.06
  10   0   5    0.84    0.06
  10   0   5    0.70    0.05
  11  -1  -5    0.01    0.02
  11  -1  -5    0.02    0.03
  10  -1  -5   -0.01    0.03
  10  -1  -5   -0.02    0.02
   9  -1  -5    2.23    0.11
   9  -1  -5    2.26    0.12
   8  -1  -5    0.82    0.06
   8  -1  -5    0.73    0.06
   8  -1  -5    0.87    0.05
   7  -1  -5    8.76    0.38
   7  -1  -5    8.28    0.46
   7  -1  -5    8.85    0.45
   7  -1  -5    8.65    0.41
   6  -1  -5    7.33    0.36
   6  -1  -5    7.86    0.39
   5  -1  -5    6.14    0.32
   4  -1  -5    0.55    0.04
   3  -1  -5    0.76    0.04
   3  -1  -5    0.79    0.05
   2  -1  -5    0.87    0.05
   1  -1  -5    3.94    0.21
   0  -1  -5   10.63    0.54
  -1  -1  -5    0.75    0.05
  -3  -1  -5    0.21    0.02
   3   1   5    0.27    0.03
  -4  -1  -5    1.46    0.07
   4   1   5    1.47    0.07
   4   1   5    1.40    0.09
   5   1   5    4.35    0.26
   5   1   5    4.06    0.23
   5   1   5    4.21    0.19
   6   1   5    0.07    0.03
   6   1   5    0.09    0.02
   6   1   5    0.11    0.02
   6   1   5    0.10    0.03
   7   1   5    3.53    0.16
   7   1   5    3.36    0.22
   7   1   5    3.55    0.20
   8   1   5    1.92    0.12
   8   1   5    1.85    0.10
   9   1   5    0.28    0.05
   9   1   5    0.30    0.04
   9   1   5    0.28    0.03
  10   1   5    0.34    0.03
  10   1   5    0.42    0.04
  10   1   5    0.28    0.05
  10  -2  -5    1.09    0.08
  10  -2  -5    1.16    0.07
   9  -2  -5    2.28    0.12
   9  -2  -5    2.31    0.12
   8  -2  -5    8.75    0.49
   8  -2  -5   10.04    0.44
   8  -2  -5    9.06    0.51
   8  -2  -5    9.86    0.41
   7  -2  -5    0.07    0.02
   7  -2  -5    0.09    0.02
   7  -2  -5    0.08    0.03
   7  -2  -5    0.10    0.02
   6  -2  -5    7.84    0.37
   6  -2  -5    7.33    0.42
   6  -2  -5    8.34    0.35
   6  -2  -5    8.20    0.41
   5  -2  -5    2.91    0.14
   5  -2  -5    2.97    0.16
   5  -2  -5    3.10    0.16
   4  -2  -5    0.02    0.02
   4  -2  -5    0.00    0.02
   3  -2  -5    0.05    0.02
   2  -2  -5    1.04    0.06
  -2   2   5    0.99    0.06
   1  -2  -5    0.00    0.01
  -1   2   5    0.01    0.01
   0  -2  -5   21.01    1.07
  -1  -2  -5    3.00    0.16
   1   2   5    3.11    0.18
   2   2   5   17.39    1.01
   3   2   5    0.03    0.02
  -4  -2  -5   12.80    0.59
   4   2   5   12.10    0.68
   4   2   5   12.68    0.55
   4   2   5   13.23    0.74
   5   2   5    3.83    0.17
   5   2   5    3.56    0.21
   5   2   5    3.43    0.18
   5   2   5    3.99    0.23
   6   2   5    2.22    0.15
   6   2   5    2.16    0.13
   6   2   5    2.16    0.10
   6   2   5    1.95    0.11
   6   2   5    2.09    0.11
   7   2   5    0.78    0.07
   7   2   5    0.87    0.05
   7   2   5    0.82    0.08
   7   2   5    0.86    0.06
   8   2   5    0.03    0.04
   8   2   5    0.04    0.02
   8   2   5    0.02    0.03
   9   2   5    0.18    0.03
   9   2   5    0.27    0.05
   9   2   5    0.20    0.04
  10   2   5    0.03    0.04
  10   2   5    0.04    0.02
  10  -3  -5    0.01    0.03
  10  -3  -5    0.01    0.03
   9  -3  -5    0.05    0.03
   9  -3  -5    0.11    0.03
   9  -3  -5    0.07    0.03
   8  -3  -5    3.72    0.22
   8  -3  -5    4.42    0.19
   8  -3  -5    4.22    0.20
   8  -3  -5    3.94    0.22
   7  -3  -5   10.75    0.57
   7  -3  -5   11.47    0.48
   7  -3  -5   10.35    0.58
   7  -3  -5   11.13    0.51
   6  -3  -5    2.77    0.16
   6  -3  -5    3.13    0.17
   6  -3  -5    3.15    0.14
   6  -3  -5    2.97    0.15
   5  -3  -5    4.15    0.23
   5  -3  -5    4.41    0.22
   5  -3  -5    4.17    0.19
   4  -3  -5    2.82    0.15
   4  -3  -5    2.68    0.14
   3  -3  -5    5.15    0.26
   3  -3  -5    5.28    0.27
  -3   3   5    4.97    0.28
   2  -3  -5   24.67    1.22
  -2   3   5   23.18    1.28
   1  -3  -5   45.20    2.26
  -1   3   5   43.77    2.37
   0  -3  -5    0.76    0.05
   0   3   5    0.74    0.05
   0   3   5    0.63    0.05
   1   3   5    0.04    0.02
   2   3   5    7.84    0.46
   3   3   5    0.09    0.02
   3   3   5    0.05    0.01
   3   3   5    0.05    0.02
   4   3   5    3.65    0.21
   4   3   5    3.74    0.17
   4   3   5    4.11    0.23
   4   3   5    3.34    0.18
   5   3   5    0.19    0.02
   5   3   5    0.17    0.03
   5   3   5    0.21    0.04
   5   3   5    0.17    0.02
   5   3   5    0.20    0.03
   5   3   5    0.17    0.03
   6   3   5    0.74    0.07
   6   3   5    0.72    0.06
   6   3   5    0.68    0.05
   6   3   5    0.71    0.05
   7   3   5    0.09    0.04
   7   3   5    0.07    0.03
   7   3   5    0.06    0.03
   7   3   5    0.04    0.03
   7   3   5    0.03    0.02
   8   3   5    0.37    0.03
   8   3   5    0.38    0.05
   8   3   5    0.41    0.05
   8   3   5    0.36    0.04
   9   3   5    0.79    0.05
   9   3   5    0.83    0.07
   9   3   5    0.76    0.06
   9   3   5    0.77    0.06
  10  -4  -5    0.78    0.06
  10  -4  -5    0.76    0.06
   9  -4  -5    7.20    0.43
   9  -4  -5    8.55    0.36
   9  -4  -5    8.27    0.38
   8  -4  -5   22.49    0.93
   8  -4  -5   22.53    0.99
   8  -4  -5   19.88    1.14
  -8   4   5   20.61    1.01
   7  -4  -5    0.35    0.04
   7  -4  -5    0.41    0.04
   7  -4  -5    0.36    0.04
   7  -4  -5    0.39    0.04
  -7   4   5    0.37    0.04
   6  -4  -5    0.03    0.03
   6  -4  -5    0.00    0.02
  -6   4   5    0.02    0.02
   5  -4  -5   16.00    0.80
   5  -4  -5   15.97    0.76
   5  -4  -5   15.38    0.67
   5  -4  -5   14.85    0.73
  -5   4   5   14.87    0.73
   4  -4  -5    0.24    0.03
   4  -4  -5    0.27    0.03
   4  -4  -5    0.27    0.03
   3  -4  -5    0.13    0.02
   3  -4  -5    0.14    0.03
  -3   4   5    0.10    0.02
   2  -4  -5    1.02    0.07
  -2   4   5    0.95    0.06
   1  -4  -5    0.22    0.03
  -1   4   5    0.23    0.02
   0   4   5   11.72    0.59
   0   4   5   10.21    0.64
   1   4   5    0.37    0.04
   2   4   5    1.14    0.08
   2   4   5    1.10    0.06
   3   4   5   24.81    1.37
   3   4   5   25.68    1.11
   3   4   5   26.98    1.50
   4   4   5    1.40    0.10
   4   4   5    1.14    0.07
   4   4   5    1.26    0.08
   4   4   5    1.30    0.06
   5   4   5    1.34    0.08
   5   4   5    1.35    0.07
   5   4   5    1.45    0.10
   5   4   5    1.46    0.11
   5   4   5    1.44    0.07
   6   4   5   14.74    0.90
   6   4   5   14.79    0.65
   6   4   5   14.86    0.70
   6   4   5   16.16    0.66
   6   4   5   14.31    0.67
   6   4   5   16.46    0.82
   7   4   5    0.64    0.05
   7   4   5    0.76    0.06
   7   4   5    0.54    0.06
   7   4   5    0.65    0.04
   7   4   5    0.63    0.05
   8   4   5    1.37    0.09
   8   4   5    1.36    0.08
   8   4   5    1.39    0.07
   8   4   5    1.42    0.11
   9   4   5   -0.01    0.03
   9   4   5    0.04    0.02
   9   4   5    0.01    0.02
   9   4   5    0.05    0.04
  10  -5  -5    0.58    0.04
  10  -5  -5    0.45    0.04
 -10   5   5    0.51    0.05
   9  -5  -5    1.90    0.11
   9  -5  -5    2.16    0.11
   9  -5  -5    1.91    0.12
  -9   5   5    1.94    0.12
   8  -5  -5    0.02    0.03
   8  -5  -5    0.05    0.03
   8  -5  -5    0.00    0.03
  -8   5   5    0.02    0.03
   7  -5  -5    4.14    0.19
   7  -5  -5    3.59    0.22
   7  -5  -5    3.80    0.21
   7  -5  -5    3.87    0.18
  -7   5   5    3.96    0.20
   6  -5  -5    0.02    0.03
   6  -5  -5    0.03    0.02
  -6   5   5    0.03    0.03
   5  -5  -5    0.07    0.02
   5  -5  -5    0.10    0.03
   5  -5  -5    0.06    0.03
  -5   5   5    0.11    0.03
   4  -5  -5    6.39    0.31
   4  -5  -5    6.24    0.34
   4  -5  -5    6.56    0.32
  -4   5   5    6.44    0.31
   3  -5  -5    0.02    0.02
   3  -5  -5    0.04    0.02
   3  -5  -5    0.00    0.02
  -3   5   5    0.03    0.02
  -3   5   5    0.01    0.02
   2  -5  -5    0.54    0.05
  -2   5   5    0.56    0.04
  -1   5   5    0.80    0.05
   0   5   5   33.04    1.43
   0   5   5   33.62    1.78
   1   5   5    0.09    0.02
   1   5   5    0.07    0.02
   2   5   5    4.02    0.18
   2   5   5    3.99    0.24
   3   5   5    1.99    0.11
   3   5   5    2.09    0.10
   3   5   5    2.04    0.14
   4   5   5    1.35    0.10
   4   5   5    1.29    0.07
   4   5   5    1.29    0.09
   4   5   5    1.19    0.08
   5   5   5    0.03    0.03
   5   5   5    0.01    0.02
   5   5   5    0.03    0.03
   5   5   5    0.03    0.02
   5   5   5    0.03    0.02
   6   5   5    0.64    0.04
   6   5   5    0.68    0.05
   6   5   5    0.70    0.06
   6   5   5    0.70    0.05
   6   5   5    0.58    0.06
   6   5   5    0.62    0.07
   7   5   5    0.45    0.03
   7   5   5    0.45    0.04
   7   5   5    0.43    0.05
   7   5   5    0.44    0.05
   8   5   5    0.24    0.04
   8   5   5    0.33    0.04
   8   5   5    0.34    0.03
   8   5   5    0.19    0.04
   9  -6  -5    3.15    0.15
  -9   6   5    2.98    0.16
   8  -6  -5    0.09    0.03
   8  -6  -5    0.06    0.03
  -8   6   5    0.02    0.03
   7  -6  -5    0.76    0.06
  -7   6   5    0.64    0.06
   6  -6  -5    0.18    0.03
   6  -6  -5    0.25    0.04
  -6   6   5    0.29    0.04
   5  -6  -5    0.02    0.03
   5  -6  -5    0.03    0.02
   5  -6  -5    0.05    0.03
  -5   6   5    0.10    0.03
   4  -6  -5    0.31    0.03
   4  -6  -5    0.27    0.04
  -4   6   5    0.23    0.03
   3  -6  -5    1.56    0.09
   3  -6  -5    1.42    0.09
  -3   6   5    1.42    0.09
  -3   6   5    1.48    0.09
   2  -6  -5    0.97    0.07
   2  -6  -5    1.06    0.07
  -2   6   5    0.99    0.06
  -2   6   5    1.01    0.07
   1  -6  -5    0.69    0.06
  -1   6   5    0.76    0.05
  -1   6   5    0.74    0.05
  -1   6   5    0.65    0.05
   0  -6  -5    1.03    0.07
   0   6   5    1.04    0.06
   0   6   5    0.97    0.06
   0   6   5    1.11    0.07
  -1  -6  -5    0.10    0.03
   1   6   5    0.08    0.02
   1   6   5    0.06    0.02
   1   6   5    0.10    0.03
   2   6   5    2.29    0.12
   2   6   5    2.54    0.12
   2   6   5    2.52    0.13
   3   6   5    1.16    0.07
   3   6   5    1.02    0.09
   3   6   5    1.13    0.06
   4   6   5    1.37    0.08
   4   6   5    1.31    0.11
   4   6   5    1.40    0.07
   5   6   5    0.27    0.05
   5   6   5    0.26    0.04
   5   6   5    0.28    0.03
   5   6   5    0.24    0.03
   6   6   5    3.02    0.14
   6   6   5    2.98    0.15
   6   6   5    3.12    0.14
   7   6   5    3.77    0.18
   7   6   5    3.68    0.17
   7   6   5    3.66    0.17
   8   6   5    1.13    0.07
   8   6   5    1.10    0.06
   8  -7  -5   -0.02    0.03
   8  -7  -5    0.05    0.03
  -8   7   5    0.00    0.03
   7  -7  -5    0.51    0.04
  -7   7   5    0.50    0.05
   6  -7  -5    0.17    0.03
  -6   7   5    0.12    0.03
   5  -7  -5    0.17    0.03
  -5   7   5    0.25    0.04
   4  -7  -5    0.70    0.06
   4  -7  -5    0.58    0.05
  -4   7   5    0.69    0.06
   3  -7  -5    0.65    0.06
   3  -7  -5    0.68    0.06
  -3   7   5    0.55    0.05
  -3   7   5    0.63    0.05
   2  -7  -5    4.98    0.26
   2  -7  -5    4.99    0.25
  -2   7   5    5.07    0.25
  -2   7   5    4.98    0.28
   1  -7  -5    0.10    0.03
   1  -7  -5    0.11    0.03
  -1   7   5    0.09    0.03
  -1   7   5    0.12    0.03
  -1   7   5    0.12    0.02
  -1   7   5    0.11    0.03
   0  -7  -5    0.65    0.06
   0   7   5    0.81    0.06
   0   7   5    0.79    0.05
   0   7   5    0.76    0.06
  -1  -7  -5    0.73    0.06
   1   7   5    0.69    0.05
   1   7   5    0.71    0.06
   2   7   5    0.06    0.02
   2   7   5    0.06    0.02
   2   7   5    0.09    0.03
   3   7   5    1.42    0.08
   3   7   5    1.35    0.07
   3   7   5    1.26    0.07
   4   7   5   11.15    0.50
   4   7   5   10.88    0.48
   5   7   5    1.13    0.07
   5   7   5    1.11    0.06
   5   7   5    1.29    0.08
   6   7   5    1.98    0.10
   6   7   5    2.06    0.10
   6   7   5    2.01    0.11
   7   7   5    1.00    0.06
   7   7   5    1.06    0.06
   7   7   5    1.15    0.07
   8  -8  -5    0.06    0.03
  -8   8   5    0.12    0.03
  -7   8   5    0.92    0.07
   6  -8  -5    7.47    0.39
  -6   8   5    8.63    0.39
   5  -8  -5    6.70    0.33
  -5   8   5    6.84    0.33
   4  -8  -5    1.85    0.11
   4  -8  -5    1.87    0.11
  -4   8   5    2.01    0.11
   3  -8  -5    8.98    0.43
   3  -8  -5    8.87    0.44
  -3   8   5    8.06    0.48
  -3   8   5    9.54    0.43
   2  -8  -5    1.06    0.08
   2  -8  -5    1.13    0.08
  -2   8   5    1.05    0.08
  -2   8   5    1.08    0.07
   1  -8  -5    2.38    0.13
   1  -8  -5    2.33    0.13
  -1   8   5    2.30    0.14
   0  -8  -5    0.74    0.06
   0  -8  -5    0.81    0.07
   0   8   5    0.93    0.06
   0   8   5    0.81    0.06
   0   8   5    0.94    0.06
  -1  -8  -5    3.24    0.18
   1   8   5    3.38    0.17
   1   8   5    3.45    0.16
   2   8   5    1.99    0.10
   2   8   5    2.14    0.11
   2   8   5    1.96    0.10
   3   8   5    0.11    0.03
   3   8   5    0.11    0.03
   3   8   5    0.10    0.03
   4   8   5    0.09    0.03
   4   8   5    0.02    0.02
   5   8   5    0.06    0.03
   5   8   5    0.03    0.02
   5   8   5    0.04    0.02
   6   8   5   -0.01    0.02
   6   8   5    0.00    0.03
   6   8   5    0.00    0.02
   7  -9  -5    0.07    0.02
  -7   9   5    0.08    0.03
   6  -9  -5    0.92    0.06
  -6   9   5    1.31    0.07
   5  -9  -5    0.02    0.03
  -5   9   5   -0.02    0.03
   4  -9  -5    0.18    0.03
  -4   9   5    0.18    0.03
   3  -9  -5    2.55    0.14
   3  -9  -5    2.60    0.14
  -3   9   5    2.52    0.14
   2  -9  -5    0.24    0.04
   2  -9  -5    0.24    0.04
   1  -9  -5    0.41    0.05
   1  -9  -5    0.36    0.04
  -1   9   5    0.32    0.04
   0  -9  -5    1.30    0.09
   0   9   5    1.27    0.07
   0   9   5    1.17    0.08
  -1  -9  -5    1.22    0.08
   1   9   5    1.25    0.07
   1   9   5    1.20    0.08
   1   9   5    1.24    0.08
   1   9   5    1.15    0.09
   2   9   5    2.28    0.11
   2   9   5    2.29    0.11
   2   9   5    2.29    0.12
   3   9   5    1.29    0.07
   3   9   5    1.43    0.08
   4   9   5    3.28    0.15
   4   9   5    3.25    0.16
   5   9   5   11.63    0.48
   5   9   5   10.98    0.49
   5   9   5   11.09    0.50
   5 -10  -5    3.69    0.18
  -5  10   5    3.61    0.18
   4 -10  -5    0.23    0.03
   3 -10  -5    0.34    0.04
   2 -10  -5    1.85    0.11
   1 -10  -5    1.22    0.08
   0 -10  -5    4.34    0.22
   0  10   5    4.26    0.22
   0  10   5    4.23    0.20
   0  10   5    3.97    0.19
  -1 -10  -5    1.52    0.10
   1  10   5    1.58    0.08
   1  10   5    1.36    0.08
   1  10   5    1.57    0.10
   2  10   5    2.16    0.10
   2  10   5    2.03    0.10
   3  10   5    0.09    0.02
   3  10   5    0.06    0.03
   3  10   5    0.11    0.02
   4  10   5    0.25    0.03
   4  10   5    0.30    0.03
   4  10   5    0.27    0.03
   3 -11  -5    0.10    0.03
   2 -11  -5    0.13    0.03
  -2  11   5    0.14    0.04
   1 -11  -5    0.07    0.03
  -1  11   5    0.04    0.04
  -1  11   5    0.05    0.03
   0 -11  -5    0.28    0.04
   0  11   5    0.33    0.04
   0  11   5    0.38    0.04
  -1 -11  -5    0.46    0.05
   1  11   5    0.42    0.04
   1  11   5    0.47    0.04
   2  11   5    0.45    0.03
   2  11   5    0.50    0.04
   1  12  -6    5.56    0.27
   1  12  -6    5.13    0.23
   0  12  -6    0.46    0.04
   4  11  -6    0.14    0.03
   4  11  -6    0.14    0.03
   3  11  -6    5.77    0.28
   3  11  -6    5.53    0.25
   2  11  -6    3.59    0.19
   2  11  -6    3.61    0.16
   1  11  -6   -0.01    0.02
   1  11  -6    0.02    0.03
   0  11  -6    7.53    0.34
   0  11  -6    8.17    0.39
  -1  11  -6    0.01    0.03
   1 -11   6    0.05    0.03
  -2  11  -6    0.27    0.03
   2 -11   6    0.32    0.04
   3 -11   6    0.43    0.04
   4 -11   6   -0.02    0.02
   6  10  -6    0.07    0.03
   6  10  -6    0.06    0.02
   6  10  -6    0.13    0.03
   5  10  -6    0.21    0.03
   5  10  -6    0.27    0.04
   5  10  -6    0.26    0.03
   4  10  -6    0.01    0.03
   4  10  -6    0.00    0.02
   3  10  -6    0.06    0.03
   3  10  -6    0.09    0.03
   2  10  -6    0.05    0.03
   2  10  -6    0.03    0.03
   1  10  -6    0.07    0.03
   1  10  -6    0.10    0.03
   0  10  -6    0.24    0.03
   0  10  -6    0.29    0.04
  -1  10  -6    4.01    0.21
   1 -10   6    3.98    0.20
  -2  10  -6    9.24    0.46
   2 -10   6    9.52    0.45
   3 -10   6    1.76    0.10
   4 -10   6    0.01    0.02
   5 -10   6    0.19    0.03
   5 -10   6    0.17    0.03
   7   9  -6    0.00    0.02
   7   9  -6    0.06    0.03
   6   9  -6    0.28    0.04
   6   9  -6    0.22    0.03
   6   9  -6    0.30    0.03
   6   9  -6    0.22    0.03
   6   9  -6    0.31    0.03
   5   9  -6    0.05    0.03
   5   9  -6    0.02    0.03
   5   9  -6    0.02    0.02
   5   9  -6    0.00    0.03
   4   9  -6    1.44    0.08
   4   9  -6    1.49    0.09
   4   9  -6    1.45    0.09
   3   9  -6    6.19    0.28
   3   9  -6    6.41    0.31
   2   9  -6    0.22    0.03
   2   9  -6    0.23    0.03
   1   9  -6    0.24    0.03
   1   9  -6    0.24    0.03
   1   9  -6    0.22    0.03
   0   9  -6    4.23    0.19
   0   9  -6    4.33    0.22
   0   9  -6    4.06    0.23
  -1   9  -6    5.72    0.32
  -1   9  -6    6.13    0.30
   1  -9   6    6.15    0.30
  -2   9  -6    7.56    0.42
  -2   9  -6    7.88    0.40
   2  -9   6    8.67    0.39
   3  -9   6    1.02    0.07
  -4   9  -6    0.23    0.03
   4  -9   6    0.27    0.04
  -5   9  -6    0.94    0.06
   5  -9   6    1.02    0.07
   5  -9   6    0.95    0.06
  -6   9  -6    0.03    0.02
   6  -9   6    0.05    0.03
   6  -9   6    0.04    0.02
   6  -9   6    0.03    0.02
   8   8  -6    1.84    0.09
   8   8  -6    1.66    0.10
   7   8  -6    1.58    0.08
   7   8  -6    1.58    0.08
   7   8  -6    1.39    0.09
   7   8  -6    1.33    0.08
   7   8  -6    1.40    0.09
   6   8  -6    0.70    0.05
   6   8  -6    0.78    0.06
   6   8  -6    0.76    0.06
   6   8  -6    0.78    0.05
   6   8  -6    0.88    0.07
   6   8  -6    0.64    0.05
   5   8  -6    0.04    0.03
   5   8  -6    0.05    0.02
   5   8  -6    0.04    0.03
   5   8  -6    0.03    0.03
   5   8  -6    0.01    0.03
   4   8  -6    0.04    0.02
   4   8  -6    0.03    0.03
   4   8  -6    0.05    0.02
   4   8  -6   -0.05    0.02
   4   8  -6   -0.05    0.03
   3   8  -6    0.30    0.03
   3   8  -6    0.30    0.04
   3   8  -6    0.29    0.04
   2   8  -6    1.77    0.11
   2   8  -6    1.76    0.09
   2   8  -6    1.99    0.11
   1   8  -6    0.47    0.04
   1   8  -6    0.45    0.04
   1   8  -6    0.45    0.04
   0   8  -6    1.34    0.08
   0   8  -6    1.19    0.07
   0   8  -6    1.27    0.08
  -1   8  -6    5.17    0.28
  -1   8  -6    5.28    0.26
   1  -8   6    5.12    0.26
  -2   8  -6    3.41    0.18
  -2   8  -6    3.47    0.19
   2  -8   6    3.55    0.18
  -3   8  -6    4.00    0.23
  -3   8  -6    4.09    0.21
   3  -8   6    4.46    0.21
  -4   8  -6    4.72    0.23
   4  -8   6    4.73    0.24
  -5   8  -6    0.40    0.04
   5  -8   6    0.42    0.04
   5  -8   6    0.37    0.04
  -6   8  -6    0.05    0.03
   6  -8   6    0.04    0.02
   6  -8   6    0.03    0.03
   6  -8   6    0.05    0.03
  -7   8  -6    0.84    0.06
   7  -8   6    0.87    0.06
   7  -8   6    0.71    0.06
   8   7  -6    1.64    0.10
   8   7  -6    1.72    0.10
   8   7  -6    1.69    0.09
   7   7  -6    0.57    0.04
   7   7  -6    0.60    0.06
   7   7  -6    0.58    0.04
   7   7  -6    0.65    0.05
   7   7  -6    0.53    0.05
   7   7  -6    0.53    0.04
   6   7  -6    0.37    0.04
   6   7  -6    0.37    0.05
   6   7  -6    0.31    0.03
   6   7  -6    0.40    0.04
   6   7  -6    0.37    0.04
   6   7  -6    0.30    0.03
   5   7  -6    0.03    0.02
   5   7  -6    0.02    0.03
   5   7  -6    0.06    0.02
   5   7  -6    0.03    0.02
   5   7  -6    0.01    0.02
   5   7  -6    0.03    0.03
   4   7  -6    0.03    0.02
   4   7  -6    0.01    0.02
   4   7  -6   -0.03    0.03
   4   7  -6    0.05    0.02
   4   7  -6   -0.03    0.02
   3   7  -6    0.21    0.03
   3   7  -6    0.21    0.02
   3   7  -6    0.21    0.03
   2   7  -6    0.75    0.05
   2   7  -6    0.61    0.05
   2   7  -6    0.74    0.05
   1   7  -6    3.08    0.16
   1   7  -6    3.26    0.17
   1   7  -6    2.84    0.14
   0   7  -6    1.64    0.09
   0   7  -6    1.58    0.10
  -1   7  -6    1.38    0.09
  -1   7  -6    1.32    0.08
   1  -7   6    1.36    0.08
  -2   7  -6    0.03    0.02
  -2   7  -6    0.01    0.02
  -2   7  -6    0.04    0.03
   2  -7   6    0.05    0.02
  -3   7  -6    3.99    0.20
  -3   7  -6    3.90    0.22
   3  -7   6    4.19    0.20
  -4   7  -6    1.33    0.08
   4  -7   6    1.36    0.08
  -5   7  -6    2.17    0.12
   5  -7   6    2.14    0.12
   5  -7   6    1.94    0.11
  -6   7  -6    0.01    0.02
   6  -7   6   -0.04    0.03
   6  -7   6    0.00    0.02
   6  -7   6    0.02    0.03
  -7   7  -6    2.10    0.11
   7  -7   6    2.29    0.12
   7  -7   6    1.73    0.11
  -8   7  -6    0.02    0.02
   8  -7   6    0.03    0.03
   9   6  -6    1.09    0.08
   9   6  -6    1.03    0.09
   8   6  -6    0.28    0.04
   8   6  -6    0.44    0.05
   8   6  -6    0.29    0.04
   8   6  -6    0.35    0.04
   8   6  -6    0.44    0.04
   7   6  -6    0.85    0.06
   7   6  -6    0.74    0.06
   7   6  -6    0.78    0.06
   7   6  -6    0.73    0.06
   7   6  -6    0.75    0.07
   7   6  -6    0.94    0.06
   7   6  -6    0.81    0.07
   6   6  -6   14.77    0.74
   6   6  -6   15.28    0.70
   6   6  -6   14.81    0.67
   6   6  -6   15.29    0.65
   6   6  -6   15.16    0.65
   6   6  -6   15.38    0.67
   6   6  -6   15.77    0.71
   5   6  -6    0.28    0.03
   5   6  -6    0.29    0.04
   5   6  -6    0.29    0.04
   5   6  -6    0.26    0.03
   5   6  -6    0.30    0.03
   5   6  -6    0.28    0.03
   5   6  -6    0.32    0.04
   4   6  -6    1.27    0.08
   4   6  -6    1.34    0.07
   4   6  -6    1.43    0.08
   4   6  -6    1.15    0.06
   4   6  -6    1.17    0.07
   3   6  -6    1.77    0.09
   3   6  -6    1.96    0.10
   3   6  -6    1.92    0.10
   2   6  -6   -0.02    0.02
   2   6  -6    0.03    0.02
   2   6  -6    0.03    0.02
   1   6  -6    0.98    0.06
   1   6  -6    0.99    0.06
   0   6  -6    0.77    0.06
   0   6  -6    0.72    0.05
  -1   6  -6    0.30    0.03
  -1   6  -6    0.31    0.03
  -2   6  -6    0.39    0.04
  -2   6  -6    0.44    0.04
  -2   6  -6    0.37    0.03
   2  -6   6    0.42    0.04
  -3   6  -6    0.83    0.06
  -3   6  -6    0.85    0.06
   3  -6   6    0.88    0.06
  -4   6  -6    1.67    0.10
   4  -6   6    1.69    0.09
  -5   6  -6    1.68    0.10
   5  -6   6    1.68    0.10
   5  -6   6    1.58    0.09
  -6   6  -6    0.42    0.04
   6  -6   6    0.51    0.04
   6  -6   6    0.41    0.04
   6  -6   6    0.45    0.04
  -7   6  -6    0.02    0.03
   7  -6   6    0.00    0.03
   7  -6   6    0.00    0.03
  -8   6  -6    3.14    0.17
   8  -6   6    3.40    0.19
  10   5  -6    0.33    0.04
   9   5  -6    5.57    0.27
   9   5  -6    5.21    0.26
   8   5  -6    0.04    0.03
   8   5  -6   -0.02    0.03
   8   5  -6   -0.01    0.03
   8   5  -6   -0.01    0.03
   8   5  -6    0.07    0.03
   7   5  -6    1.79    0.10
   7   5  -6    1.83    0.09
   7   5  -6    1.75    0.11
   7   5  -6    1.82    0.10
   7   5  -6    1.69    0.10
   7   5  -6    1.80    0.11
   6   5  -6    0.59    0.05
   6   5  -6    0.67    0.05
   6   5  -6    0.63    0.05
   6   5  -6    0.69    0.06
   6   5  -6    0.65    0.05
   6   5  -6    0.61    0.05
   6   5  -6    0.65    0.05
   5   5  -6    0.75    0.05
   5   5  -6    0.78    0.06
   5   5  -6    0.77    0.05
   5   5  -6    0.70    0.05
   5   5  -6    0.73    0.06
   5   5  -6    0.67    0.04
   4   5  -6    0.72    0.05
   4   5  -6    0.62    0.05
   4   5  -6    0.66    0.04
   4   5  -6    0.59    0.04
   4   5  -6    0.67    0.05
   3   5  -6    0.58    0.05
   3   5  -6    0.61    0.04
   3   5  -6    0.60    0.04
   3   5  -6    0.67    0.04
   2   5  -6    1.74    0.10
   2   5  -6    1.72    0.09
   1   5  -6    3.09    0.16
   1   5  -6    2.90    0.15
   0   5  -6    0.43    0.04
   0   5  -6    0.48    0.04
  -1   5  -6    3.78    0.20
  -1   5  -6    4.45    0.22
  -2   5  -6   12.80    0.66
  -3   5  -6   13.89    0.65
  -3   5  -6   13.36    0.71
   3  -5   6   13.88    0.65
  -4   5  -6    2.32    0.12
   4  -5   6    2.08    0.11
  -5   5  -6    1.77    0.10
   5  -5   6    1.72    0.10
   5  -5   6    1.59    0.11
   5  -5   6    1.65    0.09
   5  -5   6    1.71    0.10
  -6   5  -6    0.09    0.03
   6  -5   6    0.08    0.02
   6  -5   6    0.11    0.03
   6  -5   6    0.08    0.03
   6  -5   6    0.07    0.03
  -7   5  -6    4.04    0.21
   7  -5   6    3.65    0.20
   7  -5   6    4.34    0.23
  -8   5  -6    3.52    0.19
   8  -5   6    3.62    0.21
   8  -5   6    3.68    0.18
  -9   5  -6    0.38    0.04
   9  -5   6    0.35    0.03
   9  -5   6    0.32    0.04
  10   4  -6    0.43    0.05
   9   4  -6   -0.01    0.03
   9   4  -6    0.08    0.04
   8   4  -6    4.64    0.22
   8   4  -6    4.50    0.23
   8   4  -6    4.71    0.24
   8   4  -6    4.82    0.21
   8   4  -6    4.70    0.23
   8   4  -6    4.94    0.22
   7   4  -6    2.15    0.11
   7   4  -6    2.28    0.12
   7   4  -6    2.28    0.12
   7   4  -6    2.15    0.12
   7   4  -6    2.22    0.11
   7   4  -6    2.00    0.12
   7   4  -6    2.24    0.12
   6   4  -6    0.65    0.05
   6   4  -6    0.57    0.05
   6   4  -6    0.60    0.05
   6   4  -6    0.68    0.05
   6   4  -6    0.59    0.05
   6   4  -6    0.60    0.04
   6   4  -6    0.62    0.04
   5   4  -6    0.80    0.05
   5   4  -6    0.77    0.05
   5   4  -6    0.77    0.05
   5   4  -6    0.73    0.05
   5   4  -6    0.74    0.05
   4   4  -6    0.41    0.03
   4   4  -6    0.45    0.04
   4   4  -6    0.39    0.04
   3   4  -6    0.17    0.02
   3   4  -6    0.19    0.02
   2   4  -6    4.77    0.24
   2   4  -6    4.32    0.22
   1   4  -6   48.28    2.46
   0   4  -6   28.98    1.48
  -1   4  -6    6.17    0.32
  -2   4  -6    0.87    0.06
  -3   4  -6    0.09    0.02
  -4   4  -6    0.10    0.02
   4  -4   6    0.09    0.02
   4  -4   6    0.11    0.02
   4  -4   6    0.10    0.02
  -5   4  -6    7.65    0.36
   5  -4   6    7.08    0.44
   5  -4   6    7.20    0.40
   5  -4   6    7.80    0.36
   5  -4   6    7.29    0.35
  -6   4  -6    0.93    0.07
   6  -4   6    0.94    0.07
   6  -4   6    0.87    0.06
   6  -4   6    0.89    0.07
  -7   4  -6    4.66    0.23
   7  -4   6    4.95    0.25
   7  -4   6    4.10    0.22
   7  -4   6    4.38    0.25
  -8   4  -6    0.41    0.04
   8  -4   6    0.31    0.03
   8  -4   6    0.44    0.05
  -9   4  -6    0.49    0.05
   9  -4   6    0.53    0.05
  10   3  -6    0.24    0.02
  10   3  -6    0.34    0.04
   9   3  -6    1.04    0.06
   9   3  -6    1.24    0.08
   9   3  -6    1.32    0.09
   9   3  -6    1.15    0.08
   8   3  -6    0.84    0.06
   8   3  -6    0.69    0.06
   8   3  -6    0.63    0.06
   8   3  -6    0.76    0.06
   7   3  -6    0.98    0.07
   7   3  -6    0.92    0.07
   7   3  -6    1.02    0.06
   7   3  -6    0.92    0.07
   7   3  -6    0.92    0.06
   7   3  -6    0.86    0.06
   7   3  -6    0.97    0.07
   6   3  -6    0.80    0.05
   6   3  -6    0.68    0.05
   6   3  -6    0.72    0.06
   6   3  -6    0.78    0.05
   6   3  -6    0.70    0.06
   6   3  -6    0.70    0.05
   5   3  -6   15.45    0.66
   5   3  -6   15.44    0.70
   5   3  -6   15.09    0.65
   5   3  -6   14.57    0.64
   5   3  -6   14.51    0.69
   5   3  -6   15.41    0.73
   4   3  -6    0.40    0.03
   3   3  -6    7.63    0.37
   3   3  -6    7.50    0.39
   2   3  -6    0.04    0.02
   1   3  -6    0.28    0.03
   0   3  -6    5.03    0.26
  -1   3  -6   15.31    0.78
  -2   3  -6   13.66    0.70
  -3   3  -6    2.73    0.15
  -4   3  -6    0.63    0.05
   4  -3   6    0.52    0.04
   4  -3   6    0.63    0.04
   4  -3   6    0.64    0.04
  -5   3  -6    8.07    0.39
   5  -3   6    7.58    0.43
   5  -3   6    7.64    0.36
   5  -3   6    8.18    0.48
   5  -3   6    8.83    0.39
   5  -3   6    8.16    0.38
  -6   3  -6    4.98    0.24
   6  -3   6    4.77    0.22
   6  -3   6    4.90    0.24
   6  -3   6    4.78    0.26
   6  -3   6    4.58    0.29
  -7   3  -6    7.15    0.34
   7  -3   6    7.55    0.38
   7  -3   6    6.88    0.33
   7  -3   6    6.69    0.37
   7  -3   6    6.34    0.33
   7  -3   6    7.03    0.31
  -8   3  -6    0.17    0.03
   8  -3   6    0.15    0.04
   8  -3   6    0.11    0.03
  -9   3  -6    0.90    0.06
   9  -3   6    0.82    0.06
   9  -3   6    0.90    0.08
  10   2  -6    0.62    0.06
  10   2  -6    0.71    0.06
  10   2  -6    0.67    0.04
   9   2  -6    1.99    0.11
   9   2  -6    1.86    0.11
   9   2  -6    1.73    0.09
   8   2  -6    1.93    0.10
   8   2  -6    1.75    0.09
   8   2  -6    1.82    0.10
   8   2  -6    1.73    0.11
   8   2  -6    1.81    0.11
   7   2  -6   11.18    0.55
   7   2  -6   11.74    0.54
   7   2  -6   12.12    0.52
   7   2  -6   11.76    0.58
   7   2  -6   12.35    0.56
   7   2  -6   12.03    0.53
   6   2  -6    0.01    0.02
   6   2  -6    0.03    0.02
   6   2  -6    0.04    0.02
   6   2  -6    0.01    0.02
   6   2  -6    0.02    0.02
   6   2  -6    0.05    0.02
   5   2  -6    0.50    0.04
   5   2  -6    0.57    0.04
   4   2  -6    0.13    0.02
   4   2  -6    0.14    0.02
   3   2  -6    4.75    0.25
   2   2  -6    6.86    0.35
   1   2  -6   -0.02    0.01
   0   2  -6    0.26    0.02
  -1   2  -6    3.01    0.16
  -2   2  -6    2.00    0.11
   4  -2   6    5.68    0.32
   4  -2   6    6.29    0.26
  -5   2  -6    5.18    0.27
   5  -2   6    5.40    0.24
   5  -2   6    5.61    0.33
   5  -2   6    5.98    0.27
   5  -2   6    5.27    0.30
  -6   2  -6    4.99    0.26
   6  -2   6    5.27    0.26
   6  -2   6    5.32    0.24
   6  -2   6    5.33    0.29
  -7   2  -6    2.24    0.12
   7  -2   6    2.33    0.13
   7  -2   6    1.94    0.15
   7  -2   6    2.20    0.11
   7  -2   6    2.01    0.11
  -8   2  -6    0.60    0.05
   8  -2   6    0.64    0.06
   8  -2   6    0.69    0.05
   9  -2   6    1.52    0.11
   9  -2   6    1.49    0.08
  10   1  -6    0.05    0.04
  10   1  -6    0.02    0.02
  10   1  -6    0.04    0.03
   9   1  -6    1.18    0.06
   9   1  -6    1.05    0.08
   9   1  -6    1.07    0.08
   8   1  -6    0.79    0.06
   8   1  -6    0.78    0.06
   8   1  -6    0.84    0.05
   8   1  -6    0.77    0.06
   7   1  -6    0.21    0.03
   7   1  -6    0.21    0.03
   7   1  -6    0.23    0.03
   7   1  -6    0.33    0.04
   6   1  -6    1.19    0.07
   6   1  -6    1.17    0.07
   6   1  -6    1.17    0.07
   6   1  -6    1.00    0.07
   6   1  -6    1.16    0.06
   5   1  -6    9.95    0.49
   5   1  -6   10.47    0.52
   5   1  -6    9.83    0.47
   4   1  -6    0.24    0.02
   4   1  -6    0.16    0.02
   3   1  -6    0.07    0.02
   2   1  -6    0.03    0.01
   2   1  -6    0.04    0.01
   1   1  -6    0.55    0.04
   1   1  -6    0.57    0.03
   0   1  -6    2.03    0.11
   0   1  -6    2.11    0.10
  -1   1  -6   20.72    1.06
  -1   1  -6   20.75    0.96
  -2   1  -6    0.79    0.04
  -2   1  -6    0.78    0.05
   4  -1   6    9.69    0.51
   4  -1   6    7.87    0.47
   4  -1   6    8.69    0.38
  -5   1  -6    8.47    0.44
   5  -1   6    9.67    0.44
   5  -1   6    9.40    0.40
   5  -1   6   10.01    0.55
   5  -1   6    8.69    0.49
   6  -1   6    0.56    0.05
   6  -1   6    0.55    0.05
   6  -1   6    0.61    0.06
   6  -1   6    0.55    0.04
   7  -1   6    1.32    0.09
   7  -1   6    1.51    0.10
   7  -1   6    1.54    0.08
   7  -1   6    1.42    0.11
   8  -1   6    5.17    0.24
   8  -1   6    5.34    0.29
   9  -1   6    0.47    0.05
   9  -1   6    0.37    0.04
  10  -1   6   11.74    0.61
  10  -1   6   10.59    0.49
  10  -1   6   11.72    0.52
  11   0  -6    1.58    0.10
  11   0  -6    1.60    0.08
  10   0  -6    0.07    0.03
  10   0  -6    0.05    0.02
   9   0  -6    1.00    0.07
   9   0  -6    0.89    0.06
   8   0  -6    3.04    0.18
   8   0  -6    3.68    0.16
   8   0  -6    3.74    0.18
   7   0  -6    8.07    0.42
   7   0  -6    8.02    0.36
   7   0  -6    8.43    0.39
   6   0  -6    0.79    0.05
   6   0  -6    0.78    0.05
   6   0  -6    0.72    0.05
   6   0  -6    0.79    0.05
   5   0  -6    0.01    0.02
   5   0  -6    0.00    0.02
   4   0  -6    0.33    0.03
   4   0  -6    0.34    0.03
   3   0  -6    4.74    0.25
   3   0  -6    4.68    0.22
   2   0  -6    0.55    0.03
   2   0  -6    0.50    0.04
   1   0  -6   14.68    0.77
   1   0  -6   15.46    0.70
   0   0  -6   15.00    0.69
  -1   0  -6   28.20    1.27
  -1   0  -6   26.77    1.40
  -2   0  -6    1.99    0.09
  -2   0  -6    1.83    0.11
  -3   0  -6   16.28    0.75
  -4   0  -6    1.26    0.07
   4   0   6    1.10    0.08
   4   0   6    1.33    0.07
   4   0   6    1.43    0.09
   5   0   6    0.37    0.03
   5   0   6    0.39    0.03
   5   0   6    0.42    0.04
   6   0   6    3.72    0.17
   6   0   6    3.79    0.21
   6   0   6    3.69    0.23
   6   0   6    3.73    0.19
   7   0   6   -0.02    0.03
   7   0   6    0.03    0.03
   7   0   6   -0.01    0.02
   8   0   6    0.76    0.06
   8   0   6    0.81    0.07
   9   0   6    0.17    0.03
   9   0   6    0.19    0.04
  10   0   6    0.54    0.04
  10   0   6    0.56    0.05
  10   0   6    0.61    0.06
  10  -1  -6    5.42    0.26
  10  -1  -6    5.24    0.24
   9  -1  -6    5.71    0.26
   9  -1  -6    5.74    0.28
   8  -1  -6    2.70    0.16
   8  -1  -6    3.04    0.15
   8  -1  -6    3.02    0.14
   7  -1  -6   10.92    0.46
   7  -1  -6   10.42    0.55
   7  -1  -6   10.65    0.50
   6  -1  -6    1.86    0.10
   6  -1  -6    1.76    0.09
   6  -1  -6    1.93    0.11
   5  -1  -6   -0.01    0.02
   5  -1  -6    0.02    0.02
   5  -1  -6    0.03    0.02
   4  -1  -6    8.91    0.43
   4  -1  -6    7.80    0.41
   3  -1  -6    4.55    0.24
   3  -1  -6    4.55    0.21
   2  -1  -6    0.02    0.02
   2  -1  -6    0.04    0.01
   1  -1  -6    0.42    0.03
   0  -1  -6    4.70    0.24
  -1  -1  -6   11.27    0.58
  -2  -1  -6    7.74    0.36
  -3  -1  -6    0.90    0.05
   3   1   6    0.97    0.07
  -4  -1  -6    2.70    0.13
   4   1   6    2.90    0.13
   4   1   6    2.53    0.15
   5   1   6    0.70    0.05
   5   1   6    0.71    0.04
   5   1   6    0.60    0.05
   5   1   6    0.72    0.06
   6   1   6    0.14    0.04
   6   1   6    0.17    0.03
   6   1   6    0.17    0.02
   6   1   6    0.19    0.03
   7   1   6    0.25    0.03
   7   1   6    0.24    0.05
   7   1   6    0.21    0.04
   8   1   6   -0.02    0.02
   8   1   6   -0.02    0.03
   9   1   6    0.61    0.06
   9   1   6    0.55    0.05
   9   1   6    0.47    0.04
  10  -2  -6    6.63    0.31
  10  -2  -6    6.38    0.29
   9  -2  -6    3.16    0.16
   9  -2  -6    3.17    0.15
   8  -2  -6   -0.05    0.02
   8  -2  -6    0.03    0.03
   8  -2  -6    0.04    0.03
   7  -2  -6    8.52    0.41
   7  -2  -6    9.10    0.38
   7  -2  -6    8.69    0.46
   6  -2  -6    0.02    0.02
   6  -2  -6    0.04    0.02
   6  -2  -6    0.04    0.02
   5  -2  -6    0.09    0.02
   5  -2  -6    0.10    0.02
   5  -2  -6    0.08    0.02
   5  -2  -6    0.06    0.02
   4  -2  -6    0.01    0.02
   4  -2  -6    0.02    0.02
   3  -2  -6    0.61    0.05
   3  -2  -6    0.65    0.05
   2  -2  -6    1.04    0.07
   1  -2  -6    0.56    0.04
   0  -2  -6    1.12    0.07
   1   2   6   68.88    3.96
   2   2   6   26.74    1.54
   3   2   6    0.51    0.04
   3   2   6    0.58    0.04
  -4  -2  -6   29.83    1.42
   4   2   6   30.00    1.44
   4   2   6   29.21    1.63
   4   2   6   33.06    1.78
   4   2   6   31.53    1.31
   5   2   6    0.00    0.01
   5   2   6    0.04    0.03
   5   2   6    0.04    0.02
   5   2   6    0.05    0.02
   6   2   6    2.31    0.13
   6   2   6    2.05    0.12
   6   2   6    2.18    0.11
   6   2   6    2.07    0.15
   7   2   6    0.09    0.03
   7   2   6    0.15    0.04
   7   2   6    0.08    0.02
   7   2   6    0.05    0.03
   8   2   6    1.22    0.10
   8   2   6    1.11    0.07
   8   2   6    1.21    0.08
   9   2   6    0.43    0.05
   9   2   6    0.34    0.03
   9   2   6    0.38    0.05
  10  -3  -6    0.13    0.03
  10  -3  -6    0.13    0.03
   9  -3  -6    7.13    0.32
   9  -3  -6    7.35    0.35
   8  -3  -6    0.98    0.08
   8  -3  -6    1.04    0.07
   8  -3  -6    1.12    0.07
   7  -3  -6    0.40    0.05
   7  -3  -6    0.43    0.04
   7  -3  -6    0.49    0.04
   6  -3  -6    3.60    0.18
   6  -3  -6    3.93    0.17
   6  -3  -6    3.82    0.21
  -6   3   6    3.68    0.19
   5  -3  -6    0.01    0.02
   5  -3  -6    0.03    0.02
   5  -3  -6   -0.03    0.02
   5  -3  -6    0.04    0.02
  -5   3   6    0.03    0.02
   4  -3  -6    0.15    0.02
   4  -3  -6    0.18    0.03
   4  -3  -6    0.15    0.03
   3  -3  -6   13.35    0.67
   3  -3  -6   12.66    0.64
   2  -3  -6   41.33    2.03
  -2   3   6   38.39    2.13
   1  -3  -6    0.24    0.03
  -1   3   6    0.25    0.02
   0   3   6    0.92    0.06
   2   3   6   17.78    0.95
   2   3   6   14.95    0.87
   3   3   6    2.36    0.14
   3   3   6    2.11    0.13
   3   3   6    2.26    0.10
   4   3   6    0.09    0.02
   4   3   6    0.11    0.02
   4   3   6    0.10    0.02
   4   3   6    0.11    0.03
   5   3   6    0.30    0.03
   5   3   6    0.25    0.03
   5   3   6    0.27    0.03
   5   3   6    0.31    0.04
   5   3   6    0.21    0.03
   6   3   6    1.28    0.08
   6   3   6    1.41    0.10
   6   3   6    1.44    0.07
   6   3   6    1.25    0.08
   6   3   6    1.34    0.11
   7   3   6    0.01    0.02
   7   3   6    0.00    0.03
   7   3   6    0.01    0.03
   7   3   6    0.03    0.03
   7   3   6    0.01    0.03
   8   3   6    4.70    0.27
   8   3   6    4.56    0.22
   8   3   6    4.52    0.21
   8   3   6    4.57    0.22
   9   3   6    2.98    0.14
   9   3   6    2.99    0.16
   9   3   6    3.25    0.19
  10  -4  -6    3.20    0.16
  10  -4  -6    2.97    0.15
   9  -4  -6    7.38    0.34
   9  -4  -6    6.77    0.32
   8  -4  -6    3.65    0.18
   8  -4  -6    4.06    0.18
  -8   4   6    3.55    0.20
   7  -4  -6    0.58    0.04
   7  -4  -6    0.60    0.05
   7  -4  -6    0.53    0.05
  -7   4   6    0.59    0.05
   6  -4  -6    1.23    0.08
   6  -4  -6    1.13    0.07
   6  -4  -6    1.26    0.07
  -6   4   6    1.23    0.08
   5  -4  -6    0.44    0.04
   5  -4  -6    0.41    0.04
   5  -4  -6    0.41    0.04
   5  -4  -6    0.38    0.03
  -5   4   6    0.40    0.04
   4  -4  -6    0.01    0.02
   4  -4  -6    0.04    0.02
   4  -4  -6    0.01    0.02
   4  -4  -6    0.03    0.02
  -4   4   6   -0.02    0.02
   3  -4  -6    2.63    0.14
   3  -4  -6    2.70    0.14
  -3   4   6    2.45    0.14
   2  -4  -6    0.01    0.02
  -2   4   6    0.00    0.01
  -1   4   6    1.14    0.07
   1   4   6    0.99    0.05
   1   4   6    0.94    0.07
   2   4   6    7.80    0.46
   2   4   6    7.94    0.34
   3   4   6    7.21    0.41
   3   4   6    7.47    0.33
   3   4   6    7.81    0.45
   4   4   6    0.41    0.04
   4   4   6    0.31    0.04
   4   4   6    0.27    0.03
   4   4   6    0.31    0.03
   5   4   6    0.19    0.04
   5   4   6    0.21    0.03
   5   4   6    0.15    0.03
   5   4   6    0.22    0.03
   6   4   6    1.23    0.09
   6   4   6    1.05    0.07
   6   4   6    1.28    0.07
   6   4   6    1.27    0.10
   7   4   6    1.87    0.10
   7   4   6    1.99    0.13
   7   4   6    1.91    0.11
   8   4   6   13.24    0.69
   8   4   6   12.66    0.55
   8   4   6   12.10    0.59
   8   4   6   12.83    0.56
   9   4   6    1.18    0.07
   9   4   6    1.09    0.09
   9   4   6    1.18    0.06
   9  -5  -6    1.83    0.10
   9  -5  -6    2.05    0.11
  -9   5   6    1.85    0.11
   8  -5  -6    0.56    0.04
   8  -5  -6    0.46    0.04
  -8   5   6    0.49    0.05
   7  -5  -6    0.95    0.08
   7  -5  -6    0.97    0.07
   7  -5  -6    1.05    0.07
   7  -5  -6    1.07    0.07
  -7   5   6    1.15    0.08
   6  -5  -6    0.99    0.08
   6  -5  -6    1.06    0.07
  -6   5   6    1.10    0.07
   5  -5  -6    0.01    0.03
   5  -5  -6   -0.01    0.03
   5  -5  -6    0.07    0.02
  -5   5   6   -0.01    0.02
   4  -5  -6    3.34    0.17
   4  -5  -6    3.57    0.18
   4  -5  -6    3.16    0.18
  -4   5   6    3.19    0.17
   3  -5  -6    0.22    0.03
   3  -5  -6    0.14    0.03
   3  -5  -6    0.14    0.03
  -3   5   6    0.15    0.02
  -3   5   6    0.14    0.03
   2  -5  -6    3.34    0.17
   2  -5  -6    3.21    0.16
  -2   5   6    3.17    0.16
  -2   5   6    3.16    0.18
   1  -5  -6    3.20    0.16
  -1   5   6    3.31    0.18
  -1   5   6    3.10    0.16
   0   5   6    4.11    0.19
   0   5   6    4.26    0.23
   1   5   6    0.00    0.01
   2   5   6    2.52    0.11
   2   5   6    2.30    0.15
   3   5   6    0.58    0.04
   3   5   6    0.48    0.04
   3   5   6    0.51    0.06
   4   5   6    5.92    0.28
   4   5   6    6.34    0.27
   4   5   6    6.03    0.37
   5   5   6    0.81    0.05
   5   5   6    0.82    0.06
   5   5   6    0.74    0.08
   5   5   6    0.82    0.07
   5   5   6    0.70    0.05
   6   5   6    3.85    0.18
   6   5   6    3.95    0.22
   6   5   6    3.81    0.18
   6   5   6    3.67    0.17
   7   5   6    0.08    0.03
   7   5   6    0.02    0.02
   8   5   6    4.56    0.21
   8   5   6    4.69    0.22
   9  -6  -6    0.75    0.06
  -9   6   6    0.73    0.06
   8  -6  -6    2.34    0.12
  -8   6   6    2.51    0.14
   7  -6  -6    1.08    0.08
   7  -6  -6    1.14    0.08
  -7   6   6    1.21    0.08
   6  -6  -6    0.08    0.03
  -6   6   6    0.00    0.03
   5  -6  -6    9.83    0.47
   5  -6  -6    8.26    0.49
   5  -6  -6    9.54    0.45
  -5   6   6    9.73    0.45
   4  -6  -6    1.15    0.08
   4  -6  -6    1.23    0.08
  -4   6   6    1.22    0.08
   3  -6  -6    0.60    0.05
   3  -6  -6    0.61    0.05
  -3   6   6    0.69    0.05
  -3   6   6    0.63    0.05
   2  -6  -6    0.72    0.06
   2  -6  -6    0.71    0.06
  -2   6   6    0.71    0.05
  -2   6   6    0.79    0.05
   1  -6  -6    1.78    0.10
  -1   6   6    1.73    0.10
  -1   6   6    1.68    0.10
   0  -6  -6    0.47    0.04
   0   6   6    0.42    0.04
   0   6   6    0.39    0.04
   0   6   6    0.44    0.03
  -1  -6  -6   -0.02    0.02
   1   6   6   -0.04    0.02
   1   6   6    0.03    0.02
   2   6   6    2.36    0.11
   2   6   6    2.35    0.12
   3   6   6    1.22    0.06
   3   6   6    1.19    0.07
   3   6   6    0.99    0.09
   4   6   6    0.91    0.07
   4   6   6    0.82    0.08
   4   6   6    0.91    0.05
   5   6   6    0.39    0.06
   5   6   6    0.39    0.04
   5   6   6    0.38    0.03
   5   6   6    0.40    0.03
   6   6   6    1.86    0.09
   6   6   6    1.98    0.11
   6   6   6    1.89    0.10
   7   6   6    0.47    0.04
   7   6   6    0.34    0.03
   8   6   6    0.88    0.05
   8   6   6    0.85    0.06
  -8   7   6    1.15    0.08
   7  -7  -6    0.35    0.04
  -7   7   6    0.40    0.05
   6  -7  -6   -0.03    0.02
  -6   7   6   -0.02    0.03
   5  -7  -6    0.54    0.05
   5  -7  -6    0.46    0.04
  -5   7   6    0.47    0.05
   4  -7  -6    1.72    0.11
   4  -7  -6    1.74    0.10
  -4   7   6    1.84    0.11
   3  -7  -6    0.04    0.03
   3  -7  -6    0.02    0.03
  -3   7   6   -0.02    0.02
  -3   7   6    0.01    0.02
   2  -7  -6    2.19    0.12
   2  -7  -6    2.15    0.12
  -2   7   6    2.20    0.12
  -2   7   6    2.03    0.13
   1  -7  -6    2.10    0.12
   1  -7  -6    2.08    0.12
  -1   7   6    2.15    0.11
  -1   7   6    2.04    0.12
  -1   7   6    1.97    0.11
   0  -7  -6    0.15    0.03
   0   7   6    0.22    0.03
   0   7   6    0.23    0.04
  -1  -7  -6    1.39    0.09
   1   7   6    1.38    0.08
   1   7   6    1.43    0.09
   2   7   6    0.56    0.05
   2   7   6    0.53    0.04
   3   7   6   16.15    0.72
   3   7   6   15.96    0.69
   4   7   6    1.24    0.08
   4   7   6    1.10    0.07
   5   7   6    1.87    0.10
   5   7   6    1.85    0.09
   5   7   6    1.76    0.09
   6   7   6    0.23    0.04
   6   7   6    0.24    0.03
   6   7   6    0.26    0.03
   7   7   6    0.63    0.04
   7   7   6    0.61    0.05
   7  -8  -6    0.73    0.06
  -7   8   6    0.63    0.06
   6  -8  -6    0.04    0.02
  -6   8   6    0.04    0.03
   5  -8  -6    0.76    0.06
  -5   8   6    0.80    0.07
   4  -8  -6    3.14    0.18
   4  -8  -6    3.30    0.17
  -4   8   6    3.26    0.17
   3  -8  -6    2.49    0.14
   3  -8  -6    2.66    0.14
  -3   8   6    2.12    0.14
  -3   8   6    2.72    0.14
   2  -8  -6    3.99    0.21
   2  -8  -6    4.16    0.20
  -2   8   6    4.08    0.20
  -2   8   6    3.57    0.22
   1  -8  -6    4.77    0.23
   1  -8  -6    4.41    0.23
  -1   8   6    4.44    0.25
  -1   8   6    4.33    0.21
   0  -8  -6    7.85    0.41
   0  -8  -6    8.06    0.40
   0   8   6    8.21    0.37
   0   8   6    8.22    0.36
  -1  -8  -6    0.22    0.04
  -1  -8  -6    0.26    0.04
   1   8   6    0.23    0.03
   1   8   6    0.26    0.04
   1   8   6    0.21    0.03
   2   8   6    0.01    0.02
   2   8   6    0.01    0.03
   2   8   6    0.01    0.02
   3   8   6    0.81    0.06
   3   8   6    0.79    0.06
   4   8   6    0.87    0.06
   4   8   6    0.84    0.07
   5   8   6    0.02    0.03
   5   8   6   -0.01    0.02
   5   8   6    0.00    0.02
   6   8   6    0.03    0.02
   6   8   6    0.05    0.02
   6   8   6    0.04    0.03
  -6   9   6    0.04    0.03
   5  -9  -6    0.04    0.03
  -5   9   6   -0.01    0.03
   4  -9  -6    0.60    0.05
  -4   9   6    0.57    0.05
   3  -9  -6    0.72    0.06
   3  -9  -6    0.74    0.06
  -3   9   6    0.53    0.05
   2  -9  -6    0.15    0.04
   2  -9  -6    0.15    0.04
   1  -9  -6    0.10    0.03
   1  -9  -6    0.05    0.03
   0  -9  -6    0.51    0.05
   0   9   6    0.62    0.05
   0   9   6    0.54    0.05
  -1  -9  -6    9.28    0.46
   1   9   6    8.94    0.46
   1   9   6    9.85    0.43
   1   9   6    9.44    0.41
   1   9   6    9.31    0.41
   2   9   6    3.24    0.15
   2   9   6    3.40    0.16
   2   9   6    3.02    0.15
   3   9   6    0.33    0.04
   3   9   6    0.30    0.03
   4   9   6    8.36    0.38
   4   9   6    8.40    0.37
   5   9   6    0.35    0.03
   5   9   6    0.31    0.03
   5   9   6    0.21    0.03
   5 -10  -6    1.30    0.08
   4 -10  -6    1.07    0.07
   3 -10  -6    1.81    0.11
   2 -10  -6    0.32    0.04
   1 -10  -6    0.65    0.06
   0 -10  -6    0.67    0.06
   0  10   6    0.67    0.06
   0  10   6    0.65    0.05
  -1 -10  -6    1.77    0.11
   1  10   6    1.77    0.09
   1  10   6    1.70    0.09
   2  10   6    5.45    0.24
   3  10   6    4.71    0.21
   3  10   6    4.76    0.22
   2 -11  -6    0.50    0.04
  -2  11   6    0.53    0.05
   1 -11  -6    0.35    0.04
  -1  11   6    0.34    0.04
  -1  11   6    0.35    0.04
   0 -11  -6    0.58    0.05
   0  11   6    0.55    0.05
   0  11   6    0.58    0.04
   4  11  -7    0.01    0.02
   4  11  -7    0.04    0.02
   3  11  -7    3.59    0.16
   3  11  -7    3.71    0.19
   2  11  -7    0.22    0.03
   2  11  -7    0.24    0.03
   1  11  -7    0.04    0.03
   0  11  -7    4.97    0.25
  -1  11  -7    0.78    0.06
   1 -11   7    0.88    0.06
   2 -11   7    1.62    0.09
   3 -11   7    0.32    0.03
   6  10  -7    0.05    0.03
   6  10  -7    0.01    0.02
   6  10  -7    0.01    0.02
   5  10  -7    0.24    0.04
   5  10  -7    0.28    0.03
   5  10  -7    0.27    0.03
   4  10  -7    0.69    0.05
   4  10  -7    0.65    0.06
   3  10  -7    0.43    0.04
   3  10  -7    0.39    0.03
   2  10  -7    1.11    0.07
   2  10  -7    1.12    0.07
   1  10  -7    1.99    0.10
   1  10  -7    1.96    0.11
   0  10  -7    0.26    0.04
  -1  10  -7    3.52    0.19
   1 -10   7    3.68    0.18
  -2  10  -7    6.86    0.35
   2 -10   7    7.30    0.34
   3 -10   7    5.64    0.28
   4 -10   7    1.92    0.10
   5 -10   7    0.18    0.03
   5 -10   7    0.12    0.02
   7   9  -7    0.13    0.03
   6   9  -7    0.18    0.03
   6   9  -7    0.28    0.04
   6   9  -7    0.29    0.03
   6   9  -7    0.23    0.04
   5   9  -7    0.07    0.03
   5   9  -7    0.04    0.03
   5   9  -7    0.03    0.03
   5   9  -7    0.07    0.03
   4   9  -7    4.68    0.23
   4   9  -7    4.54    0.20
   4   9  -7    4.44    0.22
   3   9  -7    1.17    0.07
   3   9  -7    1.22    0.08
   3   9  -7    1.09    0.08
   2   9  -7    2.90    0.14
   2   9  -7    3.06    0.16
   1   9  -7    0.22    0.03
   1   9  -7    0.24    0.04
   1   9  -7    0.24    0.03
   0   9  -7    0.71    0.06
   0   9  -7    0.75    0.06
  -1   9  -7    0.28    0.04
  -1   9  -7    0.32    0.04
   1  -9   7    0.36    0.04
  -2   9  -7    0.66    0.05
   2  -9   7    0.68    0.06
   3  -9   7    1.35    0.08
   4  -9   7    0.03    0.03
  -5   9  -7    0.38    0.04
   5  -9   7    0.44    0.04
   5  -9   7    0.39    0.04
  -6   9  -7    0.18    0.03
   6  -9   7    0.20    0.03
   6  -9   7    0.20    0.03
   8   8  -7    2.07    0.10
   8   8  -7    2.15    0.12
   7   8  -7    0.64    0.05
   7   8  -7    0.54    0.05
   7   8  -7    0.60    0.04
   7   8  -7    0.62    0.05
   6   8  -7    0.18    0.03
   6   8  -7    0.12    0.03
   6   8  -7    0.14    0.03
   6   8  -7    0.18    0.04
   6   8  -7    0.20    0.03
   5   8  -7    0.51    0.04
   5   8  -7    0.60    0.05
   5   8  -7    0.58    0.05
   5   8  -7    0.54    0.05
   4   8  -7    0.03    0.03
   4   8  -7   -0.01    0.03
   4   8  -7   -0.01    0.02
   4   8  -7    0.01    0.03
   3   8  -7    0.17    0.03
   3   8  -7    0.18    0.03
   3   8  -7    0.17    0.04
   3   8  -7    0.20    0.03
   2   8  -7    1.32    0.09
   2   8  -7    1.46    0.08
   2   8  -7    1.34    0.07
   1   8  -7    0.14    0.03
   1   8  -7    0.22    0.03
   1   8  -7    0.13    0.03
   0   8  -7    0.52    0.05
   0   8  -7    0.49    0.04
  -1   8  -7    0.22    0.03
  -1   8  -7    0.27    0.04
   1  -8   7    0.27    0.03
  -2   8  -7    0.05    0.03
  -2   8  -7    0.04    0.02
   2  -8   7    0.07    0.03
  -3   8  -7    0.90    0.06
  -3   8  -7    0.90    0.07
   3  -8   7    0.94    0.06
  -4   8  -7    0.67    0.05
   4  -8   7    0.73    0.06
  -5   8  -7    0.24    0.03
   5  -8   7    0.29    0.04
   5  -8   7    0.19    0.03
  -6   8  -7    3.00    0.14
   6  -8   7    2.48    0.14
   6  -8   7    2.78    0.14
  -7   8  -7    1.19    0.07
   7  -8   7    0.99    0.07
   8   7  -7    2.83    0.14
   8   7  -7    2.67    0.13
   8   7  -7    2.63    0.14
   7   7  -7    0.06    0.03
   7   7  -7    0.09    0.03
   7   7  -7    0.04    0.03
   7   7  -7    0.07    0.03
   6   7  -7    0.47    0.05
   6   7  -7    0.65    0.05
   6   7  -7    0.51    0.04
   6   7  -7    0.55    0.04
   6   7  -7    0.44    0.05
   6   7  -7    0.55    0.05
   5   7  -7    0.04    0.03
   5   7  -7   -0.03    0.02
   5   7  -7   -0.02    0.02
   5   7  -7   -0.04    0.03
   5   7  -7   -0.02    0.02
   5   7  -7    0.02    0.03
   4   7  -7    0.27    0.03
   4   7  -7    0.33    0.03
   3   7  -7    1.42    0.09
   3   7  -7    1.46    0.08
   3   7  -7    1.60    0.09
   2   7  -7    0.16    0.03
   2   7  -7    0.12    0.02
   2   7  -7    0.15    0.03
   1   7  -7    1.29    0.08
   1   7  -7    1.33    0.08
   0   7  -7   18.38    0.93
   0   7  -7   17.78    0.88
  -1   7  -7    5.42    0.28
  -1   7  -7    4.99    0.26
   1  -7   7    5.44    0.26
  -2   7  -7    0.43    0.04
  -2   7  -7    0.45    0.04
   2  -7   7    0.48    0.04
  -3   7  -7    4.63    0.23
  -3   7  -7    4.42    0.25
   3  -7   7    4.81    0.23
  -4   7  -7    2.07    0.11
   4  -7   7    2.07    0.11
  -5   7  -7    1.25    0.07
   5  -7   7    1.05    0.07
   5  -7   7    1.10    0.07
   5  -7   7    1.10    0.07
  -6   7  -7    2.28    0.11
   6  -7   7    1.75    0.11
   6  -7   7    1.89    0.11
   6  -7   7    2.08    0.12
  -7   7  -7    0.12    0.03
   7  -7   7    0.09    0.03
   7  -7   7    0.13    0.03
  -8   7  -7    0.56    0.05
   8  -7   7    0.48    0.04
   9   6  -7    0.03    0.03
   9   6  -7   -0.01    0.03
   8   6  -7    0.01    0.03
   8   6  -7    0.02    0.03
   8   6  -7   -0.01    0.03
   8   6  -7    0.01    0.03
   7   6  -7    1.30    0.09
   7   6  -7    1.37    0.08
   7   6  -7    1.30    0.08
   7   6  -7    1.34    0.09
   7   6  -7    1.06    0.08
   7   6  -7    1.26    0.07
   6   6  -7    3.14    0.17
   6   6  -7    3.11    0.16
   6   6  -7    3.25    0.16
   6   6  -7    3.47    0.17
   6   6  -7    3.28    0.15
   6   6  -7    3.34    0.17
   6   6  -7    3.05    0.15
   5   6  -7   10.05    0.43
   5   6  -7    9.40    0.44
   5   6  -7   10.32    0.47
   5   6  -7    9.28    0.43
   5   6  -7   10.34    0.49
   5   6  -7   10.04    0.44
   4   6  -7    1.71    0.09
   4   6  -7    1.63    0.08
   3   6  -7    5.03    0.24
   3   6  -7    4.29    0.21
   3   6  -7    4.88    0.25
   2   6  -7   28.91    1.32
   2   6  -7   29.38    1.40
   2   6  -7   23.93    1.17
   1   6  -7    0.25    0.03
   1   6  -7    0.23    0.03
   0   6  -7    0.89    0.06
   0   6  -7    0.88    0.06
  -1   6  -7    0.06    0.02
  -1   6  -7    0.03    0.02
  -1   6  -7    0.04    0.02
   1  -6   7    0.08    0.02
  -2   6  -7    1.15    0.08
  -2   6  -7    1.07    0.07
   2  -6   7    1.08    0.07
  -3   6  -7    1.01    0.06
  -3   6  -7    0.93    0.07
   3  -6   7    0.98    0.06
  -4   6  -7    0.49    0.04
   4  -6   7    0.49    0.04
  -5   6  -7    2.48    0.13
   5  -6   7    2.18    0.12
   5  -6   7    2.36    0.13
   5  -6   7    2.20    0.12
  -6   6  -7    3.09    0.15
   6  -6   7    2.57    0.15
   6  -6   7    3.14    0.17
   6  -6   7    2.83    0.15
  -7   6  -7    4.16    0.21
   7  -6   7    4.42    0.23
   7  -6   7    3.61    0.20
  -8   6  -7    0.24    0.03
   8  -6   7    0.20    0.03
   8  -6   7    0.21    0.03
   9   5  -7    1.69    0.11
   9   5  -7    1.46    0.10
   8   5  -7    0.69    0.06
   8   5  -7    0.74    0.06
   8   5  -7    0.79    0.06
   8   5  -7    0.81    0.05
   8   5  -7    0.70    0.06
   7   5  -7    0.53    0.04
   7   5  -7    0.50    0.06
   7   5  -7    0.56    0.05
   7   5  -7    0.54    0.04
   7   5  -7    0.51    0.05
   7   5  -7    0.50    0.05
   6   5  -7    0.60    0.05
   6   5  -7    0.69    0.05
   6   5  -7    0.65    0.05
   6   5  -7    0.62    0.05
   6   5  -7    0.66    0.05
   6   5  -7    0.67    0.05
   5   5  -7    1.51    0.09
   5   5  -7    1.45    0.08
   5   5  -7    1.63    0.08
   5   5  -7    1.62    0.09
   5   5  -7    1.61    0.09
   4   5  -7    1.22    0.06
   4   5  -7    1.38    0.07
   4   5  -7    1.35    0.08
   4   5  -7    1.19    0.07
   3   5  -7    0.37    0.03
   3   5  -7    0.45    0.04
   3   5  -7    0.33    0.03
   3   5  -7    0.39    0.03
   2   5  -7    3.67    0.18
   2   5  -7    3.57    0.19
   1   5  -7   22.26    1.12
   1   5  -7   21.68    1.06
   0   5  -7   13.13    0.66
   0   5  -7   12.53    0.62
  -1   5  -7    0.28    0.03
  -1   5  -7    0.23    0.02
  -2   5  -7    0.06    0.02
  -2   5  -7    0.05    0.02
   2  -5   7    0.04    0.02
  -3   5  -7    7.83    0.42
  -3   5  -7    8.10    0.39
   3  -5   7    8.18    0.38
  -4   5  -7    1.35    0.08
   4  -5   7    1.16    0.08
   4  -5   7    1.37    0.08
   4  -5   7    1.39    0.08
  -5   5  -7    0.79    0.06
   5  -5   7    0.69    0.05
   5  -5   7    0.73    0.06
   5  -5   7    0.63    0.05
  -6   5  -7    0.00    0.02
   6  -5   7    0.01    0.02
   6  -5   7   -0.03    0.02
   6  -5   7    0.02    0.03
  -7   5  -7    1.42    0.09
   7  -5   7    1.31    0.09
   7  -5   7    1.58    0.10
  -8   5  -7    0.00    0.02
   8  -5   7    0.03    0.03
  -9   5  -7    0.16    0.03
  10   4  -7    0.05    0.03
  10   4  -7    0.07    0.04
   9   4  -7    2.78    0.14
   9   4  -7    3.06    0.16
   9   4  -7    2.74    0.15
   8   4  -7    0.28    0.04
   8   4  -7    0.23    0.03
   8   4  -7    0.26    0.05
   8   4  -7    0.22    0.04
   7   4  -7    3.29    0.17
   7   4  -7    3.13    0.15
   7   4  -7    3.04    0.16
   7   4  -7    3.13    0.16
   7   4  -7    3.17    0.16
   7   4  -7    3.07    0.15
   6   4  -7    0.56    0.04
   6   4  -7    0.54    0.05
   6   4  -7    0.53    0.05
   6   4  -7    0.50    0.04
   6   4  -7    0.52    0.05
   5   4  -7    0.56    0.04
   5   4  -7    0.64    0.05
   5   4  -7    0.53    0.04
   5   4  -7    0.67    0.05
   5   4  -7    0.60    0.04
   4   4  -7    3.04    0.15
   4   4  -7    2.83    0.13
   4   4  -7    3.14    0.15
   4   4  -7    3.13    0.16
   4   4  -7    2.86    0.13
   3   4  -7    8.60    0.42
   3   4  -7    8.48    0.40
   3   4  -7    8.64    0.44
   2   4  -7    1.00    0.06
   2   4  -7    1.02    0.06
   1   4  -7    0.87    0.05
   1   4  -7    0.94    0.06
   0   4  -7    7.95    0.41
  -1   4  -7    1.76    0.10
  -2   4  -7    0.04    0.02
  -3   4  -7    0.29    0.03
  -3   4  -7    0.20    0.03
   3  -4   7    0.31    0.03
  -4   4  -7    0.44    0.04
   4  -4   7    0.34    0.03
   4  -4   7    0.38    0.03
   4  -4   7    0.46    0.04
  -5   4  -7    5.10    0.25
   5  -4   7    4.79    0.27
   5  -4   7    5.35    0.24
   5  -4   7    4.70    0.30
   5  -4   7    4.91    0.24
  -6   4  -7    0.35    0.04
   6  -4   7    0.31    0.04
   6  -4   7    0.36    0.04
   6  -4   7    0.39    0.04
  -7   4  -7    0.02    0.02
   7  -4   7   -0.03    0.03
   7  -4   7    0.02    0.02
  -8   4  -7    7.72    0.39
   8  -4   7    8.13    0.43
  -9   4  -7    0.33    0.04
   9  -4   7    0.40    0.04
  10   3  -7    2.06    0.10
  10   3  -7    2.51    0.13
   9   3  -7    4.43    0.21
   9   3  -7    3.70    0.18
   9   3  -7    3.90    0.20
   9   3  -7    4.44    0.19
   8   3  -7    0.35    0.05
   8   3  -7    0.34    0.05
   8   3  -7    0.48    0.05
   8   3  -7    0.28    0.04
   8   3  -7    0.36    0.04
   7   3  -7    1.03    0.07
   7   3  -7    1.14    0.08
   7   3  -7    1.08    0.07
   7   3  -7    0.97    0.07
   7   3  -7    1.08    0.08
   6   3  -7    1.57    0.10
   6   3  -7    1.71    0.09
   6   3  -7    1.91    0.09
   6   3  -7    1.72    0.09
   6   3  -7    1.86    0.10
   6   3  -7    1.84    0.10
   5   3  -7    0.90    0.05
   5   3  -7    1.07    0.07
   5   3  -7    1.09    0.06
   5   3  -7    0.99    0.05
   5   3  -7    1.06    0.06
   4   3  -7    0.07    0.02
   4   3  -7    0.07    0.02
   4   3  -7    0.05    0.02
   3   3  -7    1.54    0.08
   2   3  -7    0.64    0.04
   2   3  -7    0.69    0.05
   1   3  -7    1.55    0.09
   0   3  -7    0.61    0.05
  -1   3  -7    0.46    0.04
  -2   3  -7    2.53    0.14
  -4   3  -7    1.56    0.09
   4  -3   7    1.28    0.09
   4  -3   7    1.64    0.08
   4  -3   7    1.71    0.08
  -5   3  -7    1.08    0.07
   5  -3   7    1.15    0.07
   5  -3   7    1.07    0.07
   5  -3   7    1.04    0.06
   5  -3   7    1.20    0.08
  -6   3  -7    2.17    0.12
   6  -3   7    2.26    0.12
   6  -3   7    2.17    0.11
   6  -3   7    2.13    0.13
  -7   3  -7    0.03    0.02
   7  -3   7    0.14    0.03
   7  -3   7    0.06    0.03
   7  -3   7    0.05    0.02
   7  -3   7    0.04    0.02
  -8   3  -7   11.09    0.54
   8  -3   7   10.85    0.50
   8  -3   7   11.91    0.61
  -9   3  -7    0.05    0.02
   9  -3   7    0.02    0.03
   9  -3   7   -0.01    0.02
  10   2  -7    0.11    0.02
  10   2  -7    0.20    0.04
   9   2  -7    3.85    0.18
   9   2  -7    3.87    0.20
   9   2  -7    4.22    0.20
   8   2  -7    0.06    0.03
   8   2  -7    0.09    0.03
   8   2  -7    0.03    0.03
   8   2  -7    0.06    0.03
   7   2  -7    2.73    0.15
   7   2  -7    2.95    0.15
   7   2  -7    2.85    0.15
   7   2  -7    3.03    0.14
   6   2  -7    0.17    0.03
   6   2  -7    0.15    0.03
   6   2  -7    0.14    0.03
   6   2  -7    0.14    0.03
   5   2  -7    4.46    0.22
   5   2  -7    4.12    0.21
   5   2  -7    4.14    0.19
   5   2  -7    4.64    0.21
   5   2  -7    4.04    0.19
   4   2  -7    0.06    0.02
   4   2  -7    0.00    0.01
   3   2  -7    6.07    0.31
   3   2  -7    6.64    0.33
   2   2  -7   15.03    0.77
   1   2  -7   11.59    0.59
   0   2  -7    3.27    0.17
  -1   2  -7   77.02    3.92
  -2   2  -7    3.50    0.19
  -4   2  -7    2.41    0.13
   4  -2   7    2.25    0.11
   4  -2   7    2.70    0.12
   4  -2   7    2.71    0.12
   4  -2   7    2.02    0.13
  -5   2  -7    1.20    0.07
   5  -2   7    1.35    0.07
   5  -2   7    1.13    0.07
   5  -2   7    1.20    0.09
   5  -2   7    1.10    0.07
   5  -2   7    1.25    0.07
  -6   2  -7   11.57    0.56
   6  -2   7   11.84    0.56
   6  -2   7   11.61    0.69
   6  -2   7   11.75    0.63
   6  -2   7   11.92    0.51
  -7   2  -7    0.05    0.02
   7  -2   7    0.02    0.02
   7  -2   7    0.02    0.03
   7  -2   7    0.02    0.03
   7  -2   7    0.04    0.02
  -8   2  -7    2.25    0.13
   8  -2   7    2.45    0.15
   8  -2   7    2.33    0.12
  -9   2  -7    0.11    0.03
   9  -2   7    0.14    0.04
   9  -2   7    0.14    0.03
  10   1  -7   -0.01    0.02
  10   1  -7    0.00    0.03
   9   1  -7    9.96    0.47
   9   1  -7    9.92    0.43
   8   1  -7   -0.02    0.03
   8   1  -7    0.00    0.02
   8   1  -7    0.09    0.03
   7   1  -7    0.79    0.06
   7   1  -7    0.97    0.06
   7   1  -7    0.89    0.06
   7   1  -7    0.95    0.06
   6   1  -7    0.06    0.02
   6   1  -7    0.03    0.02
   6   1  -7    0.07    0.02
   6   1  -7    0.05    0.02
   6   1  -7    0.02    0.02
   5   1  -7    7.59    0.36
   5   1  -7    7.83    0.38
   5   1  -7    7.05    0.32
   5   1  -7    6.62    0.34
   4   1  -7    8.15    0.41
   4   1  -7    8.73    0.43
   3   1  -7    0.23    0.02
   3   1  -7    0.19    0.02
   2   1  -7    0.37    0.03
   2   1  -7    0.32    0.03
   1   1  -7    0.15    0.02
   1   1  -7    0.10    0.02
   0   1  -7    0.46    0.04
   0   1  -7    0.44    0.03
  -1   1  -7   20.51    0.93
  -1   1  -7   19.80    1.03
  -2   1  -7   13.25    0.60
  -2   1  -7   12.63    0.67
   4  -1   7   12.47    0.77
   4  -1   7   14.48    0.63
   4  -1   7   15.86    0.68
   4  -1   7   15.33    0.84
  -5   1  -7    1.26    0.08
   5  -1   7    1.39    0.07
   5  -1   7    1.20    0.08
   5  -1   7    1.44    0.08
   5  -1   7    1.49    0.10
  -6   1  -7    1.17    0.07
   6  -1   7    1.12    0.08
   6  -1   7    1.18    0.09
   6  -1   7    1.22    0.07
   6  -1   7    1.25    0.07
  -7   1  -7    1.70    0.10
   7  -1   7    1.72    0.10
   7  -1   7    1.89    0.09
   7  -1   7    1.65    0.13
   7  -1   7    1.96    0.12
   8  -1   7    6.74    0.36
   8  -1   7    6.35    0.29
   9  -1   7   14.55    0.64
   9  -1   7   15.06    0.80
  10   0  -7    0.03    0.02
  10   0  -7    0.00    0.03
   9   0  -7    7.79    0.38
   9   0  -7    7.91    0.35
   8   0  -7    0.17    0.03
   8   0  -7    0.17    0.03
   8   0  -7    0.12    0.03
   7   0  -7    0.24    0.03
   7   0  -7    0.16    0.03
   6   0  -7    0.52    0.04
   6   0  -7    0.53    0.04
   6   0  -7    0.56    0.05
   6   0  -7    0.56    0.04
   5   0  -7    1.28    0.08
   5   0  -7    1.68    0.08
   5   0  -7    1.42    0.07
   5   0  -7    1.63    0.09
   4   0  -7    4.52    0.23
   4   0  -7    4.63    0.24
   3   0  -7    1.02    0.06
   3   0  -7    0.97    0.05
   3   0  -7    0.99    0.06
   2   0  -7    1.82    0.10
   2   0  -7    1.80    0.09
   1   0  -7   21.40    0.98
   1   0  -7   20.77    1.08
   0   0  -7   32.98    1.50
   0   0  -7   31.80    1.65
  -1   0  -7   25.19    1.31
  -1   0  -7   26.24    1.19
  -2   0  -7   55.28    2.55
  -3   0  -7   13.03    0.60
  -4   0  -7    4.31    0.20
   4   0   7    4.49    0.21
   4   0   7    3.70    0.23
   4   0   7    4.58    0.26
   4   0   7    4.29    0.19
  -5   0  -7    0.22    0.03
   5   0   7    0.24    0.04
   5   0   7    0.25    0.03
   5   0   7    0.22    0.03
   5   0   7    0.25    0.03
   6   0   7    6.08    0.38
   6   0   7    6.23    0.34
   6   0   7    6.36    0.30
   6   0   7    6.16    0.28
   7   0   7    0.01    0.02
   7   0   7    0.02    0.03
   7   0   7    0.03    0.03
   7   0   7    0.05    0.02
   8   0   7    2.77    0.14
   8   0   7    2.97    0.17
   9   0   7    1.38    0.11
   9   0   7    1.52    0.08
  10  -1  -7    2.82    0.14
  10  -1  -7    2.87    0.15
   9  -1  -7    0.01    0.03
   9  -1  -7    0.02    0.02
   8  -1  -7    0.30    0.03
   8  -1  -7    0.31    0.04
   8  -1  -7    0.29    0.03
   7  -1  -7    1.18    0.06
   7  -1  -7    1.13    0.07
   7  -1  -7    1.05    0.07
   6  -1  -7    0.21    0.02
   6  -1  -7    0.17    0.02
   6  -1  -7    0.18    0.03
   5  -1  -7   18.87    0.79
   5  -1  -7   20.19    0.94
   5  -1  -7   18.01    0.90
   5  -1  -7   16.07    0.84
   4  -1  -7   11.90    0.61
   4  -1  -7   13.19    0.64
   4  -1  -7   12.28    0.58
   3  -1  -7    6.42    0.30
   3  -1  -7    6.59    0.34
   2  -1  -7   11.36    0.59
   2  -1  -7   11.47    0.53
   1  -1  -7   10.28    0.53
   1  -1  -7   10.52    0.48
   0  -1  -7   17.27    0.90
   0  -1  -7   17.76    0.81
  -1  -1  -7    2.40    0.13
  -1  -1  -7    2.52    0.12
  -2  -1  -7    3.34    0.16
  -3  -1  -7    0.14    0.02
   3   1   7    0.10    0.02
   3   1   7    0.14    0.02
   3   1   7    0.12    0.02
  -4  -1  -7    4.34    0.20
   4   1   7    4.58    0.19
   4   1   7    3.96    0.24
   4   1   7    4.37    0.21
   5   1   7    1.70    0.09
   5   1   7    1.82    0.09
   5   1   7    1.67    0.12
   5   1   7    1.57    0.10
   6   1   7    2.90    0.14
   6   1   7    2.96    0.19
   6   1   7    3.03    0.15
   6   1   7    2.90    0.17
   7   1   7    2.66    0.12
   7   1   7    2.29    0.17
   7   1   7    2.43    0.13
   7   1   7    2.67    0.15
   8   1   7    2.13    0.11
   8   1   7    2.26    0.14
   9   1   7    4.25    0.24
   9   1   7    4.06    0.20
   9   1   7    4.00    0.19
  10  -2  -7    0.88    0.06
  10  -2  -7    0.85    0.07
   9  -2  -7    0.82    0.06
   9  -2  -7    0.91    0.07
   8  -2  -7    2.50    0.12
   8  -2  -7    2.29    0.12
   8  -2  -7    2.09    0.13
   7  -2  -7    2.75    0.16
   7  -2  -7    2.86    0.13
   7  -2  -7    2.77    0.14
   6  -2  -7    1.78    0.10
   6  -2  -7    1.73    0.08
   6  -2  -7    1.54    0.09
   5  -2  -7    0.43    0.04
   5  -2  -7    0.40    0.04
   5  -2  -7    0.46    0.03
   4  -2  -7    0.07    0.02
   4  -2  -7    0.05    0.02
   4  -2  -7    0.02    0.02
   3  -2  -7    1.14    0.06
   3  -2  -7    1.13    0.07
   3  -2  -7    1.13    0.07
   2  -2  -7    0.02    0.02
   1  -2  -7    3.28    0.18
   0  -2  -7   17.45    0.89
   1   2   7   25.97    1.50
   2   2   7   23.61    1.37
  -3  -2  -7   10.35    0.46
   3   2   7    8.98    0.52
   3   2   7   10.06    0.43
  -4  -2  -7    0.12    0.02
   4   2   7    0.16    0.02
   4   2   7    0.17    0.03
   4   2   7    0.13    0.02
   4   2   7    0.08    0.02
   5   2   7    4.77    0.27
   5   2   7    4.91    0.24
   5   2   7    5.01    0.30
   5   2   7    5.08    0.22
   6   2   7   16.73    0.71
   6   2   7   16.69    0.88
   6   2   7   15.81    0.96
   6   2   7   16.04    0.77
   7   2   7    0.66    0.05
   7   2   7    0.70    0.06
   7   2   7    0.58    0.05
   8   2   7    0.00    0.02
   8   2   7    0.02    0.04
   8   2   7    0.03    0.03
   9   2   7    1.35    0.08
   9   2   7    1.32    0.07
   9   2   7    1.39    0.10
  10  -3  -7    1.39    0.08
  10  -3  -7    1.22    0.08
   9  -3  -7    0.27    0.04
   9  -3  -7    0.21    0.04
   8  -3  -7    0.88    0.07
   8  -3  -7    0.93    0.06
   7  -3  -7    0.22    0.04
   7  -3  -7    0.22    0.03
   7  -3  -7    0.29    0.03
   6  -3  -7    0.04    0.02
   6  -3  -7    0.02    0.02
   6  -3  -7    0.02    0.03
  -6   3   7    0.02    0.02
   5  -3  -7    3.06    0.16
   5  -3  -7    3.01    0.16
   5  -3  -7    2.98    0.14
  -5   3   7    2.69    0.15
   4  -3  -7    0.56    0.04
   4  -3  -7    0.48    0.04
   4  -3  -7    0.58    0.05
   3  -3  -7    0.03    0.02
   3  -3  -7    0.03    0.02
   3  -3  -7    0.02    0.02
   2  -3  -7    0.29    0.03
   1  -3  -7    0.10    0.02
   0   3   7    4.46    0.26
   1   3   7    0.29    0.03
   2   3   7    7.99    0.46
   2   3   7    9.06    0.50
   2   3   7    8.51    0.37
   3   3   7    1.66    0.11
   3   3   7    1.52    0.08
   3   3   7    1.50    0.09
   3   3   7    1.44    0.09
  -4  -3  -7    1.37    0.07
   4   3   7    1.40    0.08
   4   3   7    1.52    0.10
   4   3   7    1.43    0.09
   4   3   7    1.51    0.07
   5   3   7    1.22    0.07
   5   3   7    1.06    0.07
   5   3   7    1.15    0.07
   5   3   7    1.28    0.09
   5   3   7    1.16    0.08
   6   3   7    5.63    0.37
   6   3   7    6.14    0.27
   6   3   7    6.38    0.33
   6   3   7    5.78    0.29
   7   3   7    5.69    0.29
   7   3   7    6.31    0.34
   7   3   7    6.00    0.27
   7   3   7    6.13    0.28
   8   3   7    0.17    0.04
   8   3   7    0.15    0.03
   8   3   7    0.14    0.03
   8   3   7    0.15    0.03
   9   3   7    0.11    0.03
   9   3   7    0.13    0.02
   9   3   7    0.15    0.04
  10  -4  -7    0.14    0.03
  10  -4  -7    0.15    0.03
   9  -4  -7    1.28    0.07
   9  -4  -7    1.10    0.08
   8  -4  -7   -0.01    0.03
   8  -4  -7    0.01    0.03
  -8   4   7   -0.02    0.03
   7  -4  -7    2.25    0.11
   7  -4  -7    2.16    0.11
   7  -4  -7    2.12    0.13
  -7   4   7    2.34    0.13
   6  -4  -7    3.23    0.15
   6  -4  -7    2.96    0.17
  -6   4   7    3.00    0.16
   5  -4  -7    1.00    0.06
   5  -4  -7    1.09    0.07
   5  -4  -7    0.98    0.08
  -5   4   7    0.97    0.07
   4  -4  -7    0.29    0.03
   4  -4  -7    0.29    0.04
   4  -4  -7    0.29    0.04
  -4   4   7    0.22    0.03
   3  -4  -7    3.78    0.19
   3  -4  -7    3.81    0.21
   3  -4  -7    3.97    0.20
  -3   4   7    3.77    0.19
   2  -4  -7    0.03    0.02
   2  -4  -7   -0.01    0.02
  -2   4   7    0.01    0.02
  -2   4   7    0.02    0.01
   1   4   7    0.00    0.01
   1   4   7    0.00    0.02
   2   4   7    0.70    0.04
   2   4   7    0.64    0.06
   3   4   7    1.48    0.11
   3   4   7    1.61    0.08
   4   4   7    7.67    0.42
   4   4   7    7.90    0.47
   4   4   7    7.63    0.35
   4   4   7    7.94    0.34
   5   4   7    2.87    0.13
   5   4   7    2.66    0.14
   5   4   7    2.88    0.17
   5   4   7    2.78    0.19
   6   4   7    1.05    0.09
   6   4   7    0.99    0.06
   6   4   7    0.92    0.09
   6   4   7    1.01    0.07
   7   4   7    1.55    0.09
   7   4   7    1.60    0.08
   7   4   7    1.52    0.11
   8   4   7    7.32    0.33
   8   4   7    7.44    0.41
   8   4   7    7.47    0.33
   9  -5  -7    0.02    0.03
   9  -5  -7    0.02    0.03
  -9   5   7    0.04    0.03
   8  -5  -7    0.01    0.03
   8  -5  -7    0.00    0.03
  -8   5   7    0.03    0.03
   7  -5  -7    0.04    0.03
  -7   5   7    0.00    0.03
   6  -5  -7    0.13    0.04
  -6   5   7    0.20    0.04
   5  -5  -7    1.71    0.10
   5  -5  -7    1.88    0.11
   5  -5  -7    1.58    0.11
  -5   5   7    1.77    0.10
   4  -5  -7    0.04    0.03
   4  -5  -7    0.08    0.02
   4  -5  -7    0.09    0.03
  -4   5   7    0.07    0.03
   3  -5  -7    3.97    0.21
   3  -5  -7    3.96    0.20
  -3   5   7    4.13    0.20
   2  -5  -7    0.41    0.04
  -2   5   7    0.38    0.04
  -2   5   7    0.37    0.03
   1  -5  -7    0.83    0.06
  -1   5   7    0.75    0.05
   0  -5  -7    0.03    0.02
   0   5   7    0.04    0.02
   0   5   7    0.01    0.02
  -1  -5  -7   18.98    0.94
   1   5   7   20.70    0.85
  -2  -5  -7    6.49    0.33
   2   5   7    7.10    0.30
   2   5   7    6.50    0.40
   3   5   7    2.10    0.15
   3   5   7    2.39    0.11
   3   5   7    2.24    0.12
   4   5   7    0.13    0.02
   4   5   7    0.15    0.03
   4   5   7    0.14    0.04
   5   5   7    0.49    0.07
   5   5   7    0.61    0.05
   5   5   7    0.69    0.05
   6   5   7    3.23    0.16
   6   5   7    3.47    0.16
   7   5   7    0.48    0.04
   7   5   7    0.62    0.05
   8   5   7    0.61    0.05
   8   5   7    0.59    0.04
  -9   6   7    1.02    0.07
  -8   6   7    0.46    0.05
  -7   6   7    6.85    0.34
   6  -6  -7    1.77    0.13
  -6   6   7    2.22    0.12
   5  -6  -7    0.71    0.06
   5  -6  -7    0.65    0.05
  -5   6   7    0.65    0.06
   4  -6  -7    1.52    0.09
   4  -6  -7    1.52    0.10
  -4   6   7    1.50    0.09
   3  -6  -7   14.14    0.68
   3  -6  -7   14.29    0.70
  -3   6   7   14.17    0.68
   2  -6  -7    6.55    0.32
   2  -6  -7    6.57    0.33
  -2   6   7    6.84    0.32
  -2   6   7    6.23    0.36
   1  -6  -7    3.55    0.18
  -1   6   7    3.36    0.17
   0  -6  -7    0.44    0.04
   0   6   7    0.45    0.04
   0   6   7    0.47    0.04
  -1  -6  -7    0.82    0.06
   1   6   7    0.86    0.05
  -2  -6  -7    2.05    0.13
   2   6   7    2.41    0.12
   2   6   7    2.44    0.11
   3   6   7    0.12    0.02
   3   6   7    0.07    0.03
   4   6   7    1.29    0.07
   4   6   7    1.04    0.10
   4   6   7    1.38    0.08
   5   6   7    1.24    0.08
   5   6   7    1.23    0.06
   5   6   7    1.15    0.07
   6   6   7    3.13    0.15
   6   6   7    3.05    0.16
   6   6   7    3.27    0.16
   7   6   7    2.53    0.12
   7   6   7    2.77    0.13
  -8   7   7    0.24    0.04
  -7   7   7    0.03    0.03
  -6   7   7    1.06    0.08
   5  -7  -7    0.68    0.06
   5  -7  -7    0.65    0.06
  -5   7   7    0.63    0.06
   4  -7  -7   -0.03    0.03
   4  -7  -7   -0.02    0.03
  -4   7   7   -0.02    0.03
   3  -7  -7    0.21    0.04
   3  -7  -7    0.23    0.04
  -3   7   7    0.16    0.03
   2  -7  -7    0.78    0.06
   2  -7  -7    0.81    0.07
  -2   7   7    0.66    0.06
  -2   7   7    0.79    0.06
   1  -7  -7   13.73    0.64
   1  -7  -7   13.58    0.66
  -1   7   7   13.23    0.64
  -1   7   7   12.96    0.60
   0  -7  -7   18.81    0.88
   0   7   7   18.69    0.82
   0   7   7   17.94    0.80
  -1  -7  -7    0.02    0.03
   1   7   7    0.01    0.02
   1   7   7    0.04    0.03
  -2  -7  -7    1.95    0.12
   2   7   7    2.21    0.11
   2   7   7    2.05    0.12
   3   7   7    0.39    0.05
   3   7   7    0.42    0.04
   4   7   7    0.52    0.05
   4   7   7    0.53    0.04
   5   7   7    0.10    0.02
   5   7   7    0.05    0.02
   5   7   7    0.15    0.03
   6   7   7   -0.02    0.02
   6   7   7    0.02    0.03
  -7   8   7    1.02    0.07
  -6   8   7    1.29    0.08
   5  -8  -7    0.44    0.04
  -5   8   7    0.40    0.04
   4  -8  -7    0.08    0.03
   4  -8  -7    0.13    0.04
  -4   8   7    0.15    0.03
   3  -8  -7    2.38    0.13
   3  -8  -7    2.30    0.14
  -3   8   7    2.47    0.13
   2  -8  -7    0.29    0.04
   2  -8  -7    0.34    0.05
  -2   8   7    0.31    0.04
   1  -8  -7    0.09    0.03
   1  -8  -7    0.04    0.03
  -1   8   7    0.11    0.03
   0  -8  -7   10.09    0.48
   0  -8  -7    9.62    0.50
   0   8   7   10.08    0.45
  -1  -8  -7    0.01    0.03
  -1  -8  -7   -0.04    0.03
   1   8   7    0.01    0.02
   1   8   7   -0.04    0.03
  -2  -8  -7    1.75    0.11
   2   8   7    1.87    0.10
   2   8   7    1.92    0.11
   3   8   7    0.75    0.06
   3   8   7    0.89    0.06
   4   8   7    0.16    0.03
   4   8   7    0.18    0.03
   5   8   7    0.17    0.03
   5   8   7    0.13    0.02
   5   8   7    0.17    0.03
  -6   9   7    0.04    0.03
   5  -9  -7    1.16    0.07
  -5   9   7    1.29    0.08
   4  -9  -7    1.89    0.11
  -4   9   7    1.88    0.11
   3  -9  -7    0.73    0.06
   3  -9  -7    0.79    0.07
  -3   9   7    0.80    0.06
   2  -9  -7    0.12    0.03
   2  -9  -7    0.07    0.03
   1  -9  -7    0.40    0.05
   1  -9  -7    0.51    0.05
   0  -9  -7    0.60    0.06
   0  -9  -7    0.62    0.06
   0   9   7    0.58    0.05
  -1  -9  -7    6.50    0.32
   1   9   7    6.70    0.30
   1   9   7    5.99    0.28
  -2  -9  -7    1.14    0.08
   2   9   7    1.19    0.07
   2   9   7    1.29    0.08
   3   9   7    0.30    0.03
   3   9   7    0.30    0.04
   4   9   7    9.26    0.41
   4   9   7    9.14    0.40
   4   9   7    9.28    0.40
   4 -10  -7    0.27    0.03
   3 -10  -7    1.10    0.07
   2 -10  -7    0.10    0.03
   2 -10  -7    0.13    0.03
   1 -10  -7    6.54    0.32
   0 -10  -7    8.10    0.38
   0  10   7    7.42    0.38
   0  10   7    7.56    0.34
  -1 -10  -7    2.07    0.12
  -2 -10  -7   12.45    0.59
   2  10   7   12.11    0.53
   3  11  -8    2.88    0.15
   2  11  -8    3.47    0.18
   1  11  -8    0.47    0.04
   0  11  -8    0.27    0.03
   0 -11   8    0.28    0.03
  -1  11  -8    1.16    0.07
   1 -11   8    1.33    0.08
   2 -11   8    0.09    0.02
   3 -11   8    0.37    0.04
   3 -11   8    0.30    0.03
   5  10  -8    0.54    0.04
   5  10  -8    0.60    0.05
   5  10  -8    0.55    0.05
   4  10  -8    0.33    0.03
   4  10  -8    0.38    0.04
   3  10  -8    0.39    0.03
   3  10  -8    0.47    0.04
   2  10  -8    0.55    0.05
   1  10  -8    0.64    0.06
   0  10  -8    0.51    0.04
   0 -10   8    0.48    0.04
  -1  10  -8    0.57    0.05
   1 -10   8    0.59    0.05
   2 -10   8    1.73    0.10
   3 -10   8    0.60    0.05
   4 -10   8    2.68    0.14
   4 -10   8    2.71    0.14
   6   9  -8    1.17    0.07
   6   9  -8    1.13    0.07
   6   9  -8    1.13    0.07
   6   9  -8    1.14    0.08
   5   9  -8    1.02    0.06
   5   9  -8    0.94    0.07
   5   9  -8    1.03    0.07
   5   9  -8    1.01    0.07
   4   9  -8    0.26    0.04
   4   9  -8    0.24    0.03
   4   9  -8    0.28    0.04
   4   9  -8    0.17    0.03
   3   9  -8    0.58    0.04
   3   9  -8    0.65    0.05
   3   9  -8    0.56    0.05
   2   9  -8    7.96    0.39
   1   9  -8    0.56    0.05
   1   9  -8    0.51    0.05
   0   9  -8    2.85    0.15
   0   9  -8    2.59    0.16
   0  -9   8    2.93    0.15
  -1   9  -8    3.29    0.17
   1  -9   8    3.41    0.17
   2  -9   8    1.95    0.11
   3  -9   8    0.67    0.05
   4  -9   8    2.17    0.11
   4  -9   8    2.05    0.12
  -5   9  -8    0.08    0.02
   5  -9   8    0.07    0.03
   5  -9   8    0.07    0.02
  -6   9  -8    0.32    0.03
   6  -9   8    0.27    0.03
   6  -9   8    0.28    0.03
   7   8  -8    1.65    0.10
   7   8  -8    1.81    0.09
   7   8  -8    1.69    0.10
   6   8  -8    2.79    0.14
   6   8  -8    3.08    0.14
   6   8  -8    2.90    0.15
   6   8  -8    2.74    0.15
   5   8  -8    0.55    0.05
   5   8  -8    0.51    0.05
   5   8  -8    0.50    0.04
   5   8  -8    0.50    0.05
   4   8  -8    2.69    0.13
   4   8  -8    2.86    0.15
   4   8  -8    2.72    0.14
   4   8  -8    2.78    0.15
   3   8  -8    0.01    0.02
   3   8  -8    0.05    0.02
   3   8  -8    0.03    0.03
   2   8  -8    0.95    0.07
   2   8  -8    0.96    0.07
   1   8  -8    0.01    0.02
   1   8  -8    0.02    0.02
   0   8  -8    1.25    0.08
   0   8  -8    1.20    0.08
   0  -8   8    1.21    0.08
  -1   8  -8    0.61    0.06
  -1   8  -8    0.48    0.04
   1  -8   8    0.57    0.05
  -2   8  -8    1.03    0.08
   2  -8   8    1.19    0.07
  -3   8  -8    1.86    0.10
   3  -8   8    2.03    0.11
  -4   8  -8    0.36    0.04
   4  -8   8    0.43    0.04
   4  -8   8    0.38    0.04
  -5   8  -8    7.05    0.34
   5  -8   8    7.00    0.34
   5  -8   8    6.73    0.34
  -6   8  -8    0.35    0.04
   6  -8   8    0.34    0.04
   6  -8   8    0.37    0.03
  -7   8  -8    0.05    0.02
   7  -8   8    0.06    0.02
   8   7  -8    0.00    0.03
   8   7  -8   -0.01    0.03
   7   7  -8    0.89    0.07
   7   7  -8    1.05    0.07
   7   7  -8    0.90    0.06
   7   7  -8    0.98    0.07
   6   7  -8    1.60    0.09
   6   7  -8    1.44    0.10
   6   7  -8    1.48    0.08
   6   7  -8    1.52    0.09
   5   7  -8    0.01    0.03
   5   7  -8    0.01    0.02
   5   7  -8    0.03    0.03
   5   7  -8    0.01    0.03
   4   7  -8    0.19    0.03
   4   7  -8    0.21    0.03
   3   7  -8    8.15    0.43
   3   7  -8    8.93    0.41
   3   7  -8    7.70    0.36
   2   7  -8    4.20    0.21
   2   7  -8    4.07    0.22
   1   7  -8    2.61    0.15
   1   7  -8    2.68    0.14
   0   7  -8    0.09    0.03
   0   7  -8    0.06    0.02
   0  -7   8    0.05    0.02
  -1   7  -8    6.59    0.34
  -1   7  -8    6.97    0.37
   1  -7   8    7.18    0.33
  -2   7  -8    0.23    0.03
  -2   7  -8    0.33    0.04
   2  -7   8    0.36    0.04
  -3   7  -8    0.10    0.02
   3  -7   8    0.12    0.03
  -4   7  -8    1.68    0.09
   4  -7   8    1.52    0.09
   4  -7   8    1.62    0.09
  -5   7  -8    2.05    0.11
   5  -7   8    1.92    0.11
   5  -7   8    1.83    0.11
  -6   7  -8    0.03    0.02
   6  -7   8    0.01    0.02
   6  -7   8    0.02    0.03
  -7   7  -8   -0.01    0.02
   7  -7   8    0.00    0.02
   9   6  -8    0.16    0.04
   9   6  -8    0.16    0.04
   8   6  -8    0.48    0.05
   8   6  -8    0.38    0.04
   8   6  -8    0.48    0.05
   8   6  -8    0.49    0.05
   7   6  -8    2.04    0.12
   7   6  -8    1.76    0.11
   7   6  -8    1.99    0.11
   7   6  -8    1.95    0.11
   7   6  -8    1.89    0.10
   6   6  -8    5.28    0.26
   6   6  -8    5.35    0.24
   6   6  -8    4.73    0.23
   6   6  -8    5.46    0.24
   6   6  -8    5.47    0.27
   6   6  -8    5.55    0.26
   5   6  -8    5.14    0.26
   5   6  -8    5.01    0.23
   5   6  -8    5.30    0.25
   4   6  -8    0.47    0.03
   4   6  -8    0.57    0.05
   3   6  -8    0.09    0.02
   3   6  -8    0.04    0.02
   3   6  -8    0.05    0.02
   2   6  -8    3.75    0.19
   2   6  -8    3.73    0.20
   1   6  -8    0.44    0.04
   1   6  -8    0.46    0.04
   0   6  -8    1.16    0.08
   0   6  -8    1.17    0.07
   0  -6   8    1.15    0.07
  -1   6  -8    1.24    0.08
  -1   6  -8    1.03    0.07
   1  -6   8    1.25    0.07
  -2   6  -8    1.28    0.08
  -2   6  -8    1.07    0.07
   2  -6   8    1.25    0.07
  -3   6  -8    0.05    0.02
   3  -6   8    0.07    0.02
  -4   6  -8    0.31    0.04
   4  -6   8    0.30    0.04
   4  -6   8    0.26    0.03
  -5   6  -8    0.44    0.04
   5  -6   8    0.49    0.04
   5  -6   8    0.56    0.05
  -6   6  -8    3.49    0.17
   6  -6   8    2.94    0.16
   6  -6   8    3.23    0.17
  -7   6  -8    0.13    0.03
   7  -6   8    0.12    0.03
  -8   6  -8    0.11    0.03
   8  -6   8    0.08    0.02
   9   5  -8    0.02    0.03
   9   5  -8   -0.01    0.03
   9   5  -8    0.01    0.03
   8   5  -8    0.66    0.06
   8   5  -8    0.54    0.06
   8   5  -8    0.71    0.06
   8   5  -8    0.59    0.05
   7   5  -8    0.08    0.03
   7   5  -8    0.14    0.03
   7   5  -8    0.07    0.04
   7   5  -8    0.07    0.04
   7   5  -8    0.12    0.03
   6   5  -8    0.36    0.04
   6   5  -8    0.31    0.04
   6   5  -8    0.37    0.03
   6   5  -8    0.38    0.04
   5   5  -8    0.35    0.03
   5   5  -8    0.33    0.04
   5   5  -8    0.34    0.04
   4   5  -8    0.03    0.02
   4   5  -8    0.00    0.02
   4   5  -8    0.03    0.02
   4   5  -8    0.03    0.02
   4   5  -8    0.02    0.02
   3   5  -8    1.64    0.09
   3   5  -8    1.21    0.07
   3   5  -8    1.58    0.08
   2   5  -8    3.40    0.17
   2   5  -8    3.43    0.18
   1   5  -8    1.83    0.10
   1   5  -8    1.65    0.09
   0   5  -8    3.00    0.16
   0   5  -8    2.86    0.15
  -1   5  -8    0.61    0.05
  -1   5  -8    0.51    0.04
   1  -5   8    0.66    0.04
  -2   5  -8    2.33    0.13
  -2   5  -8    2.26    0.12
   2  -5   8    2.45    0.12
  -3   5  -8    5.19    0.26
   3  -5   8    5.57    0.26
   3  -5   8    5.06    0.26
  -4   5  -8    1.84    0.10
   4  -5   8    1.62    0.09
   4  -5   8    1.69    0.10
  -5   5  -8    1.74    0.10
   5  -5   8    1.74    0.09
   5  -5   8    1.62    0.10
  -6   5  -8    2.12    0.11
   6  -5   8    1.75    0.10
   6  -5   8    2.02    0.11
  -7   5  -8    0.74    0.06
   7  -5   8    0.66    0.05
  -8   5  -8    2.50    0.13
   8  -5   8    2.14    0.12
  10   4  -8    0.39    0.05
   9   4  -8    0.02    0.04
   9   4  -8    0.06    0.03
   9   4  -8    0.06    0.03
   8   4  -8    0.01    0.03
   8   4  -8    0.03    0.03
   8   4  -8   -0.02    0.03
   8   4  -8   -0.04    0.03
   7   4  -8    0.03    0.03
   7   4  -8    0.05    0.03
   7   4  -8   -0.01    0.04
   7   4  -8    0.05    0.03
   6   4  -8    0.31    0.03
   6   4  -8    0.29    0.04
   6   4  -8    0.31    0.04
   6   4  -8    0.28    0.03
   5   4  -8    0.50    0.03
   5   4  -8    0.52    0.04
   5   4  -8    0.46    0.03
   5   4  -8    0.43    0.04
   4   4  -8    0.22    0.02
   4   4  -8    0.21    0.02
   4   4  -8    0.21    0.03
   4   4  -8    0.22    0.03
   4   4  -8    0.23    0.02
   3   4  -8    0.40    0.04
   3   4  -8    0.48    0.04
   3   4  -8    0.46    0.04
   2   4  -8    0.92    0.06
   2   4  -8    0.91    0.05
   1   4  -8   18.82    0.95
   1   4  -8   20.36    1.00
   0   4  -8    0.66    0.04
   0   4  -8    0.81    0.05
  -1   4  -8    9.04    0.47
  -2   4  -8    0.19    0.03
  -2   4  -8    0.15    0.02
   2  -4   8    0.22    0.03
   2  -4   8    0.20    0.02
  -3   4  -8    0.92    0.06
   3  -4   8    0.98    0.06
   3  -4   8    1.02    0.06
  -4   4  -8    2.63    0.14
   4  -4   8    2.63    0.14
   4  -4   8    2.69    0.14
  -5   4  -8    0.55    0.05
   5  -4   8    0.61    0.06
   5  -4   8    0.64    0.05
   5  -4   8    0.61    0.05
  -6   4  -8    0.94    0.06
   6  -4   8    0.83    0.06
   6  -4   8    0.73    0.07
   6  -4   8    0.86    0.06
  -7   4  -8    0.70    0.06
   7  -4   8    0.68    0.06
   7  -4   8    0.69    0.06
  -8   4  -8    0.30    0.04
   8  -4   8    0.32    0.04
   8  -4   8    0.25    0.03
  -9   4  -8    7.86    0.38
  10   3  -8    0.36    0.05
  10   3  -8    0.36    0.03
   9   3  -8   -0.02    0.02
   9   3  -8    0.03    0.03
   9   3  -8    0.03    0.03
   9   3  -8    0.03    0.04
   8   3  -8   -0.02    0.03
   8   3  -8    0.07    0.04
   8   3  -8    0.01    0.03
   8   3  -8   -0.01    0.03
   7   3  -8    0.59    0.05
   7   3  -8    0.55    0.05
   7   3  -8    0.53    0.05
   6   3  -8    2.16    0.12
   6   3  -8    2.06    0.11
   6   3  -8    2.28    0.12
   5   3  -8    7.27    0.32
   5   3  -8    6.59    0.28
   5   3  -8    6.59    0.31
   5   3  -8    6.35    0.33
   5   3  -8    5.47    0.28
   4   3  -8    0.88    0.05
   4   3  -8    0.87    0.05
   4   3  -8    0.92    0.06
   4   3  -8    0.86    0.05
   3   3  -8    1.84    0.09
   3   3  -8    1.98    0.10
   2   3  -8    2.12    0.11
   2   3  -8    1.99    0.11
   1   3  -8    2.45    0.13
   1   3  -8    2.16    0.12
   0   3  -8    8.86    0.46
  -1   3  -8    0.17    0.03
  -2   3  -8    0.91    0.06
  -3   3  -8    6.93    0.35
   3  -3   8    7.49    0.35
   3  -3   8    7.73    0.35
  -4   3  -8    6.75    0.34
   4  -3   8    7.19    0.34
   4  -3   8    7.48    0.34
  -5   3  -8    2.18    0.12
   5  -3   8    1.97    0.11
   5  -3   8    2.16    0.14
   5  -3   8    2.20    0.11
  -6   3  -8    3.34    0.17
   6  -3   8    3.23    0.17
   6  -3   8    3.18    0.18
  -7   3  -8   17.51    0.82
   7  -3   8   17.54    0.92
   7  -3   8   16.43    0.81
  -8   3  -8    1.70    0.09
   8  -3   8    1.30    0.09
   8  -3   8    1.55    0.10
  -9   3  -8    0.94    0.06
   9  -3   8    0.93    0.07
  10   2  -8    0.58    0.05
  10   2  -8    0.56    0.04
   9   2  -8    0.00    0.02
   9   2  -8   -0.01    0.03
   9   2  -8   -0.02    0.03
   8   2  -8    0.38    0.04
   8   2  -8    0.35    0.04
   7   2  -8   -0.02    0.03
   7   2  -8    0.06    0.03
   7   2  -8    0.01    0.03
   6   2  -8    2.19    0.12
   6   2  -8    2.41    0.12
   6   2  -8    2.24    0.12
   6   2  -8    2.19    0.11
   6   2  -8    2.07    0.10
   5   2  -8    0.65    0.04
   5   2  -8    0.69    0.05
   5   2  -8    0.64    0.04
   5   2  -8    0.59    0.05
   4   2  -8    3.41    0.17
   4   2  -8    3.46    0.18
   4   2  -8    3.20    0.15
   3   2  -8    3.45    0.18
   3   2  -8    3.24    0.17
   2   2  -8    0.27    0.02
   2   2  -8    0.25    0.03
   1   2  -8   19.26    0.98
   0   2  -8   18.13    0.93
  -1   2  -8    2.30    0.13
  -2   2  -8   -0.01    0.02
  -3   2  -8    0.14    0.02
   3  -2   8    0.19    0.02
   3  -2   8    0.17    0.02
  -4   2  -8    1.33    0.08
   4  -2   8    1.47    0.08
   4  -2   8    1.45    0.08
  -5   2  -8    0.04    0.02
   5  -2   8    0.02    0.03
   5  -2   8    0.04    0.02
   5  -2   8    0.03    0.02
   5  -2   8    0.01    0.02
   5  -2   8    0.04    0.02
  -6   2  -8    9.45    0.46
   6  -2   8    9.06    0.51
   6  -2   8    9.74    0.42
   6  -2   8    9.90    0.46
  -7   2  -8    1.96    0.11
   7  -2   8    1.92    0.11
   7  -2   8    2.01    0.10
   7  -2   8    1.95    0.12
  -8   2  -8    0.56    0.05
   8  -2   8    0.63    0.05
   8  -2   8    0.53    0.05
  -9   2  -8    0.04    0.02
   9  -2   8    0.05    0.02
   9  -2   8    0.07    0.03
  10   1  -8    0.02    0.02
  10   1  -8    0.01    0.03
   9   1  -8    0.34    0.05
   9   1  -8    0.32    0.03
   8   1  -8    1.26    0.08
   8   1  -8    1.26    0.07
   8   1  -8    1.17    0.07
   7   1  -8   15.25    0.69
   7   1  -8   16.32    0.70
   7   1  -8   16.69    0.74
   7   1  -8   15.51    0.82
   6   1  -8    8.52    0.41
   6   1  -8    8.58    0.39
   6   1  -8    9.56    0.43
   6   1  -8    8.73    0.45
   6   1  -8    8.09    0.38
   5   1  -8    0.72    0.05
   5   1  -8    0.64    0.04
   5   1  -8    0.68    0.05
   5   1  -8    0.59    0.05
   4   1  -8    5.06    0.25
   4   1  -8    4.80    0.22
   4   1  -8    5.24    0.26
   3   1  -8    3.92    0.20
   3   1  -8    3.71    0.19
   2   1  -8    0.15    0.02
   2   1  -8    0.13    0.02
   1   1  -8   18.16    0.84
   1   1  -8   18.11    0.93
   0   1  -8    0.11    0.02
   0   1  -8    0.14    0.02
  -1   1  -8    4.45    0.24
  -1   1  -8    4.67    0.22
  -2   1  -8    6.36    0.34
  -2   1  -8    6.56    0.30
   3  -1   8    0.71    0.05
  -4   1  -8    9.92    0.52
   4  -1   8   11.22    0.64
   4  -1   8   11.53    0.52
   4  -1   8   10.53    0.47
   4  -1   8   11.14    0.51
  -5   1  -8    0.04    0.02
   5  -1   8    0.04    0.02
   5  -1   8    0.03    0.03
   5  -1   8    0.01    0.02
   5  -1   8    0.03    0.02
  -6   1  -8    1.00    0.07
   6  -1   8    0.94    0.06
   6  -1   8    0.94    0.07
   6  -1   8    0.97    0.07
   6  -1   8    0.98    0.08
  -7   1  -8   11.07    0.54
   7  -1   8   11.11    0.54
   7  -1   8   11.85    0.50
   7  -1   8   11.26    0.61
  -8   1  -8    4.27    0.23
   8  -1   8    4.73    0.26
   8  -1   8    4.67    0.21
   9  -1   8    0.94    0.06
   9  -1   8    1.09    0.08
  10   0  -8    0.08    0.03
  10   0  -8    0.05    0.03
   9   0  -8    0.02    0.03
   9   0  -8    0.04    0.02
   8   0  -8    1.54    0.10
   8   0  -8    1.87    0.10
   8   0  -8    1.88    0.09
   7   0  -8   -0.02    0.03
   7   0  -8    0.01    0.02
   7   0  -8   -0.01    0.02
   6   0  -8    0.06    0.02
   6   0  -8    0.02    0.02
   6   0  -8    0.03    0.02
   5   0  -8    1.00    0.06
   5   0  -8    1.01    0.05
   5   0  -8    0.80    0.06
   5   0  -8    0.98    0.06
   4   0  -8    0.77    0.05
   4   0  -8    0.73    0.04
   4   0  -8    0.83    0.05
   3   0  -8    2.51    0.13
   3   0  -8    2.40    0.13
   3   0  -8    2.43    0.12
   2   0  -8    7.51    0.38
   2   0  -8    7.32    0.35
   1   0  -8    5.40    0.29
   1   0  -8    5.69    0.26
   0   0  -8   59.81    3.09
   0   0  -8   61.63    2.80
  -1   0  -8    4.50    0.21
  -1   0  -8    4.35    0.23
  -2   0  -8    0.61    0.04
  -3   0  -8    2.08    0.10
   3   0   8    2.03    0.11
   3   0   8    2.00    0.10
  -4   0  -8   13.35    0.69
   4   0   8   14.40    0.63
   4   0   8   15.23    0.68
   4   0   8   14.92    0.84
  -5   0  -8    3.68    0.20
   5   0   8    4.31    0.20
   5   0   8    3.78    0.22
   5   0   8    4.03    0.18
   5   0   8    4.21    0.25
  -6   0  -8    1.74    0.10
   6   0   8    1.96    0.10
   6   0   8    1.80    0.12
   6   0   8    1.87    0.13
   6   0   8    1.87    0.10
   7   0   8    4.73    0.22
   7   0   8    4.67    0.24
   7   0   8    4.83    0.27
   8   0   8    2.02    0.13
   8   0   8    2.01    0.10
   9   0   8    0.26    0.04
   9   0   8    0.24    0.03
   9   0   8    0.27    0.04
  10  -1  -8    1.01    0.06
  10  -1  -8    1.05    0.08
   9  -1  -8    0.15    0.03
   9  -1  -8    0.14    0.04
   8  -1  -8    0.06    0.03
   8  -1  -8    0.09    0.03
   8  -1  -8    0.06    0.03
   7  -1  -8    0.48    0.04
   7  -1  -8    0.48    0.04
   7  -1  -8    0.43    0.04
   6  -1  -8    2.12    0.10
   6  -1  -8    2.19    0.12
   6  -1  -8    1.91    0.11
   5  -1  -8    8.39    0.45
   5  -1  -8    8.94    0.39
   5  -1  -8    9.68    0.47
   4  -1  -8    0.02    0.02
   4  -1  -8    0.02    0.02
   4  -1  -8    0.00    0.01
   4  -1  -8    0.03    0.02
   3  -1  -8    0.77    0.05
   3  -1  -8    0.74    0.04
   2  -1  -8   15.00    0.76
   2  -1  -8   14.74    0.69
   1  -1  -8    4.95    0.23
   1  -1  -8    5.00    0.26
   0  -1  -8    7.85    0.37
   0  -1  -8    7.78    0.40
  -1  -1  -8    0.52    0.05
  -1  -1  -8    0.52    0.03
  -2  -1  -8   19.28    0.89
  -3  -1  -8    5.36    0.26
   3   1   8    5.77    0.33
   3   1   8    5.45    0.26
   3   1   8    5.31    0.24
  -4  -1  -8    7.57    0.35
  -4  -1  -8    7.03    0.36
   4   1   8    7.77    0.36
   4   1   8    6.89    0.40
   4   1   8    7.93    0.33
  -5  -1  -8    0.28    0.03
   5   1   8    0.32    0.04
   5   1   8    0.32    0.04
   5   1   8    0.30    0.03
   5   1   8    0.43    0.04
   6   1   8    1.20    0.08
   6   1   8    1.35    0.07
   6   1   8    1.22    0.10
   6   1   8    1.24    0.09
   7   1   8    0.06    0.02
   7   1   8    0.05    0.03
   7   1   8    0.08    0.03
   8   1   8    0.51    0.05
   8   1   8    0.61    0.06
   8   1   8    0.52    0.04
   9   1   8    0.03    0.03
   9   1   8    0.06    0.02
   9   1   8    0.05    0.03
  10  -2  -8    0.05    0.03
  10  -2  -8    0.07    0.03
   9  -2  -8    0.44    0.04
   9  -2  -8    0.43    0.04
   8  -2  -8    2.89    0.15
   8  -2  -8    2.97    0.14
   7  -2  -8    0.09    0.03
   7  -2  -8    0.08    0.03
   7  -2  -8    0.05    0.02
   6  -2  -8    0.08    0.03
   6  -2  -8    0.13    0.02
   5  -2  -8    1.34    0.07
   5  -2  -8    1.38    0.08
   5  -2  -8    1.51    0.09
   4  -2  -8    0.08    0.02
   4  -2  -8    0.07    0.02
   4  -2  -8    0.11    0.02
   4  -2  -8    0.12    0.02
   3  -2  -8    1.70    0.10
   3  -2  -8    1.60    0.08
   3  -2  -8    1.67    0.08
   2  -2  -8    0.14    0.02
   2  -2  -8    0.13    0.02
   1  -2  -8    1.12    0.07
   0  -2  -8    0.19    0.03
  -1  -2  -8    0.35    0.03
   1   2   8    0.38    0.04
  -2  -2  -8   14.29    0.65
   2   2   8   14.56    0.82
   2   2   8   13.15    0.60
  -3  -2  -8    7.07    0.36
  -3  -2  -8    8.01    0.35
   3   2   8    7.84    0.33
   3   2   8    7.56    0.36
   3   2   8    6.42    0.44
  -4  -2  -8   12.30    0.62
  -4  -2  -8   12.62    0.61
   4   2   8   13.60    0.62
   4   2   8   13.85    0.76
   4   2   8   12.39    0.70
   4   2   8   13.38    0.56
   5   2   8    4.36    0.22
   5   2   8    4.24    0.25
   5   2   8    4.35    0.20
   5   2   8    4.63    0.27
   6   2   8   21.32    1.29
   6   2   8   22.75    0.95
   6   2   8   22.01    1.18
   6   2   8   22.28    1.04
   7   2   8    1.23    0.07
   7   2   8    1.30    0.09
   7   2   8    1.12    0.08
   7   2   8    1.20    0.08
   8   2   8    0.82    0.05
   8   2   8    0.64    0.05
   8   2   8    0.85    0.07
   9   2   8    0.70    0.05
   9   2   8    0.70    0.05
   9   2   8    0.63    0.06
  10  -3  -8    1.19    0.07
  10  -3  -8    1.25    0.08
   9  -3  -8    0.88    0.07
   9  -3  -8    1.00    0.06
   8  -3  -8    0.28    0.04
   8  -3  -8    0.21    0.03
   7  -3  -8    2.33    0.14
   7  -3  -8    2.58    0.12
   6  -3  -8    0.02    0.03
   6  -3  -8    0.02    0.03
   6  -3  -8    0.00    0.02
  -6   3   8   -0.02    0.02
   5  -3  -8    0.22    0.03
   5  -3  -8    0.26    0.03
   5  -3  -8    0.24    0.03
  -5   3   8    0.24    0.03
   4  -3  -8    0.40    0.04
   4  -3  -8    0.40    0.04
   4  -3  -8    0.40    0.03
   4  -3  -8    0.43    0.04
   4  -3  -8    0.39    0.03
  -4   3   8    0.42    0.04
   3  -3  -8    0.02    0.02
   3  -3  -8    0.00    0.02
   3  -3  -8   -0.01    0.02
   3  -3  -8    0.00    0.01
   3  -3  -8   -0.01    0.02
  -3   3   8   -0.01    0.02
   2  -3  -8    7.21    0.33
   2  -3  -8    7.94    0.40
   1  -3  -8   11.83    0.61
   0   3   8   12.38    0.72
   1   3   8   14.35    0.83
   1   3   8   14.11    0.61
  -2  -3  -8    0.13    0.02
   2   3   8    0.12    0.02
   2   3   8    0.09    0.02
   2   3   8    0.07    0.02
  -3  -3  -8    3.39    0.19
  -3  -3  -8    3.97    0.18
   3   3   8    3.80    0.23
   3   3   8    3.72    0.19
   3   3   8    3.58    0.21
   3   3   8    3.90    0.17
  -4  -3  -8   -0.01    0.01
   4   3   8    0.03    0.02
   4   3   8    0.01    0.02
   4   3   8    0.01    0.02
   4   3   8    0.03    0.03
   5   3   8    2.85    0.15
   5   3   8    2.73    0.16
   5   3   8    2.62    0.14
   5   3   8    2.78    0.18
   5   3   8    2.79    0.13
   6   3   8    0.00    0.03
   6   3   8   -0.01    0.02
   6   3   8   -0.01    0.03
   7   3   8    0.34    0.03
   7   3   8    0.40    0.04
   7   3   8    0.40    0.05
   8   3   8    0.34    0.03
   8   3   8    0.47    0.05
   9  -4  -8    2.36    0.12
   8  -4  -8    2.66    0.13
  -8   4   8    2.74    0.15
   7  -4  -8    3.54    0.21
   7  -4  -8    3.93    0.18
  -7   4   8    4.04    0.20
   6  -4  -8    1.01    0.07
   6  -4  -8    0.97    0.06
   6  -4  -8    0.93    0.08
  -6   4   8    1.02    0.07
   5  -4  -8    4.94    0.23
   5  -4  -8    5.22    0.26
   5  -4  -8    5.11    0.28
  -5   4   8    5.18    0.26
   4  -4  -8    1.22    0.08
   4  -4  -8    1.21    0.07
   4  -4  -8    1.19    0.08
  -4   4   8    1.23    0.08
   3  -4  -8    9.05    0.44
   3  -4  -8    8.49    0.42
   3  -4  -8    8.53    0.46
  -3   4   8    8.78    0.42
   2  -4  -8    0.06    0.02
   2  -4  -8    0.06    0.02
  -2   4   8    0.04    0.02
   1  -4  -8    7.14    0.34
  -1   4   8    7.05    0.34
   0  -4  -8    1.44    0.09
   0   4   8    1.63    0.09
  -1  -4  -8    5.73    0.28
   1   4   8    5.86    0.26
   1   4   8    5.81    0.28
  -2  -4  -8    0.39    0.04
  -2  -4  -8    0.39    0.04
   2   4   8    0.31    0.04
   2   4   8    0.35    0.03
  -3  -4  -8    0.24    0.03
   3   4   8    0.19    0.03
   3   4   8    0.22    0.04
  -4  -4  -8    0.58    0.04
   4   4   8    0.70    0.05
   4   4   8    0.67    0.07
   4   4   8    0.66    0.05
   5   4   8    4.37    0.25
   5   4   8    4.44    0.21
   5   4   8    4.47    0.20
   5   4   8    4.21    0.28
   6   4   8    5.61    0.25
   6   4   8    5.66    0.32
   7   4   8    0.13    0.03
   7   4   8    0.10    0.03
   7   4   8    0.08    0.02
   8   4   8    3.42    0.17
   8   4   8    3.72    0.17
  -9   5   8    0.01    0.03
  -8   5   8    0.13    0.03
  -7   5   8    1.24    0.09
   6  -5  -8   -0.05    0.03
  -6   5   8   -0.03    0.03
   5  -5  -8    0.70    0.07
   5  -5  -8    0.73    0.05
   5  -5  -8    0.91    0.07
  -5   5   8    0.83    0.06
   4  -5  -8    2.54    0.16
   4  -5  -8    2.79    0.14
   4  -5  -8    2.94    0.15
  -4   5   8    2.70    0.15
   3  -5  -8    6.30    0.32
   3  -5  -8    6.22    0.31
  -3   5   8    6.26    0.31
   2  -5  -8   29.26    1.38
  -2   5   8   29.50    1.38
   1  -5  -8    0.05    0.02
  -1   5   8    0.02    0.02
   0  -5  -8    2.60    0.14
   0   5   8    2.44    0.13
  -1  -5  -8    0.12    0.03
   1   5   8    0.12    0.02
  -2  -5  -8    2.70    0.15
   2   5   8    2.88    0.13
   3   5   8    1.68    0.13
   3   5   8    2.00    0.10
   3   5   8    1.88    0.09
   4   5   8    0.96    0.07
   4   5   8    0.92    0.09
   4   5   8    1.02    0.06
   5   5   8    0.01    0.03
   5   5   8    0.02    0.02
   6   5   8    0.19    0.03
   6   5   8    0.22    0.03
   7   5   8    0.07    0.03
   7   5   8    0.07    0.02
  -8   6   8    0.36    0.04
  -7   6   8    2.92    0.16
  -6   6   8    0.04    0.03
   5  -6  -8    2.13    0.13
   5  -6  -8    2.13    0.12
  -5   6   8    2.06    0.12
   4  -6  -8    7.14    0.36
   4  -6  -8    7.80    0.38
  -4   6   8    7.38    0.36
   3  -6  -8    0.04    0.03
   3  -6  -8    0.05    0.03
  -3   6   8    0.05    0.03
   2  -6  -8    8.15    0.40
   2  -6  -8    8.33    0.41
  -2   6   8    7.91    0.39
   1  -6  -8    1.95    0.12
  -1   6   8    2.10    0.11
   0  -6  -8    0.10    0.03
   0   6   8    0.07    0.02
  -1  -6  -8    1.44    0.09
   1   6   8    1.54    0.08
  -2  -6  -8    0.28    0.04
   2   6   8    0.31    0.03
   2   6   8    0.29    0.04
   3   6   8    0.34    0.04
   3   6   8    0.22    0.03
   4   6   8    1.39    0.08
   4   6   8    1.37    0.09
   5   6   8    0.98    0.07
   5   6   8    0.87    0.06
   6   6   8    0.32    0.04
   6   6   8    0.31    0.03
   6   6   8    0.25    0.04
   7   6   8    0.08    0.02
   7   6   8    0.07    0.03
  -8   7   8    0.55    0.05
  -7   7   8    0.74    0.06
  -6   7   8    0.18    0.04
   5  -7  -8    0.82    0.07
   5  -7  -8    0.70    0.06
  -5   7   8    0.70    0.06
   4  -7  -8    0.28    0.04
   4  -7  -8    0.30    0.04
  -4   7   8    0.27    0.04
   3  -7  -8    2.80    0.15
   3  -7  -8    2.66    0.16
  -3   7   8    2.87    0.15
   2  -7  -8    0.11    0.03
   2  -7  -8    0.08    0.03
  -2   7   8    0.06    0.03
   1  -7  -8   11.41    0.57
   1  -7  -8   11.49    0.55
  -1   7   8   11.22    0.51
  -1   7   8   11.36    0.54
   0  -7  -8    2.54    0.14
   0   7   8    2.58    0.14
  -1  -7  -8    2.55    0.14
   1   7   8    2.57    0.14
   1   7   8    2.50    0.12
  -2  -7  -8    6.49    0.34
   2   7   8    6.95    0.30
   2   7   8    6.96    0.32
   3   7   8    2.37    0.13
   3   7   8    2.50    0.12
   4   7   8    0.44    0.05
   4   7   8    0.47    0.04
   5   7   8    3.98    0.19
   5   7   8    4.20    0.20
   6   7   8    1.72    0.09
   6   7   8    1.72    0.10
  -7   8   8    0.29    0.04
  -6   8   8    0.23    0.04
   5  -8  -8    1.79    0.11
  -5   8   8    2.15    0.11
   4  -8  -8    0.08    0.04
   4  -8  -8   -0.01    0.03
  -4   8   8    0.01    0.03
   3  -8  -8   12.31    0.58
   3  -8  -8   12.13    0.61
  -3   8   8   11.98    0.58
   2  -8  -8    1.16    0.08
   2  -8  -8    1.04    0.08
  -2   8   8    1.04    0.07
   1  -8  -8    2.09    0.12
   1  -8  -8    2.10    0.12
  -1   8   8    1.99    0.11
   0  -8  -8   21.68    1.10
   0  -8  -8   22.47    1.06
   0   8   8   22.79    0.99
  -1  -8  -8    0.03    0.04
  -1  -8  -8    0.03    0.03
   1   8   8    0.00    0.02
   1   8   8   -0.01    0.03
  -2  -8  -8    0.33    0.04
   2   8   8    0.37    0.04
   2   8   8    0.33    0.05
   3   8   8   -0.02    0.02
   3   8   8   -0.03    0.03
   4   8   8    0.78    0.05
   4   8   8    0.94    0.07
   4   8   8    0.96    0.06
   5   8   8    4.32    0.20
   5   8   8    4.31    0.20
   5  -9  -8    0.01    0.02
  -5   9   8    0.00    0.02
   4  -9  -8    1.00    0.07
   4  -9  -8    1.04    0.07
  -4   9   8    0.95    0.07
   3  -9  -8    1.05    0.07
   3  -9  -8    1.04    0.08
   2  -9  -8    0.58    0.05
   2  -9  -8    0.51    0.05
   1  -9  -8    0.48    0.05
   1  -9  -8    0.56    0.05
   0  -9  -8    0.10    0.03
   0  -9  -8    0.06    0.03
   0   9   8    0.09    0.03
  -1  -9  -8    6.46    0.32
   1   9   8    6.60    0.30
  -2  -9  -8    0.31    0.04
   2   9   8    0.32    0.04
   2   9   8    0.26    0.03
   3   9   8    0.13    0.03
   3   9   8    0.11    0.03
   4   9   8    0.77    0.05
   4   9   8    0.79    0.05
   4   9   8    0.77    0.06
   3 -10  -8    0.37    0.04
   2 -10  -8    5.10    0.24
   2 -10  -8    4.32    0.24
   1 -10  -8    3.27    0.17
   0 -10  -8    0.15    0.03
  -1 -10  -8    0.40    0.04
   3  11  -9    0.01    0.02
   2  11  -9    1.41    0.08
   1  11  -9    0.40    0.04
   0  11  -9    0.46    0.04
   0 -11   9    0.47    0.04
   1 -11   9    1.07    0.07
   2 -11   9    2.55    0.13
   2 -11   9    2.49    0.13
   5  10  -9    0.33    0.03
   5  10  -9    0.27    0.04
   5  10  -9    0.30    0.03
   4  10  -9   -0.02    0.03
   3  10  -9    0.37    0.04
   2  10  -9    0.72    0.06
   1  10  -9    0.05    0.03
   0  10  -9    0.15    0.03
   0 -10   9    0.11    0.03
  -1  10  -9   -0.01    0.02
   1 -10   9    0.00    0.02
   2 -10   9    0.93    0.06
   3 -10   9    8.81    0.42
   3 -10   9    8.52    0.41
   4 -10   9    0.61    0.05
   4 -10   9    0.61    0.05
   6   9  -9    0.00    0.03
   6   9  -9    0.00    0.03
   6   9  -9    0.01    0.03
   5   9  -9    1.52    0.08
   5   9  -9    1.62    0.09
   5   9  -9    1.45    0.09
   5   9  -9    1.48    0.08
   4   9  -9    0.97    0.06
   4   9  -9    1.04    0.07
   4   9  -9    1.26    0.07
   4   9  -9    1.05    0.08
   3   9  -9    0.75    0.06
   3   9  -9    0.77    0.06
   2   9  -9    2.12    0.12
   1   9  -9    1.99    0.11
   0   9  -9    0.12    0.03
   0  -9   9    0.10    0.03
  -1   9  -9    0.99    0.07
   1  -9   9    1.04    0.07
   2  -9   9    1.95    0.11
   3  -9   9    3.29    0.17
   3  -9   9    3.50    0.17
   4  -9   9    0.05    0.03
   4  -9   9    0.00    0.02
   5  -9   9    0.02    0.02
   5  -9   9    0.04    0.03
   7   8  -9    4.88    0.21
   7   8  -9    4.49    0.23
   7   8  -9    4.53    0.23
   6   8  -9    0.99    0.07
   6   8  -9    0.91    0.07
   6   8  -9    0.98    0.07
   5   8  -9    1.89    0.11
   5   8  -9    1.87    0.10
   5   8  -9    1.73    0.10
   5   8  -9    1.75    0.09
   4   8  -9    2.57    0.13
   4   8  -9    2.84    0.15
   3   8  -9   -0.03    0.03
   3   8  -9   -0.02    0.02
   2   8  -9    1.57    0.09
   2   8  -9    1.42    0.09
   1   8  -9    0.71    0.06
   1   8  -9    0.85    0.06
   0   8  -9    1.69    0.11
   0   8  -9    1.70    0.10
   0  -8   9    1.70    0.10
  -1   8  -9    0.48    0.05
  -1   8  -9    0.42    0.04
   1  -8   9    0.59    0.05
  -2   8  -9    0.83    0.07
   2  -8   9    0.80    0.06
   3  -8   9    3.78    0.19
   3  -8   9    3.68    0.19
  -4   8  -9    5.94    0.28
   4  -8   9    5.48    0.28
   4  -8   9    5.73    0.28
  -5   8  -9    0.03    0.02
   5  -8   9   -0.01    0.03
   5  -8   9    0.03    0.02
  -6   8  -9    0.34    0.03
   6  -8   9    0.29    0.04
   6  -8   9    0.30    0.03
   8   7  -9    0.34    0.04
   8   7  -9    0.32    0.04
   8   7  -9    0.38    0.04
   7   7  -9    0.01    0.03
   7   7  -9   -0.03    0.03
   7   7  -9    0.01    0.03
   6   7  -9    0.82    0.07
   6   7  -9    0.91    0.07
   6   7  -9    0.87    0.07
   5   7  -9    0.21    0.03
   5   7  -9    0.21    0.03
   5   7  -9    0.19    0.04
   4   7  -9    2.24    0.11
   4   7  -9    1.90    0.10
   4   7  -9    1.99    0.10
   3   7  -9    2.24    0.12
   3   7  -9    2.03    0.12
   2   7  -9    0.93    0.07
   2   7  -9    0.96    0.06
   1   7  -9    0.24    0.03
   1   7  -9    0.20    0.03
   0   7  -9    5.26    0.27
   0   7  -9    5.42    0.29
   0  -7   9    5.46    0.26
  -1   7  -9    1.94    0.12
   1  -7   9    2.08    0.11
  -2   7  -9    0.04    0.03
   2  -7   9    0.04    0.02
  -3   7  -9    2.63    0.13
   3  -7   9    2.54    0.14
   3  -7   9    2.58    0.14
  -4   7  -9    0.06    0.02
   4  -7   9    0.01    0.03
   4  -7   9    0.01    0.02
  -5   7  -9    0.82    0.06
   5  -7   9    0.72    0.06
   5  -7   9    0.71    0.06
  -6   7  -9    1.84    0.10
   6  -7   9    1.76    0.10
   6  -7   9    1.48    0.09
  -7   7  -9    0.08    0.02
   7  -7   9    0.07    0.02
   9   6  -9    0.06    0.03
   9   6  -9    0.16    0.03
   8   6  -9    0.09    0.04
   8   6  -9    0.06    0.03
   8   6  -9    0.06    0.03
   8   6  -9    0.08    0.03
   7   6  -9    0.04    0.03
   7   6  -9    0.04    0.03
   7   6  -9    0.10    0.04
   7   6  -9    0.01    0.03
   6   6  -9    1.35    0.09
   6   6  -9    1.30    0.08
   6   6  -9    1.33    0.08
   5   6  -9    1.69    0.09
   5   6  -9    1.81    0.10
   4   6  -9    1.76    0.08
   4   6  -9    1.63    0.10
   4   6  -9    1.66    0.08
   4   6  -9    1.82    0.10
   3   6  -9    0.22    0.03
   3   6  -9    0.19    0.03
   2   6  -9    0.71    0.06
   2   6  -9    0.70    0.05
   1   6  -9    9.09    0.44
   1   6  -9    8.89    0.47
   0   6  -9    3.12    0.17
   0   6  -9    3.45    0.18
   0  -6   9    3.46    0.17
  -1   6  -9    0.30    0.04
   1  -6   9    0.23    0.03
  -2   6  -9    1.19    0.08
  -2   6  -9    1.13    0.07
   2  -6   9    1.13    0.07
  -3   6  -9    0.23    0.03
   3  -6   9    0.23    0.03
   3  -6   9    0.28    0.03
  -4   6  -9    0.82    0.06
   4  -6   9    0.86    0.06
   4  -6   9    0.87    0.06
  -5   6  -9    0.03    0.02
   5  -6   9    0.02    0.02
   5  -6   9    0.00    0.03
  -6   6  -9    0.46    0.04
   6  -6   9    0.46    0.04
   6  -6   9    0.40    0.04
  -7   6  -9    4.67    0.22
   7  -6   9    4.07    0.22
   9   5  -9    0.08    0.03
   9   5  -9    0.11    0.03
   9   5  -9    0.11    0.04
   8   5  -9    0.45    0.05
   8   5  -9    0.53    0.05
   8   5  -9    0.57    0.06
   8   5  -9    0.55    0.05
   7   5  -9    1.00    0.08
   7   5  -9    0.93    0.07
   7   5  -9    0.75    0.06
   7   5  -9    0.91    0.07
   6   5  -9    0.63    0.06
   6   5  -9    0.75    0.06
   6   5  -9    0.67    0.06
   5   5  -9    0.44    0.04
   5   5  -9    0.42    0.03
   5   5  -9    0.46    0.05
   5   5  -9    0.43    0.03
   4   5  -9    0.29    0.03
   4   5  -9    0.24    0.03
   4   5  -9    0.22    0.03
   4   5  -9    0.26    0.03
   4   5  -9    0.28    0.03
   3   5  -9    0.13    0.02
   3   5  -9    0.13    0.02
   2   5  -9    5.61    0.27
   2   5  -9    5.50    0.29
   1   5  -9    0.32    0.03
   1   5  -9    0.31    0.03
   0   5  -9    3.81    0.20
   0   5  -9    3.55    0.19
   0  -5   9    3.97    0.19
  -1   5  -9    1.67    0.10
  -1   5  -9    1.45    0.09
   1  -5   9    1.74    0.09
  -2   5  -9    1.30    0.09
  -2   5  -9    1.26    0.08
   2  -5   9    1.41    0.08
   2  -5   9    1.40    0.08
  -3   5  -9    3.40    0.17
   3  -5   9    3.46    0.17
   3  -5   9    3.32    0.17
  -4   5  -9    3.00    0.15
   4  -5   9    2.96    0.15
   4  -5   9    2.69    0.15
  -5   5  -9   19.60    0.90
   5  -5   9   18.57    0.90
   5  -5   9   18.82    0.90
  -6   5  -9   -0.02    0.02
   6  -5   9    0.01    0.03
   6  -5   9    0.03    0.02
  -7   5  -9    1.72    0.10
   7  -5   9    1.70    0.10
  -8   5  -9    1.94    0.10
   8  -5   9    1.66    0.10
   9   4  -9    0.12    0.04
   9   4  -9    0.10    0.02
   9   4  -9    0.15    0.04
   9   4  -9    0.08    0.04
   8   4  -9    0.41    0.05
   8   4  -9    0.45    0.05
   8   4  -9    0.43    0.04
   8   4  -9    0.38    0.05
   7   4  -9    1.22    0.08
   7   4  -9    1.29    0.09
   7   4  -9    1.37    0.08
   6   4  -9    2.94    0.16
   6   4  -9    3.10    0.16
   6   4  -9    3.03    0.15
   5   4  -9    3.33    0.16
   5   4  -9    2.98    0.14
   5   4  -9    3.18    0.16
   5   4  -9    2.78    0.16
   4   4  -9    1.11    0.06
   4   4  -9    1.16    0.07
   4   4  -9    1.17    0.07
   4   4  -9    1.10    0.07
   3   4  -9    5.52    0.29
   3   4  -9    5.42    0.27
   3   4  -9    5.73    0.28
   2   4  -9   19.13    0.94
   2   4  -9   19.61    0.99
   1   4  -9    1.61    0.09
   1   4  -9    1.41    0.08
   0   4  -9    0.12    0.02
   0   4  -9    0.11    0.02
  -1   4  -9    1.57    0.09
  -1   4  -9    1.70    0.10
   1  -4   9    1.73    0.09
   1  -4   9    1.69    0.09
  -2   4  -9    0.56    0.05
  -2   4  -9    0.56    0.04
   2  -4   9    0.55    0.04
   2  -4   9    0.53    0.04
  -3   4  -9    1.53    0.09
   3  -4   9    1.78    0.09
   3  -4   9    1.63    0.09
  -4   4  -9    1.95    0.11
   4  -4   9    1.95    0.11
   4  -4   9    1.95    0.10
  -5   4  -9    0.77    0.06
   5  -4   9    0.74    0.06
   5  -4   9    0.72    0.05
   5  -4   9    0.66    0.07
  -6   4  -9    1.81    0.10
   6  -4   9    1.79    0.10
  -7   4  -9    0.10    0.03
   7  -4   9    0.16    0.03
  -8   4  -9   -0.01    0.02
   8  -4   9   -0.02    0.02
  10   3  -9    0.45    0.03
  10   3  -9    0.53    0.05
   9   3  -9    0.96    0.08
   9   3  -9    1.08    0.08
   9   3  -9    0.99    0.06
   9   3  -9    1.15    0.07
   8   3  -9    2.40    0.14
   8   3  -9    2.60    0.13
   8   3  -9    2.43    0.14
   8   3  -9    2.73    0.14
   7   3  -9    1.37    0.09
   7   3  -9    1.49    0.09
   7   3  -9    1.36    0.09
   6   3  -9    1.41    0.08
   6   3  -9    1.57    0.09
   6   3  -9    1.61    0.09
   5   3  -9    0.78    0.06
   5   3  -9    0.84    0.05
   5   3  -9    0.80    0.05
   5   3  -9    0.88    0.06
   4   3  -9    1.93    0.11
   4   3  -9    2.19    0.10
   4   3  -9    2.18    0.11
   4   3  -9    2.09    0.12
   3   3  -9    6.13    0.30
   3   3  -9    6.10    0.31
   3   3  -9    5.79    0.29
   3   3  -9    5.96    0.26
   2   3  -9    1.38    0.08
   2   3  -9    1.30    0.07
   1   3  -9   12.13    0.63
   1   3  -9   14.10    0.67
   0   3  -9    0.33    0.03
  -1   3  -9    0.22    0.03
  -2   3  -9    0.01    0.02
  -2   3  -9    0.06    0.02
   2  -3   9    0.09    0.02
   2  -3   9    0.05    0.02
  -3   3  -9    0.49    0.04
   3  -3   9    0.59    0.04
   3  -3   9    0.56    0.04
  -4   3  -9    0.00    0.02
   4  -3   9    0.02    0.02
   4  -3   9    0.00    0.02
  -5   3  -9   26.44    1.23
   5  -3   9   26.08    1.51
   5  -3   9   26.99    1.22
   5  -3   9   24.68    1.22
  -6   3  -9   12.07    0.57
   6  -3   9   11.78    0.57
  -7   3  -9    4.38    0.22
   7  -3   9    4.12    0.21
  -8   3  -9    0.01    0.02
   8  -3   9    0.02    0.02
  10   2  -9    0.00    0.03
  10   2  -9   -0.01    0.02
   9   2  -9    0.01    0.02
   9   2  -9    0.02    0.03
   9   2  -9    0.00    0.03
   8   2  -9   -0.01    0.03
   8   2  -9    0.02    0.03
   7   2  -9    2.49    0.13
   7   2  -9    2.40    0.12
   7   2  -9    2.44    0.13
   6   2  -9    0.14    0.02
   6   2  -9    0.18    0.02
   6   2  -9    0.21    0.03
   6   2  -9    0.16    0.03
   5   2  -9    1.77    0.09
   5   2  -9    1.77    0.08
   5   2  -9    1.66    0.10
   5   2  -9    1.56    0.09
   4   2  -9   13.01    0.63
   4   2  -9   10.44    0.57
   4   2  -9   13.00    0.59
   4   2  -9   12.48    0.53
   3   2  -9    0.87    0.05
   3   2  -9    0.96    0.06
   3   2  -9    0.92    0.05
   2   2  -9   26.62    1.20
   2   2  -9   30.10    1.43
   2   2  -9   27.13    1.35
   1   2  -9   12.16    0.58
   1   2  -9   10.34    0.54
   0   2  -9    0.84    0.06
  -1   2  -9   15.58    0.80
  -2   2  -9    2.17    0.13
  -2   2  -9    2.07    0.11
   2  -2   9    2.30    0.11
   2  -2   9    2.30    0.11
  -3   2  -9    5.11    0.27
   3  -2   9    5.78    0.27
   3  -2   9    5.72    0.27
  -4   2  -9    1.46    0.09
   4  -2   9    1.65    0.09
   4  -2   9    1.64    0.09
  -5   2  -9    6.95    0.34
   5  -2   9    6.34    0.34
   5  -2   9    7.80    0.34
   5  -2   9    7.31    0.42
  -6   2  -9    0.08    0.02
   6  -2   9    0.06    0.03
   6  -2   9    0.02    0.03
  -7   2  -9    0.01    0.02
   7  -2   9    0.08    0.03
   7  -2   9    0.04    0.02
  -8   2  -9    0.01    0.02
   8  -2   9    0.07    0.02
  10   1  -9    0.04    0.03
  10   1  -9    0.03    0.02
   9   1  -9    0.17    0.04
   9   1  -9    0.13    0.03
   8   1  -9    0.81    0.06
   8   1  -9    0.82    0.07
   7   1  -9    6.19    0.29
   7   1  -9    6.28    0.27
   7   1  -9    5.75    0.32
   7   1  -9    6.07    0.27
   6   1  -9    1.55    0.09
   6   1  -9    1.34    0.08
   6   1  -9    1.48    0.08
   6   1  -9    1.68    0.09
   6   1  -9    1.39    0.08
   5   1  -9    0.59    0.04
   5   1  -9    0.62    0.05
   5   1  -9    0.50    0.04
   5   1  -9    0.63    0.05
   4   1  -9   17.65    0.85
   4   1  -9   17.91    0.90
   4   1  -9   17.17    0.76
   3   1  -9    2.59    0.12
   3   1  -9    2.67    0.14
   3   1  -9    2.86    0.15
   2   1  -9    0.23    0.02
   2   1  -9    0.20    0.03
   2   1  -9    0.16    0.02
   1   1  -9    1.92    0.10
   1   1  -9    1.93    0.11
   0   1  -9    4.68    0.22
   0   1  -9    4.66    0.25
  -1   1  -9    0.01    0.01
  -1   1  -9   -0.01    0.02
  -2   1  -9    9.16    0.44
   2  -1   9    9.70    0.45
  -3   1  -9    1.37    0.08
   3  -1   9    1.46    0.08
   3  -1   9    1.49    0.08
  -4   1  -9    1.88    0.11
   4  -1   9    1.97    0.10
   4  -1   9    2.11    0.11
   4  -1   9    1.80    0.10
   4  -1   9    1.95    0.13
  -5   1  -9    0.06    0.02
   5  -1   9    0.05    0.02
   5  -1   9    0.08    0.02
   5  -1   9    0.11    0.03
  -6   1  -9    2.46    0.13
   6  -1   9    2.49    0.13
   6  -1   9    2.48    0.12
   6  -1   9    2.40    0.16
  -7   1  -9    0.09    0.03
   7  -1   9    0.00    0.02
   7  -1   9    0.01    0.02
  -8   1  -9    0.29    0.03
   8  -1   9    0.18    0.03
   8  -1   9    0.23    0.03
  -9   1  -9    0.53    0.04
   9  -1   9    0.44    0.04
  10   0  -9   -0.02    0.02
  10   0  -9    0.02    0.03
   9   0  -9   -0.04    0.03
   9   0  -9    0.01    0.02
   8   0  -9    0.95    0.06
   8   0  -9    1.06    0.07
   8   0  -9    0.68    0.06
   7   0  -9    0.38    0.04
   7   0  -9    0.41    0.04
   7   0  -9    0.44    0.04
   6   0  -9    0.00    0.02
   6   0  -9    0.05    0.02
   6   0  -9    0.03    0.02
   5   0  -9    1.35    0.07
   5   0  -9    1.40    0.09
   5   0  -9    1.51    0.08
   4   0  -9    0.10    0.02
   4   0  -9    0.10    0.02
   4   0  -9    0.10    0.02
   3   0  -9    6.60    0.31
   3   0  -9    6.78    0.32
   3   0  -9    6.32    0.29
   3   0  -9    6.71    0.34
   2   0  -9    6.78    0.31
   2   0  -9    6.33    0.32
   2   0  -9    6.77    0.35
   1   0  -9    0.01    0.01
   1   0  -9    0.02    0.02
   0   0  -9   17.73    0.92
   0   0  -9   18.35    0.84
  -1   0  -9   39.08    1.75
  -1   0  -9   36.46    1.93
  -2   0  -9   29.45    1.31
   2   0   9   27.32    1.33
  -3   0  -9    1.04    0.07
  -3   0  -9    1.22    0.06
   3   0   9    1.04    0.06
   3   0   9    1.21    0.07
   3   0   9    1.17    0.06
  -4   0  -9   15.29    0.76
   4   0   9   16.22    0.94
   4   0   9   16.08    0.70
   4   0   9   16.80    0.76
  -5   0  -9    6.99    0.35
   5   0   9    7.52    0.35
   5   0   9    7.05    0.32
  -6   0  -9    1.05    0.07
   6   0   9    1.07    0.07
   6   0   9    1.10    0.07
   6   0   9    1.00    0.09
  -7   0  -9    0.00    0.02
   7   0   9   -0.02    0.02
   7   0   9    0.02    0.03
   7   0   9    0.02    0.03
   8   0   9    0.19    0.03
   8   0   9    0.23    0.04
  10  -1  -9    0.00    0.02
  10  -1  -9    0.05    0.03
   9  -1  -9   -0.03    0.03
   9  -1  -9   -0.01    0.03
   8  -1  -9    0.00    0.02
   8  -1  -9   -0.01    0.03
   7  -1  -9    0.12    0.03
   7  -1  -9    0.21    0.03
   7  -1  -9    0.23    0.03
   6  -1  -9    2.81    0.13
   6  -1  -9    2.76    0.16
   5  -1  -9    1.64    0.08
   5  -1  -9    1.62    0.10
   4  -1  -9    8.10    0.34
   4  -1  -9    7.62    0.37
   4  -1  -9    7.30    0.39
   4  -1  -9    8.29    0.41
   3  -1  -9    3.52    0.16
   3  -1  -9    3.83    0.20
   3  -1  -9    3.59    0.17
   2  -1  -9    1.19    0.06
   2  -1  -9    1.23    0.08
   1  -1  -9   12.77    0.66
   1  -1  -9   12.80    0.59
   0  -1  -9    1.69    0.10
   0  -1  -9    1.77    0.09
  -1  -1  -9    0.09    0.02
  -2  -1  -9    2.76    0.15
  -2  -1  -9    3.25    0.14
   2   1   9    2.77    0.14
   2   1   9    3.00    0.15
   2   1   9    2.91    0.15
  -3  -1  -9    8.66    0.44
  -3  -1  -9    9.48    0.43
   3   1   9    8.88    0.43
   3   1   9    9.47    0.54
   3   1   9    9.35    0.44
   3   1   9    8.86    0.40
  -4  -1  -9    0.19    0.03
   4   1   9    0.19    0.03
   4   1   9    0.21    0.03
   4   1   9    0.18    0.04
  -5  -1  -9    4.69    0.24
   5   1   9    5.18    0.24
   5   1   9    4.94    0.22
   5   1   9    4.76    0.30
  -6  -1  -9   -0.02    0.02
   6   1   9   -0.01    0.02
   6   1   9    0.01    0.03
   6   1   9   -0.01    0.03
   6   1   9   -0.02    0.02
   7   1   9    1.52    0.08
   7   1   9    1.40    0.10
   7   1   9    1.55    0.09
   8   1   9    0.75    0.05
   8   1   9    0.70    0.06
   8   1   9    0.61    0.05
  10  -2  -9    6.42    0.31
  10  -2  -9    6.38    0.29
   9  -2  -9    1.52    0.09
   9  -2  -9    1.58    0.09
   8  -2  -9    0.15    0.03
   8  -2  -9    0.14    0.03
   7  -2  -9    0.66    0.06
   7  -2  -9    0.70    0.05
   6  -2  -9    0.17    0.03
   6  -2  -9    0.19    0.03
   5  -2  -9    0.74    0.05
   5  -2  -9    0.74    0.05
   5  -2  -9    0.70    0.06
  -5   2   9    0.64    0.06
   4  -2  -9   -0.01    0.02
   4  -2  -9    0.00    0.01
   4  -2  -9    0.02    0.02
   4  -2  -9    0.02    0.02
  -4   2   9    0.00    0.02
   3  -2  -9    0.98    0.05
   3  -2  -9    0.84    0.05
   3  -2  -9    0.97    0.07
  -3   2   9    0.89    0.06
   2  -2  -9    0.44    0.03
   2  -2  -9    0.35    0.04
   2  -2  -9    0.41    0.03
   1  -2  -9    7.39    0.35
   1  -2  -9    7.35    0.38
   0  -2  -9   10.01    0.47
  -1  -2  -9    3.23    0.15
  -1  -2  -9    2.77    0.15
   1   2   9    3.10    0.18
   1   2   9    2.87    0.15
   1   2   9    3.00    0.15
  -2  -2  -9    1.57    0.09
  -2  -2  -9    1.84    0.09
   2   2   9    1.70    0.09
   2   2   9    1.59    0.09
   2   2   9    1.64    0.08
   2   2   9    1.73    0.11
  -3  -2  -9    0.09    0.02
  -3  -2  -9    0.15    0.03
   3   2   9    0.18    0.02
   3   2   9    0.13    0.02
   3   2   9    0.12    0.03
  -4  -2  -9    9.42    0.48
   4   2   9   10.07    0.59
   4   2   9   10.11    0.44
   4   2   9   10.32    0.48
  -5  -2  -9    0.47    0.04
   5   2   9    0.42    0.04
   5   2   9    0.45    0.04
   5   2   9    0.43    0.04
   5   2   9    0.35    0.05
   6   2   9    1.17    0.07
   6   2   9    1.13    0.08
   6   2   9    1.11    0.09
   6   2   9    1.08    0.10
   7   2   9    3.59    0.21
   7   2   9    3.75    0.17
   7   2   9    3.61    0.19
   8   2   9    1.02    0.06
   8   2   9    1.03    0.08
   9  -3  -9    0.02    0.03
   8  -3  -9    0.19    0.03
   7  -3  -9    0.04    0.03
   7  -3  -9    0.07    0.03
  -7   3   9    0.07    0.03
   6  -3  -9    1.34    0.09
   6  -3  -9    1.52    0.08
   6  -3  -9    1.48    0.09
  -6   3   9    1.36    0.09
   5  -3  -9    3.33    0.19
   5  -3  -9    3.44    0.18
   5  -3  -9    3.45    0.16
  -5   3   9    3.29    0.17
   4  -3  -9    9.77    0.42
   4  -3  -9    9.97    0.48
   4  -3  -9    8.98    0.46
   4  -3  -9    9.82    0.50
   4  -3  -9    9.77    0.42
  -4   3   9    9.69    0.46
   3  -3  -9    0.51    0.04
   3  -3  -9    0.45    0.04
   3  -3  -9    0.51    0.04
   3  -3  -9    0.48    0.04
   3  -3  -9    0.50    0.04
  -3   3   9    0.53    0.04
   2  -3  -9   10.84    0.50
   2  -3  -9   11.52    0.55
   2  -3  -9   11.88    0.60
   2  -3  -9   12.58    0.54
  -2   3   9   11.10    0.55
   1  -3  -9    4.24    0.20
   1  -3  -9    4.58    0.22
  -1   3   9    4.50    0.22
   0  -3  -9    1.36    0.08
   0   3   9    1.40    0.08
  -1  -3  -9    9.43    0.46
  -1  -3  -9    9.42    0.46
   1   3   9   10.13    0.46
   1   3   9    9.90    0.57
   1   3   9    9.37    0.46
  -2  -3  -9    0.63    0.05
  -2  -3  -9    0.64    0.04
   2   3   9    0.59    0.05
   2   3   9    0.62    0.04
   2   3   9    0.59    0.04
   2   3   9    0.60    0.06
  -3  -3  -9    8.66    0.41
  -3  -3  -9    8.17    0.42
   3   3   9    9.14    0.38
   3   3   9    8.76    0.52
   3   3   9    8.83    0.42
  -4  -3  -9    4.42    0.24
   4   3   9    4.79    0.24
   4   3   9    5.05    0.22
   4   3   9    4.87    0.30
   5   3   9    0.74    0.06
   5   3   9    0.64    0.06
   5   3   9    0.74    0.06
   5   3   9    0.59    0.07
   5   3   9    0.76    0.05
   6   3   9    0.01    0.02
   6   3   9    0.01    0.03
   7   3   9    0.54    0.05
   7   3   9    0.51    0.04
   7   3   9    0.51    0.05
   8   3   9    3.22    0.15
   9  -4  -9    5.18    0.23
  -9   4   9    4.95    0.25
   8  -4  -9    0.10    0.03
  -8   4   9    0.14    0.03
   7  -4  -9    4.78    0.22
  -7   4   9    4.73    0.24
   6  -4  -9   11.26    0.54
   6  -4  -9   10.14    0.57
   6  -4  -9   10.78    0.48
  -6   4   9   11.18    0.52
   5  -4  -9    0.14    0.04
   5  -4  -9    0.13    0.03
  -5   4   9    0.11    0.03
   4  -4  -9    0.27    0.04
   4  -4  -9    0.34    0.03
   4  -4  -9    0.33    0.04
  -4   4   9    0.29    0.04
   3  -4  -9    1.05    0.06
   3  -4  -9    1.11    0.07
   3  -4  -9    1.15    0.08
   3  -4  -9    1.09    0.08
  -3   4   9    1.14    0.07
   2  -4  -9    0.03    0.02
  -2   4   9    0.10    0.02
   1  -4  -9    8.01    0.38
  -1   4   9    7.77    0.38
   0  -4  -9    0.03    0.02
   0   4   9    0.00    0.02
  -1  -4  -9   10.81    0.51
   1   4   9   10.30    0.46
   1   4   9   10.62    0.50
  -2  -4  -9    0.10    0.03
   2   4   9    0.11    0.03
   2   4   9    0.14    0.02
  -3  -4  -9    0.44    0.04
  -3  -4  -9    0.33    0.03
  -3  -4  -9    0.44    0.04
   3   4   9    0.54    0.06
   3   4   9    0.43    0.04
  -4  -4  -9    0.22    0.04
   4   4   9    0.18    0.03
   4   4   9    0.21    0.03
   4   4   9    0.25    0.05
   5   4   9    0.00    0.02
   5   4   9    0.02    0.03
   5   4   9   -0.01    0.02
   6   4   9    3.93    0.18
   7   4   9    0.20    0.03
   7   4   9    0.23    0.03
  -9   5   9    0.02    0.03
  -8   5   9    0.22    0.04
  -7   5   9    0.69    0.06
   6  -5  -9    0.52    0.06
  -6   5   9    0.56    0.05
   5  -5  -9    6.80    0.33
   5  -5  -9    5.75    0.31
   5  -5  -9    6.18    0.34
  -5   5   9    6.91    0.32
   4  -5  -9   -0.02    0.02
   4  -5  -9    0.01    0.03
  -4   5   9   -0.03    0.02
   3  -5  -9    2.49    0.14
   3  -5  -9    2.58    0.14
  -3   5   9    2.59    0.14
   2  -5  -9    9.03    0.43
  -2   5   9    8.74    0.43
   1  -5  -9    0.75    0.06
  -1   5   9    0.92    0.06
   0  -5  -9    1.83    0.11
   0   5   9    1.78    0.10
  -1  -5  -9    1.22    0.08
   1   5   9    1.30    0.07
  -2  -5  -9    0.56    0.05
   2   5   9    0.57    0.04
  -3  -5  -9    5.02    0.25
  -3  -5  -9    4.57    0.24
   3   5   9    5.08    0.22
   3   5   9    5.14    0.23
   4   5   9   -0.01    0.03
   4   5   9   -0.02    0.03
   4   5   9    0.02    0.02
   5   5   9    2.00    0.10
   5   5   9    1.97    0.11
   6   5   9   -0.03    0.02
   6   5   9    0.04    0.02
   7   5   9    0.00    0.02
   7   5   9    0.01    0.02
  -8   6   9    0.31    0.04
  -7   6   9    0.84    0.07
  -6   6   9    0.45    0.05
   5  -6  -9   14.61    0.75
   5  -6  -9   17.06    0.79
  -5   6   9   16.06    0.76
   4  -6  -9    3.11    0.17
   4  -6  -9    2.74    0.16
  -4   6   9    3.07    0.16
   3  -6  -9    7.03    0.36
   3  -6  -9    7.18    0.35
  -3   6   9    7.16    0.35
   2  -6  -9   15.24    0.76
   2  -6  -9   15.06    0.73
  -2   6   9   15.42    0.73
   1  -6  -9    4.09    0.21
  -1   6   9    4.08    0.21
   0  -6  -9    5.28    0.25
   0   6   9    4.61    0.24
  -1  -6  -9    0.80    0.07
   1   6   9    0.90    0.06
  -2  -6  -9    0.08    0.03
   2   6   9    0.08    0.02
   2   6   9    0.12    0.03
  -3  -6  -9    0.50    0.05
   3   6   9    0.51    0.05
   3   6   9    0.48    0.04
   4   6   9    3.00    0.14
   4   6   9    2.96    0.15
   5   6   9    0.30    0.03
   5   6   9    0.22    0.04
   6   6   9    3.32    0.16
   6   6   9    3.26    0.15
  -7   7   9    0.00    0.03
  -6   7   9    0.05    0.03
   5  -7  -9    0.60    0.05
   5  -7  -9    0.41    0.04
  -5   7   9    0.45    0.05
   4  -7  -9    0.15    0.04
   4  -7  -9    0.13    0.03
  -4   7   9    0.12    0.03
   3  -7  -9    0.72    0.06
   3  -7  -9    0.78    0.06
  -3   7   9    0.74    0.06
   2  -7  -9    0.51    0.05
   2  -7  -9    0.57    0.05
  -2   7   9    0.58    0.05
  -2   7   9    0.54    0.05
   1  -7  -9    9.65    0.46
   1  -7  -9    9.47    0.47
  -1   7   9    9.15    0.45
  -1   7   9    9.36    0.43
   0  -7  -9    2.65    0.15
   0   7   9    2.63    0.14
  -1  -7  -9    5.17    0.27
   1   7   9    5.30    0.25
  -2  -7  -9    4.01    0.21
   2   7   9    3.96    0.19
   2   7   9    3.86    0.18
  -3  -7  -9    7.21    0.36
   3   7   9    7.35    0.33
   3   7   9    7.59    0.34
   4   7   9    0.08    0.03
   4   7   9    0.05    0.02
   5   7   9    0.77    0.05
   5   7   9    0.85    0.06
  -6   8   9    0.15    0.03
   5  -8  -9    0.55    0.05
  -5   8   9    0.53    0.05
   4  -8  -9    6.58    0.33
   4  -8  -9    6.27    0.32
  -4   8   9    6.59    0.32
   3  -8  -9    9.79    0.46
   3  -8  -9    9.82    0.48
  -3   8   9    9.13    0.46
   2  -8  -9    0.09    0.04
   2  -8  -9    0.03    0.03
  -2   8   9    0.03    0.03
   1  -8  -9    6.68    0.34
   1  -8  -9    6.79    0.33
  -1   8   9    6.69    0.31
   0  -8  -9    2.07    0.13
   0  -8  -9    2.19    0.12
   0   8   9    2.14    0.12
  -1  -8  -9    3.21    0.17
  -1  -8  -9    3.08    0.17
   1   8   9    3.16    0.16
  -2  -8  -9    0.07    0.03
   2   8   9    0.05    0.02
   2   8   9    0.05    0.03
  -3  -8  -9    1.54    0.10
   3   8   9    1.56    0.09
   3   8   9    1.60    0.08
   4   8   9   -0.01    0.02
   4   8   9    0.01    0.03
   5  -9  -9    0.17    0.02
  -5   9   9    0.10    0.03
   4  -9  -9    0.79    0.07
   4  -9  -9    0.88    0.06
  -4   9   9    0.78    0.06
   3  -9  -9    0.07    0.03
   3  -9  -9    0.01    0.03
   2  -9  -9    0.33    0.04
   2  -9  -9    0.37    0.04
   1  -9  -9    0.15    0.04
   1  -9  -9    0.21    0.04
  -1   9   9    0.10    0.03
   0  -9  -9    0.04    0.03
   0  -9  -9    0.00    0.03
   0   9   9    0.00    0.03
  -1  -9  -9    0.21    0.04
   1   9   9    0.15    0.04
  -2  -9  -9    2.67    0.15
   2   9   9    3.07    0.15
  -3  -9  -9    0.75    0.06
   3   9   9    0.69    0.05
   3   9   9    0.84    0.06
   1 -10  -9    0.28    0.04
   2  11 -10    1.54    0.09
   1  11 -10    0.08    0.02
   0 -11  10    0.54    0.04
   4  10 -10    0.11    0.03
   3  10 -10    0.32    0.04
   2  10 -10    2.21    0.12
   1  10 -10    1.41    0.08
   0  10 -10    0.32    0.03
   0 -10  10    0.32    0.03
   0 -10  10    0.35    0.04
   1 -10  10    0.72    0.05
   1 -10  10    0.61    0.05
   2 -10  10    2.04    0.11
   2 -10  10    1.88    0.11
   3 -10  10    0.57    0.05
   3 -10  10    0.61    0.05
   6   9 -10    1.69    0.09
   6   9 -10    1.84    0.10
   6   9 -10    1.83    0.10
   5   9 -10    2.21    0.12
   5   9 -10    2.17    0.11
   5   9 -10    2.33    0.12
   4   9 -10    0.13    0.03
   4   9 -10    0.16    0.03
   4   9 -10    0.11    0.03
   3   9 -10    0.14    0.04
   3   9 -10    0.18    0.03
   2   9 -10    4.89    0.25
   1   9 -10    1.12    0.07
   0   9 -10    1.12    0.07
   0  -9  10    1.31    0.08
   1  -9  10    4.44    0.23
   1  -9  10    4.72    0.23
   2  -9  10    2.80    0.14
   2  -9  10    2.64    0.14
   3  -9  10    0.31    0.04
   3  -9  10    0.29    0.03
   4  -9  10    0.39    0.04
   4  -9  10    0.37    0.04
   5  -9  10    0.00    0.02
   5  -9  10    0.02    0.02
   7   8 -10    0.32    0.04
   7   8 -10    0.29    0.03
   7   8 -10    0.35    0.04
   6   8 -10    0.09    0.03
   6   8 -10    0.09    0.03
   6   8 -10    0.11    0.03
   5   8 -10    2.30    0.13
   5   8 -10    2.34    0.13
   5   8 -10    2.41    0.12
   4   8 -10    0.32    0.04
   4   8 -10    0.33    0.03
   3   8 -10    2.92    0.15
   2   8 -10    1.13    0.07
   2   8 -10    1.03    0.08
   1   8 -10    0.66    0.05
   1   8 -10    0.55    0.05
   0   8 -10   -0.04    0.03
   0   8 -10    0.01    0.02
   0  -8  10   -0.04    0.02
   1  -8  10   -0.01    0.02
   2  -8  10    0.78    0.06
   2  -8  10    0.73    0.06
   3  -8  10    0.03    0.03
   3  -8  10    0.06    0.03
  -4   8 -10    0.29    0.03
   4  -8  10    0.34    0.04
   4  -8  10    0.28    0.03
  -5   8 -10    1.06    0.06
   5  -8  10    1.07    0.07
   5  -8  10    1.00    0.06
  -6   8 -10    0.02    0.02
   6  -8  10   -0.01    0.02
   6  -8  10    0.00    0.02
   8   7 -10    0.49    0.04
   8   7 -10    0.46    0.05
   8   7 -10    0.54    0.04
   7   7 -10    1.09    0.07
   7   7 -10    1.04    0.08
   7   7 -10    1.20    0.08
   6   7 -10    0.07    0.03
   6   7 -10    0.11    0.03
   6   7 -10    0.10    0.04
   5   7 -10    0.01    0.03
   4   7 -10    0.02    0.03
   4   7 -10    0.00    0.02
   3   7 -10    0.09    0.03
   3   7 -10    0.06    0.02
   2   7 -10    0.59    0.05
   2   7 -10    0.54    0.05
   1   7 -10    4.38    0.24
   1   7 -10    4.37    0.22
   0   7 -10    0.18    0.03
   0   7 -10    0.29    0.04
   0  -7  10    0.21    0.03
  -1   7 -10    9.24    0.48
   1  -7  10    8.86    0.44
   1  -7  10    9.56    0.44
  -2   7 -10    0.06    0.03
   2  -7  10    0.04    0.03
   2  -7  10    0.10    0.03
  -3   7 -10    8.45    0.40
   3  -7  10    8.63    0.40
   3  -7  10    8.07    0.40
  -4   7 -10    1.41    0.08
   4  -7  10    1.33    0.08
   4  -7  10    1.33    0.08
  -5   7 -10    0.85    0.06
   5  -7  10    0.68    0.05
   5  -7  10    0.69    0.06
  -6   7 -10    0.30    0.03
   6  -7  10    0.20    0.03
   6  -7  10    0.34    0.03
   8   6 -10    0.21    0.04
   8   6 -10    0.19    0.03
   8   6 -10    0.21    0.04
   7   6 -10    0.30    0.04
   7   6 -10    0.33    0.04
   7   6 -10    0.30    0.05
   6   6 -10    0.68    0.06
   6   6 -10    0.75    0.06
   5   6 -10    2.18    0.12
   5   6 -10    2.00    0.10
   4   6 -10   12.24    0.69
   4   6 -10   13.69    0.58
   4   6 -10   14.41    0.66
   3   6 -10    0.51    0.05
   3   6 -10    0.53    0.04
   2   6 -10    0.06    0.03
   2   6 -10    0.06    0.02
   1   6 -10    1.23    0.08
   1   6 -10    1.20    0.07
   0   6 -10    1.24    0.08
   0   6 -10    1.37    0.09
   0  -6  10    1.41    0.08
   0  -6  10    1.41    0.08
  -1   6 -10    0.06    0.03
   1  -6  10    0.06    0.02
   1  -6  10    0.06    0.02
  -2   6 -10    0.84    0.06
  -2   6 -10    0.87    0.07
   2  -6  10    0.94    0.06
   2  -6  10    0.90    0.06
  -3   6 -10    0.87    0.06
   3  -6  10    0.77    0.06
   3  -6  10    0.80    0.06
  -4   6 -10    6.54    0.30
   4  -6  10    5.98    0.30
   4  -6  10    6.10    0.30
  -5   6 -10    0.04    0.03
   5  -6  10    0.02    0.02
   5  -6  10    0.02    0.03
  -6   6 -10    0.02    0.02
   6  -6  10    0.01    0.02
   6  -6  10    0.06    0.03
  -7   6 -10    2.50    0.12
   7  -6  10    2.06    0.12
   9   5 -10    1.09    0.08
   9   5 -10    1.28    0.08
   9   5 -10    1.23    0.09
   8   5 -10    0.45    0.05
   8   5 -10    0.55    0.05
   8   5 -10    0.56    0.05
   8   5 -10    0.39    0.05
   7   5 -10    0.24    0.04
   7   5 -10    0.19    0.04
   7   5 -10    0.23    0.05
   7   5 -10    0.29    0.04
   6   5 -10    0.30    0.04
   6   5 -10    0.31    0.04
   6   5 -10    0.28    0.04
   5   5 -10    0.01    0.02
   5   5 -10   -0.03    0.03
   5   5 -10    0.00    0.03
   4   5 -10    0.25    0.03
   4   5 -10    0.25    0.03
   4   5 -10    0.23    0.03
   3   5 -10    3.80    0.21
   3   5 -10    3.94    0.20
   2   5 -10    0.19    0.03
   2   5 -10    0.20    0.03
   1   5 -10    0.13    0.03
   1   5 -10    0.07    0.02
   0   5 -10    3.07    0.17
   0  -5  10    3.15    0.15
   0  -5  10    2.97    0.15
  -1   5 -10    4.44    0.24
  -1   5 -10    3.97    0.21
   1  -5  10    4.67    0.21
   1  -5  10    4.41    0.22
  -2   5 -10    0.04    0.02
  -2   5 -10    0.05    0.03
   2  -5  10    0.08    0.02
   2  -5  10    0.06    0.02
  -3   5 -10    9.29    0.43
   3  -5  10    8.71    0.43
   3  -5  10    8.82    0.43
  -4   5 -10   15.25    0.69
   4  -5  10   14.11    0.69
   4  -5  10   14.36    0.69
  -5   5 -10    8.93    0.42
   5  -5  10    8.55    0.41
   5  -5  10    8.26    0.41
  -6   5 -10    0.05    0.03
   6  -5  10    0.02    0.03
  -7   5 -10    0.38    0.04
   7  -5  10    0.26    0.03
   9   4 -10    0.81    0.06
   9   4 -10    0.93    0.07
   9   4 -10    0.78    0.04
   9   4 -10    0.84    0.06
   8   4 -10    0.84    0.07
   8   4 -10    0.78    0.06
   8   4 -10    0.88    0.07
   8   4 -10    0.85    0.07
   7   4 -10    0.04    0.03
   7   4 -10    0.08    0.03
   7   4 -10    0.06    0.04
   6   4 -10    2.07    0.11
   6   4 -10    1.92    0.10
   6   4 -10    1.91    0.12
   5   4 -10    1.11    0.07
   5   4 -10    1.06    0.07
   5   4 -10    1.08    0.06
   5   4 -10    0.97    0.07
   4   4 -10    6.77    0.29
   4   4 -10    6.74    0.35
   4   4 -10    6.94    0.33
   4   4 -10    6.29    0.32
   3   4 -10    9.67    0.41
   3   4 -10    9.47    0.49
   3   4 -10    9.29    0.46
   2   4 -10    0.02    0.02
   2   4 -10    0.21    0.03
   1   4 -10    3.83    0.20
   1   4 -10    4.16    0.21
   0   4 -10    0.55    0.05
   0  -4  10    0.55    0.04
   0  -4  10    0.49    0.04
  -1   4 -10    2.47    0.14
  -1   4 -10    2.29    0.13
   1  -4  10    2.55    0.13
   1  -4  10    2.56    0.13
  -2   4 -10    0.68    0.05
  -2   4 -10    0.66    0.06
   2  -4  10    0.69    0.05
   2  -4  10    0.63    0.05
  -3   4 -10   10.09    0.48
   3  -4  10    9.83    0.48
   3  -4  10   10.23    0.48
  -4   4 -10    0.37    0.04
   4  -4  10    0.40    0.04
   4  -4  10    0.39    0.04
  -5   4 -10    0.42    0.04
   5  -4  10    0.38    0.04
   5  -4  10    0.35    0.03
   5  -4  10    0.33    0.05
  -6   4 -10    0.07    0.03
   6  -4  10    0.04    0.03
  -7   4 -10    0.31    0.04
   7  -4  10    0.34    0.04
  -8   4 -10    0.78    0.06
   8  -4  10    0.64    0.05
   9   3 -10    4.51    0.22
   9   3 -10    5.22    0.25
   9   3 -10    5.15    0.23
   8   3 -10    0.23    0.04
   8   3 -10    0.26    0.04
   8   3 -10    0.18    0.04
   8   3 -10    0.23    0.04
   7   3 -10    1.97    0.10
   7   3 -10    1.82    0.11
   7   3 -10    1.97    0.11
   6   3 -10   11.53    0.54
   6   3 -10   10.44    0.59
   6   3 -10   12.58    0.56
   6   3 -10   11.61    0.50
   5   3 -10    0.07    0.03
   5   3 -10    0.08    0.02
   5   3 -10    0.10    0.02
   5   3 -10    0.11    0.03
   4   3 -10    1.63    0.08
   4   3 -10    1.69    0.09
   4   3 -10    1.47    0.09
   4   3 -10    1.65    0.09
   3   3 -10    2.35    0.11
   3   3 -10    2.29    0.13
   3   3 -10    2.39    0.12
   2   3 -10    0.20    0.03
   2   3 -10    0.18    0.02
   1   3 -10    4.58    0.23
   1   3 -10    4.07    0.21
   0   3 -10    1.09    0.07
   0  -3  10    1.11    0.06
  -1   3 -10    0.45    0.04
  -1   3 -10    0.36    0.03
   1  -3  10    0.42    0.03
   1  -3  10    0.42    0.03
  -2   3 -10    0.19    0.03
  -2   3 -10    0.20    0.03
   2  -3  10    0.22    0.03
   2  -3  10    0.19    0.03
  -3   3 -10    0.03    0.02
   3  -3  10   -0.04    0.02
   3  -3  10    0.03    0.02
  -4   3 -10    7.91    0.38
   4  -3  10    7.52    0.37
   4  -3  10    7.84    0.37
  -5   3 -10    0.02    0.02
   5  -3  10    0.02    0.03
   5  -3  10    0.01    0.03
   5  -3  10    0.05    0.02
  -6   3 -10    0.16    0.03
   6  -3  10    0.18    0.03
  -7   3 -10    0.15    0.03
   7  -3  10    0.08    0.03
  -8   3 -10    0.00    0.02
   8  -3  10    0.02    0.02
  10   2 -10    0.64    0.05
  10   2 -10    0.58    0.04
   9   2 -10    0.84    0.06
   9   2 -10    1.03    0.08
   9   2 -10    0.78    0.05
   8   2 -10   -0.03    0.03
   8   2 -10    0.00    0.03
   7   2 -10    0.90    0.06
   7   2 -10    0.74    0.05
   7   2 -10    0.80    0.07
   7   2 -10    0.88    0.07
   6   2 -10    0.43    0.04
   6   2 -10    0.40    0.03
   6   2 -10    0.42    0.04
   6   2 -10    0.53    0.04
   5   2 -10    7.90    0.33
   5   2 -10    6.76    0.36
   5   2 -10    7.87    0.37
   5   2 -10    7.70    0.39
   4   2 -10    0.52    0.04
   4   2 -10    0.54    0.04
   4   2 -10    0.57    0.05
   3   2 -10    3.52    0.16
   3   2 -10    3.52    0.18
   3   2 -10    3.72    0.19
   2   2 -10    0.91    0.06
   2   2 -10    0.86    0.05
   1   2 -10   10.84    0.52
   1   2 -10    9.99    0.43
   1   2 -10    9.42    0.49
   0   2 -10   11.10    0.57
  -1   2 -10    4.88    0.25
  -1   2 -10    5.31    0.27
   1  -2  10    5.46    0.25
   1  -2  10    4.94    0.25
  -2   2 -10    8.88    0.45
   2  -2  10    9.65    0.45
   2  -2  10    9.87    0.45
  -3   2 -10    6.22    0.32
   3  -2  10    6.63    0.32
   3  -2  10    6.80    0.32
  -4   2 -10    2.10    0.12
   4  -2  10    2.13    0.11
   4  -2  10    2.10    0.11
  -5   2 -10    0.89    0.07
   5  -2  10    0.89    0.08
   5  -2  10    0.98    0.07
  -6   2 -10    0.26    0.04
   6  -2  10    0.27    0.04
  -7   2 -10    0.15    0.03
   7  -2  10    0.10    0.03
  -8   2 -10    0.68    0.05
   8  -2  10    0.68    0.05
  10   1 -10    0.46    0.04
  10   1 -10    0.35    0.03
   9   1 -10    0.07    0.02
   9   1 -10    0.14    0.04
   8   1 -10    0.66    0.06
   7   1 -10    0.66    0.05
   7   1 -10    0.60    0.05
   7   1 -10    0.62    0.05
   7   1 -10    0.59    0.05
   6   1 -10    0.51    0.04
   6   1 -10    0.59    0.05
   6   1 -10    0.48    0.04
   6   1 -10    0.61    0.05
   5   1 -10    1.67    0.08
   5   1 -10    1.57    0.10
   5   1 -10    1.66    0.09
   4   1 -10    0.95    0.05
   4   1 -10    0.97    0.06
   4   1 -10    0.98    0.06
   3   1 -10    9.44    0.49
   3   1 -10    9.53    0.41
   3   1 -10    9.69    0.47
   2   1 -10    0.03    0.02
   2   1 -10    0.02    0.01
   2   1 -10    0.02    0.02
   1   1 -10    0.37    0.04
   1   1 -10    0.31    0.03
   1   1 -10    0.41    0.03
   1   1 -10    0.29    0.02
   0   1 -10    0.04    0.02
   0   1 -10    0.05    0.01
   0   1 -10    0.06    0.02
  -1   1 -10    2.52    0.12
  -1   1 -10    2.32    0.13
  -1   1 -10    2.53    0.14
   1  -1  10    2.44    0.13
   1  -1  10    2.56    0.13
  -2   1 -10    0.75    0.05
   2  -1  10    0.77    0.05
   2  -1  10    0.83    0.05
  -3   1 -10    2.48    0.14
   3  -1  10    2.79    0.14
   3  -1  10    2.70    0.13
  -4   1 -10    1.52    0.09
   4  -1  10    1.61    0.09
   4  -1  10    1.66    0.09
   4  -1  10    1.51    0.11
  -5   1 -10    2.29    0.13
   5  -1  10    2.32    0.16
   5  -1  10    2.31    0.13
  -6   1 -10    2.47    0.14
   6  -1  10    2.62    0.14
   6  -1  10    2.57    0.13
  -7   1 -10    0.05    0.02
   7  -1  10    0.08    0.03
   7  -1  10    0.05    0.02
  -8   1 -10    4.92    0.24
   8  -1  10    4.48    0.22
   8  -1  10    4.72    0.23
  10   0 -10    0.01    0.02
  10   0 -10    0.00    0.03
   9   0 -10   -0.02    0.03
   9   0 -10    0.02    0.02
   8   0 -10    0.08    0.03
   8   0 -10    0.06    0.02
   7   0 -10    0.22    0.03
   7   0 -10    0.26    0.03
   7   0 -10    0.18    0.04
   6   0 -10    0.07    0.02
   6   0 -10    0.07    0.03
   5   0 -10    0.31    0.03
   5   0 -10    0.33    0.03
   4   0 -10    0.25    0.03
   4   0 -10    0.29    0.03
   4   0 -10    0.28    0.03
   3   0 -10    1.03    0.06
   3   0 -10    1.02    0.06
   3   0 -10    1.09    0.06
   3   0 -10    1.07    0.07
   2   0 -10    2.61    0.12
   2   0 -10    2.69    0.13
   2   0 -10    2.58    0.14
   2   0 -10    2.74    0.15
   1   0 -10    0.72    0.05
   1   0 -10    0.68    0.04
   0   0 -10    1.30    0.08
   0   0 -10    1.14    0.07
   0   0 -10    1.32    0.07
  -1   0 -10    0.07    0.02
  -1   0 -10    0.07    0.02
   1   0  10    0.06    0.02
   1   0  10    0.12    0.02
  -2   0 -10   26.48    1.23
  -2   0 -10   25.84    1.25
   2   0  10   26.20    1.24
   2   0  10   27.45    1.24
  -3   0 -10    9.15    0.45
  -3   0 -10    9.09    0.44
   3   0  10    9.61    0.55
   3   0  10    9.45    0.45
   3   0  10    9.41    0.44
  -4   0 -10    0.01    0.02
   4   0  10    0.03    0.03
   4   0  10   -0.01    0.02
   4   0  10   -0.01    0.02
  -5   0 -10    3.48    0.18
   5   0  10    3.44    0.17
   5   0  10    3.87    0.18
  -6   0 -10    3.46    0.18
   6   0  10    3.74    0.18
   6   0  10    3.51    0.17
  -7   0 -10    0.14    0.03
   7   0  10    0.15    0.03
   7   0  10    0.14    0.03
  -8   0 -10    0.28    0.03
   8   0  10    0.24    0.03
   8   0  10    0.24    0.03
  10  -1 -10    0.12    0.03
   9  -1 -10    0.73    0.05
   9  -1 -10    0.63    0.05
   8  -1 -10    0.90    0.06
   7  -1 -10    0.03    0.03
   7  -1 -10    0.11    0.03
   6  -1 -10    1.48    0.08
   6  -1 -10    1.40    0.09
   5  -1 -10    0.17    0.02
   5  -1 -10    0.15    0.03
   4  -1 -10   12.53    0.67
   4  -1 -10   14.32    0.58
   4  -1 -10   13.46    0.63
   4  -1 -10   15.01    0.70
  -4   1  10   12.29    0.64
   3  -1 -10    4.33    0.21
   3  -1 -10    4.74    0.23
   3  -1 -10    4.31    0.19
  -3   1  10    3.93    0.21
   2  -1 -10    0.26    0.03
   2  -1 -10    0.27    0.02
   2  -1 -10    0.24    0.02
   2  -1 -10    0.29    0.03
  -2   1  10    0.26    0.03
   1  -1 -10    0.14    0.02
   1  -1 -10    0.14    0.02
   1  -1 -10    0.12    0.02
   1  -1 -10    0.15    0.03
  -1   1  10    0.15    0.02
   0  -1 -10    0.79    0.06
   0  -1 -10    0.71    0.05
   0  -1 -10    0.73    0.04
   0   1  10    0.71    0.05
  -1  -1 -10    8.72    0.43
  -1  -1 -10    9.43    0.42
   1   1  10    9.39    0.43
   1   1  10    8.29    0.43
  -2  -1 -10   -0.01    0.02
  -2  -1 -10    0.00    0.01
   2   1  10    0.02    0.02
   2   1  10    0.00    0.02
   2   1  10    0.03    0.02
  -3  -1 -10    3.13    0.15
  -3  -1 -10    3.15    0.16
   3   1  10    3.12    0.15
   3   1  10    3.15    0.16
   3   1  10    3.01    0.16
   3   1  10    3.26    0.20
  -4  -1 -10    1.96    0.11
   4   1  10    2.16    0.11
   4   1  10    2.07    0.10
  -5  -1 -10    1.46    0.09
   5   1  10    1.43    0.08
   5   1  10    1.44    0.11
   5   1  10    1.66    0.09
  -6  -1 -10    1.86    0.11
   6   1  10    1.84    0.10
   6   1  10    2.01    0.11
  -7  -1 -10   10.17    0.49
   7   1  10   10.31    0.49
   7   1  10   10.00    0.45
   8   1  10    0.09    0.02
   9  -2 -10    0.39    0.04
   8  -2 -10    9.34    0.41
   7  -2 -10    1.04    0.08
   7  -2 -10    1.38    0.07
   6  -2 -10    2.76    0.15
   6  -2 -10    2.64    0.16
   6  -2 -10    2.99    0.13
   5  -2 -10    0.76    0.06
   5  -2 -10    0.83    0.06
   5  -2 -10    0.77    0.06
  -5   2  10    0.73    0.06
   4  -2 -10    0.43    0.04
   4  -2 -10    0.41    0.04
   4  -2 -10    0.50    0.04
  -4   2  10    0.46    0.04
   3  -2 -10    0.56    0.04
   3  -2 -10    0.56    0.05
   3  -2 -10    0.51    0.04
   3  -2 -10    0.50    0.04
  -3   2  10    0.51    0.04
   2  -2 -10   -0.01    0.02
   2  -2 -10    0.00    0.02
   2  -2 -10    0.04    0.02
   2  -2 -10    0.00    0.02
  -2   2  10    0.00    0.02
   1  -2 -10    9.10    0.41
   1  -2 -10    8.35    0.38
   1  -2 -10    8.73    0.42
   1  -2 -10    9.20    0.46
  -1   2  10    8.68    0.42
   0  -2 -10    3.88    0.18
   0  -2 -10    3.73    0.19
   0   2  10    3.35    0.18
   0   2  10    3.83    0.18
  -1  -2 -10   10.07    0.45
  -1  -2 -10    9.32    0.46
   1   2  10    9.40    0.56
   1   2  10    9.93    0.46
   1   2  10    9.24    0.46
  -2  -2 -10    0.00    0.01
  -2  -2 -10    0.03    0.02
   2   2  10    0.01    0.02
   2   2  10    0.01    0.02
   2   2  10    0.04    0.02
  -3  -2 -10    0.71    0.04
  -3  -2 -10    0.74    0.06
   3   2  10    0.66    0.06
   3   2  10    0.72    0.05
  -4  -2 -10    1.49    0.09
   4   2  10    1.58    0.08
   4   2  10    1.45    0.11
   4   2  10    1.60    0.09
  -5  -2 -10    9.44    0.46
   5   2  10    9.81    0.42
   5   2  10   10.36    0.47
   5   2  10    8.83    0.57
  -6  -2 -10   15.78    0.78
   6   2  10   16.83    0.77
   6   2  10   16.27    0.71
   7   2  10    4.78    0.22
   8   2  10    2.74    0.13
   9  -3 -10    0.02    0.03
   8  -3 -10    0.11    0.03
   7  -3 -10    4.42    0.20
  -7   3  10    4.14    0.22
   6  -3 -10    1.22    0.08
   6  -3 -10    1.35    0.07
   6  -3 -10    1.19    0.09
  -6   3  10    1.25    0.08
   5  -3 -10    2.93    0.16
   5  -3 -10    2.89    0.17
   5  -3 -10    2.89    0.14
  -5   3  10    2.91    0.15
   4  -3 -10    6.29    0.28
   4  -3 -10    6.58    0.34
   4  -3 -10    6.14    0.28
   4  -3 -10    6.61    0.32
   4  -3 -10    5.90    0.30
  -4   3  10    6.33    0.31
   3  -3 -10    0.20    0.02
   3  -3 -10    0.18    0.03
   3  -3 -10    0.21    0.03
   3  -3 -10    0.14    0.03
   3  -3 -10    0.21    0.03
  -3   3  10    0.21    0.03
   2  -3 -10    2.07    0.10
   2  -3 -10    1.95    0.12
   2  -3 -10    2.04    0.11
   2  -3 -10    2.19    0.10
  -2   3  10    1.95    0.11
   1  -3 -10   10.28    0.49
   1  -3 -10   11.04    0.48
   1  -3 -10    9.65    0.45
  -1   3  10   10.28    0.49
   0  -3 -10    2.01    0.10
   0  -3 -10    2.03    0.11
   0   3  10    1.98    0.11
  -1  -3 -10    2.61    0.12
  -1  -3 -10    2.57    0.13
   1   3  10    2.09    0.15
   1   3  10    2.42    0.13
   1   3  10    2.51    0.13
  -2  -3 -10    0.11    0.02
  -2  -3 -10    0.09    0.03
   2   3  10    0.13    0.02
   2   3  10    0.09    0.03
   2   3  10    0.11    0.03
   2   3  10    0.14    0.02
  -3  -3 -10    5.77    0.28
  -3  -3 -10    5.67    0.29
   3   3  10    6.16    0.27
   3   3  10    5.89    0.36
   3   3  10    6.13    0.29
  -4  -3 -10    6.00    0.30
   4   3  10    6.55    0.27
   4   3  10    5.47    0.37
   4   3  10    6.13    0.30
  -5  -3 -10    0.17    0.03
   5   3  10    0.17    0.03
   5   3  10    0.11    0.03
   5   3  10    0.13    0.03
   6   3  10    0.02    0.02
   7   3  10    0.05    0.02
   9  -4 -10    2.83    0.14
  -9   4  10    2.95    0.15
   8  -4 -10    0.29    0.04
  -8   4  10    0.27    0.04
   7  -4 -10    3.06    0.16
  -7   4  10    3.43    0.17
   6  -4 -10   13.04    0.62
   6  -4 -10   12.35    0.54
   6  -4 -10   11.33    0.64
  -6   4  10   12.74    0.59
   5  -4 -10    2.29    0.13
   5  -4 -10    2.24    0.14
  -5   4  10    2.32    0.13
   4  -4 -10    3.39    0.20
   4  -4 -10    3.56    0.18
   4  -4 -10    3.97    0.20
  -4   4  10    3.62    0.19
   3  -4 -10    5.73    0.32
   3  -4 -10    6.08    0.29
   3  -4 -10    6.24    0.31
   3  -4 -10    5.85    0.28
  -3   4  10    5.94    0.29
   2  -4 -10    1.14    0.07
   2  -4 -10    1.10    0.07
  -2   4  10    1.10    0.07
   1  -4 -10    7.89    0.39
   1  -4 -10    8.21    0.38
  -1   4  10    7.71    0.38
   0  -4 -10    1.17    0.07
   0  -4 -10    1.15    0.08
   0   4  10    1.16    0.07
  -1  -4 -10   10.49    0.49
  -1  -4 -10   10.41    0.50
   1   4  10   10.37    0.50
  -2  -4 -10    1.03    0.07
  -2  -4 -10    0.94    0.06
   2   4  10    0.96    0.06
  -3  -4 -10    1.64    0.09
  -3  -4 -10    1.76    0.10
   3   4  10    1.78    0.09
   3   4  10    1.60    0.12
  -4  -4 -10    0.87    0.07
  -4  -4 -10    0.88    0.07
   4   4  10    0.92    0.06
   4   4  10    0.90    0.06
   4   4  10    0.67    0.08
  -5  -4 -10    0.06    0.03
  -5  -4 -10    0.09    0.03
   5   4  10    0.10    0.03
   5   4  10    0.17    0.03
   6   4  10    0.53    0.04
   7   4  10    0.89    0.06
   7   4  10    0.97    0.06
  -8   5  10    0.25    0.04
  -7   5  10    0.15    0.04
   6  -5 -10    0.03    0.04
  -6   5  10    0.04    0.03
   5  -5 -10    0.03    0.04
   5  -5 -10    0.17    0.04
  -5   5  10    0.12    0.03
   4  -5 -10    4.66    0.25
   4  -5 -10    5.43    0.26
  -4   5  10    4.76    0.25
   3  -5 -10    8.26    0.40
   3  -5 -10    8.09    0.39
   3  -5 -10    7.66    0.37
  -3   5  10    7.76    0.39
   2  -5 -10    0.48    0.05
  -2   5  10    0.51    0.05
   1  -5 -10   23.47    1.09
  -1   5  10   22.53    1.09
   0  -5 -10    3.31    0.17
   0   5  10    3.20    0.17
  -1  -5 -10   25.63    1.21
  -2  -5 -10    5.33    0.27
  -2  -5 -10    5.69    0.28
   2   5  10    5.81    0.25
  -3  -5 -10    3.45    0.19
   3   5  10    3.67    0.18
   3   5  10    3.60    0.17
  -4  -5 -10   14.45    0.72
   4   5  10   14.92    0.66
   4   5  10   16.10    0.68
   5   5  10    0.74    0.06
   5   5  10    0.76    0.05
   6   5  10    0.11    0.03
   6   5  10    0.12    0.03
   6   5  10    0.08    0.02
  -8   6  10    0.10    0.03
  -7   6  10    0.10    0.03
  -6   6  10    5.33    0.27
   5  -6 -10   13.96    0.68
  -5   6  10   13.38    0.66
   4  -6 -10    2.46    0.14
   4  -6 -10    2.20    0.13
  -4   6  10    2.30    0.13
   3  -6 -10   16.45    0.75
   3  -6 -10   16.31    0.78
   3  -6 -10   14.20    0.73
  -3   6  10   16.21    0.75
   2  -6 -10    1.28    0.08
   2  -6 -10    1.22    0.09
  -2   6  10    1.21    0.08
   1  -6 -10    8.43    0.41
  -1   6  10    8.32    0.41
   0  -6 -10    0.97    0.07
  -1  -6 -10    2.07    0.12
  -2  -6 -10    1.63    0.10
   2   6  10    1.60    0.09
   2   6  10    1.65    0.10
  -3  -6 -10    0.31    0.04
   3   6  10    0.37    0.04
   3   6  10    0.38    0.05
  -4  -6 -10    0.10    0.03
   4   6  10    0.12    0.03
   4   6  10    0.07    0.03
   5   6  10    0.00    0.03
   5   6  10    0.00    0.02
   6   6  10    0.23    0.03
   6   6  10    0.20    0.03
  -7   7  10   -0.01    0.02
  -6   7  10    0.24    0.04
   5  -7 -10    0.02    0.02
   5  -7 -10    0.10    0.04
  -5   7  10    0.03    0.03
   4  -7 -10    0.38    0.05
   4  -7 -10    0.32    0.04
  -4   7  10    0.33    0.04
   3  -7 -10    1.53    0.10
   3  -7 -10    1.63    0.10
  -3   7  10    1.55    0.10
   2  -7 -10    3.98    0.21
   2  -7 -10    4.02    0.20
  -2   7  10    3.75    0.19
  -2   7  10    3.77    0.20
   1  -7 -10    0.01    0.04
   1  -7 -10    0.01    0.03
  -1   7  10   -0.02    0.03
  -1   7  10    0.03    0.03
   0  -7 -10    1.85    0.11
   0   7  10    1.86    0.11
  -1  -7 -10    1.68    0.10
   1   7  10    1.64    0.10
  -2  -7 -10    0.22    0.04
   2   7  10    0.18    0.03
   2   7  10    0.12    0.04
  -3  -7 -10    0.01    0.03
   3   7  10    0.02    0.02
   3   7  10   -0.04    0.03
   4   7  10   12.65    0.56
   4   7  10   13.26    0.58
   5   7  10   12.04    0.53
   5   7  10   11.48    0.51
  -6   8  10    0.46    0.04
  -5   8  10    1.69    0.10
   4  -8 -10    2.78    0.15
   4  -8 -10    2.63    0.14
  -4   8  10    2.66    0.14
   3  -8 -10    0.23    0.04
   3  -8 -10    0.32    0.04
  -3   8  10    0.21    0.03
   2  -8 -10    0.31    0.04
   2  -8 -10    0.32    0.05
   1  -8 -10    0.08    0.04
   1  -8 -10    0.04    0.03
  -1   8  10    0.08    0.03
   0  -8 -10    3.71    0.20
   0  -8 -10    3.84    0.20
   0   8  10    3.69    0.18
  -1  -8 -10    0.04    0.03
  -1  -8 -10    0.06    0.03
   1   8  10    0.07    0.03
  -2  -8 -10    2.14    0.12
   2   8  10    2.18    0.12
  -3  -8 -10    0.01    0.03
   3   8  10    0.01    0.03
   3   8  10    0.02    0.02
   4  -9 -10    0.44    0.04
   3  -9 -10    0.37    0.04
   3  -9 -10    0.44    0.04
   2  -9 -10    1.23    0.08
   2  -9 -10    1.19    0.08
   1  -9 -10    0.37    0.04
   1  -9 -10    0.35    0.04
  -1   9  10    0.44    0.04
   0  -9 -10    1.43    0.09
   0  -9 -10    1.65    0.09
   0   9  10    1.47    0.09
  -1  -9 -10    0.43    0.05
  -1  -9 -10    0.45    0.04
   1   9  10    0.42    0.05
  -2  -9 -10    0.41    0.04
   4  10 -11    0.23    0.03
   3  10 -11    0.96    0.06
   3  10 -11    0.76    0.05
   2  10 -11    0.02    0.03
   1  10 -11    0.57    0.05
   0 -10  11    0.13    0.03
   1 -10  11    1.66    0.09
   1 -10  11    1.76    0.10
   2 -10  11    0.03    0.02
   2 -10  11   -0.02    0.02
   5   9 -11    0.05    0.03
   5   9 -11    0.05    0.03
   5   9 -11    0.08    0.03
   4   9 -11    0.23    0.04
   4   9 -11    0.24    0.04
   4   9 -11    0.32    0.04
   3   9 -11    0.31    0.04
   3   9 -11    0.26    0.03
   3   9 -11    0.30    0.04
   2   9 -11    1.98    0.11
   1   9 -11    2.29    0.12
   0  -9  11    0.24    0.04
   0  -9  11    0.25    0.03
   1  -9  11    4.18    0.20
   1  -9  11    3.95    0.20
   2  -9  11    1.31    0.08
   2  -9  11    1.27    0.08
   3  -9  11    0.80    0.06
   3  -9  11    0.74    0.06
   4  -9  11   -0.01    0.02
   4  -9  11    0.01    0.02
   6   8 -11    7.37    0.33
   6   8 -11    7.21    0.35
   6   8 -11    7.64    0.37
   5   8 -11    3.91    0.18
   5   8 -11    3.96    0.20
   5   8 -11    3.75    0.20
   4   8 -11   -0.01    0.03
   4   8 -11   -0.01    0.02
   3   8 -11    1.31    0.08
   2   8 -11    0.37    0.04
   1   8 -11    0.78    0.06
   0   8 -11    0.03    0.02
   0  -8  11    0.00    0.02
   0  -8  11    0.05    0.03
   1  -8  11    0.30    0.04
   1  -8  11    0.31    0.04
   2  -8  11    4.16    0.21
   2  -8  11    4.13    0.21
   3  -8  11    1.33    0.08
   3  -8  11    1.22    0.08
   4  -8  11    2.62    0.14
   4  -8  11    2.70    0.14
   5  -8  11    1.30    0.07
   5  -8  11    1.32    0.08
   7   7 -11    0.11    0.03
   7   7 -11    0.13    0.03
   7   7 -11    0.13    0.03
   6   7 -11    0.08    0.03
   6   7 -11    0.02    0.03
   6   7 -11    0.01    0.03
   5   7 -11    0.47    0.04
   5   7 -11    0.64    0.05
   4   7 -11    0.20    0.03
   4   7 -11    0.19    0.03
   3   7 -11    0.09    0.03
   3   7 -11    0.13    0.03
   2   7 -11    0.82    0.06
   2   7 -11    0.79    0.06
   1   7 -11    0.32    0.04
   1   7 -11    0.21    0.03
   0   7 -11    0.38    0.04
   0  -7  11    0.34    0.04
   0  -7  11    0.33    0.04
  -1   7 -11    8.42    0.46
   1  -7  11    9.03    0.42
   1  -7  11    8.77    0.42
   2  -7  11   27.47    1.28
   2  -7  11   26.75    1.27
  -3   7 -11   13.37    0.62
   3  -7  11   13.31    0.63
   3  -7  11   12.83    0.63
  -4   7 -11    1.70    0.09
   4  -7  11    1.70    0.10
   4  -7  11    1.67    0.10
  -5   7 -11    0.01    0.02
   5  -7  11    0.00    0.02
   5  -7  11    0.00    0.02
  -6   7 -11    1.02    0.06
   6  -7  11    0.96    0.06
   8   6 -11    0.09    0.03
   8   6 -11    0.14    0.03
   8   6 -11    0.10    0.03
   7   6 -11    0.67    0.06
   7   6 -11    0.71    0.06
   7   6 -11    0.76    0.06
   6   6 -11    1.70    0.10
   6   6 -11    1.54    0.09
   5   6 -11    5.04    0.24
   5   6 -11    5.57    0.27
   4   6 -11    3.25    0.20
   4   6 -11    3.85    0.17
   4   6 -11    4.04    0.19
   3   6 -11    0.65    0.06
   3   6 -11    0.70    0.06
   2   6 -11    2.03    0.12
   2   6 -11    2.14    0.11
   1   6 -11    0.87    0.07
   1   6 -11    0.83    0.06
   0   6 -11    0.08    0.03
   0  -6  11    0.06    0.02
   0  -6  11    0.03    0.02
  -1   6 -11    0.60    0.06
   1  -6  11    0.67    0.05
   1  -6  11    0.68    0.05
  -2   6 -11    0.10    0.02
  -2   6 -11    0.11    0.03
   2  -6  11    0.09    0.03
   2  -6  11    0.10    0.03
  -3   6 -11    2.35    0.12
   3  -6  11    2.11    0.12
   3  -6  11    2.19    0.12
  -4   6 -11    0.17    0.03
   4  -6  11    0.11    0.03
   4  -6  11    0.18    0.03
  -5   6 -11    1.00    0.06
   5  -6  11    0.82    0.06
   5  -6  11    0.69    0.05
  -6   6 -11    0.07    0.03
   6  -6  11    0.06    0.03
   8   5 -11    2.85    0.16
   8   5 -11    3.16    0.16
   8   5 -11    3.37    0.17
   8   5 -11    3.34    0.17
   7   5 -11    0.06    0.03
   7   5 -11    0.04    0.03
   7   5 -11    0.01    0.04
   6   5 -11    4.33    0.21
   6   5 -11    3.65    0.18
   5   5 -11    0.59    0.05
   5   5 -11    0.56    0.04
   5   5 -11    0.51    0.04
   4   5 -11    1.47    0.07
   4   5 -11    1.45    0.08
   4   5 -11    1.31    0.09
   3   5 -11    0.12    0.02
   3   5 -11    0.13    0.03
   3   5 -11    0.14    0.03
   2   5 -11    0.09    0.02
   2   5 -11    0.01    0.03
   1   5 -11    0.07    0.02
   1   5 -11    0.10    0.03
   0   5 -11    8.14    0.44
   0  -5  11    8.51    0.40
   0  -5  11    8.34    0.40
  -1   5 -11    0.58    0.05
  -1   5 -11    0.49    0.04
   1  -5  11    0.55    0.05
   1  -5  11    0.52    0.04
  -2   5 -11   12.62    0.68
  -2   5 -11   12.93    0.62
   2  -5  11   13.37    0.62
   2  -5  11   13.38    0.62
  -3   5 -11   14.83    0.67
   3  -5  11   13.54    0.66
   3  -5  11   13.64    0.66
  -4   5 -11    2.38    0.12
   4  -5  11    2.05    0.12
   4  -5  11    2.23    0.12
  -5   5 -11    1.68    0.09
   5  -5  11    1.33    0.08
   5  -5  11    1.44    0.09
  -6   5 -11    0.18    0.03
   6  -5  11    0.13    0.03
  -7   5 -11    0.07    0.02
   7  -5  11    0.06    0.02
   9   4 -11    0.01    0.02
   9   4 -11   -0.06    0.03
   9   4 -11    0.03    0.03
   9   4 -11   -0.03    0.03
   8   4 -11    0.07    0.04
   8   4 -11    0.06    0.03
   8   4 -11    0.02    0.04
   8   4 -11    0.03    0.03
   7   4 -11    4.15    0.21
   7   4 -11    3.96    0.19
   7   4 -11    3.82    0.20
   6   4 -11    0.62    0.05
   6   4 -11    0.54    0.04
   6   4 -11    0.60    0.06
   5   4 -11    2.95    0.16
   5   4 -11    2.77    0.16
   5   4 -11    3.23    0.16
   5   4 -11    3.09    0.14
   4   4 -11    0.11    0.02
   4   4 -11    0.07    0.03
   4   4 -11    0.14    0.03
   3   4 -11    2.20    0.12
   3   4 -11    2.14    0.13
   3   4 -11    2.26    0.10
   2   4 -11    3.38    0.18
   2   4 -11    3.60    0.19
   1   4 -11    0.42    0.04
   1   4 -11    0.42    0.04
  -1  -4  11    0.49    0.04
   0   4 -11    6.08    0.33
   0  -4  11    5.93    0.30
   0  -4  11    6.41    0.30
  -1   4 -11    0.03    0.02
  -1   4 -11    0.03    0.03
   1  -4  11    0.03    0.02
   1  -4  11    0.02    0.02
  -2   4 -11    0.72    0.05
  -2   4 -11    0.78    0.07
   2  -4  11    0.81    0.06
   2  -4  11    0.78    0.06
  -3   4 -11    1.73    0.10
   3  -4  11    1.51    0.09
   3  -4  11    1.73    0.09
  -4   4 -11    0.09    0.03
   4  -4  11    0.04    0.03
   4  -4  11    0.04    0.02
  -5   4 -11    0.32    0.04
   5  -4  11    0.26    0.03
   5  -4  11    0.33    0.04
  -6   4 -11    0.18    0.03
   6  -4  11    0.17    0.03
  -7   4 -11    0.07    0.02
   7  -4  11    0.07    0.03
   9   3 -11    0.55    0.04
   9   3 -11    0.55    0.05
   9   3 -11    0.60    0.05
   8   3 -11    0.10    0.03
   8   3 -11    0.03    0.04
   8   3 -11    0.05    0.04
   7   3 -11    0.17    0.04
   7   3 -11    0.14    0.03
   7   3 -11    0.12    0.02
   7   3 -11    0.17    0.04
   6   3 -11    1.07    0.08
   6   3 -11    1.19    0.08
   6   3 -11    1.04    0.07
   6   3 -11    1.15    0.06
   5   3 -11    5.58    0.30
   5   3 -11    5.72    0.25
   5   3 -11    5.95    0.28
   5   3 -11    5.23    0.27
   4   3 -11    0.23    0.03
   4   3 -11    0.26    0.03
   4   3 -11    0.26    0.03
   3   3 -11    0.09    0.02
[truncated: 85,340 more chars]
