# Supplementary material for: Structural effects of meso-halogenation on porphyrins
Source: Beilstein J Org Chem. 2021 May 14;17:1149–70. doi: 10.3762/bjoc.17.88 (PMC8144917; doi:10.3762/bjoc.17.88)
Supplement: File 3 — Crystal structure determination compounds 1, 2a, 4–11, 13, 16a and 24. [file Beilstein_J_Org_Chem-17-1149-s003.zip › Compound+2A.cif]

data_ms546i
_audit_creation_date               2021-04-26
_audit_creation_method
;
Olex2 1.2
(compiled 2018.05.29 svn.r3508 for OlexSys, GUI svn.r5506)
;
_shelx_SHELXL_version_number       '2016/6'
_audit_contact_author_address      ?
_audit_contact_author_email        ?
_audit_contact_author_name         ''
_audit_contact_author_phone        ?
_publ_contact_author_id_orcid      ?
_publ_section_references
;
Dolomanov, O.V., Bourhis, L.J., Gildea, R.J, Howard, J.A.K. & Puschmann, H.
 (2009), J. Appl. Cryst. 42, 339-341.

Sheldrick, G.M. (2008). Acta Cryst. A64, 112-122.

Sheldrick, G.M. (2015). Acta Cryst. A71, 3-8.
;
_chemical_name_common              ?
_chemical_name_systematic         
 '10-ethynyl-5,15-diphenylporphyrinato nickel(II)'
_chemical_formula_moiety           'C34 H20 N4 Ni'
_chemical_formula_sum              'C34 H20 N4 Ni'
_chemical_formula_weight           543.25
_chemical_melting_point            ?
loop_
  _atom_type_symbol
  _atom_type_description
  _atom_type_scat_dispersion_real
  _atom_type_scat_dispersion_imag
  _atom_type_scat_source
 'C' 'C' 0.0181 0.0091 'International Tables Vol C Tables 4.2.6.8 and 6.1.1.4'
 'H' 'H' 0.0000 0.0000 'International Tables Vol C Tables 4.2.6.8 and 6.1.1.4'
 'N' 'N' 0.0311 0.0180 'International Tables Vol C Tables 4.2.6.8 and 6.1.1.4'
 'Ni' 'Ni' -3.0029 0.5091
 'International Tables Vol C Tables 4.2.6.8 and 6.1.1.4'

_shelx_space_group_comment
;
The symmetry employed for this shelxl refinement is uniquely defined
by the following loop, which should always be used as a source of
symmetry information in preference to the above space-group names.
They are only intended as comments.
;
_space_group_crystal_system        'monoclinic'
_space_group_IT_number             15
_space_group_name_H-M_alt          'I 1 2/a 1'
_space_group_name_Hall             '-I 2ya'
loop_
  _space_group_symop_operation_xyz
 'x, y, z'
 '-x+1/2, y, -z'
 'x+1/2, y+1/2, z+1/2'
 '-x+1, y+1/2, -z+1/2'
 '-x, -y, -z'
 'x-1/2, -y, z'
 '-x+1/2, -y+1/2, -z+1/2'
 'x, -y+1/2, z+1/2'

_cell_length_a                     29.0698(16)
_cell_length_b                     6.3588(2)
_cell_length_c                     26.5311(10)
_cell_angle_alpha                  90
_cell_angle_beta                   102.030(2)
_cell_angle_gamma                  90
_cell_volume                       4796.5(4)
_cell_formula_units_Z              8
_cell_measurement_reflns_used      5347
_cell_measurement_temperature      100(2)
_cell_measurement_theta_max        65.70
_cell_measurement_theta_min        3.41
_shelx_estimated_absorpt_T_max     0.675
_shelx_estimated_absorpt_T_min     0.537
_exptl_absorpt_coefficient_mu      1.421
_exptl_absorpt_correction_T_max    0.7528
_exptl_absorpt_correction_T_min    0.5959
_exptl_absorpt_correction_type     multi-scan
_exptl_absorpt_process_details    
 'SADABS-2008/1 (Bruker,2008) was used for absorption correction. wR2(int) was 0.1018 before and 0.0513 after correction. The Ratio of minimum to maximum transmission is 0.7916. The \l/2 correction factor is 0.0015.'
_exptl_absorpt_special_details     ?
_exptl_crystal_colour              'clear orange'
_exptl_crystal_colour_lustre       clear
_exptl_crystal_colour_primary      orange
_exptl_crystal_density_diffrn      1.505
_exptl_crystal_density_meas        ?
_exptl_crystal_density_method      ?
_exptl_crystal_description         irregular
_exptl_crystal_F_000               2240
_exptl_crystal_size_max            0.5
_exptl_crystal_size_mid            0.5
_exptl_crystal_size_min            0.3
_exptl_transmission_factor_max     ?
_exptl_transmission_factor_min     ?
_diffrn_reflns_av_R_equivalents    0.1312
_diffrn_reflns_av_unetI/netI       0.0752
_diffrn_reflns_Laue_measured_fraction_full  0.967
_diffrn_reflns_Laue_measured_fraction_max  0.967
_diffrn_reflns_limit_h_max         33
_diffrn_reflns_limit_h_min         -33
_diffrn_reflns_limit_k_max         7
_diffrn_reflns_limit_k_min         -7
_diffrn_reflns_limit_l_max         27
_diffrn_reflns_limit_l_min         -30
_diffrn_reflns_number              13354
_diffrn_reflns_point_group_measured_fraction_full  0.967
_diffrn_reflns_point_group_measured_fraction_max  0.967
_diffrn_reflns_theta_full          65.493
_diffrn_reflns_theta_max           65.493
_diffrn_reflns_theta_min           3.406
_diffrn_ambient_temperature        100(2)
_diffrn_detector                   'Bruker APEX2 area detector'
_diffrn_detector_area_resol_mean   7.9
_diffrn_detector_type              'CCD area detector'
_diffrn_measured_fraction_theta_full  0.967
_diffrn_measured_fraction_theta_max  0.967
_diffrn_measurement_device         'three-circle diffractometer'
_diffrn_measurement_device_type    'Bruker SMART APEX2 area detector'
_diffrn_measurement_method         '\w and \f scans'
_diffrn_radiation_monochromator    'mirror optics'
_diffrn_radiation_probe            x-ray
_diffrn_radiation_type             CuK\a
_diffrn_radiation_wavelength       1.54178
_diffrn_source                     'microfocus sealed X-ray tube'
_diffrn_source_type                'Incoatec I\ms'
_diffrn_special_details            ?
_diffrn_standards_number           0
_reflns_Friedel_coverage           0.000
_reflns_Friedel_fraction_full      .
_reflns_Friedel_fraction_max       .
_reflns_number_gt                  3334
_reflns_number_total               4000
_reflns_special_details
;
 Reflections were merged by SHELXL according to the crystal
 class for the calculation of statistics and refinement.
 
 _reflns_Friedel_fraction is defined as the number of unique
 Friedel pairs measured divided by the number that would be
 possible theoretically, ignoring centric projections and
 systematic absences.
;
_reflns_threshold_expression       'I > 2\s(I)'
_computing_cell_refinement         'SAINT+ Ver. 8.34A (Bruker, 2014)'
_computing_data_collection         'APEX2 Ver. v.7-1 (Bruker, 2014)'
_computing_data_reduction          'SAINT+ Ver. 8.34A (Bruker, 2014)'
_computing_molecular_graphics      'Olex2 (Dolomanov et al., 2009)'
_computing_publication_material    'Olex2 (Dolomanov et al., 2009)'
_computing_structure_refinement    'XL (Sheldrick, 2008)'
_computing_structure_solution      'XT (Sheldrick, 2015)'
_refine_diff_density_max           0.583
_refine_diff_density_min           -1.039
_refine_diff_density_rms           0.092
_refine_ls_extinction_coef         .
_refine_ls_extinction_method       none
_refine_ls_goodness_of_fit_ref     1.025
_refine_ls_hydrogen_treatment      constr
_refine_ls_matrix_type             full
_refine_ls_number_parameters       352
_refine_ls_number_reflns           4000
_refine_ls_number_restraints       0
_refine_ls_R_factor_all            0.0577
_refine_ls_R_factor_gt             0.0505
_refine_ls_restrained_S_all        1.025
_refine_ls_shift/su_max            0.001
_refine_ls_shift/su_mean           0.000
_refine_ls_structure_factor_coef   Fsqd
_refine_ls_weighting_details      
 'w=1/[\s^2^(Fo^2^)+(0.0964P)^2^] where P=(Fo^2^+2Fc^2^)/3'
_refine_ls_weighting_scheme        calc
_refine_ls_wR_factor_gt            0.1420
_refine_ls_wR_factor_ref           0.1473
_refine_special_details            ?
_olex2_refinement_description
;
1. Fixed Uiso
 At 1.2 times of:
  All C(H) groups
2.a Aromatic/amide H refined with riding coordinates:
 C20(H20), C7(H7), C3(H3), C18(H18), C8(H8), C2(H2), C13(H13), C12(H12),
 C154(H154), C17(H17), C155(H155), C52(H52), C156(H156), C53(H53), C56(H56),
 C55(H55), C152(H152), C153(H153), C54(H54)
2.b :
 C102(H102)
;
_atom_sites_solution_hydrogens     geom
_atom_sites_solution_primary       dual
_atom_sites_solution_secondary     ?
loop_
  _atom_site_label
  _atom_site_type_symbol
  _atom_site_fract_x
  _atom_site_fract_y
  _atom_site_fract_z
  _atom_site_U_iso_or_equiv
  _atom_site_adp_type
  _atom_site_occupancy
  _atom_site_site_symmetry_order
  _atom_site_calc_flag
  _atom_site_refinement_flags_posn
  _atom_site_refinement_flags_adp
  _atom_site_refinement_flags_occupancy
  _atom_site_disorder_assembly
  _atom_site_disorder_group
 Ni1 Ni 0.44893(2) 0.62075(6) 0.33110(2) 0.01304(19) Uani 1 1 d . . . . .
 N21 N 0.42169(7) 0.8120(3) 0.27522(8) 0.0147(5) Uani 1 1 d . . . . .
 N23 N 0.47642(7) 0.4287(3) 0.38663(8) 0.0142(4) Uani 1 1 d . . . . .
 N22 N 0.39257(7) 0.4448(3) 0.31320(7) 0.0144(5) Uani 1 1 d . . . . .
 N24 N 0.50539(7) 0.7959(3) 0.34894(7) 0.0146(5) Uani 1 1 d . . . . .
 C1 C 0.44112(9) 0.9983(4) 0.26215(9) 0.0163(5) Uani 1 1 d . . . . .
 C4 C 0.37992(8) 0.7940(4) 0.23959(9) 0.0152(5) Uani 1 1 d . . . . .
 C14 C 0.52014(8) 0.4380(4) 0.41956(9) 0.0160(5) Uani 1 1 d . . . . .
 C9 C 0.38262(8) 0.2632(4) 0.33743(9) 0.0138(5) Uani 1 1 d . . . . .
 C11 C 0.45671(9) 0.2454(4) 0.40062(9) 0.0153(5) Uani 1 1 d . . . . .
 C10 C 0.41280(9) 0.1655(4) 0.37822(9) 0.0139(5) Uani 1 1 d . . . . .
 C101 C 0.39908(9) -0.0326(4) 0.39733(9) 0.0175(6) Uani 1 1 d . . . . .
 C6 C 0.35372(8) 0.4723(4) 0.27333(9) 0.0146(5) Uani 1 1 d . . . . .
 C5 C 0.34772(9) 0.6328(4) 0.23775(9) 0.0155(6) Uani 1 1 d . . . . .
 C19 C 0.51397(9) 0.9841(4) 0.32608(9) 0.0157(5) Uani 1 1 d . . . . .
 C15 C 0.55363(9) 0.5911(4) 0.41918(9) 0.0156(5) Uani 1 1 d . . . . .
 C151 C 0.60090(9) 0.5727(4) 0.45495(10) 0.0164(5) Uani 1 1 d . . . . .
 C20 C 0.48408(9) 1.0795(4) 0.28575(10) 0.0164(5) Uani 1 1 d . . . . .
 H20 H 0.493596 1.209205 0.273397 0.020 Uiso 1 1 calc R . . . .
 C7 C 0.31973(8) 0.3094(4) 0.27421(9) 0.0166(5) Uani 1 1 d . . . . .
 H7 H 0.290193 0.295227 0.251071 0.020 Uiso 1 1 calc R . . . .
 C3 C 0.37398(9) 0.9686(4) 0.20412(9) 0.0179(6) Uani 1 1 d . . . . .
 H3 H 0.348447 0.990488 0.175803 0.021 Uiso 1 1 calc R . . . .
 C18 C 0.55926(9) 1.0644(4) 0.34868(10) 0.0186(6) Uani 1 1 d . . . . .
 H18 H 0.572791 1.191200 0.339593 0.022 Uiso 1 1 calc R . . . .
 C8 C 0.33731(9) 0.1800(4) 0.31381(9) 0.0179(6) Uani 1 1 d . . . . .
 H8 H 0.322653 0.058304 0.324043 0.021 Uiso 1 1 calc R . . . .
 C16 C 0.54590(8) 0.7607(4) 0.38606(9) 0.0154(5) Uani 1 1 d . . . . .
 C2 C 0.41167(9) 1.0946(4) 0.21893(10) 0.0181(6) Uani 1 1 d . . . . .
 H2 H 0.417435 1.223749 0.203344 0.022 Uiso 1 1 calc R . . . .
 C13 C 0.52658(9) 0.2633(4) 0.45442(9) 0.0185(6) Uani 1 1 d . . . . .
 H13 H 0.553293 0.237231 0.481100 0.022 Uiso 1 1 calc R . . . .
 C12 C 0.48779(9) 0.1432(4) 0.44233(10) 0.0187(6) Uani 1 1 d . . . . .
 H12 H 0.482107 0.015064 0.458400 0.022 Uiso 1 1 calc R . . . .
 C102 C 0.38955(9) -0.1960(4) 0.41367(10) 0.0225(6) Uani 1 1 d . . . . .
 H102 H 0.381885 -0.327522 0.426810 0.027 Uiso 1 1 calc R . . . .
 C154 C 0.69016(9) 0.5482(4) 0.51867(10) 0.0236(6) Uani 1 1 d . . . . .
 H154 H 0.720578 0.540001 0.540299 0.028 Uiso 1 1 calc R . . . .
 C51 C 0.30622(9) 0.6291(4) 0.19310(10) 0.0165(6) Uani 1 1 d . . . . .
 C17 C 0.57936(9) 0.9270(4) 0.38537(9) 0.0180(6) Uani 1 1 d . . . . .
 H17 H 0.609849 0.937850 0.406754 0.022 Uiso 1 1 calc R . . . .
 C155 C 0.65764(9) 0.6887(5) 0.52979(10) 0.0235(6) Uani 1 1 d . . . . .
 H155 H 0.665710 0.777167 0.559164 0.028 Uiso 1 1 calc R . . . .
 C52 C 0.30467(9) 0.4830(4) 0.15412(10) 0.0223(6) Uani 1 1 d . . . . .
 H52 H 0.328803 0.380249 0.156925 0.027 Uiso 1 1 calc R . . . .
 C156 C 0.61285(9) 0.7021(4) 0.49817(10) 0.0204(6) Uani 1 1 d . . . . .
 H156 H 0.590555 0.799266 0.506076 0.024 Uiso 1 1 calc R . . . .
 C53 C 0.26822(10) 0.4849(5) 0.11095(10) 0.0252(6) Uani 1 1 d . . . . .
 H53 H 0.267599 0.384427 0.084303 0.030 Uiso 1 1 calc R . . . .
 C56 C 0.27006(9) 0.7763(4) 0.18898(10) 0.0211(6) Uani 1 1 d . . . . .
 H56 H 0.270438 0.876003 0.215738 0.025 Uiso 1 1 calc R . . . .
 C55 C 0.23345(9) 0.7778(4) 0.14584(11) 0.0253(6) Uani 1 1 d . . . . .
 H55 H 0.208845 0.878119 0.143181 0.030 Uiso 1 1 calc R . . . .
 C152 C 0.63403(9) 0.4309(4) 0.44425(10) 0.0233(6) Uani 1 1 d . . . . .
 H152 H 0.626182 0.341484 0.415035 0.028 Uiso 1 1 calc R . . . .
 C153 C 0.67847(10) 0.4189(4) 0.47591(11) 0.0256(6) Uani 1 1 d . . . . .
 H153 H 0.700888 0.321849 0.468233 0.031 Uiso 1 1 calc R . . . .
 C54 C 0.23290(10) 0.6328(4) 0.10680(10) 0.0252(7) Uani 1 1 d . . . . .
 H54 H 0.208155 0.635215 0.077093 0.030 Uiso 1 1 calc R . . . .

loop_
  _atom_site_aniso_label
  _atom_site_aniso_U_11
  _atom_site_aniso_U_22
  _atom_site_aniso_U_33
  _atom_site_aniso_U_23
  _atom_site_aniso_U_13
  _atom_site_aniso_U_12
 Ni1 0.0133(3) 0.0118(3) 0.0135(3) 0.00091(16) 0.00167(18) -0.00145(16)
 N21 0.0144(11) 0.0128(11) 0.0177(10) -0.0016(9) 0.0052(8) -0.0016(8)
 N23 0.0140(11) 0.0133(11) 0.0157(10) -0.0036(9) 0.0036(8) -0.0016(8)
 N22 0.0157(11) 0.0127(11) 0.0142(10) 0.0007(9) 0.0020(8) 0.0009(8)
 N24 0.0172(11) 0.0115(11) 0.0156(10) 0.0001(9) 0.0045(8) -0.0004(9)
 C1 0.0205(13) 0.0133(13) 0.0171(12) -0.0008(10) 0.0084(10) 0.0018(10)
 C4 0.0148(13) 0.0144(13) 0.0168(12) 0.0003(11) 0.0042(9) 0.0035(10)
 C14 0.0139(13) 0.0173(13) 0.0166(12) -0.0024(10) 0.0026(10) 0.0029(10)
 C9 0.0136(12) 0.0128(12) 0.0160(12) -0.0008(10) 0.0053(9) -0.0010(10)
 C11 0.0168(13) 0.0154(13) 0.0148(12) 0.0001(10) 0.0058(10) 0.0015(10)
 C10 0.0168(13) 0.0124(12) 0.0138(11) 0.0004(10) 0.0061(10) 0.0002(10)
 C101 0.0150(13) 0.0208(14) 0.0163(12) 0.0002(11) 0.0026(10) 0.0004(11)
 C6 0.0135(12) 0.0150(13) 0.0154(11) -0.0017(10) 0.0030(9) 0.0012(10)
 C5 0.0143(13) 0.0156(14) 0.0168(12) -0.0019(10) 0.0035(10) 0.0020(10)
 C19 0.0182(13) 0.0126(13) 0.0182(12) -0.0021(10) 0.0080(10) -0.0011(10)
 C15 0.0151(13) 0.0176(13) 0.0141(11) -0.0038(10) 0.0035(10) 0.0002(10)
 C151 0.0143(13) 0.0154(13) 0.0187(12) 0.0007(11) 0.0016(10) -0.0023(10)
 C20 0.0207(14) 0.0114(12) 0.0191(12) 0.0001(10) 0.0091(10) -0.0016(10)
 C7 0.0111(12) 0.0177(13) 0.0195(12) -0.0013(11) -0.0006(9) -0.0008(10)
 C3 0.0185(13) 0.0163(13) 0.0188(12) 0.0050(11) 0.0037(10) 0.0039(11)
 C18 0.0234(14) 0.0138(13) 0.0201(13) -0.0027(11) 0.0080(10) -0.0078(11)
 C8 0.0185(14) 0.0154(13) 0.0200(12) 0.0020(11) 0.0047(10) -0.0058(11)
 C16 0.0153(12) 0.0155(13) 0.0154(12) -0.0051(10) 0.0036(10) -0.0010(10)
 C2 0.0210(14) 0.0149(13) 0.0204(13) 0.0046(11) 0.0090(11) 0.0031(11)
 C13 0.0163(13) 0.0213(14) 0.0165(12) 0.0054(11) 0.0002(10) 0.0003(11)
 C12 0.0183(14) 0.0208(14) 0.0170(12) 0.0068(11) 0.0035(10) -0.0006(11)
 C102 0.0248(15) 0.0194(15) 0.0223(13) 0.0043(12) 0.0023(11) -0.0032(12)
 C154 0.0180(14) 0.0242(15) 0.0251(13) 0.0024(12) -0.0036(11) -0.0029(11)
 C51 0.0149(13) 0.0157(14) 0.0180(12) 0.0053(10) 0.0011(10) -0.0014(10)
 C17 0.0174(13) 0.0183(14) 0.0179(12) -0.0034(11) 0.0026(10) -0.0041(11)
 C155 0.0214(14) 0.0284(15) 0.0192(13) -0.0016(12) 0.0011(11) -0.0050(12)
 C52 0.0207(14) 0.0199(14) 0.0251(13) 0.0035(12) 0.0017(11) 0.0002(11)
 C156 0.0187(14) 0.0218(14) 0.0209(13) -0.0033(12) 0.0046(10) -0.0011(11)
 C53 0.0278(15) 0.0260(15) 0.0195(13) -0.0002(12) -0.0003(11) -0.0070(12)
 C56 0.0178(13) 0.0214(14) 0.0238(13) 0.0031(12) 0.0038(11) 0.0006(11)
 C55 0.0175(14) 0.0253(15) 0.0310(15) 0.0094(13) 0.0000(11) 0.0013(12)
 C152 0.0235(15) 0.0209(14) 0.0240(13) -0.0046(12) 0.0012(11) -0.0013(12)
 C153 0.0177(14) 0.0236(15) 0.0348(15) -0.0031(13) 0.0040(12) 0.0029(11)
 C54 0.0196(15) 0.0284(16) 0.0232(14) 0.0081(12) -0.0055(11) -0.0040(12)

_geom_special_details
;
 All esds (except the esd in the dihedral angle between two l.s. planes)
 are estimated using the full covariance matrix.  The cell esds are taken
 into account individually in the estimation of esds in distances, angles
 and torsion angles; correlations between esds in cell parameters are only
 used when they are defined by crystal symmetry.  An approximate (isotropic)
 treatment of cell esds is used for estimating esds involving l.s. planes.
;
loop_
  _geom_bond_atom_site_label_1
  _geom_bond_atom_site_label_2
  _geom_bond_distance
  _geom_bond_site_symmetry_2
  _geom_bond_publ_flag
 Ni1 N21 1.953(2) . ?
 Ni1 N23 1.952(2) . ?
 Ni1 N22 1.959(2) . ?
 Ni1 N24 1.958(2) . ?
 N21 C1 1.387(3) . ?
 N21 C4 1.379(3) . ?
 N23 C14 1.385(3) . ?
 N23 C11 1.383(3) . ?
 N22 C9 1.381(3) . ?
 N22 C6 1.388(3) . ?
 N24 C19 1.388(3) . ?
 N24 C16 1.387(3) . ?
 C1 C20 1.375(4) . ?
 C1 C2 1.419(4) . ?
 C4 C5 1.382(3) . ?
 C4 C3 1.442(3) . ?
 C14 C15 1.378(3) . ?
 C14 C13 1.432(4) . ?
 C9 C10 1.389(3) . ?
 C9 C8 1.436(3) . ?
 C11 C10 1.388(4) . ?
 C11 C12 1.431(3) . ?
 C10 C101 1.445(4) . ?
 C101 C102 1.181(4) . ?
 C6 C5 1.376(4) . ?
 C6 C7 1.435(3) . ?
 C5 C51 1.504(3) . ?
 C19 C20 1.371(4) . ?
 C19 C18 1.423(4) . ?
 C15 C151 1.503(3) . ?
 C15 C16 1.379(4) . ?
 C151 C156 1.395(4) . ?
 C151 C152 1.391(4) . ?
 C20 H20 0.9500 . ?
 C7 H7 0.9500 . ?
 C7 C8 1.348(4) . ?
 C3 H3 0.9500 . ?
 C3 C2 1.348(4) . ?
 C18 H18 0.9500 . ?
 C18 C17 1.347(4) . ?
 C8 H8 0.9500 . ?
 C16 C17 1.439(3) . ?
 C2 H2 0.9500 . ?
 C13 H13 0.9500 . ?
 C13 C12 1.344(4) . ?
 C12 H12 0.9500 . ?
 C102 H102 0.9500 . ?
 C154 H154 0.9500 . ?
 C154 C155 1.377(4) . ?
 C154 C153 1.385(4) . ?
 C51 C52 1.384(4) . ?
 C51 C56 1.395(4) . ?
 C17 H17 0.9500 . ?
 C155 H155 0.9500 . ?
 C155 C156 1.397(4) . ?
 C52 H52 0.9500 . ?
 C52 C53 1.389(4) . ?
 C156 H156 0.9500 . ?
 C53 H53 0.9500 . ?
 C53 C54 1.380(4) . ?
 C56 H56 0.9500 . ?
 C56 C55 1.391(4) . ?
 C55 H55 0.9500 . ?
 C55 C54 1.384(4) . ?
 C152 H152 0.9500 . ?
 C152 C153 1.388(4) . ?
 C153 H153 0.9500 . ?
 C54 H54 0.9500 . ?

loop_
  _geom_angle_atom_site_label_1
  _geom_angle_atom_site_label_2
  _geom_angle_atom_site_label_3
  _geom_angle
  _geom_angle_site_symmetry_1
  _geom_angle_site_symmetry_3
  _geom_angle_publ_flag
 N21 Ni1 N22 89.16(9) . . ?
 N21 Ni1 N24 90.93(8) . . ?
 N23 Ni1 N21 179.60(9) . . ?
 N23 Ni1 N22 90.91(8) . . ?
 N23 Ni1 N24 89.00(9) . . ?
 N24 Ni1 N22 179.81(9) . . ?
 C1 N21 Ni1 126.86(16) . . ?
 C4 N21 Ni1 128.92(17) . . ?
 C4 N21 C1 104.2(2) . . ?
 C14 N23 Ni1 128.83(17) . . ?
 C11 N23 Ni1 127.03(16) . . ?
 C11 N23 C14 104.1(2) . . ?
 C9 N22 Ni1 127.62(16) . . ?
 C9 N22 C6 104.1(2) . . ?
 C6 N22 Ni1 128.25(17) . . ?
 C19 N24 Ni1 127.07(16) . . ?
 C16 N24 Ni1 128.68(17) . . ?
 C16 N24 C19 104.2(2) . . ?
 N21 C1 C2 111.2(2) . . ?
 C20 C1 N21 125.8(2) . . ?
 C20 C1 C2 122.9(2) . . ?
 N21 C4 C5 125.4(2) . . ?
 N21 C4 C3 110.6(2) . . ?
 C5 C4 C3 124.0(2) . . ?
 N23 C14 C13 110.7(2) . . ?
 C15 C14 N23 125.6(2) . . ?
 C15 C14 C13 123.7(2) . . ?
 N22 C9 C10 125.2(2) . . ?
 N22 C9 C8 111.5(2) . . ?
 C10 C9 C8 123.2(2) . . ?
 N23 C11 C10 126.1(2) . . ?
 N23 C11 C12 111.1(2) . . ?
 C10 C11 C12 122.8(2) . . ?
 C9 C10 C101 119.2(2) . . ?
 C11 C10 C9 123.0(2) . . ?
 C11 C10 C101 117.8(2) . . ?
 C102 C101 C10 177.6(3) . . ?
 N22 C6 C7 110.5(2) . . ?
 C5 C6 N22 125.7(2) . . ?
 C5 C6 C7 123.9(2) . . ?
 C4 C5 C51 117.7(2) . . ?
 C6 C5 C4 122.5(2) . . ?
 C6 C5 C51 119.7(2) . . ?
 N24 C19 C18 111.1(2) . . ?
 C20 C19 N24 125.5(2) . . ?
 C20 C19 C18 123.4(2) . . ?
 C14 C15 C151 119.6(2) . . ?
 C14 C15 C16 122.4(2) . . ?
 C16 C15 C151 118.0(2) . . ?
 C156 C151 C15 120.8(2) . . ?
 C152 C151 C15 120.2(2) . . ?
 C152 C151 C156 119.1(2) . . ?
 C1 C20 H20 118.1 . . ?
 C19 C20 C1 123.8(2) . . ?
 C19 C20 H20 118.1 . . ?
 C6 C7 H7 126.2 . . ?
 C8 C7 C6 107.6(2) . . ?
 C8 C7 H7 126.2 . . ?
 C4 C3 H3 126.6 . . ?
 C2 C3 C4 106.7(2) . . ?
 C2 C3 H3 126.6 . . ?
 C19 C18 H18 126.4 . . ?
 C17 C18 C19 107.2(2) . . ?
 C17 C18 H18 126.4 . . ?
 C9 C8 H8 126.9 . . ?
 C7 C8 C9 106.2(2) . . ?
 C7 C8 H8 126.9 . . ?
 N24 C16 C17 110.4(2) . . ?
 C15 C16 N24 125.4(2) . . ?
 C15 C16 C17 124.2(2) . . ?
 C1 C2 H2 126.4 . . ?
 C3 C2 C1 107.2(2) . . ?
 C3 C2 H2 126.4 . . ?
 C14 C13 H13 126.4 . . ?
 C12 C13 C14 107.2(2) . . ?
 C12 C13 H13 126.4 . . ?
 C11 C12 H12 126.6 . . ?
 C13 C12 C11 106.8(2) . . ?
 C13 C12 H12 126.6 . . ?
 C101 C102 H102 180.0 . . ?
 C155 C154 H154 120.0 . . ?
 C155 C154 C153 119.9(2) . . ?
 C153 C154 H154 120.0 . . ?
 C52 C51 C5 119.6(2) . . ?
 C52 C51 C56 119.0(2) . . ?
 C56 C51 C5 121.3(2) . . ?
 C18 C17 C16 107.0(2) . . ?
 C18 C17 H17 126.5 . . ?
 C16 C17 H17 126.5 . . ?
 C154 C155 H155 119.8 . . ?
 C154 C155 C156 120.4(3) . . ?
 C156 C155 H155 119.8 . . ?
 C51 C52 H52 119.6 . . ?
 C51 C52 C53 120.7(3) . . ?
 C53 C52 H52 119.6 . . ?
 C151 C156 C155 119.9(2) . . ?
 C151 C156 H156 120.0 . . ?
 C155 C156 H156 120.0 . . ?
 C52 C53 H53 120.0 . . ?
 C54 C53 C52 119.9(3) . . ?
 C54 C53 H53 120.0 . . ?
 C51 C56 H56 119.9 . . ?
 C55 C56 C51 120.3(3) . . ?
 C55 C56 H56 119.9 . . ?
 C56 C55 H55 120.0 . . ?
 C54 C55 C56 119.9(3) . . ?
 C54 C55 H55 120.0 . . ?
 C151 C152 H152 119.7 . . ?
 C153 C152 C151 120.6(2) . . ?
 C153 C152 H152 119.7 . . ?
 C154 C153 C152 120.1(3) . . ?
 C154 C153 H153 120.0 . . ?
 C152 C153 H153 120.0 . . ?
 C53 C54 C55 120.1(2) . . ?
 C53 C54 H54 119.9 . . ?
 C55 C54 H54 119.9 . . ?

loop_
  _geom_torsion_atom_site_label_1
  _geom_torsion_atom_site_label_2
  _geom_torsion_atom_site_label_3
  _geom_torsion_atom_site_label_4
  _geom_torsion
  _geom_torsion_site_symmetry_1
  _geom_torsion_site_symmetry_2
  _geom_torsion_site_symmetry_3
  _geom_torsion_site_symmetry_4
  _geom_torsion_publ_flag
 Ni1 N21 C1 C20 1.8(4) . . . . ?
 Ni1 N21 C1 C2 179.22(16) . . . . ?
 Ni1 N21 C4 C5 1.9(4) . . . . ?
 Ni1 N21 C4 C3 -178.42(16) . . . . ?
 Ni1 N23 C14 C15 0.1(4) . . . . ?
 Ni1 N23 C14 C13 -179.17(16) . . . . ?
 Ni1 N23 C11 C10 -1.5(3) . . . . ?
 Ni1 N23 C11 C12 178.46(16) . . . . ?
 Ni1 N22 C9 C10 -3.6(4) . . . . ?
 Ni1 N22 C9 C8 178.86(16) . . . . ?
 Ni1 N22 C6 C5 0.5(4) . . . . ?
 Ni1 N22 C6 C7 -179.06(15) . . . . ?
 Ni1 N24 C19 C20 -1.1(4) . . . . ?
 Ni1 N24 C19 C18 -178.93(17) . . . . ?
 Ni1 N24 C16 C15 -1.5(4) . . . . ?
 Ni1 N24 C16 C17 178.43(16) . . . . ?
 N21 C1 C20 C19 0.2(4) . . . . ?
 N21 C1 C2 C3 -0.8(3) . . . . ?
 N21 C4 C5 C6 2.0(4) . . . . ?
 N21 C4 C5 C51 -174.5(2) . . . . ?
 N21 C4 C3 C2 -1.3(3) . . . . ?
 N23 C14 C15 C151 -175.8(2) . . . . ?
 N23 C14 C15 C16 2.6(4) . . . . ?
 N23 C14 C13 C12 1.7(3) . . . . ?
 N23 C11 C10 C9 0.5(4) . . . . ?
 N23 C11 C10 C101 178.1(2) . . . . ?
 N23 C11 C12 C13 0.4(3) . . . . ?
 N22 C9 C10 C11 2.2(4) . . . . ?
 N22 C9 C10 C101 -175.4(2) . . . . ?
 N22 C9 C8 C7 1.1(3) . . . . ?
 N22 C6 C5 C4 -3.2(4) . . . . ?
 N22 C6 C5 C51 173.2(2) . . . . ?
 N22 C6 C7 C8 -0.6(3) . . . . ?
 N24 C19 C20 C1 -0.5(4) . . . . ?
 N24 C19 C18 C17 0.5(3) . . . . ?
 N24 C16 C17 C18 0.9(3) . . . . ?
 C1 N21 C4 C5 -178.9(2) . . . . ?
 C1 N21 C4 C3 0.7(3) . . . . ?
 C4 N21 C1 C20 -177.4(2) . . . . ?
 C4 N21 C1 C2 0.0(3) . . . . ?
 C4 C5 C51 C52 105.9(3) . . . . ?
 C4 C5 C51 C56 -71.3(3) . . . . ?
 C4 C3 C2 C1 1.2(3) . . . . ?
 C14 N23 C11 C10 -179.3(2) . . . . ?
 C14 N23 C11 C12 0.7(3) . . . . ?
 C14 C15 C151 C156 -106.6(3) . . . . ?
 C14 C15 C151 C152 75.8(3) . . . . ?
 C14 C15 C16 N24 -1.9(4) . . . . ?
 C14 C15 C16 C17 178.2(2) . . . . ?
 C14 C13 C12 C11 -1.2(3) . . . . ?
 C9 N22 C6 C5 -179.1(2) . . . . ?
 C9 N22 C6 C7 1.3(3) . . . . ?
 C11 N23 C14 C15 177.8(2) . . . . ?
 C11 N23 C14 C13 -1.4(3) . . . . ?
 C10 C9 C8 C7 -176.5(2) . . . . ?
 C10 C11 C12 C13 -179.7(2) . . . . ?
 C6 N22 C9 C10 176.1(2) . . . . ?
 C6 N22 C9 C8 -1.5(3) . . . . ?
 C6 C5 C51 C52 -70.6(3) . . . . ?
 C6 C5 C51 C56 112.2(3) . . . . ?
 C6 C7 C8 C9 -0.3(3) . . . . ?
 C5 C4 C3 C2 178.4(2) . . . . ?
 C5 C6 C7 C8 179.8(2) . . . . ?
 C5 C51 C52 C53 -176.0(2) . . . . ?
 C5 C51 C56 C55 176.2(2) . . . . ?
 C19 N24 C16 C15 179.5(2) . . . . ?
 C19 N24 C16 C17 -0.6(3) . . . . ?
 C19 C18 C17 C16 -0.8(3) . . . . ?
 C15 C14 C13 C12 -177.6(2) . . . . ?
 C15 C151 C156 C155 -177.4(2) . . . . ?
 C15 C151 C152 C153 177.3(2) . . . . ?
 C15 C16 C17 C18 -179.2(2) . . . . ?
 C151 C15 C16 N24 176.6(2) . . . . ?
 C151 C15 C16 C17 -3.3(4) . . . . ?
 C151 C152 C153 C154 0.2(4) . . . . ?
 C20 C1 C2 C3 176.7(2) . . . . ?
 C20 C19 C18 C17 -177.4(2) . . . . ?
 C7 C6 C5 C4 176.3(2) . . . . ?
 C7 C6 C5 C51 -7.3(4) . . . . ?
 C3 C4 C5 C6 -177.7(2) . . . . ?
 C3 C4 C5 C51 5.9(4) . . . . ?
 C18 C19 C20 C1 177.0(2) . . . . ?
 C8 C9 C10 C11 179.4(2) . . . . ?
 C8 C9 C10 C101 1.8(4) . . . . ?
 C16 N24 C19 C20 177.9(2) . . . . ?
 C16 N24 C19 C18 0.1(3) . . . . ?
 C16 C15 C151 C156 74.9(3) . . . . ?
 C16 C15 C151 C152 -102.8(3) . . . . ?
 C2 C1 C20 C19 -177.0(2) . . . . ?
 C13 C14 C15 C151 3.3(4) . . . . ?
 C13 C14 C15 C16 -178.2(2) . . . . ?
 C12 C11 C10 C9 -179.5(2) . . . . ?
 C12 C11 C10 C101 -1.8(4) . . . . ?
 C154 C155 C156 C151 -0.1(4) . . . . ?
 C51 C52 C53 C54 -0.4(4) . . . . ?
 C51 C56 C55 C54 -0.1(4) . . . . ?
 C155 C154 C153 C152 0.0(4) . . . . ?
 C52 C51 C56 C55 -1.0(4) . . . . ?
 C52 C53 C54 C55 -0.7(4) . . . . ?
 C156 C151 C152 C153 -0.4(4) . . . . ?
 C56 C51 C52 C53 1.3(4) . . . . ?
 C56 C55 C54 C53 1.0(4) . . . . ?
 C152 C151 C156 C155 0.3(4) . . . . ?
 C153 C154 C155 C156 -0.1(4) . . . . ?

_shelx_res_file
;
TITL ms546i_a.res in I2/a
    ms546i.res
    created by SHELXL-2016/6 at 12:07:47 on 26-Apr-2021
REM Old TITL MS546I in I2/a
REM SHELXT solution in I2/a
REM R1 0.086, Rweak 0.001, Alpha 0.044, Orientation as input
REM Formula found by SHELXT: C33 N5 Ni
CELL 1.54178 29.0698 6.3588 26.5311 90 102.03 90
ZERR 8 0.0016 0.0002 0.001 0 0.002 0
LATT 2
SYMM 0.5-X,+Y,-Z
SFAC C H N Ni
UNIT 272 160 32 8

L.S. 10
PLAN  20
SIZE 0.3 0.5 0.5
TEMP -173(2)
BOND $H
LIST 6
HTAB
WPDB
CONF
fmap 2
acta
OMIT -2 131
REM <olex2.extras>
REM <HklSrc "%.\\MS546I.hkl">
REM </olex2.extras>

WGHT    0.096400
FVAR       0.16224
NI1   4    0.448931    0.620754    0.331098    11.00000    0.01332    0.01176 =
         0.01354    0.00091    0.00167   -0.00145
N21   3    0.421693    0.812000    0.275220    11.00000    0.01438    0.01275 =
         0.01771   -0.00156    0.00519   -0.00156
N23   3    0.476425    0.428735    0.386634    11.00000    0.01395    0.01326 =
         0.01575   -0.00360    0.00359   -0.00157
N22   3    0.392573    0.444766    0.313196    11.00000    0.01569    0.01273 =
         0.01421    0.00067    0.00199    0.00090
N24   3    0.505385    0.795851    0.348941    11.00000    0.01722    0.01147 =
         0.01562    0.00012    0.00454   -0.00039
C1    1    0.441119    0.998323    0.262147    11.00000    0.02050    0.01328 =
         0.01706   -0.00083    0.00839    0.00175
C4    1    0.379919    0.794009    0.239589    11.00000    0.01481    0.01441 =
         0.01680    0.00033    0.00416    0.00348
C14   1    0.520137    0.437997    0.419559    11.00000    0.01391    0.01729 =
         0.01663   -0.00238    0.00260    0.00290
C9    1    0.382622    0.263151    0.337433    11.00000    0.01358    0.01277 =
         0.01604   -0.00078    0.00533   -0.00096
C11   1    0.456707    0.245449    0.400622    11.00000    0.01683    0.01538 =
         0.01482    0.00006    0.00582    0.00149
C10   1    0.412797    0.165451    0.378215    11.00000    0.01685    0.01237 =
         0.01379    0.00043    0.00614    0.00021
C101  1    0.399076   -0.032614    0.397334    11.00000    0.01498    0.02078 =
         0.01631    0.00025    0.00258    0.00043
C6    1    0.353717    0.472344    0.273328    11.00000    0.01347    0.01505 =
         0.01540   -0.00170    0.00296    0.00116
C5    1    0.347716    0.632764    0.237749    11.00000    0.01435    0.01558 =
         0.01679   -0.00189    0.00350    0.00199
C19   1    0.513972    0.984053    0.326075    11.00000    0.01822    0.01261 =
         0.01819   -0.00212    0.00795   -0.00106
C15   1    0.553631    0.591114    0.419180    11.00000    0.01513    0.01762 =
         0.01411   -0.00379    0.00348    0.00015
C151  1    0.600898    0.572680    0.454955    11.00000    0.01428    0.01540 =
         0.01875    0.00066    0.00164   -0.00226
C20   1    0.484079    1.079460    0.285754    11.00000    0.02074    0.01144 =
         0.01912    0.00011    0.00908   -0.00159
AFIX  43
H20   2    0.493596    1.209205    0.273397    11.00000   -1.20000
AFIX   0
C7    1    0.319731    0.309385    0.274209    11.00000    0.01108    0.01769 =
         0.01949   -0.00126   -0.00060   -0.00079
AFIX  43
H7    2    0.290193    0.295227    0.251071    11.00000   -1.20000
AFIX   0
C3    1    0.373980    0.968550    0.204125    11.00000    0.01850    0.01631 =
         0.01877    0.00499    0.00370    0.00388
AFIX  43
H3    2    0.348447    0.990488    0.175803    11.00000   -1.20000
AFIX   0
C18   1    0.559258    1.064398    0.348678    11.00000    0.02335    0.01382 =
         0.02009   -0.00275    0.00796   -0.00785
AFIX  43
H18   2    0.572791    1.191200    0.339593    11.00000   -1.20000
AFIX   0
C8    1    0.337305    0.180035    0.313811    11.00000    0.01850    0.01544 =
         0.01999    0.00202    0.00472   -0.00580
AFIX  43
H8    2    0.322653    0.058304    0.324043    11.00000   -1.20000
AFIX   0
C16   1    0.545905    0.760680    0.386061    11.00000    0.01530    0.01555 =
         0.01538   -0.00513    0.00356   -0.00102
C2    1    0.411671    1.094596    0.218934    11.00000    0.02101    0.01488 =
         0.02039    0.00460    0.00899    0.00311
AFIX  43
H2    2    0.417435    1.223749    0.203344    11.00000   -1.20000
AFIX   0
C13   1    0.526582    0.263329    0.454416    11.00000    0.01626    0.02129 =
         0.01645    0.00538    0.00024    0.00034
AFIX  43
H13   2    0.553293    0.237231    0.481100    11.00000   -1.20000
AFIX   0
C12   1    0.487790    0.143219    0.442331    11.00000    0.01831    0.02076 =
         0.01697    0.00681    0.00348   -0.00062
AFIX  43
H12   2    0.482107    0.015064    0.458400    11.00000   -1.20000
AFIX   0
C102  1    0.389549   -0.196047    0.413669    11.00000    0.02484    0.01939 =
         0.02226    0.00425    0.00229   -0.00316
AFIX 163
H102  2    0.381885   -0.327522    0.426810    11.00000   -1.20000
AFIX   0
C154  1    0.690158    0.548229    0.518670    11.00000    0.01798    0.02420 =
         0.02510    0.00235   -0.00356   -0.00285
AFIX  43
H154  2    0.720578    0.540001    0.540299    11.00000   -1.20000
AFIX   0
C51   1    0.306220    0.629147    0.193101    11.00000    0.01491    0.01566 =
         0.01805    0.00531    0.00115   -0.00136
C17   1    0.579359    0.927003    0.385374    11.00000    0.01735    0.01829 =
         0.01792   -0.00341    0.00264   -0.00412
AFIX  43
H17   2    0.609849    0.937850    0.406754    11.00000   -1.20000
AFIX   0
C155  1    0.657636    0.688730    0.529788    11.00000    0.02143    0.02837 =
         0.01923   -0.00161    0.00110   -0.00496
AFIX  43
H155  2    0.665710    0.777167    0.559164    11.00000   -1.20000
AFIX   0
C52   1    0.304672    0.482968    0.154118    11.00000    0.02071    0.01986 =
         0.02509    0.00347    0.00170    0.00017
AFIX  43
H52   2    0.328803    0.380249    0.156925    11.00000   -1.20000
AFIX   0
C156  1    0.612854    0.702119    0.498169    11.00000    0.01865    0.02177 =
         0.02093   -0.00326    0.00457   -0.00114
AFIX  43
H156  2    0.590555    0.799266    0.506076    11.00000   -1.20000
AFIX   0
C53   1    0.268219    0.484859    0.110946    11.00000    0.02780    0.02596 =
         0.01948   -0.00020   -0.00032   -0.00696
AFIX  43
H53   2    0.267599    0.384427    0.084303    11.00000   -1.20000
AFIX   0
C56   1    0.270062    0.776334    0.188981    11.00000    0.01780    0.02135 =
         0.02382    0.00313    0.00382    0.00063
AFIX  43
H56   2    0.270438    0.876003    0.215738    11.00000   -1.20000
AFIX   0
C55   1    0.233445    0.777771    0.145841    11.00000    0.01751    0.02527 =
         0.03096    0.00942    0.00005    0.00127
AFIX  43
H55   2    0.208845    0.878119    0.143181    11.00000   -1.20000
AFIX   0
C152  1    0.634029    0.430887    0.444255    11.00000    0.02346    0.02089 =
         0.02400   -0.00464    0.00115   -0.00128
AFIX  43
H152  2    0.626182    0.341484    0.415035    11.00000   -1.20000
AFIX   0
C153  1    0.678469    0.418903    0.475913    11.00000    0.01766    0.02357 =
         0.03482   -0.00307    0.00400    0.00293
AFIX  43
H153  2    0.700888    0.321849    0.468233    11.00000   -1.20000
AFIX   0
C54   1    0.232897    0.632837    0.106803    11.00000    0.01961    0.02835 =
         0.02321    0.00811   -0.00550   -0.00403
AFIX  43
H54   2    0.208155    0.635215    0.077093    11.00000   -1.20000
AFIX   0
HKLF 4


REM  ms546i_a.res in I2/a
REM R1 =  0.0505 for    3334 Fo > 4sig(Fo)  and  0.0577 for all    4000 data
REM    352 parameters refined using      0 restraints

END

WGHT      0.0964      0.0000

REM No hydrogen bonds found for HTAB generation

REM Highest difference peak  0.583,  deepest hole -1.039,  1-sigma level  0.092
Q1    1   0.4188  0.4999  0.3347  11.00000  0.05    0.58
Q2    1   0.4920  0.6092  0.3238  11.00000  0.05    0.55
Q3    1   0.4912  0.5596  0.3265  11.00000  0.05    0.55
Q4    1   0.4047  0.6326  0.3362  11.00000  0.05    0.53
Q5    1   0.4830  0.7233  0.3268  11.00000  0.05    0.51
Q6    1   0.4147  0.7012  0.3361  11.00000  0.05    0.48
Q7    1   0.4450  0.4421  0.3109  11.00000  0.05    0.43
Q8    1   0.4834  1.3738  0.3039  11.00000  0.05    0.37
Q9    1   0.4628  0.7991  0.3580  11.00000  0.05    0.37
Q10   1   0.5086  0.9087  0.3336  11.00000  0.05    0.36
Q11   1   0.4582  0.4340  0.3613  11.00000  0.05    0.34
Q12   1   0.5595  0.8286  0.3882  11.00000  0.05    0.32
Q13   1   0.4391  0.8051  0.3027  11.00000  0.05    0.32
Q14   1   0.4669  0.3450  0.3923  11.00000  0.05    0.32
Q15   1   0.3632  0.6914  0.2407  11.00000  0.05    0.31
Q16   1   0.5403  0.5224  0.4136  11.00000  0.05    0.31
Q17   1   0.4376 -0.3908  0.4197  11.00000  0.05    0.30
Q18   1   0.5085  0.6326  0.3950  11.00000  0.05    0.30
Q19   1   0.4661  1.0692  0.2782  11.00000  0.05    0.29
Q20   1   0.3747  0.0812  0.3010  11.00000  0.05    0.28
;
_shelx_res_checksum                71926
_shelx_hkl_file
;
   4   0  -4 9999.00   45.65
   5   0  -5    0.16    0.60
   6   0  -6  668.84    7.02
   7   0  -7    0.20    0.36
   7   0  -7   -0.28    0.64
   8   0  -8   45.89    1.40
   8   0  -8   56.85    2.67
   9   0  -9    0.00    0.72
  10   0 -10  163.77    4.82
  11   0 -11   -0.16    0.76
  12   0 -12  377.77    8.17
  13   0 -13    0.08    0.92
  13   0 -13    2.11    1.67
  13   0 -13    1.00    1.48
  14   0 -14   78.98    4.31
  14   0 -14   67.13    4.90
  14   0 -14   75.63    5.34
  14   0 -14   90.10    6.98
  15   0 -15   -0.08    1.00
  15   0 -15    0.16    1.59
  15   0 -15    0.24    1.55
  15   0 -15    0.24    1.91
  15   0 -15   -0.68    2.11
  16   0 -16   45.97    3.71
  16   0 -16   47.08    4.58
  16   0 -16   55.69    5.10
  16   0 -16   58.48    6.42
  17   0 -17    1.16    1.40
  17   0 -17   -1.00    1.63
  17   0 -17    0.96    1.63
  17   0 -17    0.84    2.19
  18   0 -18    3.79    2.31
  18   0 -18    4.23    2.19
  18   0 -18    5.74    3.19
  19   0 -19    0.80    1.99
  19   0 -19   -1.59    1.59
  19   0 -19   -0.64    2.23
  20   0 -20   -0.60    1.75
  20   0 -20   -0.20    2.43
  21   0 -21   -0.52    2.19
  22   0 -22   47.68    6.90
  23   0 -23   -0.68    1.95
  24   0 -24   48.20    5.30
  25   0 -25   -0.36    1.71
   0   2   0   17.78    1.40
   0  -2   0   17.02    1.28
  -1   2   1  254.35    4.23
   1   2  -1  254.63    4.39
   1  -2  -1  263.72    4.31
   2   2  -2 1385.04   10.41
   2  -2  -2 1426.14   10.41
   3  -2  -3  410.18    5.90
   4  -2  -4    2.47    0.88
   5  -2  -5  264.00    5.26
   6  -2  -6  415.85    6.82
   7  -2  -7  562.59    8.21
   8  -2  -8  218.71    5.38
   9  -2  -9  968.75   11.56
  10  -2 -10  901.94   11.48
  11  -2 -11 1778.24   16.54
  12   2 -12  160.82    4.31
  12  -2 -12  207.62    5.90
  12  -2 -12  262.28    9.37
  13   2 -13   85.35    3.63
  13   2 -13   75.43    6.62
  13   2 -13   93.77    7.06
  13  -2 -13  102.46    4.27
  13  -2 -13  100.22    4.94
  13  -2 -13  130.20    7.06
  13  -2 -13  110.63    7.65
  14   2 -14   -0.36    1.24
  14   2 -14    0.32    2.03
  14  -2 -14    0.20    1.12
  14  -2 -14   -0.24    1.08
  14  -2 -14    0.92    2.59
  15   2 -15  573.12   10.05
  15   2 -15  628.69   18.50
  15  -2 -15  604.37   12.68
  15  -2 -15  778.55   19.41
  16   2 -16   58.13    6.58
  16  -2 -16   51.55    4.15
  16  -2 -16   51.87    6.86
  16  -2 -16   73.31    7.06
  17   2 -17    0.52    2.31
  17  -2 -17   -0.56    2.47
  17  -2 -17    0.60    2.67
  17  -2 -17    0.68    2.63
  17  -2 -17   -0.64    2.43
  18   2 -18    9.77    3.55
  18  -2 -18    7.93    3.71
  18  -2 -18   10.96    4.03
  18  -2 -18    8.93    3.51
  19  -2 -19  329.14   13.79
  19  -2 -19  376.98   15.55
  19  -2 -19  403.09   13.91
  20  -2 -20   -1.16    2.31
  20  -2 -20   -0.84    2.07
  20  -2 -20    2.51    2.63
  21  -2 -21    3.39    2.75
  21  -2 -21    2.39    2.43
  21  -2 -21    2.47    2.51
  22  -2 -22   17.94    3.79
  22  -2 -22   20.33    4.43
  23  -2 -23  146.67    7.10
  23  -2 -23  150.06    8.49
  24  -2 -24    0.12    1.63
  24  -2 -24   -0.12    1.75
   0   4   0    1.51    1.12
   0   4   0    2.11    1.83
  -1   4   1    2.71    1.20
  -1   4   1    1.55    1.99
   1   4  -1    3.27    1.83
   1  -4  -1    2.07    1.08
  -2   4   2    0.52    1.00
  -2   4   2    1.63    2.11
   2   4  -2    0.92    1.51
   2  -4  -2    1.16    1.00
  -3   4   3   32.81    2.55
  -3   4   3   43.10    4.78
   3   4  -3   44.41    3.87
   3  -4  -3   38.91    2.95
  -4   4   4  188.61    8.77
   4   4  -4  202.16    7.06
   4   4  -4  247.85   10.84
   4  -4  -4  196.34    6.34
   5   4  -5  161.78    6.06
   5   4  -5  194.23    9.97
   5  -4  -5  162.22    5.94
   6   4  -6   96.44    4.70
   6   4  -6  114.74    8.33
   6  -4  -6   90.38    4.62
   7   4  -7    9.53    2.11
   7   4  -7   10.25    3.83
   7  -4  -7    7.93    1.91
   8   4  -8  687.50   10.33
   8  -4  -8  651.70   12.56
   9   4  -9   78.26    3.63
   9  -4  -9   78.86    4.66
  10  -4 -10  200.61    7.34
  11  -4 -11  136.70    6.26
  11  -4 -11  209.10   11.00
  11  -4 -11  150.65   10.56
  12  -4 -12  821.09   14.95
  12  -4 -12 1354.06   26.19
  12  -4 -12  962.09   24.52
  13  -4 -13  187.65    7.30
  13  -4 -13  308.65   12.92
  13  -4 -13  232.18   12.72
  14  -4 -14  151.93    6.58
  14  -4 -14  279.30   12.04
  14  -4 -14  201.36   12.00
  15  -4 -15   22.01    4.54
  15  -4 -15   14.39    4.43
  16  -4 -16  149.38   10.13
  17  -4 -17    6.42    3.43
  18  -4 -18   18.14    4.39
  18  -4 -18   13.32    3.95
  19  -4 -19   13.51    3.63
  19  -4 -19   11.04    3.59
  20  -4 -20   12.24    3.39
  20  -4 -20   15.35    3.55
  21  -4 -21    8.81    2.79
  21  -4 -21   10.21    2.87
   0   6   0   71.76    6.54
  -1   6   1  522.65   16.03
   1   6  -1  529.35   15.43
  -2   6   2   25.24    4.94
  -2   6   2   22.37    5.50
   2   6  -2   29.98    4.78
  -3   6   3  550.12   16.94
  -3   6   3  516.59   17.34
   3   6  -3  564.35   14.99
  -4   6   4   13.75    4.23
  -4   6   4   12.52    4.62
   4   6  -4   16.42    3.55
   4  -6  -4   22.96    5.14
  -5   6   5   90.70    7.73
  -5   6   5   97.63    8.77
   5   6  -5  104.25    6.30
   5  -6  -5  123.03    9.05
  -6   6   6   68.61    7.97
   6   6  -6   63.39    4.82
   6  -6  -6   80.29    7.69
  -7   6   7   91.49    8.73
   7   6  -7   96.24    5.30
   7  -6  -7  137.82    9.29
  -8   6   8   54.22    7.46
   8   6  -8   48.24    3.59
   8  -6  -8   71.24    7.14
  -9   6   9    3.51    3.71
   9  -6  -9    1.63    2.83
 -10   6  10   68.53    7.42
  10  -6 -10   93.97    7.49
 -11   6  11    4.43    3.59
  11  -6 -11    1.24    2.67
 -12   6  12    3.27    3.39
  12  -6 -12    2.47    2.75
 -13   6  13    1.00    3.19
  13  -6 -13    0.76    2.47
 -14   6  14   37.35    5.26
  14  -6 -14   51.11    4.94
 -15   6  15   35.08    4.82
  24  -1 -25   34.56    4.19
  23  -1 -24   63.27    6.02
  22   1 -23   33.37    5.50
  22  -1 -23   32.61    3.87
  22  -1 -23   35.68    5.94
  21   1 -22   16.82    4.27
  21  -1 -22   14.07    3.23
  21  -1 -22   20.41    4.74
  20   1 -21  133.87    9.45
  20  -1 -21  132.56    7.89
  20  -1 -21  137.30    9.81
  19   1 -20   66.82    7.14
  19  -1 -20   51.51    5.66
  19  -1 -20   63.15    6.22
  19  -1 -20   68.09    7.49
  19  -1 -20   72.48    5.78
  18   1 -19    9.53    2.71
  18   1 -19   13.47    4.27
  18  -1 -19    8.77    3.31
  18  -1 -19   10.13    3.35
  18  -1 -19   15.47    4.50
  18  -1 -19   15.35    3.59
  17   1 -18   26.15    3.87
  17   1 -18   25.04    5.14
  17  -1 -18   25.71    4.62
  17  -1 -18   32.61    5.18
  17  -1 -18   32.29    5.82
  17  -1 -18   37.71    5.02
  16   1 -17   47.44    3.95
  16   1 -17   58.20    4.66
  16   1 -17   73.27    7.22
  16  -1 -17   55.45    4.23
  16  -1 -17   53.98    5.54
  16  -1 -17   67.61    6.58
  16  -1 -17   84.40    7.57
  16  -1 -17   83.48    6.66
  15   1 -16    6.26    1.91
  15   1 -16    7.89    2.35
  15   1 -16    8.61    1.91
  15   1 -16    7.42    3.15
  15  -1 -16    5.66    1.75
  15  -1 -16    7.77    2.79
  15  -1 -16    8.21    2.91
  15  -1 -16    8.81    3.35
  15  -1 -16   13.00    3.27
  14   1 -15   19.06    2.79
  14   1 -15   19.69    2.99
  14   1 -15   22.84    2.79
  14   1 -15   19.65    4.23
  14  -1 -15   18.82    2.67
  14  -1 -15   20.09    3.91
  14  -1 -15   18.82    3.79
  14  -1 -15   23.92    4.07
  13   1 -14    5.50    1.59
  13   1 -14    5.14    1.79
  13   1 -14    5.34    1.59
  13   1 -14    3.63    2.39
  13  -1 -14    4.86    1.51
  13  -1 -14    4.86    2.39
  13  -1 -14    6.18    2.55
  13  -1 -14    6.06    2.71
  12   1 -13    7.22    1.71
  12   1 -13    8.09    1.95
  12   1 -13    9.57    1.83
  12  -1 -13    6.82    1.63
  11   1 -12    3.07    1.28
  11  -1 -12    2.99    0.96
  11  -1 -12    4.47    1.32
  10   1 -11   72.88    3.55
  10  -1 -11   72.96    2.83
  10  -1 -11   83.80    3.75
   9   1 -10  864.38   10.88
   9  -1 -10  855.01    8.97
   9  -1 -10  964.01   11.40
   8   1  -9  385.43    6.86
   8  -1  -9  384.83    5.90
   7   1  -8  403.25    6.54
   7  -1  -8  370.16    5.58
   6   1  -7 1000.96    9.53
   6  -1  -7  943.52    8.45
   5   1  -6 8485.79   40.19
   5  -1  -6 7602.16   43.22
   4   1  -5 6279.51   25.87
   4  -1  -5 5641.49   27.71
   3   1  -4 3812.94   18.70
   3  -1  -4 3418.78   13.59
   2  -1  -3  945.55    6.70
   1   1  -2  318.29    3.75
   0   1  -1  260.41    3.19
   1   1   0   61.35    1.51
   3  -1  -2  897.95    6.46
   4   1  -3  234.02    3.47
   4  -1  -3  188.97    3.27
   5   1  -4  340.34    4.58
   5  -1  -4  282.09    4.23
   6   1  -5 5424.97   19.69
   6  -1  -5 4496.96   17.46
   7   1  -6 3447.40   17.10
   7  -1  -6 3014.49   15.03
   8   1  -7  273.04    5.30
   8  -1  -7  237.13    4.50
   9   1  -8   39.71    2.43
   9  -1  -8   33.45    1.95
  10   1  -9  668.08    9.41
  10  -1  -9  625.14    7.73
  11   1 -10    1.51    1.00
  11  -1 -10    1.20    0.80
  12   1 -11   20.89    2.19
  12  -1 -11   18.50    1.67
  12  -1 -11   22.05    2.27
  13   1 -12   41.10    3.03
  13   1 -12   33.85    3.03
  13   1 -12   36.40    3.11
  13  -1 -12   39.59    2.99
  14   1 -13   14.75    2.39
  14   1 -13   13.63    2.47
  14   1 -13   15.59    2.27
  14   1 -13   13.40    3.47
  14  -1 -13   13.12    2.23
  14  -1 -13   12.92    3.11
  14  -1 -13   14.43    3.43
  14  -1 -13   13.20    3.15
  15   1 -14   47.48    3.55
  15   1 -14   47.76    3.87
  15   1 -14   50.15    3.59
  15   1 -14   54.38    5.98
  15  -1 -14   54.26    3.79
  15  -1 -14   45.29    4.86
  15  -1 -14   54.82    5.82
  15  -1 -14   62.55    6.18
  15  -1 -14   64.22    5.82
  16   1 -15    3.67    1.55
  16   1 -15    2.31    1.75
  16   1 -15    3.79    1.51
  16   1 -15    3.59    2.59
  16  -1 -15    2.99    1.48
  16  -1 -15    1.91    2.11
  16  -1 -15    2.07    2.23
  16  -1 -15    3.63    2.67
  16  -1 -15    3.75    2.67
  17   1 -16   36.56    3.47
  17   1 -16   39.83    4.11
  17   1 -16   48.36    6.06
  17  -1 -16   38.35    3.59
  17  -1 -16   43.25    5.14
  17  -1 -16   43.81    5.66
  17  -1 -16   52.22    6.42
  17  -1 -16   59.60    5.90
  18   1 -17    3.31    1.99
  18   1 -17    8.33    3.51
  18  -1 -17    4.19    2.71
  18  -1 -17    4.31    2.79
  18  -1 -17    4.98    3.07
  18  -1 -17    2.91    2.55
  19   1 -18   45.33    6.94
  19  -1 -18   36.24    5.38
  19  -1 -18   45.73    6.02
  19  -1 -18   55.21    6.66
  19  -1 -18   51.59    5.66
  20   1 -19    4.50    2.95
  20  -1 -19    4.74    2.75
  20  -1 -19    4.82    3.23
  20  -1 -19    6.18    2.71
  21   1 -20  134.31    9.61
  21  -1 -20  152.69    8.49
  21  -1 -20  157.23   10.37
  22   1 -21   33.13    5.98
  22  -1 -21   32.85    4.54
  22  -1 -21   30.46    5.74
  23   1 -22    5.34    3.07
  23  -1 -22    2.67    2.07
  23  -1 -22    4.66    2.95
  24  -1 -23   31.97    5.18
  25  -1 -24   27.19    4.31
  22  -3 -23    3.99    2.47
  22  -3 -23    2.31    2.23
  22  -3 -23    2.11    2.11
  21  -3 -22   55.61    6.06
  21  -3 -22   64.54    6.02
  21  -3 -22   67.02    5.38
  20  -3 -21   54.74    6.66
  20  -3 -21   68.33    6.62
  20  -3 -21   83.12    6.58
  19  -3 -20   63.15    6.58
  19  -3 -20   68.85    6.74
  18  -3 -19   54.38    6.46
  18  -3 -19   58.68    6.66
  17  -3 -18  878.85   22.29
  16  -3 -17  864.42   22.52
  15  -3 -16   23.00    5.06
  14  -3 -15  437.53    9.93
  14  -3 -15  664.85   16.15
  14  -3 -15  564.35   18.26
  13  -3 -14  570.53   11.36
  13  -3 -14  518.18   11.60
  13  -3 -14  865.66   18.78
  13  -3 -14  702.33   20.01
  12  -3 -13  489.56   10.48
  12  -3 -13  698.14   17.02
  12  -3 -13  523.05   17.06
  11  -3 -12  312.27    8.25
  11  -3 -12  431.47   13.59
  11  -3 -12  330.89   13.43
  10  -3 -11    8.45    1.87
  10  -3 -11   10.92    3.79
   9   3 -10  324.91   12.20
   9  -3 -10  403.97    8.97
   8   3  -9  308.69   11.48
   8  -3  -9  396.67    8.65
   7  -3  -8  282.97    7.14
   6  -3  -7    5.22    1.36
   5  -3  -6   91.73    3.91
   4  -3  -5    2.19    1.00
   3  -3  -4  212.53    5.42
  -3   3   4  164.45    4.27
   2  -3  -3   77.34    3.27
  -2   3   3   60.44    2.67
   1   3  -2   18.46    1.79
   1  -3  -2   20.37    1.83
  -1   3   2   18.34    1.63
   0   3  -1    4.35    1.12
   0  -3  -1    3.71    1.04
   0   3   1    2.11    0.88
   0  -3   1    2.83    0.88
  -1   3   0    9.13    1.44
  -1  -3   0   10.76    1.44
   1   3   0    9.37    1.44
   1  -3   0   10.76    1.48
  -2   3   1    0.84    0.80
   2  -3  -1    1.04    0.76
  -3   3   2    2.23    0.96
   3  -3  -2    3.11    1.00
   4  -3  -3  219.86    5.50
   5  -3  -4  118.24    4.23
   6  -3  -5   52.30    3.03
   7  -3  -6  117.81    4.50
   8  -3  -7   -0.12    0.80
   9  -3  -8    5.02    1.44
  10  -3  -9  248.97    7.10
  11  -3 -10  146.59    5.66
  11  -3 -10  217.91    9.89
  11  -3 -10  167.64    9.81
  12  -3 -11  248.93    7.46
  12  -3 -11  367.05   12.64
  12  -3 -11  262.56   12.12
  13  -3 -12  262.72    7.77
  13  -3 -12  403.65   13.20
  13  -3 -12  299.60   13.16
  14  -3 -13  199.77    6.86
  14  -3 -13  299.08   11.52
  14  -3 -13  224.93   11.76
  15  -3 -14   16.39    2.63
  15  -3 -14   31.37    4.90
  15  -3 -14   23.24    5.06
  16  -3 -15  110.75    8.93
  17  -3 -16  340.34   14.47
  18  -3 -17  273.44   12.84
  19  -3 -18    3.03    2.79
  19  -3 -18    1.48    2.79
  20  -3 -19   87.99    7.38
  20  -3 -19   92.97    7.53
  21  -3 -20   20.61    4.70
  21  -3 -20   21.49    4.43
  21  -3 -20   29.82    4.70
  22  -3 -21   15.87    4.03
  22  -3 -21   19.22    3.99
  22  -3 -21   24.00    3.91
  23  -3 -22   -1.00    2.15
  23  -3 -22    3.51    2.23
  23  -3 -22   -1.24    1.95
  18  -5 -19   70.64    5.70
  17  -5 -18   26.67    4.15
  17  -5 -18   37.83    5.30
  16  -5 -17    2.55    2.63
  15  -5 -16    9.61    3.39
  15  -5 -16    5.30    3.15
  14  -5 -15   -0.92    2.71
  14  -5 -15   -1.12    2.71
  13  -5 -14   76.18    7.10
  13  -5 -14   56.09    7.42
  12  -5 -13   14.75    4.31
  11  -5 -12    2.27    3.15
  10  -5 -11   53.98    4.35
  10  -5 -11   93.97    8.13
   9  -5 -10   -1.87    1.32
   9  -5 -10   -0.40    2.79
   8   5  -9   17.54    2.71
   8  -5  -9   10.92    2.55
   7   5  -8  204.83    7.18
   7  -5  -8  166.04    7.14
   6   5  -7  800.32   14.59
   6  -5  -7  636.98   13.43
   5   5  -6   74.95    5.30
   5  -5  -6   63.59    4.47
   4   5  -5   11.64    3.03
   4   5  -5   14.15    4.62
   4  -5  -5   10.13    2.39
  -4   5   5   15.67    4.35
   3   5  -4    0.68    2.03
   3   5  -4    6.42    3.99
   3  -5  -4    2.07    1.55
  -3   5   4    3.19    2.83
   2   5  -3  527.71   13.95
   2  -5  -3  389.37    9.85
  -2   5   3  499.01   15.43
  -2   5   3  451.21   15.79
   1   5  -2  209.30    9.25
  -1   5   2  198.69    9.81
  -1   5   2  178.64   10.48
   0   5  -1  185.58    9.05
   0   5  -1  169.11   10.17
   0   5   1  175.53    9.01
   0   5   1  158.63    9.93
  -1   5   0   93.97    6.86
  -1   5   0   90.02    8.17
   1   5   0   89.54    6.50
   1   5   0   88.58    8.25
  -2   5   1  507.06   15.19
  -2   5   1  474.21   16.03
   2   5  -1  485.65   13.83
   2   5  -1  528.79   16.62
  -3   5   2  237.01   10.84
  -3   5   2  211.41   11.28
   3   5  -2  215.04    9.17
   3   5  -2  226.12   11.60
   3  -5  -2  173.34    6.66
  -4   5   3   28.46    5.10
  -4   5   3   22.84    5.42
   4   5  -3   22.64    3.91
   4   5  -3   30.50    5.62
   4  -5  -3   21.77    3.07
  -5   5   4  437.49   14.99
   5   5  -4  482.18   12.64
   5   5  -4  503.83   16.90
   5  -5  -4  376.02    9.97
   6   5  -5  142.20    6.94
   6   5  -5  161.14   10.33
   6  -5  -5  109.51    5.66
   7   5  -6   30.34    3.99
   7   5  -6   33.33    6.10
   7  -5  -6   24.24    3.47
   8   5  -7   24.32    3.43
   8  -5  -7   17.02    2.99
   9   5  -8  454.60    9.85
   9  -5  -8  392.64   10.84
   9  -5  -8  629.69   19.14
  10   5  -9   38.99    3.19
  10  -5  -9   35.92    3.75
  10  -5  -9   67.49    7.38
  11  -5 -10   23.84    3.47
  11  -5 -10   44.21    6.42
  12  -5 -11   20.89    4.86
  13  -5 -12   34.17    5.66
  14  -5 -13    0.16    2.91
  14  -5 -13   -0.32    2.99
  15  -5 -14   21.17    4.43
  15  -5 -14   16.54    4.58
  16  -5 -15   52.46    5.50
  16  -5 -15   45.65    6.42
  17  -5 -16    0.00    2.43
  18  -5 -17   32.05    4.90
  19  -5 -18    2.59    2.39
   7  -7  -8    0.68    2.39
   5   7  -6  112.46    4.54
   4   7  -5   66.30    4.27
  -4   7   5   72.04    6.14
   3   7  -4   -0.08    1.83
   3  -7  -4    0.16    2.71
  -3   7   4   -0.16    2.39
   2   7  -3  124.06    6.30
  -2   7   3  125.66    7.30
   1   7  -2   54.94    4.66
  -1   7   2   42.22    4.78
   0   7  -1   85.67    5.82
   0   7   1   82.72    5.98
  -1   7   0   63.83    5.34
   1   7   0   55.53    4.90
  -2   7   1   54.98    5.14
   2   7  -1   54.86    4.70
  -3   7   2    4.43    2.71
   3   7  -2    3.27    2.15
  -4   7   3   -0.76    2.27
   4   7  -3    0.08    1.83
  -5   7   4  107.32    7.02
   5   7  -4  114.18    5.38
  -6   7   5   38.99    5.34
   6   7  -5   38.79    3.19
   6  -7  -5   54.62    5.66
  -7   7   6   12.88    3.87
   7  -7  -6   15.43    3.71
  -8   7   7    2.31    3.27
   8  -7  -7    3.47    2.59
  24   0 -26   15.55    3.23
  23   0 -25   -0.96    1.71
  22   0 -24    3.23    2.67
  21   0 -23    0.48    2.39
  20   0 -22   -0.20    2.43
  19   0 -21   -0.64    1.67
  19   0 -21   -0.52    1.67
  19   0 -21   -0.20    2.55
  18   0 -20    9.89    2.95
  18   0 -20    9.25    2.63
  18   0 -20   14.23    4.43
  17   0 -19   -0.88    1.67
  17   0 -19   -0.12    1.63
  17   0 -19   -0.72    2.31
  16   0 -18   10.01    2.43
  16   0 -18    7.30    2.59
  16   0 -18   11.96    2.87
  16   0 -18    8.41    3.47
  15   0 -17   -0.08    1.08
  15   0 -17   -0.72    1.59
  15   0 -17    0.48    1.59
  15   0 -17   -0.32    1.95
  14   0 -16  384.23    9.77
  14   0 -16  373.31   11.20
  14   0 -16  410.70   11.44
  14   0 -16  476.04   15.55
  14   0 -16  415.49   10.13
  13   0 -15    0.68    1.04
  13   0 -15   -0.08    1.48
  13   0 -15    0.96    1.55
  13   0 -15    1.16    1.99
  12   0 -14   33.29    2.83
  12   0 -14   26.59    3.27
  11   0 -13    0.40    0.92
  10   0 -12  313.99    7.10
   9   0 -11    0.44    0.80
   8   0 -10   82.84    3.35
   7   0  -9    0.36    0.40
   7   0  -9    0.08    0.68
   6   0  -8  266.59    3.07
   6   0  -8  293.54    5.22
   5   0  -7    0.28    0.64
   4   0  -6  108.56    2.79
   3   0  -5   -0.04    0.44
   1   0  -3   -0.04    0.24
   0   0  -2 1925.66   11.52
   7   0  -5    0.00    0.40
   8   0  -6    9.89    0.88
   8   0  -6   16.15    1.63
   9   0  -7    0.16    0.44
   9   0  -7    0.40    0.72
  10   0  -8   64.62    2.95
  11   0  -9    0.56    0.84
  12   0 -10   98.39    4.03
  13   0 -11    0.64    0.96
  14   0 -12  153.61    5.58
  14   0 -12  127.57    6.02
  14   0 -12  133.79    6.50
  15   0 -13    0.68    1.08
  15   0 -13   -0.40    1.44
  15   0 -13    0.72    1.63
  15   0 -13   -0.72    1.79
  16   0 -14   21.37    2.63
  16   0 -14   24.20    3.83
  16   0 -14   24.40    3.63
  16   0 -14   30.86    5.38
  16   0 -14   30.62    3.79
  17   0 -15    0.76    1.20
  17   0 -15   -1.40    1.59
  17   0 -15   -0.20    1.63
  17   0 -15    0.48    2.19
  17   0 -15   -0.52    2.15
  18   0 -16    2.95    1.59
  18   0 -16    4.35    2.35
  18   0 -16    4.70    2.11
  18   0 -16    3.71    2.71
  19   0 -17   -0.36    1.83
  19   0 -17   -0.56    1.75
  19   0 -17    0.88    2.31
  20   0 -18   21.49    3.59
  20   0 -18   23.00    5.14
  21   0 -19   -0.40    1.79
  21   0 -19   -0.48    2.19
  22   0 -20   14.59    2.67
  22   0 -20   12.60    4.23
  23   0 -21    0.56    2.31
  24   0 -22   45.93    5.54
  25   0 -23    0.72    2.07
  23  -2 -25   32.17    3.15
  23  -2 -25   28.42    4.19
  22  -2 -24   27.15    3.75
  22  -2 -24   33.45    5.22
  21  -2 -23  300.79   10.92
  21  -2 -23  303.02   12.64
  20  -2 -22  295.17   11.88
  20  -2 -22  319.77   13.67
  20  -2 -22  323.12   10.25
  19  -2 -21   31.18    5.38
  19  -2 -21   34.56    6.14
  19  -2 -21   42.58    5.34
  18  -2 -20   38.07    5.82
  18  -2 -20   52.98    6.94
  18  -2 -20   74.11    7.61
  18  -2 -20   62.31    6.50
  17   2 -19   32.73    5.74
  17  -2 -19   29.30    5.42
  17  -2 -19   38.15    6.10
  17  -2 -19   51.91    7.53
  17  -2 -19   44.73    6.18
  16   2 -18  309.00    8.09
  16   2 -18  335.04   14.23
  16  -2 -18  291.22   12.76
  16  -2 -18  341.18   14.27
  16  -2 -18  453.84   15.35
  15   2 -17  114.54    4.98
  15   2 -17  130.68    9.05
  15  -2 -17  108.95    5.78
  15  -2 -17  129.76    9.49
  15  -2 -17  155.76    9.57
  14   2 -16   37.12    3.15
  14   2 -16   31.14    5.10
  14   2 -16   42.42    6.26
  14  -2 -16   39.11    3.55
  14  -2 -16   41.26    6.10
  14  -2 -16   51.03    6.30
  13   2 -15  196.66    5.66
  13   2 -15  190.64    9.89
  13   2 -15  203.60   10.33
  13  -2 -15  232.86    6.30
  13  -2 -15  262.28   11.44
  12   2 -14  336.91    6.74
  12   2 -14  330.29   12.36
  12   2 -14  346.20   12.76
  12  -2 -14  423.38    8.37
  12  -2 -14  391.65    9.37
  12  -2 -14  443.79   14.19
  11   2 -13 1437.90   12.16
  11   2 -13 1384.20   23.88
  11  -2 -13 1797.97   16.98
  11  -2 -13 1856.94   19.26
  11  -2 -13 2212.34   25.36
  11  -2 -13 1840.75   27.43
  10  -2 -12  101.82    4.19
   9  -2 -11  567.70    9.21
   8  -2 -10 2047.26   16.86
   7  -2  -9  519.70    8.29
   6  -2  -8  114.14    3.87
   5  -2  -7   85.47    3.27
   4  -2  -6    5.18    1.12
   3  -2  -5  112.02    3.39
   2  -2  -4    0.00    0.56
   1   2  -3    1.32    0.80
   1  -2  -3    1.00    0.64
   0   2  -2    8.77    1.24
   0  -2  -2   10.64    1.24
   0   2   2    7.81    1.00
  -1   2  -1  199.57    4.03
  -1  -2  -1  187.49    3.55
   1   2   1  186.97    3.47
   1  -2   1  181.19    3.39
  -2  -2   0   11.04    1.12
   2   2   0   12.08    1.28
   2  -2   0   10.33    1.16
   3  -2  -1   97.67    2.83
   4  -2  -2   67.45    2.55
   5  -2  -3   43.81    2.23
   6  -2  -4   59.76    2.63
   7  -2  -5   14.91    1.63
   8  -2  -6  780.10    9.69
   9  -2  -7  125.26    4.15
  10  -2  -8   85.79    3.63
  11  -2  -9  135.39    4.58
  12   2 -10  209.22    6.14
  12  -2 -10  231.78    6.10
  13   2 -11   48.72    2.83
  13   2 -11   61.31    5.78
  13  -2 -11   57.77    3.31
  13  -2 -11   84.40    6.06
  14   2 -12   -0.96    1.83
  14  -2 -12   -0.76    0.88
  14  -2 -12    1.59    2.71
  14  -2 -12    0.40    2.27
  15   2 -13  169.83    9.69
  15  -2 -13  173.66    5.50
  15  -2 -13  183.35    6.86
  15  -2 -13  211.57   10.33
  16   2 -14   15.15    4.07
  16  -2 -14   13.40    2.51
  16  -2 -14   21.05    4.27
  17   2 -15   86.15    7.69
  17  -2 -15   93.25    8.41
  17  -2 -15  112.86    8.25
  18   2 -16   26.43    5.38
  18  -2 -16   27.31    5.30
  18  -2 -16   44.21    6.66
  18  -2 -16   37.95    5.86
  19  -2 -17   55.97    7.22
  19  -2 -17   64.62    7.18
  19  -2 -17   74.23    7.22
  20  -2 -18    1.20    2.75
  20  -2 -18    0.28    2.47
  20  -2 -18   -2.51    2.43
  21  -2 -19    1.04    2.67
  21  -2 -19    1.08    2.47
  21  -2 -19    1.20    2.59
  22  -2 -20    7.14    3.11
  22  -2 -20    6.38    3.23
  22  -2 -20    4.62    2.79
  23  -2 -21   19.49    3.87
  23  -2 -21   29.06    5.18
  23  -2 -21   28.54    3.67
  24  -2 -22    1.12    1.99
  24  -2 -22    3.11    2.39
  25  -2 -23    4.31    1.87
  25  -2 -23    4.43    2.35
  20  -4 -22    1.00    1.99
  20  -4 -22   -0.24    1.87
  19  -4 -21  163.13    8.41
  19  -4 -21  177.37    8.61
  18  -4 -20   90.74    6.94
  18  -4 -20   97.91    7.30
  17  -4 -19    3.23    2.75
  16  -4 -18   27.67    5.26
  15  -4 -17   38.23    6.42
  14  -4 -16   67.41    6.54
  14  -4 -16   63.03    7.53
  13  -4 -15   92.65    5.26
  13  -4 -15  163.89    9.53
  13  -4 -15  127.29   10.01
  12  -4 -14    7.69    2.15
  12  -4 -14   12.76    4.15
  12  -4 -14    8.17    4.07
  11  -4 -13  552.39   12.32
  11  -4 -13  890.26   21.33
  11  -4 -13  642.05   20.29
  10  -4 -12  361.83    9.93
  10  -4 -12  413.17   16.31
   9  -4 -11   20.25    3.03
   8   4 -10   80.17    3.59
   8  -4 -10   85.03    4.90
   7   4  -9  181.39    5.46
   7  -4  -9  175.05    6.66
   6   4  -8  449.29    8.85
   6  -4  -8  422.94    9.97
   5   4  -7   27.95    3.07
   5   4  -7   39.71    5.70
   5  -4  -7   28.54    2.83
   4   4  -6   59.80    3.95
   4   4  -6   63.95    7.02
   4  -4  -6   57.97    3.71
   3   4  -5  145.79    6.06
   3   4  -5  153.05    8.85
   3  -4  -5  138.22    5.38
  -3   4   5  142.76    7.93
   2   4  -4  261.04    8.17
   2  -4  -4  237.44    6.78
  -2   4   4  245.38    9.73
   1   4  -3  279.70    8.73
   1  -4  -3  237.56    6.62
  -1   4   3  250.84    9.53
   0   4  -2   14.15    2.95
   0  -4  -2   10.88    1.87
   0   4   2   14.43    3.15
  -1   4  -1   17.22    2.11
  -1   4  -1   29.02    4.07
   1   4   1   29.14    4.11
  -2   4   0   62.15    3.51
  -2   4   0   82.16    5.58
  -2   4   0   84.40    6.94
   2   4   0   73.83    4.98
   2  -4   0   66.98    3.55
  -3   4   1   54.70    3.27
  -3   4   1   73.79    5.58
   3   4  -1   74.67    4.90
   3  -4  -1   68.45    3.63
  -4   4   2   59.72    3.47
  -4   4   2   76.86    5.74
   4   4  -2   78.74    4.82
   4   4  -2   89.26    7.38
   4  -4  -2   69.65    3.79
  -5   4   3   -0.20    1.04
  -5   4   3    0.16    2.07
   5   4  -3    0.32    1.40
   5   4  -3   -1.16    2.75
   5  -4  -3    0.68    1.00
  -6   4   4   51.83    3.31
  -6   4   4   64.90    5.82
   6   4  -4   62.79    4.15
   6   4  -4   79.97    7.46
   6  -4  -4   68.85    3.99
  -7   4   5  199.65    6.22
   7   4  -5  269.94    7.61
   7   4  -5  342.25   13.16
   7  -4  -5  268.58    7.73
   8   4  -6  299.24    7.65
   8   4  -6  409.91   14.63
   8  -4  -6  291.10    8.25
   9   4  -7    1.91    1.51
   9   4  -7    2.75    3.15
   9  -4  -7    3.15    1.55
  10   4  -8    9.01    1.95
  10  -4  -8    9.21    2.11
  11   4  -9   15.39    2.19
  11  -4  -9   17.06    2.79
  11  -4  -9   26.87    5.06
  12  -4 -10  194.11    7.38
  12  -4 -10  331.93   13.40
  12  -4 -10  231.46   12.48
  13  -4 -11   27.27    3.31
  13  -4 -11   52.07    6.70
  13  -4 -11   48.80    7.22
  14  -4 -12   14.11    2.75
  14  -4 -12   27.27    5.18
  14  -4 -12   19.81    5.14
  15  -4 -13   12.48    2.55
  15  -4 -13   25.39    4.98
  15  -4 -13   16.62    4.86
  16  -4 -14   90.98    7.38
  16  -4 -14   63.75    7.53
  17  -4 -15    7.06    3.47
  17  -4 -15    7.61    3.71
  18  -4 -16   61.08    6.86
  19  -4 -17    4.15    2.83
  19  -4 -17    2.79    2.87
  20  -4 -18   10.41    3.31
  20  -4 -18   14.67    3.83
  21  -4 -19    4.58    2.51
  21  -4 -19    5.18    2.55
  22  -4 -20   29.94    4.19
  22  -4 -20   43.37    4.58
 -14   6  16    8.69    3.39
 -13   6  15   42.94    5.50
  12  -6 -14   60.28    5.58
 -12   6  14   40.23    5.66
  11  -6 -13    6.58    3.07
 -11   6  13    1.67    3.35
  10  -6 -12    4.35    2.95
 -10   6  12    3.95    3.47
   9  -6 -11    3.11    2.63
  -9   6  11    0.20    3.47
   8  -6 -10   -0.24    2.43
  -8   6  10    0.44    3.55
   7   6  -9   78.50    4.15
   7  -6  -9  116.65    8.65
  -7   6   9   75.87    7.97
   6   6  -8   54.06    4.19
   6  -6  -8   72.16    7.26
  -6   6   8   45.09    6.94
   5   6  -7   21.85    3.43
  -5   6   7   15.55    4.94
   4   6  -6   -0.16    1.91
  -4   6   6   -1.16    2.71
  -4   6   6   -0.72    3.95
   3   6  -5  299.91   10.52
  -3   6   5  258.69   12.04
  -3   6   5  262.96   12.68
   2   6  -4  191.20    8.89
  -2   6   4  187.69   10.37
  -2   6   4  167.88   10.64
   1   6  -3    9.73    3.19
  -1   6   3   10.29    3.79
   0   6  -2   61.55    5.78
   0   6   2   53.74    5.94
  -1   6  -1  743.63   18.54
  -1   6  -1  673.82   19.14
   1   6   1  745.18   18.78
  -2   6   0  124.26    8.21
  -2   6   0  109.79    9.33
   2   6   0  125.34    8.01
  -3   6   1  143.00    8.81
  -3   6   1  121.59    9.77
   3   6  -1  134.35    8.01
  -4   6   2   43.25    6.18
  -4   6   2   43.18    6.86
   4   6  -2   47.64    5.06
   4  -6  -2   53.54    7.10
  -5   6   3  209.82   10.84
  -5   6   3  212.57   12.04
   5   6  -3  220.86    9.33
   5  -6  -3  257.62   12.36
  -6   6   4    3.39    3.35
  -6   6   4    2.19    3.83
   6   6  -4   -0.44    2.03
   6  -6  -4    0.40    3.23
  -7   6   5    4.15    3.87
   7   6  -5    4.74    2.47
   7  -6  -5    6.98    3.63
  -8   6   6   14.87    4.86
   8   6  -6   13.51    2.87
   8  -6  -6   14.27    4.35
  -9   6   7   67.53    7.81
   9   6  -7   63.03    4.11
   9  -6  -7   87.31    7.65
 -10   6   8   12.20    4.54
  10  -6  -8   13.32    4.03
 -11   6   9   12.20    4.39
  11  -6  -9    7.30    3.19
 -12   6  10    0.04    3.23
  12  -6 -10   -0.64    2.51
 -13   6  11   37.20    5.86
  13  -6 -11   45.53    5.54
 -14   6  12    3.83    3.31
  14  -6 -12    2.83    2.55
 -15   6  13   16.90    4.07
  15  -6 -13   19.02    3.55
 -16   6  14   -1.59    2.55
  23  -1 -26    8.21    2.71
  22  -1 -25   17.10    3.91
  21   1 -24   79.57    6.86
  21  -1 -24   78.34    4.90
  21  -1 -24   88.14    7.26
  20   1 -23  184.02   10.48
  20  -1 -23  198.89    8.45
  20  -1 -23  194.47   11.00
  19   1 -22   71.24    7.22
  19  -1 -22   53.90    5.70
  19  -1 -22   71.80    6.22
  19  -1 -22   84.40    7.93
  18   1 -21   13.47    3.07
  18   1 -21   18.10    4.66
  18  -1 -21   12.04    3.47
  18  -1 -21   15.67    3.71
  18  -1 -21   23.40    5.42
  18  -1 -21   22.60    3.79
  17   1 -20    6.14    2.39
  17   1 -20    5.34    3.07
  17  -1 -20    3.95    2.75
  17  -1 -20    5.74    2.87
  17  -1 -20    7.97    3.67
  17  -1 -20    7.69    2.87
  16   1 -19   77.98    5.42
  16   1 -19   89.38    7.85
  16  -1 -19   72.72    6.46
  16  -1 -19   86.79    7.18
  16  -1 -19  113.14    9.09
  16  -1 -19   99.75    7.06
  15   1 -18   20.77    3.23
  15   1 -18   25.00    3.63
  15   1 -18   21.65    4.82
  15  -1 -18   19.93    3.11
  15  -1 -18   16.35    3.79
  15  -1 -18   25.59    4.66
  15  -1 -18   26.55    5.30
  15  -1 -18   31.26    4.66
  14   1 -17   16.70    2.75
  14   1 -17   18.42    3.11
  14   1 -17   25.08    4.98
  14  -1 -17   17.42    2.75
  14  -1 -17   18.94    3.87
  14  -1 -17   22.76    4.27
  14  -1 -17   24.40    5.06
  14  -1 -17   24.92    4.23
  13   1 -16   10.88    2.23
  13   1 -16   13.95    2.63
  13   1 -16   13.40    2.11
  13   1 -16   13.63    3.67
  13  -1 -16   12.20    2.31
  13  -1 -16   11.48    3.07
  13  -1 -16   18.26    3.75
  12   1 -15    2.63    1.36
  12   1 -15    2.39    1.51
  12   1 -15    3.15    1.36
  12   1 -15    2.79    2.31
  12  -1 -15    2.79    1.32
  12  -1 -15    5.06    2.27
  12  -1 -15    4.03    2.55
  11   1 -14   14.55    2.27
  11   1 -14   16.86    2.51
  11   1 -14   17.62    2.31
  11  -1 -14   18.98    2.27
  11  -1 -14   15.31    3.23
  10   1 -13    1.44    1.04
  10  -1 -13    1.99    0.84
  10  -1 -13    1.67    1.04
   9   1 -12    2.03    1.04
   9  -1 -12    3.27    0.92
   9  -1 -12    2.71    1.12
   8   1 -11  283.77    6.46
   8  -1 -11  293.14    5.38
   8  -1 -11  318.85    6.62
   7   1 -10   85.43    3.47
   7  -1 -10   87.59    2.99
   7  -1 -10   94.76    3.51
   6   1  -9 1855.66   14.35
   6  -1  -9 1908.80   12.72
   5   1  -8 2212.90   14.63
   5  -1  -8 2273.42   13.32
   4   1  -7 2151.63   13.43
   4  -1  -7 2115.35   12.32
   3   1  -6  581.85    6.58
   3  -1  -6  574.59    6.18
   2  -1  -5 3421.57   14.11
   1   1  -4  136.02    2.83
   1  -1  -4  149.78    2.87
   0   1  -3  405.16    4.50
   0  -1  -3  413.61    4.39
  -1   1  -2   99.47    2.23
   1   1   2   91.33    1.44
   4   1  -1  433.95    3.79
   4  -1  -1  347.32    4.19
   5   1  -2   60.56    1.79
   5  -1  -2   45.69    1.75
   6   1  -3 1166.41    7.97
   6  -1  -3  943.08    7.73
   7   1  -4   71.16    2.39
   7  -1  -4   58.88    2.23
   8   1  -5    5.94    1.08
   8  -1  -5    7.65    1.16
   9   1  -6   19.61    1.75
   9  -1  -6   16.74    1.51
  10   1  -7   42.02    2.43
  10  -1  -7   37.99    2.15
  11   1  -8    1.71    1.00
  11  -1  -8    2.35    0.88
  12   1  -9    0.80    0.92
  12  -1  -9    1.44    0.80
  13   1 -10   22.29    2.23
  13  -1 -10   20.69    1.79
  14   1 -11   79.29    4.03
  14   1 -11   65.42    3.95
  14   1 -11   73.43    4.03
  14  -1 -11   73.35    2.95
  14  -1 -11   84.52    4.23
  15   1 -12   57.73    3.67
  15   1 -12   51.59    3.87
  15   1 -12   55.81    3.83
  15   1 -12   54.66    5.66
  15  -1 -12   59.68    3.79
  15  -1 -12   47.00    4.70
  15  -1 -12   56.61    5.86
  15  -1 -12   67.69    5.90
  16   1 -13    1.04    1.16
  16   1 -13   -0.80    1.36
  16   1 -13    0.32    1.28
  16   1 -13   -0.12    1.95
  16  -1 -13    0.72    1.12
  16  -1 -13    0.16    1.91
  16  -1 -13   -1.00    1.79
  16  -1 -13   -0.40    2.11
  16  -1 -13   -1.16    2.19
  17   1 -14    9.25    2.19
  17   1 -14    8.73    2.39
  17   1 -14   11.96    2.19
  17   1 -14    9.49    3.43
  17  -1 -14    8.97    2.11
  17  -1 -14    9.05    3.03
  17  -1 -14    9.13    2.95
  17  -1 -14   15.87    4.19
  17  -1 -14   11.88    3.27
  18   1 -15   45.61    3.83
  18   1 -15   58.01    3.83
  18   1 -15   53.22    6.30
  18  -1 -15   50.39    4.07
  18  -1 -15   46.24    5.26
  18  -1 -15   51.43    6.10
  18  -1 -15   64.14    6.90
  18  -1 -15   71.08    6.34
  19   1 -16   30.38    5.86
  19  -1 -16   28.07    4.78
  19  -1 -16   27.43    5.42
  19  -1 -16   32.05    4.74
  20   1 -17   41.46    6.98
  20  -1 -17   40.82    5.82
  20  -1 -17   47.76    7.06
  20  -1 -17   46.48    5.54
  21   1 -18   39.95    6.42
  21  -1 -18   40.38    5.58
  21  -1 -18   50.83    7.42
  21  -1 -18   49.63    5.46
  22   1 -19   43.65    6.90
  22  -1 -19   50.11    5.58
  22  -1 -19   47.44    7.06
  23   1 -20   19.26    4.62
  23  -1 -20   21.37    3.91
  23  -1 -20   19.49    4.66
  24  -1 -21   17.70    3.23
  24  -1 -21   15.15    4.03
  25  -1 -22    6.42    1.87
  25  -1 -22    5.46    2.67
  26  -1 -23   28.82    4.31
  21  -3 -24   13.99    3.35
  20  -3 -23   -0.44    2.43
  20  -3 -23   -0.40    1.99
  20  -3 -23   -0.80    2.07
  19  -3 -22   83.44    7.42
  19  -3 -22  105.53    7.77
  19  -3 -22  102.90    7.02
  18  -3 -21   56.69    7.06
  18  -3 -21   76.50    7.14
  18  -3 -21   76.54    6.90
  17  -3 -20   16.07    4.39
  17  -3 -20   18.90    4.47
  16  -3 -19  469.94   16.46
  15  -3 -18 1443.40   28.94
  14  -3 -17   -2.19    2.43
  13  -3 -16   51.15    3.75
  13  -3 -16   70.84    6.54
  13  -3 -16   65.42    7.42
  12  -3 -15  115.89    5.34
  12  -3 -15   99.59    5.30
  12  -3 -15  165.76    9.01
  12  -3 -15  132.12    9.45
  11   3 -14  580.14   17.78
  11  -3 -14  699.61   12.52
  11  -3 -14  580.45   11.64
  11  -3 -14  942.60   19.77
  11  -3 -14  775.40   20.61
  10   3 -13   69.25    6.66
  10  -3 -13   77.78    4.35
  10  -3 -13   83.32    7.69
   9   3 -12   46.40    5.50
   9  -3 -12   56.33    3.75
   9  -3 -12   57.97    6.66
   8   3 -11   18.02    3.87
   8  -3 -11   22.33    2.51
   7   3 -10   74.31    6.14
   7  -3 -10   96.72    4.47
   6  -3  -9   12.32    1.99
   5  -3  -8    2.67    1.08
   4  -3  -7   24.24    2.19
   3  -3  -6  146.55    4.74
  -3   3   6  109.19    3.35
   2  -3  -5  144.95    4.58
  -2   3   5  105.77    3.27
   1   3  -4   10.13    1.63
   1  -3  -4   11.36    1.67
  -1   3   4    9.21    1.28
   0   3  -3   45.41    2.67
   0  -3  -3   49.55    2.63
   0   3   3   38.31    2.03
  -1   3  -2   62.75    3.03
  -1  -3  -2   64.62    2.83
   1   3   2   55.97    2.43
   1  -3   2   60.04    2.59
  -2   3  -1    1.12    0.92
  -2  -3  -1    1.04    0.72
   2  -3   1    1.83    0.84
  -3   3   0   68.17    3.11
  -3  -3   0   64.74    2.63
   3  -3   0   68.01    2.95
  -4   3   1   19.81    1.87
   4  -3  -1   22.05    1.95
   5  -3  -2    4.07    1.16
   6  -3  -3   21.41    2.07
   7  -3  -4   47.28    2.91
   8  -3  -5    7.34    1.51
   9  -3  -6    5.42    1.40
  10   3  -7   13.24    3.79
  10  -3  -7    9.61    1.83
  11   3  -8  146.79    3.99
  11  -3  -8  190.44    6.26
  11  -3  -8  287.04   10.88
  12   3  -9    0.64    1.00
  12  -3  -9    0.68    1.04
  12  -3  -9    0.52    2.55
  12  -3  -9    0.56    2.83
  13  -3 -10    0.56    1.08
  13  -3 -10    1.91    2.79
  13  -3 -10   -1.12    2.79
  14  -3 -11   36.44    3.15
  14  -3 -11   55.85    6.06
  14  -3 -11   49.04    6.54
  15  -3 -12    1.32    1.28
  15  -3 -12    1.20    2.99
  15  -3 -12    1.91    2.95
  16  -3 -13   51.83    3.75
  16  -3 -13   94.04    7.26
  16  -3 -13   72.04    7.53
  17  -3 -14    4.62    1.83
  17  -3 -14    3.27    3.31
  18  -3 -15    0.36    2.63
  19  -3 -16   26.75    5.42
  19  -3 -16   27.55    5.34
  20  -3 -17   26.11    5.14
  20  -3 -17   24.80    5.02
  21  -3 -18   25.71    5.06
  21  -3 -18   27.83    5.02
  22  -3 -19    2.11    3.23
  22  -3 -19    3.99    2.71
  22  -3 -19    5.26    2.99
  23  -3 -20    2.43    2.67
  23  -3 -20    2.43    2.31
  23  -3 -20    2.79    2.51
  24  -3 -21    0.96    2.35
  24  -3 -21    2.79    2.31
  24  -3 -21    4.19    2.27
  17  -5 -20   12.48    3.15
  16  -5 -19   31.65    4.43
  16  -5 -19   33.13    4.74
  15  -5 -18    2.35    2.63
  14  -5 -17  107.84    6.78
  14  -5 -17   83.24    7.42
  13  -5 -16    1.91    2.91
  13  -5 -16   -0.92    2.71
  12  -5 -15   32.33    5.34
  12  -5 -15   21.85    5.22
  11  -5 -14    0.16    2.67
  11  -5 -14    1.51    3.55
  10  -5 -13   -0.56    2.75
   9  -5 -12   -0.24    2.71
   8  -5 -11   67.29    4.74
   7   5 -10    7.10    2.07
   7  -5 -10    6.90    2.19
   6   5  -9   40.94    3.71
   6  -5  -9   40.46    3.79
   5   5  -8    6.10    2.35
   5  -5  -8    4.70    1.95
   4   5  -7  131.64    6.58
   4  -5  -7  109.23    5.74
   3   5  -6  127.69    6.74
   3  -5  -6  103.89    5.50
  -3   5   6  114.85    8.37
   2   5  -5    3.95    2.39
   2  -5  -5    4.50    1.83
  -2   5   5    6.02    3.15
   1   5  -4   94.00    6.30
   1   5  -4   79.13    7.89
   1  -5  -4   69.61    4.50
  -1   5   4   82.52    6.90
   0   5  -3  292.34   10.84
   0   5  -3  267.18   12.28
   0   5   3  265.19   11.24
   0   5   3  227.60   11.44
   0   5   3  268.54   12.40
  -1   5  -2   42.02    4.86
  -1   5  -2   39.43    6.22
   1   5   2   41.62    5.74
   1   5   2   39.71    6.34
  -2   5  -1    1.00    2.11
  -2   5  -1   -0.40    3.27
   2   5   1   -0.80    1.91
   2   5   1    1.99    3.59
  -3   5   0  125.94    7.97
  -3   5   0  114.42    8.81
   3   5   0  115.41    7.22
   3   5   0  121.07    9.21
  -4   5   1  328.10   12.60
  -4   5   1  320.84   13.79
   4   5  -1  319.37   11.24
   4   5  -1  351.34   14.27
  -5   5   2    3.43    2.87
  -5   5   2    5.18    3.91
   5   5  -2    3.79    2.35
   5   5  -2    1.99    3.67
   5  -5  -2    2.87    1.59
  -6   5   3    7.81    3.47
  -6   5   3    6.66    3.91
   6   5  -3    5.26    2.43
   6   5  -3    5.38    3.79
   6  -5  -3    5.74    1.87
   7   5  -4  153.80    7.30
   7   5  -4  181.55   11.16
   7  -5  -4  116.69    5.86
   8   5  -5  386.90   10.68
   8   5  -5  451.13   16.62
   8  -5  -5  299.12    9.25
   8  -5  -5  507.50   16.98
   9   5  -6   29.30    3.55
   9   5  -6   37.83    6.38
   9  -5  -6   25.08    3.51
   9  -5  -6   47.92    6.74
  10   5  -7   -1.32    1.55
  10  -5  -7   -0.72    1.40
  10  -5  -7    0.72    3.15
  11   5  -8    6.18    1.99
  11  -5  -8    5.42    2.11
  11  -5  -8   10.33    4.11
  12  -5  -9   28.31    3.51
  12  -5  -9   44.97    6.34
  13  -5 -10   -0.76    2.87
  14  -5 -11    4.27    3.19
  15  -5 -12   31.93    5.26
  15  -5 -12   18.34    5.10
  16  -5 -13   13.63    3.91
  16  -5 -13   12.92    4.07
  17  -5 -14    0.56    2.59
  17  -5 -14    1.28    2.79
  18  -5 -15   65.74    6.50
  19  -5 -16    4.23    2.71
 -20   5  17   -0.08    2.75
  20  -5 -17   -0.96    1.95
   6  -7  -9   37.71    4.66
   5  -7  -8   17.62    3.71
   4   7  -7   40.94    2.99
   4  -7  -7   55.45    5.66
   3   7  -6  233.34    7.02
  -3   7   6  251.24   10.17
   2   7  -5  113.30    5.58
   2  -7  -5  139.21    8.17
  -2   7   5  116.41    7.18
   1   7  -4   69.33    4.90
  -1   7   4   72.64    5.82
   0   7  -3   32.29    3.87
   0   7   3   27.79    4.39
  -1   7  -2   18.70    3.47
   1   7   2   14.19    3.43
  -2   7  -1    0.64    2.11
   2   7   1   -1.04    1.95
  -3   7   0   17.58    3.63
   3   7   0   18.66    3.51
  -4   7   1   -0.36    2.23
   4   7  -1    1.32    2.03
  -5   7   2    0.80    2.31
  -5   7   2   -1.51    3.47
   5   7  -2   -1.36    1.79
  -6   7   3    3.83    2.83
  -6   7   3    4.03    3.67
   6   7  -3    5.30    2.15
   6  -7  -3    8.13    3.35
  -7   7   4   -0.52    3.19
   7   7  -4    2.63    1.75
   7  -7  -4    0.40    2.67
  -8   7   5    1.55    3.15
   8  -7  -5    1.40    2.59
  -9   7   6   -0.16    2.95
   9  -7  -6   -0.48    2.35
  23   0 -27    0.20    1.75
  22   0 -26   30.98    4.74
  21   0 -25   -1.32    1.87
  20   0 -24   11.36    3.83
  19   0 -23   -0.12    1.75
  19   0 -23   -0.96    2.35
  18   0 -22   12.44    3.27
  18   0 -22   14.95    2.83
  18   0 -22   17.74    4.66
  17   0 -21    0.20    1.95
  17   0 -21    0.48    1.79
  17   0 -21    1.20    2.39
  16   0 -20    4.82    2.47
  16   0 -20    5.22    2.31
  16   0 -20    6.58    3.31
  15   0 -19    0.36    1.28
  15   0 -19   -0.12    1.71
  15   0 -19   -0.20    1.67
  15   0 -19    0.04    1.99
  14   0 -18   39.43    3.55
  14   0 -18   47.04    4.58
  14   0 -18   48.92    4.90
  14   0 -18   52.34    6.42
  13   0 -17    0.12    1.00
  13   0 -17   -0.52    1.44
  13   0 -17   -1.16    1.40
  13   0 -17    1.00    1.99
  13   0 -17   -0.80    1.75
  12   0 -16   66.78    4.07
  12   0 -16   70.28    4.98
  12   0 -16   83.84    6.86
  12   0 -16   70.92    5.22
  11   0 -15    0.12    0.88
  11   0 -15    0.48    1.48
  10   0 -14  467.67    9.29
   9   0 -13   -0.28    0.72
   8   0 -12   38.55    2.59
   7   0 -11   -0.52    0.64
   6   0 -10  116.57    2.15
   6   0 -10  115.53    3.67
   5   0  -9    0.00    0.36
   5   0  -9    0.40    0.68
   4   0  -8    0.80    0.44
   4   0  -8    0.96    0.68
   3   0  -7    0.28    0.44
   3   0  -7    0.32    0.60
   2   0  -6  223.49    3.55
   1   0  -5    0.36    0.44
   0   0  -4  477.96    3.87
  -1   0  -3    0.20    0.28
   7   0  -3   -0.08    0.44
   8   0  -4  435.98    4.35
   9   0  -5    0.76    0.48
  10   0  -6  703.84    5.74
  11   0  -7   -0.44    0.40
  11   0  -7   -0.12    0.76
  12   0  -8  239.16    5.78
  13   0  -9   -0.48    0.76
  14   0 -10  100.58    4.35
  15   0 -11    0.40    1.00
  15   0 -11   -0.60    1.44
  15   0 -11    1.20    1.59
  16   0 -12  242.83    7.34
  16   0 -12  206.71    8.09
  16   0 -12  239.84    8.81
  16   0 -12  256.42   10.96
  17   0 -13   -0.40    1.04
  17   0 -13    0.44    1.67
  17   0 -13   -1.36    1.55
  17   0 -13    0.32    2.07
  17   0 -13    1.00    2.23
  18   0 -14  286.88    8.73
  18   0 -14  269.94   10.09
  18   0 -14  342.81   11.00
  18   0 -14  375.94   14.27
  18   0 -14  344.45    9.73
  19   0 -15   -0.28    1.24
  19   0 -15   -0.60    1.79
  19   0 -15    1.08    2.11
  20   0 -16  148.10    7.73
  20   0 -16  147.66    9.97
  21   0 -17    0.68    1.99
  21   0 -17    1.40    2.43
  22   0 -18  311.12    9.97
  22   0 -18  288.87   13.75
  23   0 -19    0.04    1.71
  23   0 -19   -0.44    2.31
  24   0 -20   11.84    3.71
  25   0 -21   -1.24    1.91
  22  -2 -26   40.58    4.27
  21  -2 -25  211.73    7.77
  21  -2 -25  213.60    9.81
  20  -2 -24   20.29    3.87
  20  -2 -24   18.02    4.27
  19  -2 -23    2.99    2.63
  19  -2 -23    2.75    2.59
  19  -2 -23    1.32    2.43
  18  -2 -22   44.09    6.02
  18  -2 -22   63.59    7.02
  18  -2 -22   58.60    5.86
  17  -2 -21   64.26    6.54
  17  -2 -21   97.47    8.09
  17  -2 -21  117.92    9.17
  17  -2 -21  113.18    7.89
  16   2 -20    1.63    1.48
  16   2 -20    0.52    2.39
  16  -2 -20    0.12    2.67
  16  -2 -20    0.72    2.59
  16  -2 -20    1.32    2.75
  16  -2 -20   -0.52    2.43
  15   2 -19    1.00    1.55
  15   2 -19   -0.52    2.19
  15  -2 -19   -0.96    2.51
  15  -2 -19    0.36    2.67
  15  -2 -19    2.51    2.83
  14   2 -18   69.93    4.15
  14   2 -18   67.37    6.74
  14   2 -18   80.49    7.42
  14  -2 -18   73.59    7.65
  14  -2 -18  101.82    8.17
  13   2 -17  450.29    9.17
  13   2 -17  426.85   14.91
  13   2 -17  442.84   15.39
  13  -2 -17  452.56   15.95
  13  -2 -17  599.03   17.30
  12   2 -16   11.16    2.03
  12   2 -16   13.67    3.63
  12   2 -16    8.77    3.19
  12  -2 -16   10.56    2.15
  12  -2 -16   13.83    3.95
  11   2 -15   96.36    3.99
  11   2 -15   89.74    7.10
  11   2 -15   84.56    6.78
  11  -2 -15  114.85    4.54
  11  -2 -15  107.00    4.98
  11  -2 -15  124.98    8.25
  10   2 -14  309.96    6.22
  10   2 -14  283.09   11.36
  10   2 -14  248.57   10.44
  10  -2 -14  370.32    7.85
  10  -2 -14  349.71    8.37
  10  -2 -14  442.44   11.88
  10  -2 -14  365.69   12.76
   9  -2 -13 1546.42   15.59
   9  -2 -13 1490.20   16.27
   8  -2 -12 1447.87   14.79
   7  -2 -11   -0.40    0.80
   6  -2 -10   94.12    3.75
   5  -2  -9    3.83    1.12
   4  -2  -8  374.03    6.66
   3  -2  -7   46.60    2.47
   2  -2  -6    2.95    0.88
   1   2  -5  120.12    3.63
   1  -2  -5  140.45    3.71
   0   2  -4    8.01    1.24
   0  -2  -4    9.69    1.28
   0   2   4    6.98    0.88
  -1   2  -3  271.89    5.02
  -1  -2  -3  292.70    4.82
   1   2   3  253.51    3.63
   1  -2   3  236.13    3.75
  -2   2  -2    0.56    0.76
  -2  -2  -2    0.92    0.56
   2   2   2    0.48    0.60
   2  -2   2    1.44    0.60
  -3  -2  -1  352.70    4.82
   3  -2   1  316.06    4.82
  -4  -2   0    6.34    0.92
   4  -2   0    5.18    0.96
   5  -2  -1   32.33    1.87
   6  -2  -2    8.05    1.28
   7  -2  -3   16.82    1.59
   8  -2  -4    6.62    1.24
   9  -2  -5   32.25    2.27
  10  -2  -6  248.97    5.82
  11   2  -7   -0.24    0.76
  11  -2  -7    0.52    0.80
  12   2  -8  121.03    4.39
  12  -2  -8  138.18    4.66
  13   2  -9   17.82    2.15
  13  -2  -9   19.53    2.11
  14   2 -10   79.53    4.03
  14   2 -10   93.45    6.86
  14  -2 -10   88.46    3.99
  14  -2 -10  136.46    7.22
  15   2 -11   21.17    2.83
  15   2 -11   25.91    4.70
  15  -2 -11   23.20    2.39
  15  -2 -11   39.55    4.74
  15  -2 -11   29.66    4.86
  16   2 -12   49.71    3.67
  16   2 -12   70.24    6.66
  16  -2 -12   62.99    3.55
  16  -2 -12   79.49    6.94
  17   2 -13   68.89    6.86
  17  -2 -13   72.96    4.70
  17  -2 -13   85.87    7.34
  18   2 -14   34.48    6.02
  18  -2 -14   29.70    3.31
  18  -2 -14   35.84    5.90
  18  -2 -14   46.24    6.66
  18  -2 -14   40.70    5.82
  19  -2 -15   44.09    6.62
  19  -2 -15   46.09    6.70
  19  -2 -15   54.94    6.50
  20  -2 -16   25.91    5.26
  20  -2 -16   25.28    5.26
  20  -2 -16   31.57    5.30
  21  -2 -17   86.95    8.01
  21  -2 -17  101.50    8.33
  21  -2 -17  115.17    8.25
  22  -2 -18   23.12    4.82
  22  -2 -18   23.52    5.14
  22  -2 -18   29.42    4.86
  23  -2 -19    6.74    3.15
  23  -2 -19    7.93    3.19
  23  -2 -19   10.72    3.31
  24  -2 -20   19.14    3.95
  24  -2 -20   21.09    4.43
  24  -2 -20   25.47    3.59
  25  -2 -21   11.80    2.91
  25  -2 -21   12.40    3.39
  26  -2 -22    7.06    2.15
  26  -2 -22    6.46    2.55
  19  -4 -23  314.86   10.37
  19  -4 -23  355.01    9.81
  18  -4 -22   66.02    5.66
  18  -4 -22   67.89    5.74
  17  -4 -21    1.95    2.23
  17  -4 -21    1.67    2.47
  16  -4 -20   65.06    6.58
  15  -4 -19   24.76    4.98
  14  -4 -18    2.83    3.11
  13  -4 -17  110.23    7.73
  13  -4 -17   81.01    8.25
  12  -4 -16   28.23    3.31
  12  -4 -16   51.03    6.46
  12  -4 -16   36.44    6.58
  11  -4 -15    5.30    1.95
  11  -4 -15    6.70    3.55
  11  -4 -15    3.63    3.47
  10  -4 -14    6.26    2.07
  10  -4 -14    5.58    3.83
   9  -4 -13    7.65    2.11
   9  -4 -13    3.91    3.55
   8  -4 -12  143.60    6.34
   8  -4 -12  145.19   10.33
   7   4 -11  109.35    4.07
   7  -4 -11   99.51    5.26
   6   4 -10  100.74    4.31
   6  -4 -10   81.57    4.70
   5   4  -9   42.46    3.39
   5  -4  -9   39.19    3.35
   4   4  -8  178.20    6.14
   4  -4  -8  165.56    6.26
   3   4  -7  149.06    5.94
   3  -4  -7  146.23    5.74
   2   4  -6  102.14    5.22
   2  -4  -6   98.31    4.66
  -2   4   6   83.24    6.30
   1   4  -5   29.06    3.39
   1   4  -5   30.50    5.06
   1  -4  -5   26.75    2.59
  -1   4   5   25.51    4.31
   0   4  -4    5.02    1.99
   0   4  -4    3.51    3.31
   0  -4  -4    3.07    1.28
   0   4   4    5.82    2.43
   0   4   4    5.26    2.87
  -1   4  -3   15.11    2.31
  -1   4  -3   27.47    3.79
  -1   4  -3   25.59    4.62
  -1  -4  -3   18.26    2.11
   1   4   3   20.81    3.67
   1   4   3   26.39    4.23
  -2   4  -2   89.18    4.31
  -2   4  -2  119.84    6.38
  -2   4  -2  116.21    8.01
   2   4   2   96.99    5.82
   2   4   2  132.04    7.38
  -3   4  -1   24.00    2.43
  -3   4  -1   32.37    4.03
  -3   4  -1   35.04    5.34
   3   4   1   31.41    3.63
   3   4   1   36.04    4.43
   3   4   1   29.14    5.10
   3  -4   1   25.99    2.39
  -4   4   0    3.99    1.48
  -4   4   0    7.14    2.59
  -4   4   0    7.65    3.43
   4   4   0    4.78    2.03
   4   4   0    8.05    2.39
   4   4   0    9.09    3.59
   4  -4   0    4.86    1.36
  -5   4   1   81.53    4.15
  -5   4   1  105.41    6.62
   5   4  -1   96.60    5.46
   5   4  -1  115.29    8.25
   5  -4  -1   88.62    4.27
  -6   4   2  403.29    8.89
  -6   4   2  506.14   14.03
   6   4  -2  490.52   11.20
   6   4  -2  601.07   16.62
   6  -4  -2  467.99    9.69
  -7   4   3   57.25    3.59
  -7   4   3   72.60    6.14
   7   4  -3   70.96    4.47
   7   4  -3   91.09    7.61
   7  -4  -3   64.07    3.91
  -8   4   4    0.24    1.04
   8   4  -4    1.55    1.51
   8   4  -4    3.63    3.11
   8  -4  -4   -0.24    1.00
   9   4  -5    0.96    1.48
   9   4  -5   -1.63    2.91
   9  -4  -5    0.52    1.12
  10   4  -6  153.29    5.70
  10   4  -6  216.99   11.32
  10  -4  -6  155.60    6.30
  10  -4  -6  267.30   11.72
  11   4  -7    1.55    1.44
  11   4  -7   -0.68    3.03
  11  -4  -7    0.20    1.16
  11  -4  -7   -1.91    2.23
  12   4  -8   33.73    2.91
  12  -4  -8   30.18    3.15
  12  -4  -8   57.81    6.46
  13   4  -9   15.95    2.23
  13  -4  -9   15.87    2.71
  13  -4  -9   23.28    4.66
  13  -4  -9   19.45    5.38
  14  -4 -10   51.27    4.11
  14  -4 -10   88.66    7.77
  14  -4 -10   56.49    7.69
  15  -4 -11    4.94    2.03
  15  -4 -11    4.15    3.19
  15  -4 -11    4.47    3.67
  16  -4 -12   23.96    3.27
  16  -4 -12   49.00    6.34
  16  -4 -12   31.37    6.02
  17  -4 -13   51.75    6.38
  17  -4 -13   46.68    7.02
  18  -4 -14   51.67    6.06
  18  -4 -14   45.37    6.74
  19  -4 -15   14.07    3.87
  19  -4 -15   17.54    4.54
  20  -4 -16   10.41    3.39
  20  -4 -16   12.72    3.95
  21  -4 -17   12.12    3.63
  21  -4 -17   17.26    4.03
  22  -4 -18   35.68    4.90
  23  -4 -19   54.86    4.98
 -12   6  16    4.23    3.23
  11  -6 -15    6.86    2.83
 -11   6  15    6.90    3.59
  10  -6 -14   11.16    3.47
   8  -6 -12    1.59    2.55
   7  -6 -11    2.47    2.83
  -7   6  11    1.36    3.59
   6  -6 -10   13.08    3.99
  -6   6  10    9.61    4.43
   5   6  -9  276.35    8.09
  -5   6   9  264.59   12.68
   4   6  -8   48.68    4.31
  -4   6   8   48.80    7.10
   3   6  -7    0.84    1.95
  -3   6   7   -2.19    3.87
   2   6  -6   92.21    6.14
  -2   6   6   83.60    7.42
  -2   6   6   79.21    8.33
   1   6  -5   69.45    5.66
  -1   6   5   57.09    6.22
   0   6  -4   48.56    5.06
   0   6   4   40.82    6.14
  -1   6  -3   19.65    3.99
  -1   6  -3   19.38    5.30
   1   6   3   25.91    4.90
  -2   6  -2   44.93    5.26
  -2   6  -2   40.62    6.70
   2   6   2   41.18    5.94
  -3   6  -1  112.62    7.81
  -3   6  -1   97.47    8.89
   3   6   1   93.85    7.06
   3   6   1  101.58    8.57
  -4   6   0   26.47    4.94
  -4   6   0   15.79    5.26
   4   6   0   20.57    4.19
   4   6   0   19.14    4.98
  -5   6   1    1.95    2.75
  -5   6   1    1.63    3.79
   5   6  -1    2.55    2.35
   5   6  -1    0.32    3.55
  -6   6   2   30.18    5.46
  -6   6   2   32.29    6.18
   6   6  -2   29.94    4.47
   6   6  -2   37.95    6.18
   6  -6  -2   43.81    6.42
  -7   6   3   67.45    6.66
  -7   6   3   75.07    8.09
   7   6  -3   75.75    5.78
   7   6  -3   82.48    8.05
   7  -6  -3   92.17    8.09
  -8   6   4    1.87    3.75
   8   6  -4    4.03    2.35
   8  -6  -4    3.79    3.31
  -9   6   5    2.51    3.75
   9   6  -5    4.66    2.23
   9  -6  -5    2.43    3.15
 -10   6   6    8.13    4.07
  10   6  -6    4.70    2.11
  10  -6  -6    8.69    3.59
 -11   6   7   76.14    7.93
  11  -6  -7   95.12    7.81
 -12   6   8    2.35    3.55
  12  -6  -8    0.20    2.67
 -13   6   9   40.11    6.14
  13  -6  -9   60.84    6.30
 -14   6  10    6.42    3.67
  14  -6 -10    5.70    3.11
 -15   6  11   47.32    5.90
  15  -6 -11   63.87    5.70
 -16   6  12   29.42    4.58
  16  -6 -12   33.05    4.31
 -17   6  13   41.42    5.14
  22  -1 -27   47.84    4.58
  21  -1 -26   37.67    5.34
  20   1 -25    1.95    2.23
  20  -1 -25    1.51    1.75
  20  -1 -25    1.32    2.39
  19   1 -24    8.01    3.19
  19  -1 -24    8.01    2.55
  19  -1 -24   10.68    3.63
  18   1 -23   92.25    5.78
  18   1 -23   99.63    8.09
  18  -1 -23   85.75    6.90
  18  -1 -23  112.42    7.18
  18  -1 -23  123.63    9.17
  17   1 -22   82.48    5.70
  17   1 -22   96.08    8.13
  17  -1 -22   70.20    6.46
  17  -1 -22  106.08    7.46
  17  -1 -22  117.92    9.21
  16   1 -21    6.38    2.51
  16   1 -21    7.22    3.23
  16  -1 -21    8.29    3.19
  16  -1 -21    9.49    3.19
  16  -1 -21   13.95    4.35
  16  -1 -21   10.29    3.07
  15   1 -20   96.56    6.02
  15   1 -20  121.71    8.97
  15  -1 -20   94.68    7.26
  15  -1 -20  110.75    7.97
  15  -1 -20  122.35    9.33
  15  -1 -20  132.72    7.73
  14   1 -19    6.94    2.07
  14   1 -19    8.93    2.59
  14   1 -19   10.68    3.59
  14  -1 -19    9.53    2.39
  14  -1 -19    7.14    2.87
  14  -1 -19   13.12    3.51
  14  -1 -19   17.02    4.54
  14  -1 -19   14.67    3.59
  13   1 -18    8.49    2.11
  13   1 -18    7.46    2.35
  13   1 -18   11.52    3.67
  13  -1 -18    9.29    2.15
  13  -1 -18    9.93    3.07
  13  -1 -18   14.03    3.35
  12   1 -17    1.20    1.12
  12   1 -17    2.59    1.67
  12   1 -17    2.67    1.44
  12   1 -17    1.67    2.03
  12  -1 -17    2.11    1.36
  12  -1 -17    1.91    2.27
  12  -1 -17    0.16    2.23
  11   1 -16   10.17    2.03
  11   1 -16    8.97    2.15
  11   1 -16    9.41    1.95
  11   1 -16    7.93    3.07
  11   1 -16    8.09    2.99
  11  -1 -16    8.37    1.83
  11  -1 -16    8.53    2.71
  11  -1 -16   10.92    2.99
  10   1 -15    6.82    1.63
  10   1 -15    6.70    1.87
  10  -1 -15    6.98    1.67
  10  -1 -15    3.59    2.23
   9   1 -14   28.66    2.59
   9  -1 -14   31.45    2.07
   9  -1 -14   30.14    2.55
   8   1 -13   28.74    2.47
   8  -1 -13   33.13    2.11
   8  -1 -13   29.78    2.43
   7   1 -12    1.59    1.00
   7  -1 -12    1.04    0.72
   7  -1 -12    0.84    0.84
   6   1 -11   67.06    3.23
   6  -1 -11   85.00    2.99
   6  -1 -11   85.23    3.35
   5   1 -10   45.57    2.59
   5  -1 -10   47.64    2.31
   5  -1 -10   50.11    2.51
   4   1  -9    3.39    1.00
   4  -1  -9    3.99    0.96
   4  -1  -9    3.59    0.92
   3   1  -8  877.26    9.01
   3  -1  -8  980.07    8.73
   3  -1  -8  982.35    8.45
   2  -1  -7  184.62    3.75
   1  -1  -6  221.02    3.91
   0   1  -5 1150.50    8.41
   0  -1  -5 1387.67    9.09
  -1   1  -4  538.16    5.54
  -1  -1  -4  679.64    6.10
  -2  -1  -3   78.90    2.11
   4  -1   1   42.06    1.63
   5   1   0  633.88    4.11
   5  -1   0  523.45    5.46
   6   1  -1 1663.58    7.97
   6  -1  -1 1304.99    9.05
   7   1  -2  974.73    7.02
   7  -1  -2  804.42    7.49
   8   1  -3  274.44    4.27
   8  -1  -3  219.26    4.19
   9   1  -4  368.76    5.38
   9  -1  -4  298.76    5.06
  10   1  -5   61.08    2.59
  10  -1  -5   50.03    2.31
  11   1  -6  746.50    8.97
  11  -1  -6  634.83    7.85
  12   1  -7    1.36    0.92
  12  -1  -7    1.28    0.80
  13   1  -8  175.09    5.10
  13  -1  -8  161.54    4.27
  14   1  -9   33.01    2.59
  14  -1  -9   31.57    2.11
  15   1 -10   86.59    4.11
  15   1 -10   75.75    4.31
  15   1 -10   89.38    4.58
  15  -1 -10   75.79    3.07
  16   1 -11  422.07    9.29
  16   1 -11  469.71    9.77
  16   1 -11  442.96   14.15
  16  -1 -11  361.19   11.52
  16  -1 -11  410.50   12.88
  16  -1 -11  501.24   14.83
  16  -1 -11  520.65   13.79
  17   1 -12  150.50    5.94
  17   1 -12  185.50    6.58
  17   1 -12  173.46    9.61
  17  -1 -12  171.35    6.54
  17  -1 -12  132.64    7.53
  17  -1 -12  164.29    8.97
  17  -1 -12  196.30    9.97
  17  -1 -12  197.10    9.17
  18   1 -13    5.14    1.79
  18   1 -13    5.58    1.91
  18   1 -13    3.55    2.55
  18  -1 -13    5.10    1.79
  18  -1 -13    3.63    2.47
  18  -1 -13    5.74    3.11
  18  -1 -13    5.78    2.99
  19   1 -14   44.37    3.75
  19   1 -14   59.24    4.15
  19   1 -14   55.45    6.34
  19  -1 -14   49.99    4.07
  19  -1 -14   56.53    6.30
  19  -1 -14   62.43    6.74
  19  -1 -14   62.59    6.22
  20   1 -15  181.47   10.84
  20  -1 -15  189.84   10.01
  20  -1 -15  204.28   11.32
  20  -1 -15  209.54    9.69
  21   1 -16   86.67    7.89
  21  -1 -16   75.35    7.10
  21  -1 -16   86.11    7.89
  21  -1 -16   90.74    6.90
  22   1 -17   -0.32    2.27
  22  -1 -17    0.92    2.31
  22  -1 -17    1.12    2.67
  22  -1 -17    0.88    2.39
  23   1 -18    0.00    2.27
  23  -1 -18    0.28    2.11
  23  -1 -18    2.03    2.75
  24   1 -19  177.05   10.60
  24  -1 -19  211.85    9.29
  24  -1 -19  179.76   10.44
  25  -1 -20  127.89    6.58
  25  -1 -20  112.66    8.01
  26  -1 -21   16.46    2.51
  26  -1 -21   14.59    3.67
  27   1 -22    0.48    1.59
  27  -1 -22   -0.24    1.75
  20  -3 -25    6.22    2.55
  19  -3 -24    3.79    2.67
  19  -3 -24    5.58    2.67
  19  -3 -24    3.75    2.35
  18  -3 -23    9.37    3.55
  18  -3 -23   10.41    3.47
  18  -3 -23   13.59    3.47
  17  -3 -22  160.22   10.09
  17  -3 -22  212.45   11.16
  17  -3 -22  205.39   10.05
  16  -3 -21   34.56    5.86
  16  -3 -21   35.60    5.58
  15  -3 -20   26.55    5.26
  14  -3 -19  529.27   17.82
  13  -3 -18  759.06   21.29
  12  -3 -17  187.89    6.62
  12  -3 -17  218.11   11.96
  11   3 -16    1.67    2.47
  11  -3 -16    1.36    1.40
  11  -3 -16    5.02    3.27
  11  -3 -16    6.74    3.55
  10   3 -15  123.71    8.77
  10  -3 -15  162.30    6.18
  10  -3 -15  166.80   10.25
   9   3 -14   23.28    4.47
   9  -3 -14   27.67    2.91
   9  -3 -14   31.22    5.42
   8   3 -13   18.22    3.91
   8  -3 -13   20.37    2.47
   8  -3 -13   22.52    4.74
   7   3 -12   72.96    6.42
   7  -3 -12   91.49    4.50
   7  -3 -12   83.16    7.30
   6   3 -11  317.73    5.42
   6   3 -11  246.37   10.64
   6  -3 -11  345.80    8.29
   5  -3 -10   78.58    3.99
   4  -3  -9   29.58    2.51
   3  -3  -8  186.42    5.66
   2  -3  -7  104.73    4.19
   1  -3  -6   11.48    1.75
   0   3  -5   44.69    2.87
   0  -3  -5   56.93    2.99
  -1   3  -4   17.46    1.95
  -1  -3  -4   17.98    1.83
  -2   3  -3    6.66    1.44
  -2  -3  -3    9.05    1.48
   2  -3   3    7.69    1.28
  -3   3  -2   10.44    1.67
  -3  -3  -2   13.47    1.67
   3  -3   2    9.29    1.44
  -4   3  -1   21.65    2.03
  -4  -3  -1   21.57    1.71
   4  -3   1   21.57    1.87
  -5   3   0    2.83    1.12
   5  -3   0    3.51    1.08
   6  -3  -1   25.39    2.15
   7  -3  -2   44.73    2.79
   8  -3  -3  234.93    6.14
   9  -3  -4  157.39    5.22
  10  -3  -5  110.59    4.62
  11   3  -6    0.16    1.12
  11   3  -6   -0.60    2.59
  11  -3  -6   -0.16    0.84
  11  -3  -6   -0.28    2.19
  12   3  -7  329.34    6.70
  12   3  -7  549.60   16.11
  12  -3  -7  399.46    9.01
  12  -3  -7  633.36   15.87
  13   3  -8  285.08    6.26
  13  -3  -8  341.54    8.57
  13  -3  -8  566.94   15.39
  13  -3  -8  413.97   14.51
  14   3  -9   28.50    2.59
  14  -3  -9   39.71    3.27
  14  -3  -9   70.24    6.50
  14  -3  -9   54.34    6.54
  15   3 -10    2.27    1.28
  15  -3 -10    1.24    1.28
  15  -3 -10   -1.12    2.51
  15  -3 -10    1.24    2.79
  16   3 -11   42.42    2.95
  16  -3 -11   51.55    3.75
  16  -3 -11   90.10    7.22
  16  -3 -11   69.85    7.26
  17   3 -12   36.44    2.83
  17  -3 -12   40.46    3.47
  17  -3 -12   73.91    6.78
  17  -3 -12   57.13    7.06
  18  -3 -13   27.27    2.99
  18  -3 -13   39.23    6.42
  19  -3 -14    0.28    2.83
  19  -3 -14   -1.63    2.59
  20  -3 -15   14.43    4.03
  20  -3 -15   16.42    4.43
  21  -3 -16   13.59    3.99
  21  -3 -16    9.97    3.63
  22  -3 -17   -0.12    2.31
  22  -3 -17    1.32    2.51
  23  -3 -18   15.59    4.31
  23  -3 -18   16.70    3.99
  23  -3 -18   19.77    4.15
  24  -3 -19    0.56    2.67
  24  -3 -19    3.75    2.51
  24  -3 -19    4.78    2.63
  25  -3 -20   17.02    3.71
  25  -3 -20   15.71    3.39
  25  -3 -20   22.52    3.35
  15  -5 -20    0.28    2.07
  14  -5 -19    4.11    2.71
  13  -5 -18    2.15    2.75
  12  -5 -17    2.75    2.83
  12  -5 -17    3.03    3.07
  11  -5 -16  130.88    8.37
  11  -5 -16  101.34    8.65
  10  -5 -15   36.08    5.62
  10  -5 -15   25.47    5.66
   9  -5 -14   10.88    3.91
   7  -5 -12   17.74    3.11
   6   5 -11    4.19    1.83
   6  -5 -11    4.94    1.91
   5   5 -10    2.03    1.79
   5  -5 -10    3.51    1.71
   4   5  -9  112.54    5.86
   4  -5  -9   86.55    5.18
   3   5  -8   20.29    3.39
   3  -5  -8   14.39    2.67
   2   5  -7    6.66    2.47
   2  -5  -7    3.07    1.67
  -2   5   7    4.31    3.27
   1   5  -6   30.34    4.43
   1   5  -6   27.19    5.62
   1  -5  -6   24.00    2.91
  -1   5   6   26.79    5.26
   0   5  -5   21.93    3.99
   0   5  -5   16.58    4.70
   0  -5  -5   14.15    2.59
   0   5   5   16.78    4.23
   0   5   5   14.71    4.98
  -1   5  -4  135.43    7.57
  -1   5  -4  127.29    9.41
   1   5   4  120.83    8.01
   1   5   4  126.89    9.53
  -2   5  -3  175.05    8.81
  -2   5  -3  153.88   10.13
   2   5   3  148.94    8.61
   2   5   3  152.17    9.93
  -3   5  -2    8.57    3.11
  -3   5  -2    9.41    4.11
   3   5   2    7.81    3.03
   3   5   2    9.49    4.35
  -4   5  -1  144.87    8.45
  -4   5  -1  142.92    9.97
   4   5   1  120.52    7.46
   4   5   1  147.07   10.09
  -5   5   0   73.43    4.74
  -5   5   0  129.33    8.25
  -5   5   0  124.06    9.53
   5   5   0  114.38    7.14
   5   5   0  123.82    9.57
  -6   5   1   12.56    3.75
  -6   5   1   10.44    4.35
   6   5  -1   12.88    3.23
   6   5  -1   12.84    4.35
   6  -5  -1    6.98    2.03
   6  -5  -1   12.72    4.50
  -7   5   2   56.97    6.10
  -7   5   2   59.08    7.81
   7   5  -2   56.13    5.06
   7   5  -2   75.51    8.01
   7  -5  -2   40.11    3.59
   7  -5  -2   82.24    7.85
  -8   5   3   51.31    6.86
  -8   5   3   52.70    7.49
   8   5  -3   42.50    4.50
   8   5  -3   59.24    7.53
   8  -5  -3   32.89    3.43
   8  -5  -3   61.75    7.30
  -9   5   4   47.64    7.49
   9   5  -4   44.17    4.35
   9   5  -4   52.07    7.26
   9  -5  -4   35.48    3.51
   9  -5  -4   66.30    7.38
  10   5  -5    1.59    1.99
  10   5  -5    2.47    3.63
  10  -5  -5   -0.08    1.51
  10  -5  -5    1.55    3.31
  11   5  -6  157.95    6.58
  11  -5  -6  120.52    6.18
  11  -5  -6  230.23   12.08
  12   5  -7  192.99    6.70
  12  -5  -7  158.31    7.06
  12  -5  -7  286.52   13.24
  13   5  -8   66.98    3.83
  13  -5  -8  112.22    8.81
  14  -5  -9   -0.52    2.75
  15  -5 -10   13.00    4.19
  16  -5 -11  236.01   11.16
  16  -5 -11  164.37   10.76
  17  -5 -12  100.02    7.46
  17  -5 -12   69.57    7.46
  18  -5 -13   45.85    5.30
  18  -5 -13   36.40    5.78
 -19   5  14   30.14    5.26
  19  -5 -14   30.62    5.10
 -20   5  15   31.77    5.06
  20  -5 -15   40.86    5.38
  21  -5 -16   23.72    4.03
   2  -7  -7  111.15    7.30
  -2   7   7   83.32    6.38
   1   7  -6   17.90    2.83
   1  -7  -6   22.25    4.39
  -1   7   6   20.77    4.15
   0   7  -5    0.96    1.95
   0   7   5    1.83    2.39
  -1   7  -4   33.09    3.83
   1   7   4   29.82    4.47
  -2   7  -3   66.50    5.14
   2   7   3   68.61    5.58
  -3   7  -2    1.44    2.15
   3   7   2    0.32    1.99
  -4   7  -1    0.68    2.19
   4   7   1   -1.12    1.79
  -5   7   0   -0.20    2.03
  -5   7   0   -1.75    3.39
   5   7   0    1.12    1.83
  -6   7   1    0.28    2.39
  -6   7   1   -1.12    3.31
   6   7  -1   -0.56    1.79
  -7   7   2    1.24    2.51
  -7   7   2    0.68    3.23
   7   7  -2    2.51    1.95
   7  -7  -2    0.72    2.83
  -8   7   3   19.61    4.31
   8   7  -3   17.98    2.63
   8  -7  -3   23.40    4.35
  -9   7   4    9.21    3.51
   9  -7  -4   11.28    3.47
 -10   7   5    0.68    2.87
  21   0 -27   -0.04    1.87
  20   0 -26   26.55    4.62
  19   0 -25   -0.68    2.07
  18   0 -24   59.56    5.34
  18   0 -24   69.25    7.06
  17   0 -23    0.16    1.75
  17   0 -23    0.28    1.59
  17   0 -23    2.03    2.55
  16   0 -22   26.79    4.39
  16   0 -22   29.90    4.03
  16   0 -22   26.03    5.38
  15   0 -21   -0.84    1.75
  15   0 -21    0.04    1.63
  15   0 -21   -1.63    1.95
  14   0 -20   26.19    4.31
  14   0 -20   37.16    4.70
  14   0 -20   38.87    6.26
  13   0 -19   -0.20    1.16
  13   0 -19    0.96    1.67
  13   0 -19   -0.84    1.48
  13   0 -19    0.72    2.03
  12   0 -18    1.67    1.28
  12   0 -18    1.63    1.87
  12   0 -18    2.19    2.31
  12   0 -18    3.91    2.15
  11   0 -17   -0.72    0.88
  11   0 -17   -0.08    1.44
  11   0 -17   -0.16    1.83
  11   0 -17    0.44    1.75
  10   0 -16   97.63    4.66
  10   0 -16   94.56    5.54
  10   0 -16  111.55    7.42
   9   0 -15    0.28    0.88
   9   0 -15    0.12    1.28
   8   0 -14  106.88    4.35
   7   0 -13    0.28    0.76
   6   0 -12  272.09    6.02
   5   0 -11    0.04    0.40
   5   0 -11   -0.24    0.68
   4   0 -10  986.17    6.78
   4   0 -10  865.74    9.25
   3   0  -9    0.20    0.40
   3   0  -9    0.16    0.60
   2   0  -8  269.70    3.55
   2   0  -8  212.53    3.99
   1   0  -7    0.28    0.48
   1   0  -7    0.04    0.56
   0   0  -6  179.56    2.83
   0   0  -6  132.99    2.63
  -1   0  -5    0.08    0.44
  -2   0  -4   13.95    0.80
   5   0   1    0.48    0.48
   6   0   0   58.64    1.79
   7   0  -1    0.00    0.48
   8   0  -2  219.98    3.43
   9   0  -3   -0.12    0.48
  10   0  -4  203.96    3.43
  11   0  -5    0.00    0.48
  12   0  -6  391.25    4.74
  13   0  -7    0.04    0.84
  14   0  -8  202.36    5.66
  15   0  -9    0.36    1.00
  16   0 -10  556.10   10.41
  16   0 -10  425.69   11.08
  16   0 -10  489.08   12.12
  17   0 -11    0.20    1.08
  17   0 -11    7.22    2.39
  17   0 -11   -0.24    1.95
  18   0 -12  212.93    7.22
  18   0 -12  224.69    9.09
  18   0 -12  245.62   11.24
  18   0 -12  248.09    8.77
  19   0 -13   -0.28    1.12
  19   0 -13    0.16    1.71
  19   0 -13   -0.16    2.07
  19   0 -13    0.08    2.31
  20   0 -14  419.51   10.92
  20   0 -14  547.48   14.23
  20   0 -14  560.28   17.98
  21   0 -15    0.28    1.87
  21   0 -15   -1.20    2.39
  22   0 -16  271.21   10.09
  22   0 -16  256.98   12.92
  23   0 -17   -0.20    1.91
  23   0 -17   -1.00    2.31
  24   0 -18   88.70    5.34
  24   0 -18   89.22    7.89
  25   0 -19   -0.08    2.23
  26   0 -20   86.03    7.02
  27   0 -21    1.63    2.15
  21  -2 -27   15.23    3.15
  20  -2 -26    1.99    1.75
  20  -2 -26    0.12    1.99
  19  -2 -25   89.38    6.14
  19  -2 -25  102.26    7.53
  18  -2 -24   -0.56    2.19
  18  -2 -24    2.19    2.47
  18  -2 -24    2.27    2.31
  17  -2 -23    7.18    3.23
  17  -2 -23    9.13    3.35
  17  -2 -23   11.00    3.99
  17  -2 -23    9.53    3.23
  16   2 -22    4.15    1.67
  16  -2 -22    3.23    2.79
  16  -2 -22    4.74    3.03
  16  -2 -22    7.46    3.55
  16  -2 -22    6.22    3.11
  15   2 -21   87.75    4.70
  15   2 -21   95.84    7.89
  15  -2 -21   87.71    7.61
  15  -2 -21   98.07    8.41
  15  -2 -21  137.46   10.05
  15  -2 -21  128.65    8.69
  14   2 -20   11.84    2.39
  14   2 -20    9.01    3.39
  14   2 -20   13.16    3.91
  14  -2 -20   12.76    4.11
  14  -2 -20   17.50    4.39
  13   2 -19    6.46    1.95
  13   2 -19    7.46    3.19
  13   2 -19    8.13    3.35
  13  -2 -19   10.64    4.07
  13  -2 -19   14.91    4.03
  12   2 -18    1.08    1.48
  12   2 -18   -0.32    1.99
  12   2 -18    0.72    2.23
  12  -2 -18    0.36    1.32
  12  -2 -18    0.76    2.23
  11   2 -17  227.08    6.62
  11   2 -17  204.59   10.52
  11   2 -17  202.92   10.25
  11  -2 -17  213.32    7.22
  11  -2 -17  282.33   12.08
  10   2 -16   50.15    3.31
  10   2 -16   49.16    5.78
  10   2 -16   44.17    5.90
  10  -2 -16   59.64    3.43
  10  -2 -16   51.51    3.63
  10  -2 -16   54.66    5.98
   9   2 -15   16.70    2.19
   9   2 -15   16.86    3.83
   9   2 -15   25.39    4.47
   9  -2 -15   22.25    2.35
   9  -2 -15   16.23    2.35
   9  -2 -15   25.71    4.50
   8   2 -14   63.55    3.27
   8   2 -14   58.72    5.74
   8  -2 -14   75.91    3.71
   8  -2 -14   70.60    3.75
   8  -2 -14   71.40    6.26
   7  -2 -13  178.72    5.42
   7  -2 -13  159.07    5.14
   6  -2 -12  146.79    4.78
   6  -2 -12  136.02    4.47
   5  -2 -11  127.65    4.35
   5  -2 -11  121.75    3.99
   4  -2 -10  101.14    3.83
   3  -2  -9  340.78    6.58
   2  -2  -8  363.14    6.54
   1  -2  -7  205.91    4.82
   0   2  -6   19.41    1.75
   0  -2  -6   23.56    1.75
   0   2   6   15.35    1.00
  -1   2  -5  279.58    5.42
  -1  -2  -5  305.14    5.38
   1   2   5  237.56    2.99
   1  -2   5  232.42    3.83
  -2   2  -4   30.70    2.07
  -2  -2  -4   26.27    1.71
   2  -2   4   22.05    1.44
  -3   2  -3   83.88    3.03
  -3  -2  -3   98.51    2.95
   3  -2   3   82.04    2.55
  -4  -2  -2    1.44    0.64
   4  -2   2    1.12    0.68
  -5  -2  -1  120.83    2.99
   5  -2   1  116.77    3.31
  -6  -2   0   10.29    1.08
   6  -2   0    9.77    1.32
  -7  -2   1  942.72    7.73
   7  -2  -1  845.80    9.29
   8  -2  -2    5.98    1.20
   9  -2  -3   31.02    2.19
  10  -2  -4  178.20    4.86
  11  -2  -5  518.58    8.49
  12   2  -6  234.93    5.46
  12  -2  -6  256.06    6.18
  13   2  -7   25.39    2.23
  13  -2  -7   24.80    2.27
  14   2  -8   19.69    2.15
  14  -2  -8   20.33    2.15
  15   2  -9  228.08    6.50
  15   2  -9  259.57   10.96
  15  -2  -9  264.67    6.78
  15  -2  -9  401.33   11.56
  15  -2  -9  337.31   12.28
  16   2 -10   18.78    2.59
  16   2 -10   21.25    4.35
  16  -2 -10   20.93    2.31
  16  -2 -10   32.49    4.47
  16  -2 -10   30.06    4.90
  17   2 -11    7.14    1.95
  17   2 -11    9.33    3.31
  17  -2 -11    6.82    1.67
  17  -2 -11   11.00    3.51
  18  -2 -12   10.48    2.39
  18  -2 -12   11.92    3.75
  18  -2 -12   16.19    4.03
  19  -2 -13  143.12    6.66
  19  -2 -13  187.53   10.48
  19  -2 -13  202.40   10.68
  20  -2 -14   -0.60    2.67
  20  -2 -14    0.52    2.75
  20  -2 -14   -1.59    2.31
  21  -2 -15   -0.08    2.95
  21  -2 -15    2.27    2.83
  21  -2 -15    5.26    3.15
  22  -2 -16    5.46    3.43
  22  -2 -16    2.03    2.79
  22  -2 -16    8.73    3.43
  23  -2 -17   86.87    7.69
  23  -2 -17   88.26    7.53
  23  -2 -17  100.98    7.49
  24   2 -18   75.07    4.35
  24  -2 -18   93.01    7.42
  24  -2 -18   80.49    7.06
  24  -2 -18  102.78    6.98
  25  -2 -19    2.51    2.43
  25  -2 -19    2.71    2.43
  25  -2 -19    5.18    2.59
  26  -2 -20    5.34    2.51
  26  -2 -20    3.35    2.39
  27  -2 -21   71.80    4.54
  27  -2 -21   62.11    5.06
  17  -4 -23   25.00    4.27
  17  -4 -23   28.58    4.23
  16  -4 -22   88.50    6.82
  16  -4 -22   90.54    6.82
  15  -4 -21    0.56    2.35
  14  -4 -20    2.55    2.67
  13  -4 -19   24.48    5.22
  12  -4 -18    3.07    3.07
  12  -4 -18    2.79    2.99
  11  -4 -17    9.49    3.75
  11  -4 -17    8.09    3.83
  10  -4 -16   11.40    2.47
  10  -4 -16   15.51    4.11
  10  -4 -16    9.37    4.11
   9  -4 -15   25.28    3.43
   9  -4 -15   31.73    6.10
   8  -4 -14   37.20    3.63
   8  -4 -14   41.46    6.82
   7  -4 -13   20.25    3.07
   7  -4 -13   19.26    5.14
   6   4 -12    6.78    1.75
   6  -4 -12    5.06    1.75
   5   4 -11    2.39    1.59
   5  -4 -11    1.16    1.24
   4   4 -10   30.02    3.07
   4  -4 -10   33.45    3.19
   3   4  -9    1.24    1.59
   3   4  -9    3.87    3.47
   3  -4  -9    1.59    1.24
   2   4  -8   12.72    2.51
   2   4  -8   11.12    3.87
   2  -4  -8   11.00    2.11
   1   4  -7   18.98    3.07
   1   4  -7   17.22    4.27
   1  -4  -7   19.06    2.67
  -1   4   7   16.86    3.83
   0   4  -6   68.41    4.70
   0   4  -6   56.77    6.50
   0  -4  -6   59.76    3.71
   0   4   6   50.15    5.02
   0   4   6   55.45    6.66
  -1   4  -5   12.12    2.79
  -1   4  -5    7.34    3.39
  -1  -4  -5   10.84    1.95
   1   4   5   10.64    2.95
   1   4   5   13.95    3.63
  -2   4  -4    2.07    1.28
  -2   4  -4    2.63    1.87
  -2   4  -4    1.04    2.95
  -2  -4  -4    2.35    1.20
   2   4   4    1.59    1.91
   2   4   4    3.71    2.51
  -3   4  -3   -0.40    1.04
  -3   4  -3    0.92    1.75
  -3   4  -3    0.68    2.87
  -3  -4  -3    0.60    0.88
   3   4   3   -0.64    1.59
   3   4   3   -0.16    2.15
  -4   4  -2  153.01    5.70
  -4   4  -2  218.87    8.77
  -4   4  -2  195.90    9.93
   4   4   2  177.68    7.73
   4   4   2  208.46    8.77
   4  -4   2  157.95    5.30
  -5   4  -1   67.21    3.91
  -5   4  -1   91.41    6.18
  -5   4  -1   80.09    7.18
   5   4   1   81.37    5.38
   5   4   1   99.03    6.34
   5   4   1   98.31    7.81
   5  -4   1   67.25    3.75
  -6   4   0    5.82    1.71
  -6   4   0    8.21    2.75
  -6   4   0    7.57    3.59
   6   4   0    7.49    2.27
   6   4   0    9.65    2.51
   6   4   0    6.82    3.67
   6  -4   0    6.34    1.63
  -7   4   1   27.15    2.83
  -7   4   1   35.56    5.06
   7   4  -1   28.07    3.51
   7   4  -1   37.95    4.11
   7   4  -1   43.73    6.06
   7  -4  -1   26.03    2.75
  -8   4   2  363.26    8.85
  -8   4   2  456.15   13.91
   8   4  -2  428.12   10.68
   8   4  -2  575.19   16.86
   8  -4  -2  419.63    9.57
   8  -4  -2  660.74   17.02
  -9   4   3   95.36    4.74
   9   4  -3  113.82    5.62
   9   4  -3  156.36    9.65
   9  -4  -3  111.98    5.18
   9  -4  -3  171.70    9.37
  10   4  -4   86.19    4.94
  10   4  -4  115.21    8.73
  10  -4  -4   81.45    4.58
  10  -4  -4  139.97    8.89
  11   4  -5   35.56    3.47
  11   4  -5   57.49    6.94
  11  -4  -5   33.69    3.19
  11  -4  -5   59.80    6.58
  12   4  -6  122.35    5.38
  12   4  -6  190.84   11.12
  12  -4  -6  115.41    5.62
  12  -4  -6  206.11   10.64
  13   4  -7   92.65    4.62
  13  -4  -7   88.42    5.06
  13  -4  -7  163.33    9.73
  14   4  -8   53.06    3.55
  14  -4  -8   54.70    4.15
  14  -4  -8  101.02    8.17
  14  -4  -8   74.11    8.25
  15   4  -9   -0.60    1.40
  15  -4  -9    0.76    1.48
  15  -4  -9    0.56    2.95
  15  -4  -9   -1.16    3.11
  16  -4 -10   36.52    3.55
  16  -4 -10   73.39    7.34
  16  -4 -10   56.69    7.65
  17  -4 -11   28.42    3.31
  17  -4 -11   57.29    6.66
  17  -4 -11   40.19    6.70
  18  -4 -12  160.46    9.29
  18  -4 -12  122.99    9.73
  19  -4 -13    0.52    3.07
  19  -4 -13    1.95    3.15
  20  -4 -14   31.41    5.62
  21  -4 -15   36.76    5.74
  22  -4 -16  129.92    8.29
  23  -4 -17   21.01    3.95
  24  -4 -18   43.93    4.62
 -11   6  17   -0.84    2.83
  10  -6 -16   13.04    3.31
   9  -6 -15    2.51    2.55
   8  -6 -14    6.02    2.99
   7  -6 -13   97.63    7.42
   6  -6 -12    2.31    2.67
  -5   6  11   20.81    5.22
   4   6 -10    0.12    1.79
  -4   6  10    1.04    3.95
   3   6  -9   40.78    3.91
  -3   6   9   41.18    6.38
   2   6  -8   27.39    3.87
   1   6  -7   21.45    3.79
  -1   6   7   17.50    4.58
   0   6  -6    2.03    2.23
   0   6   6    1.20    2.71
  -1   6  -5    2.75    2.39
  -1   6  -5    1.12    3.83
   1   6   5    2.19    2.83
   1   6   5    2.75    3.91
  -2   6  -4    0.60    2.23
  -2   6  -4   -3.47    3.43
   2   6   4   -0.04    2.51
   2   6   4    1.83    3.87
  -3   6  -3   40.15    5.38
  -3   6  -3   37.43    6.42
   3   6   3   41.02    5.90
   3   6   3   37.35    6.10
  -4   6  -2    8.41    3.19
  -4   6  -2    2.59    3.83
   4   6   2    5.34    2.95
   4   6   2    4.07    3.87
  -5   6  -1    2.95    2.79
  -5   6  -1   -1.75    3.55
   5   6   1    0.56    2.19
   5   6   1    0.24    3.51
  -6   6   0   12.56    3.83
  -6   6   0   10.48    4.43
   6   6   0   10.33    3.19
   6   6   0   11.48    4.31
  -7   6   1    5.38    3.39
  -7   6   1    6.06    3.95
   7   6  -1    4.15    2.55
   7   6  -1    4.66    3.79
   7  -6  -1    4.98    3.67
  -8   6   2   10.60    3.99
  -8   6   2   15.55    4.94
   8   6  -2    7.46    2.95
   8   6  -2   15.79    4.70
   8  -6  -2   10.80    4.03
  -9   6   3   16.66    4.86
   9   6  -3   10.84    2.91
   9   6  -3   13.99    4.58
   9  -6  -3   17.38    4.62
 -10   6   4    2.99    3.83
  10   6  -4    3.51    2.19
  10  -6  -4    3.31    3.19
 -11   6   5   94.12    8.61
  11   6  -5   83.92    4.90
  11  -6  -5  118.00    8.61
 -12   6   6    0.72    3.51
  12   6  -6    1.24    1.71
  12  -6  -6   -0.80    2.63
 -13   6   7    1.48    3.43
  13  -6  -7    1.00    2.71
 -14   6   8    8.01    3.95
  14  -6  -8    8.69    3.35
 -15   6   9   54.26    6.38
  15  -6  -9   81.89    6.66
 -16   6  10   -0.96    2.79
  16  -6 -10    0.76    2.43
 -17   6  11   -0.04    2.83
  17  -6 -11    3.71    2.47
  20  -1 -27   20.01    3.91
  19   1 -26   88.90    6.70
  19  -1 -26   98.27    4.54
  19  -1 -26  109.75    7.65
  18   1 -25    2.47    2.27
  18  -1 -25    0.56    1.91
  18  -1 -25    1.20    1.87
  18  -1 -25    1.59    2.35
  17   1 -24   18.42    3.27
  17   1 -24   17.02    4.23
  17  -1 -24   11.88    3.39
  17  -1 -24   20.29    3.87
  17  -1 -24   20.65    4.94
  16   1 -23   23.20    3.79
  16   1 -23   25.51    5.10
  16  -1 -23   25.24    4.62
  16  -1 -23   27.51    4.62
  16  -1 -23   33.65    6.14
  15   1 -22   96.84    6.22
  15   1 -22  101.66    8.29
  15  -1 -22   91.33    7.22
  15  -1 -22  115.73    7.93
  15  -1 -22  135.86    9.89
  15  -1 -22  123.82    7.14
  14   1 -21   15.87    3.27
  14   1 -21   22.05    4.82
  14  -1 -21   12.88    3.79
  14  -1 -21   16.98    4.11
  14  -1 -21   16.11    4.47
  14  -1 -21   22.25    4.03
  13   1 -20   21.49    3.63
  13   1 -20   21.93    4.66
  13  -1 -20   22.17    4.50
  13  -1 -20   23.48    4.98
  13  -1 -20   30.66    4.78
  12   1 -19   73.83    5.18
  12   1 -19   80.25    4.27
  12   1 -19   85.15    7.46
  12  -1 -19   68.25    4.50
  12  -1 -19   69.97    6.18
  12  -1 -19   97.99    7.02
  11   1 -18   41.46    3.87
  11   1 -18   45.77    3.59
  11   1 -18   39.47    5.58
  11   1 -18   47.16    6.42
  11  -1 -18   39.39    3.43
  11  -1 -18   40.03    4.62
  11  -1 -18   59.84    5.78
  10   1 -17   13.71    2.43
  10   1 -17   17.10    2.91
  10   1 -17   14.15    3.59
  10   1 -17   17.46    3.91
  10  -1 -17   16.19    2.51
  10  -1 -17   14.31    3.47
  10  -1 -17   19.57    3.83
   9   1 -16  115.41    5.14
   9   1 -16  116.33    5.38
   9  -1 -16  120.24    5.02
   9  -1 -16  105.69    6.62
   9  -1 -16  129.61    7.30
   8   1 -15  189.60    6.18
   8   1 -15  197.42    6.42
   8  -1 -15  206.35    6.14
   7   1 -14   45.17    3.03
   7  -1 -14   56.09    2.67
   7  -1 -14   49.91    3.03
   6   1 -13   16.19    2.15
   6  -1 -13   20.89    1.79
   6  -1 -13   17.70    1.91
   5   1 -12  428.36    7.85
   5  -1 -12  524.68    7.34
   5  -1 -12  471.50    7.57
   4   1 -11   27.59    2.15
   4  -1 -11   30.82    1.99
   4  -1 -11   29.10    1.99
   3  -1 -10  546.73    7.14
   3  -1 -10  495.78    6.66
   2  -1  -9    0.60    0.64
   2  -1  -9    0.88    0.64
   1  -1  -8  172.02    3.83
   1  -1  -8  156.52    3.15
   0  -1  -7  152.33    3.51
   0  -1  -7  134.27    2.59
  -1   1  -6  469.39    5.74
  -1  -1  -6  585.92    6.42
  -1  -1  -6  580.02    4.43
  -2   1  -5  238.48    4.03
  -2  -1  -5  337.87    4.78
  -2  -1  -5  272.69    2.35
  -3  -1  -4  459.74    5.34
   3  -1   4  358.92    4.39
  -4  -1  -3   23.52    1.44
   4  -1   3   17.58    1.32
  -5  -1  -2  482.30    5.22
   5  -1   2  352.54    4.70
  -6  -1  -1  167.20    3.11
   6   1   1  138.70    1.75
   6  -1   1  125.74    2.99
  -7  -1   0   95.08    2.39
   7   1   0   79.17    1.91
   7   1   0   88.30    1.87
   7  -1   0   76.46    2.51
  -8  -1   1   78.06    2.23
   8   1  -1   42.98    1.36
   8   1  -1   61.83    1.87
   8  -1  -1   48.28    2.15
  -9  -1   2    1.44    0.64
   9   1  -2    1.44    0.68
   9  -1  -2    7.38    1.12
 -10  -1   3  534.53    5.86
  10   1  -3  458.82    5.90
  10  -1  -3  378.01    5.90
  11   1  -4   12.68    1.51
  11  -1  -4   12.08    1.48
  12   1  -5   72.48    2.95
  12  -1  -5   62.43    2.75
  13   1  -6  226.52    5.34
  13  -1  -6  204.75    4.82
  14   1  -7  901.58   11.20
  14  -1  -7  840.18    9.81
  15   1  -8   29.74    2.51
  15  -1  -8   26.71    2.07
  16   1  -9   95.00    4.31
  16   1  -9  101.70    5.18
  16  -1  -9   86.31    3.39
  17   1 -10  226.04    6.82
  17   1 -10  257.02    7.81
  17   1 -10  241.79   10.76
  17  -1 -10  256.74    7.61
  17  -1 -10  225.36   10.13
  17  -1 -10  250.40   10.72
  17  -1 -10  272.85   10.48
  18   1 -11  248.97    7.53
  18   1 -11  304.58    8.65
  18   1 -11  294.45   12.28
  18  -1 -11  284.13    8.41
  18  -1 -11  265.43   11.16
  18  -1 -11  300.07   12.16
  18  -1 -11  310.16   11.32
  19   1 -12   37.08    3.35
  19   1 -12   42.90    4.03
  19   1 -12   36.24    5.94
  19  -1 -12   37.55    3.43
  19  -1 -12   44.13    5.74
  19  -1 -12   47.96    5.98
  19  -1 -12   43.22    5.46
  20   1 -13    0.44    1.48
  20   1 -13    0.48    1.59
  20   1 -13   -1.20    1.95
  20  -1 -13    1.51    1.51
  20  -1 -13    0.96    2.43
  20  -1 -13    0.24    2.39
  20  -1 -13    1.40    2.67
  21   1 -14  115.89    5.38
  21   1 -14  106.20    8.53
  21  -1 -14  110.03    8.21
  21  -1 -14  116.49    8.69
  21  -1 -14  134.51    8.29
  22   1 -15   11.88    4.11
  22  -1 -15   17.22    4.11
  22  -1 -15   14.35    4.35
  22  -1 -15   19.85    4.07
  23   1 -16   51.23    7.38
  23  -1 -16   63.27    6.46
  23  -1 -16   55.49    6.54
  23  -1 -16   65.62    6.14
  24   1 -17   68.41    7.02
  24  -1 -17   72.92    6.42
  24  -1 -17   75.07    7.06
  24  -1 -17   76.58    5.70
  25  -1 -18   87.07    6.54
  25  -1 -18   76.50    7.06
  26  -1 -19   -0.08    1.75
  26  -1 -19    0.12    2.19
  27  -1 -20    5.30    1.95
  27  -1 -20    4.03    2.51
  28   1 -21   35.68    3.07
  28  -1 -21   37.47    4.27
  19  -3 -26    0.00    1.79
  18  -3 -25    2.67    2.39
  18  -3 -25    0.68    1.95
  18  -3 -25    1.44    1.99
  17  -3 -24   -0.56    2.39
  17  -3 -24   -0.44    2.11
  17  -3 -24    0.08    2.15
  16  -3 -23   17.66    4.47
  16  -3 -23   24.36    4.90
  16  -3 -23   29.18    4.86
  15  -3 -22  161.82    9.49
  14  -3 -21    4.31    2.95
  13  -3 -20    1.79    2.91
  12  -3 -19   27.19    5.62
  11   3 -18    2.11    2.55
  11  -3 -18    2.23    2.83
  10   3 -17    6.10    3.03
  10  -3 -17    8.33    2.07
  10  -3 -17   10.25    3.75
  10  -3 -17   11.08    3.91
   9   3 -16    3.91    2.67
   9  -3 -16    4.62    1.71
   9  -3 -16    6.58    3.39
   8   3 -15  103.81    3.67
   8   3 -15   90.94    7.61
   8  -3 -15  125.42    5.50
   8  -3 -15  124.78    9.01
   7   3 -14   64.42    3.11
   7   3 -14   46.36    6.30
   7  -3 -14   65.98    4.03
   7  -3 -14   61.63    6.70
   6   3 -13   26.63    2.39
   6   3 -13   21.17    4.39
   6  -3 -13   25.75    2.67
   6  -3 -13   27.63    4.82
   6  -3 -13   27.47    5.14
   5   3 -12  349.67    6.66
   5   3 -12  265.19   11.24
   5  -3 -12  355.49    8.53
   4   3 -11   87.87    3.71
   4   3 -11   61.99    5.82
   4  -3 -11   87.55    4.31
   3  -3 -10    1.59    1.04
   2  -3  -9   67.53    3.59
   1  -3  -8  232.62    6.26
   0  -3  -7  427.77    8.17
  -1   3  -6   37.16    2.75
  -1  -3  -6   44.33    2.75
  -2   3  -5  169.15    5.26
  -2  -3  -5  201.56    5.34
  -3   3  -4  284.13    6.70
  -3  -3  -4  330.01    6.58
   3  -3   4  248.05    5.34
  -4   3  -3  406.44    7.89
  -4  -3  -3  478.68    7.69
   4  -3   3  392.05    6.90
  -5   3  -2  360.35    7.46
  -5  -3  -2  408.87    6.94
   5  -3   2  364.82    6.86
  -6  -3  -1  289.51    5.74
   6  -3   1  259.97    6.02
   7  -3   0  491.03    8.49
   8  -3  -1   61.08    3.27
   9  -3  -2  235.73    6.30
  10  -3  -3   59.64    3.43
  11   3  -4  135.71    5.10
  11   3  -4  165.41    4.98
  11  -3  -4  150.22    5.42
  11  -3  -4  238.56    9.81
  12   3  -5    5.38    1.63
  12   3  -5    6.26    3.23
  12  -3  -5    5.58    1.59
  12  -3  -5   10.96    3.15
  13   3  -6  149.54    5.26
  13   3  -6  242.91   11.24
  13  -3  -6  167.96    6.02
  13  -3  -6  274.40   10.96
  14   3  -7   26.83    2.79
  14  -3  -7   34.76    3.11
  14  -3  -7   60.00    6.30
  14  -3  -7   47.88    6.42
  15   3  -8    2.71    1.51
  15  -3  -8    3.07    1.48
  15  -3  -8    7.02    3.39
  15  -3  -8    4.15    3.35
  16   3  -9   38.99    3.15
  16  -3  -9   40.66    3.39
  16  -3  -9   78.18    6.94
  16  -3  -9   53.94    7.02
  17   3 -10   52.46    3.55
  17  -3 -10   54.22    3.91
  17  -3 -10  108.95    7.77
  17  -3 -10   84.80    7.93
  18   3 -11    2.99    1.67
  18  -3 -11    3.51    1.75
  18  -3 -11    7.85    3.43
  18  -3 -11    6.06    3.47
  19   3 -12    2.83    1.63
  19  -3 -12    4.47    1.71
  19  -3 -12    6.34    3.43
  19  -3 -12    5.58    3.63
  20   3 -13   10.05    2.07
  20  -3 -13    9.65    3.75
  20  -3 -13   11.60    4.15
  21  -3 -14   44.13    6.22
  21  -3 -14   61.04    6.94
  22  -3 -15   49.79    5.82
  22  -3 -15   61.23    6.82
  23  -3 -16    2.11    2.51
  23  -3 -16    3.39    2.83
  24  -3 -17   43.85    5.14
  24  -3 -17   53.26    5.90
  25  -3 -18   15.23    3.91
  25  -3 -18   18.26    3.71
  26  -3 -19    3.03    2.59
  26  -3 -19    7.38    2.51
  14  -5 -21   23.76    4.11
  13  -5 -20   56.93    5.74
  12  -5 -19   54.46    6.14
  11  -5 -18   87.59    6.54
  11  -5 -18   67.61    7.02
  10  -5 -17   97.75    7.34
  10  -5 -17   71.28    7.49
   9  -5 -16  111.15    8.13
   9  -5 -16   83.48    8.21
   8  -5 -15    7.69    3.55
   5   5 -12   20.01    2.83
   5  -5 -12   17.74    3.07
   4   5 -11    5.34    2.23
   4  -5 -11    6.66    2.07
   3   5 -10    1.40    1.99
   3  -5 -10    1.12    1.48
   2   5  -9  141.96    6.90
   2  -5  -9  109.27    5.74
   1   5  -8   16.70    3.39
   1   5  -8   16.46    4.78
   1  -5  -8   13.08    2.59
   0   5  -7   14.39    3.27
   0   5  -7   11.28    4.58
   0  -5  -7    9.69    2.27
   0   5   7   12.72    4.15
  -1   5  -6   56.33    5.14
  -1   5  -6   60.32    7.26
  -1  -5  -6   43.18    3.71
   1   5   6   48.40    5.82
  -2   5  -5  178.68    8.65
  -2   5  -5  186.57   10.84
  -2  -5  -5  133.87    5.98
   2   5   5  148.02    8.85
   2   5   5  151.73   10.33
  -3   5  -4   46.72    5.06
  -3   5  -4   40.66    6.46
   3   5   4   37.71    5.50
   3   5   4   47.32    6.90
  -4   5  -3   41.14    5.06
  -4   5  -3   29.22    5.70
   4   5   3   27.43    4.86
   4   5   3   36.28    6.10
  -5   5  -2    0.88    1.71
  -5   5  -2   -0.40    2.39
  -5   5  -2    0.60    3.27
   5   5   2   -0.80    2.03
   5   5   2    0.68    3.43
  -6   5  -1   16.54    2.95
  -6   5  -1   32.13    5.22
  -6   5  -1   34.36    5.98
   6   5   1   26.39    4.54
   6   5   1   28.42    5.78
  -7   5   0   37.35    3.75
  -7   5   0   65.74    6.46
  -7   5   0   62.59    7.97
   7   5   0   54.54    5.22
   7   5   0   68.61    8.09
   7  -5   0   41.50    3.67
   7  -5   0   76.90    7.77
  -8   5   1    9.53    2.47
  -8   5   1   13.83    4.03
  -8   5   1   14.27    4.70
   8   5  -1   11.48    3.11
   8   5  -1   17.78    4.82
   8  -5  -1    9.45    2.35
   8  -5  -1   15.07    4.74
  -9   5   2   -0.36    1.83
  -9   5   2    0.88    3.03
  -9   5   2    1.75    3.55
   9   5  -2   -0.48    1.87
   9   5  -2   -1.16    3.55
   9  -5  -2    0.16    1.32
   9  -5  -2    2.19    3.47
 -10   5   3   20.13    5.50
  10   5  -3   15.99    3.35
  10   5  -3   18.34    5.34
  10  -5  -3   13.51    2.63
  10  -5  -3   27.91    5.46
 -11   5   4   77.26    8.25
  11   5  -4   83.00    5.54
  11   5  -4  110.35    9.41
  11  -5  -4   60.24    4.54
  11  -5  -4  122.35    9.29
 -12   5   5   94.08    9.05
  12   5  -5   90.94    5.46
  12   5  -5  119.76    9.81
  12  -5  -5   75.11    4.94
  12  -5  -5  141.21    9.81
 -13   5   6   -0.92    3.35
  13   5  -6   -1.44    1.59
  13  -5  -6    0.52    1.63
  13  -5  -6   -1.36    2.67
 -14   5   7   76.07    8.29
  14   5  -7   59.84    3.99
  14  -5  -7  101.74    8.49
  15  -5  -8  104.09    8.45
 -16   5   9   10.37    4.35
  16  -5  -9   12.84    4.19
 -17   5  10   92.13    8.33
  17  -5 -10  130.08    8.69
  17  -5 -10   84.64    8.25
 -18   5  11  153.84    9.89
  18  -5 -11  228.79   10.37
  18  -5 -11  164.13   10.37
 -19   5  12    0.40    3.15
  19  -5 -12    0.72    2.63
  19  -5 -12    0.36    2.63
 -20   5  13   41.06    5.82
  20  -5 -13   36.96    5.50
 -21   5  14   43.61    5.62
  21  -5 -14   44.57    5.34
  22  -5 -15   68.17    5.66
   2  -7  -9    2.87    2.55
   1   7  -8    7.97    1.99
   1  -7  -8    8.69    3.27
   0   7  -7   28.15    3.15
   0  -7  -7   44.25    5.58
   0   7   7   34.60    4.90
  -1   7  -6   60.56    4.47
   1   7   6   68.53    5.70
  -2   7  -5   -0.16    1.71
   2   7   5   -0.16    2.19
  -3   7  -4    0.44    1.91
   3   7   4   -1.00    1.95
  -4   7  -3    0.40    2.11
   4   7   3    1.08    1.99
  -5   7  -2   19.57    3.55
  -5   7  -2   25.95    4.86
   5   7   2   24.56    3.75
  -6   7  -1   25.24    4.03
  -6   7  -1   21.65    4.54
   6   7   1   24.88    3.67
  -7   7   0  109.15    6.74
   7   7   0  118.28    5.94
  -8   7   1    3.51    2.67
  -8   7   1    2.95    3.31
   8   7  -1    6.94    2.27
   8  -7  -1    6.98    3.27
  -9   7   2   54.86    5.86
   9   7  -2   58.01    3.83
   9  -7  -2   68.53    5.98
 -10   7   3   12.88    3.75
 -11   7   4   13.24    3.71
  20   0 -28    4.66    2.27
  19   0 -27    0.24    1.99
  18   0 -26   13.71    3.03
  18   0 -26   15.87    3.99
  17   0 -25    0.04    1.71
  17   0 -25   -1.16    2.11
  16   0 -24    0.88    1.91
  16   0 -24    2.15    1.71
  16   0 -24    1.36    2.59
  15   0 -23   -0.28    1.67
  15   0 -23    1.00    1.79
  15   0 -23   -0.96    2.11
  14   0 -22  165.92    8.69
  14   0 -22  182.51    8.17
  14   0 -22  207.23   11.56
  13   0 -21    0.60    1.79
  13   0 -21    0.04    1.67
  13   0 -21    0.72    2.15
  12   0 -20    2.39    1.44
  12   0 -20    1.67    1.91
  12   0 -20    2.23    2.39
  11   0 -19    1.51    1.24
  11   0 -19    0.76    1.79
  11   0 -19    0.96    1.99
  11   0 -19    1.83    1.95
  10   0 -18  502.71   10.96
  10   0 -18  531.66   13.51
  10   0 -18  599.27   16.90
  10   0 -18  569.61   12.20
   9   0 -17    0.88    0.96
   9   0 -17    0.60    1.48
   9   0 -17    0.60    1.99
   9   0 -17    0.00    1.87
   8   0 -16    4.43    1.48
   8   0 -16    4.98    2.03
   7   0 -15    0.00    0.76
   6   0 -14  308.13    6.98
   5   0 -13    0.28    0.76
   4   0 -12  122.75    2.67
   4   0 -12  111.19    3.79
   3   0 -11    0.24    0.44
   3   0 -11   -0.08    0.64
   2   0 -10  798.68    6.74
   2   0 -10  629.65    7.57
   1   0  -9    0.20    0.48
   1   0  -9    0.24    0.56
   0   0  -8  167.08    3.11
   0   0  -8  116.65    2.87
  -1   0  -7    0.00    0.52
  -2   0  -6    0.60    0.52
  -2   0  -6    0.52    0.48
  -3   0  -5    0.28    0.52
  -3   0  -5    0.00    0.44
  -4   0  -4  203.20    3.39
  -5   0  -3    0.56    0.56
  -6   0  -2  187.57    3.39
   6   0   2  169.71    3.23
   7   0   1    0.00    0.56
   8   0   0   17.02    1.28
   9   0  -1    0.24    0.56
  10   0  -2  350.51    4.82
  11   0  -3    0.08    0.56
  12   0  -4  573.08    6.30
  13   0  -5   -0.04    0.52
  15   0  -7    0.24    0.92
  16   0  -8  736.97   11.32
  17   0  -9    0.20    1.04
  17   0  -9    0.24    1.63
  18   0 -10  134.63    5.54
  18   0 -10  134.27    7.26
  18   0 -10  123.75    7.97
  18   0 -10  149.70    7.26
  19   0 -11   -0.16    1.12
  19   0 -11    0.20    1.71
  19   0 -11   -0.84    2.11
  19   0 -11    1.20    2.39
  20   0 -12  779.27   14.23
  20   0 -12  919.68   18.46
  20   0 -12  918.00   21.97
  20   0 -12  965.40   16.70
  21   0 -13    0.40    1.40
  21   0 -13   -0.32    1.71
  21   0 -13    1.00    2.55
  21   0 -13    0.20    2.35
  22   0 -14    0.12    1.87
  22   0 -14    0.44    2.39
  23   0 -15   -0.04    1.99
  23   0 -15    0.16    2.39
  24   0 -16  291.82   10.13
  24   0 -16  259.53   12.80
  25   0 -17    0.32    1.75
  25   0 -17    0.08    2.39
  26   0 -18   28.50    5.18
  27   0 -19    0.60    2.19
  19  -2 -27    4.35    1.87
  19  -2 -27    5.10    2.55
  18  -2 -26   -0.36    1.83
  18  -2 -26    0.12    2.07
  17  -2 -25   11.84    3.43
  17  -2 -25   14.83    3.59
  17  -2 -25   15.87    4.23
  16  -2 -24   -0.56    2.31
  16  -2 -24   -1.08    2.31
  16  -2 -24    1.71    2.63
  16  -2 -24    1.04    2.39
  15   2 -23    2.07    1.48
  15  -2 -23    0.88    2.63
  15  -2 -23    1.87    2.75
  15  -2 -23    3.31    2.87
  15  -2 -23    5.74    2.99
  14   2 -22   35.00    3.27
  14   2 -22   30.82    5.18
  14  -2 -22   34.48    5.74
  14  -2 -22   43.29    6.58
  14  -2 -22   45.73    6.94
  14  -2 -22   53.94    6.74
  13   2 -21   21.69    3.07
  13   2 -21   19.65    4.54
  13   2 -21   22.40    4.70
  13  -2 -21   27.83    5.50
  13  -2 -21   34.05    5.66
  12   2 -20   39.43    3.55
  12   2 -20   35.84    5.62
  12   2 -20   43.73    6.30
  12  -2 -20   54.02    6.90
  11   2 -19   66.70    4.19
  11   2 -19   60.04    6.54
  11   2 -19   64.50    6.42
  11  -2 -19   78.46    7.30
  10   2 -18    2.15    1.44
  10   2 -18    1.55    2.47
  10   2 -18    1.75    2.35
  10  -2 -18    3.03    2.59
   9   2 -17   55.49    3.71
   9   2 -17   56.37    6.22
   9  -2 -17   66.86    3.63
   9  -2 -17   52.58    3.67
   9  -2 -17   61.51    6.34
   8   2 -16   19.18    2.55
   8   2 -16   13.87    3.75
   8  -2 -16   22.09    2.35
   8  -2 -16   16.19    2.39
   8  -2 -16   19.18    4.07
   8  -2 -16   18.46    3.95
   7   2 -15   99.47    4.27
   7   2 -15   78.26    6.50
   7  -2 -15  109.07    4.43
   7  -2 -15   88.22    4.11
   7  -2 -15   90.18    7.10
   7  -2 -15   94.24    7.10
   6   2 -14   17.78    2.19
   6   2 -14   12.20    3.35
   6  -2 -14   16.74    2.07
   6  -2 -14   13.79    1.99
   5  -2 -13  143.12    4.86
   5  -2 -13  123.98    4.27
   4  -2 -12  400.82    7.77
   4  -2 -12  352.62    6.54
   3  -2 -11  370.92    7.30
   3  -2 -11  327.10    5.86
   2  -2 -10   76.70    3.35
   2  -2 -10   71.64    2.67
   1  -2  -9  223.85    5.38
   1  -2  -9  204.00    3.95
   0  -2  -8   76.66    3.19
  -1   2  -7 1426.26   12.96
  -1  -2  -7 1659.80   13.51
  -2   2  -6    6.50    1.28
  -2  -2  -6   12.76    1.48
   2  -2   6    7.22    1.08
  -3   2  -5   30.10    2.15
  -3  -2  -5   38.95    2.15
   3  -2   5   27.55    1.67
  -4   2  -4   48.00    2.51
  -4  -2  -4   57.37    2.47
   4  -2   4   44.93    2.11
  -5  -2  -3 1163.54   10.09
   5  -2   3  895.64    8.93
  -6  -2  -2   11.60    1.24
   6  -2   2   10.25    1.40
  -7  -2  -1    1.28    0.68
   7   2   1    0.32    0.52
   7  -2   1    7.18    1.28
  -8  -2   0   51.71    2.15
   8  -2   0   40.11    2.35
   9  -2  -1 1569.30   13.63
  10  -2  -2  109.23    3.83
  11  -2  -3   61.47    3.07
  12  -2  -4    7.93    1.51
  13   2  -5  441.52    7.22
  13  -2  -5  480.27    8.65
  14   2  -6   44.81    2.71
  14  -2  -6   56.49    3.23
  15   2  -7   20.85    2.15
  15   2  -7   25.36    2.63
  15  -2  -7   22.92    2.27
  15  -2  -7   44.05    5.02
  16   2  -8    8.85    1.83
  16   2  -8   10.76    1.71
  16  -2  -8   10.72    1.91
  16  -2  -8   15.63    3.35
  16  -2  -8   15.23    3.67
  17   2  -9   70.05    3.91
  17  -2  -9   84.64    4.15
  17  -2  -9  131.16    7.38
  17  -2  -9  107.40    7.85
  18  -2 -10    8.29    1.83
  18  -2 -10   10.96    3.59
  18  -2 -10   11.60    3.75
  19  -2 -11   26.47    5.14
  19  -2 -11   27.63    4.94
  20  -2 -12   -0.40    2.47
  20  -2 -12    1.48    2.75
  21  -2 -13    5.70    3.47
  21  -2 -13    7.93    3.47
  21  -2 -13    7.97    3.47
  22  -2 -14    0.16    2.83
  22  -2 -14    1.51    2.83
  22  -2 -14    1.04    2.71
  23  -2 -15   28.58    5.42
  23  -2 -15   22.09    5.02
  23  -2 -15   36.80    5.50
  24   2 -16   17.50    3.11
  24  -2 -16   21.73    4.74
  24  -2 -16   18.02    4.35
  24  -2 -16   24.08    4.58
  25   2 -17   31.06    3.23
  25  -2 -17   39.59    5.50
  25  -2 -17   35.84    5.58
  25  -2 -17   44.73    5.34
  26   2 -18    0.32    1.55
  26  -2 -18    0.72    2.31
  26  -2 -18    1.55    2.31
  26  -2 -18    0.56    2.19
  27  -2 -19  163.77    7.69
  27  -2 -19  127.45    7.26
  28  -2 -20   -1.67    1.59
  16  -4 -24    5.46    2.43
  16  -4 -24    7.77    2.71
  15  -4 -23   18.22    3.91
  15  -4 -23   23.12    4.19
  14  -4 -22  112.34    7.77
  13  -4 -21   55.85    6.30
  12  -4 -20    0.56    2.59
  11  -4 -19    9.21    3.79
  10  -4 -18   40.90    5.74
  10  -4 -18   36.20    6.26
   9  -4 -17   28.78    3.27
   9  -4 -17   38.91    5.82
   9  -4 -17   35.16    6.34
   8  -4 -16   11.00    2.39
   8  -4 -16    9.97    4.39
   7  -4 -15   51.95    4.11
   7  -4 -15   61.75    8.09
   6   4 -14   89.90    3.95
   6   4 -14   68.13    7.22
   6  -4 -14   82.96    4.98
   6  -4 -14   83.64    8.57
   5   4 -13   26.51    2.91
   5   4 -13   25.67    5.26
   5  -4 -13   27.91    3.11
   4   4 -12   89.54    4.54
   4   4 -12   73.67    7.18
   4  -4 -12   83.44    4.86
   3   4 -11   11.88    2.39
   3   4 -11    6.50    3.03
   3  -4 -11    9.45    2.11
   2   4 -10  334.08    8.93
   2   4 -10  216.35   10.72
   2  -4 -10  292.02    8.49
   1   4  -9   19.34    3.03
   1   4  -9   15.35    3.87
   1   4  -9   18.02    4.54
   1  -4  -9   18.78    2.67
   0   4  -8  231.90    8.05
   0   4  -8  148.46    8.65
   0   4  -8  219.90   10.76
   0  -4  -8  204.04    6.82
  -1   4  -7    5.54    2.27
  -1   4  -7    5.58    2.63
  -1   4  -7    5.78    3.27
  -1  -4  -7    4.31    1.48
   1   4   7    6.70    2.87
   1   4   7    7.10    3.35
  -2   4  -6  298.60    8.33
  -2   4  -6  456.43   11.72
  -2   4  -6  414.65   14.11
  -2  -4  -6  372.47    8.73
   2   4   6  341.30   11.76
   2   4   6  369.60   13.08
  -3   4  -5    1.36    1.32
  -3   4  -5    1.00    1.75
  -3   4  -5    0.28    2.59
  -3  -4  -5    1.44    1.12
   3   4   5   -0.04    1.79
   3   4   5    0.96    2.27
  -4   4  -4  211.01    6.94
  -4   4  -4  316.34   10.37
  -4   4  -4  280.26   11.76
   4   4   4  238.60    9.37
   4   4   4  279.38   10.80
  -5   4  -3   49.71    3.55
  -5   4  -3   63.67    5.18
  -5   4  -3   64.78    6.70
   5   4   3   59.80    4.98
   5   4   3   60.24    5.66
   5  -4   3   45.81    3.11
  -6   4  -2  340.78    8.73
  -6   4  -2  475.17   13.32
  -6   4  -2  429.64   14.55
   6   4   2  383.55   11.28
   6   4   2  448.38   12.32
   6   4   2  487.13   15.47
   6  -4   2  323.87    7.89
  -7   4  -1   53.70    3.71
  -7   4  -1   69.21    5.74
  -7   4  -1   67.06    6.94
   7   4   1   64.66    4.94
   7   4   1   73.55    5.66
   7   4   1   70.48    7.26
   7  -4   1   51.71    3.47
   7  -4   1   87.59    7.30
  -8   4   0  340.74    8.81
  -8   4   0  472.74   14.07
  -8   4   0  444.07   15.07
   8   4   0  399.38   11.04
   8   4   0  460.06   11.44
   8   4   0  505.39   15.99
   8  -4   0  361.59    8.77
   8  -4   0  589.34   16.07
  -9   4   1   21.57    2.55
  -9   4   1   33.29    5.22
   9   4  -1   30.26    3.99
   9   4  -1   34.17    4.03
   9   4  -1   38.91    6.10
   9  -4  -1   29.46    2.91
   9  -4  -1   46.64    5.94
 -10   4   2  128.17    5.66
  10   4  -2  149.50    6.74
  10   4  -2  185.82    6.58
  10   4  -2  216.79   11.28
  10  -4  -2  139.85    5.82
  10  -4  -2  247.17   11.16
  11   4  -3   23.68    3.43
  11   4  -3   30.70    3.11
  11   4  -3   29.54    5.42
  11  -4  -3   21.89    2.67
  11  -4  -3   43.57    6.02
  12   4  -4  190.68    7.22
  12   4  -4  286.16   13.12
  12  -4  -4  190.96    7.06
  12  -4  -4  350.70   13.51
  13   4  -5    0.88    1.67
  13   4  -5    0.04    3.31
  13  -4  -5   -0.04    1.20
  13  -4  -5    1.00    2.79
  14   4  -6   31.89    3.39
  14   4  -6   41.94    6.66
  14  -4  -6   32.85    3.39
  14  -4  -6   52.30    6.46
  15   4  -7   -0.40    1.51
  15  -4  -7    0.44    1.40
  15  -4  -7   -0.40    2.83
  16   4  -8  123.51    5.26
  16  -4  -8  119.24    5.98
  16  -4  -8  221.62   11.44
  16  -4  -8  161.50   10.92
  17   4  -9   -0.84    1.48
  17  -4  -9    0.20    1.48
  17  -4  -9    0.04    3.15
  17  -4  -9   -2.39    3.19
  18  -4 -10    5.66    2.07
  18  -4 -10   10.17    3.91
  18  -4 -10    7.46    3.95
  19  -4 -11    3.99    3.15
  19  -4 -11    5.46    3.71
  20  -4 -12  103.25    7.42
  20  -4 -12   82.48    7.97
  21  -4 -13    1.99    2.83
  22  -4 -14    1.08    2.51
  23  -4 -15    4.86    2.75
  24  -4 -16   68.93    5.90
  25  -4 -17   -0.24    1.91
   8  -6 -16   16.86    3.67
   6  -6 -14    0.76    2.47
   5  -6 -13   48.76    5.90
   3   6 -11  255.14    7.49
   2   6 -10    9.69    2.63
   1   6  -9    1.04    2.11
   0   6  -8   25.67    3.99
   0   6   8   21.81    5.06
   0   6   8   24.24    5.34
  -1   6  -7  109.31    6.74
   1   6   7   89.42    7.46
   1   6   7   93.45    8.29
  -2   6  -6    1.51    2.15
  -2   6  -6    0.52    4.03
   2   6   6   -0.28    2.43
   2   6   6    4.03    3.75
  -3   6  -5   33.85    4.94
  -3   6  -5   31.10    6.06
   3   6   5   29.66    5.26
   3   6   5   26.67    5.46
  -4   6  -4   22.37    4.35
  -4   6  -4   13.75    4.82
   4   6   4   10.37    3.51
   4   6   4   11.12    4.47
  -5   6  -3   61.27    6.02
  -5   6  -3   55.65    7.46
   5   6   3   53.34    5.70
   5   6   3   54.14    7.10
  -6   6  -2    2.23    2.87
  -6   6  -2    4.15    3.83
   6   6   2    3.47    2.59
   6   6   2    3.19    3.67
  -7   6  -1    1.16    2.63
  -7   6  -1    2.27    3.79
  -7   6  -1   -1.48    1.83
   7   6   1   -0.80    1.99
   7   6   1    1.16    3.51
  -8   6   0   -0.16    2.79
  -8   6   0   -0.08    3.51
   8   6   0    1.55    2.19
   8   6   0    3.19    3.71
   8  -6   0    2.19    3.35
  -9   6   1    0.84    2.83
  -9   6   1    0.32    3.43
   9   6  -1    1.48    2.03
   9   6  -1   -0.64    3.27
   9  -6  -1    2.87    3.31
 -10   6   2   23.40    5.54
  10   6  -2   26.67    4.07
  10   6  -2   26.67    5.46
  10  -6  -2   30.94    5.54
 -11   6   3    2.31    3.63
  11   6  -3    4.94    2.43
  11  -6  -3    7.10    3.63
 -12   6   4    7.34    4.11
  12   6  -4    5.54    2.23
  12  -6  -4    5.78    3.43
 -13   6   5  167.44   10.44
  13   6  -5  144.64    5.70
  13  -6  -5  220.34   10.96
 -14   6   6   31.33    5.78
  14  -6  -6   38.67    5.62
 -15   6   7  120.12    8.57
  15  -6  -7  150.85    8.73
 -16   6   8    0.36    2.99
  16  -6  -8    1.44    2.63
 -17   6   9  175.29    9.21
  17  -6  -9  231.78    9.41
 -18   6  10   -2.11    2.39
  19  -1 -28    1.24    1.87
  18  -1 -27    2.91    2.39
  17   1 -26    2.51    1.67
  17   1 -26    4.03    2.63
  17  -1 -26    2.91    2.19
  17  -1 -26    4.03    2.11
  17  -1 -26    0.84    2.19
  16   1 -25   94.08    5.70
  16   1 -25   92.77    7.38
  16  -1 -25   81.69    6.54
  16  -1 -25  116.17    6.90
  16  -1 -25  124.62    8.97
  15   1 -24   29.18    4.03
  15   1 -24   28.11    5.06
  15  -1 -24   25.51    4.62
  15  -1 -24   34.88    4.94
  15  -1 -24   31.14    5.78
  14   1 -23    2.99    2.03
  14   1 -23    6.70    3.19
  14  -1 -23    3.75    2.55
  14  -1 -23    3.59    2.51
  14  -1 -23    9.53    3.79
  14  -1 -23    5.22    2.75
  13   1 -22   58.05    5.06
  13   1 -22   65.50    6.90
  13  -1 -22   61.91    6.22
  13  -1 -22   69.73    6.74
  13  -1 -22   86.67    8.01
  13  -1 -22   76.74    6.34
  12   1 -21  100.86    6.26
  12   1 -21  102.74    8.13
  12  -1 -21   93.61    7.22
  12  -1 -21  130.12    9.41
  12  -1 -21  117.96    7.65
  11   1 -20   62.95    5.02
  11   1 -20   61.23    3.99
  11   1 -20   50.27    6.10
  11   1 -20   65.90    6.82
  11  -1 -20   51.51    4.07
  11  -1 -20   55.85    5.70
  11  -1 -20   79.57    6.62
  10   1 -19    3.95    1.95
  10   1 -19    6.74    2.99
  10   1 -19    4.39    2.71
  10  -1 -19    2.31    1.48
  10  -1 -19    4.86    2.55
  10  -1 -19    6.02    2.79
   9   1 -18  145.79    6.62
   9   1 -18  119.40    8.01
   9   1 -18  133.95    8.41
   9  -1 -18  130.88    5.58
   9  -1 -18  131.12    7.65
   9  -1 -18  157.91    8.33
   8   1 -17  386.54    9.97
   8   1 -17  335.00   12.00
   8  -1 -17  377.73    8.77
   8  -1 -17  352.42   11.76
   8  -1 -17  411.26   14.03
   8  -1 -17  411.82   12.48
   7   1 -16  233.82    7.46
   7  -1 -16  222.81    6.46
   7  -1 -16  183.19    8.37
   6   1 -15  176.41    6.22
   6  -1 -15  218.83    5.06
   6  -1 -15  170.03    5.34
   5  -1 -14   78.10    3.15
   5  -1 -14   62.63    3.15
   4  -1 -13  582.89    8.05
   4  -1 -13  455.07    7.53
   3  -1 -12  328.18    5.98
   3  -1 -12  256.38    5.26
   2  -1 -11  280.62    5.42
   2  -1 -11  224.05    4.58
   1  -1 -10  118.04    3.51
   1  -1 -10   92.17    2.75
   0  -1  -9  574.63    7.30
   0  -1  -9  446.90    5.26
  -1   1  -8    2.83    0.88
  -1  -1  -8    4.70    1.00
  -1  -1  -8    3.67    0.68
  -2   1  -7  132.60    3.35
  -2  -1  -7  203.40    4.19
  -2  -1  -7  147.19    2.27
  -3   1  -6  102.34    2.91
  -3  -1  -6  146.75    3.51
  -4   1  -5  148.62    3.39
  -4  -1  -5  225.28    4.19
   4  -1   5  158.03    3.35
  -5  -1  -4  121.63    3.07
   5  -1   4  105.25    2.87
  -6  -1  -3    2.95    0.76
   6  -1   3    1.99    0.76
  -7  -1  -2  393.12    5.30
   7  -1   2  291.34    4.86
  -8  -1  -1  594.49    6.50
   8   1   1  434.03    4.98
   8   1   1  457.63    3.75
   8  -1   1  418.16    5.94
  -9  -1   0   88.58    2.63
   9   1   0   58.68    1.91
   9   1   0   71.64    1.91
   9  -1   0   62.55    2.55
 -10  -1   1  227.76    4.19
  10   1  -1  135.31    2.59
  10   1  -1  174.53    3.27
  10  -1  -1  155.44    3.91
 -11  -1   2  723.45    7.61
  11   1  -2  596.60    6.62
  11  -1  -2  518.78    7.26
  12   1  -3  178.64    4.07
  12  -1  -3  168.52    4.35
  13   1  -4   19.53    1.75
  13  -1  -4   16.66    1.79
  14   1  -5   20.41    1.91
  14  -1  -5   19.77    1.87
  15   1  -6  365.65    7.14
  15  -1  -6  336.79    6.50
  16   1  -7  205.39    5.74
  16  -1  -7  186.93    4.94
  17   1  -8   52.70    3.31
  17   1  -8   60.44    4.50
  17  -1  -8   47.36    2.75
  18   1  -9  172.34    5.94
  18   1  -9  203.44    7.46
  18   1  -9  173.42    9.25
  18  -1  -9  156.40    8.93
  18  -1  -9  199.17    9.69
  18  -1  -9  220.74    9.81
  19   1 -10  287.04    7.97
  19   1 -10  365.38    9.97
  19   1 -10  312.11   12.68
  19  -1 -10  338.94    9.21
  19  -1 -10  320.80   12.40
  19  -1 -10  340.46   12.76
  19  -1 -10  372.07   12.64
  20   1 -11   18.10    2.83
  20   1 -11   20.61    3.19
  20   1 -11   20.13    4.66
  20  -1 -11   19.38    2.99
  20  -1 -11   20.57    4.23
  20  -1 -11   21.21    4.54
  20  -1 -11   22.29    4.27
  21   1 -12   49.35    3.95
  21   1 -12   66.90    4.94
  21   1 -12   64.90    6.86
  21  -1 -12   53.70    4.23
  21  -1 -12   57.93    6.54
  21  -1 -12   65.18    6.66
  21  -1 -12   78.42    6.98
  22   1 -13  304.94    8.77
  22   1 -13  250.92   12.56
  22  -1 -13  277.23   12.24
  22  -1 -13  284.49   12.88
  22  -1 -13  344.05   12.48
  23   1 -14  115.57    9.01
  23  -1 -14  132.75    8.93
  23  -1 -14  126.74    9.01
  23  -1 -14  157.87    8.81
  24   1 -15   15.63    4.39
  24  -1 -15   14.19    3.75
  24  -1 -15   23.48    5.02
  24  -1 -15   21.73    4.15
  25  -1 -16   14.87    3.67
  25  -1 -16   13.00    4.03
  25  -1 -16   25.00    3.87
  26  -1 -17   76.58    6.22
  26  -1 -17   69.37    6.62
  27  -1 -18    0.56    1.95
  27  -1 -18    3.07    2.63
  28   1 -19   -0.04    1.79
  28  -1 -19    0.92    1.59
  28  -1 -19   -0.44    1.95
  29   1 -20    9.93    2.19
  17  -3 -26    1.63    2.11
  16  -3 -25   -0.84    2.31
  16  -3 -25   -0.32    2.11
  16  -3 -25   -0.12    2.07
  15  -3 -24    0.16    2.75
  15  -3 -24    1.20    2.35
  15  -3 -24   -1.08    2.19
  14  -3 -23    2.27    2.67
  13  -3 -22    1.55    2.63
  12  -3 -21    4.23    3.07
  11   3 -20    1.87    2.51
  11  -3 -20    0.36    2.51
  10   3 -19   -0.08    2.15
  10  -3 -19    1.48    2.75
   9   3 -18   36.84    2.71
   9   3 -18   33.69    5.98
   9  -3 -18   48.64    3.71
   9  -3 -18   49.63    5.94
   9  -3 -18   45.21    6.62
   8   3 -17    3.75    1.44
   8   3 -17    5.02    2.79
   8  -3 -17    3.87    1.67
   8  -3 -17    5.38    3.11
   7   3 -16  104.65    4.31
   7   3 -16   83.48    7.46
   7  -3 -16  111.67    5.22
   7  -3 -16  106.68    8.49
   6   3 -15    2.51    1.40
   6   3 -15    1.71    2.07
   6  -3 -15    2.07    1.40
   6  -3 -15    2.47    2.59
   6  -3 -15    1.20    2.71
   5   3 -14   13.00    2.07
   5   3 -14   10.29    3.43
   5  -3 -14   15.95    2.51
   5  -3 -14   10.37    3.47
   5  -3 -14   12.32    3.87
   4   3 -13  146.19    5.10
   4   3 -13  111.90    7.81
   4  -3 -13  156.20    5.86
   4  -3 -13  129.73    8.29
   4  -3 -13  127.17    8.65
   3   3 -12  131.08    4.98
   3   3 -12   96.99    7.14
   3  -3 -12  142.64    5.50
   2   3 -11   91.37    4.27
   2   3 -11   59.48    5.74
   2  -3 -11   94.24    4.43
   1   3 -10  262.44    7.02
   1  -3 -10  254.59    6.90
   0  -3  -9  213.92    6.18
  -1   3  -8  106.04    4.54
  -1  -3  -8  144.95    4.98
  -2   3  -7   72.16    3.75
  -2  -3  -7   93.45    3.95
  -3   3  -6 1388.82   15.31
  -3  -3  -6 1795.54   16.39
  -4   3  -5  597.88   10.01
  -4  -3  -5  749.37   10.37
   4  -3   5  527.99    8.09
  -5   3  -4  336.63    7.53
  -5  -3  -4  421.43    7.61
   5  -3   4  308.17    6.42
  -6   3  -3  387.22    8.05
  -6  -3  -3  427.93    7.49
   6  -3   3  355.73    7.06
  -7   3  -2 1049.48   13.28
  -7  -3  -2 1240.84   12.44
   7  -3   2 1022.73   12.20
   8  -3   1  373.15    7.65
   9  -3   0   70.16    3.51
  10  -3  -1  193.59    5.90
  11   3  -2  148.58    5.86
  11   3  -2  189.96    6.50
  11  -3  -2  165.37    5.62
  12   3  -3  139.37    5.70
  12   3  -3  174.14    5.98
  12   3  -3  209.18   10.21
  12  -3  -3  148.46    5.50
  12  -3  -3  257.06   10.41
  13   3  -4    3.91    1.67
  13   3  -4    4.11    1.51
  13   3  -4    7.93    3.67
  13  -3  -4    3.95    1.44
  13  -3  -4    5.14    2.91
  14   3  -5   17.82    2.71
  14   3  -5   19.93    4.50
  14  -3  -5   16.74    2.47
  14  -3  -5   31.30    4.82
  15   3  -6   18.58    2.75
  15   3  -6   35.44    5.58
  15  -3  -6   15.63    2.43
  15  -3  -6   34.32    5.02
  15  -3  -6   25.43    5.10
  16   3  -7   47.44    3.71
  16  -3  -7   47.48    3.67
  16  -3  -7   83.48    7.14
  16  -3  -7   64.38    7.06
  17   3  -8   15.07    2.63
  17  -3  -8   15.67    2.51
  17  -3  -8   30.70    5.06
  17  -3  -8   20.09    4.50
  18   3  -9    3.67    1.87
  18  -3  -9    5.14    1.87
  18  -3  -9    9.73    3.75
  18  -3  -9    8.93    3.87
  19   3 -10    8.53    2.19
  19  -3 -10    9.13    2.19
  19  -3 -10   15.27    3.99
  19  -3 -10    9.73    4.07
  20   3 -11   87.95    4.78
  20  -3 -11   81.01    4.62
  20  -3 -11  128.33    9.61
  21   3 -12    1.44    1.67
  21  -3 -12    0.64    2.91
  22   3 -13   30.90    2.99
  22  -3 -13   49.87    6.74
  23  -3 -14  287.36   12.84
  24  -3 -15   -1.20    2.31
  25  -3 -16    2.47    2.75
  26  -3 -17   29.46    4.82
  26  -3 -17   36.32    4.62
  27  -3 -18  122.99    5.70
  13  -5 -22    3.11    2.27
  12  -5 -21   81.61    6.34
  11  -5 -20   45.05    5.50
  10  -5 -19   13.20    3.51
  10  -5 -19    8.13    3.35
   9  -5 -18   13.32    3.75
   9  -5 -18   12.08    4.11
   8  -5 -17  195.39   10.01
   8  -5 -17  133.39    9.77
   4   5 -13  257.90    7.57
   4  -5 -13  261.68    8.93
   3   5 -12   43.81    3.95
   3  -5 -12   42.82    3.95
   2   5 -11    0.76    1.99
   2  -5 -11    0.64    1.44
   1   5 -10  120.04    6.58
   1  -5 -10   95.76    5.42
   0   5  -9  182.19    8.21
   0   5  -9  190.40   11.40
   0  -5  -9  147.51    6.58
  -1   5  -8   56.77    5.14
  -1   5  -8   52.11    7.18
  -1  -5  -8   40.74    3.67
   1   5   8   42.66    6.42
  -2   5  -7    5.06    2.59
  -2   5  -7    5.94    4.03
  -2  -5  -7    4.66    1.87
   2   5   7    5.30    3.03
  -3   5  -6   26.47    4.47
  -3   5  -6   24.84    5.50
  -3  -5  -6   19.97    2.99
   3   5   6   24.56    4.86
  -4   5  -5   90.86    6.78
  -4   5  -5   89.62    8.61
   4   5   5   62.15    6.10
   4   5   5   83.56    8.57
  -5   5  -4   11.56    2.67
  -5   5  -4   26.67    4.66
  -5   5  -4   21.21    5.26
   5   5   4   19.38    4.19
   5   5   4   25.43    5.62
  -6   5  -3    7.14    2.35
  -6   5  -3   11.48    3.55
  -6   5  -3   12.80    4.66
   6   5   3    9.73    3.23
   6   5   3   13.55    4.70
  -7   5  -2   18.66    3.19
  -7   5  -2   32.57    5.42
  -7   5  -2   27.75    5.62
   7   5   2   24.96    4.50
   7   5   2   30.54    6.02
  -8   5  -1   40.70    3.95
  -8   5  -1   72.96    6.78
  -8   5  -1   67.25    8.01
   8   5   1   59.56    5.46
   8   5   1   73.99    8.13
   8  -5   1   40.78    3.63
   8  -5   1   74.23    7.73
  -9   5   0    0.20    1.75
  -9   5   0    1.51    2.95
  -9   5   0   -0.12    3.11
   9   5   0    1.12    2.07
   9   5   0    3.15    3.63
   9  -5   0    0.16    1.36
   9  -5   0    4.74    3.59
 -10   5   1   33.69    5.86
 -10   5   1   34.29    6.38
  10   5  -1   28.62    4.43
  10   5  -1   28.70    6.02
  10  -5  -1   21.09    3.19
  10  -5  -1   36.40    5.86
 -11   5   2  201.88   12.12
  11   5  -2  162.22    7.89
  11   5  -2  226.32   12.64
  11  -5  -2  130.88    6.34
  11  -5  -2  260.29   12.72
 -12   5   3  227.00   12.64
  12   5  -3  187.29    8.17
  12   5  -3  258.57   13.63
  12  -5  -3  143.68    6.70
  12  -5  -3  291.26   13.40
 -13   5   4    6.74    4.31
  13   5  -4    7.61    2.55
  13   5  -4    9.73    4.58
  13  -5  -4    5.42    2.03
  13  -5  -4   11.04    4.23
 -14   5   5   68.57    7.97
  14   5  -5   57.53    4.50
  14  -5  -5   49.83    4.27
  14  -5  -5  101.18    8.53
 -15   5   6   83.96    8.41
  15   5  -6   73.15    4.58
  15  -5  -6  126.30    9.25
 -16   5   7   64.70    7.53
  16   5  -7   52.07    3.67
  16  -5  -7   88.06    7.93
 -17   5   8    0.96    3.27
  17  -5  -8   -2.19    2.91
 -18   5   9   50.95    6.94
  18  -5  -9   65.58    6.66
 -19   5  10   81.81    7.57
  19  -5 -10  124.38    7.97
  19  -5 -10   82.84    7.89
 -20   5  11    6.18    3.67
  20  -5 -11    7.49    3.11
  20  -5 -11    5.42    3.35
 -21   5  12    5.50    3.35
  21  -5 -12    5.98    3.03
 -22   5  13   78.54    6.42
  22  -5 -13   84.64    6.54
   0   7  -9    3.95    1.67
  -1   7  -8    4.66    1.91
  -2   7  -7    4.15    2.03
   2   7   7    6.90    3.07
  -3   7  -6   14.67    2.75
   3   7   6   13.63    3.43
  -4   7  -5   38.11    3.99
   4   7   5   40.94    4.47
  -5   7  -4    1.24    1.99
   5   7   4    1.91    2.07
  -6   7  -3   -0.08    2.03
   6   7   3    0.04    1.87
  -7   7  -2   96.36    6.18
  -7   7  -2   95.96    7.14
   7   7   2   98.15    5.70
  -8   7  -1   73.00    5.62
  -8   7  -1   79.77    6.66
   8   7   1   76.86    4.86
  -9   7   0    1.16    3.27
   9   7   0    2.95    1.95
 -10   7   1    7.61    3.47
  10   7  -1    5.86    2.03
 -11   7   2   80.33    6.30
  18   0 -28   82.01    5.98
  17   0 -27    0.00    1.55
  17   0 -27   -0.92    1.79
  16   0 -26   58.44    5.18
  16   0 -26   68.85    6.58
  15   0 -25    0.24    1.67
  15   0 -25   -0.16    2.19
  14   0 -24  191.40    9.33
  14   0 -24  217.55    8.09
  14   0 -24  226.64   11.76
  13   0 -23    0.04    1.95
  13   0 -23    0.00    1.71
  13   0 -23    2.51    2.35
  12   0 -22  214.00    9.85
  12   0 -22  245.90    9.65
  12   0 -22  250.68   12.28
  11   0 -21   -1.51    1.55
  11   0 -21    0.44    2.07
  10   0 -20  490.20   11.44
  10   0 -20  573.08   15.07
  10   0 -20  622.99   18.02
  10   0 -20  601.66   12.52
   9   0 -19    0.44    1.04
   9   0 -19    0.24    1.63
   9   0 -19    1.00    2.07
   9   0 -19    0.40    1.95
   8   0 -18   49.31    3.55
   8   0 -18   43.73    4.35
   8   0 -18   54.78    5.90
   8   0 -18   43.89    4.54
   7   0 -17    0.44    0.92
   7   0 -17   -0.52    1.40
   6   0 -16  644.60   10.84
   6   0 -16  631.16   13.43
   5   0 -15    1.12    0.92
   4   0 -14   72.84    3.43
   3   0 -13    0.44    0.52
   3   0 -13    0.04    0.68
   2   0 -12 1360.56    9.57
   2   0 -12 1056.58   10.84
   1   0 -11    0.04    0.52
   1   0 -11    0.20    0.60
   0   0 -10    3.43    0.80
  -1   0  -9    0.00    0.52
  -2   0  -8  277.23    4.43
  -3   0  -7   -0.24    0.48
  -3   0  -7    0.12    0.44
  -4   0  -6  212.61    3.87
  -4   0  -6  133.83    2.39
  -5   0  -5    0.44    0.60
  -7   0  -3    0.16    0.60
   7   0   3    0.12    0.60
   8   0   2   51.59    2.15
   9   0   1    0.16    0.64
  10   0   0   11.64    1.40
  11   0  -1    0.44    0.64
  12   0  -2    1.55    0.76
  13   0  -3   -0.12    0.56
  14   0  -4  428.68    5.98
  15   0  -5   -0.08    0.60
  16   0  -6  722.10   10.64
  17   0  -7    0.44    1.08
  18   0  -8  519.22   10.13
  18   0  -8  478.52   12.88
  19   0  -9   -0.08    1.16
  19   0  -9   -0.84    1.71
  19   0  -9    0.32    2.27
  19   0  -9    3.51    2.47
  20   0 -10  256.74    7.93
  20   0 -10  284.65   10.72
  20   0 -10  260.33   11.52
  20   0 -10  314.67   10.41
  21   0 -11    0.32    1.32
  21   0 -11   -1.12    1.79
  21   0 -11    1.24    2.27
  21   0 -11    2.31    2.51
  22   0 -12   10.09    2.43
  22   0 -12   10.64    3.23
  22   0 -12    9.73    3.67
  22   0 -12   15.39    3.27
  23   0 -13    1.48    2.23
  23   0 -13    0.76    2.59
  24   0 -14   21.69    3.87
  24   0 -14   23.28    5.18
  25   0 -15   -0.40    1.83
  25   0 -15    0.04    2.47
  26   0 -16   51.51    4.66
  26   0 -16   39.59    6.06
  27   0 -17    0.08    2.31
  18  -2 -28    2.03    2.03
  17  -2 -27   20.25    3.35
  17  -2 -27   19.57    3.95
  16  -2 -26    4.23    2.71
  16  -2 -26   10.76    3.15
  16  -2 -26    7.97    3.19
  15  -2 -25   13.63    3.63
  15  -2 -25   16.62    4.27
  15  -2 -25   18.06    3.55
  14   2 -24   22.17    2.71
  14  -2 -24   24.20    4.82
  14  -2 -24   33.21    5.90
  14  -2 -24   40.38    5.46
  13   2 -23  112.90    5.42
  13   2 -23  107.44    8.05
  13  -2 -23  130.60    9.13
  13  -2 -23  164.25   10.56
  13  -2 -23  152.41    8.97
  12   2 -22   36.36    3.59
  12   2 -22   31.81    5.46
  12  -2 -22   53.18    6.42
  11   2 -21   17.06    2.91
  11   2 -21    9.33    3.47
  11  -2 -21   26.99    5.14
  10   2 -20    4.47    1.91
  10   2 -20    4.35    2.75
  10  -2 -20    5.22    3.11
   9   2 -19   72.44    4.50
   9   2 -19   61.35    6.66
   9  -2 -19   83.12    7.42
   8   2 -18   17.78    2.71
   8   2 -18   11.44    3.63
   8  -2 -18   20.81    4.47
   7   2 -17    3.19    1.55
   7   2 -17    0.72    2.15
   7  -2 -17    0.92    1.20
   7  -2 -17    2.27    2.27
   7  -2 -17    0.96    2.35
   6   2 -16    1.71    1.36
   6   2 -16    2.71    2.39
   6  -2 -16    2.27    1.20
   6  -2 -16   -0.40    1.75
   6  -2 -16    2.43    2.47
   5   2 -15  119.64    4.90
   5   2 -15   93.21    7.10
   5  -2 -15  130.40    4.86
   5  -2 -15  105.57    7.46
   5  -2 -15  102.06    7.26
   4   2 -14   33.25    2.95
   4  -2 -14   34.56    2.63
   3  -2 -13  314.31    7.14
   2  -2 -12  173.18    5.22
   1  -2 -11  777.91   10.64
   0  -2 -10   59.32    3.03
  -1  -2  -9  613.78    8.93
  -2   2  -8   23.92    2.15
  -2  -2  -8   28.58    2.07
   2  -2   8   19.89    1.63
  -3   2  -7  820.61   10.09
  -3  -2  -7 1098.00   11.36
   3  -2   7  719.71    8.01
  -4   2  -6    3.71    1.20
  -4  -2  -6    4.47    1.08
   4  -2   6    3.11    0.88
  -5   2  -5  360.23    6.58
  -5  -2  -5  414.17    6.66
   5  -2   5  336.99    5.74
  -6  -2  -4    5.06    1.08
   6  -2   4    4.54    1.00
  -7  -2  -3  533.49    7.30
   7  -2   3  403.29    6.62
  -8  -2  -2  141.57    3.79
   8   2   2  111.07    2.75
   8  -2   2  113.78    3.75
  -9  -2  -1  833.05    8.93
   9  -2   1  574.51    8.37
 -10  -2   0   48.76    2.31
  10  -2   0   39.35    2.43
  11  -2  -1   59.28    3.07
  12  -2  -2  191.20    5.38
  13  -2  -3  293.85    6.78
  14  -2  -4    4.15    1.32
  15   2  -5   68.97    4.23
  15  -2  -5   72.88    3.71
  15  -2  -5  132.99    7.38
  16   2  -6   11.76    2.15
  16  -2  -6   12.48    2.03
  16  -2  -6   22.64    3.87
  17   2  -7  439.61    8.97
  17  -2  -7  421.11    8.89
  17  -2  -7  671.71   15.27
  17  -2  -7  541.54   15.95
  18   2  -8    0.12    1.24
  18  -2  -8   -0.04    1.12
  18  -2  -8    0.96    2.75
  18  -2  -8    2.43    2.87
  19  -2  -9    2.75    1.40
  19  -2  -9    4.11    3.07
  20  -2 -10   -1.40    2.55
  21  -2 -11   78.82    7.02
  21  -2 -11   87.11    7.73
  22  -2 -12   35.04    6.02
  22  -2 -12   33.05    5.54
  22  -2 -12   34.72    5.62
  23   2 -13    3.59    2.19
  23  -2 -13    8.37    3.91
  23  -2 -13    3.91    3.03
  23  -2 -13    7.22    3.51
  24   2 -14  119.44    6.30
  24  -2 -14  131.20    9.49
  24  -2 -14  123.98    8.45
  24  -2 -14  173.54    9.85
  25   2 -15   31.85    3.67
  25  -2 -15   39.27    5.86
  25  -2 -15   38.03    5.62
  25  -2 -15   52.50    6.10
  26   2 -16   30.26    3.35
  26  -2 -16   34.64    5.22
  26  -2 -16   37.87    5.50
  26  -2 -16   45.05    5.42
  27   2 -17    4.15    1.87
  27  -2 -17    2.99    2.51
  27  -2 -17    6.86    2.59
  28  -2 -18    3.79    2.35
  15  -4 -25   43.49    4.50
  15  -4 -25   40.46    4.27
  14  -4 -24    5.54    2.59
  14  -4 -24    5.70    2.79
  13  -4 -23    0.04    2.27
  12  -4 -22   16.07    4.07
  11  -4 -21    1.12    2.59
  10  -4 -20   59.56    6.98
   9  -4 -19   31.37    5.18
   9  -4 -19   20.61    4.86
   8  -4 -18   70.68    7.93
   7   4 -17    5.06    3.27
   7  -4 -17    9.45    2.31
   7  -4 -17    3.79    3.43
   6   4 -16  183.98   11.24
   6  -4 -16  216.71    7.85
   6  -4 -16  216.51   12.40
   5   4 -15    7.14    1.91
   5   4 -15    6.86    3.27
   5  -4 -15   10.29    2.35
   5  -4 -15   10.52    4.31
   4   4 -14   31.10    3.23
   4   4 -14   25.28    4.98
   4  -4 -14   33.05    3.39
   3   4 -13   86.23    4.82
   3   4 -13   68.81    6.98
   3  -4 -13   80.97    4.86
   3  -4 -13   82.16    7.53
   2   4 -12  178.16    6.82
   2   4 -12  128.77    8.81
   2  -4 -12  167.76    6.74
   1   4 -11   81.17    5.06
   1   4 -11   55.45    6.26
   1  -4 -11   70.44    4.43
   0   4 -10   12.92    2.83
   0   4 -10    7.61    3.23
   0   4 -10   11.16    3.95
   0  -4 -10    9.69    2.11
  -1   4  -9  152.61    6.94
  -1   4  -9   99.55    7.46
  -1   4  -9  146.79    9.65
  -1  -4  -9  135.47    5.74
  -2   4  -8  541.58   12.88
  -2   4  -8  336.75   12.28
  -2   4  -8  501.44   15.91
  -2  -4  -8  473.29   10.33
   2   4   8  364.82   12.88
   2   4   8  427.73   14.87
  -3   4  -7   95.56    4.98
  -3   4  -7  145.63    7.06
  -3   4  -7  132.32    8.81
  -3  -4  -7  118.08    5.18
   3   4   7  105.81    7.18
   3   4   7  122.79    8.65
  -4   4  -6   25.99    2.87
  -4   4  -6   33.89    4.03
  -4   4  -6   35.76    5.46
  -4   4  -6   27.63    3.63
  -4  -4  -6   30.98    2.79
   4   4   6   29.34    4.70
   4   4   6   34.05    5.26
  -5   4  -5   24.48    2.87
  -5   4  -5   40.27    4.43
  -5   4  -5   39.99    5.90
  -5  -4  -5   38.27    3.03
   5   4   5   35.32    4.90
   5   4   5   38.51    5.18
  -6   4  -4  263.96    7.97
  -6   4  -4  392.52   12.16
  -6   4  -4  369.16   13.71
  -6  -4  -4  335.67    8.09
   6   4   4  315.86   10.92
   6   4   4  365.45   12.12
   6  -4   4  252.04    7.06
  -7   4  -3   -0.16    1.16
  -7   4  -3   -0.04    2.03
  -7   4  -3   -0.80    2.63
   7   4   3    0.40    1.63
   7   4   3    0.20    1.87
   7  -4   3    0.68    0.96
  -8   4  -2    4.98    1.75
  -8   4  -2   11.52    3.35
  -8   4  -2    9.65    3.71
   8   4   2    6.14    2.43
   8   4   2    8.97    2.67
   8   4   2   11.76    4.15
   8  -4   2    7.18    1.75
   8  -4   2   11.68    4.15
  -9   4  -1    0.56    1.24
  -9   4  -1    0.24    2.35
  -9   4  -1    1.79    2.79
   9   4   1    0.88    1.75
   9   4   1   -0.24    1.67
   9   4   1    1.87    3.15
   9  -4   1    1.08    1.16
   9  -4   1    4.03    3.23
 -10   4   0   95.08    4.98
 -10   4   0  155.32    8.89
 -10   4   0  142.12    9.33
  10   4   0  124.14    6.54
  10   4   0  153.76    7.06
  10   4   0  177.80   10.37
  10  -4   0  106.20    5.10
  10  -4   0  200.29   10.25
 -11   4   1    6.46    1.91
 -11   4   1   14.31    4.31
  11   4  -1    9.21    2.63
  11   4  -1   10.29    2.51
  11   4  -1   16.50    4.50
  11  -4  -1    6.10    1.83
  11  -4  -1   12.60    4.03
 -12   4   2   13.63    4.35
  12   4  -2   11.56    2.79
  12   4  -2   12.60    2.47
  12   4  -2   22.92    4.98
  12  -4  -2   13.20    2.43
  12  -4  -2   19.93    4.47
  13   4  -3   30.46    3.67
  13   4  -3   47.80    6.78
  13  -4  -3   31.57    3.15
  13  -4  -3   56.05    6.50
  14   4  -4  110.55    5.94
  14   4  -4  164.45   10.76
  14  -4  -4   98.19    5.30
  14  -4  -4  185.14   10.44
  15   4  -5   63.03    4.62
  15   4  -5  103.13    9.13
  15  -4  -5   59.72    4.27
  15  -4  -5  118.84    8.81
  16   4  -6    7.69    2.35
  16  -4  -6    7.06    2.11
  16  -4  -6   13.47    4.31
  17   4  -7    7.65    2.31
  17  -4  -7    6.62    2.07
  17  -4  -7   10.01    4.03
  17  -4  -7   10.48    4.50
  18   4  -8  391.21    9.25
  18  -4  -8  397.87   10.64
  18  -4  -8  780.03   20.21
  18  -4  -8  533.93   18.82
  19   4  -9    8.41    2.15
  19  -4  -9   14.51    4.19
  19  -4  -9   10.13    4.23
  20  -4 -10  137.70    8.69
  20  -4 -10  108.48    9.25
  21  -4 -11   20.45    4.35
  21  -4 -11   14.83    4.54
 -22   4  12  117.09    8.69
  22  -4 -12  140.69    9.53
  23  -4 -13   32.13    5.30
  24  -4 -14   19.97    4.15
  25  -4 -15    1.36    2.19
  26  -4 -16   15.59    3.27
   7  -6 -17    9.09    2.91
   6  -6 -16    3.75    2.71
   5  -6 -15   66.78    6.14
   2   6 -12    0.40    1.67
   1   6 -11   75.03    4.86
  -1   6  11   76.18    7.49
   0   6 -10    0.56    2.03
   0   6  10    0.28    3.39
  -1   6  -9   14.31    3.27
   1   6   9    9.25    4.19
  -2   6  -8   14.63    3.43
   2   6   8   11.28    3.95
   2   6   8   11.28    4.27
  -3   6  -7  149.26    8.09
  -3   6  -7  156.08   10.37
   3   6   7  115.53    8.13
   3   6   7  141.33    9.81
  -4   6  -6   65.70    5.86
  -4   6  -6   70.40    8.13
   4   6   6   54.74    5.94
   4   6   6   65.18    7.46
  -5   6  -5   49.35    5.34
  -5   6  -5   52.42    7.42
   5   6   5   42.90    6.06
   5   6   5   50.87    7.06
  -6   6  -4   -0.24    2.15
  -6   6  -4    1.83    3.55
   6   6   4    1.00    2.19
   6   6   4    1.24    3.51
  -7   6  -3   12.36    3.83
  -7   6  -3   14.99    4.94
   7   6   3   13.99    3.67
   7   6   3   18.22    4.98
  -8   6  -2   64.30    6.42
  -8   6  -2   68.73    7.77
   8   6   2   53.02    5.38
   8   6   2   79.05    8.05
  -9   6  -1   29.10    5.26
  -9   6  -1   26.31    5.70
  -9   6  -1   25.12    3.71
   9   6   1   28.78    4.66
   9   6   1   34.25    5.94
   9  -6   1   28.90    5.46
 -10   6   0   10.72    3.83
 -10   6   0   13.95    4.74
  10   6   0    9.29    2.95
  10   6   0   11.52    4.31
  10  -6   0   11.92    3.95
 -11   6   1   36.92    6.30
  11   6  -1   32.65    4.50
  11   6  -1   47.00    6.74
  11  -6  -1   41.90    6.18
 -12   6   2   12.44    4.54
  12   6  -2    9.65    2.83
  12   6  -2   15.43    4.74
  12  -6  -2   15.83    4.31
 -13   6   3  149.30    9.97
  13   6  -3  133.99    6.34
  13  -6  -3  183.15   10.17
 -14   6   4    1.40    3.27
  14   6  -4   -1.36    1.59
  14  -6  -4   -0.84    2.63
 -15   6   5   24.00    4.86
  15  -6  -5   30.46    4.94
 -16   6   6   29.42    5.10
  16  -6  -6   33.17    4.90
 -17   6   7   91.77    7.22
  17  -6  -7  122.07    7.46
 -18   6   8    1.32    2.71
  18  -6  -8    2.67    2.55
 -19   6   9    2.19    2.75
  17  -1 -28    3.19    1.87
  17  -1 -28    5.46    2.59
  16   1 -27   20.25    2.99
  16  -1 -27   17.18    3.51
  16  -1 -27   26.15    3.27
  16  -1 -27   26.99    4.86
  15   1 -26  102.22    5.82
  15   1 -26  108.91    7.53
  15  -1 -26  100.58    7.10
  15  -1 -26  126.50    6.82
  15  -1 -26  134.51    8.89
  14   1 -25   90.42    5.82
  14   1 -25   85.11    7.18
  14  -1 -25   82.04    6.70
  14  -1 -25  104.05    6.98
  14  -1 -25  119.32    8.81
  13   1 -24    2.31    1.99
  13   1 -24    1.04    2.27
  13  -1 -24    1.04    2.23
  13  -1 -24    4.78    2.51
  13  -1 -24    2.79    2.67
  13  -1 -24    2.03    2.31
  12   1 -23    4.50    2.19
  12   1 -23    2.79    2.83
  12  -1 -23    5.46    2.95
  12  -1 -23    3.51    2.91
  12  -1 -23    4.19    2.67
  11   1 -22   86.91    6.02
  11   1 -22   80.81    7.42
  11  -1 -22   74.43    6.66
  11  -1 -22  102.18    8.49
  11  -1 -22  101.14    7.18
  10   1 -21   57.29    4.94
  10   1 -21   49.99    6.14
  10   1 -21   53.06    6.26
  10  -1 -21   48.52    5.58
  10  -1 -21   64.54    6.18
   9   1 -20  115.29    6.46
   9   1 -20   97.59    7.77
   9   1 -20  106.40    7.89
   9  -1 -20   96.80    5.18
   9  -1 -20  106.72    7.49
   9  -1 -20  136.62    8.17
   8   1 -19  101.14    5.86
   8   1 -19   78.38    7.14
   8  -1 -19   82.24    4.54
   8  -1 -19   81.73    6.38
   8  -1 -19   97.59    6.98
   7   1 -18  226.28    8.21
   7  -1 -18  195.62    6.46
   7  -1 -18  186.30    9.01
   7  -1 -18  229.75   11.00
   7  -1 -18  228.23    9.81
   6   1 -17  265.63    8.49
   6  -1 -17  230.87    6.62
   6  -1 -17  219.70    9.29
   6  -1 -17  264.11   11.24
   6  -1 -17  248.33    9.97
   5   1 -16  109.67    5.38
   5  -1 -16  132.68    4.15
   5  -1 -16  103.45    4.27
   4  -1 -15  527.95    8.05
   4  -1 -15  380.48    7.46
   3  -1 -14  318.89    6.26
   3  -1 -14  214.72    5.30
   2  -1 -13  233.86    5.34
   2  -1 -13  157.35    4.23
   1  -1 -12  113.98    3.71
   1  -1 -12   79.29    2.83
   0  -1 -11   85.71    3.23
   0  -1 -11   57.57    2.27
  -1  -1 -10  630.65    8.13
  -1  -1 -10  414.45    5.14
  -2   1  -9  285.28    5.18
  -2  -1  -9  456.15    6.82
  -3   1  -8   12.60    1.40
  -3  -1  -8   17.22    1.55
  -4   1  -7   88.78    2.87
  -4  -1  -7  146.83    3.83
  -5   1  -6   91.77    2.87
  -5  -1  -6  150.18    3.79
   5  -1   6   96.60    2.99
  -6  -1  -5    1.28    0.68
   6  -1   5    1.32    0.76
  -7  -1  -4   59.16    2.39
   7  -1   4   49.71    2.27
  -8  -1  -3    2.79    0.80
   8  -1   3    1.75    0.80
  -9  -1  -2   42.90    2.15
   9   1   2   28.07    1.71
   9   1   2   27.51    1.04
   9  -1   2   28.82    1.95
 -10  -1  -1  144.36    3.67
  10   1   1  101.70    2.79
  10   1   1  104.45    2.19
  10  -1   1  101.86    3.39
 -11  -1   0  109.63    3.27
  11   1   0   69.25    2.27
  11   1   0   83.52    2.31
  11  -1   0   74.43    3.03
  12   1  -1  463.85    5.26
  12   1  -1  569.25    6.38
  12  -1  -1  542.62    7.85
  13   1  -2  174.69    3.95
  13  -1  -2  169.03    4.58
  14   1  -3   22.13    1.79
  14  -1  -3   18.66    1.87
  15   1  -4  221.14    5.22
  15  -1  -4  201.13    5.22
  16   1  -5   40.38    2.59
  16  -1  -5   34.01    2.43
  17   1  -6    8.53    1.63
  17   1  -6    9.89    2.39
  17  -1  -6    6.42    1.36
  18   1  -7    0.24    1.04
  18   1  -7    0.72    1.59
  18   1  -7   -0.36    1.99
  18  -1  -7    0.04    0.88
  18  -1  -7    0.08    2.31
  18  -1  -7    1.79    2.43
  19   1  -8    0.56    1.16
  19   1  -8    0.88    1.67
  19   1  -8   -0.80    1.99
  19  -1  -8   -0.92    2.15
  19  -1  -8   -1.59    2.39
  19  -1  -8    1.87    2.67
  20   1  -9   93.85    4.70
  20   1  -9  118.60    6.46
  20   1  -9  106.60    7.85
  20  -1  -9  108.91    5.46
  20  -1  -9  109.55    8.13
  20  -1  -9  105.77    7.65
  20  -1  -9  139.01    8.53
  21   1 -10  139.69    6.98
  21   1 -10  114.78    8.33
  21  -1 -10  118.48    5.86
  21  -1 -10  128.53    8.77
  21  -1 -10  132.44    8.57
  21  -1 -10  148.90    8.89
  22   1 -11   72.04    5.34
  22   1 -11   59.24    6.54
  22  -1 -11   52.86    4.27
  22  -1 -11   66.26    7.06
  22  -1 -11   64.03    6.58
  22  -1 -11   79.49    7.14
  23   1 -12  122.87    6.34
  23   1 -12  107.00    8.53
  23  -1 -12  118.56    8.69
  23  -1 -12  110.59    8.25
  23  -1 -12  145.83    8.85
  24   1 -13  196.06    6.98
  24   1 -13  173.62   10.72
  24  -1 -13  197.62   10.56
  24  -1 -13  172.10   10.13
  24  -1 -13  225.84   10.29
  25  -1 -14    6.34    3.07
  25  -1 -14    4.98    3.23
  25  -1 -14   10.76    3.27
  26  -1 -15   -1.79    2.07
  26  -1 -15   -0.08    2.39
  26  -1 -15    0.24    2.35
  27  -1 -16    9.97    2.95
  27  -1 -16   14.63    3.87
  28   1 -17   -0.48    1.79
  28  -1 -17    0.12    1.79
  28  -1 -17   -0.88    2.27
  29   1 -18    9.17    2.43
  29  -1 -18   10.48    2.15
  30   1 -19   -1.00    1.51
  16  -3 -27   -0.96    1.75
  15  -3 -26    9.73    3.23
  15  -3 -26   15.55    3.71
  15  -3 -26   15.59    3.11
  14  -3 -25    9.01    3.39
  14  -3 -25   17.98    4.19
  14  -3 -25   17.54    3.75
  13  -3 -24    6.10    3.19
  13  -3 -24    7.65    3.27
  12  -3 -23   17.66    4.43
  11   3 -22   31.18    5.42
  11  -3 -22   44.89    6.62
  10   3 -21   65.18    7.02
  10  -3 -21   73.51    7.57
   9   3 -20    0.28    1.28
   9   3 -20   -0.76    2.15
   9  -3 -20   -0.52    2.39
   8   3 -19    4.27    1.55
   8   3 -19    1.08    2.47
   8  -3 -19    5.78    1.95
   8  -3 -19    6.42    3.39
   7   3 -18    2.55    1.51
   7   3 -18    0.24    2.23
   7  -3 -18    4.15    1.71
   7  -3 -18    1.71    2.67
   6   3 -17    9.01    2.03
   6   3 -17    6.34    2.95
   6  -3 -17   10.80    2.27
   6  -3 -17   11.64    3.83
   6  -3 -17   12.72    4.15
   5   3 -16   52.82    3.67
   5   3 -16   39.19    5.98
   5  -3 -16   53.18    3.79
   5  -3 -16   51.75    6.26
   5  -3 -16   48.92    6.70
   4   3 -15   31.49    3.11
   4   3 -15   23.48    4.70
   4  -3 -15   31.77    3.03
   4  -3 -15   29.14    5.18
   4  -3 -15   30.90    5.42
   3   3 -14   70.88    4.19
   3   3 -14   58.44    6.18
   3  -3 -14   75.51    4.31
   3  -3 -14   61.63    6.38
   3  -3 -14   61.67    6.74
   2   3 -13   24.44    2.95
   2   3 -13   18.94    4.19
   2  -3 -13   24.84    2.63
   2  -3 -13   20.69    4.23
   1   3 -12    2.03    1.55
   1   3 -12    2.03    2.27
   1  -3 -12    2.39    1.24
   0   3 -11   56.65    3.99
   0   3 -11   39.91    5.38
   0  -3 -11   57.29    3.55
  -1   3 -10  266.51    7.89
  -1  -3 -10  258.77    7.06
  -2   3  -9   87.63    4.27
  -2   3  -9  124.82    5.62
  -2  -3  -9  109.23    4.50
  -3   3  -8   39.15    2.99
  -3  -3  -8   56.49    3.27
  -4   3  -7  241.91    6.74
  -4  -3  -7  338.31    7.49
  -5   3  -6  142.12    5.22
  -5  -3  -6  199.09    5.66
   5  -3   6  129.84    4.35
  -6   3  -5    3.71    1.32
  -6  -3  -5    5.38    1.32
   6  -3   5    2.51    1.04
  -7   3  -4   11.68    1.95
  -7  -3  -4   16.46    1.83
   7  -3   4   11.60    1.79
  -8   3  -3  156.16    5.42
  -8  -3  -3  214.32    5.58
   8  -3   3  152.25    5.02
  -9  -3  -2  156.16    4.74
   9  -3   2  105.05    4.31
  10   3   1   37.24    3.59
  10  -3   1   38.43    2.83
  11   3   0  120.60    5.74
  11   3   0  154.08    6.74
  11  -3   0  127.25    4.94
  12   3  -1  146.55    6.30
  12   3  -1  171.58    6.78
  12   3  -1  190.72    9.77
  12  -3  -1  149.90    5.54
  12  -3  -1  258.21   10.44
  13   3  -2  136.78    6.10
  13   3  -2  176.17    6.70
  13   3  -2  211.21   10.41
  13  -3  -2  151.01    5.62
  13  -3  -2  259.49   10.68
  14   3  -3   50.31    3.99
  14   3  -3   62.15    4.35
  14   3  -3   80.37    7.42
  14  -3  -3   54.18    3.63
  14  -3  -3   93.37    7.22
  15   3  -4  110.19    5.58
  15   3  -4  139.25    5.42
  15   3  -4  165.76    9.81
  15  -3  -4  116.09    5.26
  15  -3  -4  217.91   10.33
  15  -3  -4  137.46    9.29
  16   3  -5   37.79    3.67
  16   3  -5   69.57    7.34
  16  -3  -5   47.48    3.59
  16  -3  -5   76.26    7.02
  16  -3  -5   58.48    7.22
  17   3  -6   16.70    2.91
  17  -3  -6   16.58    2.63
  17  -3  -6   30.94    5.10
  17  -3  -6   21.89    4.90
  18   3  -7    0.20    1.59
  18  -3  -7    0.40    1.32
  18  -3  -7    1.48    2.91
  18  -3  -7    2.27    3.19
  19   3  -8   24.08    3.51
  19  -3  -8   27.39    2.99
  19  -3  -8   42.90    5.74
  19  -3  -8   31.18    5.78
  20   3  -9    2.55    1.87
  20  -3  -9    4.19    1.83
  20  -3  -9    6.22    3.51
  20  -3  -9    5.42    3.59
  21   3 -10   11.96    2.67
  21  -3 -10   11.32    2.31
  21  -3 -10   13.16    4.39
  22   3 -11    9.41    2.39
  22  -3 -11   12.60    4.31
  23   3 -12   16.11    2.75
  23  -3 -12   23.52    5.06
  24   3 -13   55.65    3.67
  24  -3 -13   83.64    7.57
  25  -3 -14  172.66    9.65
  26  -3 -15  196.22    9.41
  27  -3 -16   14.03    3.75
  27  -3 -16   16.62    3.43
  28  -3 -17    3.03    2.03
  11  -5 -22    1.99    2.19
  10  -5 -21   19.77    4.23
   9  -5 -20   -0.72    2.31
   8  -5 -19    8.21    3.11
   8  -5 -19    5.30    3.31
   7  -5 -18   71.08    6.54
   7  -5 -18   60.00    7.57
   4   5 -15   32.01    2.91
   3   5 -14   99.07    5.06
   2   5 -13  268.26    8.65
   1   5 -12   14.55    3.07
   1  -5 -12   15.31    2.83
   0   5 -11   68.81    5.30
   0  -5 -11   61.91    4.54
  -1   5 -10   53.66    4.94
  -1  -5 -10   44.45    3.95
  -2   5  -9    1.20    2.27
  -2   5  -9    3.51    3.91
  -2  -5  -9    1.75    1.59
  -3   5  -8   54.62    5.38
  -3   5  -8   54.94    7.53
  -3  -5  -8   42.10    3.71
   3   5   8   40.42    6.10
   3   5   8   52.58    7.02
  -4   5  -7   48.56    5.26
  -4   5  -7   42.22    6.58
  -4  -5  -7   34.25    3.39
   4   5   7   40.11    6.14
   4   5   7   43.33    6.30
  -5   5  -6    5.14    2.75
  -5   5  -6    6.82    3.99
   5   5   6    3.51    2.79
   5   5   6    1.75    2.83
   5   5   6    4.94    4.07
  -6   5  -5    2.55    1.95
  -6   5  -5    4.98    2.87
  -6   5  -5    6.62    4.03
  -6   5  -5    5.22    2.31
   6   5   5    7.10    3.15
   6   5   5    7.10    3.19
   6   5   5    3.19    4.11
  -7   5  -4    1.95    1.83
  -7   5  -4    3.75    2.87
  -7   5  -4    1.67    3.47
  -7   5  -4    4.86    2.31
   7   5   4    1.44    2.31
   7   5   4    2.27    2.63
   7   5   4    3.83    3.99
  -8   5  -3   76.07    6.82
  -8   5  -3   75.07    8.05
   8   5   3   60.40    5.74
   8   5   3   77.02    8.33
  -9   5  -2  120.24    8.41
  -9   5  -2  122.83    9.89
   9   5   2   94.04    6.82
   9   5   2  124.70   10.17
   9  -5   2   65.54    4.47
   9  -5   2  139.77    9.73
 -10   5  -1   14.43    4.31
 -10   5  -1    9.85    4.39
  10   5   1    9.29    3.07
  10   5   1   12.48    4.74
  10  -5   1    8.37    2.19
  10  -5   1   14.83    4.62
 -11   5   0    1.28    3.59
  11   5   0    4.31    2.39
  11   5   0   -0.16    3.75
  11  -5   0    4.11    1.91
  11  -5   0    8.37    3.99
 -12   5   1  162.54   11.00
  12   5  -1  128.69    7.34
  12   5  -1  179.12   11.84
  12  -5  -1   99.27    5.58
  12  -5  -1  207.38   11.56
 -13   5   2   59.60    8.01
  13   5  -2   46.64    4.66
  13   5  -2   61.43    8.09
  13  -5  -2   34.96    3.67
  13  -5  -2   79.37    7.97
 -14   5   3   26.59    5.82
  14   5  -3   19.53    3.63
  14   5  -3   24.80    5.70
  14  -5  -3   17.54    3.11
  14  -5  -3   34.48    5.82
 -15   5   4   90.38    8.61
  15   5  -4   70.48    5.06
  15   5  -4  105.13    9.69
  15  -5  -4  116.81    8.97
 -16   5   5   57.37    7.85
  16   5  -5   50.63    4.27
  16  -5  -5   88.58    7.97
 -17   5   6    8.61    4.11
  17   5  -6    7.14    2.27
  17  -5  -6   11.32    3.99
 -18   5   7   37.08    6.30
  18   5  -7   26.15    2.79
  18  -5  -7   40.78    5.98
 -19   5   8   28.31    5.58
  19  -5  -8   38.03    5.38
 -20   5   9   48.56    6.54
  20  -5  -9   64.82    6.22
  20  -5  -9   40.98    6.26
 -21   5  10    1.44    3.23
  21  -5 -10    4.94    2.87
  21  -5 -10    5.10    3.31
 -22   5  11   21.89    4.58
  22  -5 -11   23.56    4.54
  23  -5 -12    6.02    2.87
  -2   7  -9    0.48    1.63
  -3   7  -8    0.44    1.67
  -4   7  -7   11.36    2.51
  -5   7  -6   61.43    4.66
   5   7   6   61.47    5.14
  -6   7  -5   68.65    4.98
   6   7   5   63.47    5.02
   6   7   5   71.16    6.38
  -7   7  -4   20.29    3.39
   7   7   4   22.33    3.63
   7   7   4   18.62    4.11
  -8   7  -3   21.05    3.63
   8   7   3   27.07    3.75
  -9   7  -2  172.14    8.73
   9   7   2  140.37    6.26
 -10   7  -1   48.60    5.66
  10   7   1   41.94    3.67
 -11   7   0   15.87    3.91
  11   7   0   19.18    2.71
  16   0 -28    9.41    2.47
  16   0 -28   10.96    3.19
  15   0 -27    0.08    1.55
  15   0 -27   -1.12    2.03
  14   0 -26   70.88    5.78
  14   0 -26   76.70    6.94
  13   0 -25   -0.40    1.67
  13   0 -25   -0.52    1.59
  13   0 -25   -0.80    2.11
  12   0 -24  321.44   12.16
  12   0 -24  358.96   10.96
  12   0 -24  354.69   14.27
  11   0 -23   -0.12    1.99
  11   0 -23    1.32    2.43
  10   0 -22   24.08    4.35
  10   0 -22   32.09    5.62
   9   0 -21    0.16    1.67
   9   0 -21    0.24    2.07
   9   0 -21    0.00    1.79
   8   0 -20  928.85   19.18
   8   0 -20 1025.80   22.17
   8   0 -20 1011.57   16.94
   7   0 -19    0.32    1.55
   7   0 -19    0.12    2.11
   7   0 -19    0.04    1.79
   6   0 -18   43.29    3.27
   6   0 -18   48.68    4.62
   6   0 -18   42.94    5.62
   6   0 -18   49.75    5.66
   6   0 -18   43.37    4.50
   5   0 -17    0.52    0.88
   5   0 -17    0.32    1.51
   4   0 -16  711.22   11.00
   4   0 -16  739.12   14.75
   3   0 -15    0.84    0.88
   1   0 -13   -0.16    0.52
   0   0 -12  460.66    6.18
  -1   0 -11    0.04    0.52
  -2   0 -10    0.48    0.60
  -3   0  -9   -0.12    0.52
  -4   0  -8  163.25    3.79
  -4   0  -8   85.31    2.15
  -5   0  -7   -0.28    0.48
  -5   0  -7    0.20    0.48
  -6   0  -6   33.69    1.95
  -7   0  -5    0.84    0.64
   8   0   4  465.92    6.42
   9   0   3    0.00    0.68
  10   0   2  118.16    3.39
  11   0   1    0.04    0.64
  12   0   0   99.91    3.19
  13   0  -1   -0.24    0.60
  14   0  -2  269.90    5.14
  15   0  -3   -0.40    0.64
  16   0  -4  545.53    7.18
  17   0  -5   -0.12    0.92
  18   0  -6  627.06   10.64
  18   0  -6  565.54   14.15
  19   0  -7    1.28    1.32
  19   0  -7    0.28    1.87
  19   0  -7    2.39    2.47
  20   0  -8  105.77    5.06
  20   0  -8  122.23    7.61
  20   0  -8  105.57    7.57
  20   0  -8  122.67    7.34
  21   0  -9    1.28    1.44
  21   0  -9   -2.31    1.75
  21   0  -9    1.51    2.35
  21   0  -9    0.60    2.31
  22   0 -10    9.01    2.27
  22   0 -10   10.44    3.15
  22   0 -10    8.33    3.31
  22   0 -10    9.05    3.23
  23   0 -11    1.24    2.19
  23   0 -11   -0.84    2.55
  23   0 -11   -0.40    2.27
  24   0 -12   18.74    3.95
  24   0 -12   24.36    5.22
  24   0 -12   18.78    3.55
  25   0 -13    0.48    1.99
  25   0 -13   -1.08    2.51
  26   0 -14   -1.08    1.79
  26   0 -14    1.71    2.63
  27   0 -15    0.40    1.83
  27   0 -15   -0.40    2.27
  30   0 -18  265.43    9.05
  16  -2 -28    3.87    2.03
  16  -2 -28    1.83    2.19
  15  -2 -27  117.05    6.82
  15  -2 -27  131.76    8.05
  14  -2 -26    5.30    2.59
  14  -2 -26    8.01    3.35
  14  -2 -26    3.07    2.35
  13   2 -25    2.71    1.44
  13  -2 -25    0.84    2.35
  13  -2 -25    0.32    2.23
  13  -2 -25    3.43    2.51
  12   2 -24   12.64    2.55
  12   2 -24    7.42    3.07
  12  -2 -24   14.55    4.15
  12  -2 -24   19.30    4.82
  12  -2 -24   14.47    3.79
  11   2 -23   82.40    5.02
  11   2 -23   70.20    7.06
  11  -2 -23  105.49    7.97
  10   2 -22    0.84    1.55
  10   2 -22    3.15    2.59
  10  -2 -22    0.92    2.35
   9   2 -21    0.56    1.51
   9   2 -21   -0.96    2.19
   9  -2 -21    1.16    2.43
   8   2 -20    8.97    2.35
   8   2 -20    8.89    3.47
   8  -2 -20   12.08    3.99
   7   2 -19  124.50    5.98
   7   2 -19   97.55    8.01
   7  -2 -19  121.35    8.97
   7  -2 -19  124.74    8.53
   6   2 -18   -0.20    1.24
   6   2 -18   -0.16    1.91
   6  -2 -18    0.52    1.12
   6  -2 -18    0.08    1.91
   6  -2 -18    0.80    2.23
   5   2 -17   77.42    4.62
   5   2 -17   66.70    6.62
   5  -2 -17   86.27    4.19
   5  -2 -17   80.33    7.18
   5  -2 -17   71.92    6.50
   4   2 -16   56.17    4.03
   4   2 -16   44.21    5.50
   4  -2 -16   58.28    3.51
   4  -2 -16   55.81    6.10
   4  -2 -16   49.63    5.66
   3   2 -15  351.50    8.77
   3  -2 -15  397.15    8.45
   3  -2 -15  302.47   11.84
   2   2 -14    1.16    1.44
   2  -2 -14    1.08    1.00
   1  -2 -13   73.67    3.67
   0  -2 -12   17.66    2.03
  -1  -2 -11  349.91    7.34
  -2   2 -10    2.91    1.20
  -2  -2 -10    4.19    1.20
  -3   2  -9  114.54    4.15
  -3  -2  -9  168.20    4.94
   3  -2   9   99.98    3.39
  -4   2  -8    9.61    1.63
  -4  -2  -8   12.64    1.75
   4  -2   8    9.73    1.44
  -5   2  -7  105.33    3.91
  -5  -2  -7  162.73    4.66
   5  -2   7  102.22    3.47
  -6   2  -6   36.24    2.47
  -6  -2  -6   43.49    2.47
   6  -2   6   38.91    2.31
  -7  -2  -5 1517.83   13.43
   7  -2   5  974.81   10.64
  -8  -2  -4    3.43    1.04
   8  -2   4    2.95    1.04
  -9  -2  -3  187.97    4.70
   9   2   3  134.83    3.39
   9  -2   3  129.49    4.23
 -10  -2  -2   61.51    2.79
  10   2   2   42.78    1.91
  10  -2   2   45.85    2.71
 -11  -2  -1  439.25    7.14
  11  -2   1  269.30    6.26
 -12  -2   0    4.66    1.12
  12  -2   0    2.71    1.08
  13  -2  -1    0.40    0.80
  14  -2  -2    1.79    1.08
  15   2  -3   34.68    3.31
  15   2  -3   40.15    3.91
  15  -2  -3   37.39    2.83
  15  -2  -3   65.34    5.82
  16   2  -4  108.68    5.54
  16   2  -4  119.32    5.66
  16  -2  -4  112.46    4.66
  16  -2  -4  189.52    8.73
  17   2  -5    1.67    1.59
  17   2  -5    0.72    1.44
  17  -2  -5    0.72    1.04
  17  -2  -5    0.24    2.55
  17  -2  -5    0.52    2.83
  18   2  -6    5.54    2.07
  18   2  -6    7.61    2.03
  18  -2  -6    4.07    1.48
  18  -2  -6    9.69    3.31
  18  -2  -6    9.05    3.59
  19   2  -7  382.08   10.68
  19   2  -7  433.59    9.81
  19  -2  -7  353.26    8.41
  19  -2  -7  614.82   14.99
  19  -2  -7  506.94   16.19
  20   2  -8   94.36    5.78
  20   2  -8  112.90    5.14
  20  -2  -8   89.14    4.47
  20  -2  -8  129.80    8.93
  21   2  -9    3.75    2.15
  21  -2  -9    9.01    3.71
  22   2 -10   17.70    3.43
  22  -2 -10   22.33    4.78
  23   2 -11   12.20    3.03
  23  -2 -11   15.19    4.35
  24   2 -12   23.04    3.79
  24  -2 -12   30.46    5.78
  24  -2 -12   32.29    5.62
  25   2 -13    1.95    2.11
  25  -2 -13    1.44    3.03
  25  -2 -13    3.35    2.91
  26   2 -14    4.35    2.23
  26  -2 -14   10.13    3.75
  26  -2 -14    7.93    3.27
  27   2 -15    2.87    1.95
  27  -2 -15    1.20    2.43
  27  -2 -15    1.71    2.51
  28   2 -16  126.66    5.26
  28  -2 -16  153.53    8.29
  28  -2 -16  169.15    6.82
  29  -2 -17   37.91    4.39
  13  -4 -25   26.91    4.27
  13  -4 -25   36.40    4.58
  12  -4 -24   42.18    5.34
  11  -4 -23    2.23    2.35
  10  -4 -22   38.83    5.90
   9  -4 -21    8.89    3.59
   8  -4 -20  252.51   12.76
   7   4 -19    2.27    2.67
   7  -4 -19    5.14    3.31
   6   4 -18   41.34    6.50
   6  -4 -18   49.00    4.07
   6  -4 -18   49.91    7.38
   5   4 -17   34.92    3.03
   5   4 -17   27.23    5.38
   5  -4 -17   41.38    3.83
   5  -4 -17   38.75    6.66
   4   4 -16  170.67    6.26
   4   4 -16  131.88    9.53
   4  -4 -16  160.50    6.82
   4  -4 -16  156.36   10.72
   3   4 -15    8.41    2.31
   3   4 -15    5.14    3.03
   3  -4 -15   10.64    2.43
   3  -4 -15   10.25    3.99
   3  -4 -15    8.57    3.99
   2   4 -14    1.04    1.75
   2   4 -14    3.19    2.63
   2  -4 -14    3.39    1.71
   2  -4 -14    2.91    2.95
   1   4 -13   67.77    4.78
   1   4 -13   52.19    6.30
   1  -4 -13   69.61    4.54
   1  -4 -13   64.70    6.90
   0   4 -12   70.09    5.02
   0   4 -12   43.02    6.06
   0  -4 -12   62.67    4.27
  -1   4 -11  178.92    7.65
  -1   4 -11  121.95    8.41
  -1  -4 -11  161.42    6.54
  -2   4 -10   10.80    2.79
  -2   4 -10    9.05    3.43
  -2   4 -10    9.49    3.95
  -2  -4 -10    7.73    1.87
  -3   4  -9    1.20    1.91
  -3   4  -9   -0.44    2.27
  -3   4  -9    1.20    3.11
  -3  -4  -9    1.00    1.20
  -4   4  -8  352.22    9.57
  -4   4  -8  553.62   13.87
  -4   4  -8  517.19   16.54
  -4  -4  -8  483.38   10.56
   4   4   8  380.17   13.20
   4   4   8  449.29   15.19
  -5   4  -7   19.30    2.91
  -5   4  -7   33.53    4.54
  -5   4  -7   35.12    5.82
  -5   4  -7   26.79    3.55
  -5  -4  -7   26.83    2.75
   5   4   7   26.47    4.50
   5   4   7   27.27    4.94
  -6   4  -6   18.94    2.83
  -6   4  -6   34.29    4.74
  -6   4  -6   30.30    5.38
  -6   4  -6   24.96    3.71
  -6  -4  -6   27.55    2.75
   6   4   6   23.24    4.23
   6   4   6   26.27    4.62
  -7   4  -5   -0.28    1.20
  -7   4  -5    1.40    2.19
  -7   4  -5    0.60    2.79
  -7  -4  -5    2.59    1.24
   7   4   5    0.44    1.91
   7   4   5    1.44    2.15
   7  -4   5    1.67    1.24
  -8   4  -4  170.43    6.66
  -8   4  -4  233.86   10.01
  -8   4  -4  244.50   11.72
   8   4   4  208.46    9.21
   8   4   4  226.52    9.89
   8  -4   4  160.38    5.98
  -9   4  -3    0.96    1.40
  -9   4  -3    3.43    2.71
  -9   4  -3    3.35    3.11
   9   4   3    0.60    1.91
   9   4   3   -0.04    1.91
   9   4   3    3.39    3.35
   9  -4   3    0.96    1.20
   9  -4   3    0.68    3.35
 -10   4  -2    1.28    1.40
 -10   4  -2    1.99    2.51
 -10   4  -2   -1.16    2.59
  10   4   2   -0.52    1.63
  10   4   2    0.16    1.79
  10   4   2    3.99    3.35
  10  -4   2    0.64    1.20
  10  -4   2   -1.36    2.95
 -11   4  -1    0.40    1.32
 -11   4  -1   -1.67    2.47
  11   4   1    0.52    1.63
  11   4   1    0.64    1.67
  11   4   1   -2.03    3.31
  11  -4   1   -0.24    1.08
  11  -4   1    0.36    3.11
 -12   4   0    4.62    1.79
 -12   4   0    4.27    3.11
  12   4   0    2.59    1.87
  12   4   0    3.91    1.99
  12   4   0    3.95    3.71
  12  -4   0    2.95    1.48
  12  -4   0    4.70    3.39
 -13   4   1    2.99    1.71
 -13   4   1    2.23    2.95
  13   4  -1    3.19    2.07
  13   4  -1    4.31    2.03
  13   4  -1    3.03    3.59
  13  -4  -1    4.15    1.63
  13  -4  -1    9.65    3.79
 -14   4   2    4.86    3.47
  14   4  -2    2.47    2.03
  14   4  -2    5.18    1.91
  14   4  -2    5.06    3.95
  14  -4  -2    3.79    1.63
  14  -4  -2    7.77    3.63
 -15   4   3   -2.11    2.83
  15   4  -3    0.44    1.71
  15   4  -3    2.23    3.75
  15  -4  -3   -0.48    1.16
  15  -4  -3    1.55    2.95
 -16   4   4   39.47    6.58
  16   4  -4   28.31    3.99
  16   4  -4   53.14    7.38
  16  -4  -4   28.34    3.19
  16  -4  -4   51.39    6.74
 -17   4   5   91.49    8.53
  17   4  -5   72.72    5.06
  17   4  -5  126.70    9.89
  17  -4  -5   69.97    4.78
  17  -4  -5  142.52    9.69
 -18   4   6  224.05   12.32
  18   4  -6  169.59    7.18
  18  -4  -6  166.84    7.10
  18  -4  -6  326.07   13.67
  18  -4  -6  245.98   13.32
 -19   4   7   26.27    5.70
  19   4  -7   22.52    3.31
  19  -4  -7   18.30    3.03
  19  -4  -7   33.97    5.58
  19  -4  -7   26.35    5.90
 -20   4   8  128.49    9.61
  20   4  -8  102.10    5.18
  20  -4  -8  193.07   10.37
  20  -4  -8  130.52   10.09
 -21   4   9   58.48    7.49
  21   4  -9   45.13    3.51
  21  -4  -9   80.57    7.18
  21  -4  -9   62.71    7.46
 -22   4  10  335.16   13.47
  22  -4 -10  440.76   13.08
  22  -4 -10  389.10   15.47
  23  -4 -11   19.14    4.58
  24  -4 -12    4.47    3.07
  25  -4 -13  111.59    7.53
  26  -4 -14    8.05    2.79
   5  -6 -17   36.48    4.62
   4  -6 -16   -0.12    2.31
  -2   6  14    1.12    3.47
   1   6 -13   18.34    2.63
  -1   6  13   22.88    4.98
   0   6 -12    2.71    1.99
   0   6  12    1.87    3.67
  -1   6 -11   27.31    3.71
   1   6  11   34.88    5.98
  -2   6 -10  168.40    7.85
   2   6  10  169.95   10.33
  -3   6  -9  109.15    6.70
   3   6   9   88.94    7.42
   3   6   9  102.62    8.53
  -4   6  -8   -0.40    2.15
   4   6   8    0.52    2.59
   4   6   8   -0.40    3.51
  -5   6  -7   80.25    6.38
  -5   6  -7   96.84    8.65
   5   6   7   68.13    6.38
   5   6   7   91.85    8.49
  -6   6  -6   21.37    4.15
  -6   6  -6   20.13    5.18
   6   6   6   18.34    4.35
   6   6   6   24.28    5.38
  -7   6  -5  148.22    8.61
  -7   6  -5  157.79   10.56
   7   6   5  125.98    8.09
   7   6   5  161.54   10.41
  -8   6  -4   58.13    5.94
  -8   6  -4   47.88    6.86
   8   6   4   47.08    5.26
   8   6   4   64.62    7.42
  -9   6  -3    1.04    2.67
  -9   6  -3   -0.68    3.15
   9   6   3    3.31    2.43
   9   6   3   -1.16    3.27
 -10   6  -2  121.59    8.29
 -10   6  -2  151.25   10.33
 -10   6  -2  111.27    6.10
  10   6   2  118.48    7.34
  10   6   2  165.05   10.56
  10  -6   2  159.62    9.81
 -11   6  -1   13.95    4.07
 -11   6  -1    9.69    4.23
 -11   6  -1   10.76    2.79
  11   6   1   10.05    3.11
  11   6   1   14.11    4.62
  11  -6   1   16.58    4.43
 -12   6   0   82.76    8.05
 -12   6   0   70.05    5.66
  12   6   0   64.42    5.30
  12   6   0   87.55    8.37
  12  -6   0   92.13    7.73
 -13   6   1   34.25    6.10
 -13   6   1   28.42    4.27
  13   6  -1   27.03    3.99
  13   6  -1   32.97    5.82
  13  -6  -1   39.71    5.82
 -14   6   2   11.04    4.07
 -14   6   2    9.37    3.03
  14   6  -2    7.89    2.59
  14  -6  -2   15.87    4.03
 -15   6   3  129.01    8.93
  15   6  -3  113.66    5.46
  15  -6  -3  168.20    9.37
 -16   6   4   10.21    3.75
  16   6  -4   11.32    2.27
  16  -6  -4   18.10    4.15
 -17   6   5   -0.40    2.83
  17  -6  -5    1.24    2.43
 -18   6   6   16.27    3.99
  18  -6  -6   22.72    4.15
 -19   6   7   17.22    3.91
 -19   6   7   16.27    3.19
  19  -6  -7   25.99    3.99
 -20   6   8   10.33    2.67
  16  -1 -29   41.14    3.99
  16  -1 -29   47.72    4.74
  15   1 -28    4.62    1.83
  15  -1 -28    4.07    2.23
  15  -1 -28    5.06    1.79
  15  -1 -28    2.07    2.43
  14   1 -27    1.12    1.55
  14  -1 -27   -0.12    1.83
  14  -1 -27    1.79    1.79
  14  -1 -27    2.75    2.39
  13   1 -26   61.59    4.94
  13  -1 -26   50.99    5.42
  13  -1 -26   66.74    5.74
  13  -1 -26   76.94    7.18
  12   1 -25   72.48    5.54
  12  -1 -25   65.74    6.22
  12  -1 -25   81.29    6.66
  12  -1 -25   90.94    7.81
  11   1 -24    0.76    1.75
  11  -1 -24   -0.60    2.03
  11  -1 -24   -0.40    2.11
  11  -1 -24    0.00    2.19
  10   1 -23   59.60    5.22
  10   1 -23   50.19    6.66
  10  -1 -23   47.56    5.62
  10  -1 -23   66.86    7.18
  10  -1 -23   66.26    6.22
   9   1 -22   95.40    6.30
   9   1 -22   89.78    7.65
   9  -1 -22   86.27    7.02
   9  -1 -22  129.92    9.17
   9  -1 -22  116.01    7.65
   8   1 -21  172.86    8.09
   8   1 -21  137.58    9.21
   8  -1 -21  158.51    9.13
   8  -1 -21  190.24    9.45
   7   1 -20    2.63    1.91
   7   1 -20    3.47    2.67
   7  -1 -20    1.51    2.27
   7  -1 -20    4.31    2.63
   7  -1 -20    3.87    2.59
   6   1 -19   48.48    4.35
   6  -1 -19   42.06    4.98
   6  -1 -19   51.99    6.26
   6  -1 -19   47.64    5.50
   5   1 -18   98.15    5.70
   5  -1 -18   79.93    6.18
   5  -1 -18   84.96    7.22
   5  -1 -18   94.64    6.78
   4   1 -17   62.23    4.50
   4  -1 -17   47.12    3.07
   4  -1 -17   49.08    4.90
   4  -1 -17   51.95    5.82
   4  -1 -17   55.85    5.46
   3   1 -16    9.61    2.23
   3  -1 -16   13.95    1.87
   3  -1 -16   10.88    1.79
   2  -1 -15   87.59    3.59
   2  -1 -15   57.01    2.91
   1  -1 -14  408.39    7.34
   1  -1 -14  258.05    5.42
   0  -1 -13    7.18    1.40
   0  -1 -13    6.22    1.12
  -1  -1 -12   18.18    1.91
  -2  -1 -11 1537.80   13.51
  -3   1 -10  430.76    6.62
  -3  -1 -10  754.91    9.33
  -4   1  -9   69.69    2.75
  -4  -1  -9  117.73    3.75
  -5   1  -8    0.52    0.72
  -5  -1  -8    1.00    0.76
  -6   1  -7  191.32    4.31
  -6  -1  -7  329.50    5.98
   6  -1   7  213.09    4.74
  -7  -1  -6  379.05    6.34
   7  -1   6  293.14    5.54
  -8  -1  -5   18.34    1.71
   8  -1   5   12.36    1.51
  -9  -1  -4  664.05    8.33
   9  -1   4  432.19    6.86
 -10  -1  -3 1185.31   11.16
  10   1   3  808.21    8.53
  10  -1   3  760.97    9.25
 -11  -1  -2    8.37    1.36
  11   1   2    5.38    1.04
  11  -1   2    4.35    1.12
 -12  -1  -1  169.07    4.43
  12   1   1  104.01    3.07
  12  -1   1  112.50    3.87
  13   1   0  617.33    6.94
  13  -1   0  704.28    9.49
  14  -1  -1  610.07    9.01
  15  -1  -2    6.26    1.32
  16  -1  -3   50.83    2.91
  17   1  -4    1.75    1.79
  17  -1  -4    1.87    1.04
  18   1  -5    3.55    2.03
  18  -1  -5    4.03    1.28
  18  -1  -5    9.01    3.23
  19   1  -6  183.86    8.01
  19   1  -6  137.82    8.21
  19   1  -6  171.98    7.46
  19  -1  -6  136.78    4.62
  19  -1  -6  204.16    9.65
  20   1  -7  135.94    7.14
  20   1  -7   99.15    7.42
  20   1  -7  116.29    6.46
  20  -1  -7  112.58    8.41
  20  -1  -7  142.08    8.65
  21   1  -8   88.42    6.10
  21   1  -8   70.52    6.74
  21  -1  -8   78.06    4.70
  21  -1  -8   83.08    7.57
  21  -1  -8   98.55    7.77
  22   1  -9   95.40    6.26
  22   1  -9   71.72    6.94
  22  -1  -9   73.55    4.82
  22  -1  -9   85.15    7.77
  22  -1  -9   99.19    7.97
  23   1 -10   34.60    4.35
  23  -1 -10   34.56    5.66
  23  -1 -10   37.51    5.58
  24   1 -11  143.08    7.06
  24  -1 -11  130.08    9.17
  24  -1 -11  116.49    8.29
  24  -1 -11  157.27    9.29
  25   1 -12  361.31    9.77
  25  -1 -12  324.55   13.32
  25  -1 -12  292.58   12.60
  25  -1 -12  407.55   13.40
  26  -1 -13  237.88   11.20
  26  -1 -13  197.34   10.33
  26  -1 -13  262.16   10.29
  27  -1 -14   29.50    4.62
  27  -1 -14   30.10    5.18
  27  -1 -14   37.24    4.50
  28   1 -15    0.12    1.87
  28  -1 -15    0.84    2.15
  28  -1 -15   -0.20    2.43
  29   1 -16   21.41    3.47
  29  -1 -16   24.48    3.63
  30   1 -17    5.30    2.19
  30  -1 -17    7.06    1.95
  14  -3 -27    0.96    1.95
  14  -3 -27    1.75    1.99
  13  -3 -26  107.76    7.61
  13  -3 -26  161.70    8.85
  13  -3 -26  164.33    7.61
  12  -3 -25  133.75    9.05
  12  -3 -25  188.41   10.09
  12  -3 -25  196.10    9.37
  11  -3 -24    4.47    2.83
  10   3 -23   13.67    3.67
  10  -3 -23   20.73    4.70
   9   3 -22  112.38    4.47
   9   3 -22  104.97    8.45
   9  -3 -22  158.23   10.17
   8   3 -21    0.64    1.32
   8   3 -21    1.16    2.43
   8  -3 -21    0.72    2.39
   7   3 -20    1.08    1.51
   7   3 -20    1.16    2.39
   7  -3 -20    0.88    2.47
   6   3 -19    6.06    1.95
   6   3 -19    4.86    2.95
   6  -3 -19    7.26    2.07
   6  -3 -19    8.89    3.55
   5   3 -18   47.76    3.83
   5   3 -18   36.88    6.06
   5  -3 -18   47.12    3.75
   5  -3 -18   46.76    6.78
   5  -3 -18   50.43    7.18
   4   3 -17    2.91    1.71
   4   3 -17    6.54    2.95
   4  -3 -17    3.79    1.59
   4  -3 -17    3.39    2.59
   4  -3 -17    5.94    3.07
   3   3 -16   -0.56    1.36
   3   3 -16    1.08    2.11
   3  -3 -16    0.36    1.12
   3  -3 -16    1.24    2.23
   3  -3 -16    0.48    2.35
   2   3 -15  176.17    6.78
   2   3 -15  125.82    8.61
   2  -3 -15  178.52    6.58
   2  -3 -15  159.07    9.57
   2  -3 -15  145.63    9.57
   1   3 -14  294.57    8.69
   1   3 -14  202.32   10.37
   1  -3 -14  295.57    8.25
   1  -3 -14  260.73   11.60
   1  -3 -14  226.20   11.36
   0   3 -13  102.18    5.46
   0   3 -13   63.91    6.30
   0  -3 -13  105.25    4.94
   0  -3 -13   82.56    7.02
  -1   3 -12  122.63    5.86
  -1   3 -12   83.16    6.78
  -1  -3 -12  126.10    5.30
  -1  -3 -12   94.96    7.30
  -2   3 -11  456.51   10.96
  -2   3 -11  301.95   11.44
  -2  -3 -11  438.77    9.45
  -3   3 -10  176.93    6.18
  -3   3 -10  267.82    8.57
  -3   3 -10  260.09   11.24
  -3  -3 -10  255.03    7.14
  -4   3  -9    4.43    1.51
  -4   3  -9    6.58    2.31
  -4   3  -9    3.39    2.95
  -4  -3  -9    5.70    1.48
  -5   3  -8    3.67    1.36
  -5   3  -8    5.34    2.23
  -5  -3  -8    4.39    1.36
  -6   3  -7   12.84    2.11
  -6   3  -7   19.02    3.39
  -6  -3  -7   19.89    2.15
   6  -3   7   12.24    1.87
  -7   3  -6   12.68    2.11
  -7  -3  -6   21.53    2.19
   7  -3   6   15.43    2.11
  -8   3  -5   -0.28    0.96
  -8  -3  -5   -0.60    0.68
   8  -3   5    0.96    0.88
  -9   3  -4   28.07    2.67
  -9  -3  -4   45.33    2.91
   9  -3   4   26.99    2.43
 -10  -3  -3   88.38    3.87
  10   3   3   64.34    4.86
  10   3   3   76.82    6.06
  10  -3   3   68.61    3.71
 -11   3  -2   90.58    7.22
  11   3   2   77.34    5.14
  11   3   2   84.16    6.02
  11   3   2  100.50    7.77
  11  -3   2   67.37    3.75
  11  -3   2  127.45    7.77
 -12   3  -1    3.35    2.91
  12   3   1    3.19    1.83
  12   3   1    2.91    1.87
  12   3   1    3.87    3.23
  12  -3   1    2.75    1.32
  12  -3   1    3.07    2.91
 -13   3   0  585.20   16.31
  13   3   0  496.81   12.04
  13   3   0  605.77   13.12
  13   3   0  712.73   17.98
  13  -3   0  497.77   10.21
  13  -3   0  918.36   19.45
 -14   3   1  531.66   15.63
  14   3  -1  454.80   11.52
  14   3  -1  540.87   12.08
  14   3  -1  643.60   17.46
  14  -3  -1  448.10    9.89
  14  -3  -1  841.14   19.02
 -15   3   2  227.88   10.88
  15   3  -2  199.37    7.81
  15   3  -2  252.59    8.25
  15   3  -2  306.97   12.72
  15  -3  -2  209.42    6.98
  15  -3  -2  376.30   13.28
  16   3  -3   37.75    3.91
  16   3  -3   46.21    4.27
  16   3  -3   63.87    7.14
  16  -3  -3   36.88    3.27
  16  -3  -3   73.75    7.06
  16  -3  -3   49.27    6.82
  17   3  -4  143.08    6.78
  17   3  -4  170.71    6.30
  17   3  -4  231.42   11.72
  17  -3  -4  151.65    6.22
  17  -3  -4  267.82   11.72
  17  -3  -4  193.47   11.12
  18   3  -5   57.53    4.62
  18  -3  -5   58.52    4.07
  18  -3  -5  109.91    8.25
  18  -3  -5   85.15    8.13
  19   3  -6    0.00    1.71
  19  -3  -6   -0.28    1.24
  19  -3  -6    1.99    2.91
  19  -3  -6   -0.16    3.03
  20   3  -7    8.25    2.55
  20  -3  -7    7.10    2.07
  20  -3  -7   16.03    4.23
  20  -3  -7    9.25    4.11
  21   3  -8   86.83    5.46
  21  -3  -8   79.21    4.78
  21  -3  -8  154.24    8.97
  21  -3  -8  129.25    9.65
  22   3  -9    0.64    1.79
  22  -3  -9    2.43    3.19
  23   3 -10   -0.08    1.79
  23  -3 -10    1.40    2.99
  24   3 -11    7.53    2.39
  24  -3 -11    6.22    3.35
  25   3 -12    2.19    1.75
  25  -3 -12    1.40    2.47
  26  -3 -13    0.60    2.55
  27  -3 -14    9.05    3.11
  28  -3 -15  105.73    7.46
  28  -3 -15  153.09    7.22
   9  -5 -22   17.70    3.79
   8  -5 -21   69.29    6.42
   7  -5 -20   13.51    3.51
   7  -5 -20    6.14    3.31
   6  -5 -19  108.12    7.18
   6  -5 -19   73.11    7.34
   5  -5 -18  133.63    9.65
   3   5 -16    2.35    1.67
   2   5 -15  338.94    9.05
   1   5 -14  206.27    7.85
   0   5 -13    9.13    2.71
  -1   5 -12   18.46    3.63
  -1  -5 -12   18.38    3.03
  -2   5 -11   73.87    5.82
  -2  -5 -11   68.17    4.74
  -3   5 -10    9.01    2.99
  -3  -5 -10   10.96    2.47
   3   5  10    9.69    4.11
  -4   5  -9  101.18    6.94
  -4   5  -9  109.71    9.65
  -4  -5  -9   81.73    5.06
   4   5   9   74.27    7.02
   4   5   9   83.00    8.21
  -5   5  -8   50.39    5.46
  -5   5  -8   54.06    7.61
  -5  -5  -8   44.53    3.87
   5   5   8   38.83    6.14
   5   5   8   55.93    7.18
  -6   5  -7    2.07    2.63
  -6   5  -7    3.15    3.71
   6   5   7    1.87    2.75
   6   5   7   -1.55    2.59
   6   5   7    0.56    3.91
  -7   5  -6    2.47    2.71
  -7   5  -6    1.71    3.47
  -7   5  -6    0.60    1.95
   7   5   6    2.87    2.71
   7   5   6   -0.16    2.51
   7   5   6    1.91    3.83
  -8   5  -5   10.76    3.59
  -8   5  -5    9.61    4.31
  -8   5  -5   12.52    3.07
   8   5   5   10.96    3.51
   8   5   5    9.41    3.43
   8   5   5   16.23    5.22
  -9   5  -4   52.15    5.90
  -9   5  -4   41.82    6.94
  -9   5  -4   45.65    5.22
   9   5   4   40.07    5.70
   9   5   4   42.82    5.58
   9   5   4   47.96    7.46
 -10   5  -3   48.24    6.50
 -10   5  -3   52.70    7.61
  10   5   3   41.22    5.78
  10   5   3   50.47    5.66
  10   5   3   48.04    7.46
  10  -5   3   28.74    3.39
  10  -5   3   64.11    7.49
 -11   5  -2  274.40   12.48
 -11   5  -2  280.10   13.87
  11   5   2  208.82    9.77
  11   5   2  310.44   14.83
  11  -5   2  160.30    6.90
  11  -5   2  369.00   14.79
 -12   5  -1   57.57    7.77
  12   5   1   45.81    4.98
  12   5   1   58.40    7.89
  12  -5   1   32.17    3.59
  12  -5   1   74.23    7.73
 -13   5   0   65.82    7.93
  13   5   0   44.69    4.78
  13   5   0   75.95    8.77
  13  -5   0   34.64    3.75
  13  -5   0   84.48    8.13
 -14   5   1  266.43   13.63
  14   5  -1  200.53    8.93
  14   5  -1  304.14   14.75
  14  -5  -1  157.27    7.06
  14  -5  -1  349.31   14.59
 -15   5   2   25.75    5.78
  15   5  -2   19.34    3.63
  15   5  -2   26.67    5.98
  15  -5  -2   35.92    6.02
 -16   5   3   21.05    5.18
  16   5  -3   16.54    3.23
  16   5  -3   25.00    5.78
  16  -5  -3   31.73    5.54
 -17   5   4  182.55   11.28
  17   5  -4  140.65    6.66
  17  -5  -4  227.76   11.68
 -18   5   5   93.69    8.49
  18   5  -5   71.60    4.74
  18  -5  -5  118.00    8.65
 -19   5   6   50.27    6.78
  19   5  -6   37.47    3.31
  19  -5  -6   79.17    7.26
 -20   5   7    1.40    3.43
  20  -5  -7    5.18    3.23
 -21   5   8  102.34    7.89
  21  -5  -8  132.68    7.85
  21  -5  -8   85.83    7.73
 -22   5   9   18.10    4.27
  22  -5  -9   30.06    4.35
  22  -5  -9   23.88    4.86
 -23   5  10   19.53    4.15
  23  -5 -10   28.19    4.74
  24  -5 -11   52.78    5.38
  -5   7  -8   44.41    3.71
  -7   7  -6   94.00    5.46
   9   7   4   55.61    4.35
  15   0 -29    0.04    1.36
  14   0 -28   70.01    5.22
  13   0 -27    0.24    1.71
  13   0 -27    1.32    2.39
  12   0 -26    1.00    1.79
  12   0 -26    1.99    1.71
  12   0 -26    0.00    2.23
  11   0 -25   -0.68    1.55
  11   0 -25    0.56    1.71
  11   0 -25   -1.75    2.03
  10   0 -24   56.41    5.58
  10   0 -24   68.25    7.06
   9   0 -23    0.36    1.79
   9   0 -23    1.59    2.51
   8   0 -22   -1.12    1.71
   8   0 -22   -1.16    2.11
   8   0 -22    1.59    1.91
   7   0 -21    0.60    1.71
   7   0 -21   -0.60    1.95
   6   0 -20  135.71    7.69
   6   0 -20  148.30    7.38
   5   0 -19    0.28    1.63
   5   0 -19    0.80    2.19
   5   0 -19    1.12    1.83
   4   0 -18  141.01    7.34
   4   0 -18  126.14    8.25
   4   0 -18  138.77    7.06
   3   0 -17    0.04    1.51
   0   0 -14  891.93    9.09
  -1   0 -13    0.40    0.64
  -2   0 -12   27.55    1.87
  -3   0 -11   -0.48    0.60
  -4   0 -10  272.57    5.26
  -5   0  -9    0.04    0.56
  -5   0  -9    0.36    0.52
  -6   0  -8  447.34    6.74
  -6   0  -8  216.20    3.51
  -7   0  -7   -0.32    0.60
  -7   0  -7    0.28    0.52
   9   0   5    0.32    0.72
  10   0   4   39.03    2.31
  11   0   3    0.48    0.80
  12   0   2    4.98    1.16
  13   0   1   -0.12    0.76
  14   0   0  258.45    5.42
  15   0  -1   -0.32    0.72
  16   0  -2 1269.03   11.88
  17   0  -3   -0.40    0.76
  19   0  -5    0.32    1.24
  19   0  -5    0.60    1.99
  19   0  -5    0.68    2.39
  20   0  -6 1183.03   15.43
  20   0  -6 1203.61   21.85
  20   0  -6 1330.82   21.81
  21   0  -7   -0.68    1.16
  21   0  -7   -0.44    2.03
  21   0  -7   -1.04    2.43
  21   0  -7   -0.56    2.47
  22   0  -8    0.52    1.51
  22   0  -8   -0.04    2.07
  22   0  -8   -0.04    2.59
  22   0  -8    2.15    2.51
  23   0  -9    0.04    1.59
  23   0  -9   -2.67    2.03
  23   0  -9    0.96    2.59
  23   0  -9   -0.80    2.47
  24   0 -10   53.42    6.06
  24   0 -10   42.46    6.26
  24   0 -10   52.62    5.82
  25   0 -11   -0.84    2.19
  25   0 -11    0.36    2.59
  25   0 -11    1.59    2.39
  26   0 -12    0.52    2.11
  26   0 -12   -2.55    2.35
  27   0 -13    0.80    1.99
  28   0 -14  120.76    6.42
  29   0 -15   -0.76    1.48
  30   0 -16   65.54    5.34
  31   0 -17    0.40    1.99
  14  -2 -28   -0.20    1.71
  14  -2 -28    0.20    1.87
  13  -2 -27   21.49    3.99
  13  -2 -27   23.52    4.47
  12   2 -26   67.89    4.03
  12   2 -26   56.29    5.86
  12  -2 -26   76.98    6.82
  12  -2 -26   89.66    7.49
  12  -2 -26   93.13    6.18
  11   2 -25    3.91    1.83
  11   2 -25    6.42    2.95
  11  -2 -25    6.94    3.31
  11  -2 -25    6.46    3.31
  11  -2 -25    6.70    2.95
  10   2 -24   37.08    3.75
  10   2 -24   27.55    5.10
  10  -2 -24   48.92    6.42
   9   2 -23   -0.80    1.48
   9   2 -23   -1.24    2.15
   9  -2 -23   -1.20    2.11
   8   2 -22    0.64    1.51
   8   2 -22    1.48    2.51
   8  -2 -22   -0.04    2.35
   7   2 -21  136.34    6.70
   7   2 -21  122.67    9.09
   7  -2 -21  146.87    9.37
   6   2 -20    9.49    2.51
   6   2 -20    7.42    3.27
   6  -2 -20    8.05    3.39
   6  -2 -20   11.44    3.75
   5   2 -19   20.89    3.31
   5   2 -19   19.49    4.62
   5  -2 -19   19.81    2.43
   5  -2 -19   23.40    5.06
   5  -2 -19   17.02    4.15
   4   2 -18    9.33    2.39
   4   2 -18    8.89    3.39
   4  -2 -18   11.84    2.11
   4  -2 -18    8.49    3.27
   4  -2 -18    6.90    3.15
   3   2 -17  784.73   14.51
   3  -2 -17  886.27   13.04
   3  -2 -17  689.21   18.78
   3  -2 -17  677.37   18.14
   2   2 -16    0.44    1.44
   2  -2 -16    0.40    1.08
   2  -2 -16    0.68    1.95
   2  -2 -16    1.91    2.35
   1   2 -15   24.44    3.27
   1  -2 -15   29.70    2.63
   1  -2 -15   18.30    3.83
   1  -2 -15   28.03    4.74
   0   2 -14   17.06    2.79
   0  -2 -14   22.13    2.39
  -1   2 -13   10.01    2.35
  -1  -2 -13   10.80    1.87
  -2  -2 -12    0.48    0.76
  -3  -2 -11   38.99    2.71
  -4   2 -10    0.68    0.92
  -4  -2 -10    0.20    0.76
   4  -2  10    0.44    0.72
  -5   2  -9  901.34   11.56
  -5  -2  -9 1404.41   14.47
   5  -2   9  835.72   10.21
  -6   2  -8   41.54    2.75
  -6  -2  -8   54.78    2.95
   6  -2   8   37.99    2.43
  -7   2  -7  225.84    5.82
  -7  -2  -7  357.68    7.14
   7  -2   7  231.15    5.58
  -8   2  -6   23.48    2.19
  -8  -2  -6   36.60    2.51
   8  -2   6   23.60    2.11
  -9  -2  -5 2922.92   19.85
   9  -2   5 1996.75   16.62
 -10  -2  -4   14.95    1.75
  10   2   4   12.36    1.55
  10  -2   4   10.92    1.67
 -11  -2  -3  173.02    4.90
  11   2   3  104.89    3.19
  11  -2   3  106.92    4.11
 -12  -2  -2    6.66    1.36
  12  -2   2    5.22    1.28
 -13  -2  -1   83.92    3.51
  13  -2   1   56.93    3.23
 -14  -2   0   44.25    2.67
  14  -2   0   30.42    2.51
  15   2  -1    2.11    1.67
  15   2  -1    0.12    1.59
  15  -2  -1    0.44    0.92
  15  -2  -1    1.83    2.47
  16   2  -2   24.16    3.47
  16   2  -2   24.44    3.47
  16  -2  -2   19.97    2.31
  16  -2  -2   42.14    5.22
  17   2  -3   73.79    4.94
  17   2  -3   77.22    5.26
  17   2  -3   92.05    7.38
  17  -2  -3   72.04    3.99
  17  -2  -3  138.02    7.93
  17  -2  -3   93.37    7.49
  18   2  -4   62.39    4.70
  18   2  -4   76.42    5.22
  18  -2  -4   66.14    3.87
  18  -2  -4  107.72    7.34
  18  -2  -4   75.91    7.18
  19   2  -5  127.37    6.66
  19   2  -5  150.22    6.82
  19  -2  -5  128.49    5.30
  19  -2  -5  224.85    9.89
  19  -2  -5  164.93    9.85
  20   2  -6    3.11    2.11
  20   2  -6    3.67    1.95
  20  -2  -6    3.43    1.51
  20  -2  -6    3.87    3.19
  20  -2  -6    3.71    3.15
  21   2  -7   83.72    5.78
  21   2  -7  101.82    5.58
  21  -2  -7   79.57    4.31
  21  -2  -7  114.14    8.77
  22   2  -8  143.12    7.49
  22   2  -8  190.48    6.78
  22  -2  -8  216.51   11.56
  23   2  -9   63.03    5.22
  23  -2  -9   91.01    8.17
  24   2 -10   -1.24    1.79
  24  -2 -10    0.12    2.83
  25   2 -11    4.07    2.47
  25  -2 -11    5.58    3.47
  25  -2 -11    5.58    3.35
  26   2 -12   88.58    5.86
  26  -2 -12  102.10    8.61
  26  -2 -12  137.38    9.01
  27   2 -13   15.07    3.07
  27  -2 -13   11.04    3.95
  27  -2 -13   17.38    4.07
  28   2 -14   62.79    4.54
  28  -2 -14   77.42    6.82
  28  -2 -14   94.72    6.50
  29   2 -15    7.49    2.19
  29  -2 -15    9.57    2.95
  29  -2 -15   11.24    2.75
  30  -2 -16   33.25    4.11
  12  -4 -26   24.28    3.91
  12  -4 -26   26.19    3.71
  11  -4 -25    2.15    2.23
  11  -4 -25    5.58    2.59
  10  -4 -24  167.32    8.81
   9  -4 -23   27.31    4.94
   8  -4 -22   62.23    6.74
   7  -4 -21   28.70    5.70
   6   4 -20  350.74   14.87
   6  -4 -20  433.47   16.54
   5   4 -19    9.69    1.91
   5   4 -19    8.53    3.51
   5  -4 -19   15.87    4.62
   4   4 -18  160.58    6.06
   4   4 -18  143.28    9.97
   4  -4 -18  174.14    7.14
   4  -4 -18  173.02   11.24
   3   4 -17    7.69    2.27
   3   4 -17    6.22    3.35
   3  -4 -17    7.49    2.19
   3  -4 -17    6.50    3.43
   3  -4 -17   11.48    4.31
   2   4 -16   35.84    3.75
   2   4 -16   30.10    5.58
   2  -4 -16   33.57    3.51
   2  -4 -16   38.39    6.18
   2  -4 -16   33.97    6.34
   1   4 -15  304.90    9.57
   1   4 -15  225.68   11.84
   1  -4 -15  299.76    9.29
   1  -4 -15  286.72   12.88
   0   4 -14    9.17    2.67
   0   4 -14    9.09    3.55
   0  -4 -14   12.20    2.43
   0  -4 -14   11.12    3.67
  -1   4 -13    0.64    1.95
  -1   4 -13    0.12    2.47
  -1  -4 -13    0.20    1.24
  -1  -4 -13    0.88    2.79
  -2   4 -12   24.68    3.83
  -2   4 -12   21.53    4.50
  -2  -4 -12   28.07    3.07
  -3   4 -11   39.31    4.43
  -3   4 -11   21.81    4.47
  -3  -4 -11   36.96    3.35
  -4   4 -10  168.91    8.09
  -4   4 -10  164.57   10.44
  -4  -4 -10  142.08    6.10
  -5   4  -9    1.32    1.51
  -5   4  -9    1.04    2.07
  -5   4  -9    1.00    3.03
  -5   4  -9   -0.16    1.59
  -5  -4  -9    0.76    1.12
   5   4   9    0.84    2.71
  -6   4  -8  104.77    5.50
  -6   4  -8  172.10    8.53
  -6   4  -8  159.98   10.05
  -6   4  -8  139.37    6.86
  -6  -4  -8  158.31    6.26
   6   4   8  119.16    7.89
   6   4   8  135.86    9.25
  -7   4  -7   44.09    3.75
  -7   4  -7   67.65    5.78
  -7   4  -7   67.29    7.49
  -7   4  -7   67.02    5.38
  -7  -4  -7   69.53    4.23
   7   4   7   49.08    5.34
   7   4   7   54.90    6.62
  -8   4  -6  459.58   11.08
  -8   4  -6  755.23   17.82
  -8   4  -6  717.47   19.93
  -8   4  -6  666.41   15.63
  -8  -4  -6  666.80   12.24
   8   4   6  564.35   15.67
   8   4   6  626.70   16.94
   8  -4   6  421.55    9.65
  -9   4  -5   22.33    3.15
  -9   4  -5   36.28    5.26
  -9   4  -5   34.56    5.90
  -9  -4  -5   29.82    2.83
   9   4   5   25.39    4.47
   9   4   5   31.73    4.90
   9  -4   5   21.65    2.63
 -10   4  -4   38.67    3.67
 -10   4  -4   59.20    5.86
 -10   4  -4   55.21    6.74
  10   4   4   45.53    4.98
  10   4   4   55.02    6.02
  10   4   4   68.65    7.89
  10  -4   4   36.96    3.27
  10  -4   4   78.66    7.34
 -11   4  -3  112.18    5.70
 -11   4  -3  184.58    9.77
 -11   4  -3  184.02   10.72
  11   4   3  141.65    7.85
  11   4   3  167.68    8.65
  11   4   3  194.83   11.52
  11  -4   3  122.19    5.62
  11  -4   3  231.50   11.20
 -12   4  -2  109.39    5.70
 -12   4  -2  167.68   10.44
  12   4   2  122.27    7.18
  12   4   2  157.87    8.05
  12   4   2  187.73   11.24
  12  -4   2  107.68    5.34
  12  -4   2  225.52   11.28
 -13   4  -1   11.12    2.43
 -13   4  -1   19.49    4.82
  13   4   1   11.16    3.07
  13   4   1   18.22    3.35
  13   4   1   23.12    5.42
  13  -4   1   12.60    2.39
  13  -4   1   26.91    4.98
 -14   4   0    4.98    1.91
 -14   4   0    9.29    3.99
  14   4   0    7.30    2.71
  14   4   0    5.58    2.35
  14   4   0   12.52    4.70
  14  -4   0    5.30    1.75
  14  -4   0    8.29    3.79
 -15   4   1   25.20    5.38
  15   4  -1   19.93    3.71
  15   4  -1   27.51    3.59
  15   4  -1   34.92    6.22
  15  -4  -1   20.25    3.07
  15  -4  -1   32.89    5.62
 -16   4   2    1.36    3.19
  16   4  -2    0.68    1.91
  16   4  -2    1.44    1.59
  16   4  -2    4.43    3.95
  16  -4  -2    0.08    1.28
  16  -4  -2    2.03    3.07
 -17   4   3  178.16   11.24
  17   4  -3  130.04    7.06
  17   4  -3  237.76   13.00
  17  -4  -3  129.84    6.26
  17  -4  -3  260.89   12.44
 -18   4   4    5.58    3.95
  18   4  -4    4.19    2.19
  18   4  -4    2.47    3.87
  18  -4  -4    2.19    1.63
  18  -4  -4    2.87    3.31
 -19   4   5   11.52    4.50
  19   4  -5    9.73    2.75
  19  -4  -5   10.13    2.51
  19  -4  -5   22.21    5.02
  19  -4  -5   16.62    5.26
 -20   4   6  374.90   15.07
  20   4  -6  271.93    9.05
  20  -4  -6  540.99   16.90
  20  -4  -6  411.54   16.70
 -21   4   7   -1.55    3.11
  21   4  -7    0.40    1.83
  21  -4  -7    0.16    2.95
  21  -4  -7   -1.51    2.95
 -22   4   8   21.05    5.10
  22   4  -8   19.97    3.07
  22  -4  -8   37.28    5.42
  22  -4  -8   24.80    5.46
  23   4  -9    0.40    1.55
  23  -4  -9    2.83    2.91
  24  -4 -10  217.91   11.16
  25  -4 -11    1.00    2.47
  26  -4 -12    7.18    2.99
  27  -4 -13   12.56    3.07
  -2   6  16    2.59    3.47
  -1   6  15   11.16    4.11
   0   6 -14    1.51    1.59
   0   6  14   -0.72    3.39
   1   6  13  203.92   10.52
  -2   6 -12   19.34    3.27
   2   6  12   25.00    5.18
  -3   6 -11    0.32    2.07
   3   6  11    0.12    3.47
  -4   6 -10  109.79    6.62
   4   6  10  124.14    9.13
  -5   6  -9   61.31    5.42
   5   6   9   54.42    6.06
   5   6   9   66.90    7.49
  -6   6  -8   50.03    5.18
   6   6   8   42.30    6.10
   6   6   8   48.76    6.74
  -7   6  -7    3.59    2.55
  -7   6  -7    2.63    3.87
   7   6   7    0.56    2.71
   7   6   7    2.19    3.47
  -8   6  -6    7.02    3.11
  -8   6  -6    6.62    4.07
   8   6   6    4.15    2.79
   8   6   6   10.41    4.15
  -9   6  -5   16.94    3.91
  -9   6  -5   15.71    5.02
   9   6   5   10.56    3.51
   9   6   5   15.83    4.74
 -10   6  -4  328.54   12.72
 -10   6  -4  384.99   15.55
  10   6   4  268.22   10.92
  10   6   4  416.05   15.83
  10  -6   4  407.63   14.47
 -11   6  -3   83.40    7.02
 -11   6  -3   99.19    8.53
  11   6   3   75.67    6.02
  11   6   3  107.52    8.89
  11  -6   3  103.97    8.09
 -12   6  -2   16.58    4.39
 -12   6  -2   13.63    4.54
 -12   6  -2   12.96    2.83
  12   6   2    9.53    3.03
  12   6   2   15.07    4.66
  12  -6   2   13.55    3.99
 -13   6  -1   72.96    7.53
 -13   6  -1   65.94    5.22
  13   6   1   59.72    5.02
  13   6   1   85.07    8.13
  13  -6   1   86.87    7.49
 -14   6   0   71.80    7.22
 -14   6   0   63.79    5.38
  14   6   0   52.19    4.66
  14   6   0   85.07    8.01
  14  -6   0   82.64    7.14
 -15   6   1  137.70    9.17
 -15   6   1  126.38    7.14
  15   6  -1   97.55    5.70
  15  -6  -1  171.70    9.49
 -16   6   2    0.40    3.03
 -16   6   2    1.40    2.15
  16   6  -2    0.32    1.75
  16  -6  -2   -0.76    2.43
 -17   6   3  110.07    7.89
 -17   6   3  106.60    6.66
  17   6  -3   90.46    4.39
  17  -6  -3  138.77    8.13
 -18   6   4   38.59    5.30
 -18   6   4   42.18    4.58
  18  -6  -4   54.22    5.54
 -19   6   5   78.26    6.38
 -19   6   5   68.41    5.34
  19  -6  -5   94.12    6.34
 -20   6   6    2.87    2.03
  14   1 -29    3.87    1.63
  14  -1 -29    4.90    2.23
  14  -1 -29    5.94    2.59
  13   1 -28    4.58    1.83
  13  -1 -28    3.59    2.19
  13  -1 -28    4.31    1.99
  13  -1 -28    2.31    2.47
  12   1 -27   69.01    5.10
  12  -1 -27   58.24    5.54
  12  -1 -27   74.39    5.70
  12  -1 -27   82.12    6.90
  11   1 -26   30.94    4.39
  11  -1 -26   29.66    5.06
  11  -1 -26   41.42    5.46
  11  -1 -26   35.12    5.62
  10   1 -25    9.77    2.83
  10   1 -25    7.49    3.07
  10  -1 -25    8.13    3.23
  10  -1 -25    9.77    3.63
  10  -1 -25   13.04    3.31
   9   1 -24   34.44    4.74
   9   1 -24   35.76    5.86
   9  -1 -24   33.61    5.50
   9  -1 -24   48.04    6.90
   9  -1 -24   43.14    5.30
   8   1 -23  154.96    8.05
   8   1 -23  126.30    8.93
   8  -1 -23  147.07    9.09
   8  -1 -23  175.13   10.33
   8  -1 -23  174.57    9.01
   7   1 -22   67.93    5.54
   7   1 -22   54.54    6.54
   7  -1 -22   55.69    6.02
   7  -1 -22   75.31    6.54
   6   1 -21   48.28    4.70
   6  -1 -21   47.76    5.62
   6  -1 -21   59.56    6.86
   6  -1 -21   54.66    5.86
   5   1 -20  136.46    7.30
   5  -1 -20  114.30    7.61
   5  -1 -20  136.26    9.13
   5  -1 -20  138.89    8.33
   4   1 -19   15.11    3.07
   4  -1 -19   12.64    3.39
   4  -1 -19   13.63    3.83
   4  -1 -19   15.79    3.75
   3   1 -18   59.92    4.82
   3   1 -18   53.58    4.35
   3  -1 -18   52.70    5.46
   3  -1 -18   66.30    6.58
   3  -1 -18   60.88    5.78
   2   1 -17   16.07    3.03
   2  -1 -17   19.89    2.03
   2  -1 -17   11.56    3.23
   2  -1 -17   13.32    3.43
   2  -1 -17   14.95    3.43
  -2   1  17   19.22    4.43
   1   1 -16    7.85    2.23
   1  -1 -16    9.53    1.63
  -1   1  16    8.65    3.19
   0   1 -15   10.56    2.47
   0  -1 -15   15.11    1.99
  -1  -1 -14  255.46    6.10
  -2  -1 -13  511.01    8.45
  -3  -1 -12  794.46   10.37
  -4  -1 -11  557.65    8.61
  -5   1 -10  301.07    5.74
  -5  -1 -10  516.27    8.17
  -6   1  -9  607.96    8.01
  -6  -1  -9 1149.19   12.08
  -7   1  -8   17.38    1.63
  -7  -1  -8   35.00    2.39
   7  -1   8   21.21    1.95
  -8  -1  -7   13.99    1.71
   8  -1   7    6.94    1.32
  -9  -1  -6   61.91    2.95
   9  -1   6   35.00    2.39
 -10  -1  -5  123.55    4.07
  10   1   5   81.73    3.19
  10  -1   5   75.55    3.31
 -11  -1  -4  106.04    3.79
  11   1   4   69.53    2.95
  11  -1   4   70.64    3.27
 -12  -1  -3 1038.36   11.52
  12   1   3  699.18    8.57
  12  -1   3  710.74    9.77
 -13  -1  -2  505.47    8.17
  13   1   2  330.17    5.82
  13  -1   2  330.89    6.82
  14   1   1    4.19    1.04
  14  -1   1    4.58    1.28
  15   1   0  117.13    3.35
  15  -1   0  140.81    4.70
  16  -1  -1   11.68    1.79
  17   1  -2   47.88    4.35
  17  -1  -2   52.82    3.11
  18   1  -3    3.83    2.15
  18  -1  -3    3.19    1.24
  18  -1  -3    3.55    2.83
  19   1  -4    2.83    2.07
  19   1  -4    4.66    2.71
  19  -1  -4    2.67    1.16
  19  -1  -4    6.70    2.67
  19  -1  -4    3.75    2.99
  20   1  -5    2.03    2.11
  20   1  -5    2.67    2.51
  20  -1  -5    1.32    1.16
  20  -1  -5    2.31    2.83
  21   1  -6    8.61    2.67
  21   1  -6   10.72    3.03
  21  -1  -6    8.33    3.47
  21  -1  -6   10.56    3.63
  22   1  -7  217.71    9.33
  22   1  -7  202.92    8.09
  22  -1  -7  194.03    7.30
  22  -1  -7  200.61   11.04
  22  -1  -7  253.71   11.56
  23   1  -8  170.15    8.33
  23  -1  -8  132.08    6.34
  23  -1  -8  157.95   10.09
  23  -1  -8  183.82   10.21
  24   1  -9    8.13    2.75
  24  -1  -9    7.22    3.63
  24  -1  -9    7.14    3.35
  25   1 -10  122.07    6.90
  25  -1 -10  118.08    8.85
  25  -1 -10  128.49    8.65
  26   1 -11  109.63    7.22
  26   1 -11  143.56    6.74
  26  -1 -11  147.15    9.49
  26  -1 -11  168.91    9.25
  27   1 -12   51.03    5.14
  27  -1 -12   59.96    6.54
  27  -1 -12   65.38    6.22
  28   1 -13    1.24    2.07
  28  -1 -13    1.63    2.39
  28  -1 -13    1.99    2.51
  29   1 -14    3.47    2.31
  29  -1 -14    5.34    2.59
  30   1 -15   37.12    3.95
  30  -1 -15   52.15    4.58
  31   1 -16   14.83    2.75
  31  -1 -16   16.98    2.35
  12  -3 -27   16.39    3.83
  12  -3 -27   20.65    3.99
  12  -3 -27   24.20    3.63
  11  -3 -26   46.96    6.10
  11  -3 -26   63.23    6.06
  11  -3 -26   62.59    5.66
  10  -3 -25   12.92    3.63
   9   3 -24   66.02    6.50
   9  -3 -24   81.21    7.26
   8   3 -23   53.90    3.51
   8   3 -23   53.90    6.30
   8  -3 -23   83.64    7.57
   7   3 -22    1.71    1.40
   7   3 -22    1.67    2.23
   7  -3 -22    1.48    2.55
   6   3 -21  243.78    7.81
   6   3 -21  214.88   11.96
   6  -3 -21  266.11   13.08
   5   3 -20   18.22    2.91
   5   3 -20   16.03    4.39
   5  -3 -20   21.57    3.03
   5  -3 -20   20.77    4.98
   5  -3 -20   21.33    4.98
   4   3 -19    1.51    1.71
   4   3 -19    0.04    2.03
   4  -3 -19    0.04    1.44
   4  -3 -19    0.32    2.27
   4  -3 -19    1.04    2.47
   3   3 -18    1.04    1.71
   3   3 -18    2.55    2.67
   3  -3 -18    2.23    1.55
   3  -3 -18    2.83    2.67
   3  -3 -18    3.07    2.75
   2   3 -17    3.87    1.99
   2   3 -17    3.79    2.71
   2  -3 -17    5.50    1.75
   2  -3 -17    3.71    2.87
   2  -3 -17    5.42    3.43
   1   3 -16  334.04    9.97
   1   3 -16  241.11   11.92
   1  -3 -16  370.80    9.61
   1  -3 -16  305.97   13.28
   1  -3 -16  281.50   13.04
   0   3 -15  449.85   11.48
   0   3 -15  305.14   12.96
   0  -3 -15  484.58   10.80
   0  -3 -15  379.89   14.27
   0  -3 -15  353.02   14.27
  -1   3 -14   68.49    4.98
  -1   3 -14   50.43    5.94
  -1  -3 -14   82.16    4.58
  -1  -3 -14   67.57    6.66
  -1  -3 -14   61.04    6.90
  -2   3 -13   52.03    4.54
  -2   3 -13   34.21    5.26
  -2  -3 -13   60.40    3.91
  -2  -3 -13   46.05    6.10
  -3   3 -12  743.47   14.95
  -3   3 -12  505.47   15.11
  -3  -3 -12  778.03   13.08
  -3  -3 -12  632.72   16.98
  -4   3 -11  182.95    7.65
  -4   3 -11  122.27    7.85
  -4  -3 -11  190.96    6.46
  -4  -3 -11  147.15    8.61
  -5   3 -10  116.21    5.14
  -5   3 -10  172.50    7.61
  -5   3 -10   92.93    6.98
  -5   3 -10  171.98    9.73
  -5  -3 -10  182.07    6.22
  -6   3  -9   39.63    3.19
  -6   3  -9   59.40    4.78
  -6   3  -9   59.60    6.94
  -6  -3  -9   64.50    3.75
  -7   3  -8    0.48    1.08
  -7   3  -8   -1.28    1.75
  -7   3  -8   -0.08    2.47
  -7  -3  -8    0.44    0.92
   7  -3   8    0.48    0.92
  -8   3  -7   15.59    2.43
  -8   3  -7   21.41    3.79
  -8   3  -7   23.60    4.58
  -8  -3  -7   21.45    2.31
   8   3   7   16.58    3.55
   8  -3   7   14.91    2.19
  -9   3  -6    5.38    1.63
  -9   3  -6   12.48    3.19
  -9   3  -6   12.52    3.71
  -9  -3  -6    9.97    1.87
   9   3   6    5.78    2.55
   9   3   6    7.81    3.03
   9  -3   6    4.47    1.44
 -10   3  -5    2.23    1.28
 -10   3  -5    2.87    2.51
 -10   3  -5    3.23    2.91
 -10  -3  -5    2.91    1.20
  10   3   5    2.67    2.15
  10   3   5    3.19    2.27
  10  -3   5    1.55    1.16
  10  -3   5    3.47    3.19
 -11   3  -4   25.08    2.63
 -11   3  -4   37.99    5.46
 -11  -3  -4   42.94    2.99
  11   3   4   26.83    4.11
  11   3   4   34.68    4.70
  11  -3   4   24.56    2.55
  11  -3   4   45.65    5.50
 -12   3  -3  148.14    9.13
  12   3   3  114.46    6.54
  12   3   3  128.89    7.38
  12   3   3  149.38    9.17
  12  -3   3  116.73    5.02
  12  -3   3  200.05    9.73
 -13   3  -2   36.00    5.54
  13   3   2   33.21    3.95
  13   3   2   33.97    4.35
  13   3   2   42.86    5.98
  13  -3   2   31.22    2.91
  13  -3   2   50.23    5.90
 -14   3  -1  275.92   11.76
  14   3   1  229.87    8.97
  14   3   1  253.83    9.53
  14   3   1  322.68   12.92
  14  -3   1  226.40    7.22
  14  -3   1  407.08   13.67
 -15   3   0  688.21   18.10
  15   3   0  549.92   13.55
  15   3   0  668.60   14.55
  15   3   0  786.84   19.57
  15  -3   0  542.62   11.24
  15  -3   0  995.10   21.21
 -16   3   1  118.56    8.41
  16   3  -1   94.12    5.94
  16   3  -1  110.43    6.38
  16   3  -1  154.48    9.69
  16  -3  -1   95.48    4.98
  16  -3  -1  174.34    9.69
 -17   3   2    0.04    2.83
  17   3  -2    0.52    1.75
  17   3  -2    1.04    1.71
  17   3  -2    1.51    3.39
  17  -3  -2    0.60    1.16
  17  -3  -2    1.40    2.79
  17  -3  -2    3.55    3.83
 -18   3   3  127.21    9.13
  18   3  -3   96.76    6.10
  18   3  -3  118.84    6.14
  18   3  -3  149.18    9.89
  18  -3  -3  102.62    5.30
  18  -3  -3  191.36   10.37
  18  -3  -3  139.89   10.01
 -19   3   4   36.36    5.94
  19   3  -4   24.56    3.91
  19   3  -4   30.70    3.71
  19  -3  -4   20.25    2.95
  19  -3  -4   54.78    6.74
  19  -3  -4   34.01    5.90
  20   3  -5   -0.84    1.67
  20  -3  -5   -0.72    1.24
  20  -3  -5    2.87    2.99
  20  -3  -5   -0.04    3.15
  21   3  -6   40.78    4.35
  21  -3  -6   40.90    3.67
  21  -3  -6   85.91    7.53
  21  -3  -6   62.27    7.65
  22   3  -7   60.00    4.98
  22  -3  -7   44.45    3.79
  22  -3  -7  103.41    7.81
  22  -3  -7   84.36    8.33
  23   3  -8   80.45    5.50
  23  -3  -8  123.79    9.57
  24   3  -9    5.02    2.35
  24  -3  -9    4.82    3.39
  25   3 -10   23.00    3.47
  25  -3 -10   26.11    5.14
  26   3 -11   14.19    2.67
  26  -3 -11   17.58    4.31
  27   3 -12   21.77    2.79
  27  -3 -12   26.07    4.70
  28  -3 -13   48.68    5.34
  29  -3 -14   21.85    3.55
   8  -5 -23   17.70    3.63
   7  -5 -22   15.91    3.87
   6  -5 -21    3.31    2.71
   5  -5 -20   35.88    4.82
   5  -5 -20   24.96    4.98
   4  -5 -19   85.47    7.89
   2   5 -17   61.99    3.83
   1   5 -16   -0.84    1.75
   0   5 -15  155.04    6.98
  -1   5 -14   32.69    4.03
  -2   5 -13    5.66    2.55
  -3   5 -12   60.16    5.46
  -4   5 -11   51.51    5.26
  -4  -5 -11   46.32    3.99
   4   5  11   44.13    6.90
  -5   5 -10  271.33   11.04
   5   5  10  254.43   12.76
  -6   5  -9   86.67    6.82
  -6   5  -9  110.87    9.85
  -6  -5  -9   75.71    4.94
   6   5   9   66.26    6.74
   6   5   9   82.01    8.01
  -7   5  -8   18.54    4.19
  -7   5  -8   18.14    5.14
   7   5   8   18.58    4.58
   7   5   8   16.15    4.35
   7   5   8   21.73    5.90
  -8   5  -7   34.25    5.34
  -8   5  -7   31.89    6.22
  -8   5  -7   26.07    3.59
   8   5   7   27.23    5.14
   8   5   7   28.86    5.10
   8   5   7   41.90    7.22
  -9   5  -6    3.39    2.91
  -9   5  -6    0.28    3.59
  -9   5  -6    1.20    2.11
   9   5   6    0.76    2.55
   9   5   6    1.75    2.55
   9   5   6    2.87    4.23
 -10   5  -5  149.66    9.25
 -10   5  -5  150.81   10.76
 -10   5  -5  132.72    7.77
  10   5   5  112.34    7.89
  10   5   5  139.69    8.53
  10   5   5  154.12   10.96
  10  -5   5  174.77   10.52
 -11   5  -4   12.16    3.83
 -11   5  -4    8.85    4.31
 -11   5  -4   12.32    3.51
  11   5   4    8.49    3.19
  11   5   4    7.46    2.99
  11   5   4   11.32    4.94
  11  -5   4   13.36    4.66
 -12   5  -3   61.19    6.70
 -12   5  -3   76.07    8.17
 -12   5  -3   64.38    6.26
  12   5   3   48.08    5.38
  12   5   3   57.25    5.62
  12   5   3   64.94    8.41
  12  -5   3   31.85    3.63
  12  -5   3   76.50    7.77
 -13   5  -2  116.65    9.69
 -13   5  -2  107.00    7.81
  13   5   2   79.05    6.42
  13   5   2  135.71   10.44
  13  -5   2   66.22    4.74
  13  -5   2  137.50    9.77
 -14   5  -1   99.07    9.01
  14   5   1   68.29    5.86
  14   5   1  110.99    9.89
  14  -5   1  122.27    9.21
 -15   5   0  107.68    9.21
  15   5   0   81.77    6.10
  15   5   0  129.61   10.44
  15  -5   0  148.66    9.93
 -16   5   1   70.05    7.73
  16   5  -1   42.50    4.66
  16   5  -1   73.79    8.53
  16  -5  -1   84.16    7.89
 -17   5   2   84.96    8.29
  17   5  -2   55.02    4.94
  17   5  -2  105.65    9.61
  17  -5  -2  103.13    8.41
 -18   5   3  150.14   10.05
  18   5  -3  106.16    6.18
  18  -5  -3  197.70   10.84
 -19   5   4   82.16    7.85
  19   5  -4   56.81    4.47
  19  -5  -4  113.02    8.41
 -20   5   5   37.43    5.78
  20   5  -5   25.79    3.19
  20  -5  -5   43.10    5.90
 -21   5   6   26.95    5.06
  21   5  -6   21.21    2.67
  21  -5  -6   31.06    4.90
 -22   5   7   71.56    6.74
  22  -5  -7  112.54    7.10
  22  -5  -7   88.10    7.49
 -23   5   8   28.70    4.78
 -23   5   8   35.40    5.06
  23  -5  -8   51.15    5.02
  23  -5  -8   37.75    5.38
 -24   5   9    7.14    2.83
  24  -5  -9    6.70    3.03
  14   0 -30   59.80    4.27
  13   0 -29    0.80    1.48
  12   0 -28  110.99    6.66
  11   0 -27   -1.28    1.51
  11   0 -27   -0.48    1.40
  10   0 -26    0.36    1.83
  10   0 -26   -0.12    1.63
   9   0 -25   -0.12    1.75
   8   0 -24    0.28    1.83
   7   0 -23   -0.28    1.75
   7   0 -23   -0.44    1.95
   6   0 -22   17.90    3.91
   6   0 -22   17.50    3.51
   5   0 -21    1.00    1.87
   5   0 -21    0.28    2.11
   5   0 -21   -1.24    1.83
   4   0 -20   84.44    6.34
   4   0 -20   78.18    7.10
   4   0 -20   93.53    6.34
   3   0 -19    0.24    1.67
   3   0 -19   -1.16    1.95
   3   0 -19   -0.40    1.67
   2   0 -18 1384.24   22.56
   2   0 -18 1300.60   23.48
   2   0 -18 1332.01   21.21
   1   0 -17    0.52    1.59
   1   0 -17   -0.04    1.75
   0   0 -16  243.14    9.13
  -2   0 -14  878.57    9.85
  -3   0 -13   -0.32    0.64
  -4   0 -12   88.74    3.35
  -5   0 -11   -0.24    0.68
  -6   0 -10  740.20    9.29
  -7   0  -9    0.04    0.72
  -8   0  -8   46.09    1.91
  10   0   6  468.11    7.65
  11   0   5    0.44    0.84
  12   0   4    3.51    1.12
  13   0   3    0.32    0.80
  14   0   2  205.99    5.18
  15   0   1    0.08    0.84
  16   0   0   98.07    3.71
  17   0  -1   -0.56    0.72
  18   0  -2  407.95    7.18
  19   0  -3   -1.08    2.19
  19   0  -3    1.20    2.47
  20   0  -4  164.13    5.70
  20   0  -4  179.28    9.37
  20   0  -4  204.32    9.41
  21   0  -5   -1.20    2.31
  21   0  -5    2.07    2.67
  22   0  -6  192.91    9.97
  22   0  -6  204.20    9.81
  23   0  -7    1.79    2.35
  23   0  -7   -0.08    2.71
  24   0  -8   23.16    4.43
  24   0  -8   26.55    4.58
  25   0  -9    0.36    2.39
  25   0  -9   -0.32    2.39
  26   0 -10   10.96    3.35
  26   0 -10   10.56    3.11
  27   0 -11    0.36    2.11
  28   0 -12  171.15    8.29
  29   0 -13   -0.88    2.11
  29   0 -13   -0.56    1.75
  30   0 -14    2.15    2.39
  30   0 -14    2.47    1.59
  31   0 -15   -0.12    1.95
  13  -2 -29   56.57    4.39
  13  -2 -29   53.22    4.98
  12  -2 -28   17.78    3.51
  12  -2 -28   20.25    3.95
  11   2 -27    5.30    1.75
  11   2 -27    6.06    2.63
  11  -2 -27    3.83    2.63
  11  -2 -27    8.73    3.11
  11  -2 -27    5.98    2.47
  10   2 -26   79.05    4.74
  10   2 -26   71.52    6.54
  10  -2 -26  108.72    8.01
  10  -2 -26   99.31    6.86
   9   2 -25    0.20    1.55
   9   2 -25   -0.84    1.99
   9  -2 -25    1.63    2.55
   9  -2 -25    1.99    2.39
   8   2 -24   14.55    3.03
   8   2 -24   17.14    4.31
   8  -2 -24   23.12    4.74
   7   2 -23   13.59    2.99
   7   2 -23   14.47    4.15
   7  -2 -23   21.77    4.70
   6   2 -22   19.65    3.47
   6   2 -22   13.95    4.11
   6  -2 -22   26.43    5.26
   5   2 -21  205.51    8.49
   5   2 -21  164.85   10.48
   5  -2 -21  219.98   12.04
   5  -2 -21  200.61   10.92
   4   2 -20  157.03    7.46
   4   2 -20  119.48    9.01
   4  -2 -20  156.44   10.29
   4  -2 -20  143.84    9.33
   3   2 -19   63.63    4.98
   3   2 -19   55.33    6.38
   3  -2 -19   69.97    3.99
   3  -2 -19   57.33    6.74
   3  -2 -19   58.24    6.38
   2   2 -18   12.08    2.71
   2  -2 -18   16.50    2.43
   2  -2 -18   12.52    3.63
   2  -2 -18   12.40    3.67
   1   2 -17  167.36    7.34
   1  -2 -17  201.25    6.50
   1  -2 -17  154.52    9.41
   1  -2 -17  151.49    9.17
   0   2 -16    0.16    1.44
   0  -2 -16    1.16    1.08
   0  -2 -16    0.20    1.87
   0  -2 -16    1.75    2.31
  -1   2 -15    1.12    1.63
  -1  -2 -15    1.04    1.04
  -1  -2 -15    0.32    1.87
  -1  -2 -15   -0.48    1.95
  -2   2 -14    0.76    1.44
  -2  -2 -14    1.00    1.00
  -2  -2 -14    1.44    1.95
  -3   2 -13    0.36    1.55
  -3  -2 -13   -0.08    0.80
  -4   2 -12  248.69    8.49
  -4  -2 -12  305.26    7.46
   4   2  12  205.35    9.21
  -5   2 -11   14.35    2.03
  -5  -2 -11   24.52    2.35
   5  -2  11   13.95    1.95
  -6   2 -10    4.03    1.36
  -6  -2 -10    6.90    1.51
   6  -2  10    4.47    1.28
  -7   2  -9  366.69    7.73
  -7  -2  -9  603.26    9.97
   7  -2   9  381.60    7.57
  -8   2  -8   55.29    3.27
  -8  -2  -8   94.80    4.07
   8  -2   8   57.17    3.15
  -9   2  -7  668.12   10.37
  -9  -2  -7 1132.68   13.40
   9  -2   7  708.54   10.44
 -10  -2  -6    6.74    1.48
  10  -2   6    4.66    1.32
 -11  -2  -5  367.17    7.57
  11   2   5  250.52    5.46
  11  -2   5  241.11    6.34
 -12  -2  -4  154.76    4.98
  12   2   4   94.48    3.35
  12  -2   4  101.10    4.27
 -13  -2  -3  127.13    4.54
  13  -2   3   87.03    4.03
 -14  -2  -2    3.11    1.08
  14  -2   2    3.27    1.28
  14  -2   2    7.02    2.99
  15   2   1   22.80    3.67
  15   2   1   24.00    3.75
  15  -2   1   25.16    2.55
  15  -2   1   41.10    5.02
  16   2   0   15.31    3.11
  16   2   0   16.94    3.27
  16  -2   0   16.27    2.35
  16  -2   0   27.71    4.43
  17   2  -1   11.92    2.87
  17   2  -1   14.51    3.07
  17  -2  -1   13.08    2.19
  17  -2  -1   22.60    4.11
  17  -2  -1   19.57    4.47
  18   2  -2   96.24    6.02
  18   2  -2  108.28    6.54
  18  -2  -2   99.55    4.74
  18  -2  -2  172.62    9.01
  18  -2  -2  132.48    9.05
  19   2  -3   11.56    2.91
  19   2  -3   15.55    3.07
  19  -2  -3   10.68    2.11
  19  -2  -3   23.48    4.23
  19  -2  -3   18.66    4.50
  20   2  -4   46.36    4.50
  20   2  -4   50.19    4.86
  20  -2  -4   37.67    3.19
  20  -2  -4   69.57    6.62
  20  -2  -4   55.21    6.90
  21   2  -5  111.15    6.78
  21   2  -5  138.66    7.02
  21  -2  -5  108.28    5.06
  21  -2  -5  196.74    9.41
  21  -2  -5  163.29   10.29
  22   2  -6   48.24    4.86
  22   2  -6   62.87    5.06
  22  -2  -6   44.89    3.47
  22  -2  -6   71.16    7.57
  23   2  -7   26.03    4.23
  23   2  -7   36.40    4.07
  23  -2  -7   40.34    6.34
  24   2  -8   27.63    4.35
  24   2  -8   37.35    3.67
  24  -2  -8   39.51    6.38
  25   2  -9   17.34    3.59
  25  -2  -9   29.70    5.58
  26   2 -10    2.31    2.19
  26  -2 -10    5.06    3.19
  27   2 -11    1.99    2.07
  27  -2 -11    3.43    3.11
  27  -2 -11    3.79    2.87
  28   2 -12   48.16    4.43
  28  -2 -12   53.58    6.46
  28  -2 -12   71.84    6.38
  29   2 -13   -0.12    1.75
  29  -2 -13    0.52    2.39
  29  -2 -13   -1.40    2.15
  30   2 -14   14.79    2.63
  30  -2 -14   18.98    3.63
  30  -2 -14   18.42    3.03
  10  -4 -26   26.19    4.11
  10  -4 -26   31.14    4.19
   9  -4 -25    7.89    2.79
   8  -4 -24   23.80    4.70
   7  -4 -23   55.25    6.22
   6   4 -22  118.80    8.61
   6  -4 -22  143.60    9.37
   5   4 -21   13.32    4.03
   5  -4 -21   24.12    5.22
   4   4 -20   45.89    3.43
   4   4 -20   45.13    6.82
   4  -4 -20   58.92    7.85
   3   4 -19    4.31    1.91
   3   4 -19    2.03    2.43
   3  -4 -19    8.65    3.87
   2   4 -18  112.78    5.82
   2   4 -18   77.58    7.65
   2  -4 -18  110.51    5.82
   2  -4 -18  105.21    8.57
   2  -4 -18   98.15    9.01
   1   4 -17   61.55    4.82
   1   4 -17   41.46    6.42
   1  -4 -17   63.11    4.54
   1  -4 -17   59.88    7.02
   1  -4 -17   62.03    8.17
   0   4 -16    1.55    2.07
   0   4 -16    2.39    2.75
   0  -4 -16    2.75    1.67
   0  -4 -16    0.20    2.59
  -1   4 -15  145.79    7.42
  -1   4 -15   99.94    8.25
  -1  -4 -15  149.78    6.70
  -1  -4 -15  144.83    9.69
  -2   4 -14   47.60    4.82
  -2   4 -14   34.25    5.82
  -2  -4 -14   47.04    3.99
  -2  -4 -14   43.65    6.30
  -3   4 -13    4.66    2.39
  -3   4 -13    4.58    2.99
  -3  -4 -13    5.74    1.91
  -3  -4 -13    3.47    3.15
  -4   4 -12   10.25    2.99
  -4   4 -12    7.61    3.39
  -4  -4 -12   13.24    2.51
  -4  -4 -12    8.17    3.51
  -5   4 -11  113.46    7.14
  -5  -4 -11  120.36    5.86
  -6   4 -10  264.39   10.64
  -6   4 -10  262.36   13.04
  -6   4 -10  207.94    7.69
  -6  -4 -10  251.80    8.21
  -7   4  -9   32.69    3.47
  -7   4  -9   54.86    5.42
  -7   4  -9   56.17    7.34
  -7   4  -9   43.85    4.54
  -7  -4  -9   49.43    3.79
   7   4   9   36.56    5.58
   7   4   9   54.26    7.14
  -8   4  -8    0.60    1.51
  -8   4  -8    3.79    2.55
  -8   4  -8    3.19    3.31
  -8   4  -8    1.59    1.99
  -8  -4  -8    2.79    1.48
   8   4   8   -0.36    2.31
   8   4   8    0.48    2.63
  -9   4  -7    0.56    1.63
  -9   4  -7    4.27    2.83
  -9   4  -7    2.51    3.07
  -9   4  -7    2.31    1.95
  -9  -4  -7    1.71    1.44
   9   4   7    1.75    2.51
   9   4   7    3.19    2.75
   9  -4   7    1.83    1.40
 -10   4  -6  505.31   12.00
 -10   4  -6  856.49   19.93
 -10   4  -6  857.61   22.25
 -10   4  -6  790.35   18.14
  10   4   6  625.34   16.94
  10   4   6  703.32   18.26
  10  -4   6  506.06   11.04
  10  -4   6  964.29   21.77
 -11   4  -5   45.77    3.95
 -11   4  -5   69.73    6.54
 -11   4  -5   70.52    7.42
 -11   4  -5   70.48    6.42
  11   4   5   52.78    5.54
  11   4   5   65.98    6.62
  11   4   5   72.16    8.13
  11  -4   5   42.06    3.55
  11  -4   5   84.44    7.77
 -12   4  -4    4.27    1.95
 -12   4  -4    9.05    3.71
 -12   4  -4    8.01    3.71
  12   4   4    7.89    2.83
  12   4   4    8.33    2.87
  12   4   4    5.82    4.19
  12  -4   4    4.58    1.75
  12  -4   4   10.84    3.87
 -13   4  -3   -0.24    1.44
 -13   4  -3    1.44    3.27
  13   4   3    0.80    1.99
  13   4   3    0.64    2.03
  13   4   3   -0.20    3.51
  13  -4   3    0.24    1.20
  13  -4   3    0.04    2.99
 -14   4  -2   49.95    4.23
 -14   4  -2   73.67    7.65
  14   4   2   65.06    5.82
  14   4   2   70.32    6.02
  14   4   2   92.33    9.05
  14  -4   2   48.52    3.91
  14  -4   2  115.81    8.85
 -15   4  -1   10.29    2.51
 -15   4  -1   16.58    4.62
  15   4   1    8.29    2.91
  15   4   1   14.35    3.15
  15   4   1   10.80    4.78
  15  -4   1    9.05    2.15
  15  -4   1   21.13    4.90
 -16   4   0    0.04    1.51
 -16   4   0    1.59    3.23
  16   4   0   -0.12    1.79
  16   4   0    0.12    1.87
  16   4   0    0.64    3.79
  16  -4   0    0.68    1.36
  16  -4   0   -3.71    2.71
 -17   4   1   22.72    5.26
  17   4  -1   20.45    3.83
  17   4  -1   30.98    3.71
  17   4  -1   38.71    6.62
  17  -4  -1   25.47    3.47
  17  -4  -1   44.33    6.46
 -18   4   2    5.30    3.71
  18   4  -2    2.23    2.03
  18   4  -2    3.31    3.95
  18  -4  -2    4.11    1.87
  18  -4  -2    2.99    3.27
 -19   4   3  191.56   11.40
  19   4  -3  146.43    7.61
  19   4  -3  244.34   13.16
  19  -4  -3  130.48    6.42
  19  -4  -3  279.78   13.00
 -20   4   4    9.41    4.31
  20   4  -4    8.25    2.75
  20  -4  -4   16.31    4.47
  20  -4  -4   11.36    4.66
 -21   4   5   15.71    4.70
  21   4  -5   11.44    2.91
  21  -4  -5   23.88    4.98
  21  -4  -5   16.23    4.94
 -22   4   6   31.49    5.82
  22   4  -6   28.23    3.83
  22  -4  -6   53.22    6.38
  22  -4  -6   36.48    6.30
  23   4  -7    0.00    1.79
  23  -4  -7    1.32    2.91
  23  -4  -7   -0.92    2.91
  24   4  -8   70.12    4.27
  24  -4  -8   95.52    8.09
  25  -4  -9   23.56    4.62
  26  -4 -10    5.42    2.95
  27  -4 -11    9.61    3.11
  28  -4 -12   28.03    3.87
   0   6  16   13.08    4.03
  -1   6 -15   35.12    2.95
   1   6  15   43.77    5.82
   2   6  14    6.78    3.83
  -3   6 -13   15.87    2.91
   3   6  13   21.21    4.86
  -4   6 -12   60.08    4.90
   4   6  12   76.70    7.30
  -5   6 -11    1.36    2.03
   5   6  11    1.28    3.27
  -6   6 -10    8.45    2.83
   6   6  10    6.26    3.95
  -7   6  -9    0.40    2.11
   7   6   9    0.88    2.79
   7   6   9    1.63    3.39
  -8   6  -8   24.88    4.35
   8   6   8   18.58    4.19
   8   6   8   25.43    5.34
  -9   6  -7    2.47    2.55
  -9   6  -7    2.71    3.83
   9   6   7    2.43    2.55
   9   6   7    2.35    3.59
 -10   6  -6   -0.44    2.39
 -10   6  -6   -2.79    3.27
  10   6   6   -1.08    2.07
  10   6   6    0.92    3.43
 -11   6  -5    1.95    2.79
 -11   6  -5    5.90    3.91
  11   6   5    2.75    2.47
  11   6   5    5.94    3.95
  11  -6   5    5.14    3.63
 -12   6  -4  171.35    9.33
 -12   6  -4  208.10   11.48
  12   6   4  145.47    7.89
  12   6   4  224.33   11.68
  12  -6   4  228.39   10.92
 -13   6  -3   41.66    5.74
 -13   6  -3   62.67    7.38
 -13   6  -3   45.65    4.19
  13   6   3   42.38    4.54
  13   6   3   72.52    7.53
  13  -6   3   67.81    6.70
 -14   6  -2   12.40    4.11
 -14   6  -2    8.93    2.55
  14   6   2   10.56    2.91
  14   6   2    9.29    4.07
  14  -6   2    9.05    3.51
 -15   6  -1   18.38    4.43
 -15   6  -1   15.59    3.11
  15   6   1   10.21    2.83
  15   6   1   16.11    4.50
  15  -6   1   20.37    4.43
 -16   6   0    1.87    3.03
 -16   6   0    2.43    2.15
  16   6   0    1.36    1.95
  16  -6   0    2.55    2.79
 -17   6   1  122.43    8.17
 -17   6   1  122.51    6.70
  17   6  -1   96.99    5.14
  17  -6  -1  154.00    8.57
 -18   6   2   -0.68    2.67
 -18   6   2   -0.72    1.87
  18   6  -2    0.52    1.63
  18  -6  -2   -0.64    2.19
 -19   6   3   -0.20    2.67
 -19   6   3   -1.51    1.67
  19  -6  -3    1.48    2.51
 -20   6   4   25.36    3.51
  13   1 -30    2.43    1.32
  12   1 -29   11.16    2.35
  12  -1 -29   11.44    2.99
  12  -1 -29   16.46    2.63
  11   1 -28   17.42    3.11
  11  -1 -28   21.77    4.07
  11  -1 -28   23.00    3.67
  10   1 -27   21.45    3.59
  10  -1 -27   24.36    4.43
  10  -1 -27   26.47    4.31
   9   1 -26  103.13    6.58
   9   1 -26   83.56    7.06
   9  -1 -26   88.18    7.10
   9  -1 -26  106.68    8.01
   9  -1 -26  109.35    6.30
   8   1 -25  135.94    7.61
   8   1 -25  125.90    8.69
   8  -1 -25  131.08    8.57
   8  -1 -25  154.88    9.61
   8  -1 -25  167.92    8.29
   7   1 -24  291.86   11.08
   7   1 -24  281.42   12.92
   7  -1 -24  269.06   12.16
   7  -1 -24  337.83   13.59
   7  -1 -24  364.66   12.44
   6   1 -23  296.73   11.24
   6   1 -23  273.36   12.88
   6  -1 -23  266.98   12.04
   6  -1 -23  338.35   13.51
   6  -1 -23  344.60   12.56
   5   1 -22    2.79    2.07
   5  -1 -22    2.27    2.51
   5  -1 -22    3.15    2.75
   5  -1 -22    3.51    2.63
   4   1 -21    2.95    1.99
   4  -1 -21    4.39    2.71
   4  -1 -21    5.34    3.11
   4  -1 -21    6.90    3.11
   3   1 -20   59.92    5.14
   3  -1 -20   50.47    5.70
   3  -1 -20   58.72    6.66
   3  -1 -20   58.72    5.98
   2   1 -19  150.62    7.65
   2   1 -19  133.11    6.30
   2  -1 -19  122.03    7.97
   2  -1 -19  148.54    9.41
   2  -1 -19  143.28    8.45
   1   1 -18   25.04    3.87
   1   1 -18   20.85    3.31
   1  -1 -18   30.14    2.51
   1  -1 -18   21.37    4.31
   1  -1 -18   20.53    4.27
   1  -1 -18   24.36    4.54
  -1   1  18   25.99    5.14
   0   1 -17    0.48    1.44
   0   1 -17    1.28    1.83
   0  -1 -17    0.88    0.92
   0  -1 -17   -0.16    1.99
   0  -1 -17    1.12    1.87
   0   1  17   -0.60    2.35
  -1   1 -16    8.29    2.47
  -1  -1 -16   12.80    1.95
  -1  -1 -16    8.69    2.99
  -1  -1 -16    7.61    2.91
   1   1  16   10.92    3.47
  -2   1 -15   27.47    3.87
  -2  -1 -15   30.06    2.47
   2   1  15   25.71    4.58
  -3  -1 -14  177.64    5.34
  -4  -1 -13  164.81    5.14
  -5  -1 -12   49.04    2.99
  -6   1 -11    2.67    0.96
  -6  -1 -11    4.50    1.20
  -7   1 -10  147.35    4.23
  -7  -1 -10  293.02    6.62
  -8   1  -9    1.87    0.92
  -8  -1  -9    2.95    1.08
   8  -1   9    1.87    1.04
  -9   1  -8    9.01    1.44
  -9  -1  -8   13.16    1.83
   9  -1   8   10.60    1.67
 -10  -1  -7   10.80    1.67
  10  -1   7    8.29    1.55
 -11  -1  -6  166.48    5.02
  11   1   6  108.00    3.91
  11  -1   6  107.60    4.15
 -12  -1  -5    6.02    1.36
  12   1   5    3.71    1.16
  12  -1   5    2.63    1.16
 -13  -1  -4   26.27    2.23
  13   1   4   18.58    1.83
  13  -1   4   21.33    2.15
  14   1   3   22.48    1.99
  14  -1   3   24.40    2.31
  15   1   2   67.65    2.95
  15  -1   2   76.22    3.71
  16   1   1   79.25    3.07
  16  -1   1   87.11    3.99
  17   1   0   -1.20    1.75
  17  -1   0   -0.44    0.84
  17  -1   0   -0.28    2.27
  18   1  -1   39.19    4.35
  18   1  -1   43.22    5.26
  18   1  -1   47.04    5.50
  18  -1  -1   38.11    2.91
  18  -1  -1   60.80    5.62
  19   1  -2  132.99    7.26
  19   1  -2  154.84    8.25
  19   1  -2  162.73    8.09
  19  -1  -2  121.31    4.74
  19  -1  -2  204.63    8.77
  19  -1  -2  176.85    9.65
  20   1  -3   55.57    5.18
  20   1  -3   66.70    6.14
  20   1  -3   67.06    6.06
  20  -1  -3   52.07    3.31
  20  -1  -3   86.23    6.42
  20  -1  -3   78.98    7.10
  21   1  -4   -1.63    1.87
  21   1  -4    1.20    2.07
  21   1  -4   -1.44    2.15
  21  -1  -4    0.20    1.12
  21  -1  -4   -0.68    2.63
  22   1  -5    1.71    2.23
  22   1  -5    3.67    2.35
  22   1  -5    8.49    2.95
  22  -1  -5    7.06    3.39
  23   1  -6  166.36    8.81
  23   1  -6  222.02    9.85
  23   1  -6  212.93    8.69
  23  -1  -6  167.60    6.90
  23  -1  -6  180.55   10.88
  23  -1  -6  233.26   11.44
  24   1  -7   44.17    5.18
  24   1  -7   57.89    5.74
  24  -1  -7   46.56    6.58
  24  -1  -7   63.23    7.14
  25   1  -8    0.36    2.15
  25   1  -8   -0.32    2.07
  25  -1  -8    0.88    2.99
  25  -1  -8    0.52    2.83
  26   1  -9   25.83    4.47
  26   1  -9   45.41    4.86
  26  -1  -9   38.23    5.86
  26  -1  -9   53.38    6.58
  27   1 -10   23.20    4.31
  27   1 -10   37.04    4.23
  27  -1 -10   29.94    5.18
  27  -1 -10   43.22    5.70
  28   1 -11   62.83    5.70
  28   1 -11   78.98    4.62
  28  -1 -11   77.14    7.10
  28  -1 -11   82.20    6.54
  29   1 -12    8.81    2.99
  29  -1 -12    8.05    3.03
  29  -1 -12   10.21    2.99
  30   1 -13   50.79    4.74
  30  -1 -13   53.58    5.66
  30  -1 -13   73.99    5.90
  31   1 -14   16.54    2.99
  31  -1 -14   14.67    3.55
  31  -1 -14   18.34    2.99
  32   1 -15   67.13    4.31
  11  -3 -28   79.05    5.70
  10  -3 -27   55.97    6.18
  10  -3 -27   71.60    5.90
  10  -3 -27   68.45    5.38
   9   3 -26    0.80    1.99
   9  -3 -26   -0.12    1.83
   9  -3 -26   -2.19    1.79
   8   3 -25    2.27    2.27
   8  -3 -25    4.58    2.91
   7   3 -24   -0.24    1.28
   7   3 -24   -0.76    1.95
   7  -3 -24   -2.39    1.79
   6   3 -23   36.20    3.39
   6   3 -23   26.87    5.18
   6  -3 -23   40.66    6.18
   5   3 -22   22.21    3.27
   5   3 -22   19.61    4.74
   5  -3 -22   22.80    5.02
   4   3 -21    3.59    1.95
   4   3 -21    5.58    3.03
   4  -3 -21    8.25    3.47
   4  -3 -21    6.58    3.47
   3   3 -20   41.70    4.11
   3   3 -20   26.23    5.26
   3  -3 -20   47.04    3.79
   3  -3 -20   38.27    6.62
   3  -3 -20   40.54    6.70
   2   3 -19   18.58    3.27
   2   3 -19    7.14    3.39
   2  -3 -19   15.75    2.71
   2  -3 -19   12.16    3.99
   2  -3 -19   13.00    4.11
   1   3 -18   57.73    4.78
   1   3 -18   44.97    6.62
   1  -3 -18   60.48    4.23
   1  -3 -18   62.63    7.06
   1  -3 -18   51.71    7.22
   0   3 -17   26.35    3.87
   0   3 -17   24.08    4.98
   0  -3 -17   31.18    3.19
   0  -3 -17   32.85    5.82
   0  -3 -17   27.47    5.54
  -1   3 -16  463.57   12.52
  -1   3 -16  339.34   13.95
  -1  -3 -16  507.14   11.36
  -1  -3 -16  404.36   15.27
  -1  -3 -16  384.63   15.19
  -2   3 -15   83.20    5.78
  -2   3 -15   59.08    6.46
  -2  -3 -15   86.15    4.82
  -2  -3 -15   73.59    7.10
  -2  -3 -15   57.25    6.94
  -3   3 -14    3.43    2.11
  -3   3 -14    1.79    2.51
  -3  -3 -14    2.39    1.48
  -3  -3 -14    4.66    2.75
  -4   3 -13  422.10   12.16
  -4   3 -13  271.17   11.72
  -4  -3 -13  438.17   10.25
  -4  -3 -13  346.56   13.36
  -5   3 -12  462.53   12.76
  -5   3 -12  284.29   11.64
  -5   3 -12  375.54   10.09
  -5  -3 -12  497.09   10.72
  -5  -3 -12  376.78   13.63
  -6   3 -11   48.96    3.67
  -6   3 -11   73.75    5.62
  -6   3 -11   47.44    5.58
  -6   3 -11   66.42    5.10
  -6  -3 -11   80.25    4.43
  -6  -3 -11   64.03    6.38
  -7   3 -10   10.88    2.19
  -7   3 -10   18.58    3.67
  -7   3 -10   18.18    4.39
  -7   3 -10   11.84    2.87
  -7  -3 -10   16.66    2.47
  -7  -3 -10   14.59    3.71
  -8   3  -9   45.77    3.51
  -8   3  -9   63.91    5.50
  -8   3  -9   65.58    7.06
  -8   3  -9   59.28    5.30
  -8  -3  -9   73.63    4.19
  -8  -3  -9   55.14    6.02
   8  -3   9   43.89    3.19
  -9   3  -8   18.06    2.63
  -9   3  -8   29.46    4.58
  -9   3  -8   27.11    4.94
  -9   3  -8   25.79    4.11
  -9  -3  -8   34.40    2.99
  -9  -3  -8   23.84    4.39
   9   3   8   22.01    4.23
   9   3   8   25.43    4.78
   9  -3   8   18.46    2.51
 -10   3  -7   50.95    3.67
 -10   3  -7   70.96    6.02
 -10   3  -7   71.40    6.82
 -10   3  -7   67.85    5.86
 -10  -3  -7   78.18    4.19
 -10  -3  -7   58.09    6.10
  10   3   7   49.04    5.22
  10   3   7   56.45    6.78
  10  -3   7   56.05    3.63
  10  -3   7   81.93    7.02
 -11   3  -6   51.75    3.71
 -11   3  -6   69.65    6.14
 -11   3  -6   68.41    6.78
 -11   3  -6   73.04    6.22
 -11  -3  -6   88.46    4.43
 -11  -3  -6   66.02    6.38
  11   3   6   54.22    5.14
  11   3   6   60.60    6.58
  11  -3   6   50.71    3.51
  11  -3   6   85.91    7.14
 -12   3  -5   45.73    3.51
 -12   3  -5   68.57    6.70
 -12   3  -5   62.75    6.02
 -12  -3  -5   75.23    4.07
 -12  -3  -5   49.27    5.90
  12   3   5   54.26    5.10
  12   3   5   57.49    6.18
  12  -3   5   48.04    3.51
  12  -3   5   90.98    7.22
 -13   3  -4  203.48   10.48
  13   3   4  146.67    7.69
  13   3   4  177.45    9.01
  13   3   4  198.73   10.60
  13  -3   4  148.14    5.86
  13  -3   4  245.14   10.88
 -14   3  -3    0.52    2.79
  14   3   3    2.63    2.03
  14   3   3   -0.32    1.79
  14   3   3   -0.68    3.07
  14  -3   3    0.52    1.12
  14  -3   3    1.32    2.87
 -15   3  -2   32.25    5.42
  15   3   2   27.59    4.27
  15   3   2   30.50    4.43
  15   3   2   39.35    6.10
  15  -3   2   27.63    2.91
  15  -3   2   43.97    5.78
 -16   3  -1  149.98    9.53
  16   3   1  111.79    6.86
  16   3   1  125.90    7.42
  16   3   1  164.81   10.33
  16  -3   1  111.39    5.42
  16  -3   1  214.40   10.76
 -17   3   0  150.42    9.69
  17   3   0  118.64    7.10
  17   3   0  125.46    7.14
  17   3   0  175.21   10.29
  17  -3   0  106.40    5.34
  17  -3   0  207.11   10.76
 -18   3   1    5.10    3.59
  18   3  -1    6.22    2.55
  18   3  -1    6.98    2.39
  18   3  -1    7.22    3.99
  18  -3  -1    4.74    1.67
  18  -3  -1    8.13    3.59
  18  -3  -1    5.42    4.03
  19   3  -2   35.08    4.35
  19   3  -2   38.55    4.62
  19   3  -2   53.82    7.14
  19  -3  -2   37.79    3.51
  19  -3  -2   68.57    7.30
  19  -3  -2   49.23    7.02
  20   3  -3   21.49    3.87
  20   3  -3   27.07    3.63
  20  -3  -3   20.45    2.99
  20  -3  -3   36.60    5.70
  20  -3  -3   33.09    6.14
  21   3  -4    4.94    2.35
  21   3  -4    5.18    2.03
  21  -3  -4    1.55    1.63
  21  -3  -4    5.82    3.39
  21  -3  -4    9.09    4.27
  22   3  -5    1.12    2.03
  22  -3  -5    0.64    1.51
  22  -3  -5    2.95    3.31
  22  -3  -5    4.98    3.71
  23   3  -6    8.25    2.79
  23  -3  -6    7.49    2.31
  23  -3  -6   16.66    4.23
  23  -3  -6   11.80    4.35
  24   3  -7    1.51    2.03
  24  -3  -7    1.75    3.03
  25   3  -8    7.26    2.67
  25  -3  -8   10.68    3.83
  26   3  -9    4.31    2.19
  26  -3  -9    1.51    2.75
  27   3 -10   23.32    3.35
  27  -3 -10   38.11    5.54
  28   3 -11    3.55    1.83
  28  -3 -11    5.10    2.91
  29  -3 -12   -0.16    2.03
  30  -3 -13    7.10    2.51
   5  -5 -22    1.59    2.43
   4  -5 -21   16.11    3.51
   4  -5 -21   13.16    3.79
   3  -5 -20    9.49    3.67
   0   5 -17   29.22    3.31
  -1   5 -16   16.94    3.07
  -2   5 -15    5.94    2.47
  -3   5 -14    3.31    2.43
  -4   5 -13   21.05    3.95
  -5   5 -12   68.93    5.86
   5   5  12   66.42    8.17
  -6   5 -11  160.54    8.73
   6   5  11  156.36   10.41
  -7   5 -10  164.25    9.01
   7   5  10  153.84   10.33
  -8   5  -9   -1.20    2.43
  -8   5  -9    1.24    3.59
   8   5   9    0.80    2.83
   8   5   9    0.60    2.79
   8   5   9    2.19    4.07
  -9   5  -8    0.08    2.79
  -9   5  -8   -1.12    3.47
  -9   5  -8    0.56    1.91
   9   5   8    1.51    2.75
   9   5   8   -0.16    2.51
   9   5   8    1.63    4.03
 -10   5  -7   -1.24    2.59
 -10   5  -7    0.28    3.55
 -10   5  -7   -1.20    1.87
  10   5   7    1.48    2.59
  10   5   7    0.76    2.55
  10   5   7   -0.68    3.87
 -11   5  -6   71.36    6.90
 -11   5  -6   79.05    8.33
 -11   5  -6   78.34    6.22
  11   5   6   59.20    6.10
  11   5   6   74.11    6.86
  11   5   6   88.94    9.29
  11  -5   6   91.25    8.29
 -12   5  -5   -1.20    2.79
 -12   5  -5    0.00    3.43
 -12   5  -5   -0.08    2.07
  12   5   5    0.04    2.23
  12   5   5    0.92    2.19
  12   5   5    0.56    4.03
  12  -5   5   -1.99    3.11
 -13   5  -4   35.52    5.82
 -13   5  -4   35.76    6.42
 -13   5  -4   39.43    5.38
  13   5   4   27.11    4.74
  13   5   4   35.24    4.78
  13   5   4   54.22    7.81
  13  -5   4   43.14    6.34
 -14   5  -3   29.38    6.02
 -14   5  -3   26.15    4.74
  14   5   3   20.73    4.23
  14   5   3   27.83    4.07
  14   5   3   30.42    6.30
  14  -5   3   37.12    6.14
 -15   5  -2   13.67    4.54
 -15   5  -2    9.25    3.51
  15   5   2   11.44    3.35
  15   5   2   14.31    2.91
  15   5   2   10.21    4.70
  15  -5   2   15.39    4.43
 -16   5  -1  161.46   10.68
 -16   5  -1  150.46    9.33
  16   5   1  100.66    6.82
  16   5   1  179.48   11.64
  16  -5   1  199.21   11.16
 -17   5   0   64.62    7.57
 -17   5   0   58.28    6.34
  17   5   0   42.34    4.62
  17   5   0   67.53    8.29
  17  -5   0   83.28    7.73
 -18   5   1    4.23    3.39
 -18   5   1    3.83    2.79
  18   5  -1    3.55    2.27
  18   5  -1    1.67    3.79
  18  -5  -1    4.19    3.27
 -19   5   2    1.28    3.27
 -19   5   2    2.07    2.51
  19   5  -2   -0.12    1.91
  19  -5  -2    5.06    3.07
 -20   5   3  211.41   11.00
 -20   5   3  207.70   10.72
  20   5  -3  158.67    6.98
  20  -5  -3  288.91   12.20
 -21   5   4   74.23    7.06
 -21   5   4   73.27    6.66
  21   5  -4   53.70    4.11
  21  -5  -4   99.31    7.53
 -22   5   5    2.51    3.23
 -22   5   5    1.95    2.31
  22   5  -5    2.63    1.71
  22  -5  -5    2.03    2.63
 -23   5   6    0.76    2.11
  23  -5  -6    3.79    2.63
  23  -5  -6    1.71    3.07
 -24   5   7   21.77    3.95
  24  -5  -7   30.86    4.82
 -25   5   8    1.36    2.07
  12   0 -30  195.31    7.57
  11   0 -29   -0.16    1.44
  10   0 -28   -0.16    1.59
   9   0 -27    0.28    1.83
   8   0 -26    1.95    2.03
   7   0 -25   -0.28    1.79
   6   0 -24    5.02    2.67
   5   0 -23    2.55    2.11
   5   0 -23    0.56    1.83
   4   0 -22  120.76    7.85
   4   0 -22  126.06    8.89
   4   0 -22  129.61    7.34
   3   0 -21    0.08    1.79
   3   0 -21   -0.12    2.11
   3   0 -21   -0.32    1.83
   2   0 -20   35.20    4.39
   2   0 -20   45.73    6.26
   2   0 -20   41.90    4.86
   1   0 -19    0.68    1.91
   1   0 -19    0.32    2.11
   1   0 -19    2.43    2.03
   0   0 -18  847.92   18.22
   0   0 -18  858.68   17.86
  -1   0 -17   -0.84    1.51
  -1   0 -17   -0.28    1.67
   1   0  17   -1.40    2.39
  -2   0 -16   55.65    5.10
  10   0   8    8.01    1.59
  11   0   7   -0.12    0.88
  12   0   6    2.39    1.12
  13   0   5    0.08    0.84
  14   0   4   96.76    3.95
  15   0   3   -0.08    0.80
  16   0   2  244.42    6.06
  17   0   1    0.60    0.88
  18   0   0  396.03    7.61
  19   0  -1    0.32    0.92
  19   0  -1    0.68    2.31
  19   0  -1   -0.36    2.43
  19   0  -1    0.00    2.51
  20   0  -2    2.31    2.59
  20   0  -2    1.48    2.75
  21   0  -3    0.64    2.39
  21   0  -3    2.07    2.71
  22   0  -4  208.82   10.60
  22   0  -4  249.68   10.88
  23   0  -5   -1.99    2.19
  23   0  -5    1.55    2.83
  24   0  -6   10.05    3.55
  24   0  -6   11.16    3.59
  25   0  -7    1.91    2.63
  25   0  -7    0.48    2.51
  26   0  -8 1098.84   22.96
  26   0  -8 1129.77   20.41
  27   0  -9   -0.92    2.47
  27   0  -9    1.04    2.31
  27   0  -9    0.92    2.55
  28   0 -10   17.42    4.15
  28   0 -10   24.72    4.31
  29   0 -11    1.32    2.43
  29   0 -11    0.68    2.03
  30   0 -12  338.78   12.20
  30   0 -12  465.92   11.52
  31   0 -13   -0.24    2.11
  32   0 -14    8.09    2.63
  11  -2 -29    8.61    2.55
  10   2 -28  168.99    5.62
  10   2 -28  168.40    8.41
  10  -2 -28  204.12    9.09
  10  -2 -28  208.98    9.29
   9   2 -27    1.63    1.55
   9   2 -27    1.28    2.07
   9  -2 -27    2.11    2.47
   9  -2 -27    3.15    2.35
   8   2 -26   -0.60    1.48
   8   2 -26   -0.80    1.87
   8  -2 -26    1.51    2.31
   8  -2 -26   -0.04    2.07
   7   2 -25    4.78    2.11
   7   2 -25    5.34    2.91
   7  -2 -25    6.10    3.03
   6   2 -24    4.86    2.15
   6   2 -24    3.03    2.51
   6  -2 -24    4.19    2.83
   5   2 -23   11.16    2.87
   5   2 -23   11.80    4.07
   5  -2 -23   15.67    4.43
   5  -2 -23   17.10    4.31
   4   2 -22    2.23    1.99
   4   2 -22    1.24    2.43
   4  -2 -22    1.91    2.67
   4  -2 -22    1.12    2.27
   3   2 -21  169.51    8.13
   3   2 -21  137.74    9.77
   3  -2 -21  175.57   10.92
   3  -2 -21  159.82   10.01
   2   2 -20  146.03    7.53
   2   2 -20  120.72    9.01
   2  -2 -20  145.51   10.01
   2  -2 -20  139.97    9.29
   1   2 -19  103.97    6.42
   1  -2 -19  106.48    4.94
   1  -2 -19   95.96    8.21
   1  -2 -19   97.31    7.97
   0   2 -18    8.81    2.67
   0  -2 -18   12.56    2.27
   0  -2 -18    9.37    3.47
   0  -2 -18   13.43    3.99
  -1   2 -17   36.12    4.15
  -1  -2 -17   52.30    3.63
  -1  -2 -17   42.10    6.26
  -1  -2 -17   36.52    5.74
  -2   2 -16  147.31    7.26
  -2   2 -16  123.82    5.82
  -2  -2 -16  191.64    6.50
  -2  -2 -16  136.94    8.85
  -2  -2 -16  130.32    8.61
  -3   2 -15    1.51    1.75
  -3   2 -15    2.51    1.79
  -3  -2 -15    1.51    1.20
  -3  -2 -15    1.04    2.11
  -3  -2 -15    1.99    2.47
  -4   2 -14    6.06    2.35
  -4   2 -14    5.54    2.15
  -4  -2 -14    7.34    1.75
  -4  -2 -14    4.39    2.47
   4   2  14    5.38    2.83
  -5   2 -13   10.37    2.75
  -5  -2 -13   13.12    2.19
  -5  -2 -13   10.76    3.15
   5   2  13    9.61    3.35
   5  -2  13    8.97    1.75
  -6   2 -12    2.75    1.28
  -6   2 -12    4.11    2.07
  -6  -2 -12    1.59    1.20
   6   2  12    3.51    2.63
   6  -2  12    2.87    1.24
  -7   2 -11  555.14    9.89
  -7   2 -11  782.42   15.95
  -7  -2 -11 1036.45   13.99
   7  -2  11  587.75   10.01
  -8   2 -10    0.60    1.08
  -8  -2 -10    1.48    1.08
   8   2  10    3.23    2.47
   8  -2  10    1.28    1.04
  -9   2  -9    8.89    1.79
  -9  -2  -9   15.39    2.19
   9  -2   9    8.81    1.71
 -10   2  -8   10.64    1.91
 -10  -2  -8   16.23    1.99
  10  -2   8   11.12    1.91
 -11   2  -7  574.83   10.17
 -11  -2  -7 1033.34   13.59
  11  -2   7  630.65   10.64
 -12  -2  -6    1.00    0.96
  12   2   6    0.64    1.00
  12  -2   6   -0.24    0.84
 -13  -2  -5    8.13    1.67
  13   2   5    5.10    1.28
  13  -2   5    5.18    1.59
  13  -2   5    8.97    3.31
 -14  -2  -4   26.63    2.47
  14   2   4   14.59    3.31
  14  -2   4   17.14    2.43
  14  -2   4   26.63    4.39
  15   2   3  266.83    9.85
  15   2   3  298.88   10.96
  15  -2   3  291.66    7.73
  15  -2   3  509.97   14.39
 -16  -2  -2   10.68    1.87
  16   2   2    6.18    2.51
  16   2   2    9.97    2.99
  16  -2   2    8.13    1.87
  16  -2   2   16.39    3.63
  17   2   1   38.67    4.31
  17   2   1   51.43    5.46
  17  -2   1   41.90    3.27
  17  -2   1   84.60    6.94
  17  -2   1   58.76    7.10
  18   2   0  104.21    6.58
  18   2   0  134.75    7.73
  18  -2   0  104.21    4.94
  18  -2   0  190.28    9.69
  18  -2   0  135.27    9.45
  19   2  -1  307.65   11.00
  19   2  -1  382.04   12.12
  19  -2  -1  299.83    8.29
  19  -2  -1  560.24   15.75
  19  -2  -1  411.34   15.23
  20   2  -2   43.37    4.70
  20   2  -2   60.20    5.58
  20  -2  -2   45.13    3.55
  20  -2  -2   81.05    7.10
  20  -2  -2   59.72    7.22
  21   2  -3   62.99    5.50
  21   2  -3   81.13    6.14
  21  -2  -3   63.11    4.11
  21  -2  -3  111.90    7.97
  21  -2  -3   93.05    8.45
  22   2  -4   13.87    3.51
  22   2  -4   15.59    3.27
  22  -2  -4   13.83    2.47
  22  -2  -4   26.03    4.62
  22  -2  -4   28.23    5.30
  23   2  -5  234.41   10.13
  23   2  -5  296.17   10.17
  23  -2  -5  198.10    6.78
  23  -2  -5  350.39   14.83
  24   2  -6    8.69    2.95
  24   2  -6   12.12    2.79
  24  -2  -6    9.45    3.91
  25   2  -7   24.08    4.23
  25   2  -7   31.53    3.79
  25  -2  -7   39.91    6.30
  26   2  -8    6.54    2.71
  26  -2  -8    6.94    3.51
  27   2  -9   79.49    5.94
  27  -2  -9  126.02    8.93
  28   2 -10    0.28    1.91
  28  -2 -10    1.44    2.99
  28  -2 -10    3.75    2.83
  29   2 -11   39.23    4.19
  29  -2 -11   41.14    5.78
  29  -2 -11   62.67    5.90
  30   2 -12    0.60    1.83
  30  -2 -12    0.84    2.27
  30  -2 -12    0.08    2.15
  31   2 -13   38.11    3.35
  31  -2 -13   51.39    5.06
   8  -4 -26   14.27    3.15
   8  -4 -26   20.77    3.67
   7  -4 -25    5.02    2.63
   6  -4 -24   17.78    3.95
   5   4 -23    8.69    3.23
   5  -4 -23    7.14    3.35
   4   4 -22  162.46    9.89
   4  -4 -22  199.37   10.96
   3   4 -21   57.29    3.91
   3   4 -21   58.48    6.54
   3  -4 -21   67.25    7.18
   2   4 -20    1.44    1.71
   2   4 -20   -1.59    2.07
   2  -4 -20    1.00    2.63
   1   4 -19   78.94    5.18
   1   4 -19   61.75    6.94
   1  -4 -19   76.86    7.57
   1  -4 -19   74.99    7.93
   0   4 -18   63.75    4.98
   0   4 -18   59.84    6.78
   0  -4 -18   59.32    6.98
   0  -4 -18   61.15    7.53
  -1   4 -17  101.06    6.34
  -1   4 -17   73.15    7.38
  -1  -4 -17  107.84    5.82
  -1  -4 -17  109.07    8.73
  -1  -4 -17   94.60    8.97
  -2   4 -16    3.67    2.47
  -2   4 -16    4.58    2.91
  -2  -4 -16    2.11    1.63
  -2  -4 -16    3.51    2.87
  -3   4 -15   49.27    4.98
  -3   4 -15   34.09    5.74
  -3  -4 -15   55.06    4.31
  -3  -4 -15   41.06    6.30
  -4   4 -14    2.11    2.47
  -4   4 -14    0.72    2.63
  -4  -4 -14    0.20    1.24
  -4  -4 -14   -0.60    2.55
  -5   4 -13   24.16    4.19
  -5   4 -13   14.35    4.07
  -5  -4 -13   25.12    3.03
  -5  -4 -13   19.89    4.58
  -6   4 -12   24.32    4.43
  -6  -4 -12   20.53    3.15
  -6  -4 -12   21.89    4.82
  -7   4 -11   -0.24    2.27
  -7   4 -11    0.68    1.79
  -7  -4 -11    0.56    1.24
  -8   4 -10   74.99    4.98
  -8   4 -10  130.84    8.17
  -8   4 -10  131.80   10.25
  -8   4 -10  116.17    6.66
  -8  -4 -10  129.25    6.06
   8   4  10   93.25    8.77
  -9   4  -9    3.91    1.99
  -9   4  -9    6.94    3.15
  -9   4  -9    8.61    4.11
  -9   4  -9    6.02    2.51
  -9  -4  -9    8.05    2.11
   9   4   9    2.39    2.91
   9   4   9    7.65    3.47
 -10   4  -8  145.15    6.78
 -10   4  -8  254.03   11.32
 -10   4  -8  280.66   13.87
 -10   4  -8  239.20   10.13
 -10  -4  -8  242.71    8.05
  10   4   8  170.19    9.65
  10   4   8  226.20   11.60
 -11   4  -7    8.13    2.39
 -11   4  -7   12.52    3.83
 -11   4  -7   18.70    4.82
 -11   4  -7   11.12    3.31
 -11  -4  -7   14.59    2.55
  11   4   7   11.92    3.71
  11   4   7   14.51    3.99
  11  -4   7    9.17    2.15
  11  -4   7   22.21    4.90
 -12   4  -6  195.19    7.81
 -12   4  -6  334.92   13.28
 -12   4  -6  334.72   14.51
 -12   4  -6  334.84   12.76
  12   4   6  241.27   11.04
  12   4   6  290.11   12.24
  12   4   6  371.63   15.43
  12  -4   6  205.71    7.49
  12  -4   6  406.80   15.11
 -13   4  -5    1.48    1.71
 -13   4  -5    3.55    3.31
 -13   4  -5   -0.96    2.91
 -13   4  -5    2.51    2.47
  13   4   5    0.00    2.23
  13   4   5   -0.52    2.23
  13   4   5    1.55    3.87
  13  -4   5   -0.16    1.28
  13  -4   5    3.11    3.59
 -14   4  -4  167.08    7.34
 -14   4  -4  312.31   13.99
 -14   4  -4  297.64   12.76
  14   4   4  220.14   10.33
  14   4   4  249.16   10.96
  14   4   4  326.63   14.83
  14  -4   4  181.27    7.22
  14  -4   4  389.06   14.99
 -15   4  -3    1.16    1.75
 -15   4  -3    1.00    3.03
 -15   4  -3   -0.72    2.27
  15   4   3    1.83    2.15
  15   4   3   -0.28    2.03
  15   4   3   -0.92    3.63
  15  -4   3    0.44    1.28
  15  -4   3    0.88    2.99
 -16   4  -2  104.49    8.97
 -16   4  -2  108.99    8.53
  16   4   2   75.91    6.26
  16   4   2   91.05    6.70
  16   4   2  115.89    9.61
  16  -4   2   70.64    4.78
  16  -4   2  140.13    9.77
 -17   4  -1  174.22   10.96
  17   4   1  118.76    7.57
  17   4   1  143.68    7.57
  17   4   1  185.62   11.52
  17  -4   1  105.69    5.74
  17  -4   1  224.85   11.92
 -18   4   0   20.69    5.10
  18   4   0   14.71    3.47
  18   4   0   20.25    3.43
  18   4   0   22.13    5.70
  18  -4   0   15.99    2.87
  18  -4   0   32.09    5.74
 -19   4   1   10.92    4.27
  19   4  -1    7.46    2.79
  19   4  -1   10.44    2.39
  19   4  -1   10.37    4.70
  19  -4  -1    4.54    1.95
  19  -4  -1   15.43    4.50
 -20   4   2   53.14    7.18
  20   4  -2   46.44    4.90
  20   4  -2   75.87    8.53
  20  -4  -2   93.13    8.33
 -21   4   3   -1.75    3.23
  21   4  -3    0.28    1.87
  21  -4  -3    1.12    3.11
  21  -4  -3    1.71    3.59
  22   4  -4   34.36    4.11
  22  -4  -4   65.18    6.90
  22  -4  -4   41.66    6.66
  23   4  -5   13.95    3.07
  23  -4  -5   26.31    4.86
  23  -4  -5   19.89    5.02
 -24   4   6   13.40    4.15
  24   4  -6   13.20    2.83
  24  -4  -6   23.40    4.39
  24  -4  -6   18.54    4.74
 -25   4   7    0.48    2.71
  25   4  -7    0.08    1.67
  25  -4  -7   -0.80    2.67
 -26   4   8   58.20    6.22
  26   4  -8   42.34    3.15
  26  -4  -8   63.95    6.34
  27  -4  -9    8.25    3.11
  28  -4 -10   25.04    3.99
   1   6  17   25.24    4.58
   2   6  16   50.75    5.90
   3   6  15  112.30    7.89
  -4   6 -14    1.55    1.75
   4   6  14   -0.56    3.07
  -5   6 -13    4.31    2.11
   5   6  13    3.79    3.55
  -6   6 -12   18.46    3.31
   6   6  12   26.79    5.14
  -7   6 -11   25.08    3.95
   7   6  11   29.50    5.38
  -8   6 -10   62.27    5.38
   8   6  10   48.56    5.58
   8   6  10   75.19    7.42
  -9   6  -9   64.50    5.58
   9   6   9   48.88    5.58
   9   6   9   88.70    7.93
 -10   6  -8   13.67    3.43
  10   6   8   14.19    3.79
  10   6   8   19.14    4.78
 -11   6  -7   44.37    5.14
  11   6   7   33.97    5.10
  11   6   7   59.92    7.02
 -12   6  -6    0.08    2.59
 -12   6  -6   -1.95    3.19
  12   6   6    1.59    2.27
  12   6   6   -1.67    3.23
  12  -6   6   -0.20    2.99
 -13   6  -5   -0.12    2.67
 -13   6  -5    1.51    3.35
  13   6   5    1.48    2.23
  13   6   5    2.63    3.47
  13  -6   5    1.91    3.07
 -14   6  -4    6.54    3.63
  14   6   4    3.83    2.35
  14   6   4    8.53    4.03
  14  -6   4    6.38    3.39
 -15   6  -3   88.14    7.85
 -15   6  -3   69.21    4.54
  15   6   3   50.35    4.62
  15   6   3   83.24    7.69
  15  -6   3   89.98    7.14
 -16   6  -2   13.79    4.19
 -16   6  -2    7.42    2.35
  16   6   2    7.97    2.59
  16   6   2   14.67    4.39
  16  -6   2    7.61    3.15
 -17   6  -1    3.51    3.31
 -17   6  -1    4.98    2.23
  17   6   1    3.07    1.99
  17  -6   1    2.19    2.55
 -18   6   0   -0.88    2.79
 -18   6   0    0.32    1.79
  18   6   0   -0.20    1.63
  18  -6   0   -0.04    2.23
 -19   6   1   40.70    5.26
 -19   6   1   38.35    3.99
  19   6  -1   30.54    2.95
  19  -6  -1   47.20    4.98
 -20   6   2    0.20    1.63
  11   1 -30    1.91    1.48
  10   1 -29    3.55    1.83
  10  -1 -29    5.66    2.43
  10  -1 -29    4.74    1.99
   9   1 -28   49.35    4.47
   9  -1 -28   48.68    5.26
   9  -1 -28   57.29    5.22
   8   1 -27   20.17    3.75
   8   1 -27   18.46    4.15
   8  -1 -27   27.55    4.94
   7   1 -26    3.43    2.03
   7   1 -26    2.67    2.43
   7  -1 -26    1.95    2.31
   7  -1 -26    3.99    2.35
   6   1 -25   66.74    5.66
   6   1 -25   60.28    6.58
   6  -1 -25   65.98    6.46
   6  -1 -25   92.49    6.82
   5   1 -24  116.61    7.42
   5   1 -24  115.41    8.93
   5  -1 -24   98.47    7.77
   5  -1 -24  132.83    8.17
   4   1 -23   51.59    5.26
   4  -1 -23   41.34    6.30
   4  -1 -23   58.44    7.85
   4  -1 -23   54.78    6.02
   3   1 -22   25.71    4.43
   3  -1 -22   25.51    4.94
   3  -1 -22   29.46    5.54
   3  -1 -22   28.34    5.10
   2   1 -21   62.19    5.54
   2  -1 -21   47.88    5.74
   2  -1 -21   59.36    6.90
   2  -1 -21   62.47    6.30
   1   1 -20   22.13    4.03
   1   1 -20   21.93    3.47
   1  -1 -20   29.06    5.26
   1  -1 -20   22.21    4.47
   0   1 -19   52.74    5.10
   0   1 -19   48.80    4.74
   0  -1 -19   54.14    6.42
   0  -1 -19   51.35    5.70
   0   1  19   54.74    7.22
  -1   1 -18   48.72    4.86
  -1   1 -18   41.62    4.43
  -1  -1 -18   56.89    3.35
  -1  -1 -18   48.24    6.42
  -1  -1 -18   41.78    5.18
   1   1  18   52.15    6.66
  -2   1 -17   70.72    5.54
  -2   1 -17   59.12    5.10
  -2  -1 -17   81.29    3.95
  -2  -1 -17   63.67    6.46
  -2  -1 -17   58.01    5.86
   2   1  17   59.48    6.62
  -3   1 -16  303.22   10.48
  -3   1 -16  280.54    9.77
  -3  -1 -16  411.46    8.49
  -3  -1 -16  295.41   11.92
  -3  -1 -16  275.56   11.16
   3   1  16  258.73   11.00
  -4   1 -15   96.76    6.18
  -4   1 -15   92.97    6.02
  -4  -1 -15  134.31    4.94
  -4  -1 -15   92.17    7.10
   4   1  15   85.91    7.06
  -5   1 -14    4.35    2.23
  -5  -1 -14    5.06    1.40
   5   1  14    5.62    2.71
  -6  -1 -13  308.80    7.34
   6   1  13  202.48    9.29
  -7   1 -12  190.20    4.98
  -7  -1 -12  352.30    7.77
  -8   1 -11  127.49    4.19
  -8  -1 -11  259.37    6.66
   8  -1  11  161.30    5.30
  -9   1 -10   49.51    2.75
  -9  -1 -10   81.89    3.83
   9  -1  10   65.42    3.51
 -10   1  -9  121.27    4.11
 -10  -1  -9  186.18    5.62
  10  -1   9  145.67    5.06
 -11   1  -8  180.28    5.02
 -11  -1  -8  341.57    7.57
  11  -1   8  229.11    6.26
 -12  -1  -7   -0.08    0.76
  12   1   7    0.72    0.96
  12  -1   7    0.44    0.96
 -13  -1  -6  588.15   10.01
  13   1   6  376.38    7.53
  13  -1   6  377.69    8.09
  14   1   5  492.47    8.45
  14  -1   5  483.38    9.21
  15   1   4    2.47    1.08
  15  -1   4    2.71    1.16
  15  -1   4    6.06    2.91
  16   1   3    1.24    0.96
  16  -1   3    0.92    1.04
  16  -1   3   -0.40    2.43
  17   1   2  368.17    6.90
  17   1   2  357.16   11.64
  17   1   2  505.23   13.99
  17  -1   2  397.47    8.61
  17  -1   2  685.58   15.75
  18   1   1   91.13    6.42
  18   1   1  104.01    7.49
  18   1   1  112.58    7.53
  18  -1   1   99.35    4.50
  18  -1   1  158.19    8.21
  18  -1   1  127.49    8.61
  19   1   0    0.96    2.11
  19   1   0    0.04    2.23
  19   1   0   -0.04    2.63
  19  -1   0    0.52    1.04
  19  -1   0   -0.40    2.43
  19  -1   0   -1.71    2.63
  20   1  -1    7.02    2.79
  20   1  -1    6.46    2.75
  20   1  -1   11.32    3.51
  20  -1  -1    7.46    1.79
  20  -1  -1   19.26    3.79
  20  -1  -1   13.36    4.03
  21   1  -2  442.24   13.79
  21   1  -2  545.45   15.47
  21   1  -2  566.74   14.87
  21  -1  -2  406.08    8.85
  21  -1  -2  665.89   15.07
  21  -1  -2  626.54   17.90
  22   1  -3  217.99   10.09
  22   1  -3  306.77   11.92
  22   1  -3  301.43   11.12
  22  -1  -3  197.62    6.18
  22  -1  -3  328.54   13.47
  23   1  -4    0.04    2.11
  23   1  -4   -0.36    2.11
  23   1  -4    1.08    2.51
  23  -1  -4   -0.28    2.63
  24   1  -5  144.08    8.53
  24   1  -5  193.47    9.73
  24  -1  -5  212.53   11.28
  25   1  -6  193.35    9.89
  25   1  -6  255.90   10.80
  25  -1  -6  229.35   12.20
  25  -1  -6  282.45   12.76
  26   1  -7  118.84    7.89
  26   1  -7  157.99    8.41
  26  -1  -7  131.24    9.61
  26  -1  -7  175.41   10.21
  27   1  -8    2.51    2.59
  27   1  -8    2.51    2.07
  27  -1  -8    2.47    3.07
  27  -1  -8    4.31    3.19
  28   1  -9   20.69    4.07
  28   1  -9   37.99    4.31
  28  -1  -9   27.39    4.94
  28  -1  -9   40.34    5.42
  29   1 -10   49.99    5.18
  29   1 -10   55.02    4.11
  29  -1 -10   68.49    6.58
  29  -1 -10   59.68    5.82
  30   1 -11   56.57    5.18
  30  -1 -11   50.75    5.86
  30  -1 -11   75.59    6.38
  30  -1 -11   77.78    5.42
  31   1 -12    2.55    2.15
  31  -1 -12    0.96    2.67
  31  -1 -12    0.52    2.03
  32   1 -13   31.22    3.59
  32  -1 -13   40.50    3.87
   9  -3 -28   28.62    4.19
   9  -3 -28   30.30    3.79
   8   3 -27   44.81    4.90
   8  -3 -27   58.13    5.46
   8  -3 -27   60.48    5.38
   7   3 -26    2.03    2.15
   7  -3 -26    4.35    2.67
   6   3 -25    9.97    2.07
   6   3 -25   11.52    3.47
   6  -3 -25   17.66    4.07
   5   3 -24   -0.92    1.28
   5   3 -24   -0.96    1.95
   5  -3 -24    0.20    2.23
   4   3 -23    3.19    1.79
   4   3 -23    0.32    2.15
   4  -3 -23    3.59    2.59
   3   3 -22   22.72    3.55
   3   3 -22   20.61    4.90
   3  -3 -22   24.68    5.22
   3  -3 -22   35.16    6.34
   2   3 -21    0.32    1.79
   2   3 -21   -0.68    2.15
   2  -3 -21    0.04    1.51
   2  -3 -21    0.36    2.27
   2  -3 -21    0.36    2.31
   1   3 -20    2.11    2.07
   1   3 -20   -0.40    2.43
   1  -3 -20    1.87    1.59
   1  -3 -20    0.48    2.55
   1  -3 -20    2.51    2.67
   0   3 -19   25.63    3.99
   0   3 -19   21.73    4.94
   0  -3 -19   35.20    3.39
   0  -3 -19   32.21    5.78
   0  -3 -19   33.09    6.10
  -1   3 -18   21.45    3.71
  -1   3 -18   17.74    4.62
  -1  -3 -18   23.24    3.19
  -1  -3 -18   18.86    4.66
  -1  -3 -18   21.73    5.34
  -2   3 -17  226.72    9.37
  -2   3 -17  164.77   10.21
  -2  -3 -17  251.28    8.25
  -2  -3 -17  216.16   11.76
  -2  -3 -17  188.01   11.24
  -3   3 -16   59.84    5.30
  -3   3 -16   40.11    6.14
  -3  -3 -16   65.58    4.47
  -3  -3 -16   51.71    6.46
  -3  -3 -16   51.63    7.38
  -4   3 -15    1.48    1.99
  -4   3 -15   -0.40    2.19
  -4  -3 -15    0.60    1.28
  -4  -3 -15    0.64    2.39
  -4  -3 -15   -0.48    2.59
  -5   3 -14  227.72    9.57
  -5   3 -14  152.01    9.33
  -5   3 -14  184.18    7.14
  -5  -3 -14  257.26    8.17
  -5  -3 -14  205.15   10.88
  -6   3 -13  230.27    9.73
  -6   3 -13  143.64    8.97
  -6   3 -13  186.73    7.77
  -6  -3 -13  244.58    7.89
  -6  -3 -13  202.52   10.72
  -7   3 -12   46.32    3.67
  -7   3 -12   69.69    5.86
  -7   3 -12   39.03    5.58
  -7   3 -12   62.51    5.26
  -7  -3 -12   77.66    4.58
  -7  -3 -12   60.12    6.54
  -8   3 -11    4.11    1.71
  -8   3 -11    6.46    2.63
  -8   3 -11    9.45    2.91
  -8  -3 -11    7.06    1.91
  -8  -3 -11    7.06    3.15
   8  -3  11    4.35    1.63
  -9   3 -10  228.67    7.53
  -9   3 -10  348.31   12.12
  -9   3 -10  391.01   14.59
  -9   3 -10  320.21   11.12
  -9  -3 -10  427.13   10.09
  -9  -3 -10  298.36   12.28
   9  -3  10  230.19    7.10
 -10   3  -9  144.28    6.06
 -10   3  -9  222.02    9.93
 -10   3  -9  221.90   11.32
 -10   3  -9  207.42    9.45
 -10  -3  -9  251.24    7.69
 -10  -3  -9  187.45    9.97
  10  -3   9  149.78    5.86
  10  -3   9  244.54   11.08
 -11   3  -8   29.06    3.03
 -11   3  -8   40.07    4.98
 -11   3  -8   43.10    6.30
 -11   3  -8   46.24    5.34
 -11  -3  -8   48.12    3.59
 -11  -3  -8   43.73    5.78
  11   3   8   34.01    5.18
  11   3   8   35.04    5.54
  11  -3   8   34.32    3.15
  11  -3   8   51.31    6.38
 -12   3  -7   24.24    2.87
 -12   3  -7   35.16    5.30
 -12   3  -7   38.71    5.78
 -12   3  -7   34.56    4.98
 -12  -3  -7   43.89    3.43
 -12  -3  -7   28.98    4.90
  12   3   7   22.29    4.19
  12   3   7   37.31    5.50
  12  -3   7   26.39    2.83
  12  -3   7   46.36    5.98
 -13   3  -6  100.06    5.18
 -13   3  -6  152.05    9.37
 -13   3  -6  160.26    9.09
 -13  -3  -6  180.16    6.46
 -13  -3  -6  136.94    8.69
  13   3   6  108.72    7.22
  13   3   6  123.82    8.49
  13  -3   6  106.64    5.18
  13  -3   6  200.65   10.37
 -14   3  -5  130.68    5.94
 -14   3  -5  203.76   10.80
 -14   3  -5  205.75   10.41
 -14  -3  -5  159.19    9.13
  14   3   5  140.05    8.09
  14   3   5  163.29    9.21
  14   3   5  204.59   11.04
  14  -3   5  139.45    5.94
  14  -3   5  259.09   11.60
 -15   3  -4   30.34    5.26
 -15   3  -4   24.84    4.62
 -15  -3  -4   30.82    2.99
 -15  -3  -4   24.36    4.66
  15   3   4   20.41    3.99
  15   3   4   22.64    4.19
  15   3   4   30.82    5.78
  15  -3   4   18.42    2.71
  15  -3   4   33.33    5.30
 -16   3  -3  181.59   10.33
 -16   3  -3  195.19   10.64
 -16  -3  -3  150.10    9.09
  16   3   3  133.99    7.81
  16   3   3  142.20    8.45
  16   3   3  200.25   11.20
  16  -3   3  130.68    5.94
  16  -3   3  256.30   11.84
 -17   3  -2   93.81    8.05
 -17   3  -2  101.90    8.21
  17   3   2   70.88    5.98
  17   3   2   76.98    6.58
  17   3   2  112.98    9.25
  17  -3   2   68.77    4.47
  17  -3   2  139.49    9.29
 -18   3  -1  147.86    9.57
  18   3   1  118.60    7.42
  18   3   1  122.15    7.73
  18   3   1  168.99   10.56
  18  -3   1  109.27    5.62
  18  -3   1  221.86   11.36
  19   3   0    5.30    2.59
  19   3   0   10.56    2.91
  19   3   0   11.12    4.54
  19  -3   0   12.40    2.51
  19  -3   0   15.91    4.23
  19  -3   0   10.84    4.70
  20   3  -1   30.78    4.70
  20   3  -1   40.50    4.86
  20   3  -1   44.97    6.66
  20  -3  -1   29.46    3.27
  20  -3  -1   66.66    7.30
  20  -3  -1   44.49    6.90
  21   3  -2  190.88    9.17
  21   3  -2  228.63    8.93
  21  -3  -2  169.43    6.94
  21  -3  -2  356.37   13.87
  21  -3  -2  252.15   13.40
  22   3  -3  168.08    8.65
  22   3  -3  199.85    7.81
  22  -3  -3  142.04    6.38
  22  -3  -3  299.28   12.64
  22  -3  -3  241.63   13.00
 -23   3   4    3.91    3.47
  23   3  -4    2.47    2.19
  23  -3  -4    3.07    1.91
  23  -3  -4    8.05    3.59
  23  -3  -4    2.31    3.55
  24   3  -5   23.12    4.03
  24  -3  -5   44.21    5.66
  24  -3  -5   39.51    6.50
  25   3  -6  118.92    6.98
  25  -3  -6  178.60   11.04
  26   3  -7  109.27    6.42
  26  -3  -7  170.07   10.41
  27   3  -8   -0.96    1.83
  27  -3  -8   -0.60    2.51
  28   3  -9   73.83    4.74
  28  -3  -9  102.46    7.53
  29   3 -10   99.43    4.74
  29  -3 -10  142.72    8.01
  30  -3 -11   35.64    4.43
   3  -5 -22   24.16    4.47
   2  -5 -21    2.27    2.75
   0   5 -19    0.48    1.40
  -1   5 -18    6.98    2.15
  -3   5 -16   24.92    3.67
  -4   5 -15   41.46    4.50
  -5   5 -14   97.19    6.54
  -6   5 -13   67.02    5.86
  -7   5 -12    5.98    2.95
   7   5  12    2.11    3.19
  -8   5 -11   14.91    3.83
   8   5  11    9.81    3.95
  -9   5 -10   50.91    5.62
   9   5  10   29.62    5.50
   9   5  10   44.21    6.38
   9   5  10   58.44    8.05
 -10   5  -9   27.67    4.90
 -10   5  -9   32.05    6.26
  10   5   9   17.54    4.50
  10   5   9   28.66    5.30
  10   5   9   29.54    6.30
 -11   5  -8    9.21    3.63
 -11   5  -8   10.01    4.58
 -11   5  -8    7.89    2.59
  11   5   8    6.02    3.23
  11   5   8    9.17    3.31
  11   5   8   14.95    5.34
 -12   5  -7   84.88    7.30
 -12   5  -7  104.33    9.49
 -12   5  -7   89.74    6.38
  12   5   7   61.19    6.30
  12   5   7   88.14    7.30
  12   5   7   99.35    9.53
  12  -5   7  112.46    8.89
 -13   5  -6   -0.64    2.79
 -13   5  -6    1.51    3.63
 -13   5  -6    0.76    2.23
  13   5   6    1.20    2.47
  13   5   6    2.71    2.35
  13   5   6    0.64    3.99
  13  -5   6    2.11    3.47
 -14   5  -5    0.16    3.11
 -14   5  -5   -0.08    2.15
  14   5   5    0.72    2.27
  14   5   5   -1.04    1.95
  14   5   5    1.24    4.03
  14  -5   5    0.68    3.11
 -15   5  -4   75.83    7.97
 -15   5  -4   74.71    6.66
  15   5   4   47.96    5.30
  15   5   4   74.47    5.82
  15   5   4   88.46    9.01
  15  -5   4   85.59    8.01
 -16   5  -3   24.48    5.42
 -16   5  -3   18.54    3.95
  16   5   3   19.18    4.07
  16   5   3   23.68    3.51
  16   5   3   27.55    6.18
  16  -5   3   27.19    5.26
 -17   5  -2   38.47    6.18
 -17   5  -2   30.58    5.06
  17   5   2   20.05    4.03
  17   5   2   33.89    6.42
  17  -5   2   38.47    5.90
 -18   5  -1   97.95    8.37
 -18   5  -1   99.67    7.73
  18   5   1   71.32    5.74
  18   5   1  117.84    9.57
  18  -5   1  129.37    9.01
 -19   5   0   61.47    7.02
 -19   5   0   63.47    6.38
  19   5   0   35.88    4.23
  19   5   0   73.67    8.05
  19  -5   0   83.40    7.42
 -20   5   1  123.23    8.77
 -20   5   1  118.40    8.21
  20   5  -1   91.17    5.86
  20  -5  -1  172.10    9.81
 -21   5   2   17.58    4.47
 -21   5   2   14.07    3.67
  21   5  -2   13.59    3.03
  21  -5  -2   22.88    4.58
 -22   5   3    7.85    3.75
 -22   5   3    7.85    3.03
  22   5  -3    7.10    2.27
  22  -5  -3   10.92    3.43
 -23   5   4   12.56    3.23
  23   5  -4   11.24    2.35
  23  -5  -4   21.65    4.03
 -24   5   5   16.11    3.47
  24  -5  -5   18.18    3.51
 -25   5   6   12.40    3.11
  10   0 -30  137.66    6.70
   9   0 -29   -0.16    1.55
   8   0 -28    1.83    1.95
   8   0 -28    3.99    1.83
   7   0 -27   -0.08    1.75
   6   0 -26   33.21    5.22
   6   0 -26   29.30    5.22
   5   0 -25    0.48    1.83
   4   0 -24    1.20    2.03
   4   0 -24   -0.52    1.75
   3   0 -23    0.40    2.15
   3   0 -23   -1.16    2.43
   3   0 -23   -0.72    1.91
   2   0 -22  143.52    8.61
   2   0 -22  151.65    9.53
   2   0 -22  151.89    8.21
   1   0 -21    0.36    1.79
   1   0 -21    1.08    2.39
   1   0 -21   -1.36    1.75
   0   0 -20   60.48    5.86
   0   0 -20   64.03    6.82
   0   0 -20   56.41    5.62
   0   0  20   60.28    7.46
  -1   0 -19    0.44    1.99
  -1   0 -19    0.08    2.27
  -1   0 -19    1.00    2.07
   1   0  19    1.20    2.87
  -2   0 -18  263.80   10.72
  -2   0 -18  260.89   11.32
  -2   0 -18  265.75   10.64
   2   0  18  258.93   11.52
  -3   0 -17    0.64    1.87
  -3   0 -17   -0.68    2.15
  -3   0 -17    0.76    1.87
   3   0  17    1.71    2.71
  -4   0 -16  249.01   10.05
  -4   0 -16  261.28   10.37
   4   0  16  261.88   10.92
  -5   0 -15    0.80    1.79
   5   0  15    0.60    2.27
  11   0   9    1.08    1.08
  12   0   8 1413.14   15.35
  13   0   7    1.04    1.04
  14   0   6   12.48    1.99
  15   0   5    0.20    0.96
  16   0   4  381.36    8.01
  16   0   4  529.62   13.20
  17   0   3   -0.64    0.84
  17   0   3   -1.20    2.27
  18   0   2   33.93    2.67
  18   0   2   53.34    5.50
  18   0   2   47.92    5.98
  19   0   1    0.52    1.00
  19   0   1   -1.20    2.47
  20   0   0  116.49    4.47
  20   0   0  171.43    9.41
  21   0  -1    2.03    2.75
  21   0  -1   -0.20    2.75
  21   0  -1   -1.87    2.67
  22   0  -2    0.28    2.67
  22   0  -2    0.24    2.71
  22   0  -2    1.87    2.95
  23   0  -3   -1.55    2.39
  23   0  -3   -1.67    2.47
  23   0  -3   -1.04    2.67
  24   0  -4  181.07    9.93
  24   0  -4  246.49   11.88
  24   0  -4  284.61   11.92
  25   0  -5    1.75    2.87
  25   0  -5    0.12    2.55
  25   0  -5    0.00    2.43
  26   0  -6   17.82    4.39
  26   0  -6   22.44    4.62
  26   0  -6   32.21    5.06
  27   0  -7   -0.52    2.51
  27   0  -7   -0.72    2.35
  27   0  -7    1.44    2.71
  28   0  -8  215.04   10.84
  28   0  -8  314.55   12.40
  28   0  -8  313.35   10.41
  29   0  -9    1.55    2.67
  29   0  -9   -0.32    2.03
  30   0 -10    8.89    3.27
  30   0 -10   13.43    3.11
  31   0 -11   -1.32    2.03
  31   0 -11   -0.36    1.71
  32   0 -12    3.75    2.51
   9   2 -29   12.16    1.95
   9   2 -29    7.57    2.59
   9  -2 -29   12.56    3.03
   8   2 -28  114.22    5.26
   8   2 -28  102.74    6.98
   8  -2 -28  144.20    6.54
   7   2 -27    3.75    1.83
   7   2 -27    3.55    2.47
   7  -2 -27    4.98    2.55
   6   2 -26   24.36    3.67
   6   2 -26   21.49    4.54
   6  -2 -26   41.66    5.70
   5   2 -25   14.35    3.07
   5   2 -25   14.27    3.95
   5  -2 -25   19.14    4.43
   4   2 -24   14.23    3.15
   4   2 -24   11.12    3.79
   4  -2 -24   19.73    4.74
   4  -2 -24   25.51    5.06
   3   2 -23   31.22    4.47
   3   2 -23   26.71    5.38
   3  -2 -23   33.41    6.02
   3  -2 -23   35.96    6.06
   2   2 -22  132.91    7.53
   2   2 -22  113.86    9.09
   2  -2 -22  128.21    9.73
   2  -2 -22  129.84    9.21
   1   2 -21   10.88    2.99
   1   2 -21    7.93    3.71
   1  -2 -21   12.28    3.99
   1  -2 -21   13.24    3.99
   0   2 -20   26.27    4.27
   0  -2 -20   30.54    3.03
   0  -2 -20   24.92    5.42
   0  -2 -20   25.87    5.26
  -1   2 -19  199.89    9.17
  -1  -2 -19  227.04    7.22
  -1  -2 -19  200.41   11.28
  -1  -2 -19  182.71   10.52
  -2   2 -18  284.09   10.68
  -2  -2 -18  347.83    8.93
  -2  -2 -18  275.92   12.84
  -2  -2 -18  258.25   12.28
  -3   2 -17   19.49    3.59
  -3   2 -17   13.59    2.71
  -3  -2 -17   22.56    2.63
  -3  -2 -17   18.34    4.43
  -3  -2 -17   24.04    4.86
  -4   2 -16   55.57    5.06
  -4   2 -16   53.10    4.70
  -4  -2 -16   77.26    4.39
  -4  -2 -16   50.91    6.14
  -4  -2 -16   49.87    6.06
  -5   2 -15  567.90   14.63
  -5   2 -15  499.57   12.68
  -5  -2 -15  743.11   12.84
  -5  -2 -15  518.62   16.35
  -5  -2 -15  463.61   15.59
   5   2  15  474.65   15.03
  -6   2 -14  381.12   12.04
  -6   2 -14  325.51   10.56
  -6  -2 -14  440.01    9.85
  -6  -2 -14  336.55   13.08
  -6  -2 -14  295.41   12.48
   6   2  14  305.66   12.12
   6  -2  14  257.58    7.18
  -7   2 -13   16.98    3.55
  -7   2 -13   16.03    3.19
  -7  -2 -13   20.09    2.47
  -7  -2 -13   14.87    3.63
   7   2  13   17.50    4.15
   7  -2  13   11.60    2.11
  -8   2 -12    6.06    1.67
  -8   2 -12    6.94    2.75
  -8   2 -12    9.81    2.95
  -8  -2 -12   13.12    2.27
  -8  -2 -12   11.52    3.35
   8   2  12   11.48    3.43
   8  -2  12    7.73    1.79
  -9   2 -11  301.95    7.61
  -9   2 -11  442.80   13.04
  -9   2 -11  414.61   12.56
  -9  -2 -11  579.78   11.04
  -9  -2 -11  401.93   13.71
   9   2  11  347.28   11.68
   9  -2  11  335.12    8.17
   9  -2  11  493.86   14.27
 -10   2 -10    8.01    1.83
 -10   2 -10   14.11    3.55
 -10   2 -10   15.59    3.35
 -10  -2 -10   12.32    2.15
 -10  -2 -10   12.44    3.43
  10   2  10    9.21    3.43
  10  -2  10   11.48    2.11
  10  -2  10   17.58    4.31
 -11   2  -9    1.91    1.24
 -11   2  -9    1.16    2.39
 -11   2  -9    6.02    3.07
 -11   2  -9    0.40    1.95
 -11  -2  -9    3.07    1.32
 -11  -2  -9    1.67    2.23
  11   2   9    0.80    2.67
  11  -2   9    1.55    1.24
  11  -2   9    6.82    3.35
 -12   2  -8    6.94    1.71
 -12   2  -8   13.12    3.99
 -12   2  -8   10.96    3.19
 -12  -2  -8   13.20    2.19
 -12  -2  -8   10.52    3.35
  12   2   8    9.45    1.83
  12   2   8    8.73    3.35
  12  -2   8    9.49    1.91
  12  -2   8   16.31    3.67
 -13   2  -7  103.97    4.70
 -13   2  -7  146.55    8.45
 -13  -2  -7  197.22    6.42
 -13  -2  -7  137.82    8.37
  13   2   7  120.87    4.47
  13  -2   7  122.67    5.18
  13  -2   7  201.17    9.65
 -14   2  -6   71.24    6.46
 -14  -2  -6   83.80    4.31
 -14  -2  -6   58.24    6.10
  14   2   6   51.47    2.95
  14   2   6   46.76    4.98
  14   2   6   55.85    6.54
  14  -2   6   52.19    3.59
  14  -2   6   88.54    7.10
 -15   2  -5  311.64   12.36
 -15  -2  -5  392.01    9.01
 -15  -2  -5  291.90   11.88
  15   2   5  235.09    9.85
  15   2   5  261.32   11.08
  15  -2   5  253.43    7.49
  15  -2   5  428.48   13.79
 -16   2  -4    5.14    2.99
 -16  -2  -4    9.25    1.95
  16   2   4    6.70    2.79
  16   2   4    5.34    2.87
  16  -2   4    6.50    1.83
  16  -2   4   10.48    3.63
 -17   2  -3  535.41   16.62
  17   2   3  417.48   13.12
  17   2   3  498.97   14.71
  17  -2   3  427.17    9.89
  17  -2   3  803.94   18.94
  17  -2   3  539.75   17.10
 -18   2  -2   36.04    5.62
  18   2   2   33.81    4.86
  18   2   2   37.99    5.10
  18  -2   2   33.89    3.11
  18  -2   2   61.08    6.66
  18  -2   2   43.25    6.54
 -19   2  -1  519.42   17.10
  19   2   1  445.63   13.75
  19   2   1  541.62   15.27
  19  -2   1  434.90   10.25
  19  -2   1  828.98   19.45
  19  -2   1  602.94   18.50
 -20   2   0   25.79    5.14
  20   2   0   26.79    4.43
  20   2   0   30.26    4.62
  20  -2   0   28.54    3.07
  20  -2   0   55.97    6.50
  20  -2   0   37.47    6.14
  21   2  -1  413.10   13.51
  21   2  -1  503.79   14.59
  21  -2  -1  373.75    9.57
  21  -2  -1  732.31   18.22
  21  -2  -1  564.39   18.38
  22   2  -2   77.26    6.34
  22   2  -2   90.50    6.86
  22  -2  -2   61.31    4.19
  22  -2  -2  134.95    8.57
  22  -2  -2  108.76    9.17
  23   2  -3  191.56    9.53
  23   2  -3  240.31   10.01
  23  -2  -3  155.76    6.26
  23  -2  -3  320.92   11.96
  23  -2  -3  267.26   13.28
  24   2  -4    1.48    2.39
  24   2  -4    1.75    2.15
  24  -2  -4    2.31    3.27
  25   2  -5   57.57    5.66
  25   2  -5   74.55    5.70
  25  -2  -5   89.62    8.49
  26   2  -6    3.23    2.55
  26   2  -6    3.27    1.99
  26  -2  -6    6.38    3.47
  27   2  -7  147.23    8.09
  27  -2  -7  228.59   11.68
  28   2  -8    5.34    2.63
  28  -2  -8   11.32    3.79
  29   2  -9   25.95    3.99
  29  -2  -9   36.12    5.78
  29  -2  -9   43.29    5.66
  30   2 -10   10.21    2.67
  30  -2 -10    8.01    3.43
  30  -2 -10   16.39    3.59
  31   2 -11  116.09    5.70
  31  -2 -11  143.28    7.93
  31  -2 -11  168.32    6.98
   6  -4 -26   17.42    3.63
   5  -4 -25    0.56    2.03
   4   4 -24   19.65    4.03
   4  -4 -24   34.48    5.34
   3   4 -23   -0.12    1.08
   3   4 -23    0.08    1.99
   3  -4 -23   -0.48    2.23
   2   4 -22  111.79    5.14
   2   4 -22  102.10    7.93
   2  -4 -22  131.64    9.09
   1   4 -21    0.76    1.55
   1   4 -21    2.39    2.35
   1  -4 -21   -0.80    2.39
   0   4 -20  170.67    7.42
   0   4 -20  125.30    9.01
   0  -4 -20  174.10   10.41
   0  -4 -20  155.36   10.41
  -1   4 -19   -0.20    1.79
  -1   4 -19   -0.32    2.23
  -1  -4 -19   -0.72    2.55
  -1  -4 -19   -0.04    2.51
  -2   4 -18   58.84    5.06
  -2   4 -18   41.06    6.30
  -2  -4 -18   61.00    7.06
  -2  -4 -18   63.07    8.45
  -3   4 -17    0.32    2.03
  -3   4 -17   -0.48    2.23
  -3  -4 -17   -2.07    2.35
  -4   4 -16   56.69    5.38
  -4   4 -16   41.70    6.18
  -4  -4 -16   58.36    4.43
  -4  -4 -16   49.08    6.90
  -5   4 -15   71.60    6.10
  -5   4 -15   46.28    6.50
  -5  -4 -15   76.50    4.98
  -5  -4 -15   68.21    7.18
  -6   4 -14   62.55    5.90
  -6   4 -14   41.22    6.10
  -6  -4 -14   56.85    4.39
  -6  -4 -14   47.40    6.54
  -7   4 -13    6.82    3.19
  -7  -4 -13    6.62    2.07
  -7  -4 -13    5.62    3.31
  -8   4 -12  198.45    9.97
  -8   4 -12  155.28    6.98
  -8  -4 -12  186.69    7.46
  -8  -4 -12  142.76    9.41
  -9   4 -11   14.35    3.91
  -9   4 -11   14.99    3.07
  -9  -4 -11   19.02    3.03
  -9  -4 -11   16.23    4.23
 -10   4 -10   13.12    3.79
 -10   4 -10   18.22    5.06
 -10   4 -10   14.83    3.27
 -10  -4 -10   13.24    2.59
  10   4  10   17.38    4.74
 -11   4  -9    0.40    2.75
 -11   4  -9    4.54    3.91
 -11   4  -9    3.63    2.39
 -11  -4  -9    5.74    1.95
  11   4   9    7.42    3.43
  11   4   9    3.79    3.11
  11  -4   9    3.35    3.95
 -12   4  -8  231.50   11.32
 -12   4  -8  287.24   14.15
 -12   4  -8  249.01   10.92
  12   4   8  184.14   10.13
  12   4   8  203.32   11.08
  12  -4   8  150.34    6.58
  12  -4   8  302.27   13.36
 -13   4  -7   38.71    6.02
 -13   4  -7   40.03    6.70
 -13   4  -7   41.34    5.82
  13   4   7   29.30    5.34
  13   4   7   36.32    5.78
  13   4   7   48.20    7.38
  13  -4   7   22.29    3.19
  13  -4   7   49.31    6.62
 -14   4  -6   55.33    7.46
 -14   4  -6   47.72    5.90
  14   4   6   35.60    5.50
  14   4   6   50.27    6.34
  14   4   6   66.86    8.37
  14  -4   6   31.14    3.39
  14  -4   6   75.39    7.85
 -15   4  -5  161.70   10.56
 -15   4  -5  167.40    9.93
  15   4   5  118.32    8.09
  15   4   5  133.03    8.77
  15   4   5  191.16   11.72
  15  -4   5  102.26    5.62
  15  -4   5  212.77   11.68
 -16   4  -4  325.51   14.47
 -16   4  -4  317.02   13.51
  16   4   4  224.61   10.64
  16   4   4  261.32   11.12
  16   4   4  336.11   15.11
  16  -4   4  198.61    7.73
  16  -4   4  405.24   15.67
 -17   4  -3   21.49    5.22
 -17   4  -3   18.82    4.39
  17   4   3   14.67    3.75
  17   4   3   18.42    3.79
  17   4   3   25.28    5.98
  17  -4   3   12.84    2.63
  17  -4   3   28.34    5.62
 -18   4  -2    1.91    3.51
 -18   4  -2    0.72    2.51
  18   4   2    0.64    2.35
  18   4   2    3.39    2.27
  18   4   2    3.95    4.23
  18  -4   2    0.36    1.55
  18  -4   2    1.12    3.11
 -19   4  -1   50.27    6.94
 -19   4  -1   54.34    6.74
  19   4   1   37.12    5.22
  19   4   1   48.44    5.02
  19   4   1   55.49    7.61
  19  -4   1   33.85    3.71
  19  -4   1   64.82    7.38
 -20   4   0  148.94   10.13
 -20   4   0  152.73   10.21
  20   4   0  107.88    7.18
  20   4   0  146.63    6.62
  20   4   0  179.68   11.40
  20  -4   0  224.21   11.80
 -21   4   1   20.57    5.06
 -21   4   1   24.24    5.26
  21   4  -1   14.91    3.55
  21  -4  -1   29.02    5.42
 -22   4   2   30.02    5.42
  22   4  -2   22.76    4.07
  22  -4  -2   37.00    5.78
  22  -4  -2   22.64    5.66
 -23   4   3   12.56    3.83
  23   4  -3    9.57    2.87
  23  -4  -3   17.98    4.31
  23  -4  -3   12.64    4.43
 -24   4   4  139.25    9.49
  24   4  -4  115.01    6.46
  24  -4  -4  196.62    9.57
  24  -4  -4  159.15   10.33
 -25   4   5    2.55    2.79
  25   4  -5    3.03    2.03
  25  -4  -5    0.52    2.71
  25  -4  -5   -0.08    2.83
 -26   4   6   39.59    5.62
  26   4  -6   34.40    3.39
  26  -4  -6   50.55    6.10
 -27   4   7    4.47    2.91
  27   4  -7    6.86    1.91
  27  -4  -7    9.73    3.43
  28  -4  -8   73.75    5.94
   3   6  17   -0.72    2.79
  -4   6 -16    2.87    1.55
   4   6  16    2.75    2.99
  -5   6 -15   11.92    2.35
   5   6  15   14.99    4.03
  -6   6 -14    0.92    1.71
   6   6  14    3.27    3.27
  -7   6 -13    8.81    2.47
   7   6  13    8.93    3.79
  -8   6 -12   14.87    3.07
   8   6  12   17.70    4.35
  -9   6 -11   19.85    3.51
   9   6  11   31.89    5.42
 -10   6 -10   55.89    5.14
  10   6  10   69.85    7.14
 -11   6  -9   53.18    5.18
  11   6   9   39.59    5.46
  11   6   9   65.10    6.86
 -12   6  -8    7.22    2.95
  12   6   8    5.38    2.87
  12   6   8   11.96    4.03
 -13   6  -7  124.90    7.53
  13   6   7   97.63    6.54
  13   6   7  166.48    9.73
  13  -6   7  161.10    8.93
 -14   6  -6    8.57    3.39
  14   6   6    6.34    2.71
  14   6   6   11.04    4.19
  14  -6   6    7.49    3.31
  15   6   5   37.24    4.19
  15   6   5   66.42    6.98
  15  -6   5   65.34    6.18
 -16   6  -4    2.19    3.11
  16   6   4    1.44    1.91
  16   6   4    1.67    3.27
  16  -6   4    2.39    2.63
 -17   6  -3   57.57    6.06
 -17   6  -3   45.45    3.67
  17   6   3   36.72    3.79
  17   6   3   65.34    6.78
  17  -6   3   66.38    5.94
 -18   6  -2   26.39    4.58
 -18   6  -2   20.29    2.79
  18   6   2   18.90    3.03
  18  -6   2   28.50    4.27
 -19   6  -1   25.75    4.43
 -19   6  -1   20.81    2.87
  19   6   1   20.77    2.99
  19  -6   1   31.57    4.35
   9   1 -30   -0.44    1.24
   9  -1 -30   -0.48    1.63
   9  -1 -30    1.44    1.55
   8   1 -29   89.78    5.46
   8  -1 -29   79.85    6.06
   8  -1 -29  103.29    5.98
   7   1 -28   45.21    4.47
   7   1 -28   41.78    5.62
   7  -1 -28   40.07    4.94
   6   1 -27    2.27    1.87
   6   1 -27    0.68    2.19
   6  -1 -27    3.47    2.51
   6  -1 -27    2.11    2.15
   5   1 -26   19.30    3.75
   5   1 -26   16.23    4.19
   5  -1 -26   14.51    3.91
   5  -1 -26   26.99    4.47
   4   1 -25  144.48    8.21
   4   1 -25  137.94    9.49
   4  -1 -25  129.53    8.77
   4  -1 -25  161.86    8.73
   3   1 -24  176.09    9.17
   3  -1 -24  150.10    9.41
   3  -1 -24  200.85   11.48
   3  -1 -24  199.21   10.05
   2   1 -23    5.42    2.51
   2  -1 -23    5.02    3.07
   2  -1 -23    8.05    3.35
   2  -1 -23    5.98    2.95
   1   1 -22  157.15    8.73
   1  -1 -22  157.79   10.25
   1  -1 -22  154.48    9.29
   0   1 -21  174.46    9.09
   0   1 -21  161.70    7.46
   0  -1 -21  192.32   11.04
   0  -1 -21  177.56    9.89
  -1   1 -20  176.17    9.01
  -1   1 -20  159.31    7.73
  -1  -1 -20  177.25   10.56
  -1  -1 -20  172.58    9.77
   1   1  20  148.74    9.89
  -2   1 -19   46.84    5.10
  -2   1 -19   51.43    5.10
  -2  -1 -19   54.78    7.06
  -2  -1 -19   38.07    5.58
   2   1  19   46.40    6.58
  -3   1 -18  236.97   10.09
  -3   1 -18  211.45    9.05
  -3  -1 -18  291.78    7.42
  -3  -1 -18  232.82   11.52
  -3  -1 -18  205.91   10.37
   3   1  18  231.03   11.28
  -4   1 -17   18.62    3.59
  -4   1 -17   19.26    3.59
  -4  -1 -17   26.11    2.63
  -4  -1 -17   22.68    4.66
  -4  -1 -17   20.01    4.27
   4   1  17   18.14    4.35
  -5   1 -16   51.83    5.10
  -5   1 -16   38.59    4.58
  -5  -1 -16   61.95    3.71
  -5  -1 -16   50.83    6.54
  -5  -1 -16   46.13    6.26
   5   1  16   54.14    6.58
  -6   1 -15    1.20    1.95
  -6   1 -15    2.83    2.11
  -6  -1 -15    2.91    1.28
  -6  -1 -15    0.84    1.99
  -6  -1 -15    0.56    2.07
   6   1  15    3.67    2.51
   6  -1  15    0.84    2.91
  -7   1 -14  125.54    7.22
  -7   1 -14  126.93    7.38
  -7  -1 -14  191.12    6.14
  -7  -1 -14  133.79    8.37
  -7  -1 -14  114.78    7.73
   7   1  14  128.01    8.17
   7  -1  14  145.35    8.41
  -8   1 -13   98.51    6.50
  -8   1 -13   98.51    6.58
  -8  -1 -13  139.01    5.26
  -8  -1 -13   98.31    7.34
   8   1  13   92.01    7.14
   8  -1  13   86.35    4.31
   8  -1  13  106.40    7.38
  -9  -1 -12    0.72    0.96
   9   1  12   -0.24    1.95
   9  -1  12    1.40    1.12
   9  -1  12    1.71    2.91
 -10  -1 -11  270.97    7.22
  10   1  11  209.50    9.37
  10  -1  11  185.78    6.06
  10  -1  11  252.31   10.25
 -11  -1 -10  202.68    6.30
  11   1  10  142.32    8.05
  11  -1  10  132.44    5.14
  11  -1  10  179.00    8.85
 -12   1  -9   96.12    3.91
 -12  -1  -9  161.30    5.62
  12   1   9  127.81    4.94
  12   1   9  141.49    7.73
  12  -1   9  130.72    5.18
  12  -1   9  185.02    9.01
 -13  -1  -8    6.10    1.51
  13   1   8    4.66    1.48
  13   1   8    5.78    2.91
  13  -1   8    3.75    1.36
  13  -1   8    9.53    3.11
  14   1   7  229.43    6.34
  14   1   7  262.52    9.65
  14  -1   7  224.57    6.70
  14  -1   7  345.88   11.84
  15   1   6   48.96    3.11
  15   1   6   60.48    5.70
  15  -1   6   47.72    3.27
  15  -1   6   78.82    6.46
  16   1   5   16.19    2.15
  16   1   5   20.69    3.71
  16  -1   5   14.31    2.23
  16  -1   5   25.67    4.27
  17   1   4  126.78    4.54
  17   1   4  167.20    9.05
  17  -1   4  139.57    5.46
  17  -1   4  231.22   10.01
  17  -1   4  177.01   10.21
  18   1   3  353.46    7.22
  18   1   3  355.13   12.28
  18   1   3  442.08   14.51
  18   1   3  501.44   14.75
  18  -1   3  404.80    9.17
  18  -1   3  697.34   16.58
  18  -1   3  521.69   16.23
  19   1   2  201.44    9.53
  19   1   2  254.75   11.36
  19   1   2  268.06   11.20
  19  -1   2  222.10    6.86
  19  -1   2  379.53   12.56
  19  -1   2  295.33   12.68
  20   1   1    0.92    2.31
  20   1   1    3.99    2.71
  20   1   1    2.75    3.07
  20  -1   1    2.39    1.40
  20  -1   1    7.85    3.15
  20  -1   1    6.38    3.55
  21   1   0   11.04    3.47
  21   1   0    9.49    3.27
  21   1   0   16.19    3.91
  21  -1   0   10.92    2.11
  21  -1   0   18.78    3.95
  21  -1   0   13.95    4.23
  22   1  -1  257.22   11.20
  22   1  -1  317.42   12.64
  22   1  -1  356.45   12.68
  22  -1  -1  227.60    6.90
  22  -1  -1  404.72   12.36
  22  -1  -1  365.30   14.43
  23   1  -2   53.82    5.78
  23   1  -2   65.26    6.74
  23  -1  -2   84.44    7.89
  24   1  -3  120.68    8.13
  24   1  -3  148.14    9.01
  24  -1  -3  172.70   10.64
  25   1  -4    3.79    2.83
  25   1  -4    4.94    2.79
  25  -1  -4    5.18    3.39
  26   1  -5    5.42    2.99
  26   1  -5    7.46    3.07
  26  -1  -5    7.46    3.87
  26  -1  -5   12.44    4.15
  27   1  -6    9.13    3.19
  27   1  -6   12.00    3.19
  27  -1  -6   10.05    4.11
  27  -1  -6   16.07    4.47
  28   1  -7   11.88    3.55
  28   1  -7   18.14    3.51
  28  -1  -7   13.95    4.15
  28  -1  -7   22.52    4.86
  29   1  -8    3.83    2.59
  29   1  -8    2.67    2.03
  29  -1  -8    4.27    3.15
  29  -1  -8    5.34    3.03
  30   1  -9   18.58    3.75
  30   1  -9   25.91    3.23
  30  -1  -9   18.82    4.15
  30  -1  -9   31.30    4.35
  31   1 -10    0.44    2.11
  31  -1 -10   -0.08    2.11
  31  -1 -10   -0.36    2.23
  32   1 -11    0.40    1.95
  32  -1 -11    0.20    1.79
   7  -3 -28    1.83    2.11
   6   3 -27   15.67    3.51
   6  -3 -27   18.86    3.75
   6  -3 -27   23.64    4.07
   5   3 -26   23.64    2.67
   5   3 -26   24.08    4.43
   5  -3 -26   37.20    5.38
   4   3 -25   27.51    3.11
   4   3 -25   21.49    4.62
   4  -3 -25   31.33    5.22
   3   3 -24   18.26    3.03
   3   3 -24   15.67    4.03
   3  -3 -24   21.77    4.74
   2   3 -23    0.56    1.67
   2   3 -23   -0.24    2.27
   2  -3 -23   -0.12    2.27
   2  -3 -23   -0.60    2.11
   1   3 -22   37.24    4.27
   1   3 -22   21.49    4.90
   1  -3 -22   38.11    6.38
   1  -3 -22   31.45    5.70
   0   3 -21   51.83    4.98
   0   3 -21   33.69    5.98
   0  -3 -21   55.61    6.94
   0  -3 -21   45.17    6.90
  -1   3 -20    9.25    2.91
  -1   3 -20    5.54    3.19
  -1  -3 -20   10.84    2.43
  -1  -3 -20    9.97    3.75
  -1  -3 -20   13.55    4.27
  -2   3 -19    4.70    2.47
  -2   3 -19    1.75    2.51
  -2  -3 -19    4.90    1.87
  -2  -3 -19    5.34    3.43
  -2  -3 -19    2.03    2.87
  -3   3 -18  144.36    7.97
  -3   3 -18  106.80    8.57
  -3  -3 -18  170.39    6.98
  -3  -3 -18  142.28    9.97
  -3  -3 -18  140.33   10.09
  -4   3 -17  104.05    7.02
  -4   3 -17   68.97    7.26
  -4  -3 -17  112.02    5.74
  -4  -3 -17   94.64    8.29
  -4  -3 -17   84.16    8.21
  -5   3 -16   46.17    5.02
  -5   3 -16   35.64    6.02
  -5  -3 -16   49.39    4.07
  -5  -3 -16   37.59    5.98
  -5  -3 -16   38.71    6.50
  -6   3 -15    0.52    1.95
  -6   3 -15    1.48    2.59
  -6   3 -15    0.28    1.71
  -6  -3 -15    0.60    1.32
  -6  -3 -15    0.56    2.31
  -7   3 -14  190.72    9.41
  -7   3 -14  113.74    8.29
  -7   3 -14  164.73    7.61
  -7  -3 -14  220.66    7.77
  -7  -3 -14  179.24   10.52
  -8   3 -13  300.79   11.68
  -8   3 -13  168.59    9.53
  -8   3 -13  266.35    9.97
  -8  -3 -13  323.12    9.29
  -8  -3 -13  263.52   12.32
  -9   3 -12   17.90    2.91
  -9   3 -12   27.43    4.62
  -9   3 -12   24.92    4.03
  -9  -3 -12   33.57    3.27
  -9  -3 -12   27.07    5.02
   9  -3  12   19.61    2.83
 -10   3 -11   17.70    2.91
 -10   3 -11   23.76    4.47
 -10   3 -11   22.09    3.95
 -10  -3 -11   29.30    3.11
 -10  -3 -11   23.00    4.62
  10  -3  11   19.06    2.83
  10  -3  11   28.78    5.18
 -11   3 -10  353.69    9.61
 -11   3 -10  598.31   16.74
 -11   3 -10  625.26   18.62
 -11   3 -10  565.90   15.71
 -11  -3 -10  673.02   13.04
 -11  -3 -10  504.83   16.35
  11  -3  10  388.90    9.69
  11  -3  10  706.71   18.58
 -12   3  -9  145.11    6.30
 -12   3  -9  208.02   10.25
 -12   3  -9  261.96   12.48
 -12   3  -9  220.74   10.44
 -12  -3  -9  251.44    8.01
 -12  -3  -9  209.46   10.88
  12  -3   9  151.37    6.26
  12  -3   9  286.88   12.36
 -13   3  -8    0.40    1.40
 -13   3  -8    1.04    2.87
 -13   3  -8    1.79    2.15
 -13  -3  -8    1.44    1.24
 -13  -3  -8    0.00    2.43
  13   3   8    2.23    2.67
  13   3   8    0.48    2.67
  13  -3   8    0.84    1.32
  13  -3   8    1.75    3.19
 -14   3  -7   59.60    4.31
 -14   3  -7  105.77    8.73
 -14   3  -7   95.16    7.57
 -14  -3  -7   83.84    7.46
  14   3   7   69.13    6.30
  14   3   7   78.38    7.65
  14  -3   7   61.91    4.23
  14  -3   7  120.40    8.81
 -15   3  -6  371.00   10.09
 -15   3  -6  617.65   17.98
 -15   3  -6  623.07   18.10
 -15  -3  -6  512.56   16.23
  15   3   6  425.02   14.19
  15   3   6  498.41   15.87
  15   3   6  629.53   18.46
  15  -3   6  418.44   10.48
  15  -3   6  835.92   20.81
 -16   3  -5    4.19    1.79
 -16   3  -5    7.53    3.75
 -16   3  -5    6.54    3.03
 -16  -3  -5    9.21    2.15
 -16  -3  -5    7.22    3.23
  16   3   5    1.51    2.39
  16   3   5    4.86    2.87
  16   3   5   10.84    4.47
  16  -3   5    5.50    1.83
  16  -3   5   14.19    4.31
 -17   3  -4    2.15    3.35
 -17   3  -4    4.47    2.91
 -17  -3  -4    1.32    2.67
  17   3   4    1.59    2.35
  17   3   4    2.67    2.31
  17   3   4   -0.12    3.63
  17  -3   4    1.36    1.36
  17  -3   4    5.62    3.35
 -18   3  -3    1.99    3.35
 -18   3  -3   -0.24    2.55
 -18  -3  -3   -0.68    2.59
  18   3   3    1.08    2.15
  18   3   3    2.71    2.47
  18   3   3    0.92    3.83
  18  -3   3   -0.52    1.20
  18  -3   3   -0.40    2.87
 -19   3  -2  217.63   11.88
 -19  -3  -2  184.38   10.33
  19   3   2  157.79    8.81
  19   3   2  190.72    9.73
  19   3   2  222.18   11.84
  19  -3   2  149.42    6.62
  19  -3   2  309.52   13.43
 -20   3  -1    6.14    3.59
  20   3   1    3.03    2.47
  20   3   1    4.94    2.59
  20   3   1    8.77    4.66
  20  -3   1    2.75    1.59
  20  -3   1    9.17    3.91
  20  -3   1    7.46    4.54
 -21   3   0    9.21    3.91
  21   3   0    6.82    2.87
  21   3   0    8.89    2.95
  21  -3   0    7.18    2.11
  21  -3   0   12.96    4.15
  21  -3   0    9.77    4.66
 -22   3   1   40.82    6.54
  22   3  -1   30.70    4.86
  22   3  -1   42.86    5.02
  22  -3  -1   27.59    3.23
  22  -3  -1   57.49    6.94
  22  -3  -1   49.79    7.46
 -23   3   2  133.63   10.09
  23   3  -2  104.45    7.18
  23   3  -2  129.88    6.90
  23  -3  -2   91.61    5.26
  23  -3  -2  206.87   10.72
  23  -3  -2  155.92   10.92
 -24   3   3   16.58    4.66
  24   3  -3   18.62    3.83
  24   3  -3   16.78    2.87
  24  -3  -3   26.67    4.82
  24  -3  -3   29.50    5.98
  25   3  -4   75.07    5.94
  25  -3  -4  116.61    7.77
  25  -3  -4  106.60    8.97
  26   3  -5   78.94    5.90
  26  -3  -5  116.81    8.97
  27   3  -6   84.84    5.78
  27  -3  -6  132.36    9.09
  28   3  -7    2.51    2.03
  28  -3  -7    1.99    2.67
  29   3  -8  119.88    5.74
  29  -3  -8  163.57    8.81
  30   3  -9   98.51    4.66
  30  -3  -9  137.26    7.46
  31  -3 -10    7.61    2.55
   1  -5 -22    6.26    2.91
   0  -5 -21   74.83    6.70
  -1   5 -20   -0.16    1.28
  -2   5 -19   12.48    2.39
  -3   5 -18    3.15    1.87
  -4   5 -17  266.67    9.37
  -5   5 -16    5.66    2.39
  -6   5 -15  201.44    9.05
  -7   5 -14  114.22    7.22
  -8   5 -13  108.04    7.30
   8   5  13   95.84    8.61
  -9   5 -12   36.60    5.18
   9   5  12   36.52    6.06
   9   5  12   53.26    7.89
 -10   5 -11  168.75    9.33
  10   5  11  161.70   10.05
  10   5  11  205.63   12.36
 -11   5 -10   92.21    7.34
  11   5  10   55.33    6.26
  11   5  10   74.83    7.30
  11   5  10   92.01    9.29
 -12   5  -9   87.99    7.30
 -12   5  -9   93.17    5.78
  12   5   9   68.81    6.70
  12   5   9   85.95    7.38
  12   5   9  121.95   10.05
  12  -5   9  122.39    9.05
 -13   5  -8   26.43    4.94
 -13   5  -8   38.75    6.50
 -13   5  -8   25.87    3.91
  13   5   8   26.15    4.98
  13   5   8   23.32    4.39
  13   5   8   42.94    7.14
  13  -5   8   35.52    5.70
 -14   5  -7   77.42    7.10
 -14   5  -7   85.71    8.81
 -14   5  -7   73.67    5.94
  14   5   7   58.84    6.06
  14   5   7   65.62    6.18
  14   5   7   96.88    9.21
  14  -5   7  103.33    8.49
 -15   5  -6   65.02    8.01
 -15   5  -6   68.09    6.02
  15   5   6   45.05    5.38
  15   5   6   52.22    5.42
  15   5   6   72.28    8.33
  15  -5   6   80.45    7.73
 -16   5  -5   37.28    6.30
 -16   5  -5   29.74    4.66
  16   5   5   22.09    4.43
  16   5   5   32.17    4.31
  16   5   5   42.26    6.70
  16  -5   5   39.39    6.02
 -17   5  -4   61.19    7.69
 -17   5  -4   44.01    5.42
  17   5   4   32.13    4.94
  17   5   4   43.65    4.35
  17   5   4   47.84    7.14
  17  -5   4   60.80    6.82
 -18   5  -3   23.12    5.18
 -18   5  -3   15.15    3.75
  18   5   3   15.63    3.67
  18   5   3   22.37    5.46
  18  -5   3   27.83    5.14
 -19   5  -2    3.27    3.55
 -19   5  -2    5.06    2.79
  19   5   2    2.87    2.23
  19   5   2    4.86    3.91
  19  -5   2    9.25    3.55
 -20   5  -1    3.87    3.63
 -20   5  -1    2.39    2.39
  20   5   1    5.26    2.51
  20  -5   1    1.79    2.79
 -21   5   0   41.78    6.06
 -21   5   0   51.67    5.54
  21   5   0   41.14    4.23
  21  -5   0   60.60    6.22
 -22   5   1   17.98    4.43
 -22   5   1   20.65    3.91
  22   5  -1   16.46    3.15
  22  -5  -1   28.07    4.66
 -23   5   2    2.75    2.31
  23   5  -2    0.48    1.83
  23  -5  -2    3.35    2.75
 -24   5   3    8.49    2.71
  24   5  -3    9.81    2.23
  24  -5  -3   13.51    3.27
 -25   5   4   26.91    4.03
   8   0 -30   20.49    3.39
   7   0 -29    0.04    1.55
   6   0 -28  499.37   14.59
   5   0 -27   -0.08    1.75
   5   0 -27    0.12    2.11
   4   0 -26   40.78    5.78
   3   0 -25   -0.12    1.87
   3   0 -25    0.64    1.99
   2   0 -24  756.50   19.65
   2   0 -24  805.50   20.53
   2   0 -24  828.86   17.18
   1   0 -23    1.32    2.15
   1   0 -23    1.55    2.63
   1   0 -23    0.80    1.99
  -1   0  23   -2.55    3.59
   0   0 -22    6.82    2.95
   0   0 -22    9.97    3.59
   0   0 -22   11.44    3.23
   0   0  22   11.24    4.35
  -1   0 -21    0.76    2.19
  -1   0 -21    1.32    2.47
  -1   0 -21    0.00    1.95
   1   0  21   -2.27    3.03
  -2   0 -20  115.77    7.89
  -2   0 -20  109.31    8.33
  -2   0 -20  122.91    7.89
   2   0  20  119.20    9.01
  -3   0 -19    1.16    2.15
  -3   0 -19   -0.68    2.35
  -3   0 -19    2.83    2.35
   3   0  19   -0.32    2.71
  -4   0 -18    0.36    1.99
  -4   0 -18   -0.64    2.23
  -4   0 -18   -0.56    1.83
   4   0  18    0.20    2.55
  -5   0 -17    0.56    2.19
  -5   0 -17    0.40    2.31
  -5   0 -17    0.32    1.75
   5   0  17    0.80    2.47
  -6   0 -16  344.01   12.68
  -6   0 -16  373.39   12.92
   6   0  16  397.07   13.67
  -7   0 -15    0.64    2.27
  -7   0 -15    0.28    1.91
   7   0  15    0.24    2.19
  -8   0 -14  112.66    7.77
  -8   0 -14  125.02    7.73
   8   0  14  142.20    8.45
   9   0  13   -1.48    2.43
  10   0  12  536.00   14.75
  11   0  11   -0.08    1.04
  11   0  11    0.36    2.35
  12   0  10   35.68    2.95
  12   0  10   49.12    5.58
  13   0   9    0.24    1.04
  13   0   9   -0.04    2.27
  14   0   8  426.29    9.09
  14   0   8  588.87   15.03
  15   0   7    0.36    1.04
  15   0   7    1.51    2.51
  16   0   6  195.54    6.18
  16   0   6  276.39   10.52
  17   0   5   -0.48    0.96
  17   0   5    1.44    2.51
  17   0   5    2.87    3.11
  18   0   4  280.18    7.30
  18   0   4  417.08   12.32
  18   0   4  377.53   13.63
  19   0   3   -0.52    1.04
  19   0   3   -1.16    2.39
  19   0   3    3.91    3.07
  20   0   2  109.43    4.62
  20   0   2  167.84    9.69
  21   0   1    1.20    1.24
  21   0   1    1.24    2.83
  22   0   0  120.87    8.69
  23   0  -1    0.60    3.03
  23   0  -1   -3.11    2.39
  24   0  -2    0.04    2.79
  24   0  -2   -0.08    2.91
  24   0  -2   -0.52    2.91
  25   0  -3    0.00    2.83
  25   0  -3    1.83    2.83
  25   0  -3    1.55    2.75
  26   0  -4    2.19    2.91
  26   0  -4   -2.39    2.51
  26   0  -4    2.15    3.03
  27   0  -5    2.47    2.91
  27   0  -5    2.11    2.79
  27   0  -5    1.32    2.87
  28   0  -6    2.19    2.95
  28   0  -6    4.66    2.95
  28   0  -6    7.97    3.39
  29   0  -7   -1.71    2.43
  29   0  -7    1.55    2.43
  30   0  -8  119.68    8.01
  30   0  -8  169.23    8.65
  31   0  -9    0.04    2.39
  31   0  -9    0.96    1.91
  32   0 -10    7.93    2.95
  32   0 -10   10.17    2.39
  33   0 -11    0.44    2.19
   7   2 -29   10.68    2.07
   7   2 -29   10.29    2.99
   7  -2 -29   13.43    3.23
   6   2 -28    8.45    2.23
   6   2 -28    4.90    2.39
   6  -2 -28   15.19    3.15
   5   2 -27   58.24    4.58
   5   2 -27   47.88    5.50
   5  -2 -27   76.86    6.14
   4   2 -26    1.71    1.75
   4   2 -26    1.91    2.23
   4  -2 -26    2.27    2.35
   3   2 -25   24.44    3.95
   3   2 -25   26.39    5.10
   3  -2 -25   31.22    5.30
   2   2 -24    1.36    1.71
   2   2 -24    1.71    2.47
   2  -2 -24    2.23    2.59
   2  -2 -24    3.55    2.63
   1   2 -23   77.06    6.18
   1   2 -23   60.76    7.06
   1  -2 -23   75.35    7.85
   1  -2 -23   75.71    7.30
   0   2 -22   52.78    5.34
   0   2 -22   48.12    7.18
   0  -2 -22   57.21    7.73
   0  -2 -22   52.82    6.46
  -1   2 -21  115.29    7.46
  -1  -2 -21  114.74    9.25
  -1  -2 -21  107.76    8.57
  -2   2 -20    4.82    2.51
  -2  -2 -20    5.42    1.79
  -2  -2 -20    4.58    3.07
  -2  -2 -20    3.71    2.91
  -3   2 -19  242.75   10.48
  -3   2 -19  205.55    7.65
  -3  -2 -19  287.40    8.29
  -3  -2 -19  245.82   12.60
  -3  -2 -19  228.23   11.88
  -4   2 -18    8.05    2.95
  -4   2 -18    5.10    2.27
  -4  -2 -18    8.61    2.03
  -4  -2 -18    4.90    2.87
  -4  -2 -18    9.41    3.71
  -5   2 -17  279.34   11.08
  -5   2 -17  251.52    9.33
  -5  -2 -17  345.64    9.13
  -5  -2 -17  267.86   12.76
  -5  -2 -17  243.86   12.08
  -6   2 -16    2.15    2.19
  -6   2 -16    1.75    1.99
  -6  -2 -16    2.03    1.36
  -6  -2 -16    2.39    2.55
  -6  -2 -16    1.79    2.47
  -7   2 -15  310.56   11.56
  -7   2 -15  289.15   10.60
  -7  -2 -15  401.69    9.85
  -7  -2 -15  306.53   13.12
  -7  -2 -15  250.60   12.08
   7   2  15  251.68   11.60
   7  -2  15  218.03    7.10
  -8   2 -14   23.40    4.15
  -8   2 -14   23.04    3.99
  -8  -2 -14   31.73    3.03
  -8  -2 -14   24.56    4.70
  -8  -2 -14   23.68    4.90
   8   2  14   25.39    4.86
   8  -2  14   17.86    2.67
  -9   2 -13  181.91    6.18
  -9   2 -13  287.56   11.20
  -9   2 -13  270.73   10.68
  -9  -2 -13  352.30    9.13
  -9  -2 -13  267.86   12.04
   9   2  13  230.75   10.60
   9  -2  13  212.25    6.94
   9  -2  13  314.94   12.32
 -10   2 -12   25.43    2.71
 -10   2 -12   46.80    5.38
 -10   2 -12   46.92    5.26
 -10  -2 -12   57.37    3.87
 -10  -2 -12   53.46    6.10
  10   2  12   44.85    5.82
  10  -2  12   33.09    3.11
  10  -2  12   52.94    6.34
 -11   2 -11   -0.44    1.12
 -11   2 -11    0.36    2.39
 -11   2 -11    1.16    2.11
 -11  -2 -11    0.88    1.08
 -11  -2 -11    0.32    2.15
  11   2  11    1.99    2.83
  11  -2  11    1.20    1.24
  11  -2  11    1.36    2.91
 -12   2 -10    1.51    1.32
 -12   2 -10    0.84    2.11
 -12  -2 -10    1.12    1.12
 -12  -2 -10   -0.40    1.91
  12   2  10    0.44    1.28
  12   2  10    1.51    2.83
  12  -2  10   -0.16    1.12
  12  -2  10    1.67    2.99
 -13   2  -9   95.76    4.70
 -13   2  -9  136.58    8.45
 -13  -2  -9  184.62    6.62
 -13  -2  -9  132.72    8.65
  13   2   9  116.05    4.78
  13   2   9  110.55    7.26
  13  -2   9  113.82    5.26
  13  -2   9  192.04    9.93
 -14   2  -8    4.90    1.63
 -14   2  -8   10.05    3.27
 -14  -2  -8   11.32    2.19
 -14  -2  -8   11.80    3.55
  14   2   8    7.49    1.71
  14  -2   8    7.53    1.91
  14  -2   8   13.32    3.95
 -15   2  -7   48.92    3.55
 -15   2  -7   76.22    6.90
 -15  -2  -7   97.23    4.90
 -15  -2  -7   76.14    6.94
  15   2   7   54.74    3.31
  15  -2   7   56.77    3.95
  15  -2   7  105.96    7.93
 -16   2  -6   58.36    6.42
 -16  -2  -6   76.42    4.47
 -16  -2  -6   56.45    6.30
  16   2   6   41.50    5.06
  16   2   6   49.08    6.30
  16  -2   6   42.78    3.51
  16  -2   6   86.95    7.46
 -17   2  -5  521.61   16.78
 -17  -2  -5  484.06   15.95
  17   2   5  355.01   12.72
  17   2   5  431.43   14.67
  17  -2   5  379.01    9.65
  17  -2   5  702.29   18.34
 -18   2  -4    1.32    2.79
  18   2   4   -0.56    2.23
  18   2   4   -0.64    2.23
  18  -2   4    0.08    1.20
  18  -2   4    1.20    2.75
  18  -2   4   -0.28    3.79
 -19   2  -3   26.51    5.06
  19   2   3   25.71    4.58
  19   2   3   24.76    4.58
  19  -2   3   26.47    2.99
  19  -2   3   41.90    5.70
  19  -2   3   35.80    6.18
 -20   2  -2  103.61    8.65
  20   2   2   79.61    6.62
  20   2   2  105.57    7.81
  20  -2   2   77.26    4.66
  20  -2   2  157.31    9.57
  20  -2   2  111.03    9.33
 -21   2  -1  125.06    9.53
  21   2   1   94.72    7.02
  21   2   1  119.16    8.13
  21  -2   1   88.70    4.94
  21  -2   1  189.56   10.21
  21  -2   1  134.67   10.01
  22   2   0    0.84    2.15
  22   2   0    0.28    2.19
  22  -2   0   -0.16    1.32
  22  -2   0    1.20    3.07
  22  -2   0    0.84    3.19
  23   2  -1    1.75    2.35
  23   2  -1    1.55    2.23
  23  -2  -1   -0.04    1.40
  23  -2  -1   -0.72    2.75
  23  -2  -1   -1.08    2.87
  24   2  -2   33.09    5.18
  24   2  -2   38.47    5.10
  24  -2  -2   26.95    3.11
  24  -2  -2   55.45    6.38
  24  -2  -2   45.53    6.78
  25   2  -3  137.22    8.49
  25   2  -3  175.45    8.69
  25  -2  -3  221.10   12.36
  26   2  -4   10.72    3.35
  26   2  -4   13.00    3.11
  26  -2  -4   18.66    4.78
  27   2  -5   28.19    4.70
  27   2  -5   41.74    4.31
  27  -2  -5   51.63    7.02
  28   2  -6   17.14    3.67
  28  -2  -6   25.20    4.94
  29   2  -7  116.13    7.02
  29  -2  -7  187.33    9.93
  30   2  -8   51.83    4.74
  30  -2  -8   69.17    6.26
  31   2  -9    7.34    2.39
  31  -2  -9   10.96    3.51
  31  -2  -9   16.35    3.39
  32   2 -10    0.00    1.71
  32  -2 -10    0.12    1.95
   4  -4 -26    3.55    2.47
   3  -4 -25   -0.96    1.99
   2   4 -24   30.34    4.86
   2  -4 -24   44.93    5.42
   1   4 -23    6.06    1.83
   1   4 -23    7.14    2.95
   1  -4 -23    9.45    3.43
   0   4 -22    5.66    2.03
   0   4 -22    5.30    2.87
   0  -4 -22    9.93    3.59
  -1   4 -21   94.56    5.70
  -1   4 -21   76.98    7.02
  -1  -4 -21   99.51    7.97
  -1  -4 -21   98.39    8.21
  -2   4 -20  244.98    9.29
  -2   4 -20  190.92   10.60
  -2  -4 -20  272.96   12.64
  -2  -4 -20  235.57   12.32
  -3   4 -19    0.48    1.91
  -3   4 -19    1.40    2.55
  -3  -4 -19    1.28    2.63
  -3  -4 -19   -0.04    2.75
  -4   4 -18    1.87    1.99
  -4   4 -18   -0.04    2.47
  -4  -4 -18    3.15    2.87
  -5   4 -17   42.42    4.82
  -5   4 -17   29.18    5.38
  -5  -4 -17   42.66    6.34
  -6   4 -16  747.65   18.10
  -6   4 -16  450.05   15.59
  -6  -4 -16  671.39   19.61
  -7   4 -15   17.70    3.95
  -7  -4 -15   17.62    3.07
  -7  -4 -15   15.55    4.35
  -8   4 -14   31.85    5.06
  -8  -4 -14   32.33    3.51
  -8  -4 -14   28.74    5.46
  -9   4 -13    4.54    2.91
  -9   4 -13    2.55    1.87
  -9  -4 -13    6.18    1.99
  -9  -4 -13    3.83    3.19
 -10   4 -12  778.07   19.81
 -10   4 -12  679.96   15.07
 -10  -4 -12  652.61   18.86
 -11   4 -11   17.54    4.35
 -11   4 -11   10.37    2.99
 -11  -4 -11   20.25    3.19
 -11  -4 -11   16.31    4.35
  11   4  11   15.67    4.58
 -12   4 -10   22.37    4.78
 -12   4 -10   23.36    4.19
 -12  -4 -10   24.32    3.43
  12   4  10   22.13    5.14
  12  -4  10   23.00    5.06
 -13   4  -9   21.45    4.66
 -13   4  -9   25.28    5.74
 -13   4  -9   24.56    4.47
 -13  -4  -9   29.90    3.43
  13   4   9   15.31    4.39
  13   4   9   22.40    4.94
  13   4   9   28.86    6.30
  13  -4   9   16.23    2.91
  13  -4   9   41.18    6.38
 -14   4  -8  171.07   10.21
 -14   4  -8  217.07   12.40
 -14   4  -8  186.85   10.01
  14   4   8  135.71    9.05
  14   4   8  153.33    9.93
  14   4   8  220.62   12.64
  14  -4   8  108.56    5.82
  14  -4   8  236.05   12.24
 -15   4  -7  104.53    9.61
 -15   4  -7   87.15    7.46
  15   4   7   59.92    6.42
  15   4   7   78.14    7.53
  15   4   7  104.21    9.61
  15  -4   7   51.87    4.31
  15  -4   7  112.70    9.09
 -16   4  -6   23.48    5.62
 -16   4  -6   20.29    4.39
  16   4   6   13.47    3.79
  16   4   6   19.53    4.31
  16   4   6   26.39    6.02
  16  -4   6   18.82    3.15
  16  -4   6   31.10    5.70
 -17   4  -5    3.47    3.71
 -17   4  -5    2.59    2.71
  17   4   5    1.16    2.19
  17   4   5    2.63    2.59
  17   4   5   -0.24    4.03
  17  -4   5    0.24    1.51
  17  -4   5    2.87    3.27
 -18   4  -4   81.01    8.17
 -18   4  -4   75.03    7.34
  18   4   4   49.08    5.70
  18   4   4   51.71    5.86
  18   4   4   82.12    9.05
  18  -4   4   90.74    8.37
 -19   4  -3  464.12   16.54
 -19   4  -3  440.36   16.23
  19   4   3  327.54   12.64
  19   4   3  404.09   12.68
  19   4   3  522.05   18.10
  19  -4   3  620.12   18.94
 -20   4  -2   90.90    8.29
 -20   4  -2   90.02    8.09
  20   4   2   71.32    6.26
  20   4   2   89.66    6.22
  20   4   2   91.09    9.01
  20  -4   2  139.61    9.65
 -21   4  -1    3.39    3.67
 -21   4  -1    4.07    2.99
  21   4   1    3.83    2.47
  21   4   1    6.14    2.31
  21   4   1    8.49    4.70
  21  -4   1    6.90    3.59
 -22   4   0   61.47    6.86
  22   4   0   39.83    4.74
  22  -4   0   79.73    7.57
 -23   4   1  124.86    8.97
  23   4  -1   94.48    6.50
  23  -4  -1  171.66    9.73
  23  -4  -1  118.52    9.49
 -24   4   2   55.02    6.38
  24   4  -2   45.17    4.54
  24  -4  -2   76.54    6.86
  24  -4  -2   59.08    7.10
 -25   4   3    7.57    3.31
  25   4  -3    5.78    2.35
  25  -4  -3    7.18    3.07
  25  -4  -3    4.47    3.23
 -26   4   4    7.97    3.15
  26   4  -4    5.26    2.23
  26  -4  -4    5.38    3.15
 -27   4   5   -0.28    2.39
  27   4  -5    2.39    1.91
  27  -4  -5    0.24    2.63
 -28   4   6    6.46    2.99
  28   4  -6    8.73    2.03
  28  -4  -6    6.66    2.95
  29  -4  -7    2.91    2.27
   6   6  16    6.94    3.35
  -7   6 -15    7.30    2.11
   7   6  15   10.48    3.71
  -8   6 -14    4.86    2.07
   8   6  14    4.54    3.23
  -9   6 -13   24.44    3.47
   9   6  13   45.01    5.66
 -10   6 -12   43.53    4.27
  10   6  12   54.66    6.06
 -11   6 -11   62.95    5.14
  11   6  11  100.74    7.57
 -12   6 -10    2.07    2.31
  12   6  10    0.64    2.47
  12   6  10    4.35    3.47
 -13   6  -9  154.76    7.73
  13   6   9  207.70   10.21
 -14   6  -8    6.30    2.87
  14   6   8    4.23    2.55
  14   6   8   10.29    3.91
  14  -6   8    8.13    3.31
  15   6   7    4.35    2.51
  15   6   7    7.93    3.79
  15  -6   7    5.62    2.95
  16   6   6    4.86    2.35
  16   6   6    8.25    3.63
  16  -6   6    6.26    2.91
  17   6   5   65.30    4.74
  17   6   5  105.92    7.57
  17  -6   5  106.00    6.86
  18   6   4   -1.12    1.67
   7   1 -30   72.36    4.66
   7  -1 -30   80.97    4.74
   6   1 -29   21.61    3.47
   6   1 -29   19.49    3.83
   6  -1 -29   17.86    3.75
   5   1 -28   26.19    4.03
   5   1 -28   24.32    4.54
   5  -1 -28   23.72    4.50
   4   1 -27   63.23    5.46
   4   1 -27   60.72    6.26
   4  -1 -27   59.44    6.06
   4  -1 -27   73.04    5.54
   3   1 -26   65.54    5.74
   3   1 -26   58.72    6.46
   3  -1 -26   55.93    6.22
   3  -1 -26   78.54    6.26
   2   1 -25   11.92    3.15
   2  -1 -25   11.68    3.95
   2  -1 -25   14.03    3.75
   1   1 -24   22.64    4.19
   1  -1 -24   23.24    5.02
   1  -1 -24   22.84    4.58
   0   1 -23  232.78   10.80
   0  -1 -23  253.71   12.72
   0  -1 -23  229.87   11.24
  -1   1 -22  159.23    9.05
  -1   1 -22  150.38    7.38
  -1  -1 -22  164.93   10.52
  -1  -1 -22  155.52    9.57
  -2   1 -21   22.29    4.23
  -2   1 -21   19.57    3.55
  -2  -1 -21   24.60    5.10
  -2  -1 -21   21.53    4.50
   2   1  21   24.68    5.42
  -3   1 -20  117.21    7.73
  -3   1 -20  124.90    7.38
  -3  -1 -20  122.35    9.13
  -3  -1 -20  126.97    8.69
   3   1  20  110.11    9.05
  -4   1 -19  291.58   11.72
  -4   1 -19  282.69   10.80
  -4  -1 -19  281.82   12.96
  -4  -1 -19  281.10   12.44
   4   1  19  277.51   12.72
  -5   1 -18   42.30    5.18
  -5   1 -18   47.56    5.22
  -5  -1 -18   59.08    3.75
  -5  -1 -18   50.03    6.82
  -5  -1 -18   49.00    5.98
   5   1  18   51.07    6.98
   5  -1  18   53.46    6.74
  -6   1 -17  182.63    9.25
  -6   1 -17  187.01    9.13
  -6  -1 -17  245.34    7.22
  -6  -1 -17  176.05   10.21
  -6  -1 -17  181.55   10.09
   6   1  17  180.04   10.25
   6  -1  17  200.81   10.52
  -7   1 -16  364.38   12.80
  -7   1 -16  357.84   12.44
  -7  -1 -16  509.81   10.37
  -7  -1 -16  363.66   13.91
  -7  -1 -16  362.86   13.75
   7   1  16  376.42   13.79
   7  -1  16  312.51    8.53
   7  -1  16  391.21   13.79
  -8   1 -15  266.83   10.92
  -8   1 -15  281.26   11.20
  -8  -1 -15  363.94    8.81
  -8  -1 -15  278.79   12.16
  -8  -1 -15  260.65   11.76
   8   1  15  279.66   11.84
   8  -1  15  248.01    7.61
   8  -1  15  302.67   12.16
  -9   1 -14   -0.24    2.27
  -9   1 -14    0.72    1.99
  -9  -1 -14    1.55    1.16
  -9  -1 -14   -0.76    1.99
  -9  -1 -14   -0.64    2.19
   9   1  14    1.79    2.23
   9  -1  14    0.48    1.24
   9  -1  14    1.08    2.83
 -10   1 -13  200.05    9.69
 -10  -1 -13  269.26    7.65
 -10  -1 -13  207.62   10.44
 -10  -1 -13  185.58    9.93
  10   1  13  195.86    9.93
  10  -1  13  182.51    6.46
  10  -1  13  246.29   10.92
 -11   1 -12  221.22   10.29
 -11  -1 -12  293.30    7.97
 -11  -1 -12  224.37   10.76
 -11  -1 -12  182.75   10.01
  11   1  12  229.79   10.41
  11  -1  12  188.01    6.50
  11  -1  12  265.75   11.16
 -12   1 -11  184.50    9.57
 -12  -1 -11  224.41    7.02
 -12  -1 -11  168.79    9.37
  12   1  11  161.98    5.94
  12   1  11  177.41    9.25
  12  -1  11  147.74    5.82
  12  -1  11  211.33   10.09
 -13   1 -10  313.55   12.28
 -13  -1 -10  310.28   12.40
  13   1  10  278.27    7.57
  13   1  10  311.08   11.32
  13  -1  10  268.78    7.73
  13  -1  10  414.37   13.59
 -14   1  -9    0.96    2.31
 -14   1  -9    2.15    2.43
 -14  -1  -9    2.07    2.23
  14   1   9    1.12    1.12
  14   1   9   -0.20    2.47
  14  -1   9    0.80    1.16
  14  -1   9    1.91    2.67
 -15   1  -8  109.39    8.01
 -15  -1  -8  119.52    8.25
  15   1   8   98.55    4.54
  15   1   8  109.19    7.30
  15  -1   8   93.45    4.74
  15  -1   8  163.57    9.09
 -16   1  -7  189.88   10.29
  16   1   7  155.80    5.54
  16   1   7  199.57    9.01
  16  -1   7  159.27    6.06
  16  -1   7  276.47   11.40
  16  -1   7  171.94   10.44
 -17   1  -6  332.33   13.32
  17   1   6  279.14    7.18
  17   1   6  333.36   10.88
  17  -1   6  279.46    7.97
  17  -1   6  501.88   14.95
  17  -1   6  356.84   14.11
 -18   1  -5  319.57   13.40
  18   1   5  242.75    6.58
  18  -1   5  261.56    7.73
  18  -1   5  476.12   14.51
  18  -1   5  326.35   13.63
  19   1   4   21.93    2.31
  19  -1   4   23.36    2.67
  19  -1   4   41.02    5.54
  19  -1   4   28.50    5.38
  20   1   3   39.59    5.78
  20   1   3   56.21    6.86
  20  -1   3   49.43    3.67
  20  -1   3   79.13    6.86
  20  -1   3   67.29    7.46
  21   1   2   90.42    7.30
  21   1   2  121.91    8.69
  21  -1   2   93.25    4.78
  21  -1   2  167.28    9.05
  21  -1   2  144.83    9.81
  22   1   1  108.64    7.73
  22   1   1  127.73    8.97
  22  -1   1   99.11    4.90
  22  -1   1  176.97    9.21
  22  -1   1  157.39   10.29
  23   1   0   30.74    5.26
  23   1   0   41.38    5.86
  23  -1   0   30.18    3.03
  23  -1   0   50.83    7.06
  24   1  -1    5.58    3.27
  24   1  -1    5.06    2.99
  24  -1  -1    6.10    3.59
  25   1  -2   -0.12    2.55
  25   1  -2    0.20    2.59
  25  -1  -2    1.12    2.99
  26   1  -3   98.19    7.61
  26   1  -3  122.91    8.41
  26  -1  -3  153.96   10.09
  27   1  -4    8.29    3.39
  27   1  -4   12.08    3.43
  27  -1  -4    9.21    3.91
  28   1  -5   14.55    3.87
  28   1  -5   14.83    3.43
  28  -1  -5   18.70    4.58
  28  -1  -5   17.42    4.39
  29   1  -6   13.91    3.75
  29   1  -6   13.75    3.15
  29  -1  -6   13.08    3.95
  29  -1  -6   20.17    4.39
  30   1  -7   41.46    4.94
  30   1  -7   57.37    4.74
  30  -1  -7   53.78    6.30
  30  -1  -7   71.20    6.26
  31   1  -8   16.50    3.47
  31   1  -8   27.91    3.11
  31  -1  -8   26.35    4.43
  31  -1  -8   33.61    4.23
  32   1  -9   48.84    4.70
  32  -1  -9   58.05    5.34
  33   1 -10  109.39    5.94
  33  -1 -10  141.49    6.46
   5   3 -28    0.08    1.63
   5  -3 -28   -0.04    1.83
   4   3 -27   15.79    2.23
   4   3 -27   14.99    3.55
   4  -3 -27   22.29    4.11
   3   3 -26  100.90    5.02
   3   3 -26   97.55    7.30
   3  -3 -26  139.89    8.17
   2   3 -25   20.29    3.11
   2   3 -25   24.28    4.70
   2  -3 -25   32.61    5.38
   1   3 -24   11.56    2.71
   1   3 -24    9.97    3.51
   1  -3 -24   17.18    4.47
   1  -3 -24   12.92    3.99
   0   3 -23   22.17    3.63
   0   3 -23   18.98    4.47
   0  -3 -23   21.17    4.90
   0  -3 -23   25.16    5.06
  -1   3 -22  246.02    9.85
  -1   3 -22  205.35   11.60
  -1  -3 -22  250.28   12.76
  -1  -3 -22  239.92   12.40
  -2   3 -21   46.01    4.78
  -2   3 -21   40.11    6.46
  -2  -3 -21   41.98    6.46
  -2  -3 -21   40.58    6.58
  -3   3 -20   -0.28    1.87
  -3   3 -20   -0.76    2.19
  -3  -3 -20    1.16    1.48
  -3  -3 -20    0.00    2.39
  -3  -3 -20    1.16    2.75
  -4   3 -19  104.49    7.18
  -4   3 -19   91.29    8.05
  -4  -3 -19  124.06    6.02
  -4  -3 -19  102.93    8.81
  -4  -3 -19   96.24    8.65
  -5   3 -18   98.59    7.10
  -5   3 -18   79.29    7.61
  -5  -3 -18  123.19    6.02
  -5  -3 -18  106.04    8.89
  -5  -3 -18   88.02    8.45
  -6   3 -17   17.82    3.91
  -6   3 -17   11.92    3.95
  -6  -3 -17   21.65    3.19
  -6  -3 -17   19.49    4.82
  -6  -3 -17   16.15    4.74
  -7   3 -16   30.98    4.90
  -7   3 -16   24.24    5.06
  -7   3 -16   25.67    3.55
  -7  -3 -16   40.62    3.79
  -7  -3 -16   34.76    5.98
  -8   3 -15   58.60    5.86
  -8   3 -15   29.38    5.34
  -8   3 -15   51.91    4.94
  -8  -3 -15   68.73    4.66
  -8  -3 -15   57.89    6.86
  -9   3 -14   44.61    5.46
  -9   3 -14   31.14    5.42
  -9   3 -14   41.26    4.86
  -9  -3 -14   52.30    4.11
  -9  -3 -14   42.90    6.46
 -10   3 -13   73.15    6.66
 -10   3 -13   79.45    6.34
 -10  -3 -13   89.78    5.18
 -10  -3 -13   77.78    7.57
  10  -3  13   49.35    3.91
  10  -3  13   93.25    8.29
 -11   3 -12   64.30    4.54
 -11   3 -12  105.25    7.81
 -11   3 -12   92.93    7.06
 -11  -3 -12  119.64    5.90
 -11  -3 -12   98.55    8.29
  11  -3  12   61.15    4.27
  11  -3  12  120.80    8.97
 -12   3 -11  107.52    5.58
 -12   3 -11  191.68   10.17
 -12   3 -11  175.85    9.49
 -12  -3 -11  215.56    7.81
 -12  -3 -11  159.23   10.05
  12  -3  11  121.27    5.78
  12  -3  11  233.10   11.76
 -13   3 -10  103.01    5.58
 -13   3 -10  159.94    9.41
 -13   3 -10  180.40    9.81
 -13  -3 -10  214.24    7.73
 -13  -3 -10  158.87   10.05
  13  -3  10  116.17    5.74
  13  -3  10  228.12   11.64
 -14   3  -9  128.05    6.18
 -14   3  -9  232.70   11.20
 -14  -3  -9  241.47    8.13
 -14  -3  -9  193.67   10.84
  14   3   9  171.15   10.88
  14  -3   9  143.96    6.38
  14  -3   9  298.24   13.12
 -15   3  -8    1.28    1.55
 -15   3  -8    2.03    3.47
 -15   3  -8    1.59    2.23
 -15  -3  -8    1.71    1.44
 -15  -3  -8    2.03    2.83
  15   3   8    0.32    2.75
  15   3   8    4.31    3.07
  15   3   8   -1.12    3.99
  15  -3   8   -0.16    1.36
  15  -3   8   -0.60    3.03
 -16   3  -7   43.02    3.95
 -16   3  -7   84.64    8.65
 -16   3  -7   78.54    7.30
 -16  -3  -7   78.02    4.74
 -16  -3  -7   60.80    6.86
  16   3   7   47.80    5.62
  16   3   7   50.59    6.70
  16   3   7   79.81    8.53
  16  -3   7   48.80    3.99
  16  -3   7   99.87    8.45
 -17   3  -6   16.46    2.99
 -17   3  -6   39.11    6.26
 -17   3  -6   31.26    5.50
 -17  -3  -6   23.72    4.86
  17   3   6   19.61    4.43
  17   3   6   22.17    4.66
  17   3   6   34.56    6.14
  17  -3   6   18.82    2.95
  17  -3   6   45.17    6.34
 -18   3  -5   30.90    3.47
 -18   3  -5   61.31    6.98
 -18  -3  -5   52.86    6.46
  18   3   5   45.09    5.34
  18   3   5   49.31    6.42
  18   3   5   60.20    7.49
  18  -3   5   41.02    3.79
  18  -3   5   85.43    7.97
 -19   3  -4   21.77    4.98
 -19  -3  -4   18.38    4.43
  19   3   4   11.00    3.67
  19   3   4   17.06    4.07
  19  -3   4   12.64    2.59
  19  -3   4   24.00    5.10
 -20   3  -3   58.05    7.06
 -20  -3  -3   40.03    5.90
  20   3   3   33.77    5.38
  20   3   3   42.34    5.70
  20  -3   3   36.48    3.63
  20  -3   3   80.21    7.89
 -21   3  -2    5.38    3.55
 -21  -3  -2    5.82    3.31
  21   3   2    4.43    2.75
  21   3   2    4.90    2.63
  21  -3   2    3.11    1.79
  21  -3   2    6.14    3.59
  21  -3   2    2.27    3.79
 -22   3  -1   57.57    7.14
 -22  -3  -1   41.66    5.90
  22   3   1   46.44    5.42
  22   3   1   50.59    5.66
  22  -3   1   37.28    3.71
  22  -3   1   81.41    7.81
  22  -3   1   57.33    8.01
 -23   3   0   29.06    5.58
  23   3   0   23.08    4.47
  23   3   0   26.27    4.11
  23  -3   0   45.77    6.34
  23  -3   0   38.91    6.66
 -24   3   1   78.94    7.97
  24   3  -1   61.23    5.82
  24   3  -1   79.49    5.82
  24  -3  -1  122.51    8.57
  24  -3  -1  101.86    9.05
 -25   3   2   39.15    6.22
  25   3  -2   32.77    4.94
  25   3  -2   41.50    4.15
  25  -3  -2   58.20    6.42
  25  -3  -2   50.83    7.14
 -26   3   3   42.30    6.58
  26   3  -3   33.33    4.82
  26  -3  -3   45.77    6.70
  27   3  -4   97.15    6.42
  27  -3  -4  128.69    9.01
  28   3  -5   86.79    5.82
  28  -3  -5  133.03    8.77
  29   3  -6    8.93    2.59
  29  -3  -6    9.69    3.39
  30   3  -7   12.32    2.67
  30  -3  -7   21.89    3.99
  31  -3  -8  126.85    6.70
  -2   5 -21    5.62    1.55
  -3   5 -20   75.67    4.27
  -4   5 -19   68.85    4.58
  -5   5 -18   74.87    5.10
  -6   5 -17   12.04    2.83
  -7   5 -16    3.91    2.27
  -8   5 -15  125.90    7.38
  -9   5 -14  143.84    8.13
   9   5  14  131.24    9.57
   9   5  14  165.72   10.88
 -10   5 -13    5.22    2.67
  10   5  13    3.99    3.19
  10   5  13    4.82    4.31
 -11   5 -12    3.87    2.75
  11   5  12    1.87    3.03
  11   5  12    3.47    4.19
 -12   5 -11  169.11    9.33
  12   5  11  157.47    9.49
  12   5  11  224.33   12.36
 -13   5 -10    9.13    3.47
  13   5  10    7.38    3.47
  13   5  10   12.76    3.75
  13   5  10   14.55    5.02
  13  -5  10   11.72    4.03
 -14   5  -9    9.61    3.63
 -14   5  -9    8.53    2.51
  14   5   9    5.22    3.15
  14   5   9   10.05    3.35
  14   5   9    8.21    4.54
  14  -5   9    8.73    3.83
 -15   5  -8  130.88    7.10
  15   5   8   89.82    7.10
  15   5   8  107.04    7.38
  15   5   8  156.24   10.60
  15  -5   8  165.56   10.01
 -16   5  -7  244.14    9.77
  16   5   7  155.92    8.85
  16   5   7  226.60    9.49
  16   5   7  290.35   13.51
  16  -5   7  316.86   13.12
 -17   5  -6    3.67    3.59
 -17   5  -6    4.27    2.39
  17   5   6    3.07    2.59
  17   5   6    4.35    2.27
  17   5   6    5.90    4.07
  17  -5   6    2.79    3.11
 -18   5  -5   70.68    7.49
 -18   5  -5   64.94    5.90
  18   5   5   36.20    5.10
  18   5   5   56.05    4.58
  18   5   5   73.35    8.13
  18  -5   5   81.77    7.34
 -19   5  -4  270.29   12.24
 -19   5  -4  235.93   10.25
  19   5   4  159.35    8.25
  19   5   4  274.28   12.68
  19  -5   4  312.39   12.64
 -20   5  -3  100.18    8.17
 -20   5  -3   88.86    6.70
  20   5   3   67.13    5.46
  20   5   3  106.32    8.61
  20  -5   3  119.24    8.13
 -21   5  -2   82.56    7.65
 -21   5  -2   64.30    5.86
  21   5   2   49.83    4.66
  21  -5   2   97.67    7.30
 -22   5  -1   71.12    6.98
 -22   5  -1   64.42    5.78
  22   5   1   49.12    4.39
  22  -5   1   90.58    6.82
 -23   5   0   18.30    3.63
  23   5   0   15.07    2.95
  23  -5   0   23.84    4.11
 -24   5   1    5.98    2.55
  24   5  -1    4.86    2.03
  24  -5  -1    4.90    2.55
 -25   5   2    7.30    2.43
   6   0 -30   41.22    4.19
   5   0 -29   -0.44    1.63
   4   0 -28   86.43    6.62
   4   0 -28   84.16    6.74
   3   0 -27   -1.71    1.67
   2   0 -26  114.54    7.85
   2   0 -26  128.33    6.30
   1   0 -25    0.92    1.91
   1   0 -25    0.20    1.87
   0   0 -24   -1.24    2.11
   0   0 -24    1.16    2.03
   0   0  24    1.55    3.91
  -1   0 -23   -0.28    2.11
  -1   0 -23    1.36    2.63
  -1   0 -23   -0.24    1.87
   1   0  23    0.12    3.63
  -2   0 -22   97.03    7.61
  -2   0 -22  109.27    8.53
  -2   0 -22  109.79    7.65
   2   0  22  106.40    9.01
  -3   0 -21    2.39    2.51
  -3   0 -21   -0.48    2.39
  -3   0 -21    0.76    2.11
   3   0  21    1.48    3.07
  -4   0 -20   25.28    4.82
  -4   0 -20   37.75    5.74
  -4   0 -20   33.33    5.26
   4   0  20   44.05    6.50
  -5   0 -19    1.36    2.59
  -5   0 -19   -0.28    1.75
   5   0  19    0.28    2.75
  -6   0 -18  221.22   11.04
  -6   0 -18  227.56   10.80
   6   0  18  253.63   11.96
  -7   0 -17   -1.75    2.19
  -7   0 -17    0.16    1.91
   7   0  17    1.36    2.55
  -8   0 -16  465.60   15.11
  -8   0 -16  493.74   15.51
   8   0  16  528.35   16.11
  -9   0 -15   -0.96    2.19
  -9   0 -15   -0.48    1.95
   9   0  15    1.36    2.35
 -10   0 -14  256.06   11.28
 -10   0 -14  248.65   11.20
  10   0  14  303.62   12.16
 -11   0 -13   -1.44    2.07
 -11   0 -13    0.00    2.15
  11   0  13    0.76    1.28
  11   0  13    2.19    2.39
 -12   0 -12  970.03   21.01
 -12   0 -12 1006.07   22.01
  12   0  12  930.80   14.39
  12   0  12 1201.77   22.80
 -13   0 -11    1.24    2.31
 -13   0 -11   -0.52    2.39
  13   0  11   -0.12    1.12
  13   0  11    0.72    2.35
 -14   0 -10 1412.90   25.39
 -14   0 -10 1310.29   25.28
  14   0  10 1260.02   16.54
  14   0  10 1759.58   26.99
 -15   0  -9    0.00    2.11
 -15   0  -9    0.16    2.47
  15   0   9   -0.20    1.12
  15   0   9    2.47    2.63
  15   0   9    0.08    3.51
 -16   0  -8  129.73    9.13
  16   0   8  125.82    5.34
  16   0   8  186.57    9.37
  16   0   8  139.69    9.45
  17   0   7    0.76    1.16
  17   0   7    3.91    2.79
  17   0   7   -1.16    3.43
  18   0   6  287.68    7.85
  18   0   6  451.29   13.63
  18   0   6  380.13   14.39
  19   0   5   -1.36    0.96
  19   0   5    0.20    2.43
  19   0   5    1.00    3.07
  20   0   4   22.09    2.63
  20   0   4   38.99    5.10
  20   0   4   36.88    5.94
  21   0   3    0.80    1.24
  21   0   3    1.00    2.95
  22   0   2  119.56    8.93
  23   0   1   -1.79    2.51
  24   0   0  181.07   11.12
  24   0   0  222.29   11.60
  25   0  -1    1.87    3.03
  25   0  -1    0.36    2.87
  26   0  -2   -0.08    3.03
  26   0  -2    0.04    2.87
  27   0  -3   -0.68    2.87
  27   0  -3   -1.12    2.55
  27   0  -3    0.92    2.99
  28   0  -4  149.10    9.53
  28   0  -4  233.86   11.56
  28   0  -4  251.64   10.96
  29   0  -5   -1.08    2.67
  29   0  -5   -0.84    2.43
  30   0  -6   34.25    5.54
  30   0  -6   54.70    5.86
  31   0  -7    0.64    2.67
  31   0  -7    0.24    2.03
  32   0  -8    8.49    3.07
  32   0  -8    8.77    2.51
  33   0  -9   -0.84    2.31
  33   0  -9   -0.40    1.55
   5   2 -29  105.57    5.10
   5   2 -29  100.46    6.54
   5  -2 -29  127.89    5.70
   4   2 -28    0.68    1.51
   4   2 -28   -0.84    1.67
   4  -2 -28   -0.12    1.79
   3   2 -27   21.89    3.43
   3   2 -27   23.08    4.66
   3  -2 -27   36.84    5.14
   2   2 -26    1.59    1.67
   2   2 -26    0.12    1.95
   2  -2 -26    2.47    2.43
   1   2 -25  207.23    9.29
   1   2 -25  179.64   10.64
   1  -2 -25  229.63   12.08
   1  -2 -25  231.98   11.16
   0   2 -24   -0.88    1.59
   0   2 -24    0.36    2.11
   0  -2 -24    0.40    2.43
   0  -2 -24    1.08    2.27
  -1   2 -23   22.68    4.07
  -1   2 -23   18.86    4.74
  -1  -2 -23   22.13    5.06
  -1  -2 -23   21.29    4.86
  -2   2 -22   15.31    3.63
  -2  -2 -22   19.61    4.94
  -2  -2 -22   18.54    4.66
  -3   2 -21  241.95   10.88
  -3  -2 -21  231.15   12.56
  -3  -2 -21  223.29   11.96
  -4   2 -20  141.29    8.57
  -4   2 -20  118.84    6.26
  -4  -2 -20  149.14    6.14
  -4  -2 -20  133.87    9.89
  -4  -2 -20  127.85    9.37
  -5   2 -19   13.63    3.51
  -5   2 -19   13.75    2.99
  -5  -2 -19   21.41    3.03
  -5  -2 -19   18.46    4.50
  -5  -2 -19   14.15    4.39
  -6   2 -18    1.12    2.11
  -6   2 -18    1.44    2.03
  -6  -2 -18    1.95    1.40
  -6  -2 -18    3.47    2.87
  -6  -2 -18    1.00    2.43
  -7   2 -17  125.34    8.05
  -7   2 -17  107.72    6.94
  -7  -2 -17  141.37    6.14
  -7  -2 -17  111.94    8.85
  -7  -2 -17   98.75    8.33
  -8   2 -16  117.92    7.77
  -8   2 -16  113.82    7.34
  -8  -2 -16  150.02    6.30
  -8  -2 -16  120.91    9.05
  -8  -2 -16  107.16    8.69
   8   2  16  115.93    9.01
   8  -2  16   77.74    4.74
   8  -2  16  130.76    9.13
  -9   2 -15   46.80    5.34
  -9   2 -15   44.93    5.22
  -9  -2 -15   56.61    4.03
  -9  -2 -15   39.87    6.06
  -9  -2 -15   38.71    6.26
   9   2  15   51.43    6.90
   9  -2  15   29.66    3.31
   9  -2  15   45.53    6.14
 -10   2 -14   80.21    6.70
 -10   2 -14   69.45    6.26
 -10  -2 -14   91.41    4.98
 -10  -2 -14   77.14    7.42
 -10  -2 -14   62.87    7.18
  10   2  14   61.91    7.02
  10  -2  14   55.73    4.07
  10  -2  14   90.54    7.81
 -11   2 -13   89.06    7.14
 -11   2 -13   84.24    6.94
 -11  -2 -13  105.65    5.34
 -11  -2 -13   83.76    7.49
  11   2  13   70.24    7.06
  11  -2  13   66.22    4.39
  11  -2  13  107.72    8.25
 -12   2 -12    9.25    3.23
 -12  -2 -12   12.64    2.39
 -12  -2 -12   11.40    3.67
  12   2  12   12.96    4.03
  12  -2  12    8.93    2.11
  12  -2  12   10.09    3.39
 -13   2 -11   11.92    3.35
 -13  -2 -11   16.58    2.67
 -13  -2 -11   11.40    3.63
  13   2  11   10.33    2.19
  13   2  11   14.75    4.19
  13  -2  11   10.37    2.19
  13  -2  11   20.33    4.43
 -14   2 -10   36.76    3.27
 -14   2 -10   60.00    6.34
 -14  -2 -10   69.65    4.39
 -14  -2 -10   53.94    6.22
  14   2  10   42.02    3.31
  14   2  10   52.90    6.22
  14  -2  10   41.78    3.55
  14  -2  10   74.91    7.18
 -15   2  -9    5.22    1.87
 -15   2  -9    4.43    2.87
 -15  -2  -9    5.42    1.75
 -15  -2  -9    6.22    3.03
  15   2   9    3.63    1.51
  15  -2   9    2.43    1.44
  15  -2   9    8.53    3.63
 -16   2  -8   16.27    2.59
 -16   2  -8   24.76    4.82
 -16  -2  -8   35.20    3.31
 -16  -2  -8   22.96    4.58
  16   2   8   20.41    2.51
  16  -2   8   19.38    2.95
  16  -2   8   34.13    5.30
 -17   2  -7    1.04    1.44
 -17   2  -7    1.67    2.51
 -17  -2  -7   -0.16    2.19
  17  -2   7    0.40    1.24
  17  -2   7    2.23    2.99
 -18   2  -6   61.59    6.94
 -18  -2  -6   53.02    6.54
  18   2   6   38.31    5.74
  18   2   6   48.68    6.54
  18  -2   6   40.46    3.59
  18  -2   6   85.87    7.73
 -19   2  -5   14.23    4.03
 -19  -2  -5   14.51    4.11
  19   2   5   13.71    3.95
  19   2   5   16.82    4.43
  19  -2   5   12.44    2.51
  19  -2   5   21.01    4.62
  19  -2   5   21.69    5.46
 -20   2  -4  103.65    8.69
 -20  -2  -4   89.86    8.09
  20   2   4   77.30    6.74
  20   2   4  100.70    8.17
  20  -2   4   69.97    4.58
  20  -2   4  146.59    9.57
  20  -2   4  102.90    9.41
 -21   2  -3   34.96    6.06
  21   2   3   30.58    5.14
  21   2   3   37.16    5.62
  21  -2   3   29.78    3.23
  21  -2   3   58.96    7.02
  21  -2   3   46.80    7.22
 -22   2  -2   31.26    5.86
  22   2   2   25.67    4.86
  22   2   2   26.99    4.98
  22  -2   2   20.13    3.03
  22  -2   2   45.13    6.06
  22  -2   2   34.96    6.34
 -23   2  -1   91.21    8.77
  23   2   1   66.46    6.46
  23   2   1   73.39    6.86
  23  -2   1   56.37    4.15
  23  -2   1  123.03    8.65
  23  -2   1   96.12    9.13
  24   2   0  224.13   10.92
  24   2   0  300.71   12.12
  24  -2   0  184.70    7.02
  24  -2   0  376.74   13.28
  24  -2   0  329.02   14.91
  25   2  -1  206.27   10.48
  25   2  -1  276.39   11.32
  25  -2  -1  169.79    6.62
  25  -2  -1  333.04   11.92
  25  -2  -1  317.77   14.63
  26   2  -2    8.53    3.15
  26   2  -2   14.03    3.31
  26  -2  -2   15.83    4.62
  27   2  -3  172.54    9.25
  27   2  -3  225.68    9.21
  27  -2  -3  257.26   12.68
  28   2  -4    0.80    1.99
  28   2  -4    0.12    1.75
  28  -2  -4    0.28    2.75
  29   2  -5  107.00    7.02
  29   2  -5  138.77    5.54
  29  -2  -5  181.99    9.97
  30   2  -6   27.43    4.27
  30  -2  -6   50.55    5.86
  31   2  -7   12.00    2.87
  31  -2  -7   21.81    3.91
  32   2  -8   14.39    2.83
  32  -2  -8   18.34    3.35
   2  -4 -26   -0.04    1.87
   1   4 -25    0.68    1.87
   1  -4 -25    3.75    2.39
   0   4 -24   61.87    3.71
   0   4 -24   53.30    5.38
   0  -4 -24   76.22    6.46
  -1   4 -23    0.48    1.48
  -1   4 -23    0.52    2.03
  -1  -4 -23    2.43    2.39
  -2   4 -22   13.40    2.71
  -2   4 -22   10.17    3.47
  -2  -4 -22   14.75    3.83
  -2  -4 -22   19.26    4.54
  -3   4 -21    7.26    2.39
  -3   4 -21    7.38    3.07
  -3  -4 -21   10.25    3.55
  -3  -4 -21   11.48    3.99
  -4   4 -20   56.09    5.02
  -4   4 -20   42.10    5.82
  -4  -4 -20   65.30    6.74
  -4  -4 -20   57.49    7.69
  -5   4 -19   11.08    2.99
  -5   4 -19   10.09    3.59
  -5  -4 -19   11.16    3.79
  -6   4 -18   59.64    5.50
  -6   4 -18   37.79    5.70
  -6  -4 -18   59.88    6.70
  -7   4 -17   -0.12    1.99
  -7   4 -17   -2.07    2.35
  -7  -4 -17    1.71    2.59
  -8   4 -16   66.50    6.10
  -8  -4 -16   58.36    6.74
  -9   4 -15   16.07    3.83
  -9  -4 -15   17.38    4.43
 -10   4 -14  122.23    8.21
 -10  -4 -14  104.21    8.41
 -11   4 -13    0.68    2.59
 -11   4 -13    3.63    2.11
 -11  -4 -13    0.60    2.67
 -12   4 -12   32.61    5.26
 -12   4 -12   27.95    4.15
 -12  -4 -12   29.86    5.26
  12  -4  12   38.39    6.06
 -13   4 -11   51.51    6.18
 -13   4 -11   47.72    5.38
 -13  -4 -11   42.54    6.10
  13   4  11   37.67    6.38
  13  -4  11   61.67    7.38
 -14   4 -10    2.55    3.11
 -14   4 -10    3.51    2.47
 -14  -4 -10    4.58    3.23
  14   4  10    4.47    3.27
  14   4  10    4.94    4.39
  14  -4  10    3.79    3.59
 -15   4  -9    1.16    2.35
  15   4   9    0.52    2.71
  15   4   9    0.92    2.51
  15   4   9   -2.23    3.71
  15  -4   9    1.63    3.27
 -16   4  -8   52.03    6.10
  16   4   8   35.28    5.78
  16   4   8   47.00    6.42
  16   4   8   64.22    8.29
  16  -4   8   75.11    7.69
 -17   4  -7  466.64   16.86
 -17   4  -7  428.01   15.23
  17   4   7  270.53   12.16
  17   4   7  339.58   13.32
  17   4   7  455.67   16.86
  17  -4   7  528.51   17.62
 -18   4  -6   38.71    6.54
 -18   4  -6   33.41    5.34
  18   4   6   22.88    4.62
  18   4   6   27.11    4.78
  18   4   6   34.05    6.34
  18  -4   6   44.49    6.38
 -19   4  -5    0.60    3.55
 -19   4  -5    0.16    2.19
  19   4   5   -0.36    2.35
  19   4   5    0.40    2.03
  19   4   5    4.19    4.19
  19  -4   5    2.91    3.11
 -20   4  -4    8.65    4.39
 -20   4  -4    5.58    2.99
  20   4   4    7.49    3.03
  20   4   4    7.42    2.79
  20   4   4   11.80    4.82
  20  -4   4    8.05    3.71
 -21   4  -3   65.06    6.82
  21   4   3   44.77    5.18
  21   4   3   55.21    5.18
  21   4   3   70.16    8.37
  21  -4   3   91.97    7.97
 -22   4  -2   81.01    7.42
  22   4   2   55.06    5.54
  22   4   2   71.80    5.18
  22   4   2   86.99    8.61
  22  -4   2   98.35    8.09
 -23   4  -1    0.80    2.39
  23   4   1    1.20    2.11
  23  -4   1    2.15    2.83
 -24   4   0    9.37    3.35
  24   4   0    7.77    2.71
  24  -4   0   13.16    3.75
 -25   4   1    1.71    2.39
  25   4  -1    2.47    2.27
  25  -4  -1    6.06    3.03
  25  -4  -1    4.78    3.67
 -26   4   2   78.38    6.78
  26   4  -2   56.49    4.66
  26  -4  -2   94.36    6.34
  26  -4  -2   82.08    7.34
 -27   4   3   13.32    3.51
  27   4  -3   13.24    2.75
  27  -4  -3   17.94    4.23
 -28   4   4    0.44    2.35
  28   4  -4    0.28    1.67
  28  -4  -4   -0.04    2.27
  10   6  14   24.84    4.39
  11   6  13   98.27    6.94
  12   6  12    2.91    3.19
  13   6  11    3.07    3.27
  14   6  10    0.96    3.15
  15   6   9  149.70    8.29
  16   6   8   -0.84    2.99
   5   1 -30    6.34    2.07
   5   1 -30    4.35    2.31
   4   1 -29   -0.44    1.44
   4   1 -29    1.48    2.03
   3   1 -28    2.11    1.87
   3   1 -28    3.27    2.35
   3  -1 -28    1.87    1.99
   2   1 -27    3.19    2.15
   2   1 -27    6.58    2.99
   2  -1 -27    7.57    2.71
   1   1 -26    8.53    2.87
   1   1 -26    7.30    3.35
   1  -1 -26   11.44    3.99
   1  -1 -26   10.92    3.19
   0   1 -25    0.12    1.83
   0  -1 -25    0.56    2.55
   0  -1 -25    0.72    2.19
  -1   1 -24   -0.64    1.79
  -1  -1 -24    2.11    2.59
  -1  -1 -24   -0.80    1.79
  -2   1 -23   34.25    5.30
  -2   1 -23   43.57    4.74
  -2  -1 -23   40.98    6.54
  -2  -1 -23   36.60    5.62
  -3   1 -22   -0.72    1.91
  -3   1 -22   -0.92    1.75
  -3  -1 -22    0.64    2.51
  -3  -1 -22   -1.12    1.87
   3   1  22   -0.12    3.39
  -4   1 -21   22.80    4.50
  -4   1 -21   21.61    3.91
  -4  -1 -21   30.86    5.70
  -4  -1 -21   20.29    4.43
   4   1  21   27.27    5.58
  -5   1 -20   24.48    4.58
  -5   1 -20   20.89    3.99
  -5  -1 -20   27.27    5.34
  -5  -1 -20   27.55    5.30
   5   1  20   28.15    5.78
   5  -1  20   28.62    5.58
  -6   1 -19   85.03    7.14
  -6   1 -19   89.30    6.86
  -6  -1 -19   96.36    8.29
  -6  -1 -19   90.78    7.81
   6   1  19   90.94    8.41
   6  -1  19   67.65    4.66
   6  -1  19   90.42    8.33
  -7   1 -18   23.68    4.58
  -7   1 -18   21.97    4.27
  -7  -1 -18   26.55    5.14
  -7  -1 -18   23.56    4.78
   7   1  18   32.77    5.78
   7  -1  18   22.64    3.27
   7  -1  18   26.95    5.18
  -8   1 -17  159.51    9.25
  -8   1 -17  171.94    9.29
  -8  -1 -17  168.52   10.33
  -8  -1 -17  166.32   10.05
   8   1  17  168.32   10.13
   8  -1  17  139.21    6.22
   8  -1  17  187.85   10.52
  -9   1 -16  323.44   12.64
  -9   1 -16  335.63   12.80
  -9  -1 -16  351.02   14.19
  -9  -1 -16  317.42   13.47
   9   1  16  333.68   13.40
   9  -1  16  278.15    8.49
   9  -1  16  377.06   14.15
 -10   1 -15  252.87   11.20
 -10  -1 -15  264.03   12.32
 -10  -1 -15  237.92   11.76
  10   1  15  270.45   12.04
  10  -1  15  208.34    7.30
  10  -1  15  312.67   12.88
 -11   1 -14   29.70    5.02
 -11  -1 -14   31.69    5.34
 -11  -1 -14   27.75    5.14
  11   1  14   33.05    5.38
  11  -1  14   25.91    3.03
  11  -1  14   33.57    5.26
 -12   1 -13    4.70    2.67
 -12  -1 -13    4.15    2.75
 -12  -1 -13    5.74    3.23
  12   1  13    2.87    1.59
  12   1  13    5.50    3.03
  12  -1  13    3.19    1.59
  12  -1  13    4.66    3.15
 -13   1 -12  149.34    9.21
 -13  -1 -12  136.74    9.13
 -13  -1 -12  120.28    8.77
  13   1  12  120.52    5.50
  13   1  12  155.72    9.13
  13  -1  12  119.68    5.58
  13  -1  12  180.67    9.93
 -14   1 -11   50.43    6.14
 -14   1 -11   45.05    6.02
 -14  -1 -11   42.86    5.90
  14   1  11   44.45    3.47
  14   1  11   54.22    6.42
  14  -1  11   44.97    3.63
  14  -1  11   59.64    6.74
 -15   1 -10   28.11    4.78
 -15   1 -10   23.48    4.54
 -15  -1 -10   23.32    4.70
  15   1  10   21.25    2.67
  15   1  10   29.62    4.86
  15  -1  10   24.36    2.83
  15  -1  10   29.54    4.94
 -16   1  -9   21.49    4.31
 -16   1  -9   19.93    4.31
 -16  -1  -9   20.25    4.35
  16   1   9   18.82    2.63
  16   1   9   26.59    4.50
  16  -1   9   19.57    2.87
  16  -1   9   32.05    5.10
 -17   1  -8   97.39    8.09
 -17  -1  -8   88.50    7.77
  17   1   8   67.21    4.03
  17   1   8   95.20    7.34
  17  -1   8   66.98    4.27
  17  -1   8  124.22    8.61
  17  -1   8   90.86    8.69
 -18   1  -7  165.56   10.21
  18   1   7  117.09    5.02
  18   1   7  157.71    8.53
  18  -1   7  127.77    5.78
  18  -1   7  217.67   10.80
  18  -1   7  149.86   10.33
 -19   1  -6   64.38    7.18
  19   1   6   48.40    3.31
  19  -1   6   55.14    3.95
  19  -1   6   91.17    7.61
  19  -1   6   70.72    8.05
 -20   1  -5  195.94   11.36
  20  -1   5  160.74    6.38
  20  -1   5  291.14   12.08
  20  -1   5  224.49   12.08
  21  -1   4  152.01    6.26
  21  -1   4  273.36   11.68
  21  -1   4  218.47   12.16
  22   1   3   20.53    4.74
  22  -1   3   17.54    2.75
  22  -1   3   37.55    5.38
  22  -1   3   28.07    5.66
  23   1   2    5.30    3.39
  23   1   2   13.51    4.15
  23  -1   2    9.73    2.23
  23  -1   2   22.29    4.35
  23  -1   2   17.54    4.66
  24   1   1    4.62    3.11
  24   1   1    0.72    2.91
  24  -1   1    3.95    1.67
  24  -1   1    5.46    3.91
  25   1   0   26.75    5.26
  25   1   0   31.37    5.30
  25  -1   0   45.45    6.90
  26   1  -1   50.15    5.98
  26   1  -1   67.29    6.94
  26  -1  -1   78.82    8.09
  27   1  -2  103.05    7.89
  27   1  -2  137.38    8.81
  27  -1  -2  154.52   10.09
  28   1  -3    3.75    3.03
  28   1  -3    9.25    3.03
  28  -1  -3    9.65    3.83
  29   1  -4   -0.16    2.47
  29   1  -4   -0.48    1.91
  29  -1  -4   -0.92    2.91
  29  -1  -4   -0.96    2.59
  30   1  -5    1.51    2.47
  30   1  -5    0.28    1.87
  30  -1  -5    0.56    2.59
  30  -1  -5    2.91    2.75
  31   1  -6    1.00    2.27
  31   1  -6    1.55    1.87
  31  -1  -6    1.44    2.43
  31  -1  -6    1.79    2.71
  32   1  -7   14.95    3.47
  32  -1  -7   18.06    3.67
  33   1  -8   29.50    4.03
  33  -1  -8   38.75    4.50
   3   3 -28   25.00    3.95
   3  -3 -28   46.56    4.54
   2   3 -27  143.68    5.50
   2   3 -27  138.22    7.97
   2  -3 -27  186.06    8.65
   1   3 -26   97.75    5.26
   1   3 -26   95.72    7.14
   1  -3 -26  119.16    7.61
   0   3 -25    4.39    1.99
   0   3 -25    4.74    2.71
   0  -3 -25    7.46    3.23
   0  -3 -25    6.78    2.95
  -1   3 -24   70.28    5.30
  -1   3 -24   61.79    6.46
  -1  -3 -24   79.85    7.38
  -1  -3 -24   77.46    7.06
  -2   3 -23  128.65    7.26
  -2   3 -23  110.91    8.45
  -2  -3 -23  162.38   10.17
  -2  -3 -23  140.09    9.41
  -3   3 -22   57.29    5.38
  -3   3 -22   49.00    7.06
  -3  -3 -22   67.53    7.22
  -3  -3 -22   62.95    6.94
  -4   3 -21   44.29    4.94
  -4   3 -21   29.26    5.46
  -4  -3 -21   35.76    6.10
  -4  -3 -21   36.04    6.38
  -5   3 -20  125.90    7.85
  -5   3 -20   88.62    7.85
  -5  -3 -20  113.26    9.05
  -5  -3 -20  114.46    9.25
  -6   3 -19   71.32    6.26
  -6   3 -19   44.45    6.46
  -6  -3 -19   63.03    7.26
  -6  -3 -19   63.71    7.38
  -7   3 -18    7.26    2.91
  -7   3 -18    9.25    3.59
  -7  -3 -18   13.43    2.59
  -7  -3 -18   10.13    3.75
  -7  -3 -18    7.97    3.79
  -8   3 -17    5.26    2.75
  -8   3 -17    7.06    3.27
  -8   3 -17    3.83    2.07
  -8  -3 -17    4.27    1.83
  -8  -3 -17    6.74    3.63
  -8  -3 -17    5.86    3.63
  -9   3 -16   16.78    4.11
  -9   3 -16   17.78    4.47
  -9   3 -16   16.11    3.19
  -9  -3 -16   20.65    3.19
  -9  -3 -16   20.41    4.78
 -10   3 -15   20.25    4.39
 -10   3 -15   17.94    3.55
 -10  -3 -15   23.40    3.39
 -10  -3 -15   18.46    4.70
 -11   3 -14    4.66    2.91
 -11   3 -14    2.99    2.19
 -11  -3 -14    2.51    1.63
 -11  -3 -14    3.31    3.03
  11  -3  14    2.79    3.55
 -12   3 -13    0.64    2.59
 -12   3 -13    0.60    2.19
 -12  -3 -13    1.16    1.36
 -12  -3 -13    0.00    2.59
  12  -3  13   -0.16    1.55
  12  -3  13   -0.16    3.39
 -13   3 -12  266.59    8.77
 -13   3 -12  463.05   15.83
 -13   3 -12  486.13   15.47
 -13  -3 -12  446.62   16.50
  13  -3  12  295.85    9.17
  13  -3  12  622.23   18.70
 -14   3 -11   58.28    4.54
 -14   3 -11  115.53    8.21
 -14  -3 -11  121.03    6.06
 -14  -3 -11  107.56    8.77
  14  -3  11   67.13    4.66
  14  -3  11  144.56    9.97
 -15   3 -10    6.94    2.31
 -15   3 -10   13.20    3.83
 -15  -3 -10   15.23    2.83
 -15  -3 -10   11.32    3.91
  15  -3  10    7.26    2.19
  15  -3  10   12.16    3.99
 -16   3  -9   63.79    6.74
 -16  -3  -9   59.04    4.39
 -16  -3  -9   47.56    6.62
  16   3   9   49.43    6.98
  16   3   9   63.71    7.77
  16  -3   9   33.77    3.51
  16  -3   9   69.45    7.61
 -17   3  -8  241.67   12.12
 -17  -3  -8  208.38   11.44
  17   3   8  158.11    9.73
  17   3   8  199.21   11.36
  17   3   8  249.88   12.56
  17  -3   8  154.56    6.86
  17  -3   8  318.77   14.03
 -18   3  -7    2.27    2.75
 -18  -3  -7    4.78    3.11
  18   3   7    3.39    3.15
  18   3   7    3.03    3.07
  18  -3   7    3.83    1.75
  18  -3   7    5.98    3.63
 -19   3  -6  110.95    8.89
 -19  -3  -6   96.44    8.13
  19   3   6   69.21    6.82
  19   3   6   83.12    7.89
  19  -3   6   65.74    4.66
  19  -3   6  138.54    9.81
 -20   3  -5    2.63    2.91
 -20  -3  -5    1.95    2.87
  20   3   5    1.95    2.87
  20   3   5    1.75    2.75
  20  -3   5    1.91    1.71
  20  -3   5    1.08    3.11
 -21   3  -4   57.17    7.02
 -21  -3  -4   44.93    6.34
  21   3   4   30.22    5.18
  21   3   4   52.03    6.38
  21  -3   4   37.00    3.79
  21  -3   4   77.34    7.77
 -22   3  -3   28.46    5.42
 -22  -3  -3   20.81    4.66
  22   3   3   17.50    4.27
  22   3   3   21.57    4.35
  22  -3   3   34.01    5.66
  22  -3   3   25.83    5.90
 -23   3  -2   17.82    4.62
 -23  -3  -2   11.96    3.91
  23   3   2   12.56    3.67
  23   3   2   18.14    3.79
  23  -3   2   22.72    4.90
  23  -3   2   14.83    5.10
 -24   3  -1  166.32   10.72
 -24  -3  -1  131.36    8.81
  24   3   1  119.32    7.93
  24   3   1  148.94    8.01
  24  -3   1  214.64   10.84
  24  -3   1  160.34   10.96
 -25   3   0  217.63   12.00
  25   3   0  177.25    9.29
  25   3   0  213.56    8.69
  25  -3   0  303.98   11.96
  25  -3   0  239.60   12.72
 -26   3   1    2.51    2.99
  26   3  -1    0.28    2.23
  26   3  -1    3.07    1.95
  26  -3  -1    0.00    2.63
  26  -3  -1   -0.72    2.83
 -27   3   2   -1.24    2.59
  27   3  -2    1.79    2.15
  27  -3  -2    0.92    2.79
  28   3  -3   35.04    4.23
  28  -3  -3   61.35    6.50
  29   3  -4   74.27    5.26
  29  -3  -4  109.79    7.69
  30   3  -5  124.66    6.06
  30  -3  -5  177.84    8.77
  31   3  -6  106.52    5.10
  31  -3  -6  164.09    7.65
  -4   5 -21   10.92    1.95
  -5   5 -20    0.32    1.51
  -6   5 -19   16.07    2.79
  -7   5 -18    3.15    1.99
  -8   5 -17    1.08    1.83
  -9   5 -16    1.44    2.07
   9   5  16    3.07    3.87
 -10   5 -15   -0.04    1.99
  10   5  15    1.00    3.83
 -11   5 -14    0.48    2.07
  11   5  14    1.36    2.75
  11   5  14   -1.67    3.63
 -12   5 -13    4.82    2.67
  12   5  13    6.94    3.59
  12   5  13    7.49    4.31
 -13   5 -12   85.91    6.74
  13   5  12   75.03    7.02
  13   5  12  107.96    9.01
  13  -5  12  102.10    7.89
 -14   5 -11  103.21    7.42
  14   5  11   85.83    7.06
  14   5  11  115.33    9.17
  14  -5  11  127.53    8.61
 -15   5 -10   18.58    4.31
 -15   5 -10   20.17    2.91
  15   5  10   15.11    4.11
  15   5  10   25.12    4.39
  15   5  10   36.00    6.18
  15  -5  10   30.94    5.34
 -16   5  -9  152.33    6.90
  16   5   9  102.78    7.42
  16   5   9  151.09    8.13
  16   5   9  188.49   10.88
  16  -5   9  205.51   10.44
 -17   5  -8  144.40    7.14
  17   5   8   84.68    6.74
  17   5   8  127.53    7.14
  17   5   8  163.01   10.21
  17  -5   8  185.34    9.93
 -18   5  -7    5.86    2.43
  18   5   7    4.35    2.75
  18   5   7    5.26    2.23
  18   5   7    5.02    4.07
  18  -5   7    6.02    3.27
 -19   5  -6   21.69    3.67
  19   5   6   17.74    3.83
  19   5   6   22.96    3.19
  19   5   6   26.19    5.18
  19  -5   6   25.63    4.66
 -20   5  -5   -1.40    1.91
  20   5   5    1.28    2.19
  20   5   5    0.12    3.63
  20  -5   5    2.59    2.59
 -21   5  -4   -0.32    1.83
  21   5   4   -0.76    1.87
  21  -5   4    1.08    2.39
 -22   5  -3    4.43    2.43
  22   5   3    2.95    1.95
  22  -5   3    5.26    2.75
 -23   5  -2   19.30    3.63
  23   5   2   17.06    3.19
  23  -5   2   24.96    4.15
 -24   5  -1    0.32    1.79
  24   5   1    1.87    1.79
 -25   5   0    4.39    2.15
   4   0 -30   44.09    4.39
   3   0 -29   -0.72    1.67
   3   0 -29   -1.36    1.87
   2   0 -28   15.47    3.55
   2   0 -28   18.42    4.15
   1   0 -27   -0.08    1.83
   0   0 -26   63.19    6.10
   0   0 -26   75.51    5.46
  -1   0 -25    0.72    2.07
  -1   0 -25    0.96    1.91
  -2   0 -24   87.87    7.34
  -2   0 -24  112.90    7.49
   2   0  24  104.37    9.05
  -3   0 -23   -0.04    2.39
  -3   0 -23    0.44    2.63
  -3   0 -23   -0.60    1.83
   3   0  23    0.96    3.27
  -4   0 -22   25.79    4.82
  -4   0 -22   32.29    5.70
  -4   0 -22   28.19    4.86
   4   0  22   31.69    6.10
  -5   0 -21    0.84    2.63
  -5   0 -21    0.76    1.91
   5   0  21    0.56    2.99
  -6   0 -20  229.03   11.56
  -6   0 -20  243.07   11.48
   6   0  20  237.48   12.32
  -7   0 -19   -0.28    2.35
  -7   0 -19    1.20    2.07
   7   0  19    1.16    2.87
  -8   0 -18   16.19    4.11
  -8   0 -18   14.47    3.79
   8   0  18   19.38    4.66
  -9   0 -17    1.28    2.47
  -9   0 -17   -0.84    1.75
   9   0  17   -1.83    2.39
 -10   0 -16   -1.83    2.27
 -10   0 -16    2.71    2.47
  10   0  16   -0.68    1.28
  10   0  16    2.19    2.63
 -11   0 -15   -0.16    2.43
 -11   0 -15   -0.44    1.95
  11   0  15   -0.08    1.32
  11   0  15    1.87    2.67
 -12   0 -14  430.16   15.03
 -12   0 -14  462.81   15.79
  12   0  14  379.69    9.85
  12   0  14  516.99   16.15
 -13   0 -13    0.36    2.27
 -13   0 -13    1.08    2.35
  13   0  13    0.60    1.36
  13   0  13    3.11    2.55
 -14   0 -12    5.30    2.99
 -14   0 -12    8.57    3.47
  14   0  12    6.94    1.99
  14   0  12   12.12    3.79
 -15   0 -11    0.32    2.43
 -15   0 -11    3.07    2.67
  15   0  11    0.08    1.24
  15   0  11    1.00    2.43
 -16   0 -10 1623.92   28.78
 -16   0 -10 1557.42   29.10
  16   0  10 1347.88   17.94
  16   0  10 2011.82   30.02
 -17   0  -9   -0.08    2.35
 -17   0  -9   -0.96    2.67
  17   0   9    0.64    1.32
  17   0   9    0.68    2.55
  17   0   9    0.44    3.55
  18   0   8    7.06    1.91
  18   0   8   11.80    3.75
  18   0   8    8.69    4.35
  19   0   7    0.16    1.24
  19   0   7    0.28    2.63
  19   0   7    0.60    3.23
  20   0   6    7.61    1.95
  20   0   6   10.41    3.55
  20   0   6    8.69    4.03
  21   0   5    0.28    1.32
  21   0   5   -1.24    2.71
  21   0   5    1.16    3.23
  22   0   4   40.78    3.35
  22   0   4   78.22    8.13
  23   0   3    0.72    3.07
  24   0   2   63.55    7.57
  25   0   1    1.71    3.27
  26   0   0   13.51    4.58
  26   0   0   22.01    5.14
  27   0  -1   -0.56    2.75
  27   0  -1    0.00    3.07
  28   0  -2  183.58   10.68
  28   0  -2  200.97   10.37
  29   0  -3    0.64    2.71
  30   0  -4   46.52    5.70
  31   0  -5    0.28    2.19
  32   0  -6    0.72    2.63
  32   0  -6   -0.56    1.91
  33   0  -7    0.28    1.63
   3   2 -29  163.89    6.46
   3   2 -29  150.77    7.89
   3  -2 -29  202.48    7.14
   2   2 -28    1.24    1.48
   2   2 -28    1.59    2.07
   2  -2 -28    0.80    1.83
   1   2 -27    2.71    1.83
   1   2 -27    3.59    2.43
   1  -2 -27    6.22    2.79
   0   2 -26   15.23    3.23
   0   2 -26   14.31    3.87
   0  -2 -26   18.34    4.54
   0  -2 -26   18.14    3.95
  -1   2 -25  213.92    9.61
  -1   2 -25  194.11   10.92
  -1  -2 -25  244.38   12.28
  -1  -2 -25  241.51   11.36
  -2   2 -24    3.03    2.15
  -2   2 -24    3.59    2.91
  -2  -2 -24    2.67    2.79
  -2  -2 -24    4.35    2.75
  -3   2 -23    1.95    2.03
  -3  -2 -23    0.76    2.63
  -3  -2 -23    0.20    2.11
  -4   2 -22   54.70    5.70
  -4  -2 -22   62.79    7.42
  -4  -2 -22   55.18    6.62
  -5   2 -21   81.77    6.94
  -5  -2 -21   94.88    8.57
  -5  -2 -21   85.35    7.93
  -6   2 -20  142.88    8.81
  -6   2 -20  123.27    6.86
  -6  -2 -20  157.99    6.42
  -6  -2 -20  144.44   10.25
  -6  -2 -20  127.57    9.41
  -7   2 -19   21.45    4.39
  -7   2 -19   15.51    3.27
  -7  -2 -19   25.04    2.99
  -7  -2 -19   22.33    5.02
  -7  -2 -19   16.82    4.47
  -8   2 -18  149.98    9.05
  -8   2 -18  130.32    7.65
  -8  -2 -18  170.07    6.82
  -8  -2 -18  144.99   10.17
  -8  -2 -18  138.81    9.85
   8  -2  18  146.03   10.01
  -9   2 -17    4.39    2.83
  -9   2 -17    3.79    2.31
  -9  -2 -17    3.67    1.67
  -9  -2 -17    4.66    3.07
  -9  -2 -17    3.15    2.91
   9  -2  17    2.79    1.87
   9  -2  17    3.87    3.59
 -10   2 -16   31.10    5.14
 -10   2 -16   25.47    4.47
 -10  -2 -16   32.33    3.31
 -10  -2 -16   28.11    5.42
 -10  -2 -16   23.00    5.26
  10  -2  16   21.45    3.23
  10  -2  16   35.92    5.82
 -11   2 -15   97.75    7.69
 -11   2 -15  104.01    7.69
 -11  -2 -15  115.25    5.78
 -11  -2 -15  105.45    8.65
 -11  -2 -15   80.01    7.93
  11   2  15   90.38    8.13
  11  -2  15   70.96    4.78
  11  -2  15  119.16    9.05
 -12   2 -14    2.55    2.31
 -12  -2 -14    2.75    1.51
 -12  -2 -14    2.71    2.63
  12   2  14    0.32    1.55
  12   2  14   -0.68    3.07
  12  -2  14    3.83    1.75
  12  -2  14    2.95    3.39
 -13   2 -13   10.17    3.47
 -13  -2 -13   16.66    2.75
 -13  -2 -13   14.15    4.07
  13   2  13   12.36    2.43
  13   2  13   17.78    4.39
  13  -2  13    9.69    2.31
  13  -2  13   19.93    4.58
 -14   2 -12   36.48    5.50
 -14  -2 -12   48.92    3.91
 -14  -2 -12   42.58    6.34
  14   2  12   28.90    3.03
  14   2  12   45.65    6.02
  14  -2  12   32.97    3.35
  14  -2  12   43.61    6.18
 -15   2 -11   13.20    3.75
 -15  -2 -11   13.63    2.55
 -15  -2 -11   12.72    3.87
  15   2  11   12.16    2.27
  15   2  11   15.59    4.15
  15  -2  11   10.29    2.31
  15  -2  11   14.87    4.15
 -16   2 -10   39.95    5.98
 -16  -2 -10   37.63    5.86
  16   2  10   26.71    2.83
  16  -2  10   29.34    3.27
  16  -2  10   46.88    6.34
 -17   2  -9    4.70    2.91
 -17  -2  -9    7.61    3.19
  17  -2   9    6.34    2.03
  17  -2   9    9.21    3.71
 -18   2  -8   53.42    6.62
 -18  -2  -8   38.15    6.06
  18  -2   8   30.34    3.35
  18  -2   8   59.64    7.06
 -19   2  -7    7.38    3.31
 -19  -2  -7    8.77    3.51
  19   2   7    6.22    3.63
  19  -2   7    8.41    2.23
  19  -2   7   13.59    4.15
 -20   2  -6   28.74    5.38
 -20  -2  -6   32.13    5.66
  20   2   6   25.99    5.10
  20  -2   6   20.17    3.11
  20  -2   6   33.61    5.70
  20  -2   6   32.69    6.30
 -21   2  -5    3.07    3.15
 -21  -2  -5    1.99    2.71
  21   2   5    0.44    2.75
  21   2   5    0.60    2.79
  21  -2   5    0.04    1.51
  21  -2   5    1.00    3.07
  21  -2   5    3.11    4.03
 -22   2  -4  282.13   13.79
 -22  -2  -4  276.83   13.36
  22   2   4  187.81   10.44
  22   2   4  266.79   12.48
  22  -2   4  190.00    7.38
  22  -2   4  384.83   14.43
  22  -2   4  288.59   14.27
 -23   2  -3    2.75    3.15
 -23  -2  -3    4.43    3.07
  23   2   3    5.22    3.31
  23   2   3    4.19    3.11
  23  -2   3    4.03    1.91
  23  -2   3    7.77    3.51
  23  -2   3    5.98    3.99
 -24   2  -2    0.96    3.11
 -24  -2  -2    1.32    2.75
  24   2   2    0.68    2.63
  24   2   2    2.63    2.83
  24  -2   2    0.32    1.59
  24  -2   2    3.51    3.19
  24  -2   2    0.64    3.71
  25   2   1  120.08    8.33
  25   2   1  176.09    9.65
  25  -2   1  204.95   10.05
  25  -2   1  180.75   11.48
  26   2   0  223.49   10.88
  26   2   0  308.33   11.96
  26  -2   0  329.34   14.63
  27   2  -1  254.99   11.40
  27   2  -1  344.45   11.92
  27  -2  -1  418.68   15.91
  28   2  -2    2.43    2.63
  28   2  -2    4.39    2.31
  28  -2  -2    4.98    3.11
  29   2  -3    3.11    2.59
  29   2  -3    3.95    2.11
  29  -2  -3    4.31    3.15
 -30  -2   4   28.15    4.58
  30   2  -4   22.09    3.99
  30  -2  -4   35.08    5.26
 -31  -2   5   28.70    4.35
  31   2  -5   25.16    3.87
  31  -2  -5   40.82    5.06
 -32  -2   6    9.77    3.11
  32   2  -6    9.53    2.71
  32  -2  -6   16.54    3.35
  -1   4 -25    7.26    1.67
  -1   4 -25    8.65    2.75
  -1  -4 -25   13.51    3.31
  -2   4 -24   25.28    2.87
  -2   4 -24   19.57    3.71
  -2  -4 -24   25.79    4.50
  -3   4 -23   36.08    5.02
  -3  -4 -23   55.06    5.66
  -3  -4 -23   52.66    5.66
  -4   4 -22   35.32    3.79
  -4   4 -22   23.96    4.39
  -4  -4 -22   34.80    5.30
  -4  -4 -22   32.45    5.54
  -5   4 -21    2.19    1.91
  -5   4 -21    0.24    2.07
  -5  -4 -21    3.35    2.71
  -5  -4 -21    6.50    3.31
  -6   4 -20   36.08    4.31
  -6   4 -20   26.91    4.74
  -6  -4 -20   34.09    5.42
  -6  -4 -20   31.45    5.70
  -7   4 -19   71.72    5.86
  -7   4 -19   47.64    5.54
  -7  -4 -19   71.64    6.98
  -8   4 -18    2.39    2.35
  -8  -4 -18    1.55    2.67
  -9   4 -17    9.49    3.07
  -9  -4 -17   11.56    3.87
 -10   4 -16  102.26    7.38
 -10  -4 -16  104.21    8.17
 -11   4 -15  174.93    9.53
 -11  -4 -15  179.36   10.33
 -12   4 -14    9.77    3.47
 -12   4 -14    4.70    2.11
 -12  -4 -14    9.69    3.71
  12  -4  14   11.12    4.23
 -13   4 -13  137.70    8.89
 -13   4 -13  132.83    7.22
 -13  -4 -13  131.28    8.97
  13  -4  13  182.91   10.68
 -14   4 -12   49.55    5.98
 -14   4 -12   52.74    5.38
 -14  -4 -12   37.47    5.74
  14   4  12   45.73    6.90
  14   4  12   54.70    7.65
  14  -4  12   50.91    6.82
 -15   4 -11    1.67    2.27
 -15  -4 -11    2.75    3.07
  15   4  11    2.15    3.03
  15   4  11    7.30    4.58
  15  -4  11    8.45    3.79
 -16   4 -10    0.28    2.35
 -16  -4 -10    2.27    2.83
  16   4  10    0.64    2.71
  16   4  10    3.55    4.27
  16  -4  10    3.59    3.47
 -17   4  -9   -0.48    2.19
  17   4   9   -0.08    2.79
  17   4   9   -0.20    2.47
  17   4   9    1.40    4.19
  17  -4   9   -1.04    2.91
 -18   4  -8   11.20    3.47
  18   4   8   11.84    3.75
  18   4   8   10.44    3.55
  18   4   8   13.00    4.98
  18  -4   8   14.51    4.23
 -19   4  -7    2.87    2.71
  19   4   7    1.67    2.79
  19   4   7    5.18    2.83
  19   4   7    4.62    4.27
  19  -4   7    3.67    3.19
 -20   4  -6   32.77    5.26
  20   4   6   22.40    4.70
  20   4   6   31.93    4.74
  20   4   6   41.06    6.50
  20  -4   6   42.38    6.10
 -21   4  -5   34.44    5.46
  21   4   5   27.55    4.98
  21   4   5   26.43    4.15
  21   4   5   38.43    6.30
  21  -4   5   53.02    6.42
 -22   4  -4   32.73    5.18
  22   4   4   26.59    4.66
  22   4   4   32.41    4.23
  22  -4   4   45.05    6.14
 -23   4  -3   11.72    3.51
  23   4   3   11.68    3.39
  23   4   3   12.44    2.71
  23  -4   3   12.88    3.87
 -24   4  -2   99.98    7.69
  24   4   2   85.63    6.22
  24  -4   2  144.83    8.57
 -25   4  -1    2.27    2.27
  25   4   1   -0.12    1.99
  25  -4   1    0.12    2.51
 -26   4   0   83.92    6.74
  26   4   0   60.56    4.94
  26  -4   0  106.04    6.62
  26  -4   0   78.98    7.18
 -27   4   1    1.20    2.15
  27   4  -1    0.36    1.79
  27  -4  -1    2.11    2.95
 -28   4   2   44.41    4.90
  28   4  -2   34.80    3.43
  28  -4  -2   41.14    5.14
   3   1 -30   58.32    4.50
   3   1 -30   45.45    4.58
   2   1 -29   -0.68    1.40
   2   1 -29    0.40    1.95
   1   1 -28    3.11    1.99
   1   1 -28    3.63    2.39
   1  -1 -28    6.82    2.35
   0   1 -27   36.20    4.39
   0   1 -27   38.55    6.02
   0  -1 -27   42.42    4.74
  -1   1 -26    2.27    2.11
  -1  -1 -26    2.83    2.67
  -1  -1 -26    1.63    2.07
  -2   1 -25  157.15    9.01
  -2  -1 -25  192.36   10.88
  -2  -1 -25  179.60    9.65
  -3   1 -24    1.67    2.11
  -3   1 -24    0.32    1.83
  -3  -1 -24    2.11    2.75
  -3  -1 -24    0.88    2.15
  -4   1 -23   36.84    5.50
  -4   1 -23   49.23    5.10
  -4  -1 -23   53.02    7.10
  -4  -1 -23   51.91    6.14
   4  -1  23   58.64    7.61
  -5   1 -22   52.03    5.90
  -5   1 -22   59.56    5.74
  -5  -1 -22   66.30    7.34
  -5  -1 -22   62.83    6.74
   5   1  22   72.52    8.73
   5  -1  22   65.22    7.97
  -6   1 -21  172.74    9.93
  -6   1 -21  189.33    9.41
  -6  -1 -21  189.92   11.24
  -6  -1 -21  169.07   10.33
   6   1  21  170.87   10.88
   6  -1  21  187.65   11.24
  -7   1 -20   62.43    6.46
  -7   1 -20   75.39    6.54
  -7  -1 -20   70.12    7.46
  -7  -1 -20   67.69    7.10
   7   1  20   70.05    8.01
   7  -1  20   46.01    4.23
   7  -1  20   74.15    8.05
  -8   1 -19   78.86    7.10
  -8   1 -19   83.00    6.94
  -8  -1 -19   90.18    8.25
  -8  -1 -19   83.92    7.81
   8   1  19   87.91    8.37
   8  -1  19   60.84    4.50
   8  -1  19   96.12    8.61
  -9   1 -18   72.44    6.66
  -9  -1 -18   66.54    7.30
  -9  -1 -18   62.35    6.94
   9   1  18   68.69    7.73
   9  -1  18   54.02    4.27
   9  -1  18   85.27    8.25
 -10   1 -17   14.59    3.83
 -10  -1 -17   15.83    4.35
 -10  -1 -17   13.43    4.03
  10   1  17   17.74    4.54
  10  -1  17   13.47    2.63
  10  -1  17   18.42    4.62
 -11   1 -16   79.09    7.06
 -11  -1 -16   74.95    7.49
 -11  -1 -16   67.25    7.22
  11   1  16   82.84    7.97
  11  -1  16   59.44    4.35
  11  -1  16   78.90    7.73
 -12   1 -15   93.93    7.65
 -12  -1 -15  101.62    8.45
 -12  -1 -15   90.78    8.09
  12   1  15   78.26    4.90
  12   1  15   95.12    8.29
  12  -1  15   74.43    4.74
  12  -1  15  120.76    8.97
 -13   1 -14   41.34    6.06
 -13  -1 -14   49.51    6.86
 -13  -1 -14   39.83    6.06
  13   1  14   33.81    3.35
  13   1  14   51.39    6.82
  13  -1  14   31.37    3.35
  13  -1  14   59.00    6.98
 -14   1 -13   51.51    6.30
 -14  -1 -13   50.27    6.82
 -14  -1 -13   40.15    6.18
  14   1  13   39.55    3.51
  14   1  13   53.74    6.74
  14  -1  13   34.05    3.39
  14  -1  13   62.35    7.10
 -15   1 -12    0.12    2.55
 -15   1 -12    0.52    2.39
 -15  -1 -12   -1.75    2.27
 -15  -1 -12    2.79    2.75
  15   1  12    0.24    1.28
  15   1  12   -0.16    2.51
  15  -1  12    0.36    1.32
  15  -1  12   -1.87    2.43
 -16   1 -11    3.07    2.79
 -16   1 -11   -0.84    2.23
 -16  -1 -11   -0.24    2.27
  16   1  11    1.67    1.48
  16   1  11    2.35    2.79
  16  -1  11    1.12    1.40
  16  -1  11    0.20    2.59
 -17   1 -10    1.79    2.59
 -17   1 -10    3.11    2.91
 -17  -1 -10    2.31    2.67
  17   1  10    2.19    1.51
  17   1  10    1.71    2.91
  17  -1  10    1.79    1.48
  17  -1  10    1.87    2.83
 -18   1  -9  234.21   11.52
 -18   1  -9  252.04   12.68
 -18  -1  -9  259.77   12.68
  18   1   9  172.70    6.38
  18   1   9  249.84   10.80
  18  -1   9  178.40    7.02
  18  -1   9  328.34   13.51
  18  -1   9  227.68   12.76
 -19   1  -8  219.98   11.96
 -19  -1  -8  235.61   12.24
  19   1   8  147.63    5.78
  19   1   8  213.01    9.81
  19  -1   8  157.03    6.58
  19  -1   8  284.61   12.64
  19  -1   8  206.79   12.20
 -20   1  -7   12.44    4.11
 -20  -1  -7   14.63    4.15
  20   1   7    9.41    2.07
  20  -1   7   12.04    2.43
  20  -1   7   20.09    4.54
  20  -1   7   17.18    4.98
 -21   1  -6   40.54    6.54
  21  -1   6   28.98    3.19
  21  -1   6   50.75    6.50
  21  -1   6   45.41    6.94
  22  -1   5  427.33   10.48
  22  -1   5  818.85   19.57
  22  -1   5  690.84   20.93
  23   1   4  320.41   14.15
  23  -1   4  228.43    7.65
  23  -1   4  438.29   14.19
  23  -1   4  394.40   16.11
  24   1   3    0.00    2.87
  24  -1   3    1.40    1.71
  24  -1   3    1.12    2.87
  24  -1   3   -1.71    2.95
  25   1   2    4.54    3.11
  25  -1   2    2.71    3.47
  26   1   1   32.37    5.54
  26   1   1   46.64    6.34
  26  -1   1   67.73    7.65
  27   1   0   -2.07    2.71
  27   1   0    0.28    2.39
  27  -1   0    0.88    2.95
  28   1  -1   38.39    5.78
  28   1  -1   53.14    6.10
  28  -1  -1   55.45    6.82
  29   1  -2   -0.36    2.71
  29   1  -2   -0.20    2.11
  29  -1  -2    1.32    2.83
  30   1  -3    4.11    2.87
  30   1  -3    5.50    2.63
  30  -1  -3    5.22    3.31
  30  -1  -3    4.74    3.23
  31   1  -4   30.54    4.70
  31   1  -4   41.26    4.43
  31  -1  -4   26.51    4.74
  31  -1  -4   44.13    5.34
  32   1  -5   -0.40    2.27
  32   1  -5   -0.28    1.63
  32  -1  -5    0.48    2.27
  33   1  -6   36.48    4.23
  33  -1  -6   49.59    5.14
   1   3 -28   45.29    4.54
   1  -3 -28   62.63    4.94
   0   3 -27   10.01    2.15
   0   3 -27   10.05    3.03
   0  -3 -27   10.13    2.95
  -1   3 -26    7.26    2.15
  -1   3 -26    5.62    2.63
  -1  -3 -26   10.88    3.31
  -2   3 -25    8.13    2.39
  -2   3 -25    7.46    3.03
  -2  -3 -25   14.83    3.87
  -2  -3 -25    8.49    3.19
  -3   3 -24   72.88    5.50
  -3   3 -24   65.66    6.46
  -3  -3 -24   86.79    7.46
  -3  -3 -24   76.42    6.98
  -4   3 -23   66.98    5.62
  -4   3 -23   53.70    6.06
  -4  -3 -23   74.31    7.18
  -4  -3 -23   71.04    6.94
  -5   3 -22    0.40    1.87
  -5   3 -22    1.95    2.51
  -5  -3 -22   -0.04    2.43
  -5  -3 -22   -1.28    2.31
  -6   3 -21   10.21    3.15
  -6   3 -21   10.25    3.63
  -6  -3 -21   11.76    3.75
  -6  -3 -21    7.10    3.35
  -7   3 -20  176.69    9.37
  -7   3 -20  124.86    8.89
  -7  -3 -20  178.60   11.00
  -7  -3 -20  159.51   10.52
  -8   3 -19   96.48    7.26
  -8   3 -19   70.60    7.02
  -8  -3 -19   94.84    8.37
  -8  -3 -19   83.04    8.05
  -9   3 -18    8.85    3.35
  -9   3 -18    6.18    3.31
  -9   3 -18    8.29    2.39
  -9  -3 -18    8.13    3.63
  -9  -3 -18    7.14    3.71
 -10   3 -17    3.43    2.67
 -10   3 -17    1.44    2.75
 -10   3 -17    0.84    1.87
 -10  -3 -17    2.95    2.79
 -11   3 -16    2.79    2.75
 -11   3 -16    0.96    2.03
 -11  -3 -16    2.67    1.75
 -11  -3 -16    2.55    2.91
  11   3  16    1.87    1.83
  11  -3  16    3.07    3.51
 -12   3 -15   23.44    4.70
 -12   3 -15   22.80    4.03
 -12  -3 -15   26.23    3.23
 -12  -3 -15   32.01    5.90
  12  -3  15   32.53    5.74
 -13   3 -14   21.49    4.62
 -13   3 -14   17.78    3.79
 -13  -3 -14   23.96    3.43
 -13  -3 -14   20.29    4.90
  13  -3  14   13.59    2.79
  13  -3  14   20.53    4.82
 -14   3 -13   50.31    5.86
 -14  -3 -13   40.15    6.38
  14  -3  13   29.62    3.47
  14  -3  13   63.31    7.42
 -15   3 -12    5.74    2.95
 -15  -3 -12    6.54    2.03
 -15  -3 -12    5.50    3.35
  15  -3  12    3.47    1.99
  15  -3  12    3.79    3.31
 -16   3 -11   87.15    7.57
 -16  -3 -11   82.28    7.89
  16   3  11   91.09    8.97
  16  -3  11   55.61    4.39
  16  -3  11  107.28    8.97
 -17   3 -10  130.60    9.09
 -17  -3 -10  120.40    9.21
  17   3  10  111.71    9.53
  17  -3  10   81.33    5.18
  17  -3  10  182.19   10.96
 -18   3  -9   24.56    4.86
 -18  -3  -9   28.94    5.50
  18   3   9   26.55    5.50
  18  -3   9   17.38    3.07
  18  -3   9   38.79    6.34
 -19   3  -8  107.28    8.61
 -19  -3  -8   95.84    8.25
  19   3   8   86.71    8.29
  19  -3   8   63.75    4.74
  19  -3   8  139.29    9.85
 -20   3  -7   87.59    8.05
 -20  -3  -7   75.59    7.42
  20   3   7   50.35    6.18
  20   3   7   81.41    7.81
  20  -3   7  130.48    9.53
 -21   3  -6   62.71    7.14
 -21  -3  -6   51.95    6.46
  21   3   6   38.19    6.02
  21   3   6   55.10    6.78
  21  -3   6   86.79    8.17
 -22   3  -5   17.42    4.39
 -22  -3  -5   19.14    4.50
  22   3   5   12.84    4.15
  22   3   5   13.63    3.79
  22  -3   5   22.52    5.06
 -23   3  -4  215.72   11.88
 -23  -3  -4  184.94   10.44
  23   3   4  153.13    9.25
  23   3   4  194.27   10.01
  23  -3   4  267.90   12.36
  23  -3   4  201.21   12.24
 -24   3  -3   49.79    6.90
 -24  -3  -3   52.54    6.14
  24   3   3   44.53    5.46
  24   3   3   55.37    5.74
  24  -3   3   75.59    7.30
  24  -3   3   61.91    7.81
 -25   3  -2    8.65    3.55
 -25  -3  -2    6.06    3.07
  25   3   2    5.90    2.99
  25   3   2    9.25    2.91
  25  -3   2    9.25    3.51
  25  -3   2    6.94    3.87
 -26   3  -1    9.45    3.63
 -26  -3  -1    7.26    3.15
  26   3   1    8.17    3.23
  26   3   1    6.10    2.31
  26  -3   1    7.65    3.23
  26  -3   1   11.68    4.19
 -27   3   0   24.60    4.86
  27   3   0   16.74    3.67
  27   3   0   23.68    3.11
  27  -3   0   20.53    4.74
 -28   3   1   13.91    3.87
  28   3  -1   13.55    3.35
  28  -3  -1   19.22    4.39
  29   3  -2   65.34    5.18
  29  -3  -2   90.94    7.18
  30   3  -3   52.15    4.47
  30  -3  -3   77.02    6.26
  31  -3  -4   54.22    5.10
  -7   5 -20    0.84    1.48
   7   5  20    1.44    3.27
  -8   5 -19    1.44    1.63
   8   5  19    1.91    3.39
  -9   5 -18  102.97    5.82
 -10   5 -17  170.59    7.65
  10   5  17  230.67   10.84
 -11   5 -16   91.77    6.02
  11   5  16  124.02    8.77
  12   5  15   41.46    5.62
  12   5  15   72.24    7.30
 -13   5 -14    0.12    2.23
  13   5  14    1.28    2.79
  13   5  14    1.36    3.71
 -14   5 -13  128.37    7.61
  14   5  13  131.76    8.13
  14   5  13  173.50   10.01
  14  -5  13  167.28    9.01
 -15   5 -12   95.56    6.82
  15   5  12  114.93    7.53
  15   5  12  145.71    9.41
  15  -5  12  148.06    8.61
  16   5  11  102.62    6.90
  16   5  11  134.67    9.01
  16  -5  11  145.83    8.57
  17   5  10    0.68    2.67
  17   5  10   -0.60    1.87
  17   5  10   -1.36    3.51
  17  -5  10    0.84    2.71
  18   5   9   43.89    5.02
  18   5   9   69.09    5.30
  18   5   9   78.74    7.53
  18  -5   9   97.47    7.22
 -19   5  -8   54.58    4.50
  19   5   8   38.19    5.14
  19   5   8   53.50    4.39
  19   5   8   69.73    7.30
  19  -5   8   74.43    6.46
 -20   5  -7   37.95    4.11
  20   5   7   26.91    4.31
  20   5   7   40.38    3.43
  20   5   7   40.07    5.54
  20  -5   7   54.26    5.58
 -21   5  -6   65.18    4.94
  21   5   6   41.62    4.47
  21  -5   6   83.24    6.38
 -22   5  -5   58.80    4.78
  22   5   5   41.14    4.27
  22  -5   5   80.21    6.02
 -23   5  -4    0.44    1.75
  23   5   4   -0.12    1.87
  23  -5   4    0.60    2.19
 -24   5  -3   31.26    3.75
   2   0 -30   45.49    4.47
   2   0 -30   47.12    4.66
   1   0 -29   -0.76    1.67
   1   0 -29   -1.32    1.79
   0   0 -28    5.94    2.67
  -1   0 -27    0.08    1.99
  -2   0 -26   -0.56    1.91
  -2   0 -26    1.00    1.87
  -3   0 -25    0.32    2.15
  -3   0 -25    0.56    1.79
   3   0  25    0.64    3.23
  -4   0 -24    2.59    2.19
   4   0  24    1.83    3.47
  -5   0 -23    2.63    2.83
  -5   0 -23    0.68    1.87
   5   0  23   -0.84    3.03
  -6   0 -22    3.91    3.23
  -6   0 -22    3.87    2.43
   6   0  22    6.18    3.63
  -7   0 -21    1.44    2.71
  -7   0 -21   -0.08    1.87
   7   0  21    1.75    3.23
  -8   0 -20   91.57    7.93
  -8   0 -20  100.54    7.89
   8   0  20   92.53    8.73
  -9   0 -19   -2.39    2.39
  -9   0 -19   -1.28    1.75
   9   0  19   -1.00    1.51
   9   0  19    0.44    2.75
 -10   0 -18    0.88    2.71
 -10   0 -18    1.00    2.19
  10   0  18   -0.56    1.40
  10   0  18    0.24    2.75
 -11   0 -17    1.08    2.67
 -11   0 -17    0.48    2.19
  11   0  17    1.59    1.63
  11   0  17    1.20    2.75
 -12   0 -16   85.03    7.85
 -12   0 -16   97.15    8.09
  12   0  16   64.62    4.58
  12   0  16   84.64    8.01
 -13   0 -15    0.80    2.51
 -13   0 -15    0.40    2.27
  13   0  15    1.75    1.59
  13   0  15   -0.12    2.55
 -14   0 -14  952.85   22.76
 -14   0 -14  938.06   23.28
  14   0  14  781.18   14.55
  14   0  14 1117.29   24.16
 -15   0 -13   -0.24    2.31
 -15   0 -13    1.44    2.59
  15   0  13   -1.51    1.28
  15   0  13    0.16    2.47
 -16   0 -12  556.61   17.70
 -16   0 -12  558.05   18.30
  16   0  12  444.19   10.88
  16   0  12  667.64   18.54
 -17   0 -11   -0.16    2.47
 -17   0 -11    2.95    2.91
  17   0  11    0.08    1.28
  17   0  11   -1.20    2.47
 -18   0 -10  368.92   14.79
 -18   0 -10  326.47   14.43
  18   0  10  259.45    8.29
  18   0  10  421.31   14.59
 -19   0  -9    0.64    2.43
 -19   0  -9   -0.84    2.87
  19   0   9    0.80    1.36
  19   0   9    0.04    2.71
 -20   0  -8   48.88    6.66
  20   0   8   38.43    3.47
  20   0   8   56.81    6.58
  21   0   7    0.40    1.44
  21   0   7   -0.32    2.71
  21   0   7   -0.16    3.27
  22   0   6    0.40    1.48
  22   0   6   -0.24    2.91
  22   0   6   -0.92    3.23
  23   0   5   -0.88    3.11
  24   0   4  117.33    9.49
  25   0   3    0.04    3.19
  26   0   2   59.96    7.30
  28   0   0  617.01   18.86
  29   0  -1    0.60    2.75
  30   0  -2  134.15    8.69
  31   0  -3   -0.48    2.15
  32   0  -4  515.99   13.83
  33   0  -5    0.52    1.75
   1   2 -29   26.95    3.11
   1   2 -29   27.07    4.23
   1  -2 -29   39.55    3.99
   0   2 -28    1.59    1.63
   0   2 -28    4.94    2.47
   0  -2 -28    4.50    2.31
  -1   2 -27   71.84    5.34
  -1   2 -27   62.23    5.98
  -1  -2 -27   84.68    6.42
  -2   2 -26    1.00    1.67
  -2   2 -26    1.48    2.31
  -2  -2 -26   -0.56    2.15
  -2  -2 -26   -0.72    1.91
  -3   2 -25   95.20    6.70
  -3   2 -25   85.91    7.53
  -3  -2 -25  111.86    8.57
  -3  -2 -25  104.41    7.73
  -4   2 -24  212.85   10.01
  -4   2 -24  186.61   10.84
  -4  -2 -24  249.28   12.52
  -4  -2 -24  216.31   11.08
  -5   2 -23  201.64   10.05
  -5  -2 -23  233.54   12.36
  -5  -2 -23  211.57   11.32
  -6   2 -22   21.01    4.23
  -6  -2 -22   26.59    5.54
  -6  -2 -22   20.33    4.78
  -7   2 -21    6.74    3.03
  -7   2 -21    8.17    2.55
  -7  -2 -21    9.61    3.75
  -7  -2 -21    6.98    3.35
  -8   2 -20  171.35    9.81
  -8   2 -20  159.31    8.05
  -8  -2 -20  182.71   11.32
  -8  -2 -20  177.21   10.96
   8  -2  20  177.60   10.88
  -9   2 -19    2.95    2.47
  -9   2 -19    3.27    2.07
  -9  -2 -19    4.23    3.15
  -9  -2 -19    5.58    3.27
   9  -2  19    4.35    3.47
 -10   2 -18   31.49    5.42
 -10   2 -18   26.67    4.39
 -10  -2 -18   35.04    6.02
 -10  -2 -18   33.73    6.06
  10  -2  18   25.04    3.55
  10  -2  18   40.66    6.30
 -11   2 -17    5.14    2.99
 -11   2 -17    3.55    2.23
 -11  -2 -17    4.90    3.23
 -11  -2 -17    2.43    2.87
  11  -2  17    2.43    1.91
  11  -2  17    3.91    3.31
 -12   2 -16    1.40    2.23
 -12  -2 -16    1.40    2.59
 -12  -2 -16    0.92    2.63
  12   2  16    1.00    1.63
  12  -2  16   -0.64    1.59
  12  -2  16    2.63    3.31
 -13   2 -15  252.51   11.80
 -13  -2 -15  256.22   13.12
 -13  -2 -15  201.56   11.84
  13   2  15  177.64    6.98
  13  -2  15  165.41    7.10
  13  -2  15  316.30   13.91
 -14   2 -14   20.53    4.39
 -14  -2 -14   20.97    4.86
  14   2  14   19.02    2.91
  14  -2  14   14.91    2.79
  14  -2  14   28.31    5.58
 -15   2 -13    6.74    3.15
 -15  -2 -13    5.50    3.31
  15   2  13    4.39    1.91
  15  -2  13    4.15    1.91
  15  -2  13    7.46    3.55
 -16   2 -12    1.55    2.43
 -16  -2 -12    1.12    2.51
  16   2  12    0.24    1.51
  16  -2  12   -0.04    1.40
  16  -2  12    2.39    2.95
 -17   2 -11  461.05   16.62
 -17  -2 -11  420.67   16.42
  17  -2  11  314.67    9.69
  17  -2  11  583.88   18.42
 -18   2 -10    5.38    3.19
 -18  -2 -10    5.86    3.23
  18  -2  10    2.79    1.79
  18  -2  10    3.47    3.31
 -19   2  -9    1.12    2.51
 -19  -2  -9    3.07    2.95
  19  -2   9   -0.12    1.51
  19  -2   9    0.44    3.03
 -20   2  -8    6.14    3.43
 -20  -2  -8    5.18    3.31
  20  -2   8    3.35    1.91
  20  -2   8    4.03    3.19
 -21   2  -7   24.76    5.10
 -21  -2  -7   34.29    5.94
  21   2   7   27.51    5.42
  21  -2   7   16.98    2.91
  21  -2   7   36.96    5.94
  21  -2   7   35.64    6.62
 -22   2  -6   10.60    3.83
 -22  -2  -6   13.67    4.31
  22   2   6   16.58    4.43
  22  -2   6   12.64    2.67
  22  -2   6   21.25    4.78
  22  -2   6   18.42    5.30
 -23   2  -5    2.35    3.03
 -23  -2  -5    1.16    2.83
  23   2   5    5.62    3.23
  23  -2   5    1.55    1.71
  23  -2   5    2.11    2.99
  23  -2   5    4.19    4.03
 -24   2  -4   46.13    6.74
 -24  -2  -4   59.08    7.02
  24   2   4   33.65    5.62
  24   2   4   52.66    6.46
  24  -2   4   59.96    6.78
  24  -2   4   59.08    8.13
 -25   2  -3  213.21   12.16
 -25  -2  -3  222.33   11.92
  25   2   3  148.18    9.33
  25   2   3  200.01   10.52
  25  -2   3  266.07   11.40
  25  -2   3  229.35   12.72
 -26  -2  -2   80.93    7.65
  26   2   2   54.70    6.18
  26   2   2   86.03    7.14
  26  -2   2   98.23    7.42
  26  -2   2   92.41    8.57
 -27  -2  -1   69.85    7.10
  27   2   1   53.06    5.90
  27   2   1   61.71    5.98
  27  -2   1   85.67    8.09
 -28  -2   0    7.49    3.31
  28   2   0    5.30    2.91
  28   2   0   11.00    3.03
  28  -2   0   10.44    3.95
 -29  -2   1  291.42   12.20
  29   2  -1  203.28    9.69
  29   2  -1  271.93    9.53
  29  -2  -1  312.55   12.96
 -30  -2   2   12.64    3.39
  30   2  -2    9.21    3.07
  30   2  -2   14.35    2.67
  30  -2  -2   18.50    4.23
 -31  -2   3   17.62    3.55
  31   2  -3   11.72    3.15
  31  -2  -3   22.09    4.11
 -32  -2   4    0.20    2.23
  32   2  -4    0.92    2.07
  32  -2  -4    3.47    2.47
  -3  -4 -25    8.45    2.95
  -4   4 -24    1.28    1.44
  -4   4 -24    1.12    1.91
  -4  -4 -24    1.91    2.19
  -5   4 -23   15.35    2.71
  -5   4 -23   13.12    3.31
  -5  -4 -23   23.20    4.15
  -5  -4 -23   19.81    4.07
  -6   4 -22   69.21    4.98
  -6   4 -22   51.79    5.18
  -6  -4 -22   76.82    6.42
  -6  -4 -22   64.11    6.30
  -7   4 -21   18.38    3.31
  -7   4 -21   15.43    3.63
  -7  -4 -21   23.32    4.31
  -7  -4 -21   22.05    4.62
  -8   4 -20    1.36    1.99
  -8  -4 -20    0.28    2.19
  -9   4 -19    5.02    2.51
  -9  -4 -19    8.73    3.31
 -10   4 -18   65.54    5.78
 -10  -4 -18   69.85    6.62
 -11   4 -17  202.76    9.81
 -11  -4 -17  209.66   10.72
 -12   4 -16    8.73    3.11
 -12  -4 -16   10.41    3.51
 -13   4 -15   12.88    3.67
 -13  -4 -15   16.82    4.19
  13  -4  15   21.97    4.78
 -14   4 -14   79.65    6.86
 -14   4 -14   82.72    5.58
 -14  -4 -14   84.12    7.38
  14   4  14   94.16    9.01
  14  -4  14  110.03    8.53
 -15   4 -13   13.59    3.99
 -15   4 -13   12.00    2.95
 -15  -4 -13   15.51    4.03
  15   4  13   10.37    4.11
  15   4  13   18.86    5.26
  15  -4  13   20.61    4.82
 -16   4 -12   62.51    5.62
 -16  -4 -12   53.58    6.18
  16   4  12   57.01    7.14
  16   4  12   72.56    8.21
  16  -4  12   84.48    7.77
 -17   4 -11   29.22    4.39
 -17  -4 -11   28.15    4.98
  17   4  11   32.05    5.38
  17   4  11   42.10    6.62
  17  -4  11   44.57    6.10
 -18   4 -10  172.98    9.17
 -18  -4 -10  132.68    8.53
  18   4  10  141.72    9.21
  18   4  10  179.80   10.92
  18  -4  10  223.53   11.36
 -19   4  -9  229.99   10.60
  19   4   9  211.49   10.44
  19   4   9  250.68   12.12
  19  -4   9  309.60   13.12
 -20   4  -8  221.18   10.56
  20   4   8  143.56    8.89
  20   4   8  191.84    9.61
  20  -4   8  276.47   12.32
 -21   4  -7   23.60    4.31
  21   4   7   18.90    4.23
  21   4   7   26.79    4.43
  21  -4   7   29.14    4.98
 -22   4  -6  165.76    9.33
  22   4   6  120.16    7.77
  22   4   6  154.80    7.81
  22  -4   6  222.97   10.80
 -23   4  -5    6.06    2.79
  23   4   5    5.30    2.91
  23   4   5    5.50    2.31
  23  -4   5    6.58    3.35
 -24   4  -4  177.33    9.37
  24   4   4  117.81    7.26
  24   4   4  161.78    6.42
  24  -4   4  220.70   10.01
 -25   4  -3   -0.96    1.87
  25   4   3    0.08    1.99
  25  -4   3    1.04    2.39
 -26   4  -2  124.50    7.73
  26   4   2   91.49    5.94
  26  -4   2  151.41    7.49
 -27   4  -1   14.23    3.39
  27   4   1   12.16    2.95
  27  -4   1   11.12    3.71
 -28   4   0   75.75    5.74
   1   1 -30    4.54    1.87
   1   1 -30    4.31    2.23
   0   1 -29    0.16    1.55
   0   1 -29    0.92    1.79
  -1   1 -28   -0.40    1.63
  -1   1 -28   -1.24    1.67
  -1  -1 -28    1.59    1.87
  -2   1 -27   -0.60    1.63
  -2   1 -27    0.20    1.91
  -2  -1 -27   -0.20    2.39
  -2  -1 -27   -0.32    1.75
  -3   1 -26   60.64    5.78
  -3  -1 -26   60.12    6.58
  -3  -1 -26   66.26    6.02
  -4   1 -25    0.12    1.99
  -4  -1 -25    0.32    2.51
  -4  -1 -25    0.48    1.91
   4  -1  25    2.15    3.67
  -5   1 -24   16.11    3.99
  -5   1 -24   18.82    3.35
  -5  -1 -24   22.56    4.90
  -5  -1 -24   23.84    4.74
   5  -1  24   11.52    4.39
  -6   1 -23   13.75    3.71
  -6   1 -23   14.95    3.31
  -6  -1 -23   24.08    5.14
  -6  -1 -23   16.90    4.11
   6  -1  23   19.06    5.06
  -7   1 -22   21.97    4.66
  -7   1 -22   29.34    4.50
  -7  -1 -22   31.89    5.74
  -7  -1 -22   29.66    5.38
   7   1  22   38.87    6.66
   7  -1  22   37.20    6.34
  -8   1 -21  297.84   13.00
  -8   1 -21  349.71   12.88
  -8  -1 -21  358.36   15.03
  -8  -1 -21  347.75   14.55
   8   1  21  344.33   14.63
   8  -1  21  232.54    8.41
   8  -1  21  354.53   14.75
  -9   1 -20  114.38    8.01
  -9  -1 -20  120.40    9.29
  -9  -1 -20  107.72    8.77
   9   1  20  104.97    9.01
   9  -1  20   77.54    5.10
   9  -1  20  122.19    9.57
 -10   1 -19  133.59    8.77
 -10  -1 -19  151.65   10.29
 -10  -1 -19  133.99    9.53
  10   1  19  131.16    9.81
  10  -1  19   96.00    5.70
  10  -1  19  154.76   10.48
 -11   1 -18  550.67   17.18
 -11  -1 -18  539.83   18.34
 -11  -1 -18  510.85   17.86
  11   1  18  432.35   11.32
  11   1  18  554.62   17.90
  11  -1  18  400.18   10.84
  11  -1  18  655.44   19.53
 -12   1 -17  633.84   18.70
 -12  -1 -17  639.06   19.85
 -12  -1 -17  583.92   19.14
  12   1  17  495.50   12.00
  12   1  17  640.21   18.98
  12  -1  17  460.50   11.64
  12  -1  17  741.12   20.69
 -13   1 -16   -0.88    1.91
 -13  -1 -16   -0.08    2.55
 -13  -1 -16   -0.92    2.31
  13   1  16    1.44    1.71
  13   1  16    0.72    2.99
  13  -1  16    0.08    1.51
  13  -1  16    2.03    2.91
 -14   1 -15   97.91    8.13
 -14  -1 -15   81.61    7.97
 -14  -1 -15   83.16    7.97
  14   1  15   69.57    4.66
  14   1  15   90.94    8.21
  14  -1  15   69.09    4.86
  14  -1  15  117.29    9.25
 -15   1 -14   56.29    6.74
 -15  -1 -14   64.34    7.30
 -15  -1 -14   60.16    7.18
  15   1  14   42.46    3.83
  15   1  14   71.68    7.46
  15  -1  14   44.57    4.07
  15  -1  14   77.30    7.89
 -16   1 -13   15.15    4.31
 -16  -1 -13    9.49    3.79
 -16  -1 -13   12.72    4.27
  16   1  13   11.04    2.43
  16   1  13   16.19    4.31
  16  -1  13    9.89    2.47
  16  -1  13   15.71    4.15
 -17   1 -12   32.13    5.42
 -17   1 -12   25.75    5.30
 -17  -1 -12   29.14    5.38
  17   1  12   25.20    3.07
  17   1  12   33.85    5.66
  17  -1  12   24.20    3.39
  17  -1  12   34.48    5.66
 -18   1 -11   12.24    3.79
 -18   1 -11   13.08    3.99
 -18  -1 -11   12.72    4.19
  18   1  11    8.09    2.19
  18   1  11   17.30    4.43
  18  -1  11    8.45    2.31
  18  -1  11   16.82    4.47
 -19   1 -10   29.38    5.10
 -19   1 -10   37.39    6.18
 -19  -1 -10   36.56    5.90
  19   1  10   27.51    3.03
  19   1  10   44.37    6.02
  19  -1  10   26.23    3.23
  19  -1  10   47.00    6.66
  19  -1  10   37.24    6.94
 -20   1  -9   96.64    8.25
 -20   1  -9  100.02    8.85
 -20  -1  -9  116.53    9.33
  20   1   9   66.74    4.23
  20  -1   9   69.73    4.74
  20  -1   9  136.46    9.49
  20  -1   9   93.17    9.37
 -21   1  -8  273.24   12.80
 -21   1  -8  276.59   13.71
 -21  -1  -8  293.42   13.99
  21  -1   8  183.39    7.30
  21  -1   8  365.57   14.11
  21  -1   8  297.16   14.55
 -22   1  -7  318.49   14.71
 -22  -1  -7  351.22   15.35
  22  -1   7  206.83    7.57
  22  -1   7  414.85   14.59
  22  -1   7  332.96   15.23
 -23   1  -6  541.42   18.94
 -23  -1  -6  617.05   19.97
  23  -1   6  371.28    9.93
  23  -1   6  704.44   18.18
  23  -1   6  625.38   20.21
 -24  -1  -5  206.83   12.00
  24  -1   5  112.18    5.62
  24  -1   5  232.66   10.60
  24  -1   5  205.07   12.20
  25   1   4   13.75    4.19
  25  -1   4   20.25    5.22
  26   1   3   -1.67    2.59
  26  -1   3    0.48    2.95
  27   1   2  194.35   10.76
  27  -1   2  234.02   12.24
  28   1   1   75.71    7.10
  28  -1   1   86.99    7.97
  29   1   0   80.05    6.90
  29  -1   0  106.56    8.17
  30   1  -1    6.78    3.35
  30   1  -1    7.10    2.67
  30  -1  -1   11.40    3.67
  31   1  -2   36.44    5.26
  31   1  -2   50.91    5.06
  32   1  -3    6.94    3.03
  32   1  -3    9.73    2.39
  32  -1  -3   10.13    3.39
 -33  -1   4    3.23    2.31
  33   1  -4    3.47    1.67
  -1  -3 -28  106.36    5.94
  -2   3 -27    5.74    1.83
  -2   3 -27    4.47    2.23
  -2  -3 -27    7.14    2.59
  -3   3 -26    0.08    1.44
  -3   3 -26    0.96    1.95
  -3  -3 -26    0.32    2.19
  -3  -3 -26    0.48    1.87
  -4   3 -25   15.75    2.99
  -4   3 -25   12.00    3.35
  -4  -3 -25   22.92    4.31
  -4  -3 -25   20.01    4.15
  -5   3 -24   55.61    4.94
  -5   3 -24   51.35    5.62
  -5  -3 -24   57.65    6.10
  -5  -3 -24   61.51    6.18
  -6   3 -23   66.94    5.66
  -6   3 -23   59.44    6.06
  -6  -3 -23   73.00    6.98
  -6  -3 -23   67.06    6.66
  -7   3 -22   54.54    5.34
  -7   3 -22   45.49    6.22
  -7  -3 -22   60.92    6.66
  -7  -3 -22   55.06    6.38
  -8   3 -21   29.06    4.54
  -8   3 -21   31.37    5.42
  -8  -3 -21   31.81    5.50
  -8  -3 -21   28.34    5.46
  -9   3 -20    8.73    3.07
  -9   3 -20   11.72    3.71
  -9  -3 -20   16.03    4.27
  -9  -3 -20   12.16    4.03
 -10   3 -19    9.13    3.35
 -10   3 -19    7.69    3.39
 -10  -3 -19   10.44    3.91
 -10  -3 -19   11.44    3.95
 -11   3 -18   53.50    5.82
 -11   3 -18   50.51    6.58
 -11   3 -18   45.53    4.58
 -11  -3 -18   56.69    6.74
 -11  -3 -18   44.13    6.86
  11  -3  18   65.62    7.57
 -12   3 -17   44.81    5.54
 -12   3 -17   47.68    5.06
 -12  -3 -17   53.98    6.62
  12  -3  17   62.11    7.42
 -13   3 -16   47.32    5.86
 -13   3 -16   56.05    5.54
 -13  -3 -16   55.41    6.70
  13  -3  16   68.29    7.57
 -14   3 -15   94.60    7.06
 -14  -3 -15   84.32    7.93
  14  -3  15  105.25    8.73
 -15   3 -14  150.65    8.97
 -15  -3 -14  146.07   10.01
  15  -3  14  181.19   10.96
 -16   3 -13  104.73    7.89
 -16  -3 -13   89.14    8.13
  16  -3  13  135.19    9.69
 -17   3 -12    5.82    2.95
 -17  -3 -12    8.53    3.67
  17  -3  12   10.72    3.99
 -18   3 -11    0.40    2.35
 -18  -3 -11    3.27    2.99
  18  -3  11    2.15    2.87
 -19   3 -10  145.87    9.57
 -19  -3 -10  124.78    9.17
  19   3  10  121.99    9.69
  19  -3  10  190.28   11.00
 -20   3  -9  226.00   11.72
 -20  -3  -9  208.58   11.36
  20   3   9  191.88   11.16
  20  -3   9  292.30   13.28
 -21   3  -8   -1.63    2.03
 -21  -3  -8   -1.12    2.39
  21   3   8    0.92    2.79
  21  -3   8   -0.28    2.63
 -22   3  -7   19.89    4.54
 -22  -3  -7   23.08    4.66
  22   3   7   12.48    4.19
  22   3   7   21.33    4.58
  22  -3   7   26.83    5.14
 -23   3  -6    5.54    3.23
 -23  -3  -6    1.55    2.67
  23   3   6    0.08    2.59
  23   3   6    0.24    2.51
  23  -3   6    5.42    3.35
 -24   3  -5   22.21    4.78
 -24  -3  -5   20.73    4.39
  24   3   5   14.83    4.19
  24   3   5   15.99    3.75
  24  -3   5   26.71    4.98
 -25   3  -4   37.20    5.70
 -25  -3  -4   38.15    5.50
  25   3   4   31.93    5.22
  25   3   4   37.79    4.98
  25  -3   4   57.65    6.18
  25  -3   4   43.22    6.74
 -26   3  -3   49.59    6.06
 -26  -3  -3   42.18    5.50
  26   3   3   36.68    5.38
  26   3   3   46.56    4.90
  26  -3   3   61.47    6.06
  26  -3   3   54.90    7.26
 -27   3  -2    4.31    2.83
 -27  -3  -2    6.26    3.07
  27   3   2    5.50    2.75
  27   3   2    8.77    2.43
  27  -3   2   11.52    3.55
  27  -3   2    6.42    3.47
 -28   3  -1    0.20    2.43
  28   3   1    0.68    2.27
  28   3   1    1.40    1.59
  28  -3   1    3.03    2.87
 -29   3   0   17.14    3.95
  29   3   0   17.02    3.51
  29  -3   0   25.75    4.62
  30   3  -1   10.60    2.87
  30  -3  -1   16.42    3.75
  31  -3  -2   62.23    5.30
  11   5  18    0.64    3.19
  12   5  17   49.91    6.10
 -13   5 -16   20.13    3.39
  13   5  16   29.18    4.98
  14   5  15   30.82    4.98
  15   5  14   44.01    5.30
  15   5  14   59.12    6.54
  16   5  13   93.69    6.46
  16   5  13  121.59    8.05
  16  -5  13  123.98    7.53
  17   5  12    3.55    2.27
  17   5  12    2.31    3.43
  17  -5  12    0.52    2.51
  18   5  11    4.23    2.31
  18   5  11    7.85    3.87
  18  -5  11    6.98    2.83
  19   5  10   38.95    3.95
  19   5  10   37.04    5.26
  19  -5  10   41.62    5.02
  20   5   9  105.57    4.94
  20  -5   9  133.95    7.38
 -21   5  -8    1.32    1.55
  21  -5   8    1.63    2.27
   0   0 -30   11.40    2.95
  -1   0 -29   -0.40    1.83
  -1   0 -29   -0.60    1.75
  -2   0 -28   27.15    4.43
  -3   0 -27    0.24    1.71
  -4   0 -26  118.68    6.78
  -5   0 -25   -0.20    1.75
   5   0  25    2.39    3.19
  -6   0 -24  247.65   10.80
   6   0  24  234.37   12.12
  -7   0 -23   -0.08    2.63
  -7   0 -23   -0.68    1.75
   7   0  23    2.11    3.27
  -8   0 -22  100.26    8.13
  -8   0 -22  118.44    8.37
   8   0  22  120.95    9.33
  -9   0 -21   -0.12    2.59
  -9   0 -21   -0.40    1.87
   9   0  21    0.56    2.91
 -10   0 -20    4.43    3.19
 -10   0 -20    7.57    3.15
  10   0  20    4.82    2.27
  10   0  20   10.92    4.15
 -11   0 -19    2.39    2.83
 -11   0 -19    0.16    2.03
  11   0  19    0.20    1.75
  11   0  19   -0.52    2.87
 -12   0 -18   61.67    6.94
 -12   0 -18   52.15    6.46
  12   0  18   45.89    4.15
  12   0  18   60.44    7.53
 -13   0 -17    2.07    2.91
 -13   0 -17   -0.76    2.07
  13   0  17   -1.00    1.40
  13   0  17   -0.92    2.79
 -14   0 -16  209.70   11.44
 -14   0 -16  200.77   11.44
  14   0  16  171.23    7.26
  14   0  16  250.16   12.44
 -15   0 -15   -0.96    2.43
 -15   0 -15   -0.52    2.31
  15   0  15   -0.36    1.48
  15   0  15    0.48    2.95
 -16   0 -14  557.37   18.10
 -16   0 -14  499.41   17.70
  16   0  14  401.85   10.76
  16   0  14  653.17   19.02
 -17   0 -13   -0.12    2.51
 -17   0 -13    0.60    2.55
  17   0  13    0.28    1.59
  17   0  13   -0.56    2.87
 -18   0 -12 1797.65   32.29
 -18   0 -12 1624.16   31.73
  18   0  12 1277.36   18.70
  18   0  12 2074.37   32.33
 -19   0 -11   -0.08    2.55
 -19   0 -11    1.55    2.83
  19   0  11    0.12    1.44
  19   0  11    1.75    2.91
 -20   0 -10    3.07    2.79
 -20   0 -10    2.27    3.15
  20   0  10    2.75    1.59
  20   0  10    6.46    3.39
 -21   0  -9    0.00    2.43
  21   0   9   -0.12    1.36
  21   0   9    1.28    2.87
 -22   0  -8   -1.04    2.23
  22   0   8    0.92    1.59
  22   0   8    2.23    3.15
 -23   0  -7    1.40    2.59
  23   0   7    0.52    1.71
  29   0   1   -0.08    2.59
  30   0   0  242.07   11.48
  31   0  -1   -0.04    2.43
  32   0  -2   30.26    4.39
  33   0  -3    0.16    1.91
  -1   2 -29    3.79    2.15
  -1  -2 -29    4.43    1.95
  -2   2 -28   17.30    2.91
  -2   2 -28   18.70    3.71
  -2  -2 -28   26.35    3.83
  -3   2 -27  272.01    9.81
  -3   2 -27  258.37   11.08
  -3  -2 -27  354.77   12.80
  -3  -2 -27  336.47   11.44
  -4   2 -26    4.98    2.23
  -4   2 -26    2.83    2.39
  -4  -2 -26    3.19    2.71
[truncated: 44,805 more chars]
