# Supplementary material for: Structural effects of meso-halogenation on porphyrins
Source: Beilstein J Org Chem. 2021 May 14;17:1149–70. doi: 10.3762/bjoc.17.88 (PMC8144917; doi:10.3762/bjoc.17.88)
Supplement: File 3 — Crystal structure determination compounds 1, 2a, 4–11, 13, 16a and 24. [file Beilstein_J_Org_Chem-17-1149-s003.zip › Compound+4.cif]

data_dgib005a
_audit_creation_date               2020-06-10
_audit_creation_method
;
Olex2 1.2
(compiled 2018.05.29 svn.r3508 for OlexSys, GUI svn.r5506)
;
_shelx_SHELXL_version_number       '2018/1'
_audit_contact_author_address      ?
_audit_contact_author_email        ?
_audit_contact_author_name         ''
_audit_contact_author_phone        ?
_publ_contact_author_id_orcid      ?
_publ_section_references
;
1. Bruker (2013). SAINT v8.37A, Bruker AXS Inc., Madison, WI, USA. 
2. Bruker (2016). APEX3 v2016.9-0, Bruker AXS Inc., Madison, WI, USA. 
3. Bruker (2016/2). SADABS, Bruker AXS Inc., Madison, Wisconsin, USA. 
4. Dolomanov, O.V., Bourhis, L.J., Gildea, R.J, Howard, J.A.K. & Puschmann, H. (2009), J. Appl. Cryst. 42, 339-341. 
5. Sheldrick, G.M. (2008). Acta Cryst. A64, 112-122. 
6. Sheldrick, G.M. (2015). Acta Cryst. A71, 3-8.

Dolomanov, O.V., Bourhis, L.J., Gildea, R.J, Howard, J.A.K. & Puschmann, H.
 (2009), J. Appl. Cryst. 42, 339-341.

Sheldrick, G.M. (2015). Acta Cryst. C71, 3-8.
;
_chemical_name_common              ?
_chemical_name_systematic          5-chloro-15-phenyl-10,20-di-p-tolylporphyrin
_chemical_formula_moiety           'C40 H29 Cl N4'
_chemical_formula_sum              'C40 H29 Cl N4'
_chemical_formula_weight           601.12
_chemical_melting_point            ?
loop_
  _atom_type_symbol
  _atom_type_description
  _atom_type_scat_dispersion_real
  _atom_type_scat_dispersion_imag
  _atom_type_scat_source
 'C' 'C' 0.0181 0.0091 'International Tables Vol C Tables 4.2.6.8 and 6.1.1.4'
 'H' 'H' 0.0000 0.0000 'International Tables Vol C Tables 4.2.6.8 and 6.1.1.4'
 'Cl' 'Cl' 0.3639 0.7018 'International Tables Vol C Tables 4.2.6.8 and 6.1.1.4'
 'N' 'N' 0.0311 0.0180 'International Tables Vol C Tables 4.2.6.8 and 6.1.1.4'

_shelx_space_group_comment
;
The symmetry employed for this shelxl refinement is uniquely defined
by the following loop, which should always be used as a source of
symmetry information in preference to the above space-group names.
They are only intended as comments.
;
_space_group_crystal_system        'monoclinic'
_space_group_IT_number             14
_space_group_name_H-M_alt          'P 1 21/c 1'
_space_group_name_Hall             '-P 2ybc'
loop_
  _space_group_symop_operation_xyz
 'x, y, z'
 '-x, y+1/2, -z+1/2'
 '-x, -y, -z'
 'x, -y-1/2, z-1/2'

_cell_length_a                     20.4292(7)
_cell_length_b                     10.0496(4)
_cell_length_c                     14.7840(5)
_cell_angle_alpha                  90
_cell_angle_beta                   95.238(2)
_cell_angle_gamma                  90
_cell_volume                       3022.56(19)
_cell_formula_units_Z              4
_cell_measurement_reflns_used      3824
_cell_measurement_temperature      100(2)
_cell_measurement_theta_max        67.98
_cell_measurement_theta_min        4.35
_shelx_estimated_absorpt_T_max     0.959
_shelx_estimated_absorpt_T_min     0.808
_exptl_absorpt_coefficient_mu      1.396
_exptl_absorpt_correction_T_max    0.7530
_exptl_absorpt_correction_T_min    0.5451
_exptl_absorpt_correction_type     multi-scan
_exptl_absorpt_process_details    
 'SADABS-2016/2 (Bruker,2016/2) was used for absorption correction. wR2(int) was 0.0726 before and 0.0426 after correction. The Ratio of minimum to maximum transmission is 0.7239. The \l/2 correction factor is Not present.'
_exptl_absorpt_special_details     ?
_exptl_crystal_colour              orange
_exptl_crystal_colour_primary      orange
_exptl_crystal_density_diffrn      1.321
_exptl_crystal_density_meas        ?
_exptl_crystal_density_method      'not measured'
_exptl_crystal_description         plate
_exptl_crystal_F_000               1256
_exptl_crystal_recrystallization_method  'Slow diffusion from DCM and MeOH'
_exptl_crystal_size_max            0.16
_exptl_crystal_size_mid            0.12
_exptl_crystal_size_min            0.03
_exptl_transmission_factor_max     ?
_exptl_transmission_factor_min     ?
_diffrn_reflns_av_R_equivalents    0.0782
_diffrn_reflns_av_unetI/netI       0.0766
_diffrn_reflns_Laue_measured_fraction_full  0.999
_diffrn_reflns_Laue_measured_fraction_max  0.996
_diffrn_reflns_limit_h_max         24
_diffrn_reflns_limit_h_min         -24
_diffrn_reflns_limit_k_max         10
_diffrn_reflns_limit_k_min         -12
_diffrn_reflns_limit_l_max         17
_diffrn_reflns_limit_l_min         -17
_diffrn_reflns_number              23715
_diffrn_reflns_point_group_measured_fraction_full  0.999
_diffrn_reflns_point_group_measured_fraction_max  0.996
_diffrn_reflns_theta_full          67.679
_diffrn_reflns_theta_max           68.376
_diffrn_reflns_theta_min           2.172
_diffrn_ambient_temperature        99.99
_diffrn_detector_area_resol_mean   7.9
_diffrn_detector_type              'CCD area detector'
_diffrn_measured_fraction_theta_full  0.999
_diffrn_measured_fraction_theta_max  0.996
_diffrn_measurement_device         'three-circle diffractometer'
_diffrn_measurement_device_type    'Bruker APEX-II CCD'
_diffrn_measurement_method         '\f and \w scans'
_diffrn_radiation_type             CuK\a
_diffrn_radiation_wavelength       1.54178
_diffrn_source                     ?
_diffrn_standards_number           0
_reflns_Friedel_coverage           0.000
_reflns_Friedel_fraction_full      .
_reflns_Friedel_fraction_max       .
_reflns_number_gt                  3823
_reflns_number_total               5526
_reflns_special_details
;
 Reflections were merged by SHELXL according to the crystal
 class for the calculation of statistics and refinement.
 
 _reflns_Friedel_fraction is defined as the number of unique
 Friedel pairs measured divided by the number that would be
 possible theoretically, ignoring centric projections and
 systematic absences.
;
_reflns_threshold_expression       'I > 2\s(I)'
_computing_cell_refinement         'SAINT v8.37A (Bruker, 2015)'
_computing_data_collection         'APEX 3 (Bruker, 2016) '
_computing_data_reduction          'SAINT v8.37A (Bruker, 2015)'
_computing_molecular_graphics      'Olex2 (Dolomanov et al., 2009)'
_computing_publication_material    'Olex2 (Dolomanov et al., 2009)'
_computing_structure_refinement    'ShelXL (Sheldrick, 2015)'
_computing_structure_solution      'XT (Sheldrick, 2015)'
_refine_diff_density_max           0.647
_refine_diff_density_min           -0.334
_refine_diff_density_rms           0.072
_refine_ls_extinction_coef         .
_refine_ls_extinction_method       none
_refine_ls_goodness_of_fit_ref     1.039
_refine_ls_hydrogen_treatment      constr
_refine_ls_matrix_type             full
_refine_ls_number_parameters       408
_refine_ls_number_reflns           5526
_refine_ls_number_restraints       0
_refine_ls_R_factor_all            0.0968
_refine_ls_R_factor_gt             0.0694
_refine_ls_restrained_S_all        1.039
_refine_ls_shift/su_max            0.001
_refine_ls_shift/su_mean           0.000
_refine_ls_structure_factor_coef   Fsqd
_refine_ls_weighting_details      
 'w=1/[\s^2^(Fo^2^)+(0.1296P)^2^+0.2585P] where P=(Fo^2^+2Fc^2^)/3'
_refine_ls_weighting_scheme        calc
_refine_ls_wR_factor_gt            0.1892
_refine_ls_wR_factor_ref           0.2143
_refine_special_details            ?
_olex2_refinement_description
;
1. Fixed Uiso
 At 1.2 times of:
  All C(H) groups, All N(H) groups
 At 1.5 times of:
  All C(H,H,H) groups
2. Others
 Fixed Sof: H24(0.5) H21(0.5) H22(0.5) H23(0.5)
3.a Aromatic/amide H refined with riding coordinates:
 N24(H24), N21(H21), N22(H22), N23(H23), C7(H7), C8(H8), C18(H18), C17(H17),
 C12(H12), C3(H3), C205(H205), C2(H2), C202(H202), C105(H105), C103(H103),
 C206(H206), C102(H102), C203(H203), C13(H13), C106(H106), C154(H154),
 C152(H152), C156(H156), C155(H155), C153(H153)
3.b Idealised Me refined as rotating group:
 C107(H10A,H10B,H10C), C207(H20A,H20B,H20C)
;
_atom_sites_solution_hydrogens     geom
_atom_sites_solution_primary       ?
_atom_sites_solution_secondary     ?
loop_
  _atom_site_label
  _atom_site_type_symbol
  _atom_site_fract_x
  _atom_site_fract_y
  _atom_site_fract_z
  _atom_site_U_iso_or_equiv
  _atom_site_adp_type
  _atom_site_occupancy
  _atom_site_site_symmetry_order
  _atom_site_calc_flag
  _atom_site_refinement_flags_posn
  _atom_site_refinement_flags_adp
  _atom_site_refinement_flags_occupancy
  _atom_site_disorder_assembly
  _atom_site_disorder_group
 Cl1 Cl -0.00855(4) 0.69585(9) 0.51993(6) 0.0420(2) Uani 1 1 d . . . . .
 N24 N 0.27442(12) 0.4215(3) 0.70448(17) 0.0333(6) Uani 1 1 d . . . . .
 H24 H 0.251717 0.454341 0.656142 0.040 Uiso 0.5 1 calc R . P A 2
 N21 N 0.14525(12) 0.5379(3) 0.66695(17) 0.0334(6) Uani 1 1 d . . . . .
 H21 H 0.180781 0.532267 0.637698 0.040 Uiso 0.5 1 calc R . P B 1
 N22 N 0.17204(12) 0.5796(3) 0.47527(17) 0.0328(6) Uani 1 1 d . . . . .
 H22 H 0.195239 0.550068 0.524242 0.039 Uiso 0.5 1 calc R . P C 2
 N23 N 0.30071(12) 0.4606(3) 0.51281(17) 0.0346(6) Uani 1 1 d . . . . .
 H23 H 0.265137 0.466045 0.541997 0.042 Uiso 0.5 1 calc R . P D 1
 C1 C 0.14049(15) 0.5004(3) 0.7551(2) 0.0338(7) Uani 1 1 d . . . . .
 C101 C 0.27000(14) 0.5802(3) 0.2702(2) 0.0336(7) Uani 1 1 d . . . . .
 C9 C 0.19276(15) 0.5893(3) 0.3905(2) 0.0324(6) Uani 1 1 d . . . . .
 C11 C 0.30571(15) 0.4987(3) 0.4251(2) 0.0335(7) Uani 1 1 d . . . . .
 C20 C 0.19089(15) 0.4442(3) 0.8143(2) 0.0336(7) Uani 1 1 d . . . . .
 C10 C 0.25537(15) 0.5541(3) 0.3660(2) 0.0335(7) Uani 1 1 d . . . . .
 C7 C 0.08806(15) 0.6613(3) 0.3783(2) 0.0350(7) Uani 1 1 d . . . . .
 H7 H 0.046006 0.694300 0.356316 0.042 Uiso 1 1 calc R . . . .
 C8 C 0.13969(15) 0.6406(3) 0.3288(2) 0.0336(7) Uani 1 1 d . . . . .
 H8 H 0.140838 0.656666 0.265638 0.040 Uiso 1 1 calc R . . . .
 C6 C 0.10875(15) 0.6242(3) 0.4703(2) 0.0340(7) Uani 1 1 d . . . . .
 C14 C 0.36046(15) 0.4126(3) 0.5477(2) 0.0363(7) Uani 1 1 d . . . . .
 C19 C 0.25337(15) 0.4092(3) 0.7894(2) 0.0332(7) Uani 1 1 d . . . . .
 C4 C 0.08557(15) 0.5856(3) 0.6320(2) 0.0351(7) Uani 1 1 d . . . . .
 C201 C 0.17501(14) 0.4187(3) 0.9093(2) 0.0335(7) Uani 1 1 d . . . . .
 C18 C 0.30524(15) 0.3521(3) 0.8502(2) 0.0345(7) Uani 1 1 d . . . . .
 H18 H 0.303681 0.334215 0.913086 0.041 Uiso 1 1 calc R . . . .
 C17 C 0.35660(15) 0.3290(3) 0.8004(2) 0.0362(7) Uani 1 1 d . . . . .
 H17 H 0.397674 0.290893 0.821730 0.043 Uiso 1 1 calc R . . . .
 C204 C 0.13671(15) 0.3723(3) 1.0853(2) 0.0359(7) Uani 1 1 d . . . . .
 C12 C 0.37216(15) 0.4746(3) 0.4038(2) 0.0365(7) Uani 1 1 d . . . . .
 H12 H 0.389331 0.492265 0.347435 0.044 Uiso 1 1 calc R . . . .
 C3 C 0.04058(15) 0.5766(3) 0.7015(2) 0.0379(7) Uani 1 1 d . . . . .
 H3 H -0.004208 0.603392 0.695723 0.046 Uiso 1 1 calc R . . . .
 C15 C 0.37773(15) 0.3658(3) 0.6363(2) 0.0375(7) Uani 1 1 d . . . . .
 C205 C 0.15805(14) 0.2682(3) 1.0326(2) 0.0348(7) Uani 1 1 d . . . . .
 H205 H 0.160106 0.180465 1.056593 0.042 Uiso 1 1 calc R . . . .
 C2 C 0.07352(15) 0.5232(3) 0.7763(2) 0.0374(7) Uani 1 1 d . . . . .
 H2 H 0.056057 0.504219 0.832263 0.045 Uiso 1 1 calc R . . . .
 C202 C 0.15561(15) 0.5238(3) 0.9633(2) 0.0369(7) Uani 1 1 d . . . . .
 H202 H 0.155708 0.612218 0.940565 0.044 Uiso 1 1 calc R . . . .
 C104 C 0.30343(16) 0.6289(3) 0.0921(2) 0.0370(7) Uani 1 1 d . . . . .
 C105 C 0.28699(15) 0.7323(3) 0.1483(2) 0.0366(7) Uani 1 1 d . . . . .
 H105 H 0.286953 0.820996 0.126002 0.044 Uiso 1 1 calc R . . . .
 C151 C 0.44483(16) 0.3016(4) 0.6544(2) 0.0403(8) Uani 1 1 d . . . . .
 C103 C 0.30066(15) 0.4987(3) 0.1258(2) 0.0372(7) Uani 1 1 d . . . . .
 H103 H 0.310003 0.425658 0.088223 0.045 Uiso 1 1 calc R . . . .
 C206 C 0.17614(15) 0.2907(3) 0.9463(2) 0.0356(7) Uani 1 1 d . . . . .
 H206 H 0.189611 0.217891 0.911423 0.043 Uiso 1 1 calc R . . . .
 C102 C 0.28442(15) 0.4756(3) 0.2135(2) 0.0357(7) Uani 1 1 d . . . . .
 H102 H 0.283100 0.386798 0.235254 0.043 Uiso 1 1 calc R . . . .
 C5 C 0.07031(14) 0.6285(3) 0.5430(2) 0.0339(7) Uani 1 1 d . . . . .
 C16 C 0.33729(15) 0.3732(3) 0.7086(2) 0.0349(7) Uani 1 1 d . . . . .
 C203 C 0.13634(16) 0.5004(4) 1.0491(2) 0.0391(7) Uani 1 1 d . . . . .
 H203 H 0.122611 0.572858 1.084071 0.047 Uiso 1 1 calc R . . . .
 C13 C 0.40548(15) 0.4224(4) 0.4782(2) 0.0388(7) Uani 1 1 d . . . . .
 H13 H 0.450419 0.396715 0.483943 0.047 Uiso 1 1 calc R . . . .
 C106 C 0.27072(15) 0.7096(3) 0.2357(2) 0.0368(7) Uani 1 1 d . . . . .
 H106 H 0.259949 0.782396 0.272493 0.044 Uiso 1 1 calc R . . . .
 C107 C 0.32198(18) 0.6556(4) -0.0025(2) 0.0456(8) Uani 1 1 d . . . . .
 H10A H 0.282843 0.682868 -0.041409 0.068 Uiso 1 1 calc GR . . . .
 H10B H 0.340303 0.574600 -0.027154 0.068 Uiso 1 1 calc GR . . . .
 H10C H 0.354858 0.726823 -0.000633 0.068 Uiso 1 1 calc GR . . . .
 C207 C 0.11493(17) 0.3459(4) 1.1783(2) 0.0432(8) Uani 1 1 d . . . . .
 H20A H 0.086856 0.266651 1.176073 0.065 Uiso 1 1 calc GR . . . .
 H20B H 0.090182 0.422619 1.197851 0.065 Uiso 1 1 calc GR . . . .
 H20C H 0.153566 0.331154 1.221479 0.065 Uiso 1 1 calc GR . . . .
 C154 C 0.56677(17) 0.1757(4) 0.6844(3) 0.0497(9) Uani 1 1 d . . . . .
 H154 H 0.608285 0.133292 0.695603 0.060 Uiso 1 1 calc R . . . .
 C152 C 0.45853(18) 0.1852(4) 0.6057(3) 0.0466(8) Uani 1 1 d . . . . .
 H152 H 0.426039 0.148496 0.562765 0.056 Uiso 1 1 calc R . . . .
 C156 C 0.49152(17) 0.3515(4) 0.7156(3) 0.0469(8) Uani 1 1 d . . . . .
 H156 H 0.482540 0.429973 0.748065 0.056 Uiso 1 1 calc R . . . .
 C155 C 0.55268(18) 0.2902(4) 0.7320(3) 0.0493(9) Uani 1 1 d . . . . .
 H155 H 0.584758 0.326512 0.775662 0.059 Uiso 1 1 calc R . . . .
 C153 C 0.52005(19) 0.1245(4) 0.6210(3) 0.0541(10) Uani 1 1 d . . . . .
 H153 H 0.529658 0.047421 0.587427 0.065 Uiso 1 1 calc R . . . .

loop_
  _atom_site_aniso_label
  _atom_site_aniso_U_11
  _atom_site_aniso_U_22
  _atom_site_aniso_U_33
  _atom_site_aniso_U_23
  _atom_site_aniso_U_13
  _atom_site_aniso_U_12
 Cl1 0.0348(4) 0.0490(5) 0.0419(5) 0.0009(3) 0.0017(3) 0.0066(3)
 N24 0.0359(13) 0.0306(14) 0.0335(14) -0.0017(11) 0.0028(10) -0.0027(10)
 N21 0.0371(13) 0.0314(14) 0.0316(14) -0.0006(11) 0.0027(10) -0.0011(10)
 N22 0.0339(12) 0.0309(14) 0.0335(14) 0.0003(11) 0.0033(10) 0.0002(10)
 N23 0.0362(13) 0.0360(15) 0.0316(14) 0.0002(11) 0.0028(10) -0.0008(11)
 C1 0.0382(15) 0.0306(16) 0.0334(16) -0.0018(13) 0.0068(12) -0.0013(12)
 C101 0.0334(14) 0.0360(18) 0.0310(16) 0.0015(13) 0.0014(11) 0.0022(12)
 C9 0.0382(15) 0.0260(15) 0.0328(16) -0.0019(12) 0.0016(12) -0.0017(12)
 C11 0.0365(15) 0.0284(16) 0.0360(17) -0.0025(12) 0.0060(12) -0.0017(12)
 C20 0.0422(16) 0.0245(15) 0.0336(16) -0.0037(12) 0.0014(12) -0.0026(12)
 C10 0.0391(15) 0.0281(16) 0.0332(16) -0.0020(12) 0.0025(12) -0.0023(12)
 C7 0.0367(15) 0.0302(17) 0.0371(17) -0.0005(13) -0.0024(12) -0.0011(12)
 C8 0.0380(15) 0.0312(16) 0.0309(15) 0.0008(12) 0.0001(12) -0.0012(12)
 C6 0.0379(15) 0.0278(16) 0.0352(16) -0.0009(13) -0.0020(12) -0.0020(12)
 C14 0.0351(15) 0.0383(18) 0.0352(17) -0.0001(13) 0.0020(12) -0.0023(13)
 C19 0.0406(16) 0.0262(15) 0.0329(16) 0.0003(12) 0.0037(12) -0.0023(12)
 C4 0.0371(15) 0.0305(16) 0.0380(17) -0.0073(13) 0.0049(12) -0.0029(12)
 C201 0.0339(14) 0.0323(17) 0.0338(16) -0.0013(13) 0.0009(12) 0.0020(12)
 C18 0.0400(16) 0.0317(17) 0.0315(16) 0.0028(13) 0.0023(12) -0.0026(12)
 C17 0.0345(15) 0.0383(18) 0.0349(17) 0.0039(13) -0.0014(12) -0.0018(12)
 C204 0.0343(15) 0.0414(19) 0.0322(16) 0.0021(14) 0.0032(12) -0.0015(13)
 C12 0.0400(16) 0.0372(18) 0.0327(17) 0.0013(13) 0.0052(12) -0.0010(13)
 C3 0.0339(15) 0.0407(19) 0.0390(18) -0.0033(14) 0.0022(12) -0.0001(13)
 C15 0.0381(16) 0.0376(18) 0.0368(17) 0.0015(14) 0.0029(13) -0.0037(13)
 C205 0.0340(15) 0.0323(17) 0.0377(17) 0.0028(13) 0.0008(12) 0.0004(12)
 C2 0.0381(16) 0.0385(18) 0.0361(17) -0.0024(14) 0.0054(12) -0.0019(13)
 C202 0.0436(17) 0.0326(17) 0.0344(17) 0.0028(13) 0.0021(12) 0.0026(13)
 C104 0.0387(15) 0.0370(18) 0.0347(17) 0.0018(14) 0.0011(12) 0.0007(13)
 C105 0.0403(16) 0.0331(18) 0.0363(17) 0.0052(13) 0.0020(12) 0.0014(12)
 C151 0.0387(16) 0.050(2) 0.0323(17) 0.0141(15) 0.0064(12) -0.0007(14)
 C103 0.0411(16) 0.0370(18) 0.0336(17) -0.0009(13) 0.0044(12) 0.0037(13)
 C206 0.0360(15) 0.0327(17) 0.0386(17) -0.0014(13) 0.0054(12) 0.0008(12)
 C102 0.0391(15) 0.0318(17) 0.0360(17) 0.0014(13) 0.0015(12) 0.0021(12)
 C5 0.0303(14) 0.0302(16) 0.0406(17) -0.0016(13) 0.0000(12) 0.0016(11)
 C16 0.0377(15) 0.0331(17) 0.0338(16) 0.0013(13) 0.0023(12) -0.0015(12)
 C203 0.0437(17) 0.0373(19) 0.0366(17) -0.0040(14) 0.0053(13) 0.0021(13)
 C13 0.0332(15) 0.0410(19) 0.0424(18) -0.0001(14) 0.0046(13) 0.0009(13)
 C106 0.0395(16) 0.0334(18) 0.0378(17) -0.0011(13) 0.0056(12) 0.0031(12)
 C107 0.058(2) 0.044(2) 0.0358(18) 0.0042(15) 0.0098(15) 0.0004(16)
 C207 0.0470(18) 0.044(2) 0.0396(19) 0.0026(15) 0.0091(14) -0.0016(14)
 C154 0.0377(17) 0.048(2) 0.063(2) 0.0158(18) 0.0011(15) 0.0016(15)
 C152 0.0507(19) 0.042(2) 0.048(2) 0.0030(16) 0.0056(15) 0.0042(15)
 C156 0.0460(19) 0.045(2) 0.050(2) 0.0038(16) 0.0068(15) -0.0023(15)
 C155 0.0428(18) 0.054(2) 0.051(2) 0.0063(18) 0.0027(15) -0.0036(16)
 C153 0.054(2) 0.051(2) 0.059(2) 0.0026(19) 0.0102(17) 0.0053(17)

_geom_special_details
;
 All esds (except the esd in the dihedral angle between two l.s. planes)
 are estimated using the full covariance matrix.  The cell esds are taken
 into account individually in the estimation of esds in distances, angles
 and torsion angles; correlations between esds in cell parameters are only
 used when they are defined by crystal symmetry.  An approximate (isotropic)
 treatment of cell esds is used for estimating esds involving l.s. planes.
;
loop_
  _geom_bond_atom_site_label_1
  _geom_bond_atom_site_label_2
  _geom_bond_distance
  _geom_bond_site_symmetry_2
  _geom_bond_publ_flag
 Cl1 C5 1.752(3) . ?
 N24 H24 0.8800 . ?
 N24 C19 1.370(4) . ?
 N24 C16 1.369(4) . ?
 N21 H21 0.8800 . ?
 N21 C1 1.368(4) . ?
 N21 C4 1.367(4) . ?
 N22 H22 0.8800 . ?
 N22 C9 1.363(4) . ?
 N22 C6 1.364(4) . ?
 N23 H23 0.8800 . ?
 N23 C11 1.365(4) . ?
 N23 C14 1.369(4) . ?
 C1 C20 1.408(4) . ?
 C1 C2 1.449(4) . ?
 C101 C10 1.496(4) . ?
 C101 C102 1.393(4) . ?
 C101 C106 1.398(5) . ?
 C9 C10 1.406(4) . ?
 C9 C8 1.446(4) . ?
 C11 C10 1.402(4) . ?
 C11 C12 1.442(4) . ?
 C20 C19 1.405(4) . ?
 C20 C201 1.492(4) . ?
 C7 H7 0.9500 . ?
 C7 C8 1.354(4) . ?
 C7 C6 1.436(4) . ?
 C8 H8 0.9500 . ?
 C6 C5 1.388(4) . ?
 C14 C15 1.407(5) . ?
 C14 C13 1.443(4) . ?
 C19 C18 1.444(4) . ?
 C4 C3 1.443(4) . ?
 C4 C5 1.392(5) . ?
 C201 C202 1.403(4) . ?
 C201 C206 1.397(5) . ?
 C18 H18 0.9500 . ?
 C18 C17 1.356(4) . ?
 C17 H17 0.9500 . ?
 C17 C16 1.447(4) . ?
 C204 C205 1.399(5) . ?
 C204 C203 1.393(5) . ?
 C204 C207 1.507(4) . ?
 C12 H12 0.9500 . ?
 C12 C13 1.346(5) . ?
 C3 H3 0.9500 . ?
 C3 C2 1.352(5) . ?
 C15 C151 1.517(4) . ?
 C15 C16 1.411(4) . ?
 C205 H205 0.9500 . ?
 C205 C206 1.378(5) . ?
 C2 H2 0.9500 . ?
 C202 H202 0.9500 . ?
 C202 C203 1.383(5) . ?
 C104 C105 1.391(5) . ?
 C104 C103 1.403(5) . ?
 C104 C107 1.506(4) . ?
 C105 H105 0.9500 . ?
 C105 C106 1.382(5) . ?
 C151 C152 1.415(5) . ?
 C151 C156 1.350(5) . ?
 C103 H103 0.9500 . ?
 C103 C102 1.387(4) . ?
 C206 H206 0.9500 . ?
 C102 H102 0.9500 . ?
 C203 H203 0.9500 . ?
 C13 H13 0.9500 . ?
 C106 H106 0.9500 . ?
 C107 H10A 0.9800 . ?
 C107 H10B 0.9800 . ?
 C107 H10C 0.9800 . ?
 C207 H20A 0.9800 . ?
 C207 H20B 0.9800 . ?
 C207 H20C 0.9800 . ?
 C154 H154 0.9500 . ?
 C154 C155 1.392(6) . ?
 C154 C153 1.375(6) . ?
 C152 H152 0.9500 . ?
 C152 C153 1.397(5) . ?
 C156 H156 0.9500 . ?
 C156 C155 1.395(5) . ?
 C155 H155 0.9500 . ?
 C153 H153 0.9500 . ?

loop_
  _geom_angle_atom_site_label_1
  _geom_angle_atom_site_label_2
  _geom_angle_atom_site_label_3
  _geom_angle
  _geom_angle_site_symmetry_1
  _geom_angle_site_symmetry_3
  _geom_angle_publ_flag
 C19 N24 H24 126.3 . . ?
 C16 N24 H24 126.3 . . ?
 C16 N24 C19 107.4(3) . . ?
 C1 N21 H21 125.7 . . ?
 C4 N21 H21 125.7 . . ?
 C4 N21 C1 108.6(3) . . ?
 C9 N22 H22 126.3 . . ?
 C9 N22 C6 107.4(3) . . ?
 C6 N22 H22 126.3 . . ?
 C11 N23 H23 125.8 . . ?
 C11 N23 C14 108.4(3) . . ?
 C14 N23 H23 125.8 . . ?
 N21 C1 C20 126.3(3) . . ?
 N21 C1 C2 108.2(3) . . ?
 C20 C1 C2 125.4(3) . . ?
 C102 C101 C10 120.6(3) . . ?
 C102 C101 C106 118.1(3) . . ?
 C106 C101 C10 121.2(3) . . ?
 N22 C9 C10 125.8(3) . . ?
 N22 C9 C8 109.1(3) . . ?
 C10 C9 C8 125.1(3) . . ?
 N23 C11 C10 126.1(3) . . ?
 N23 C11 C12 108.3(3) . . ?
 C10 C11 C12 125.6(3) . . ?
 C1 C20 C201 116.4(3) . . ?
 C19 C20 C1 124.6(3) . . ?
 C19 C20 C201 119.0(3) . . ?
 C9 C10 C101 117.7(3) . . ?
 C11 C10 C101 117.4(3) . . ?
 C11 C10 C9 124.9(3) . . ?
 C8 C7 H7 126.4 . . ?
 C8 C7 C6 107.2(3) . . ?
 C6 C7 H7 126.4 . . ?
 C9 C8 H8 126.6 . . ?
 C7 C8 C9 106.9(3) . . ?
 C7 C8 H8 126.6 . . ?
 N22 C6 C7 109.4(3) . . ?
 N22 C6 C5 124.7(3) . . ?
 C5 C6 C7 125.9(3) . . ?
 N23 C14 C15 127.4(3) . . ?
 N23 C14 C13 108.2(3) . . ?
 C15 C14 C13 124.3(3) . . ?
 N24 C19 C20 125.9(3) . . ?
 N24 C19 C18 109.4(3) . . ?
 C20 C19 C18 124.7(3) . . ?
 N21 C4 C3 108.2(3) . . ?
 N21 C4 C5 125.5(3) . . ?
 C5 C4 C3 126.2(3) . . ?
 C202 C201 C20 120.2(3) . . ?
 C206 C201 C20 121.9(3) . . ?
 C206 C201 C202 117.8(3) . . ?
 C19 C18 H18 126.6 . . ?
 C17 C18 C19 106.8(3) . . ?
 C17 C18 H18 126.6 . . ?
 C18 C17 H17 126.3 . . ?
 C18 C17 C16 107.4(3) . . ?
 C16 C17 H17 126.3 . . ?
 C205 C204 C207 120.6(3) . . ?
 C203 C204 C205 117.9(3) . . ?
 C203 C204 C207 121.4(3) . . ?
 C11 C12 H12 126.2 . . ?
 C13 C12 C11 107.7(3) . . ?
 C13 C12 H12 126.2 . . ?
 C4 C3 H3 126.1 . . ?
 C2 C3 C4 107.8(3) . . ?
 C2 C3 H3 126.1 . . ?
 C14 C15 C151 116.9(3) . . ?
 C14 C15 C16 125.0(3) . . ?
 C16 C15 C151 118.1(3) . . ?
 C204 C205 H205 119.4 . . ?
 C206 C205 C204 121.1(3) . . ?
 C206 C205 H205 119.4 . . ?
 C1 C2 H2 126.4 . . ?
 C3 C2 C1 107.2(3) . . ?
 C3 C2 H2 126.4 . . ?
 C201 C202 H202 119.6 . . ?
 C203 C202 C201 120.8(3) . . ?
 C203 C202 H202 119.6 . . ?
 C105 C104 C103 117.7(3) . . ?
 C105 C104 C107 121.1(3) . . ?
 C103 C104 C107 121.2(3) . . ?
 C104 C105 H105 119.1 . . ?
 C106 C105 C104 121.8(3) . . ?
 C106 C105 H105 119.1 . . ?
 C152 C151 C15 118.7(3) . . ?
 C156 C151 C15 122.1(3) . . ?
 C156 C151 C152 119.2(3) . . ?
 C104 C103 H103 119.7 . . ?
 C102 C103 C104 120.6(3) . . ?
 C102 C103 H103 119.7 . . ?
 C201 C206 H206 119.4 . . ?
 C205 C206 C201 121.1(3) . . ?
 C205 C206 H206 119.4 . . ?
 C101 C102 H102 119.4 . . ?
 C103 C102 C101 121.3(3) . . ?
 C103 C102 H102 119.4 . . ?
 C6 C5 Cl1 115.9(2) . . ?
 C6 C5 C4 128.9(3) . . ?
 C4 C5 Cl1 115.2(2) . . ?
 N24 C16 C17 109.0(3) . . ?
 N24 C16 C15 126.6(3) . . ?
 C15 C16 C17 124.4(3) . . ?
 C204 C203 H203 119.4 . . ?
 C202 C203 C204 121.2(3) . . ?
 C202 C203 H203 119.4 . . ?
 C14 C13 H13 126.3 . . ?
 C12 C13 C14 107.5(3) . . ?
 C12 C13 H13 126.3 . . ?
 C101 C106 H106 119.8 . . ?
 C105 C106 C101 120.5(3) . . ?
 C105 C106 H106 119.8 . . ?
 C104 C107 H10A 109.5 . . ?
 C104 C107 H10B 109.5 . . ?
 C104 C107 H10C 109.5 . . ?
 H10A C107 H10B 109.5 . . ?
 H10A C107 H10C 109.5 . . ?
 H10B C107 H10C 109.5 . . ?
 C204 C207 H20A 109.5 . . ?
 C204 C207 H20B 109.5 . . ?
 C204 C207 H20C 109.5 . . ?
 H20A C207 H20B 109.5 . . ?
 H20A C207 H20C 109.5 . . ?
 H20B C207 H20C 109.5 . . ?
 C155 C154 H154 120.3 . . ?
 C153 C154 H154 120.3 . . ?
 C153 C154 C155 119.4(3) . . ?
 C151 C152 H152 120.1 . . ?
 C153 C152 C151 119.7(4) . . ?
 C153 C152 H152 120.1 . . ?
 C151 C156 H156 119.4 . . ?
 C151 C156 C155 121.3(4) . . ?
 C155 C156 H156 119.4 . . ?
 C154 C155 C156 120.0(4) . . ?
 C154 C155 H155 120.0 . . ?
 C156 C155 H155 120.0 . . ?
 C154 C153 C152 120.4(4) . . ?
 C154 C153 H153 119.8 . . ?
 C152 C153 H153 119.8 . . ?

loop_
  _geom_hbond_atom_site_label_D
  _geom_hbond_atom_site_label_H
  _geom_hbond_atom_site_label_A
  _geom_hbond_distance_DH
  _geom_hbond_distance_HA
  _geom_hbond_distance_DA
  _geom_hbond_angle_DHA
  _geom_hbond_site_symmetry_A
  _geom_hbond_publ_flag
 N24 H24 N21 0.88 2.35 2.894(4) 120.1 . yes
 N24 H24 N23 0.88 2.43 2.958(4) 119.4 . yes
 N21 H21 N24 0.88 2.35 2.894(4) 120.0 . yes
 N21 H21 N22 0.88 2.44 2.965(4) 118.8 . yes
 N22 H22 N21 0.88 2.43 2.965(4) 119.6 . yes
 N22 H22 N23 0.88 2.35 2.895(4) 119.8 . yes
 N23 H23 N24 0.88 2.43 2.958(4) 118.6 . yes
 N23 H23 N22 0.88 2.36 2.895(4) 119.7 . yes

loop_
  _geom_torsion_atom_site_label_1
  _geom_torsion_atom_site_label_2
  _geom_torsion_atom_site_label_3
  _geom_torsion_atom_site_label_4
  _geom_torsion
  _geom_torsion_site_symmetry_1
  _geom_torsion_site_symmetry_2
  _geom_torsion_site_symmetry_3
  _geom_torsion_site_symmetry_4
  _geom_torsion_publ_flag
 N24 C19 C18 C17 -0.9(4) . . . . ?
 N21 C1 C20 C19 -4.6(5) . . . . ?
 N21 C1 C20 C201 176.6(3) . . . . ?
 N21 C1 C2 C3 -1.5(4) . . . . ?
 N21 C4 C3 C2 -0.4(4) . . . . ?
 N21 C4 C5 Cl1 -175.5(3) . . . . ?
 N21 C4 C5 C6 4.9(6) . . . . ?
 N22 C9 C10 C101 -176.3(3) . . . . ?
 N22 C9 C10 C11 2.5(5) . . . . ?
 N22 C9 C8 C7 0.3(4) . . . . ?
 N22 C6 C5 Cl1 177.7(2) . . . . ?
 N22 C6 C5 C4 -2.8(6) . . . . ?
 N23 C11 C10 C101 -175.8(3) . . . . ?
 N23 C11 C10 C9 5.4(5) . . . . ?
 N23 C11 C12 C13 0.3(4) . . . . ?
 N23 C14 C15 C151 172.5(3) . . . . ?
 N23 C14 C15 C16 -6.9(6) . . . . ?
 N23 C14 C13 C12 -0.4(4) . . . . ?
 C1 N21 C4 C3 -0.6(4) . . . . ?
 C1 N21 C4 C5 -177.3(3) . . . . ?
 C1 C20 C19 N24 -1.4(5) . . . . ?
 C1 C20 C19 C18 179.6(3) . . . . ?
 C1 C20 C201 C202 -58.8(4) . . . . ?
 C1 C20 C201 C206 118.5(3) . . . . ?
 C9 N22 C6 C7 1.1(3) . . . . ?
 C9 N22 C6 C5 179.3(3) . . . . ?
 C11 N23 C14 C15 178.2(3) . . . . ?
 C11 N23 C14 C13 0.6(4) . . . . ?
 C11 C12 C13 C14 0.1(4) . . . . ?
 C20 C1 C2 C3 -179.1(3) . . . . ?
 C20 C19 C18 C17 178.2(3) . . . . ?
 C20 C201 C202 C203 175.5(3) . . . . ?
 C20 C201 C206 C205 -176.6(3) . . . . ?
 C10 C101 C102 C103 -177.4(3) . . . . ?
 C10 C101 C106 C105 177.3(3) . . . . ?
 C10 C9 C8 C7 179.8(3) . . . . ?
 C10 C11 C12 C13 179.2(3) . . . . ?
 C7 C6 C5 Cl1 -4.4(4) . . . . ?
 C7 C6 C5 C4 175.1(3) . . . . ?
 C8 C9 C10 C101 4.4(5) . . . . ?
 C8 C9 C10 C11 -176.9(3) . . . . ?
 C8 C7 C6 N22 -0.9(4) . . . . ?
 C8 C7 C6 C5 -179.1(3) . . . . ?
 C6 N22 C9 C10 179.7(3) . . . . ?
 C6 N22 C9 C8 -0.8(3) . . . . ?
 C6 C7 C8 C9 0.4(4) . . . . ?
 C14 N23 C11 C10 -179.5(3) . . . . ?
 C14 N23 C11 C12 -0.5(4) . . . . ?
 C14 C15 C151 C152 -61.7(4) . . . . ?
 C14 C15 C151 C156 118.6(4) . . . . ?
 C14 C15 C16 N24 2.6(6) . . . . ?
 C14 C15 C16 C17 -177.7(3) . . . . ?
 C19 N24 C16 C17 -0.2(4) . . . . ?
 C19 N24 C16 C15 179.5(3) . . . . ?
 C19 C20 C201 C202 122.3(3) . . . . ?
 C19 C20 C201 C206 -60.4(4) . . . . ?
 C19 C18 C17 C16 0.7(4) . . . . ?
 C4 N21 C1 C20 178.8(3) . . . . ?
 C4 N21 C1 C2 1.3(4) . . . . ?
 C4 C3 C2 C1 1.2(4) . . . . ?
 C201 C20 C19 N24 177.4(3) . . . . ?
 C201 C20 C19 C18 -1.6(5) . . . . ?
 C201 C202 C203 C204 1.2(5) . . . . ?
 C18 C17 C16 N24 -0.4(4) . . . . ?
 C18 C17 C16 C15 179.9(3) . . . . ?
 C204 C205 C206 C201 1.3(5) . . . . ?
 C12 C11 C10 C101 5.4(5) . . . . ?
 C12 C11 C10 C9 -173.3(3) . . . . ?
 C3 C4 C5 Cl1 8.3(4) . . . . ?
 C3 C4 C5 C6 -171.2(3) . . . . ?
 C15 C14 C13 C12 -178.2(3) . . . . ?
 C15 C151 C152 C153 179.8(3) . . . . ?
 C15 C151 C156 C155 179.3(3) . . . . ?
 C205 C204 C203 C202 0.8(5) . . . . ?
 C2 C1 C20 C19 172.6(3) . . . . ?
 C2 C1 C20 C201 -6.3(5) . . . . ?
 C202 C201 C206 C205 0.8(4) . . . . ?
 C104 C105 C106 C101 -0.3(5) . . . . ?
 C104 C103 C102 C101 0.4(5) . . . . ?
 C105 C104 C103 C102 -2.4(5) . . . . ?
 C151 C15 C16 N24 -176.7(3) . . . . ?
 C151 C15 C16 C17 3.0(5) . . . . ?
 C151 C152 C153 C154 1.3(6) . . . . ?
 C151 C156 C155 C154 0.5(6) . . . . ?
 C103 C104 C105 C106 2.3(5) . . . . ?
 C206 C201 C202 C203 -2.0(4) . . . . ?
 C102 C101 C10 C9 -117.8(3) . . . . ?
 C102 C101 C10 C11 63.4(4) . . . . ?
 C102 C101 C106 C105 -1.6(5) . . . . ?
 C5 C4 C3 C2 176.3(3) . . . . ?
 C16 N24 C19 C20 -178.4(3) . . . . ?
 C16 N24 C19 C18 0.7(3) . . . . ?
 C16 C15 C151 C152 117.7(4) . . . . ?
 C16 C15 C151 C156 -62.0(5) . . . . ?
 C203 C204 C205 C206 -2.1(5) . . . . ?
 C13 C14 C15 C151 -10.2(5) . . . . ?
 C13 C14 C15 C16 170.4(3) . . . . ?
 C106 C101 C10 C9 63.3(4) . . . . ?
 C106 C101 C10 C11 -115.5(3) . . . . ?
 C106 C101 C102 C103 1.6(4) . . . . ?
 C107 C104 C105 C106 -179.1(3) . . . . ?
 C107 C104 C103 C102 179.1(3) . . . . ?
 C207 C204 C205 C206 178.0(3) . . . . ?
 C207 C204 C203 C202 -179.2(3) . . . . ?
 C152 C151 C156 C155 -0.4(5) . . . . ?
 C156 C151 C152 C153 -0.5(5) . . . . ?
 C155 C154 C153 C152 -1.3(6) . . . . ?
 C153 C154 C155 C156 0.4(6) . . . . ?

_shelx_res_file
;
TITL dgib005a_a.res in P2(1)/c
    dgib005a.res
    created by SHELXL-2018/1 at 11:59:07 on 10-Jun-2020
REM Old TITL DGIB005A in P2(1)/c
REM SHELXT solution in P2(1)/c
REM R1 0.136, Rweak 0.004, Alpha 0.019, Orientation as input
REM Formula found by SHELXT: C40 N4 Cl
CELL 1.54178 20.4292 10.0496 14.784 90 95.238 90
ZERR 4 0.0007 0.0004 0.0005 0 0.002 0
LATT 1
SYMM -X,0.5+Y,0.5-Z
SFAC C H Cl N
UNIT 160 116 4 16

L.S. 4
PLAN  20
SIZE 0.03 0.12 0.16
TEMP -173.16
HTAB N24 N21
HTAB N24 N23
HTAB N21 N24
HTAB N21 N22
HTAB N22 N21
HTAB N22 N23
HTAB N23 N24
HTAB N23 N22
BOND $H
conf
wpdb
htab
list 4
fmap 2
acta
REM <olex2.extras>
REM <HklSrc "%.\\DGIB005A.hkl">
REM </olex2.extras>

WGHT    0.129600    0.258500
FVAR       0.28490
CL1   3   -0.008551    0.695850    0.519933    11.00000    0.03478    0.04897 =
         0.04188    0.00093    0.00171    0.00657
N24   4    0.274418    0.421470    0.704482    11.00000    0.03591    0.03059 =
         0.03346   -0.00169    0.00281   -0.00272
PART 2
AFIX  43
H24   2    0.251717    0.454341    0.656142    10.50000   -1.20000
AFIX   0
PART 0
N21   4    0.145254    0.537924    0.666953    11.00000    0.03710    0.03141 =
         0.03164   -0.00059    0.00267   -0.00112
PART 1
AFIX  43
H21   2    0.180781    0.532267    0.637698    10.50000   -1.20000
AFIX   0
PART 0
N22   4    0.172039    0.579618    0.475268    11.00000    0.03386    0.03094 =
         0.03350    0.00032    0.00332    0.00023
PART 2
AFIX  43
H22   2    0.195239    0.550068    0.524242    10.50000   -1.20000
AFIX   0
PART 0
N23   4    0.300707    0.460627    0.512815    11.00000    0.03616    0.03599 =
         0.03157    0.00016    0.00281   -0.00083
PART 1
AFIX  43
H23   2    0.265137    0.466045    0.541997    10.50000   -1.20000
AFIX   0
PART 0
C1    1    0.140495    0.500448    0.755075    11.00000    0.03821    0.03056 =
         0.03338   -0.00184    0.00683   -0.00133
C101  1    0.269997    0.580178    0.270247    11.00000    0.03344    0.03596 =
         0.03097    0.00147    0.00139    0.00219
C9    1    0.192764    0.589271    0.390455    11.00000    0.03821    0.02600 =
         0.03276   -0.00186    0.00160   -0.00172
C11   1    0.305711    0.498731    0.425079    11.00000    0.03653    0.02840 =
         0.03601   -0.00245    0.00596   -0.00167
C20   1    0.190893    0.444154    0.814305    11.00000    0.04223    0.02449 =
         0.03356   -0.00371    0.00137   -0.00263
C10   1    0.255369    0.554128    0.366003    11.00000    0.03914    0.02808 =
         0.03320   -0.00204    0.00252   -0.00230
C7    1    0.088057    0.661328    0.378306    11.00000    0.03672    0.03024 =
         0.03709   -0.00052   -0.00241   -0.00112
AFIX  43
H7    2    0.046006    0.694300    0.356316    11.00000   -1.20000
AFIX   0
C8    1    0.139687    0.640590    0.328796    11.00000    0.03800    0.03119 =
         0.03094    0.00080    0.00010   -0.00121
AFIX  43
H8    2    0.140838    0.656666    0.265638    11.00000   -1.20000
AFIX   0
C6    1    0.108751    0.624154    0.470309    11.00000    0.03792    0.02781 =
         0.03520   -0.00093   -0.00195   -0.00203
C14   1    0.360457    0.412556    0.547653    11.00000    0.03512    0.03833 =
         0.03517   -0.00005    0.00202   -0.00231
C19   1    0.253372    0.409175    0.789428    11.00000    0.04064    0.02624 =
         0.03291    0.00027    0.00369   -0.00226
C4    1    0.085567    0.585637    0.631955    11.00000    0.03708    0.03051 =
         0.03797   -0.00727    0.00489   -0.00295
C201  1    0.175011    0.418683    0.909305    11.00000    0.03388    0.03225 =
         0.03383   -0.00126    0.00087    0.00201
C18   1    0.305239    0.352128    0.850224    11.00000    0.04005    0.03172 =
         0.03146    0.00282    0.00228   -0.00263
AFIX  43
H18   2    0.303681    0.334215    0.913086    11.00000   -1.20000
AFIX   0
C17   1    0.356595    0.329032    0.800370    11.00000    0.03450    0.03828 =
         0.03486    0.00389   -0.00144   -0.00178
AFIX  43
H17   2    0.397674    0.290893    0.821730    11.00000   -1.20000
AFIX   0
C204  1    0.136712    0.372346    1.085328    11.00000    0.03427    0.04137 =
         0.03222    0.00210    0.00322   -0.00152
C12   1    0.372162    0.474558    0.403802    11.00000    0.03998    0.03718 =
         0.03267    0.00135    0.00516   -0.00104
AFIX  43
H12   2    0.389331    0.492265    0.347435    11.00000   -1.20000
AFIX   0
C3    1    0.040575    0.576608    0.701482    11.00000    0.03389    0.04070 =
         0.03900   -0.00326    0.00218   -0.00008
AFIX  43
H3    2   -0.004208    0.603392    0.695723    11.00000   -1.20000
AFIX   0
C15   1    0.377727    0.365835    0.636336    11.00000    0.03810    0.03758 =
         0.03680    0.00148    0.00290   -0.00374
C205  1    0.158048    0.268196    1.032570    11.00000    0.03404    0.03233 =
         0.03769    0.00284    0.00075    0.00043
AFIX  43
H205  2    0.160106    0.180465    1.056593    11.00000   -1.20000
AFIX   0
C2    1    0.073524    0.523229    0.776291    11.00000    0.03813    0.03846 =
         0.03611   -0.00237    0.00541   -0.00189
AFIX  43
H2    2    0.056057    0.504219    0.832263    11.00000   -1.20000
AFIX   0
C202  1    0.155612    0.523795    0.963277    11.00000    0.04359    0.03257 =
         0.03435    0.00278    0.00208    0.00259
AFIX  43
H202  2    0.155708    0.612218    0.940565    11.00000   -1.20000
AFIX   0
C104  1    0.303432    0.628868    0.092073    11.00000    0.03874    0.03705 =
         0.03475    0.00175    0.00114    0.00065
C105  1    0.286994    0.732324    0.148279    11.00000    0.04026    0.03313 =
         0.03625    0.00519    0.00205    0.00139
AFIX  43
H105  2    0.286953    0.820996    0.126002    11.00000   -1.20000
AFIX   0
C151  1    0.444830    0.301550    0.654420    11.00000    0.03870    0.05042 =
         0.03233    0.01406    0.00640   -0.00069
C103  1    0.300664    0.498658    0.125797    11.00000    0.04112    0.03705 =
         0.03358   -0.00088    0.00439    0.00366
AFIX  43
H103  2    0.310003    0.425658    0.088223    11.00000   -1.20000
AFIX   0
C206  1    0.176143    0.290668    0.946307    11.00000    0.03596    0.03267 =
         0.03864   -0.00137    0.00545    0.00078
AFIX  43
H206  2    0.189611    0.217891    0.911423    11.00000   -1.20000
AFIX   0
C102  1    0.284420    0.475606    0.213476    11.00000    0.03907    0.03180 =
         0.03602    0.00139    0.00149    0.00209
AFIX  43
H102  2    0.283100    0.386798    0.235254    11.00000   -1.20000
AFIX   0
C5    1    0.070308    0.628459    0.542959    11.00000    0.03028    0.03022 =
         0.04059   -0.00163    0.00004    0.00164
C16   1    0.337291    0.373184    0.708648    11.00000    0.03765    0.03312 =
         0.03381    0.00125    0.00228   -0.00150
C203  1    0.136342    0.500361    1.049148    11.00000    0.04369    0.03733 =
         0.03661   -0.00395    0.00529    0.00209
AFIX  43
H203  2    0.122611    0.572858    1.084071    11.00000   -1.20000
AFIX   0
C13   1    0.405477    0.422384    0.478200    11.00000    0.03323    0.04102 =
         0.04236   -0.00010    0.00457    0.00093
AFIX  43
H13   2    0.450419    0.396715    0.483943    11.00000   -1.20000
AFIX   0
C106  1    0.270721    0.709565    0.235663    11.00000    0.03949    0.03339 =
         0.03777   -0.00108    0.00563    0.00314
AFIX  43
H106  2    0.259949    0.782396    0.272493    11.00000   -1.20000
AFIX   0
C107  1    0.321980    0.655628   -0.002548    11.00000    0.05804    0.04400 =
         0.03584    0.00418    0.00981    0.00042
AFIX 137
H10A  2    0.282843    0.682868   -0.041409    11.00000   -1.50000
H10B  2    0.340303    0.574600   -0.027154    11.00000   -1.50000
H10C  2    0.354858    0.726823   -0.000633    11.00000   -1.50000
AFIX   0
C207  1    0.114925    0.345880    1.178308    11.00000    0.04705    0.04394 =
         0.03956    0.00259    0.00912   -0.00157
AFIX 137
H20A  2    0.086856    0.266651    1.176073    11.00000   -1.50000
H20B  2    0.090182    0.422619    1.197851    11.00000   -1.50000
H20C  2    0.153566    0.331154    1.221479    11.00000   -1.50000
AFIX   0
C154  1    0.566769    0.175664    0.684383    11.00000    0.03772    0.04821 =
         0.06257    0.01580    0.00109    0.00163
AFIX  43
H154  2    0.608285    0.133292    0.695603    11.00000   -1.20000
AFIX   0
C152  1    0.458533    0.185182    0.605696    11.00000    0.05073    0.04163 =
         0.04768    0.00298    0.00556    0.00419
AFIX  43
H152  2    0.426039    0.148496    0.562765    11.00000   -1.20000
AFIX   0
C156  1    0.491518    0.351497    0.715569    11.00000    0.04597    0.04525 =
         0.04981    0.00376    0.00683   -0.00232
AFIX  43
H156  2    0.482540    0.429973    0.748065    11.00000   -1.20000
AFIX   0
C155  1    0.552685    0.290162    0.731984    11.00000    0.04280    0.05369 =
         0.05125    0.00633    0.00269   -0.00364
AFIX  43
H155  2    0.584758    0.326512    0.775662    11.00000   -1.20000
AFIX   0
C153  1    0.520046    0.124487    0.620998    11.00000    0.05368    0.05055 =
         0.05901    0.00263    0.01021    0.00530
AFIX  43
H153  2    0.529658    0.047421    0.587427    11.00000   -1.20000
AFIX   0
HKLF 4


REM  dgib005a_a.res in P2(1)/c
REM R1 =  0.0694 for    3823 Fo > 4sig(Fo)  and  0.0968 for all    5526 data
REM    408 parameters refined using      0 restraints

END

WGHT      0.1296      0.2585

REM Instructions for potential hydrogen bonds
HTAB N24 N21
HTAB N24 N23
HTAB N21 N24
HTAB N21 N22
HTAB N22 N21
HTAB N22 N23
HTAB N23 N24
HTAB N23 N22

REM Highest difference peak  0.647,  deepest hole -0.334,  1-sigma level  0.072
Q1    1   0.4497  0.3899  0.6742  11.00000  0.05    0.65
Q2    1   0.4678  0.0565  0.5766  11.00000  0.05    0.40
Q3    1   0.5368  0.2421  0.6712  11.00000  0.05    0.37
Q4    1   0.2909  0.5678  0.4039  11.00000  0.05    0.32
Q5    1   0.1681  0.6116  0.3537  11.00000  0.05    0.31
Q6    1   0.2738  0.3442  0.8119  11.00000  0.05    0.31
Q7    1   0.1627  0.4384  0.7790  11.00000  0.05    0.31
Q8    1   0.1734  0.5005  0.7978  11.00000  0.05    0.30
Q9    1   0.2275  0.5862  0.3835  11.00000  0.05    0.28
Q10   1   0.2945  0.5701  0.0975  11.00000  0.05    0.28
Q11   1   0.2752  0.4842  0.3814  11.00000  0.05    0.27
Q12   1   0.2849  0.4161  0.8389  11.00000  0.05    0.27
Q13   1   0.3716  0.3719  0.5821  11.00000  0.05    0.27
Q14   1   0.1634  0.3512  0.9121  11.00000  0.05    0.26
Q15   1   0.4667  0.2740  0.6463  11.00000  0.05    0.26
Q16   1   0.2581  0.5555  0.3213  11.00000  0.05    0.26
Q17   1   0.2917  0.5363  0.2557  11.00000  0.05    0.26
Q18   1   0.3585  0.3686  0.7584  11.00000  0.05    0.25
Q19   1   0.1497  0.4344  1.0818  11.00000  0.05    0.25
Q20   1   0.2150  0.4101  0.7981  11.00000  0.05    0.25
;
_shelx_res_checksum                31009
_shelx_hkl_file
;
   0   0  -1    0.10    0.50
   0   0   1    0.40    0.50
   0   0   1    0.10    0.30
   0   0  -2    5.00    1.30
   0   0   2    5.50    0.90
   0   0   2    6.50    1.40
   0   0  -3    2.30    1.50
   0   0   3    1.80    1.90
   0   0   3    2.00    0.90
   0   0   4  331.97   34.60
   0   0   4  354.66   34.20
   0   0   4  331.67   35.10
   0   0  -5   -0.60    1.10
   0   0   5   -3.20    3.50
   0   0   5    0.30    4.30
   0   0   5    1.50    1.10
   0   0  -6  228.28   22.60
   0   0   6  198.78   23.60
   0   0   6  237.68   22.60
   0   0   6  225.48   24.40
   0   0  -7   -0.50    1.20
   0   0   7    0.10    3.80
   0   0   7   -0.20    1.30
   0   0  -8   43.90    4.80
   0   0   8   45.10    4.90
   0   0   8   38.10    7.60
   0   0  -9    0.10    1.10
   0   0   9   -3.60    4.40
   0   0 -10   33.00    4.10
   0   0  10   30.90    8.40
   0   0 -11    0.10    1.20
   0   0  11    3.60    5.40
   0   0 -12   63.99    6.70
   0   0  12   47.10   10.60
   0   0  13   -1.80    2.80
   0   0  14    0.80    2.80
   0   0  15   -1.70    2.50
   0   0  16   48.90    6.10
   0   0  17   -0.10    1.80
   0   1  17    3.20    1.90
   0   1  16   22.30    3.20
   0   1  15   -2.00    1.90
   0   1  14   13.90    3.50
   0   1  13   -1.00    2.90
   0   1  12   -3.40    5.10
   0  -1 -12    3.40    1.80
   0   1  11   12.50    5.90
   0  -1 -11    2.10    1.40
   0   1  10   -1.60    5.60
   0  -1 -10    5.20    1.80
   0   1   9    3.50    4.70
   0  -1  -9    1.00    1.50
   0   1   8   27.90    3.80
   0   1   8   35.20    9.10
   0   1   8   38.10    7.10
   0  -1  -8   31.50    3.70
   0   1   7  355.56   36.80
   0   1   7  342.57   36.50
   0   1   7  345.27   35.20
   0  -1  -7  353.66   35.20
   0   1   6    7.20    4.80
   0   1   6    0.70    3.90
   0   1   6    1.40    2.20
   0   1   6    4.60    1.40
   0  -1  -6    6.60    1.30
   0   1   5  140.79   15.50
   0   1   5  148.89   16.10
   0   1   5  150.68   16.20
   0   1   5  154.08   14.90
   0  -1  -5  142.29   14.90
   0   1   4  155.08   17.40
   0   1   4  152.78   17.30
   0   1   4  173.98   16.50
   0   1   4  167.28   17.00
   0   1   3   96.09    9.40
   0   1   3   99.99    9.90
   0   1   3   80.89   10.50
   0   1   3   89.99   10.60
   0  -1  -3   89.39    9.80
   0   1   2  373.56   38.40
   0   1   2  395.46   38.60
   0  -1  -2  382.46   38.60
   0   1   1  616.84   59.19
   0   1   1  578.44   59.09
   0  -1  -1  580.04   59.19
   0   1   0    0.10    0.30
   0   1   0    2.20    0.70
   0  -1   0    0.50    0.60
   0  -1   2  392.56   39.30
   0  -1   3  101.99   10.00
   0  -1   3   93.79   11.00
   0   1  -4  171.58   18.00
   0  -1   4  178.98   19.30
   0  -1   4  185.38   18.00
   0   1  -5  159.98   15.50
   0  -1   5  165.78   15.60
   0  -1   5  127.39   16.30
   0  -1   5  158.48   17.30
   0   1  -6    4.90    1.30
   0  -1   6    5.10    4.10
   0  -1   6    3.30    1.30
   0   1  -7  388.36   39.20
   0  -1   7  379.96   39.20
   0  -1   7  406.66   41.00
   0   1  -8   36.00    4.10
   0  -1   8   32.80    4.10
   0  -1   8   36.00    4.60
   0  -1   8   40.80    8.10
   0   1  -9    0.80    1.20
   0  -1   9    6.30    4.80
   0   1 -10    2.10    1.20
   0  -1  10    5.60    5.10
   0   1 -11   10.50    2.20
   0  -1  11   10.50    5.70
   0   1 -12    0.30    1.30
   0  -1  12    3.10    5.80
   0   1 -13   -0.60    1.60
   0  -1  13   -3.30    2.70
   0  -1  14    6.70    3.00
   0  -1  15    0.30    2.60
   0  -1  16   18.80    3.70
   0   2  17    4.70    1.50
   0   2  16    0.60    2.30
   0   2  15    5.90    2.80
   0   2  14    0.80    2.00
   0   2  14    0.10    1.50
   0   2  13   45.90    5.40
   0   2  13   36.20    4.50
   0  -2 -13   33.40    4.50
   0   2  12   14.50    2.70
   0  -2 -12   12.30    3.50
   0  -2 -12    6.70    2.40
   0   2  11   -3.20    6.30
   0   2  10   11.60    5.40
   0   2   9   -3.00    4.40
   0   2   8   20.70    6.30
   0   2   8   22.30    6.50
   0   2   7   17.00    3.60
   0   2   7   33.60    6.60
   0   2   7   21.90    3.00
   0   2   7   33.50    6.10
   0  -2  -7   25.40    3.10
   0   2   6  154.08   14.80
   0   2   6  132.19   15.30
   0   2   6  153.68   16.30
   0   2   6  146.99   16.40
   0  -2  -6  138.19   14.70
   0   2   5    6.80    4.40
   0   2   5    1.30    3.30
   0   2   5    2.20    1.70
   0   2   5    3.20    1.30
   0  -2  -5    3.70    1.20
   0   2   4    1.80    3.30
   0   2   4    2.80    1.20
   0   2   4    3.50    4.10
   0   2   4    4.90    1.80
   0  -2  -4    1.50    1.30
   0   2   3  135.69   13.30
   0   2   3  120.79   13.90
   0   2   3  120.49   13.90
   0   2   3  135.09   12.80
   0  -2  -3  115.89   13.30
   0   2   2   23.90    2.70
   0   2   2   23.40    3.30
   0   2   1 1243.18  124.69
   0   2   1 1241.68  124.49
   0  -2  -1 1253.27  124.69
   0   2   0  888.11   88.39
   0   2   0  906.21   88.19
   0  -2   0  853.41   88.39
   0   2  -1 1303.07  130.39
   0  -2   2   32.80    5.40
   0  -2   3  128.89   14.30
   0   2  -4    5.60    1.10
   0  -2   4    5.90    1.20
   0  -2   4    7.80    3.70
   0   2  -5    3.50    1.10
   0  -2   5    1.40    1.10
   0  -2   5    6.40    4.50
   0  -2   5    3.00    1.80
   0   2  -6  165.38   16.40
   0  -2   6  147.39   16.50
   0  -2   6  166.68   18.30
   0  -2   6  169.48   16.40
   0   2  -7   31.80    3.70
   0  -2   7   31.00    3.90
   0  -2   7   32.90    6.90
   0  -2   7   35.70    4.20
   0   2  -8   12.10    1.80
   0  -2   8   10.70    5.00
   0  -2   8    9.00    1.80
   0   2  -9   -1.20    0.90
   0  -2   9   -0.20    4.60
   0   2 -10   15.20    2.20
   0  -2  10   10.80    5.80
   0   2 -11    0.60    1.50
   0  -2  11    3.30    5.30
   0   2 -12   12.40    2.40
   0   2 -12    6.50    2.10
   0   2 -13   38.30    4.80
   0   3  17    1.00    1.10
   0   3  16    0.10    1.50
   0   3  15    0.60    2.60
   0   3  14    4.00    1.60
   0   3  14    1.40    2.00
   0  -3 -14    2.50    2.60
   0   3  13   23.00    4.00
   0   3  13   28.50    3.30
   0  -3 -13   23.80    4.00
   0  -3 -13   14.10    3.10
   0   3  12    4.60    3.00
   0   3  12   -0.50    1.70
   0  -3 -12    4.40    3.00
   0  -3 -12    1.40    1.90
   0   3  11  190.78   22.60
   0   3  10  137.79   17.20
   0   3   9   12.80    5.40
   0   3   9   15.80    5.90
   0   3   8   21.20    5.80
   0   3   8   16.00    6.00
   0   3   7    8.10    4.40
   0   3   7    5.70    1.60
   0   3   7    7.60    4.40
   0   3   6   90.69   11.80
   0   3   6   98.09   10.10
   0   3   6  104.09   12.10
   0   3   5  172.18   18.80
   0   3   5  152.38   17.40
   0   3   5  172.58   16.90
   0   3   5  169.08   18.50
   0   3   4   45.10    6.70
   0   3   4   40.80    4.30
   0   3   4   48.60    7.50
   0   3   4   37.20    4.90
   0  -3  -4   34.10    4.50
   0   3   3   82.99    9.10
   0   3   3   80.89   10.00
   0   3   3   86.29    8.50
   0   3   3   80.19   10.00
   0  -3  -3   80.19    8.60
   0   3   2  101.09   11.10
   0   3   2   98.99    9.90
   0   3   2   98.39   10.30
   0  -3  -2   90.69   10.00
   0   3   1    3.60    1.00
   0   3   1    5.60    1.70
   0   3   1    2.90    2.80
   0   3   0    2.00    0.80
   0   3   0    0.00    1.20
   0   3  -1    2.60    0.90
   0   3  -1    5.10    1.50
   0   3  -2   97.89   10.50
   0  -3   3   74.19    7.70
   0   3  -4   38.10    4.20
   0  -3   4   38.70    4.40
   0  -3   4   62.69    7.90
   0   3  -5  177.08   18.30
   0  -3   5  180.18   18.50
   0  -3   5  192.98   20.00
   0   3  -6   98.29   10.40
   0  -3   6  102.59   13.00
   0  -3   6  104.39   10.60
   0   3  -7    7.80    1.50
   0  -3   7    6.30    4.70
   0   3  -8   12.60    2.00
   0  -3   8   16.20    5.60
   0   3  -9   18.30    2.60
   0  -3   9   19.30    7.50
   0   3 -10  162.48   17.00
   0  -3  10  176.28   20.50
   0   3 -11  197.48   21.80
   0  -3  11  261.17   26.00
   0   3 -12    2.00    1.50
   0   3 -13   18.30    2.80
   0   4  16   -0.10    1.40
   0   4  15    2.30    1.60
   0  -4 -15    0.70    2.10
   0   4  14   -0.20    1.80
   0   4  14   -3.00    1.50
   0  -4 -14    0.70    2.50
   0   4  13   70.09    7.60
   0   4  13   63.29    6.80
   0  -4 -13   64.59    7.40
   0  -4 -13   50.39    6.60
   0   4  12   11.70    3.40
   0   4  12    8.00    2.20
   0  -4 -12    8.00    2.20
   0  -4 -12   12.70    3.30
   0   4  11  105.89   11.40
   0  -4 -11  105.09   11.80
   0  -4 -11  110.49   11.40
   0   4  10   83.19   13.80
   0   4   9    2.50    6.00
   0   4   8    5.60    4.50
   0   4   8    8.80    6.20
   0   4   7   33.70    6.80
   0   4   7   44.10    7.80
   0   4   6   20.10    2.60
   0   4   6   11.80    5.00
   0   4   6   21.80    5.40
   0   4   5   96.49   10.30
   0   4   5  109.49   12.80
   0   4   5   92.39   12.00
   0  -4  -5  102.09   10.50
   0   4   4   94.49    9.70
   0   4   4  100.09   11.40
   0   4   4   93.59   12.20
   0  -4  -4   90.59   10.00
   0   4   3   84.69    9.60
   0   4   3   86.59   11.00
   0   4   3   83.59   10.80
   0   4   3   88.89    9.10
   0  -4  -3   92.09    9.30
   0   4   2    5.50    3.80
   0   4   2    6.00    1.90
   0   4   2    5.70    1.30
   0  -4  -2    6.80    1.90
   0   4   1   49.99    5.30
   0   4   1   64.59    7.80
   0   4   1   44.00    5.70
   0  -4  -1   46.70    5.40
   0   4   0  244.88   23.70
   0   4   0  226.98   24.20
   0  -4   0  231.98   23.80
   0   4  -1   45.00    4.50
   0   4  -1   39.80    5.10
   0  -4   1   39.90    4.60
   0   4  -2    5.10    1.00
   0   4  -2    6.00    1.80
   0  -4   2    6.70    1.40
   0   4  -3   85.99    9.40
   0  -4   3   81.29    8.60
   0   4  -4   64.29    9.80
   0  -4   4   90.39    8.70
   0  -4   5   99.49   10.40
   0   4  -7   48.80    5.20
   0   4  -8    6.10    1.30
   0   4  -9   -0.20    1.10
   0   4 -10   70.59    7.50
   0   4 -11   49.70    5.70
   0   4 -12   10.60    2.40
   0   5  16    3.40    1.70
   0   5  15    1.90    2.10
   0  -5 -15   -1.20    1.90
   0   5  14    2.70    2.50
   0  -5 -14    2.20    2.50
   0   5  13   67.49    7.50
   0   5  13   73.79    8.10
   0  -5 -13   63.79    7.60
   0   5  12    5.10    1.90
   0   5  12    5.70    2.90
   0  -5 -12    4.10    1.90
   0  -5 -12    4.50    2.90
   0   5  11  142.89   14.90
   0   5  11  147.09   15.50
   0  -5 -11  143.79   14.90
   0  -5 -11  140.89   15.40
   0   5  10   62.19    7.00
   0  -5 -10   63.89    7.00
   0  -5 -10   62.99    7.70
   0   5   9    0.50    5.80
   0   5   8    3.70    5.20
   0   5   7   38.10    8.30
   0   5   6   41.90    7.70
   0   5   5  178.48   20.80
   0  -5  -5  179.28   18.50
   0   5   4  135.09   15.20
   0   5   4  166.78   17.60
   0  -5  -4  156.18   15.50
   0   5   3   38.10    4.90
   0   5   3   49.00    8.00
   0   5   3   56.69    8.00
   0  -5  -3   47.40    5.30
   0   5   2  208.58   23.00
   0   5   2  199.08   21.50
   0   5   2  233.78   23.70
   0  -5  -2  218.78   21.70
   0   5   1  103.29   12.40
   0   5   1  100.39   10.90
   0  -5  -1  115.09   11.10
   0   5   0   -0.20    2.20
   0   5   0    0.90    3.00
   0   5   0    2.80    1.00
   0  -5   0    1.80    1.60
   0   5  -1   99.39    9.80
   0   5  -1   86.89   10.50
   0  -5   1   97.39   10.00
   0   5  -2  187.78   19.60
   0   5  -2  198.28   20.90
   0  -5   2  198.88   19.80
   0  -5   3   50.59    5.60
   0  -5   4  154.38   15.80
   0   6  15   22.30    3.00
   0  -6 -15   24.90    3.30
   0   6  14    0.00    1.90
   0  -6 -14   -1.50    1.50
   0   6  13   11.70    2.40
   0  -6 -13   12.30    3.00
   0   6  12   17.90    2.70
   0   6  12   15.00    3.40
   0  -6 -12   17.90    3.10
   0   6  11   59.29    6.70
   0   6  11   57.39    7.50
   0  -6 -11   64.19    7.50
   0   6  10    4.50    3.00
   0   6  10    3.10    2.00
   0  -6 -10    3.00    2.60
   0  -6 -10    3.00    3.00
   0   6   9    2.00    1.50
   0  -6  -9    0.40    1.30
   0  -6  -9   -0.20    2.80
   0   6   8    1.90    5.40
   0   6   7   24.70    7.10
   0   6   6   -4.30    5.30
   0   6   5   -3.10    5.20
   0  -6  -5    3.10    2.00
   0   6   4    5.30    5.50
   0  -6  -4   -2.30    1.90
   0   6   3    8.50    5.00
   0  -6  -3    8.10    2.40
   0   6   2   -3.30    3.60
   0   6   2    0.10    1.00
   0  -6  -2   -2.50    1.70
   0   6   1   24.30    7.00
   0  -6  -1   31.70    4.10
   0  -6   0   71.29    7.80
   0  -6   1   32.00    4.20
   0  -6   2   -2.20    1.90
   0  -6   3    8.00    1.90
   0   7  14    2.50    1.50
   0  -7 -14    2.80    1.90
   0   7  13    0.60    1.30
   0  -7 -13    1.60    1.60
   0   7  12   19.20    2.90
   0  -7 -12   18.00    3.00
   0   7  11    3.10    1.50
   0   7  11    3.60    1.90
   0  -7 -11   -1.30    2.80
   0  -7 -11    1.50    1.70
   0   7  10    1.10    1.50
   0   7  10    0.60    2.70
   0  -7 -10   -1.90    2.70
   0  -7 -10    2.70    2.50
   0   7   9   26.30    3.30
   0   7   9   23.70    3.70
   0  -7  -9   20.70    4.10
   0  -7  -9   27.10    4.30
   0  -7  -8   10.70    3.10
   0  -7  -8    7.90    3.10
   0  -7  -8    8.30    2.90
   0  -7  -7   37.10    5.20
   0  -7  -7   41.40    5.40
   0   7   6   13.40    6.10
   0   7   5   54.49   10.00
   0  -7  -5   31.80    4.90
   0   7   4    5.00    5.10
   0  -7  -4   11.40    2.70
   0   7   3    4.20    6.10
   0  -7  -3    8.00    2.50
   0   7   2   -3.10    4.20
   0  -7  -2   -1.60    1.90
   0   7   1  114.89   15.20
   0  -7  -1  125.69   12.90
   0   7   0   -6.10    4.70
   0  -7   0    0.20    1.80
   0  -7   1  109.29   11.60
   0  -7   2    1.80    1.90
   0   8  13    1.40    1.30
   0  -8 -13   -0.40    1.30
   0   8  12   -2.80    1.60
   0  -8 -12   -0.70    2.20
   0  -8 -11    9.40    2.20
   0  -8 -11    4.70    2.40
   0  -8 -10   20.50    3.90
   0  -8 -10   30.70    3.80
   0  -8  -9   14.10    3.50
   0  -8  -9   17.60    3.50
   0  -8  -9   11.80    3.10
   0  -8  -8    4.30    2.70
   0  -8  -8    3.50    2.60
   0  -8  -8    6.90    3.10
   0  -8  -7    4.40    2.00
   0  -8  -7    2.60    2.70
   0  -8  -7    1.50    2.60
   0  -8  -7    2.00    2.90
   0  -8  -6   44.50    5.80
   0  -8  -6   42.70    5.80
   0  -8  -6   44.20    5.90
   0  -8  -6   43.40    6.00
   0  -8  -5   23.00    4.30
   0  -8  -5   27.10    4.40
   0  -8  -5   33.50    4.60
   0  -8  -5   34.90    4.70
   0  -8  -4   21.60    3.80
   0  -8  -4   20.20    4.00
   0  -8  -4   15.30    3.50
   0  -8  -4   27.40    4.60
   0   8   3    1.00    6.60
   0  -8  -3    2.40    2.50
   0  -8  -3    6.80    3.10
   0   8   2   -6.10    6.10
   0  -8  -2    0.70    2.30
   0  -8  -1   72.09    8.20
   0  -8   0    6.60    2.50
   0  -8   1   62.29    7.20
   0  -9 -11   32.50    4.40
   0  -9 -11   34.00    4.30
   0  -9 -10   40.90    5.00
   0  -9 -10   42.30    5.00
   0  -9  -9    4.80    2.20
   0  -9  -9    4.70    2.80
   0  -9  -9    4.50    1.80
   0  -9  -8    8.40    2.90
   0  -9  -8    3.40    2.70
   0  -9  -8    2.90    2.50
   0  -9  -7    6.40    3.10
   0  -9  -7    6.70    2.60
   0  -9  -7    5.60    2.20
   0  -9  -7    3.70    2.70
   0  -9  -6   48.20    6.10
   0  -9  -6   56.89    6.60
   0  -9  -6   47.30    6.70
   0  -9  -6   56.09    6.70
   0  -9  -5    5.90    2.90
   0  -9  -5    3.90    2.90
   0  -9  -5    7.20    2.30
   0  -9  -5    2.00    2.50
   0  -9  -4    0.00    2.80
   0  -9  -4   -1.00    2.40
   0  -9  -4   -1.60    2.50
   0  -9  -4    5.40    2.80
   0  -9  -3   -1.80    2.30
   0  -9  -3    0.40    2.80
   0  -9  -3    1.70    2.60
   0  -9  -2    6.20    2.90
   0  -9  -2    8.60    2.80
   0  -9  -2    2.20    2.90
   0  -9  -1   13.70    3.10
   0  -9  -1   11.30    3.20
   0  -9  -1    6.00    2.80
   0  -9   0   -1.10    2.50
   0  -9   0   -1.00    2.60
   0  -9   1   10.20    3.00
   0  -9   1    7.70    2.80
   0  -9   2    5.90    2.80
   0  -9   3   -1.60    2.20
   0 -10 -10    3.10    1.20
   0 -10 -10    2.50    1.60
   0 -10  -9    5.70    2.00
   0 -10  -9    2.90    1.20
   0 -10  -9    1.90    1.90
   0 -10  -8    3.50    2.00
   0 -10  -8    4.20    2.30
   0 -10  -8    3.80    1.60
   0 -10  -7   -0.10    2.30
   0 -10  -7    1.20    1.60
   0 -10  -7    1.20    1.60
   0 -10  -7    0.20    1.90
   0 -10  -6   53.89    6.30
   0 -10  -6   44.90    5.70
   0 -10  -6   50.59    5.90
   0 -10  -6   46.10    6.00
   0 -10  -5   13.60    2.70
   0 -10  -5   12.00    3.00
   0 -10  -5   17.50    2.90
   0 -10  -5   14.40    3.10
   0 -10  -4   33.30    4.40
   0 -10  -4   32.70    4.40
   0 -10  -4   33.50    4.80
   0 -10  -3    5.20    2.50
   0 -10  -3   -0.60    2.60
   0 -10  -3    6.30    2.80
   0 -10  -2   14.50    3.40
   0 -10  -2   19.10    3.60
   0 -10  -2    8.90    2.80
   0 -10  -1    9.90    2.80
   0 -10  -1    8.90    3.00
   0 -10  -1   10.30    3.10
   0 -10   0   30.30    4.40
   0 -10   0   27.70    4.10
   0 -10   1   13.10    2.60
   0 -10   2   11.10    2.70
   0 -10   3    0.60    2.10
   0 -11  -7    0.90    1.60
   0 -11  -7   -0.70    1.20
   0 -11  -7    0.70    1.10
   0 -11  -6    2.30    1.50
   0 -11  -6    0.50    1.70
   0 -11  -6    2.20    1.50
   0 -11  -5    0.90    1.70
   0 -11  -5   -0.20    1.60
   0 -11  -5    2.60    2.00
   0 -11  -4    7.60    2.40
   0 -11  -4   10.00    2.50
   0 -11  -4    9.20    2.40
   0 -11  -3    7.10    2.40
   0 -11  -3    8.10    1.90
   0 -11  -3    9.10    2.00
   0 -11  -2    0.30    2.10
   0 -11  -2    0.60    1.90
   0 -11  -2    1.30    1.90
   0 -11  -1    9.90    2.30
   0 -11  -1    7.10    2.40
   0 -11   0    1.10    1.70
   0 -11   0   -2.30    1.30
   0 -11   1    9.90    2.10
   0 -11   2   -1.30    1.90
   0 -11   3    6.90    2.00
   0 -12  -2    2.20    1.10
   0 -12  -2    4.70    1.30
   0 -12  -1   36.40    4.40
   0 -12   0    1.30    1.60
   0 -12   1   31.10    3.90
  -1 -12   0   -0.80    1.50
  -1 -12  -1    7.80    1.90
  -1 -12  -2    0.10    1.50
  -1 -12  -2    2.70    1.50
  -1 -11   3   12.40    2.50
  -1 -11   2    7.20    2.30
  -1 -11   1    7.90    2.40
  -1 -11   0    0.40    2.00
  -1 -11   0   -2.50    1.70
  -1 -11  -1    0.70    1.50
  -1 -11  -1    0.50    1.90
  -1 -11  -2   -1.80    1.30
  -1 -11  -2   -1.70    1.30
  -1 -11  -3    2.10    1.40
  -1 -11  -3    1.10    2.00
  -1 -11  -3    2.70    1.90
  -1 -11  -4    1.30    1.30
  -1 -11  -4    3.00    1.40
  -1 -11  -4    2.70    2.00
  -1 -11  -5    1.60    1.90
  -1 -11  -5    2.20    1.30
  -1 -11  -5   -1.40    1.50
  -1 -11  -6    0.50    1.50
  -1 -11  -6    1.20    1.20
  -1 -11  -6    0.70    1.30
  -1 -11  -6    0.40    1.00
  -1 -11  -7    0.60    1.20
  -1 -11  -7    1.50    1.20
  -1 -11  -7    3.90    1.70
  -1 -11  -7    1.60    1.50
  -1 -10   4    5.00    2.20
  -1 -10   3    3.00    2.30
  -1 -10   2   16.30    3.10
  -1 -10   1   25.00    4.00
  -1 -10   1   23.20    3.50
  -1 -10   0    5.10    2.40
  -1 -10   0    9.30    3.00
  -1 -10  -1   -0.40    2.60
  -1 -10  -1    1.30    1.80
  -1 -10  -2   12.40    3.10
  -1 -10  -2   11.60    3.10
  -1 -10  -2    9.70    2.70
  -1 -10  -3   28.10    4.00
  -1 -10  -3   25.40    4.00
  -1 -10  -3   32.40    4.40
  -1 -10  -4   48.80    6.40
  -1 -10  -4   48.90    6.30
  -1 -10  -4   50.39    6.40
  -1 -10  -4   55.39    6.50
  -1 -10  -5   10.60    3.00
  -1 -10  -5   20.30    3.30
  -1 -10  -5   10.90    3.00
  -1 -10  -5   13.90    2.90
  -1 -10  -6   19.70    2.80
  -1 -10  -6   14.40    2.50
  -1 -10  -6   12.10    2.60
  -1 -10  -6    9.50    2.90
  -1 -10  -7    0.30    1.70
  -1 -10  -7    4.90    2.40
  -1 -10  -7    1.70    1.50
  -1 -10  -7    2.60    1.90
  -1 -10  -8    3.10    2.20
  -1 -10  -8    0.60    1.70
  -1 -10  -8    1.20    1.60
  -1 -10  -9    7.20    1.70
  -1 -10  -9    8.50    1.60
  -1 -10  -9    8.90    2.20
  -1  -9   4    0.50    2.20
  -1  -9   3    0.90    2.30
  -1  -9   2   53.29    6.60
  -1  -9   1   33.00    4.90
  -1  -9   1   40.10    5.30
  -1  -9   0    1.30    2.60
  -1  -9   0   -2.50    2.40
  -1  -9  -1   -1.00    2.50
  -1  -9  -1   -0.50    2.50
  -1  -9  -2   11.70    3.20
  -1  -9  -2   11.80    3.20
  -1  -9  -2    9.60    2.90
  -1  -9  -3   21.00    3.60
  -1  -9  -3   13.80    3.60
  -1  -9  -3   13.40    3.60
  -1  -9  -3   17.90    3.70
  -1  -9  -4    5.60    2.90
  -1  -9  -4    0.40    2.90
  -1  -9  -4    1.50    2.70
  -1  -9  -4    4.00    2.60
  -1  -9  -5   -0.60    2.70
  -1  -9  -5    0.10    2.40
  -1  -9  -5    1.60    2.80
  -1  -9  -5   -4.00    2.60
  -1  -9  -6    3.00    2.60
  -1  -9  -6    3.50    2.70
  -1  -9  -6   -2.80    2.90
  -1  -9  -6   -0.40    1.80
  -1  -9  -7   16.80    3.20
  -1  -9  -7   17.60    3.00
  -1  -9  -7   18.20    3.40
  -1  -9  -7   13.60    3.70
  -1  -9  -8   45.90    5.40
  -1  -9  -8   32.70    4.90
  -1  -9  -8   31.60    4.70
  -1  -9  -9    3.00    2.70
  -1  -9  -9    1.90    1.90
  -1  -9  -9    1.00    2.40
  -1  -9 -10    1.70    2.00
  -1  -9 -10    5.20    2.50
  -1  -9 -11    2.60    2.00
  -1  -9 -11   -1.90    1.70
  -1  -8   2   25.50    4.00
  -1  -8   1   13.90    3.00
  -1  -8   0   -0.70    2.00
  -1  -8  -1   28.50    4.30
   1   8   1   32.70    8.60
  -1  -8  -2   77.59    8.80
   1   8   2   79.19   13.50
  -1  -8  -3  106.99   13.20
  -1  -8  -3  148.89   13.50
   1   8   3  123.29   16.70
  -1  -8  -4    7.40    3.10
  -1  -8  -4    0.50    2.20
  -1  -8  -4    2.40    2.60
  -1  -8  -4    2.10    2.90
  -1  -8  -5    5.20    2.70
  -1  -8  -5   11.60    3.10
  -1  -8  -5    5.00    2.80
  -1  -8  -5    3.20    3.10
  -1  -8  -6   17.70    3.50
  -1  -8  -6   11.70    3.20
  -1  -8  -6   15.40    3.60
  -1  -8  -6   13.20    3.30
  -1  -8  -7   10.20    3.20
  -1  -8  -7    8.10    3.00
  -1  -8  -7    5.10    2.80
  -1  -8  -8    5.60    2.90
  -1  -8  -8    7.30    2.80
  -1  -8  -8    7.00    3.20
  -1  -8  -9   46.60    6.40
  -1  -8  -9   46.90    6.20
  -1  -8 -10   41.10    4.90
  -1  -8 -10   28.40    4.60
   1   8  10   29.20    4.00
  -1  -8 -11    0.60    2.30
  -1  -8 -11   -0.90    2.50
   1   8  11    1.80    1.20
  -1  -8 -12    1.40    1.90
  -1  -8 -12   -2.30    1.50
  -1  -8 -13   -1.50    1.70
  -1  -7   3   56.19    6.50
  -1  -7   2   13.60    2.80
  -1  -7   1    9.50    2.40
  -1  -7   0    4.00    2.00
  -1  -7  -1   -2.60    1.80
   1   7   1    1.50    5.50
  -1  -7  -2    4.50    2.30
   1   7   2    5.70    4.80
  -1  -7  -3   46.80    5.80
   1   7   3   49.80    9.30
  -1  -7  -4   15.00    3.10
   1   7   4    1.10    4.80
  -1  -7  -5    7.20    2.50
   1   7   5   13.50    6.80
   1   7   6   13.80    7.20
  -1  -7  -7   24.00    4.40
  -1  -7  -7   21.10    4.10
  -1  -7  -8   14.40    3.50
  -1  -7  -8   18.70    3.90
  -1  -7  -8   22.40    4.20
  -1  -7  -9  183.68   19.20
  -1  -7  -9  195.18   19.30
   1   7   9  171.98   18.70
  -1  -7 -10    4.60    2.90
  -1  -7 -10    0.90    2.50
   1   7  10    5.90    3.50
   1   7  10    2.80    1.50
  -1  -7 -11    0.70    1.90
  -1  -7 -11    0.60    2.40
   1   7  11    1.80    1.70
   1   7  11    2.10    1.60
  -1  -7 -12    8.20    2.90
  -1  -7 -12    5.60    2.60
   1   7  12    7.30    1.70
   1   7  12    7.00    2.40
  -1  -7 -13    5.80    2.20
   1   7  13    3.70    1.90
  -1  -7 -14   21.40    3.20
   1   7  14   30.70    3.40
  -1  -6   4  114.29   12.00
  -1  -6   3    8.20    2.00
  -1  -6   2   36.20    4.40
  -1  -6   1   23.10    3.20
   1   6  -1   12.90    4.40
  -1  -6   0    8.00    2.10
   1   6   0    4.50    1.30
   1   6   0    3.60    3.90
  -1  -6  -1   -0.60    1.80
   1   6   1    0.20    4.10
   1   6   1    0.10    1.00
  -1  -6  -2   34.80    4.30
   1   6   2   30.90    7.60
   1   6   2   21.40    6.60
  -1  -6  -3   82.19    9.20
   1   6   3   92.29   13.20
  -1  -6  -4   48.10    6.10
   1   6   4   60.29   10.20
  -1  -6  -5    5.20    2.30
   1   6   5    3.90    5.90
  -1  -6  -6    7.30    2.40
   1   6   6    3.60    5.00
   1   6   7    1.60    4.80
   1   6   8    2.30    6.60
  -1  -6  -9   64.09    7.00
  -1  -6  -9   66.99    7.90
   1   6   9   64.29    7.20
  -1  -6 -10   82.99    8.60
  -1  -6 -10   68.99    7.70
  -1  -6 -10   66.99    8.60
   1   6  10   70.89    7.90
   1   6  10   71.49    8.60
  -1  -6 -11    4.80    1.60
  -1  -6 -11    2.50    2.70
  -1  -6 -11    3.40    3.00
   1   6  11    6.60    2.80
   1   6  11    4.00    1.80
  -1  -6 -12    3.90    2.70
   1   6  12    1.80    1.70
   1   6  12    3.60    2.50
  -1  -6 -13    9.90    2.70
   1   6  13    3.90    1.90
   1   6  13    9.00    1.90
  -1  -6 -14    9.90    2.00
   1   6  14    9.90    1.90
   1   6  14   11.60    1.70
  -1  -6 -15   29.20    3.80
   1   6  15   33.70    4.00
  -1  -5   5   43.90    5.10
  -1  -5   4   17.90    2.60
  -1  -5   3   33.10    4.10
   1   5  -3   35.10    3.80
  -1  -5   2  271.37   27.30
   1   5  -2  268.47   27.20
  -1  -5   1   44.10    4.80
   1   5  -1   43.60    4.60
   1   5  -1   34.70    5.40
  -1  -5   0    2.20    1.70
   1   5   0    0.40    0.90
   1   5   0    0.70    1.60
   1   5   0    2.30    3.50
  -1  -5  -1  126.89   12.40
   1   5   1  121.59   14.10
   1   5   1  119.69   12.10
   1   5   1  102.59   13.00
  -1  -5  -2   63.29    7.20
   1   5   2   67.09    6.90
   1   5   2   64.49    8.90
  -1  -5  -3   41.70    4.80
   1   5   3   35.40    6.70
   1   5   3   38.20    4.40
   1   5   3   44.10    7.80
  -1  -5  -4  259.47   25.20
   1   5   4  254.87   27.00
   1   5   4  230.28   24.90
   1   5   4  244.68   26.60
  -1  -5  -5    7.40    2.30
   1   5   5    4.20    4.80
   1   5   5    7.30    5.50
  -1  -5  -6    3.60    2.00
   1   5   6   -2.50    3.90
   1   5   6    5.90    5.60
   1   5   7   13.20    6.30
   1   5   7    2.60    4.70
   1   5   8    8.60    5.40
   1   5   9   -3.20    4.90
  -1  -5 -10  155.98   17.10
  -1  -5 -10  160.98   16.80
   1   5  10  169.18   16.80
  -1  -5 -11   48.00    6.50
  -1  -5 -11   47.10    5.60
   1   5  11   50.09    6.30
   1   5  11   47.90    5.70
  -1  -5 -12    1.00    2.00
  -1  -5 -12    1.50    1.70
   1   5  12    2.70    1.70
   1   5  12    2.60    2.80
  -1  -5 -13   45.70    6.00
  -1  -5 -13   57.79    5.80
   1   5  13   61.09    6.60
   1   5  13   44.70    5.60
  -1  -5 -14   -0.40    2.20
   1   5  14    2.50    1.70
   1   5  14    5.40    1.60
  -1  -5 -15    5.00    1.90
   1   5  15    0.00    1.90
   1   5  16    1.70    1.50
   1   5  16    0.40    0.60
   1   4 -12    2.10    1.50
   1   4 -11   19.00    2.80
   1   4 -11   18.10    3.20
   1   4 -10   22.10    2.90
   1   4  -9  125.39   12.90
   1   4  -8  138.49   14.10
   1   4  -7   67.69    7.00
  -1  -4   6    0.70    1.40
  -1  -4   5   72.79    7.80
  -1  -4   4    2.10    1.40
  -1  -4   3  113.69   11.50
   1   4  -3  107.29   12.10
  -1  -4   2    2.00    1.20
   1   4  -2    1.80    1.70
  -1  -4   1    3.10    1.40
   1   4  -1    2.10    1.10
   1   4  -1    1.00    1.50
  -1  -4   0   29.20    3.50
   1   4   0   34.80    4.30
   1   4   0   28.80    3.40
  -1  -4  -1    4.00    1.60
   1   4   1    2.20    1.70
   1   4   1    3.80    1.30
   1   4   1    3.40    4.00
  -1  -4  -2   49.00    5.60
   1   4   2   53.39    7.10
   1   4   2   47.80    6.10
   1   4   2   50.29    5.30
  -1  -4  -3  247.58   25.10
   1   4   3  261.87   26.40
   1   4   3  251.17   26.70
   1   4   3  251.17   25.00
   1   4   3  226.68   25.50
  -1  -4  -4  369.86   36.10
   1   4   4  360.86   35.90
   1   4   4  351.66   37.40
   1   4   4  372.26   37.60
   1   4   4  327.27   36.50
  -1  -4  -5   75.39    7.70
   1   4   5   65.59    9.60
   1   4   5   73.09    9.60
   1   4   5   63.49    7.30
   1   4   6   10.80    5.80
   1   4   6    6.10    1.60
   1   4   6    5.90    4.30
   1   4   7    9.70    4.80
   1   4   7    9.60    4.80
   1   4   8   74.19   10.70
   1   4   8   49.40    9.20
   1   4   9   -0.40    5.90
   1   4   9    0.20    4.60
   1   4  10   52.39   10.80
  -1  -4 -11   17.90    3.10
  -1  -4 -11   27.20    4.10
   1   4  11   18.20    3.00
  -1  -4 -12   12.10    2.50
  -1  -4 -12    8.00    3.10
   1   4  12    7.40    2.20
   1   4  12   14.20    3.30
  -1  -4 -13   12.40    2.60
  -1  -4 -13   12.60    3.30
   1   4  13   13.80    2.40
   1   4  13   14.10    3.40
  -1  -4 -14    1.10    2.30
  -1  -4 -14    0.00    1.20
   1   4  14   -1.60    1.10
   1   4  14    1.60    2.50
  -1  -4 -15   36.10    5.50
   1   4  15   41.20    5.10
   1   4  15   46.00    4.80
  -1  -4 -16   -1.10    1.10
   1   4  16    1.50    1.90
   1   3 -13  224.58   23.00
   1   3 -12   11.30    2.20
  -1  -3  11   14.20    6.60
   1   3 -11   10.60    2.20
  -1  -3  10   12.30    6.30
   1   3 -10   14.80    2.30
  -1  -3   9   11.30    5.70
   1   3  -9    2.60    1.30
  -1  -3   8  120.99   14.10
   1   3  -8  104.89   11.20
  -1  -3   7   15.70    5.60
  -1  -3   7   23.80    3.50
   1   3  -7   23.30    2.80
  -1  -3   6   19.90    3.00
  -1  -3   6   22.00    6.40
   1   3  -6   15.90    2.20
  -1  -3   5    4.00    4.00
  -1  -3   5    0.90    1.50
   1   3  -5    1.20    0.80
  -1  -3   4   38.60    5.80
  -1  -3   4   30.70    3.70
   1   3  -4   30.10    3.30
  -1  -3   3  615.14   60.09
   1   3  -3  550.24   59.89
   1   3  -3  643.04   60.59
  -1  -3   2  137.49   14.70
   1   3  -2  156.98   15.30
   1   3  -1 1168.48  118.89
   1   3  -1 1201.98  118.49
   1   3   0   28.30    3.30
   1   3   0   33.30    4.00
  -1  -3  -1  930.71   97.59
   1   3   1  919.81   98.29
   1   3   1  994.90   97.89
   1   3   1 1052.79   97.49
  -1  -3  -2  626.14   65.29
   1   3   2  688.53   65.19
   1   3   2  612.34   65.19
   1   3   2  669.73   65.69
   1   3   2  669.43   66.19
  -1  -3  -3   27.60    3.20
   1   3   3   23.20    3.60
   1   3   3   25.10    2.90
   1   3   3   31.10    5.70
   1   3   3   21.10    2.80
  -1  -3  -4  282.17   28.90
   1   3   4  283.27   29.40
   1   3   4  289.87   30.20
   1   3   4  292.87   28.80
   1   3   4  286.17   28.80
   1   3   4  279.87   30.00
  -1  -3  -5  104.09   10.80
   1   3   5  101.19   12.80
   1   3   5  109.09   12.40
   1   3   5  104.29   10.60
   1   3   5   95.19   11.30
   1   3   6    5.90    4.80
   1   3   6    0.70    1.30
   1   3   6    1.20    1.90
   1   3   6   -2.80    3.90
   1   3   7   19.20    6.00
   1   3   7   13.20    6.10
   1   3   7   13.10    2.20
   1   3   8    0.60    5.20
   1   3   8    1.60    4.20
   1   3   9   60.89   11.00
   1   3   9   85.59   11.50
   1   3  10   95.99   13.40
   1   3  11    8.90    6.10
  -1  -3 -12   26.70    4.40
  -1  -3 -12   24.20    3.80
   1   3  12   28.80    4.50
   1   3  12   30.70    3.80
  -1  -3 -13   38.70    5.30
  -1  -3 -13   39.80    5.00
   1   3  13   41.60    4.80
   1   3  13   34.20    4.80
  -1  -3 -14  156.18   15.70
   1   3  14  152.08   16.00
   1   3  14  143.79   15.50
  -1  -3 -15   10.00    2.20
   1   3  15   15.40    2.10
   1   3  15   11.10    2.40
   1   3  16    0.40    1.50
  -1  -3 -17   -0.30    1.00
   1   3  17   -0.20    1.10
   1   2 -13    1.50    1.70
   1   2 -12   -0.20    1.50
   1   2 -12    0.80    1.60
  -1  -2  11   -1.50    5.10
   1   2 -11    1.20    1.20
  -1  -2  10   34.30    8.80
   1   2 -10   38.00    4.30
  -1  -2   9   36.00    7.90
   1   2  -9   20.10    2.80
  -1  -2   8    4.80    5.50
  -1  -2   8    0.80    2.10
  -1  -2   8    0.70    1.30
   1   2  -8   -0.10    1.20
  -1  -2   7  119.89   13.20
  -1  -2   7  123.69   12.90
  -1  -2   7  131.99   15.10
   1   2  -7  129.09   12.90
  -1  -2   6   -0.30    4.90
  -1  -2   6    1.90    1.30
  -1  -2   6    3.80    1.80
   1   2  -6    1.40    1.10
  -1  -2   5   90.99   11.00
  -1  -2   5  101.99    9.90
  -1  -2   5   95.69   11.90
  -1  -2   5   93.39   10.00
   1   2  -5   96.99    9.80
  -1  -2   4   90.39   11.20
  -1  -2   4  108.09   12.00
  -1  -2   4  109.39   12.70
  -1  -2   4  122.59   11.00
   1   2  -4  108.99   10.90
  -1  -2   3   78.89    9.00
  -1  -2   3   71.69    9.10
   1   2  -1   51.69    5.80
  -1  -2   0  137.89   16.10
   1   2   0  167.18   15.90
   1   2   0  166.78   16.20
  -1  -2  -1 1081.29  116.99
  -1  -2  -1 1166.88  116.59
   1   2   1 1209.38  116.29
   1   2   1 1196.08  116.59
  -1  -2  -2  761.82   80.59
  -1  -2  -2  785.02   81.09
   1   2   2  785.92   80.89
   1   2   2  837.42   80.29
   1   2   2  841.52   80.59
  -1  -2  -3 1308.17  132.19
   1   2   3 1352.96  131.19
   1   2   3 1246.98  131.89
   1   2   3 1259.07  131.19
   1   2   3 1306.27  131.99
   1   2   3 1407.86  131.69
  -1  -2  -4    7.00    3.60
  -1  -2  -4    4.30    1.50
   1   2   4    3.20    1.20
   1   2   4    1.70    3.70
   1   2   4    7.10    4.20
   1   2   4    2.90    1.90
   1   2   4    5.00    1.20
  -1  -2  -5    9.40    1.60
   1   2   5    9.80    1.60
   1   2   5   14.60    4.40
   1   2   5    5.20    4.20
   1   2   5    6.70    1.60
   1   2   5    7.70    2.40
  -1  -2  -6   40.00    4.70
   1   2   6   43.30    4.80
   1   2   6   56.99    7.80
   1   2   6   34.40    5.50
   1   2   6   63.29    8.40
  -1  -2  -7   62.49    6.90
   1   2   7   67.89    9.30
   1   2   7   65.59    6.90
   1   2   7   68.09    9.30
   1   2   8   24.20    3.30
   1   2   8   27.40    7.00
   1   2   8   28.20    5.90
   1   2   9    3.40    4.80
   1   2  10    5.50    6.10
   1   2  11    1.00    5.20
  -1  -2 -12   -0.30    1.90
   1   2  12   -0.20    1.60
  -1  -2 -13   23.40    3.70
   1   2  13   23.70    3.70
   1   2  13   27.80    3.40
  -1  -2 -14   32.40    4.10
   1   2  14   34.00    4.10
   1   2  14   29.10    4.70
  -1  -2 -15    1.80    1.40
   1   2  15    8.90    2.90
  -1  -2 -16   -0.20    1.40
   1   2  16    6.10    2.40
   1   2  17    0.90    1.80
   1   1 -13   46.50    5.50
  -1  -1  12    8.40    6.10
   1   1 -12    9.30    2.10
  -1  -1  11    5.40    6.80
   1   1 -11    0.40    1.20
  -1  -1  10  155.38   17.40
   1   1 -10  129.69   14.10
  -1  -1   9    0.00    4.50
  -1  -1   9    3.90    2.40
   1   1  -9    1.00    1.10
  -1  -1   8  178.48   20.30
  -1  -1   8  164.88   18.20
  -1  -1   8  173.08   18.00
   1   1  -8  189.58   18.00
  -1  -1   7 1136.19  112.09
  -1  -1   7 1072.69  110.49
   1   1  -7 1107.79  110.49
  -1  -1   6   68.79    9.10
  -1  -1   6   65.69    7.00
  -1  -1   6   67.39    8.70
   1   1  -6   66.09    7.00
  -1  -1   5   15.50    4.30
  -1  -1   5   14.80    2.10
  -1  -1   5   15.50    4.20
   1   1  -5   14.30    2.10
  -1  -1   4    0.30    3.60
  -1  -1   4   -0.50    1.00
  -1  -1   4    2.60    3.20
   1   1  -4    1.80    1.00
  -1  -1   3  968.80  102.69
  -1  -1   3 1071.79  102.09
  -1  -1   2  273.57   27.40
   1   1  -1  130.79   13.30
  -1  -1   0   17.90    2.10
   1   1   0   15.60    1.70
   1   1   0   14.80    2.00
  -1  -1  -1    8.30    1.50
   1   1   1    9.00    1.60
   1   1   1    9.00    1.10
  -1  -1  -2  189.88   20.60
   1   1   2  215.78   20.60
   1   1   2  202.28   20.30
  -1  -1  -3  266.47   27.00
   1   1   3  268.57   26.60
   1   1   3  252.77   27.50
   1   1   3  270.77   27.00
  -1  -1  -4   -1.80    2.40
   1   1   4    0.50    4.30
   1   1   4    1.70    0.90
   1   1   4    3.50    1.20
   1   1   4    0.50    1.90
   1   1   4   -1.60    3.00
  -1  -1  -5    4.70    3.30
  -1  -1  -5    4.80    1.20
   1   1   5    6.20    1.40
   1   1   5    6.80    3.60
   1   1   5    6.30    3.90
   1   1   5    6.00    1.50
   1   1   5    5.60    2.20
  -1  -1  -6   51.29    5.60
  -1  -1  -6   52.19    7.40
   1   1   6   48.80    7.30
   1   1   6   40.20    6.40
   1   1   6   61.19    7.90
   1   1   6   59.69    5.70
  -1  -1  -7   19.40    2.30
   1   1   7    7.10    1.80
   1   1   7   13.00    5.90
   1   1   7   12.60    4.80
  -1  -1  -8  299.57   29.70
   1   1   8  312.67   31.80
   1   1   8  277.07   29.70
  -1  -1  -9   15.40    2.50
   1   1   9    9.90    5.10
  -1  -1 -10   14.10    2.30
   1   1  10   15.60    5.80
  -1  -1 -11    3.40    1.50
   1   1  11    0.70    5.50
  -1  -1 -12   19.00    2.80
   1   1  12    5.30    6.20
  -1  -1 -13    3.90    1.70
   1   1  13    2.10    2.90
   1   1  14    2.20    2.10
  -1  -1 -15    1.70    1.60
   1   1  15   -0.70    2.60
   1   1  16   10.00    2.20
   1   1  17   -1.50    1.80
  -1   0  16   -3.40    2.20
  -1   0  15    4.30    2.70
  -1   0  14   84.69    9.80
  -1   0  13   -0.30    2.80
  -1   0  12    7.40    5.90
   1   0 -12   33.70    3.70
  -1   0  11   -3.30    5.70
   1   0 -11    0.80    1.20
  -1   0  10   34.70    7.80
   1   0 -10   32.90    4.00
  -1   0   9   -4.40    3.90
   1   0  -9    1.40    1.10
  -1   0   8    5.30    1.50
  -1   0   8    4.10    4.40
   1   0  -8    6.10    1.40
  -1   0   7    0.90    4.20
  -1   0   7    5.40    4.60
  -1   0   7    0.40    1.30
   1   0  -7    0.90    1.30
  -1   0   6   55.79    8.50
  -1   0   6   65.09    8.40
  -1   0   6   51.09    5.80
   1   0  -6   52.49    5.70
  -1   0   5    0.00    3.20
  -1   0   5    2.80    4.10
  -1   0   5    0.80    1.40
   1   0  -5   -1.40    0.90
  -1   0   4  101.19   12.20
  -1   0   4  115.89   11.10
  -1   0   4  105.89   12.30
  -1   0   3   -0.10    0.90
   1   0  -3    0.20    1.00
  -1   0   2  665.93   65.99
   1   0  -2  654.23   66.09
  -1   0   1   -0.20    0.30
  -1   0   0  224.38   22.70
   1   0   0  229.48   22.70
  -1   0  -1    0.50    0.80
   1   0   1   -0.30    0.70
   1   0   1   -0.20    0.30
   1   0   2  943.51   93.19
   1   0   2  918.11   92.89
  -1   0  -3    1.20    1.50
   1   0   3    2.40    0.90
   1   0   3    2.40    3.40
   1   0   3    3.00    1.80
   1   0   4  680.83   68.09
   1   0   4  641.94   68.39
   1   0   4  700.73   67.59
  -1   0  -5   -0.20    1.00
  -1   0  -5   -0.50    2.60
   1   0   5    2.10    1.00
   1   0   5    2.80    1.40
   1   0   5   -0.50    1.70
   1   0   5    0.20    3.20
   1   0   5   -2.10    4.10
  -1   0  -6  158.18   15.40
   1   0   6  160.48   17.10
   1   0   6  153.78   15.40
   1   0   6  119.79   17.80
  -1   0  -7    3.10    1.20
   1   0   7    2.80    5.50
   1   0   7   -0.90    1.50
  -1   0  -8   45.70    4.70
   1   0   8   38.50    4.70
   1   0   8   37.00    7.40
  -1   0  -9    0.20    1.10
   1   0   9    0.40    5.60
  -1   0 -10   17.90    2.50
   1   0  10   13.10    5.90
  -1   0 -11    3.10    1.60
   1   0  11   -1.20    6.30
  -1   0 -12    1.30    1.30
   1   0  12   -3.70    4.90
  -1   0 -13   -1.00    1.60
   1   0  13    6.30    3.10
  -1   0 -14   19.40    3.10
   1   0  14   24.70    4.10
  -1   0 -15    1.10    1.50
   1   0  15   -0.50    2.60
   1   0  16    4.20    1.80
   1   0  17   -0.50    1.90
  -1   1  17    4.40    1.90
  -1   1  16    1.30    1.60
  -1   1  15    2.90    2.70
  -1   1  14   16.10    3.60
  -1   1  13   42.30    5.70
  -1   1  12    2.40    5.50
   1  -1 -12   10.90    2.10
  -1   1  11    0.00    4.70
   1  -1 -11    4.30    1.70
  -1   1  10  151.68   17.50
   1  -1 -10  136.99   14.60
  -1   1   9    1.30    4.60
   1  -1  -9    3.70    1.40
  -1   1   8  155.38   18.80
  -1   1   8  169.48   18.80
  -1   1   8  153.18   16.80
   1  -1  -8  177.58   16.80
  -1   1   7  968.40  102.49
  -1   1   7 1016.20  101.29
  -1   1   7 1044.70  102.79
   1  -1  -7 1020.80  101.29
  -1   1   6   62.79    8.90
  -1   1   6   77.89    9.60
  -1   1   6   61.19    6.50
   1  -1  -6   56.89    6.50
  -1   1   5   12.00    4.00
  -1   1   5   12.90    1.90
  -1   1   5   14.20    4.60
  -1   1   5    9.80    2.40
   1  -1  -5   16.60    2.00
  -1   1   4    0.30    1.70
  -1   1   4    4.30    3.90
  -1   1   4    1.00    1.10
  -1   1   4   -1.90    2.70
  -1   1   3 1034.80   98.59
  -1   1   3  911.61   98.89
  -1   1   3 1011.40   98.29
   1  -1  -3  974.80   98.49
  -1   1   2  267.27   27.50
  -1   1   2  277.77   27.70
   1  -1  -2  279.37   27.70
  -1   1   1  124.09   12.70
  -1   1   1  123.49   12.60
   1  -1  -1  129.39   12.70
  -1   1   0   14.20    1.50
  -1   1  -2  180.48   19.30
   1  -1   2  195.78   19.00
   1  -1   3  273.77   26.00
   1  -1   3  240.38   26.90
  -1   1  -4   -0.30    1.00
   1  -1   4    0.60    1.10
   1  -1   4    0.30    3.40
  -1   1  -5    8.50    1.40
   1  -1   5    7.90    1.60
   1  -1   5    8.80    4.20
  -1   1  -6   59.59    6.70
   1  -1   6   67.49    6.90
   1  -1   6   72.09    9.60
  -1   1  -7   18.60    2.40
   1  -1   7   14.20    2.30
   1  -1   7   12.30    5.30
  -1   1  -8  336.37   32.20
   1  -1   8  336.97   34.50
   1  -1   8  291.87   32.20
  -1   1  -9    8.80    1.70
   1  -1   9   18.20    5.70
  -1   1 -10   24.80    3.30
   1  -1  10   19.60    6.50
  -1   1 -11    4.50    1.70
   1  -1  11   -2.10    5.00
  -1   1 -12    9.10    1.80
   1  -1  12    4.60    6.20
  -1   1 -13    5.50    1.90
   1  -1  13    0.60    2.90
  -1   1 -14    1.00    1.70
   1  -1  14    0.70    2.90
  -1   1 -15    4.40    1.80
   1  -1  15    4.10    2.80
   1  -1  16   10.50    2.30
   1  -1  17   -1.80    1.60
  -1   2  17   -1.40    1.70
  -1   2  16    1.40    2.40
  -1   2  15   62.19    7.60
  -1   2  14   14.80    3.70
   1  -2 -14   22.30    3.80
  -1   2  13   -2.40    2.80
   1  -2 -13    5.00    3.00
  -1   2  12    3.90    1.80
   1  -2 -12    4.70    3.20
   1  -2 -12    0.20    2.30
  -1   2  11   -7.30    4.70
  -1   2  10   22.40    6.50
  -1   2   9   15.80    6.00
  -1   2   9   15.30    5.40
  -1   2   8   12.70    6.00
  -1   2   8    3.50    1.80
  -1   2   8    4.10    4.40
  -1   2   7  108.89   11.30
  -1   2   7  113.09   13.60
  -1   2   7  103.09   13.20
   1  -2  -7  113.09   11.40
  -1   2   6    0.50    1.30
  -1   2   6    3.00    4.20
  -1   2   6    2.00    2.00
  -1   2   6    0.40    3.80
   1  -2  -6    1.60    1.30
  -1   2   5   87.49   10.60
  -1   2   5   90.79    8.90
  -1   2   5   83.59   10.90
  -1   2   5   83.69    9.40
   1  -2  -5   83.89    8.90
  -1   2   4  114.49   11.20
  -1   2   4  104.89   12.30
  -1   2   4  110.39   11.50
  -1   2   4  100.69   12.50
  -1   2   3   74.89    8.90
  -1   2   3   80.39    7.60
  -1   2   3   78.19    8.90
  -1   2   3   74.69    7.90
   1  -2  -3   61.09    7.90
  -1   2   2 1857.01  180.58
  -1   2   2 1697.13  181.08
  -1   2   2 1808.72  180.48
   1  -2  -2 1861.91  180.68
  -1   2   1   47.50    5.20
  -1   2   1   50.89    5.40
   1  -2  -1   52.39    5.40
  -1   2   0  153.28   15.70
  -1   2   0  161.18   16.00
   1  -2   2  746.23   75.19
   1  -2   3 1273.07  127.89
  -1   2  -4    6.10    1.10
   1  -2   4    3.60    3.30
   1  -2   4    4.20    1.10
  -1   2  -5    9.20    1.60
   1  -2   5   10.10    1.70
   1  -2   5    8.50    1.90
   1  -2   5    8.80    4.10
  -1   2  -6   38.40    4.50
   1  -2   6   42.60    4.50
   1  -2   6   43.60    7.20
  -1   2  -7   69.99    7.30
   1  -2   7   67.99    7.50
   1  -2   7   75.59   10.00
  -1   2  -8   38.80    3.60
   1  -2   8   22.00    3.40
   1  -2   8   28.10    6.60
  -1   2  -9    2.10    1.20
   1  -2   9    1.20    4.60
  -1   2 -10    6.40    1.70
   1  -2  10   13.00    6.40
  -1   2 -11    2.40    1.40
   1  -2  11    2.50    5.90
  -1   2 -12    0.30    1.60
  -1   2 -13   26.00    3.40
   1  -2  13   21.10    4.20
  -1   2 -14   40.30    4.60
   1  -2  14   29.30    5.10
  -1   2 -15    3.10    1.30
   1  -2  15    5.40    3.90
  -1   3  17   -0.30    1.60
  -1   3  16    0.40    1.50
  -1   3  15    1.10    2.50
   1  -3 -15    0.20    1.70
  -1   3  14    8.60    3.00
   1  -3 -14    3.10    2.80
  -1   3  13  223.38   22.30
   1  -3 -13  205.68   22.30
  -1   3  12   13.30    2.40
  -1   3  12   12.60    3.30
   1  -3 -12    6.50    3.40
  -1   3  10   12.90    5.70
  -1   3  10    2.10    5.90
  -1   3   9    4.40    6.30
  -1   3   9    9.30    5.00
  -1   3   8   94.19   12.50
  -1   3   8   88.09   12.10
  -1   3   7   13.50    2.40
  -1   3   7   11.50    5.20
  -1   3   7   23.00    5.70
  -1   3   6   17.60    5.10
  -1   3   6   12.90    2.10
  -1   3   6   16.10    5.80
  -1   3   5    1.40    4.50
  -1   3   5    0.60    4.00
  -1   3   5   -0.80    1.40
  -1   3   4   22.90    3.90
  -1   3   4   32.10    3.60
  -1   3   4   37.30    6.30
  -1   3   4   48.50    6.20
   1  -3  -4   32.80    3.80
  -1   3   3  625.24   62.39
  -1   3   3  585.94   62.79
  -1   3   3  651.33   62.09
  -1   3   3  620.24   63.19
   1  -3  -3  614.94   62.19
  -1   3   2  146.19   13.80
  -1   3   2  140.99   14.10
  -1   3   2  126.99   14.70
  -1   3   2  140.89   15.20
   1  -3  -2  129.89   13.90
   1  -3  -2  132.79   14.10
  -1   3   1 1127.39  109.39
  -1   3   1 1093.79  109.69
  -1   3   1 1062.29  109.99
  -1   3   0   28.40    3.60
  -1   3   0   26.70    2.90
  -1   3  -1 1057.39  103.89
  -1   3  -1 1020.00  104.19
  -1   3  -2  553.34   55.99
  -1   3  -3   20.70    2.30
  -1   3  -4  259.87   25.70
   1  -3   4  262.07   27.00
   1  -3   4  247.28   25.70
  -1   3  -5  111.09   11.30
   1  -3   5  111.99   13.10
  -1   3  -6    2.10    1.20
   1  -3   6    1.40    3.80
  -1   3  -7   15.30    2.20
   1  -3   7   29.30    6.70
  -1   3  -8    3.70    1.20
   1  -3   8   -2.80    5.20
  -1   3  -9   83.59    8.70
   1  -3   9   81.19   11.90
  -1   3 -10   90.49    9.80
   1  -3  10  104.09   13.60
  -1   3 -11   -1.00    1.30
   1  -3  11   -4.00    6.60
  -1   3 -12   29.30    3.80
  -1   3 -13   41.60    5.10
  -1   3 -14  164.38   17.00
  -1   3 -15   14.70    2.50
  -1   3 -17    1.50    1.20
  -1   4  16    2.00    1.50
   1  -4 -16    2.20    1.70
  -1   4  15   34.50    4.70
   1  -4 -15   36.00    4.70
  -1   4  14    9.40    3.10
   1  -4 -14   10.80    3.00
  -1   4  13  111.89   12.30
   1  -4 -13  109.19   12.10
  -1   4  12    3.40    3.10
  -1   4  12    3.20    1.80
   1  -4 -12    1.50    2.90
  -1   4  11   13.70    2.30
   1  -4 -11   13.80    2.80
   1  -4 -11    9.40    3.40
  -1   4  10   22.10    7.60
  -1   4   8  147.79   18.00
  -1   4   7   41.40    7.60
  -1   4   6   -6.10    4.70
  -1   4   6   -0.20    1.20
  -1   4   5   66.99    9.30
  -1   4   5   65.59    6.90
  -1   4   5   58.59    8.90
   1  -4  -5   68.29    7.20
  -1   4   4   -2.00    4.80
  -1   4   4    1.70    1.40
  -1   4   4    1.90    3.70
   1  -4  -4    2.30    1.70
  -1   4   3  113.09   13.50
  -1   4   3  118.19   12.20
  -1   4   3  120.39   14.00
   1  -4  -3  123.69   12.40
  -1   4   2    1.80    1.20
  -1   4   2    5.80    3.30
  -1   4   2    3.10    4.40
  -1   4   2    1.90    1.50
   1  -4  -2    1.20    1.50
  -1   4   1    2.60    1.40
  -1   4   1    2.00    0.90
  -1   4   1   -2.00    2.50
   1  -4  -1    1.80    1.50
  -1   4   0   35.30    4.00
  -1   4   0   29.30    3.20
   1  -4   0   25.40    3.50
  -1   4  -1    3.50    0.90
  -1   4  -1    3.70    1.40
   1  -4   1    5.70    1.40
  -1   4  -2   52.79    6.40
  -1   4  -2   54.89    5.60
   1  -4   2   52.99    5.80
  -1   4  -3  228.18   23.20
   1  -4   3  219.48   22.50
  -1   4  -7   19.30    2.50
  -1   4  -8   69.09    7.70
   1  -4   8   89.09   11.30
  -1   4  -9   -0.80    1.10
  -1   4 -11   17.50    2.90
  -1   4 -12   11.40    2.20
  -1   4 -13   13.70    2.40
  -1   4 -14    1.40    1.10
  -1   4 -15   54.89    6.10
  -1   5  16   -0.60    1.60
   1  -5 -16    1.00    1.40
  -1   5  15   -2.80    1.90
   1  -5 -15   -0.50    1.40
  -1   5  14    7.10    2.20
   1  -5 -14    8.20    2.10
  -1   5  13   38.20    4.90
   1  -5 -13   29.50    4.70
  -1   5  12   -0.40    2.90
   1  -5 -12    0.90    2.90
  -1   5  11   16.80    3.80
  -1   5  11   16.30    2.70
   1  -5 -11   18.20    3.80
  -1   5  10    1.10    1.60
  -1   5  10    5.10    7.60
   1  -5 -10    1.60    2.90
   1  -5 -10    3.50    2.00
  -1   5   9   21.00    6.30
  -1   5   8   11.30    6.90
  -1   5   7   30.80    7.60
  -1   5   6    7.00    4.80
  -1   5   5   40.80    7.70
  -1   5   5   38.30    4.80
   1  -5  -5   50.99    5.30
  -1   5   4   15.70    5.40
  -1   5   4   14.90    2.10
   1  -5  -4   12.60    2.70
  -1   5   3   44.60    7.40
  -1   5   3   33.00    4.10
   1  -5  -3   35.30    4.40
  -1   5   2  269.07   28.10
  -1   5   2  244.48   26.30
   1  -5  -2  273.47   26.50
  -1   5   1   38.30    4.10
  -1   5   1   42.80    7.00
   1  -5  -1   35.80    4.60
  -1   5   0    0.70    1.10
   1  -5   0    3.10    1.60
   1  -5   1  122.59   12.70
   1  -5   2   59.99    6.50
   1  -5   3   29.50    3.50
  -1   5 -13   64.19    7.00
  -1   5 -14    2.70    1.40
  -1   6  15    0.50    1.60
   1  -6 -15    0.60    1.20
  -1   6  14   -0.10    1.40
   1  -6 -14   -2.30    2.10
  -1   6  13   47.20    6.00
   1  -6 -13   44.00    5.90
  -1   6  12    8.60    3.10
   1  -6 -12    6.80    3.00
  -1   6  11    4.90    3.10
   1  -6 -11   11.20    3.20
  -1   6  10    5.80    3.20
  -1   6  10    3.90    1.70
   1  -6 -10   -0.70    3.00
  -1   6   9   80.39    9.40
   1  -6  -9   94.29   10.00
  -1   6   8   -5.00    5.10
  -1   6   7   76.89   12.90
  -1   6   6    5.60    6.00
  -1   6   5    6.00    4.80
   1  -6  -5    4.80    2.20
  -1   6   4  120.99   16.00
   1  -6  -4  138.69   14.00
  -1   6   3    4.30    5.50
   1  -6  -3    5.30    2.10
  -1   6   2   36.00    7.40
   1  -6  -2   38.00    4.70
  -1   6   1   24.10    6.50
   1  -6  -1   24.70    3.50
  -1   6   0    6.10    4.70
   1  -6   0    7.30    2.10
   1  -6   1    3.20    1.80
   1  -6   2   35.60    4.60
  -1   7  14   19.70    2.70
   1  -7 -14   17.30    2.50
  -1   7  13    1.60    2.00
   1  -7 -13   -0.30    2.20
  -1   7  12   26.90    3.70
   1  -7 -12   27.80    4.20
  -1   7  11   -0.10    2.60
   1  -7 -11   -2.60    2.60
  -1   7  10    2.10    2.90
   1  -7 -10    8.80    3.00
   1  -7 -10    7.10    2.70
  -1   7   9   52.59    7.10
  -1   7   9   46.50    6.10
   1  -7  -9   58.19    7.00
   1  -7  -9   63.69    7.20
   1  -7  -9   61.59    7.80
   1  -7  -8   26.80    4.40
   1  -7  -8   29.10    4.30
   1  -7  -8   28.90    4.60
   1  -7  -7    5.10    2.90
   1  -7  -7    2.30    2.70
   1  -7  -7    2.20    2.70
  -1   7   6    8.40    5.60
  -1   7   5    2.90    6.20
   1  -7  -5    6.40    2.30
  -1   7   4    4.80    4.80
   1  -7  -4    4.60    2.20
  -1   7   3   36.70    8.30
   1  -7  -3   52.19    5.90
  -1   7   2   13.30    6.40
   1  -7  -2    9.90    2.60
  -1   7   1   10.20    5.10
   1  -7  -1   10.30    2.60
   1  -7   0    3.10    1.90
   1  -7   1    0.80    1.80
  -1   8  13    0.70    1.40
   1  -8 -13    4.40    2.00
  -1   8  12    1.50    1.90
   1  -8 -12    6.10    2.40
  -1   8  11    0.50    2.10
   1  -8 -11   -0.60    2.00
   1  -8 -11    2.00    1.90
  -1   8  10    0.60    1.70
   1  -8 -10   -0.30    1.70
   1  -8 -10   -1.70    1.90
  -1   8   9   12.90    3.30
   1  -8  -9   11.70    3.30
   1  -8  -9   17.60    3.20
   1  -8  -9   20.60    3.70
   1  -8  -8   17.00    3.40
   1  -8  -8   23.40    3.90
   1  -8  -8   18.80    3.80
   1  -8  -8   16.20    3.50
   1  -8  -7    0.50    2.80
   1  -8  -7    1.20    2.50
   1  -8  -7    1.60    2.60
   1  -8  -7   -0.20    2.50
   1  -8  -6   11.10    3.10
   1  -8  -6    1.90    2.70
   1  -8  -6    7.20    2.80
   1  -8  -6    7.70    3.10
   1  -8  -5   -2.20    2.80
   1  -8  -5    0.20    2.70
   1  -8  -5   -1.00    2.50
   1  -8  -5    2.60    2.70
   1  -8  -4    2.60    3.80
   1  -8  -4    4.00    2.70
   1  -8  -4    4.90    2.50
   1  -8  -4    6.10    3.10
   1  -8  -4   11.40    3.00
  -1   8   3   57.19   11.10
   1  -8  -3   75.99    8.20
  -1   8   2   13.00    6.20
   1  -8  -2   20.60    3.50
   1  -8  -1    4.90    2.30
   1  -9 -11    1.90    2.10
   1  -9 -11   -0.30    1.70
   1  -9 -10    2.30    2.10
   1  -9 -10    2.20    2.50
   1  -9  -9    9.30    2.30
   1  -9  -9    9.70    2.80
   1  -9  -9    5.30    2.40
   1  -9  -8    9.60    3.10
   1  -9  -8    8.80    2.80
   1  -9  -8   11.50    3.00
   1  -9  -8   10.50    2.20
   1  -9  -7   -0.70    1.70
   1  -9  -7   -0.40    2.80
   1  -9  -7   -3.30    2.40
   1  -9  -7   -1.50    2.50
   1  -9  -6   15.00    3.40
   1  -9  -6   19.00    3.20
   1  -9  -6   14.40    3.30
   1  -9  -6   16.80    3.50
   1  -9  -5    0.80    2.70
   1  -9  -5   -0.40    2.80
   1  -9  -5   -0.20    2.30
   1  -9  -5    3.20    2.00
   1  -9  -4    7.10    2.90
   1  -9  -4    3.60    2.50
   1  -9  -4    3.10    2.90
   1  -9  -3   -2.60    2.80
   1  -9  -3    3.20    2.80
   1  -9  -3   -0.90    2.40
   1  -9  -2   55.09    6.70
   1  -9  -2   70.29    7.40
   1  -9  -2   48.00    6.90
   1  -9  -1   29.70    4.60
   1  -9  -1   26.50    4.60
   1  -9  -1   38.30    4.90
   1  -9   0    1.30    2.60
   1  -9   0   -0.80    2.50
   1  -9   0    3.10    2.50
   1  -9   1    3.90    2.70
   1  -9   2   13.80    3.30
   1  -9   3   11.40    3.00
   1 -10 -10    2.80    1.70
   1 -10 -10    1.00    1.40
   1 -10  -9   23.40    3.30
   1 -10  -9   24.80    3.20
   1 -10  -9   27.40    3.60
   1 -10  -8   22.20    2.90
   1 -10  -8   16.00    2.90
   1 -10  -8   27.90    3.30
   1 -10  -8   16.70    3.20
   1 -10  -7   -2.80    2.20
   1 -10  -7    0.10    1.90
   1 -10  -7    1.50    1.60
   1 -10  -7    2.80    2.30
   1 -10  -6   10.70    2.60
   1 -10  -6    2.00    2.60
   1 -10  -6    4.80    2.70
   1 -10  -6    6.20    2.00
   1 -10  -5   -0.20    1.70
   1 -10  -5    0.30    2.50
   1 -10  -5   -0.10    2.10
   1 -10  -4    6.70    2.80
   1 -10  -4    2.00    1.70
   1 -10  -4    2.20    2.60
   1 -10  -3    4.00    1.90
   1 -10  -3    1.40    2.00
   1 -10  -3    5.40    2.10
   1 -10  -2   23.60    3.70
   1 -10  -2   18.00    3.00
   1 -10  -2   11.70    3.00
   1 -10  -1   25.90    4.20
   1 -10  -1   27.00    3.90
   1 -10  -1   23.30    3.70
   1 -10   0    8.30    2.80
   1 -10   0   10.00    2.40
   1 -10   1    3.00    2.00
   1 -10   2   10.70    2.70
   1 -10   3   15.20    2.90
   1 -11  -7   -1.00    0.80
   1 -11  -7    1.80    1.60
   1 -11  -7   -0.10    1.20
   1 -11  -6    3.90    1.80
   1 -11  -6   -0.20    1.80
   1 -11  -6   -0.50    1.80
   1 -11  -5    4.00    1.60
   1 -11  -5    2.50    1.50
   1 -11  -5    2.70    1.90
   1 -11  -4   -0.50    1.50
   1 -11  -4   -1.80    1.30
   1 -11  -4    3.60    1.60
   1 -11  -3   10.50    2.60
   1 -11  -3    5.40    2.10
   1 -11  -3    6.80    2.40
   1 -11  -2    8.70    2.30
   1 -11  -2   11.70    2.80
   1 -11  -2   10.50    2.50
   1 -11  -1   11.90    2.00
   1 -11  -1    6.50    2.50
   1 -11  -1    9.10    2.50
   1 -11   0    0.80    1.40
   1 -11   1    1.00    1.90
   1 -11   2   -0.90    1.90
   1 -12  -2   27.80    3.40
   1 -12  -1    1.40    1.50
   1 -12   0   -1.00    0.90
   1 -12   1   11.00    2.00
  -2 -12   0   11.90    1.90
  -2 -12  -1   29.50    3.40
  -2 -12  -1   16.20    2.70
  -2 -11   2    0.50    2.10
  -2 -11   1    0.70    1.80
  -2 -11   1    3.30    2.20
  -2 -11   0    3.30    2.20
  -2 -11   0    2.90    2.00
  -2 -11  -1    3.70    2.20
  -2 -11  -1    5.00    2.20
  -2 -11  -2    1.10    2.10
  -2 -11  -2    1.60    2.00
  -2 -11  -3    0.80    1.30
  -2 -11  -3    1.40    1.40
  -2 -11  -3    2.00    1.80
  -2 -11  -4    2.00    1.80
  -2 -11  -4   -0.80    1.70
  -2 -11  -4    1.40    1.90
  -2 -11  -5    4.20    1.40
  -2 -11  -5    3.00    1.60
  -2 -11  -5    1.20    1.90
  -2 -11  -5    3.70    1.80
  -2 -11  -6    2.60    1.60
  -2 -11  -6    3.90    1.60
  -2 -11  -6    3.30    1.40
  -2 -11  -6    6.00    1.50
  -2 -11  -7   37.90    4.10
  -2 -11  -7   27.00    3.90
  -2 -10   4   -0.80    2.00
  -2 -10   3    6.70    2.40
  -2 -10   2   11.40    2.40
  -2 -10   1   44.70    5.10
  -2 -10   1   26.40    4.30
  -2 -10   0    8.30    2.30
  -2 -10   0   10.80    2.60
  -2 -10  -1    5.80    2.40
  -2 -10  -1    7.80    2.90
  -2 -10  -2   25.10    4.00
  -2 -10  -2   26.80    4.20
  -2 -10  -2   23.10    4.00
  -2 -10  -3   -0.70    2.40
  -2 -10  -3    2.10    1.70
  -2 -10  -3   -0.70    2.60
  -2 -10  -3    4.40    2.60
  -2 -10  -4    4.30    2.50
  -2 -10  -4    0.80    2.40
  -2 -10  -4    2.60    2.40
  -2 -10  -4    5.70    2.70
  -2 -10  -5   10.60    3.00
  -2 -10  -5   11.20    2.90
  -2 -10  -5    8.40    2.60
  -2 -10  -5   10.00    2.90
  -2 -10  -6   69.19    7.60
  -2 -10  -6   68.49    7.60
  -2 -10  -6   64.59    7.90
  -2 -10  -6   67.59    7.50
  -2 -10  -7    6.70    2.00
  -2 -10  -7    6.10    1.80
  -2 -10  -7    9.00    2.50
  -2 -10  -8   13.90    2.30
  -2 -10  -8   12.00    2.20
  -2 -10  -8   13.70    2.70
  -2 -10  -9    0.90    1.80
  -2 -10  -9    0.70    1.90
  -2  -9   4    1.30    2.30
  -2  -9   3    2.70    2.40
  -2  -9   2    1.20    2.30
  -2  -9   1   53.99    6.70
  -2  -9   1   50.89    6.70
  -2  -9   0   21.00    3.80
  -2  -9   0   15.50    3.60
  -2  -9  -1    5.30    2.70
  -2  -9  -1    2.20    2.50
  -2  -9  -2   36.00    5.70
  -2  -9  -2   50.39    6.00
  -2  -9  -2   44.80    5.90
  -2  -9  -3    2.00    2.70
  -2  -9  -3    2.50    2.60
  -2  -9  -3    3.00    2.40
  -2  -9  -3    2.00    2.70
  -2  -9  -4    3.50    2.60
  -2  -9  -4    2.10    2.80
  -2  -9  -4    1.50    1.80
  -2  -9  -4    4.90    2.70
  -2  -9  -5    0.40    2.40
  -2  -9  -5    5.10    2.80
  -2  -9  -5   -2.80    2.60
  -2  -9  -5    2.10    2.30
  -2  -9  -6    3.20    2.60
  -2  -9  -6    5.70    2.40
  -2  -9  -6    1.80    2.60
  -2  -9  -6   -1.40    2.70
  -2  -9  -7   16.40    3.50
  -2  -9  -7   13.00    2.80
  -2  -9  -7   19.10    3.50
  -2  -9  -8   13.30    2.50
  -2  -9  -8    8.30    3.00
  -2  -9  -8    9.20    2.60
  -2  -9  -9   -1.70    1.70
  -2  -9  -9   -0.80    1.70
  -2  -9 -10   38.00    5.00
  -2  -9 -10   36.40    5.00
  -2  -9 -11    3.10    1.40
  -2  -9 -11    2.00    1.40
   2   9  11    4.00    1.70
  -2  -8   4   59.59    8.70
  -2  -8   3   27.30    4.10
  -2  -8   2   12.60    2.90
  -2  -8   1    8.40    2.60
  -2  -8   0   21.90    3.60
   2   8   0   19.10    6.40
  -2  -8  -1  125.19   13.00
   2   8   1  109.99   16.20
  -2  -8  -2   40.50    5.00
   2   8   2   20.90    8.80
  -2  -8  -3    7.90    2.80
  -2  -8  -3   12.40    3.10
  -2  -8  -3    1.90    5.10
  -2  -8  -4   61.09    7.70
  -2  -8  -4   77.39    7.70
  -2  -8  -4   60.99    7.50
  -2  -8  -4   56.49    7.50
  -2  -8  -5   26.00    3.90
  -2  -8  -5   18.20    3.60
  -2  -8  -5   14.90    3.80
  -2  -8  -5   16.40    3.60
  -2  -8  -6    3.00    2.60
  -2  -8  -6    1.00    2.80
  -2  -8  -6    2.10    2.70
  -2  -8  -6    4.10    2.90
  -2  -8  -7    6.80    3.10
  -2  -8  -7    4.00    2.90
  -2  -8  -7   10.40    2.90
  -2  -8  -8    5.30    3.00
  -2  -8  -8    0.90    2.40
  -2  -8  -8    8.80    3.00
  -2  -8  -9   -3.00    2.40
  -2  -8  -9   -0.90    2.80
  -2  -8 -10   -2.60    2.30
  -2  -8 -10    5.60    2.80
   2   8  10    0.60    1.20
  -2  -8 -11   -0.50    2.10
  -2  -8 -11   -0.30    1.80
  -2  -8 -12    9.50    2.40
  -2  -8 -12    6.10    2.40
   2   8  12    7.10    2.00
  -2  -8 -13   13.50    1.90
   2   8  13    9.60    1.50
  -2  -7   4   60.79    7.00
  -2  -7   3    3.10    2.00
  -2  -7   2   -1.30    1.80
   2   7  -2   -2.50    3.10
  -2  -7   1   88.99    9.70
  -2  -7   0   19.60    3.30
  -2  -7  -1   30.10    4.30
  -2  -7  -2   16.90    3.30
   2   7   2   14.70    5.70
  -2  -7  -3    4.30    2.20
   2   7   3    2.60    5.90
  -2  -7  -4    2.10    2.30
   2   7   4   -0.20    5.00
  -2  -7  -5  112.59   12.20
   2   7   6    4.10    5.30
  -2  -7  -7    6.80    2.80
  -2  -7  -7    5.50    3.00
  -2  -7  -8   14.60    3.50
  -2  -7  -8   22.50    3.80
  -2  -7  -9   -1.20    2.80
  -2  -7  -9    2.30    2.60
   2   7   9   -0.90    1.40
  -2  -7 -10   23.30    4.00
  -2  -7 -10   20.00    3.50
   2   7  10   24.40    3.20
  -2  -7 -11    8.20    2.80
  -2  -7 -11    4.90    2.70
   2   7  11    4.00    1.60
  -2  -7 -12    3.20    1.90
  -2  -7 -12   12.10    2.30
   2   7  12    6.50    2.20
   2   7  12   11.50    1.80
  -2  -7 -13    6.80    1.80
   2   7  13    3.80    1.40
  -2  -7 -14    9.40    1.60
   2   7  14    7.80    1.30
   2   7  14    4.20    1.80
  -2  -6   6   23.60    3.40
  -2  -6   5   22.40    3.20
  -2  -6   4   50.99    5.80
  -2  -6   3    0.50    1.50
  -2  -6   2   -0.50    1.40
  -2  -6   1   43.80    4.70
   2   6  -1   28.70    3.80
   2   6  -1   36.50    7.20
  -2  -6   0  191.98   18.30
   2   6   0  169.18   20.10
   2   6   0  168.98   18.10
  -2  -6  -1   12.20    2.60
   2   6   1   13.30    4.80
  -2  -6  -2   48.30    6.00
   2   6   2   59.59    9.50
  -2  -6  -3    1.80    2.10
   2   6   3    0.80    5.40
   2   6   3   -0.20    4.70
  -2  -6  -4   -0.40    2.10
   2   6   4   -4.00    4.70
   2   6   4   -0.90    5.30
  -2  -6  -5   27.30    3.80
   2   6   5   11.30    5.80
   2   6   5   25.30    7.20
  -2  -6  -6   12.70    2.90
   2   6   6   14.20    5.70
   2   6   7   42.40    8.80
   2   6   8    6.50    6.00
  -2  -6  -9    4.20    2.90
  -2  -6  -9   -0.30    1.60
   2   6   9   -0.10    1.60
  -2  -6 -10   97.09   11.30
  -2  -6 -10   96.19   10.50
  -2  -6 -10  108.39   11.20
   2   6  10   92.89   11.10
   2   6  10  105.09   10.60
  -2  -6 -11   35.80    5.10
  -2  -6 -11   42.00    5.20
  -2  -6 -11   40.50    4.30
   2   6  11   31.10    4.30
   2   6  11   31.30    4.90
  -2  -6 -12   17.80    2.50
  -2  -6 -12   14.20    3.30
   2   6  12   13.90    2.30
   2   6  12   12.00    3.00
  -2  -6 -13   18.50    3.40
  -2  -6 -13   23.00    2.80
   2   6  13   21.60    3.00
   2   6  13   21.30    3.00
  -2  -6 -14   -0.30    1.40
  -2  -6 -14    2.40    1.10
   2   6  14    2.00    1.30
  -2  -6 -15    6.20    1.50
  -2  -6 -15    3.60    2.50
   2   6  15    4.80    1.10
   2   6  15    5.20    1.60
  -2  -5   7    6.10    2.30
  -2  -5   6    1.90    1.60
  -2  -5   5  296.57   30.10
  -2  -5   4   45.50    5.20
  -2  -5   3   25.00    3.10
   2   5  -3   17.40    2.50
  -2  -5   2   20.10    2.70
   2   5  -2   14.20    2.10
  -2  -5   1  498.45   48.50
   2   5  -1  465.85   48.40
  -2  -5   0    8.90    2.20
   2   5   0    7.30    4.30
   2   5   0    8.60    1.50
  -2  -5  -1   -1.10    1.70
   2   5   1    2.50    2.30
   2   5   1    1.60    1.10
   2   5   1    2.20    4.30
  -2  -5  -2  308.27   30.60
   2   5   2  301.67   32.20
   2   5   2  294.67   30.40
  -2  -5  -3   15.40    2.80
   2   5   3   12.20    2.10
   2   5   3   16.80    5.00
  -2  -5  -4   10.80    2.50
   2   5   4    6.20    1.60
   2   5   4    8.20    4.50
   2   5   4   14.00    5.80
  -2  -5  -5    9.30    2.40
   2   5   5    5.80    5.80
   2   5   5    8.30    4.60
  -2  -5  -6    0.30    1.90
   2   5   6    5.90    4.80
   2   5   6    4.80    4.50
   2   5   7  123.29   15.80
   2   5   7  131.39   16.00
   2   5   8    1.90    4.90
   2   5   8   -4.80    4.90
   2   5   9    2.40    6.70
   2   5   9    2.70    5.40
  -2  -5 -10   88.29   10.30
  -2  -5 -10   90.09    9.70
   2   5  10   93.69    9.80
  -2  -5 -11   20.80    4.40
  -2  -5 -11   32.60    3.90
   2   5  11   37.90    4.20
   2   5  11   26.00    4.40
  -2  -5 -12   35.60    5.00
  -2  -5 -12   32.80    4.40
   2   5  12   37.40    4.40
   2   5  12   34.30    4.90
  -2  -5 -13   -0.50    1.70
  -2  -5 -13    2.10    1.20
   2   5  13   -1.50    1.50
   2   5  13   -2.70    2.30
  -2  -5 -14    1.90    2.10
  -2  -5 -14    3.00    1.40
   2   5  14    2.00    1.60
   2   5  14   -0.20    1.40
  -2  -5 -15    3.00    1.00
   2   5  15   -0.50    1.30
   2   4 -13   11.10    2.10
   2   4 -12   33.90    4.30
   2   4 -11    3.90    1.80
   2   4 -10   12.10    2.00
   2   4  -9   53.39    5.80
  -2  -4   8   -0.70    1.60
   2   4  -8    0.20    0.90
  -2  -4   7   23.70    3.30
   2   4  -7   21.00    2.60
  -2  -4   6    1.90    1.60
   2   4  -6    2.20    0.90
  -2  -4   5   21.90    3.10
  -2  -4   4  123.29   12.70
  -2  -4   3   65.49    6.80
   2   4  -3   58.49    7.50
  -2  -4   2   11.20    1.90
   2   4  -2   10.10    2.40
  -2  -4   1   19.90    2.70
   2   4  -1   18.90    2.30
   2   4  -1   17.10    3.10
  -2  -4   0   91.19    9.70
   2   4   0   97.59    9.60
   2   4   0   91.49   10.30
  -2  -4  -1  804.92   79.19
   2   4   1  791.12   80.29
   2   4   1  820.12   79.09
   2   4   1  738.23   79.69
  -2  -4  -2  112.69   11.60
   2   4   2  111.59   11.30
   2   4   2  104.79   13.30
   2   4   2  108.59   12.20
   2   4   2  117.79   11.50
  -2  -4  -3   40.20    4.40
   2   4   3   45.50    6.90
   2   4   3   31.40    4.70
   2   4   3   31.90    3.70
   2   4   3   31.20    3.90
  -2  -4  -4   19.30    2.90
   2   4   4   11.00    3.00
   2   4   4   23.30    6.00
   2   4   4   17.70    2.10
   2   4   4   16.80    5.00
   2   4   4   12.50    2.20
  -2  -4  -5    7.10    2.20
   2   4   5    6.90    1.60
   2   4   5   12.80    5.80
   2   4   5    6.10    4.30
  -2  -4  -6    2.20    1.80
   2   4   6    1.50    4.50
   2   4   6    4.90    1.50
   2   4   6   -2.90    3.80
   2   4   7   17.60    6.00
   2   4   7   16.10    5.50
   2   4   8    3.40    5.50
   2   4   8    1.40    4.80
   2   4   9    8.00    5.50
   2   4   9    0.90    5.10
   2   4  10   30.60    8.10
  -2  -4 -11   30.60    4.70
  -2  -4 -11   32.30    4.20
   2   4  11   32.40    4.10
  -2  -4 -12    1.40    1.90
  -2  -4 -12    0.70    2.80
   2   4  12    1.00    1.70
   2   4  12    3.70    2.80
  -2  -4 -13   55.49    5.90
  -2  -4 -13   42.80    5.80
   2   4  13   47.00    5.60
   2   4  13   62.59    6.70
  -2  -4 -14   -0.60    1.10
   2   4  14   -0.60    1.50
   2   4  14    0.60    1.80
  -2  -4 -15    2.20    1.10
   2   4  15   -0.30    0.90
   2   4  15    1.80    1.60
  -2  -4 -16    0.20    1.20
   2   4  16    2.60    1.00
   2   4  16    4.00    1.80
   2   3 -12    7.30    1.80
  -2  -3  11    8.90    6.10
   2   3 -11    4.00    1.30
  -2  -3  10  149.79   19.40
   2   3 -10  164.48   16.40
  -2  -3   9   14.50    6.20
  -2  -3   9    7.90    2.50
   2   3  -9    9.00    1.80
  -2  -3   8    9.90    2.70
  -2  -3   8   16.10    6.50
   2   3  -8   15.00    2.10
  -2  -3   7   -2.30    1.70
  -2  -3   7    2.20    4.40
   2   3  -7    1.30    1.10
  -2  -3   6   58.79    6.70
  -2  -3   6   73.99    9.90
   2   3  -6   58.59    6.30
  -2  -3   5  725.43   72.89
  -2  -3   5  727.83   71.89
   2   3  -5  699.73   71.69
  -2  -3   4  473.25   46.50
  -2  -3   4  472.85   47.40
   2   3  -4  446.86   46.30
   2   3  -4  460.65   47.10
  -2  -3   3  263.67   26.70
  -2  -3   3  285.97   27.90
   2   3  -3  236.98   26.50
   2   3  -3  294.87   27.40
  -2  -3   2   -0.10    1.20
   2   3  -2   -2.10    1.50
  -2  -3   1  320.67   33.70
   2   3  -1  354.06   34.20
  -2  -3   0 2307.27  247.48
   2   3   0 2548.55  247.88
   2   3   0 2579.14  247.38
  -2  -3  -1 5514.25  539.65
  -2  -3  -1 5144.19  538.65
   2   3   1 5299.57  539.45
   2   3   1 5673.83  538.55
   2   3   1 5341.47  539.05
  -2  -3  -2  686.63   71.49
  -2  -3  -2  766.52   72.79
   2   3   2  696.63   72.39
   2   3   2  696.53   71.89
   2   3   2  759.02   71.39
   2   3   2  682.93   71.29
  -2  -3  -3  136.99   15.30
  -2  -3  -3  129.89   13.70
   2   3   3  141.49   13.60
   2   3   3  133.49   15.30
   2   3   3  128.49   14.30
   2   3   3  131.59   13.50
  -2  -3  -4   55.79    8.20
  -2  -3  -4   32.70    4.20
   2   3   4   29.70    4.80
   2   3   4   46.20    6.80
   2   3   4   34.00    4.00
   2   3   4   39.30    6.40
   2   3   4   35.60    4.00
  -2  -3  -5    5.10    1.70
   2   3   5    4.80    1.40
   2   3   5    4.20    1.70
   2   3   5    5.60    2.70
   2   3   5    5.20    4.90
   2   3   5    6.20    4.50
   2   3   6  204.08   21.90
   2   3   6  192.08   19.90
   2   3   6  196.38   21.60
   2   3   7  104.39   12.30
   2   3   7  107.09   12.70
   2   3   7   92.29   10.30
   2   3   8    1.00    4.30
   2   3   8    2.30    5.00
   2   3   9    5.40    4.80
   2   3  10   -4.30    5.20
   2   3  11   -7.70    6.60
  -2  -3 -12  136.29   14.00
   2   3  12  128.09   13.90
   2   3  12  136.09   14.40
  -2  -3 -13   95.39   10.20
   2   3  13   96.59   10.60
   2   3  13   90.69   10.00
  -2  -3 -14   14.10    2.60
   2   3  14   18.80    2.70
   2   3  14   16.60    2.90
  -2  -3 -15   -0.90    1.50
   2   3  15   -0.70    1.30
   2   3  15   -1.20    2.40
  -2  -3 -16    8.90    1.60
   2   3  16    9.50    2.40
   2   2 -12    0.30    1.30
   2   2 -12    6.80    2.10
  -2  -2  11   88.29   13.10
   2   2 -11   75.39    8.30
  -2  -2  10  147.19   18.20
  -2  -2  10  210.78   21.30
   2   2 -10  184.78   17.90
  -2  -2   9    0.10    2.90
  -2  -2   9    4.10    4.90
   2   2  -9    6.90    1.60
  -2  -2   8    2.50    2.20
  -2  -2   8   -0.30    1.30
  -2  -2   8    3.50    4.40
   2   2  -8    5.80    1.50
  -2  -2   7    1.70    5.20
  -2  -2   7    0.30    2.00
  -2  -2   7    0.00    1.20
   2   2  -7   -0.20    1.20
  -2  -2   6  490.65   52.29
  -2  -2   6  490.15   51.29
  -2  -2   6  518.55   52.79
  -2  -2   6  512.85   51.29
   2   2  -6  540.05   51.19
  -2  -2   5   23.50    3.10
  -2  -2   5   31.30    5.50
  -2  -2   5   31.30    3.60
  -2  -2   5   33.50    6.20
   2   2  -5   24.60    3.00
  -2  -2   4   12.70    4.20
  -2  -2   4   14.80    4.20
  -2  -2   4   13.60    2.20
   2   2  -4   11.90    1.70
  -2  -2   3  455.35   46.40
  -2  -2   2   -2.00    2.70
   2   2  -2    2.50    1.60
  -2  -2   1  348.67   37.00
   2   2  -1  376.96   36.70
  -2  -2   0 1939.81  200.88
   2   2   0 2075.79  200.88
   2   2   0 2009.60  200.58
  -2  -2  -1 9281.07  942.61
   2   2   1 8899.21  942.51
   2   2   1 9999.00  942.31
   2   2   1 9572.64  942.31
  -2  -2  -2  223.68   24.40
   2   2   2  230.98   23.90
   2   2   2  243.28   23.40
   2   2   2  230.78   24.30
  -2  -2  -3   22.10    4.90
   2   2   3   15.90    3.20
   2   2   3   17.70    2.30
   2   2   3   19.00    2.30
   2   2   3   28.00    5.40
  -2  -2  -4  126.99   13.60
  -2  -2  -4  123.29   14.80
   2   2   4  132.99   15.20
   2   2   4  129.59   14.80
   2   2   4  138.49   14.20
   2   2   4  141.79   13.50
   2   2   4  133.59   13.50
  -2  -2  -5  181.48   19.40
  -2  -2  -5  160.78   17.90
   2   2   5  173.38   19.20
   2   2   5  185.48   18.00
   2   2   5  171.38   18.70
   2   2   5  181.58   17.90
   2   2   5  190.68   19.60
  -2  -2  -6   64.39    8.50
  -2  -2  -6   57.99    6.60
   2   2   6   55.19    7.60
   2   2   6   69.19    9.10
   2   2   6   63.39    6.70
   2   2   6   60.09    8.50
   2   2   6   67.29    6.70
  -2  -2  -7  107.49   11.30
   2   2   7  120.89   13.70
   2   2   7  107.89   11.30
   2   2   7  108.49   13.10
   2   2   8   44.40    8.10
   2   2   9    1.10    4.80
   2   2  10   -0.30    5.10
   2   2  11  154.48   19.40
  -2  -2 -12   31.80    4.40
   2   2  12   33.00    4.10
  -2  -2 -13    1.60    2.10
   2   2  13    0.80    2.80
   2   2  13    2.40    1.70
  -2  -2 -14   -0.90    1.80
   2   2  14   -2.80    2.70
   2   2  14    1.20    1.60
  -2  -2 -15    0.50    1.10
   2   2  15    1.20    2.50
  -2  -2 -16   -0.20    1.30
   2   2  16    2.30    1.60
  -2  -2 -17    1.50    1.20
   2   2  17   -0.80    1.70
  -2  -1  12  252.27   28.60
   2   1 -12  245.98   25.30
  -2  -1  11   19.70    6.90
   2   1 -11   25.60    3.30
  -2  -1  10  142.89   16.80
  -2  -1  10  137.39   14.20
   2   1 -10  125.19   13.70
  -2  -1   9   10.20    5.10
  -2  -1   9    5.70    2.70
   2   1  -9    4.80    1.40
  -2  -1   8   45.60    8.40
  -2  -1   8   54.09    6.50
  -2  -1   8   47.60    5.70
   2   1  -8   57.19    5.70
  -2  -1   7  287.77   30.10
  -2  -1   7  278.27   28.30
  -2  -1   7  271.37   28.40
  -2  -1   7  266.07   29.70
   2   1  -7  294.67   28.30
  -2  -1   6   66.19    9.20
  -2  -1   6   68.29    7.10
  -2  -1   6   77.09    9.30
   2   1  -6   63.79    7.00
  -2  -1   5  172.78   16.70
  -2  -1   5  160.08   18.00
  -2  -1   5  158.48   18.20
   2   1  -5  164.88   16.70
  -2  -1   4  711.93   74.09
  -2  -1   4  720.63   74.09
  -2  -1   4  772.62   73.29
   2   1  -4  722.43   73.29
  -2  -1   3   21.50    5.00
  -2  -1   3   26.20    4.90
  -2  -1   3   24.40    2.80
  -2  -1   2  284.77   28.50
   2   1  -1  322.97   32.60
  -2  -1   0  227.08   24.10
   2   1   0  250.37   24.10
   2   1   1   13.60    2.40
   2   1   1   14.80    1.70
  -2  -1  -2  613.44   65.69
   2   1   2  671.13   65.39
   2   1   2  677.73   65.79
  -2  -1  -3   18.80    4.30
   2   1   3   16.30    2.10
   2   1   3   13.80    2.80
   2   1   3   20.10    4.20
  -2  -1  -4   39.50    5.70
   2   1   4   30.00    3.60
   2   1   4   29.90    4.50
   2   1   4   34.60    5.30
   2   1   4   30.50    3.60
   2   1   4   38.80    6.10
  -2  -1  -5   24.70    2.70
  -2  -1  -5   18.50    4.80
   2   1   5   21.10    2.60
   2   1   5   21.30    2.70
   2   1   5   25.30    5.30
   2   1   5   16.30    3.40
   2   1   5   21.70    4.40
  -2  -1  -6  582.74   58.29
  -2  -1  -6  561.74   59.39
   2   1   6  619.94   59.79
   2   1   6  614.74   58.29
   2   1   6  610.84   58.29
   2   1   6  521.25   59.09
   2   1   6  556.44   58.99
  -2  -1  -7  112.69   11.80
   2   1   7  113.99   11.80
   2   1   7  120.89   14.10
  -2  -1  -8  187.98   19.60
   2   1   8  200.78   21.90
  -2  -1  -9    1.80    1.30
   2   1   9    1.00    5.60
  -2  -1 -10   33.20    4.20
   2   1  10   40.40    9.20
  -2  -1 -11   16.50    2.80
   2   1  11   13.30    6.40
  -2  -1 -12    2.90    2.00
  -2  -1 -12    6.40    2.00
  -2  -1 -13   18.40    3.00
   2   1  13   11.50    3.40
  -2  -1 -14    5.20    1.80
   2   1  14    1.80    2.90
  -2  -1 -15    0.80    1.40
   2   1  15    2.10    2.60
   2   1  16   11.90    2.80
   2   1  17    3.00    2.00
  -2   0  15   -1.20    2.10
  -2   0  14   19.10    3.80
  -2   0  13    1.10    2.70
  -2   0  12   -2.40    5.20
   2   0 -12    1.30    1.40
  -2   0  11    0.90    2.90
  -2   0  11   14.00    6.50
   2   0 -11    0.70    1.30
  -2   0  10  206.08   22.30
   2   0 -10  182.98   19.50
  -2   0   9    0.20    5.10
   2   0  -9    1.00    1.10
  -2   0   8   20.50    6.10
  -2   0   8   23.10    6.60
  -2   0   8   13.90    2.40
   2   0  -8   17.10    2.30
  -2   0   7    0.90    4.80
  -2   0   7   -4.50    3.40
  -2   0   7    0.50    1.30
   2   0  -7    1.60    1.30
  -2   0   6  192.78   21.70
  -2   0   6  202.38   21.60
  -2   0   6  202.58   20.20
   2   0  -6  199.08   20.20
  -2   0   5    0.10    1.40
  -2   0   5   -2.50    3.10
  -2   0   5   -0.80    4.20
   2   0  -5    3.10    1.30
  -2   0   4   13.70    4.60
  -2   0   4    9.70    3.50
  -2   0   4   10.30    1.60
  -2   0   3    0.00    0.90
   2   0  -3   -0.50    0.90
  -2   0   2   12.50    1.50
  -2   0   1    0.20    0.50
   2   0  -1    1.20    0.50
  -2   0   0 1444.36  146.99
   2   0   0 1497.75  146.99
  -2   0  -1    0.50    1.00
   2   0   1    1.20    0.40
   2   0   1    0.70    1.10
  -2   0  -2  355.66   37.70
   2   0   2  392.76   37.70
   2   0   2  372.36   37.30
   2   0   3    1.50    1.00
   2   0   3    3.40    1.90
   2   0   3    1.80    3.70
  -2   0  -4   90.99   10.70
  -2   0  -4   89.89    9.70
   2   0   4  103.29   10.50
   2   0   4   97.09   11.50
   2   0   4   98.79    9.70
  -2   0  -5   -1.40    1.20
  -2   0  -5    0.70    2.60
   2   0   5   -1.80    3.70
   2   0   5   -0.80    1.80
   2   0   5    0.50    3.60
   2   0   5    0.60    1.30
   2   0   5   -1.70    1.10
  -2   0  -6   82.19    8.20
   2   0   6   85.59    8.30
   2   0   6   75.59    8.20
   2   0   6   87.19   10.40
   2   0   6   60.09    9.00
  -2   0  -7   -0.50    1.40
   2   0   7    1.30    4.40
   2   0   7    0.70    1.30
  -2   0  -8   17.10    2.30
   2   0   8   10.60    6.10
   2   0   8   10.20    2.00
  -2   0  -9    1.00    1.40
   2   0   9    4.00    5.10
  -2   0 -10  166.88   17.20
   2   0  10  166.28   20.20
  -2   0 -11   -1.90    1.50
   2   0  11   -3.30    5.00
  -2   0 -12    0.90    1.30
   2   0  12    1.00    5.90
  -2   0 -13   -0.30    1.60
   2   0  13    1.60    3.00
  -2   0 -14   20.00    2.90
   2   0  14   19.50    3.80
  -2   0 -15   -0.20    1.60
   2   0  15    0.20    2.80
  -2   0 -16   -0.10    1.40
   2   0  16    1.70    1.80
  -2   0 -17    0.60    1.00
   2   0  17    0.80    1.80
  -2   1  17   10.40    2.10
  -2   1  16   29.50    4.10
  -2   1  15    1.40    2.60
  -2   1  14    0.10    2.80
   2  -1 -14    4.30    3.90
  -2   1  13    1.70    2.90
   2  -1 -13   -0.60    2.90
  -2   1  12  256.27   29.20
  -2   1  11    8.70    5.70
   2  -1 -11   15.40    2.30
  -2   1  10  124.89   15.40
   2  -1 -10  110.29   11.90
  -2   1   9    2.80    4.60
  -2   1   9   -2.00    5.50
   2  -1  -9    6.70    1.70
  -2   1   8   63.99    8.80
  -2   1   8   40.40    8.00
  -2   1   8   42.50    5.40
   2  -1  -8   52.39    5.30
  -2   1   7  253.47   27.90
  -2   1   7  259.57   28.10
  -2   1   7  262.67   26.40
   2  -1  -7  266.07   26.40
  -2   1   6   84.19   10.30
  -2   1   6   58.59    8.60
  -2   1   6   66.79    6.90
   2  -1  -6   63.39    6.90
  -2   1   5  155.48   16.90
  -2   1   5  141.29   17.10
  -2   1   5  162.28   15.50
   2  -1  -5  149.09   15.50
  -2   1   4  696.93   64.39
  -2   1   4  645.34   65.19
  -2   1   4  637.14   65.09
   2  -1  -4  591.34   64.59
  -2   1   3   16.40    2.40
  -2   1   3   18.50    2.20
  -2   1   3   23.40    4.60
   2  -1  -3   16.60    2.40
  -2   1   2  267.67   27.70
  -2   1   2  283.57   27.80
   2  -1  -2  278.87   27.80
  -2   1   1  284.17   28.40
  -2   1   0  225.48   22.10
  -2   1   0  216.18   22.00
  -2   1  -1   12.90    1.80
  -2   1  -2  584.54   61.99
   2  -1   2  648.24   61.99
   2  -1   2  618.54   61.59
   2  -1   3   18.20    2.10
   2  -1   3   19.40    4.40
  -2   1  -4   26.20    3.50
   2  -1   4   38.60    5.70
   2  -1   4   35.40    3.50
  -2   1  -5   20.10    2.20
   2  -1   5   16.50    4.70
   2  -1   5   14.30    2.10
  -2   1  -6  614.04   62.59
   2  -1   6  652.63   64.09
   2  -1   6  613.94   62.59
  -2   1  -7  132.99   13.50
   2  -1   7  146.09   16.30
   2  -1   7  125.59   13.50
  -2   1  -8  202.58   20.00
   2  -1   8  187.38   20.00
   2  -1   8  204.18   22.40
  -2   1  -9    1.00    1.40
   2  -1   9   -1.60    4.50
  -2   1 -10   41.60    4.40
   2  -1  10   25.50    7.80
  -2   1 -11    5.70    1.60
   2  -1  11   12.70    5.90
  -2   1 -12    5.40    1.80
  -2   1 -12    0.90    1.30
  -2   1 -13    9.10    2.10
   2  -1  13    7.20    3.20
  -2   1 -14    4.50    1.90
   2  -1  14    6.80    3.10
  -2   1 -15    0.60    1.70
   2  -1  15    6.90    2.80
  -2   1 -16    6.60    1.80
   2  -1  16    7.80    2.00
  -2   1 -17    5.30    1.40
   2  -1  17    3.10    1.70
  -2   2  17    4.60    1.80
  -2   2  16    1.00    2.30
  -2   2  15   19.20    3.50
   2  -2 -15   15.80    3.40
  -2   2  14    1.60    2.80
   2  -2 -14    1.40    2.80
  -2   2  13   36.00    4.90
   2  -2 -13   28.60    4.80
   2  -2 -12    3.50    3.30
   2  -2 -12    3.60    2.50
  -2   2  11   49.40    9.10
  -2   2  10  157.18   20.30
  -2   2  10  177.18   20.30
  -2   2   9    9.20    6.30
  -2   2   9    2.00    5.20
  -2   2   8    5.40    1.60
  -2   2   8    2.70    5.10
  -2   2   8   14.10    6.30
  -2   2   7    2.70    1.60
  -2   2   7    5.20    4.80
  -2   2   7    0.30    4.40
   2  -2  -7    1.90    1.70
  -2   2   6  449.95   47.20
  -2   2   6  471.25   47.50
  -2   2   6  475.15   46.10
   2  -2  -6  443.36   46.10
  -2   2   5   30.40    5.60
  -2   2   5   24.30    2.90
  -2   2   5   18.10    3.20
  -2   2   5   30.50    5.20
   2  -2  -5   23.60    2.80
  -2   2   4   13.80    5.00
  -2   2   4    8.10    1.90
  -2   2   4   11.40    1.70
  -2   2   4   12.00    3.30
   2  -2  -4   10.30    1.90
  -2   2   3  415.96   43.00
  -2   2   3  442.86   42.90
  -2   2   3  413.06   43.70
   2  -2  -3  437.46   43.10
  -2   2   2    4.30    3.70
  -2   2   2   -0.30    0.90
  -2   2   2    2.00    1.10
   2  -2  -2    1.50    0.90
  -2   2   1  358.86   35.70
  -2   2   1  353.46   35.60
  -2   2   0 1853.21  192.68
  -2   2   0 2007.60  192.78
   2  -2   3   21.90    4.20
  -2   2  -4  128.39   13.30
   2  -2   4  130.09   14.80
   2  -2   4  134.79   13.30
  -2   2  -5  188.68   19.10
   2  -2   5  189.18   19.10
   2  -2   5  192.08   20.70
  -2   2  -6   62.09    6.60
   2  -2   6   62.49    6.70
   2  -2   6   70.69    9.10
  -2   2  -7  126.69   12.40
   2  -2   7  109.99   12.30
   2  -2   7  134.29   15.30
  -2   2  -8   40.50    4.50
   2  -2   8   37.30    7.80
  -2   2  -9    0.40    1.10
   2  -2   9    3.90    4.80
  -2   2 -10   -0.10    1.10
   2  -2  10   -1.20    5.10
   2  -2  11  202.28   24.30
  -2   2 -12   26.10    3.40
  -2   2 -13    0.30    1.70
   2  -2  13   -1.80    3.00
  -2   2 -14    1.00    1.20
   2  -2  14    1.00    2.80
  -2   2 -15    1.60    1.50
   2  -2  15    1.00    1.80
  -2   2 -16    2.20    1.10
   2  -2  16    4.30    2.30
  -2   2 -17    3.30    1.30
  -2   3  17   14.00    2.00
  -2   3  16    2.50    1.60
   2  -3 -16    2.30    1.50
  -2   3  15    9.30    2.90
   2  -3 -15    9.90    2.30
  -2   3  14    1.20    2.80
   2  -3 -14   -2.60    1.90
  -2   3  13   17.90    3.70
   2  -3 -13   16.10    3.80
  -2   3  12   10.80    3.40
   2  -3 -12    6.70    3.40
  -2   3  10  140.69   18.20
  -2   3   9    5.10    5.40
  -2   3   8   18.90    6.90
  -2   3   7   -0.40    5.00
  -2   3   7    4.30    4.30
  -2   3   7   -0.80    1.20
  -2   3   6   53.59    7.80
  -2   3   6   52.19    5.80
  -2   3   6   62.29    9.00
  -2   3   5  717.43   67.09
  -2   3   5  664.73   65.59
  -2   3   5  589.14   66.39
  -2   3   4  388.56   42.70
  -2   3   4  440.06   43.40
  -2   3   4  437.76   41.90
   2  -3  -4  408.16   42.00
  -2   3   3  238.28   24.90
  -2   3   3  261.57   26.00
  -2   3   3  223.78   25.30
  -2   3   3  260.17   24.70
   2  -3  -3  244.28   24.80
  -2   3   2   -0.50    1.10
  -2   3   2   -0.80    0.80
  -2   3   2   -0.20    3.30
   2  -3  -2    1.20    1.70
   2  -3  -2    1.00    0.90
  -2   3   1  350.26   34.40
  -2   3   1  351.86   34.60
  -2   3   1  323.57   35.30
  -2   3   0 2425.06  234.68
  -2   3   0 2386.16  234.38
  -2   3   0 2228.38  234.98
  -2   3  -1 5420.86  532.55
  -2   3  -1 5248.07  532.95
  -2   3  -2  585.94   59.29
  -2   3  -3  115.59   11.50
  -2   3  -3  106.59   12.40
   2  -3   3  117.89   12.70
  -2   3  -4   31.90    3.60
   2  -3   4   46.40    6.70
  -2   3  -5    5.30    1.20
   2  -3   5    6.10    3.80
  -2   3  -6  200.58   20.60
   2  -3   6  210.88   22.60
  -2   3  -7  105.09   11.20
   2  -3   7  122.59   13.90
  -2   3  -8    1.80    1.20
   2  -3   8    6.10    5.70
  -2   3  -9    4.00    1.40
   2  -3   9    7.20    5.10
  -2   3 -10    0.20    1.20
   2  -3  10   -1.70    5.00
  -2   3 -11   -0.70    1.00
   2  -3  11   -6.80    5.30
  -2   3 -12  145.19   14.80
   2  -3  12  136.39   15.80
  -2   3 -13  101.59   10.70
   2  -3  13   97.69   12.70
  -2   3 -14   16.00    2.70
  -2   3 -15   -0.10    1.20
  -2   3 -16   12.50    1.90
  -2   4  16   12.00    2.10
   2  -4 -16   12.00    2.40
  -2   4  15    2.80    2.40
   2  -4 -15    1.70    1.70
  -2   4  14    1.20    2.80
   2  -4 -14    2.80    1.90
  -2   4  13   11.90    3.40
   2  -4 -13    9.90    3.30
  -2   4  12   41.30    5.30
   2  -4 -12   29.20    5.00
   2  -4 -11    2.30    3.20
   2  -4 -11    2.80    1.80
  -2   4  10    0.00    5.90
  -2   4   9   54.09   10.00
  -2   4   8    4.60    5.90
  -2   4   7   17.00    5.80
  -2   4   6    1.10    1.30
  -2   4   6    1.00    4.30
  -2   4   5   27.60    6.10
  -2   4   5   19.70    2.70
  -2   4   4  127.09   14.30
  -2   4   4  117.19   12.30
   2  -4  -4  119.79   12.50
  -2   4   3   66.89    9.10
  -2   4   3   61.59    7.00
   2  -4  -3   73.19    7.30
  -2   4   2    9.30    1.50
  -2   4   2    9.90    4.30
   2  -4  -2   13.90    2.20
  -2   4   1   20.70    2.70
  -2   4   1   24.00    4.90
   2  -4  -1   26.40    3.10
  -2   4   0   88.09    9.40
  -2   4   0   90.39   10.40
  -2   4   0   86.09    8.90
   2  -4   0   86.49    9.10
  -2   4  -1  778.82   72.89
  -2   4  -1  697.33   73.29
   2  -4   1  707.53   72.99
  -2   4  -2   99.59   10.60
  -2   4  -2   95.29   11.20
   2  -4   2   98.79   10.10
  -2   4  -3   19.30    3.00
   2  -4   6    1.90    4.20
  -2   4  -7   21.10    2.60
   2  -4   7   26.70    7.30
  -2   4  -8    0.90    1.00
   2  -4   8    1.90    5.10
  -2   4  -9    0.60    1.10
   2  -4   9    5.80    6.20
  -2   4 -10   33.40    3.90
   2  -4  10   27.90    8.00
  -2   4 -11   31.70    4.10
  -2   4 -12    1.10    1.50
  -2   4 -13   64.29    7.10
  -2   4 -14   -0.70    1.50
  -2   4 -15    1.90    1.50
  -2   4 -16    4.10    1.40
  -2   5  16    5.40    1.40
   2  -5 -16    4.40    1.60
  -2   5  15    4.00    2.20
   2  -5 -15    5.40    2.30
  -2   5  14    2.50    1.90
   2  -5 -14   -0.30    2.40
  -2   5  13    1.00    1.90
   2  -5 -13    0.10    2.70
  -2   5  12    9.20    3.30
   2  -5 -12    8.90    3.20
  -2   5  11   51.99    7.00
   2  -5 -11   52.89    6.80
  -2   5  10    2.50    1.60
   2  -5 -10    3.60    3.10
   2  -5 -10    3.30    1.70
  -2   5   9   46.50   10.70
  -2   5   8    0.20    6.10
  -2   5   7    3.80    5.20
  -2   5   6   -2.70    5.30
  -2   5   5  285.67   28.60
  -2   5   5  241.88   25.90
  -2   5   4   39.10    4.90
  -2   5   4   56.69    8.90
   2  -5  -4   45.90    5.30
  -2   5   3   10.20    5.00
  -2   5   3   21.10    2.90
   2  -5  -3   21.50    3.10
  -2   5   2   18.40    5.80
   2  -5  -2   14.50    2.60
  -2   5   1  467.75   46.60
   2  -5  -1  435.76   45.20
  -2   5   0    9.00    4.30
   2  -5   0   10.00    2.10
   2  -5   1    0.60    1.40
  -2   5 -13    1.90    1.50
  -2   5 -14    0.60    1.40
  -2   5 -15    3.60    1.40
  -2   6  15    2.30    1.30
   2  -6 -15    1.60    1.80
  -2   6  14    3.90    2.30
   2  -6 -14    6.00    2.40
  -2   6  13   -1.40    2.50
   2  -6 -13   -0.40    2.00
  -2   6  12    2.00    2.80
   2  -6 -12   -6.20    2.60
  -2   6  11    7.30    3.20
   2  -6 -11    3.60    2.20
  -2   6  10   25.90    3.60
  -2   6  10   25.20    4.50
   2  -6 -10   26.70    4.00
  -2   6   9   54.89    6.70
   2  -6  -9   61.79    7.30
   2  -6  -9   66.59    7.60
  -2   6   8    5.30    5.60
  -2   6   7    4.80    6.50
  -2   6   6   20.50    6.70
  -2   6   5   17.00    5.70
  -2   6   4   42.40    9.20
   2  -6  -4   54.49    6.10
  -2   6   3   -1.10    4.00
   2  -6  -3    3.70    1.90
  -2   6   2   -0.90    4.10
   2  -6  -2    1.40    1.80
  -2   6   1   39.60    7.70
   2  -6  -1   35.20    4.60
   2  -6   0  165.48   17.00
  -2   6  -1    3.70    4.60
  -2   7  14    3.00    1.70
   2  -7 -14    1.10    1.30
  -2   7  13   -0.30    2.10
   2  -7 -13   -3.60    2.20
  -2   7  12   -0.20    2.50
   2  -7 -12   -2.40    2.50
  -2   7  11    1.50    2.80
   2  -7 -11   -1.20    2.70
  -2   7  10    4.40    2.20
   2  -7 -10    0.30    2.50
   2  -7 -10   -0.40    2.90
  -2   7   9   12.10    3.50
  -2   7   9   10.60    2.70
   2  -7  -9   15.60    3.50
   2  -7  -9    8.70    3.10
   2  -7  -9   17.40    3.20
   2  -7  -8    8.30    2.80
   2  -7  -8   10.10    3.00
   2  -7  -8    8.20    3.20
   2  -7  -8    7.10    2.90
   2  -7  -7    6.20    2.90
   2  -7  -7    8.00    3.00
   2  -7  -7    5.30    2.80
  -2   7   6    4.50    5.70
  -2   7   5    9.60    6.90
  -2   7   4   50.89   10.90
   2  -7  -4   62.79    7.10
  -2   7   3    7.10    6.10
   2  -7  -3    3.10    2.10
  -2   7   2    2.00    5.40
   2  -7  -2   -2.50    1.90
   2  -7  -1   82.29    9.00
  -2   7   0   21.70    7.40
  -2   8  13   -0.30    1.50
   2  -8 -13    0.60    1.90
  -2   8  12    2.80    1.80
   2  -8 -12    2.60    2.30
  -2   8  11  103.79   11.80
   2  -8 -11  119.59   11.80
  -2   8  10   11.40    2.90
   2  -8 -10   10.20    2.60
   2  -8 -10    9.20    3.00
   2  -8 -10    8.20    2.20
  -2   8   9   -1.40    2.60
   2  -8  -9    1.50    1.90
   2  -8  -9   -0.50    2.40
   2  -8  -9    0.40    2.80
   2  -8  -8   -3.60    2.40
   2  -8  -8   -1.70    2.60
   2  -8  -8   -1.40    2.80
   2  -8  -8    0.50    2.50
   2  -8  -7    4.30    2.80
   2  -8  -7    4.30    3.00
   2  -8  -7    9.30    3.00
   2  -8  -7    5.70    2.80
   2  -8  -6    0.20    2.50
   2  -8  -6    1.70    2.70
   2  -8  -6    3.20    2.70
   2  -8  -6    0.50    2.00
   2  -8  -5   17.40    4.40
   2  -8  -5    6.60    3.20
   2  -8  -5    9.60    3.10
   2  -8  -5   15.20    3.50
   2  -8  -4   57.59    7.10
   2  -8  -4   55.09    7.30
   2  -8  -4   61.59    7.10
  -2   8   3    8.90    5.60
   2  -8  -3   17.70    3.10
   2  -8  -3   12.90    3.60
   2  -8  -2   19.00    3.60
  -2   8   1   16.10    8.20
   2  -9 -11   12.90    2.50
   2  -9 -11   18.80    2.50
   2  -9 -10    6.20    2.50
   2  -9 -10    5.00    2.20
   2  -9 -10    2.30    2.00
   2  -9  -9    1.70    2.30
   2  -9  -9    1.00    2.50
   2  -9  -9   -0.10    2.20
   2  -9  -9    3.60    2.20
   2  -9  -8    3.00    2.70
   2  -9  -8    0.70    1.60
   2  -9  -8   -0.60    1.60
   2  -9  -8    1.60    2.50
   2  -9  -7    5.00    2.00
   2  -9  -7    3.80    2.90
   2  -9  -7    6.60    2.60
   2  -9  -7   -2.70    2.50
   2  -9  -6   -1.80    2.40
   2  -9  -6    3.10    2.80
   2  -9  -6    0.70    2.80
   2  -9  -6   -1.90    2.60
   2  -9  -5    0.80    2.70
   2  -9  -5   -2.50    2.70
   2  -9  -5   -0.50    2.40
   2  -9  -4    0.70    2.90
   2  -9  -4    1.10    2.50
   2  -9  -4    2.20    2.80
   2  -9  -3    5.40    2.70
   2  -9  -3    3.70    2.70
   2  -9  -3   -1.50    2.80
   2  -9  -2    3.20    2.50
   2  -9  -2    5.30    3.00
   2  -9  -2   -0.20    2.60
   2  -9  -1   33.70    5.70
   2  -9  -1   58.39    6.30
   2  -9  -1   49.50    6.00
   2  -9   0   11.90    3.30
   2  -9   0   15.00    3.50
   2  -9   0   16.80    3.40
   2  -9   1   -0.70    2.50
   2  -9   2   39.60    5.40
   2 -10 -10   -1.50    2.00
   2 -10  -9    7.20    2.00
   2 -10  -9    5.20    1.80
   2 -10  -9    4.10    2.00
   2 -10  -8   -2.10    2.00
   2 -10  -8    5.60    2.30
   2 -10  -8    3.80    2.00
   2 -10  -8   -0.60    1.70
   2 -10  -7    1.10    1.60
   2 -10  -7    2.00    2.10
   2 -10  -7    0.20    2.10
   2 -10  -6   55.59    6.30
   2 -10  -6   54.49    6.40
   2 -10  -6   55.99    6.80
   2 -10  -5    0.90    1.90
   2 -10  -5    1.40    1.60
   2 -10  -5    1.30    2.70
   2 -10  -4    0.20    2.00
   2 -10  -4   -1.30    1.90
   2 -10  -4    0.50    2.30
   2 -10  -3    4.70    2.40
   2 -10  -3    2.50    2.70
   2 -10  -3    5.50    2.90
   2 -10  -2    8.10    2.70
   2 -10  -2    4.40    2.70
   2 -10  -2    5.50    2.90
   2 -10  -1   34.30    4.80
   2 -10  -1   36.80    4.70
   2 -10  -1   38.40    5.00
   2 -10   0   11.70    3.20
   2 -10   0    9.30    2.40
   2 -10   0   12.90    3.10
   2 -10   1    3.10    1.90
   2 -10   2   21.40    3.50
   2 -11  -7    3.80    1.70
   2 -11  -7    0.70    1.60
   2 -11  -7    1.80    1.50
   2 -11  -6    1.50    1.90
   2 -11  -6    3.90    1.90
   2 -11  -6   -0.60    1.70
   2 -11  -5    2.10    1.40
   2 -11  -5   -1.30    1.40
   2 -11  -5    1.70    1.50
   2 -11  -4    1.40    2.00
   2 -11  -4   -2.10    1.50
   2 -11  -4    0.80    1.50
   2 -11  -3    0.20    2.30
   2 -11  -3    6.20    2.40
   2 -11  -3    4.80    2.10
   2 -11  -2    2.80    2.20
   2 -11  -2    1.20    1.40
   2 -11  -2   -0.70    2.20
   2 -11  -1    2.60    1.80
   2 -11  -1    2.40    1.40
   2 -11  -1    0.30    2.10
   2 -11   0    6.20    2.20
   2 -11   1    4.60    2.00
   2 -11   2    0.20    1.80
   2 -12  -1    2.10    1.50
   2 -12   0    8.40    1.80
  -3 -11   2    1.00    1.40
  -3 -11   1    2.90    1.80
  -3 -11   1    2.10    2.20
  -3 -11   0   -0.40    1.20
  -3 -11   0    0.10    1.40
  -3 -11  -1    2.00    1.60
  -3 -11  -1   -1.00    1.90
  -3 -11  -2    3.00    2.00
  -3 -11  -2    3.30    1.60
  -3 -11  -3    0.80    1.90
  -3 -11  -3   -0.60    1.80
  -3 -11  -4   56.49    6.40
  -3 -11  -4   61.09    6.40
  -3 -11  -4   51.29    6.20
  -3 -11  -5    2.00    1.70
  -3 -11  -5    1.30    1.70
  -3 -11  -5    1.80    1.50
  -3 -11  -5   -1.70    1.50
  -3 -11  -6   -0.10    1.10
  -3 -11  -6   -0.40    1.50
  -3 -11  -6    0.30    1.50
  -3 -11  -6   -0.10    1.60
  -3 -10   4   11.80    2.70
  -3 -10   3   77.39    8.80
  -3 -10   2   -2.00    1.90
  -3 -10   2   -0.30    2.20
  -3 -10   1   29.60    4.10
  -3 -10   1   29.00    4.50
  -3 -10   0    3.30    1.70
  -3 -10   0    1.80    2.30
  -3 -10  -1   -1.20    1.50
  -3 -10  -1    1.00    2.20
  -3 -10  -1    0.10    2.20
  -3 -10  -2   -0.10    1.60
  -3 -10  -2    2.20    2.30
  -3 -10  -2   -0.40    2.20
  -3 -10  -3   -0.60    2.20
  -3 -10  -3    0.50    2.10
  -3 -10  -3   -1.30    2.40
  -3 -10  -3    3.20    2.20
  -3 -10  -4    0.00    2.40
  -3 -10  -4   -2.80    2.20
  -3 -10  -4   -3.70    2.40
  -3 -10  -4   -1.10    1.50
  -3 -10  -5    2.30    1.80
  -3 -10  -5    2.30    2.00
  -3 -10  -5    6.90    2.70
  -3 -10  -5    2.70    2.50
  -3 -10  -6    9.00    2.90
  -3 -10  -6   10.40    2.10
  -3 -10  -6    5.50    2.10
  -3 -10  -6   15.00    2.40
  -3 -10  -7    1.00    2.10
  -3 -10  -7   -0.60    1.50
  -3 -10  -7    1.40    1.70
  -3 -10  -8    4.30    1.60
  -3 -10  -8    3.10    1.40
  -3 -10  -8    0.60    2.00
  -3 -10  -9   28.10    3.20
  -3 -10  -9   14.80    2.80
  -3  -9   5   -1.00    2.10
  -3  -9   4    4.10    2.40
  -3  -9   3   24.40    4.00
  -3  -9   2   -0.40    2.20
  -3  -9   2    1.00    2.10
  -3  -9   1   31.90    5.10
  -3  -9   1   47.00    5.40
  -3  -9   0   16.40    3.60
  -3  -9   0   21.60    3.70
  -3  -9  -1   -0.60    2.50
  -3  -9  -1    0.70    2.60
  -3  -9  -1    0.70    2.50
  -3  -9  -2   31.70    5.20
  -3  -9  -2   37.70    5.30
  -3  -9  -2   40.00    5.00
  -3  -9  -3    0.90    2.30
  -3  -9  -3    1.60    2.70
  -3  -9  -3    2.60    2.70
  -3  -9  -3    2.40    2.70
  -3  -9  -4   48.10    5.90
  -3  -9  -4   45.90    6.50
  -3  -9  -4   49.40    6.00
  -3  -9  -4   54.49    6.20
  -3  -9  -5    5.40    2.00
  -3  -9  -5    5.00    2.90
  -3  -9  -5    4.00    2.50
  -3  -9  -5    5.40    2.20
  -3  -9  -6    1.80    2.60
  -3  -9  -6    0.00    2.70
  -3  -9  -6    3.40    2.50
  -3  -9  -6    0.60    2.20
  -3  -9  -7   -0.30    1.70
  -3  -9  -7   -0.50    1.90
  -3  -9  -7   -1.70    2.20
  -3  -9  -8   -1.10    2.00
  -3  -9  -8    1.70    1.70
  -3  -9  -8   -1.70    1.80
  -3  -9  -9   13.60    2.50
  -3  -9  -9   11.30    2.40
  -3  -9 -10   75.09    8.10
  -3  -9 -10   68.89    7.80
  -3  -9 -11    2.70    1.90
  -3  -9 -11    1.80    1.90
   3   9  11    5.10    1.70
  -3  -8   5   -2.20    2.10
  -3  -8   4   30.50    4.30
  -3  -8   3  118.09   12.70
  -3  -8   2   70.99    8.10
  -3  -8   1   19.70    3.50
  -3  -8   0    3.60    2.30
   3   8   0    3.90    5.50
  -3  -8  -1    3.40    2.30
   3   8   1    3.90    5.20
  -3  -8  -2    2.70    2.30
  -3  -8  -2    0.40    3.20
   3   8   2    1.70    5.20
  -3  -8  -3   -1.20    2.10
  -3  -8  -3    0.60    2.70
  -3  -8  -3   -2.50    2.40
  -3  -8  -4  138.59   15.60
  -3  -8  -4  179.08   15.90
  -3  -8  -4  143.19   15.60
  -3  -8  -4  137.49   15.70
  -3  -8  -5    1.20    2.40
  -3  -8  -5    4.70    3.20
  -3  -8  -5   -0.90    2.70
  -3  -8  -5   -0.50    2.90
  -3  -8  -6   40.10    5.60
  -3  -8  -6   51.99    6.20
  -3  -8  -6   41.90    5.80
  -3  -8  -7    0.60    2.60
  -3  -8  -7    3.30    3.10
  -3  -8  -7    1.50    2.50
  -3  -8  -8    8.10    3.30
  -3  -8  -8    9.40    3.10
  -3  -8  -9   15.70    3.80
  -3  -8  -9   21.50    3.80
  -3  -8 -10    4.40    2.00
  -3  -8 -10    5.50    2.90
  -3  -8 -11    3.80    2.60
  -3  -8 -11    0.00    2.30
  -3  -8 -12   -0.80    1.80
  -3  -8 -12   -0.10    1.40
   3   8  12   -1.10    1.20
   3   8  12    1.90    0.90
  -3  -7   6    3.60    2.40
  -3  -7   5    2.60    1.90
  -3  -7   4   -1.20    1.60
  -3  -7   3   27.00    3.90
  -3  -7   2    4.60    2.10
   3   7  -2    2.80    4.60
  -3  -7   1   59.69    7.30
   3   7  -1   81.29   11.50
  -3  -7   0    2.40    2.00
   3   7   0    1.70    4.30
  -3  -7  -1   28.30    4.10
   3   7   1   23.30    7.30
  -3  -7  -2    7.50    2.50
   3   7   2    0.70    4.30
   3   7   2    4.70    4.80
  -3  -7  -3    4.50    2.40
   3   7   3    6.00    5.10
  -3  -7  -4   11.40    3.10
   3   7   4   16.00    7.60
  -3  -7  -5  209.88   21.80
   3   7   5  209.98   25.00
  -3  -7  -6    5.70    2.50
  -3  -7  -6   11.90    4.50
   3   7   6    3.10    5.40
  -3  -7  -7    3.20    2.80
  -3  -7  -7    3.20    2.90
  -3  -7  -7    4.10    2.80
  -3  -7  -8    1.10    2.70
  -3  -7  -8    4.30    2.90
  -3  -7  -9    0.10    2.60
  -3  -7  -9    2.90    2.90
   3   7   9    4.20    1.60
  -3  -7 -10    1.70    2.70
  -3  -7 -10    6.40    2.90
   3   7  10    4.10    1.70
  -3  -7 -11   25.60    4.00
  -3  -7 -11   22.30    4.00
   3   7  11   24.20    3.20
  -3  -7 -12    7.20    2.60
  -3  -7 -12    7.30    2.00
   3   7  12    5.90    1.80
  -3  -7 -13    2.00    1.50
   3   7  13    4.10    2.40
  -3  -7 -14    2.40    1.90
   3   7  14    1.00    0.90
  -3  -6   7   11.40    2.40
  -3  -6   6    9.80    2.30
  -3  -6   5    2.10    1.50
  -3  -6   4    5.40    1.80
  -3  -6   3   68.39    7.50
  -3  -6   2   28.00    3.80
  -3  -6   1  166.48   16.60
   3   6  -1  148.99   18.40
  -3  -6   0   64.99    7.80
   3   6   0   97.99   12.30
  -3  -6  -1    2.20    2.00
   3   6   1    0.60    4.60
  -3  -6  -2  411.66   40.70
   3   6   2  388.16   42.50
  -3  -6  -3   14.30    3.00
   3   6   3   14.50    5.30
  -3  -6  -4   73.19    7.40
   3   6   4   56.59   10.10
   3   6   4   52.59    9.90
  -3  -6  -5   12.60    2.80
   3   6   5   12.10    5.70
   3   6   5    5.20    4.80
  -3  -6  -6    4.40    2.30
   3   6   6    4.30    4.90
   3   6   6    8.90    6.90
   3   6   7   -2.70    5.70
   3   6   7    6.00    6.10
  -3  -6  -8   -2.80    3.50
   3   6   8    1.70    5.60
  -3  -6  -9    0.60    1.30
  -3  -6  -9    4.60    2.90
  -3  -6  -9    0.90    2.50
   3   6   9    0.30    1.50
  -3  -6 -10  125.09   13.50
  -3  -6 -10  129.69   13.70
  -3  -6 -10  124.29   13.00
   3   6  10  122.99   13.10
  -3  -6 -11    2.50    1.90
  -3  -6 -11    1.80    1.40
  -3  -6 -11    4.20    2.70
   3   6  11    2.50    1.70
   3   6  11    4.60    3.00
  -3  -6 -12   -2.30    2.40
  -3  -6 -12    1.20    1.90
  -3  -6 -12    2.20    1.30
   3   6  12    2.60    2.20
   3   6  12    2.20    2.30
   3   6  12    1.00    1.60
  -3  -6 -13    1.10    2.10
  -3  -6 -13    1.50    1.30
   3   6  13    2.30    1.40
   3   6  13    2.00    1.50
  -3  -6 -14    0.40    0.90
  -3  -6 -14    0.10    1.80
   3   6  14   -1.90    1.60
   3   6  15   11.00    1.50
  -3  -5   8   25.70    3.70
  -3  -5   7  116.49   12.40
  -3  -5   6    8.40    2.10
  -3  -5   5    0.80    1.60
  -3  -5   4   12.40    2.30
  -3  -5   3  169.88   16.20
   3   5  -3  145.09   16.00
  -3  -5   2   66.69    7.00
   3   5  -2   61.89    6.70
  -3  -5   1  527.65   51.59
   3   5  -1  497.85   51.39
  -3  -5   0   -1.30    1.40
   3   5   0    0.10    1.00
   3   5   0    1.40    3.20
  -3  -5  -1   94.29    9.60
   3   5   1   79.79   11.30
   3   5   1   90.49    9.30
  -3  -5  -2  447.06   44.10
   3   5   2  440.56   45.80
   3   5   2  425.36   43.90
  -3  -5  -3 1339.67  131.09
   3   5   3 1288.57  130.99
   3   5   3 1298.97  130.79
  -3  -5  -4  149.29   15.20
   3   5   4  133.79   17.10
   3   5   4  149.69   17.60
  -3  -5  -5    1.00    2.00
   3   5   5    3.00    4.30
   3   5   5    5.00    5.30
  -3  -5  -6   11.70    2.70
   3   5   6   18.10    6.60
   3   5   6   13.10    6.00
   3   5   7   -3.70    5.20
   3   5   7    9.00    5.80
   3   5   8   20.20    7.00
   3   5   8   16.60    7.00
   3   5   9    3.30    5.80
   3   5   9    7.60    6.20
  -3  -5 -10  101.59   10.80
  -3  -5 -10  112.79   11.30
   3   5  10  112.69   10.90
   3   5  10   70.19   11.70
  -3  -5 -11    6.90    2.00
  -3  -5 -11    6.80    3.00
  -3  -5 -11    5.00    3.00
   3   5  11    5.90    2.00
   3   5  11    4.70    2.70
  -3  -5 -12    0.00    1.60
  -3  -5 -12    2.70    2.60
   3   5  12   -1.30    1.60
   3   5  12   -1.90    2.40
  -3  -5 -13    3.50    1.60
  -3  -5 -13    6.50    2.50
   3   5  13    7.60    1.90
   3   5  13    5.40    2.50
  -3  -5 -14   -1.50    0.90
  -3  -5 -14    1.80    2.20
   3   5  14    2.10    1.10
   3   5  14    2.00    1.40
  -3  -5 -15   61.59    6.10
   3   5  15   61.09    6.10
   3   5  15   47.70    6.20
   3   4 -13    1.20    1.50
   3   4 -12   52.09    5.90
   3   4 -11    5.40    1.70
   3   4 -10    1.70    1.30
  -3  -4   9   12.60    2.50
   3   4  -9    7.00    1.60
  -3  -4   8   81.79    9.10
   3   4  -8   84.29    8.70
  -3  -4   7  280.17   26.90
   3   4  -7  249.97   26.50
  -3  -4   6   15.50    2.80
   3   4  -6   19.00    2.30
  -3  -4   5  142.69   14.40
  -3  -4   5  132.49   16.20
  -3  -4   4   18.60    2.80
  -3  -4   3    5.30    1.60
   3   4  -3    6.60    2.20
  -3  -4   2   62.49    6.50
   3   4  -2   57.39    7.20
  -3  -4   1  258.07   26.10
   3   4  -1  265.57   26.70
   3   4  -1  253.27   26.00
  -3  -4   0    0.20    1.30
   3   4   0    1.10    1.00
   3   4   0    2.30    1.80
  -3  -4  -1    5.20    2.10
   3   4   1    5.70    3.90
   3   4   1    4.60    0.90
   3   4   1    3.30    2.10
   3   4   1    3.60    1.20
  -3  -4  -2  136.69   14.40
   3   4   2  136.49   14.20
   3   4   2  153.38   14.30
   3   4   2  140.19   16.20
   3   4   2  133.59   15.10
  -3  -4  -3    9.70    2.20
   3   4   3    8.50    1.40
   3   4   3    1.80    4.90
   3   4   3    4.40    2.50
   3   4   3    9.00    1.60
  -3  -4  -4  319.37   32.00
   3   4   4  321.67   33.80
   3   4   4  314.97   31.70
   3   4   4  308.77   31.80
  -3  -4  -5   37.80    4.50
   3   4   5   29.00    4.10
   3   4   5   47.80    8.00
   3   4   5   40.20    4.10
   3   4   5   27.90    6.50
  -3  -4  -6   -0.40    1.60
   3   4   6   -2.40    3.90
   3   4   6    2.80    4.70
   3   4   7   12.90    6.00
   3   4   7   11.90    6.70
   3   4   8    2.20    4.60
   3   4   8   -1.20    4.70
   3   4   9  306.77   33.80
   3   4  10  112.49   15.40
  -3  -4 -11   20.80    3.40
  -3  -4 -11   13.60    3.60
   3   4  11   19.30    2.80
   3   4  11   17.80    3.90
  -3  -4 -12    1.20    1.90
  -3  -4 -12    1.90    2.70
   3   4  12   -1.60    2.60
   3   4  12    1.10    1.70
  -3  -4 -13   -0.80    1.70
   3   4  13   -2.40    2.40
   3   4  13    0.40    1.60
  -3  -4 -14    3.20    1.70
   3   4  14    1.30    1.70
   3   4  14    0.50    1.50
  -3  -4 -15    2.30    1.50
   3   4  15    5.00    2.30
  -3  -4 -16    0.30    0.80
   3   4  16    0.50    1.20
   3   4  16    0.70    0.90
   3   3 -12   24.30    3.60
   3   3 -11    4.40    1.40
  -3  -3  10   19.70    3.80
   3   3 -10   24.20    3.10
  -3  -3   9    1.00    2.20
   3   3  -9    1.00    1.20
  -3  -3   8    4.10    2.70
   3   3  -8   -0.30    0.90
  -3  -3   7  176.18   18.00
   3   3  -7  172.28   17.70
  -3  -3   6  296.57   29.20
  -3  -3   6  277.17   30.50
   3   3  -6  286.77   29.00
  -3  -3   5    9.20    2.20
  -3  -3   5   11.00    4.70
   3   3  -5   11.20    1.50
  -3  -3   4   67.59    8.40
  -3  -3   4   54.09    5.70
   3   3  -4   48.70    5.30
   3   3  -4   45.80    6.30
  -3  -3   3    3.70    4.10
  -3  -3   3    4.40    1.50
   3   3  -3    4.20    0.80
   3   3  -3    0.00    1.70
  -3  -3   2   88.59    9.30
  -3  -3   2   98.99   11.30
   3   3  -2   85.89    9.10
   3   3  -2   96.59    9.90
  -3  -3   1  215.08   22.90
  -3  -3   1  213.88   22.00
   3   3  -1  228.38   22.60
  -3  -3   0  382.56   39.30
  -3  -3   0  365.96   38.20
   3   3   0  388.96   38.20
   3   3   0  388.06   38.80
  -3  -3  -1   88.39   10.50
  -3  -3  -1   75.89    8.50
   3   3   1   81.99    9.20
   3   3   1   78.29    8.30
   3   3   1   90.69    8.40
   3   3   1   82.69   10.10
  -3  -3  -2  234.68   24.30
  -3  -3  -2  254.67   25.90
   3   3   2  231.88   25.50
   3   3   2  260.87   24.30
   3   3   2  230.38   24.20
   3   3   2  234.98   24.90
  -3  -3  -3   -0.40    3.40
  -3  -3  -3    0.70    1.50
   3   3   3    1.10    1.20
   3   3   3    1.30    2.00
   3   3   3    2.70    3.60
   3   3   3    3.10    1.10
  -3  -3  -4  142.99   17.20
  -3  -3  -4  148.89   15.60
   3   3   4  145.89   16.30
   3   3   4  170.88   17.40
   3   3   4  150.88   15.40
   3   3   4  153.38   15.40
  -3  -3  -5   -0.40    3.70
  -3  -3  -5    1.90    1.60
   3   3   5    4.20    4.30
   3   3   5    1.70    1.30
   3   3   5    2.30    1.00
   3   3   5    0.20    2.10
   3   3   5    0.30    3.50
  -3  -3  -6   -3.90    4.40
   3   3   6    1.70    1.30
   3   3   6   -1.20    3.60
   3   3   6    3.50    1.40
   3   3   6   -1.20    4.60
   3   3   7    3.20    4.70
   3   3   7   -0.50    4.20
   3   3   8   49.10    8.60
   3   3   9   14.10    5.80
   3   3  10    4.70    5.60
  -3  -3 -11    0.50    2.40
   3   3  11   -4.10    1.90
  -3  -3 -12    5.50    2.30
   3   3  12    6.90    2.00
   3   3  12    8.00    3.00
  -3  -3 -13   12.40    2.50
   3   3  13   14.00    2.50
   3   3  13   13.00    3.40
  -3  -3 -14    0.50    1.20
   3   3  14   -0.10    1.50
   3   3  14    1.40    2.70
  -3  -3 -15    2.30    1.50
   3   3  15    2.50    2.40
  -3  -3 -16   11.50    2.00
   3   3  16   10.80    2.40
   3   2 -12   36.90    5.20
   3   2 -12   61.49    5.60
  -3  -2  11    8.10    6.10
  -3  -2  11    4.80    3.00
   3   2 -11    6.10    1.90
  -3  -2  10   -1.20    2.40
  -3  -2  10    6.80    5.40
   3   2 -10    0.80    1.20
  -3  -2   9   65.29    7.20
  -3  -2   9   62.09   10.90
   3   2  -9   57.09    6.50
  -3  -2   8   10.10    5.20
  -3  -2   8   13.80    2.90
  -3  -2   8   10.40    2.10
   3   2  -8   15.60    2.00
  -3  -2   7  106.59   11.80
  -3  -2   7  119.49   12.10
  -3  -2   7  100.79   13.70
  -3  -2   7  121.09   14.00
   3   2  -7  117.99   11.70
  -3  -2   6  256.17   25.90
  -3  -2   6  235.98   24.30
  -3  -2   6  238.18   24.20
  -3  -2   6  225.78   25.50
   3   2  -6  241.48   24.10
  -3  -2   5  187.38   20.30
  -3  -2   5  188.58   20.70
  -3  -2   5  189.98   19.20
   3   2  -5  186.48   19.00
  -3  -2   4  192.18   20.80
  -3  -2   4  188.48   19.50
  -3  -2   4  194.68   20.50
   3   2  -4  192.18   19.30
  -3  -2   3   22.20    5.10
  -3  -2   3   18.50    2.70
   3   2  -3   20.70    3.20
   3   2  -3   18.20    2.20
  -3  -2   2    1.00    3.30
   3   2  -2    0.40    1.50
  -3  -2   1  206.28   22.00
   3   2  -1  209.88   21.40
  -3  -2   0   46.00    6.20
   3   2   0   39.50    4.80
   3   2   0   34.20    4.00
  -3  -2  -1    6.80    3.40
   3   2   1    6.00    2.30
   3   2   1    9.90    1.50
   3   2   1   15.40    3.90
  -3  -2  -2  117.39   13.00
   3   2   2  113.69   13.20
   3   2   2  122.19   11.70
   3   2   2  111.49   12.30
   3   2   2  108.99   11.60
  -3  -2  -3   -2.40    3.60
   3   2   3   -6.60    4.20
   3   2   3    2.20    2.20
   3   2   3    0.20    1.10
   3   2   3    0.70    1.00
  -3  -2  -4   24.80    5.20
  -3  -2  -4   21.40    2.70
   3   2   4   17.70    4.90
   3   2   4   20.20    2.40
   3   2   4   22.20    2.50
   3   2   4   10.90    3.20
  -3  -2  -5   78.19    8.60
  -3  -2  -5   84.89   10.70
   3   2   5   89.89   10.80
   3   2   5   75.89    9.50
   3   2   5   82.39    8.60
   3   2   5   93.49    8.60
   3   2   5   75.29    9.90
  -3  -2  -6  100.09   12.20
  -3  -2  -6   93.49   10.00
   3   2   6  111.69   13.10
   3   2   6   87.69   11.30
   3   2   6  102.89   10.10
   3   2   6   95.59   10.10
  -3  -2  -7   25.20    6.00
  -3  -2  -7   17.70    2.50
   3   2   7   20.30    2.60
   3   2   7   17.00    2.60
   3   2   7   18.60    5.70
   3   2   8   33.10    7.20
   3   2   9   11.00    5.80
   3   2  10    3.80    5.60
   3   2  11   57.19   10.70
  -3  -2 -12   -0.80    2.00
   3   2  12    2.40    3.00
   3   2  12   -1.30    1.60
  -3  -2 -13   10.60    2.10
   3   2  13    5.40    2.00
   3   2  13    9.10    3.10
  -3  -2 -14   18.70    3.20
   3   2  14   36.20    4.40
  -3  -2 -15   -1.20    1.50
   3   2  15    0.20    1.70
  -3  -2 -16    0.20    1.30
   3   2  16   -4.60    2.10
  -3  -2 -17    2.10    1.20
   3   2  17    1.00    1.30
   3   1 -12  200.08   20.50
  -3  -1  11   15.60    6.20
  -3  -1  11   19.00    3.80
   3   1 -11   22.00    3.10
  -3  -1  10   52.79    9.90
  -3  -1  10   61.59    7.10
   3   1 -10   57.99    6.40
  -3  -1   9   28.00    4.70
  -3  -1   9   34.20    8.10
   3   1  -9   35.90    4.10
  -3  -1   8  191.68   21.20
  -3  -1   8  157.58   20.90
  -3  -1   8  203.98   19.40
  -3  -1   8  174.78   19.10
   3   1  -8  200.58   19.10
  -3  -1   7  765.22   78.89
  -3  -1   7  773.52   78.99
  -3  -1   7  762.92   80.29
  -3  -1   7  807.02   80.49
   3   1  -7  827.62   78.89
  -3  -1   6   49.40    5.30
  -3  -1   6   49.60    5.60
  -3  -1   6   54.69    8.40
  -3  -1   6   49.00    8.30
   3   1  -6   45.00    5.20
  -3  -1   5   67.59    8.60
  -3  -1   5   56.29    7.90
  -3  -1   5   46.50    5.90
  -3  -1   5   54.59    5.60
   3   1  -5   50.19    5.50
  -3  -1   4   41.30    4.60
  -3  -1   4   51.99    6.70
  -3  -1   4   46.40    4.90
  -3  -1   4   55.29    7.00
   3   1  -4   34.30    4.40
  -3  -1   3   52.49    7.10
  -3  -1   3   57.89    5.80
  -3  -1   3   54.79    7.40
  -3  -1   2 1231.68  131.49
   3   1  -2 1389.96  131.29
  -3  -1   1 2004.30  205.58
   3   1  -1 2109.29  205.58
  -3  -1   0   22.00    3.00
   3   1   0   23.20    2.60
   3   1   0   24.70    3.10
  -3  -1  -1   23.70    3.30
   3   1   1   24.30    2.70
   3   1   1   27.60    3.50
  -3  -1  -2  670.93   70.09
   3   1   2  667.73   69.99
   3   1   2  705.43   69.69
   3   1   2  723.53   69.29
  -3  -1  -3  388.86   41.90
   3   1   3  401.16   41.70
   3   1   3  414.26   41.40
   3   1   3  422.46   40.80
  -3  -1  -4   16.40    2.10
  -3  -1  -4   22.00    4.50
   3   1   4   17.20    5.60
   3   1   4    7.40    2.90
   3   1   4   19.80    2.30
   3   1   4   14.00    3.60
   3   1   4   16.70    2.10
  -3  -1  -5    7.10    3.40
  -3  -1  -5    5.60    1.60
   3   1   5    6.10    3.20
   3   1   5    7.70    1.50
   3   1   5   18.60    5.70
   3   1   5    4.60    2.40
   3   1   5   10.00    1.50
  -3  -1  -6   49.70    6.90
  -3  -1  -6   46.90    5.30
   3   1   6   38.50    6.20
   3   1   6   69.99    8.70
   3   1   6   49.60    5.30
   3   1   6   49.00    5.30
  -3  -1  -7    9.20    1.60
   3   1   7    8.80    5.90
   3   1   7    8.10    1.60
   3   1   7    5.60    1.60
  -3  -1  -8   16.30    2.30
   3   1   8   12.60    5.60
   3   1   8    7.80    1.90
  -3  -1  -9   46.80    5.40
   3   1   9   50.49    9.50
  -3  -1 -10   98.79   10.60
   3   1  10  108.89   14.80
  -3  -1 -11   17.70    2.80
   3   1  11   19.30    7.40
  -3  -1 -12    3.20    1.60
  -3  -1 -12    6.70    1.90
  -3  -1 -13    7.30    2.10
   3   1  13    9.60    2.40
  -3  -1 -14   48.30    5.70
   3   1  14   51.29    6.70
  -3  -1 -15    8.50    1.90
   3   1  15    7.80    2.20
   3   1  16   15.50    3.10
   3   1  17    1.70    1.40
   3   0 -13    1.70    2.90
  -3   0  12   70.39   12.20
  -3   0  12   69.49    8.90
   3   0 -12   83.29    8.30
  -3   0  11    0.00    2.80
  -3   0  11    2.70    6.20
   3   0 -11    1.00    1.60
  -3   0  10    7.60    5.70
   3   0 -10    3.00    1.30
  -3   0   9   -3.50    3.70
  -3   0   9    1.30    5.00
   3   0  -9    1.40    1.50
  -3   0   8  276.67   28.70
  -3   0   8  256.57   30.40
  -3   0   8  301.97   30.90
   3   0  -8  300.17   28.70
  -3   0   7    0.70    4.80
  -3   0   7    2.80    1.40
  -3   0   7    1.30    4.30
   3   0  -7    0.30    1.10
  -3   0   6   28.30    6.30
  -3   0   6   24.20    5.70
  -3   0   6   15.90    2.70
   3   0  -6   29.00    2.90
  -3   0   5    2.70    3.80
  -3   0   5   -1.80    4.70
  -3   0   5   -1.70    1.10
   3   0  -5    1.40    1.00
  -3   0   4  439.16   46.40
  -3   0   4  451.95   46.50
  -3   0   4  483.45   45.60
   3   0  -4  443.46   45.60
  -3   0   3    0.30    0.90
  -3   0   3    1.60    4.00
  -3   0   2  346.87   34.70
  -3   0   1   -0.30    0.80
  -3   0   1    0.60    0.60
   3   0  -1    0.00    0.80
  -3   0   0    0.20    0.80
   3   0   0    0.80    1.00
  -3   0  -1    0.50    1.20
   3   0   1    0.20    0.60
   3   0   1    2.00    1.40
  -3   0  -2   57.19    6.60
   3   0   2   58.39    6.70
   3   0   2   58.49    5.90
  -3   0  -3   -0.10    3.40
   3   0   3   -0.90    3.20
   3   0   3    1.30    1.00
   3   0   3    1.60    2.00
  -3   0  -4   79.09    9.50
  -3   0  -4   77.39    8.10
   3   0   4   82.69    8.10
   3   0   4   74.59   10.10
   3   0   4   76.29    8.90
  -3   0  -5   -1.40    3.00
  -3   0  -5    1.50    1.20
   3   0   5    1.50    3.70
   3   0   5    0.30    1.90
   3   0   5    2.10    1.30
   3   0   5    0.10    1.00
  -3   0  -6  424.06   40.70
   3   0   6  383.46   40.70
   3   0   6  371.76   41.40
   3   0   6  431.56   42.30
   3   0   6  414.06   40.70
  -3   0  -7    2.50    1.50
   3   0   7    1.60    1.40
   3   0   7    0.60    4.70
   3   0   7    3.10    1.30
  -3   0  -8   42.10    4.40
   3   0   8   38.00    4.40
   3   0   8   29.70    7.20
  -3   0  -9    3.10    1.40
   3   0   9    3.30    4.90
  -3   0 -10  387.76   39.40
   3   0  10  393.76   42.30
  -3   0 -11   -0.90    1.50
   3   0  11   -3.00    5.00
  -3   0 -12   10.80    2.40
  -3   0 -12   10.30    2.30
  -3   0 -13   -1.00    1.70
   3   0  13   -0.60    2.80
  -3   0 -14  269.37   27.70
   3   0  14  275.47   27.90
  -3   0 -15   -1.90    1.00
   3   0  15    0.40    2.00
  -3   0 -16    0.20    1.50
   3   0  16   -2.90    2.40
  -3   0 -17   -2.00    1.00
   3   0  17   -2.20    1.80
  -3   1  16   -0.50    1.50
  -3   1  15   -3.40    2.40
   3  -1 -15    0.30    1.80
  -3   1  14   60.29    7.00
   3  -1 -14   58.19    7.30
  -3   1  13   61.69    7.60
   3  -1 -13   60.59    7.60
  -3   1  12  151.08   20.50
   3  -1 -12  180.98   17.60
  -3   1  11    9.80    5.40
   3  -1 -11   13.20    2.60
  -3   1  10   31.00    7.70
   3  -1 -10   52.99    5.30
  -3   1   9   36.50    8.30
  -3   1   9   23.50    6.50
   3  -1  -9   32.70    4.00
  -3   1   8  182.78   20.10
  -3   1   8  175.68   20.30
  -3   1   8  173.48   18.10
   3  -1  -8  179.38   18.10
  -3   1   7  775.02   76.59
  -3   1   7  729.33   75.09
  -3   1   7  758.52   76.79
   3  -1  -7  743.13   75.19
  -3   1   6   61.09    8.10
  -3   1   6   46.60    7.10
  -3   1   6   42.10    4.80
   3  -1  -6   39.90    4.70
  -3   1   5   47.70    7.20
  -3   1   5   61.39    8.20
  -3   1   5   50.49    5.30
   3  -1  -5   45.60    5.30
  -3   1   4   39.10    4.20
  -3   1   4   46.70    5.90
  -3   1   4   54.69    7.00
   3  -1  -4   27.90    4.40
  -3   1   3   53.59    5.60
  -3   1   3   72.89    8.40
   3  -1  -3   50.19    5.80
  -3   1   2 1156.08  123.09
  -3   1   2 1246.58  122.59
   3  -1  -2 1273.97  122.59
  -3   1   1 1883.41  187.98
  -3   1   0   22.40    2.60
   3  -1   0   22.10    2.60
  -3   1  -1   23.10    3.20
  -3   1  -1   26.80    2.60
   3  -1   1   26.00    3.20
  -3   1  -2  669.83   68.29
   3  -1   2  659.03   67.89
   3  -1   2  714.13   68.29
  -3   1  -3  334.97   38.30
  -3   1  -3  369.66   37.70
   3  -1   3  367.66   38.30
   3  -1   3  420.56   38.20
   3  -1   3  386.86   37.60
  -3   1  -4   15.80    2.00
  -3   1  -4   18.00    4.20
   3  -1   4   18.50    4.90
   3  -1   4   13.30    1.80
   3  -1   4   11.40    2.70
  -3   1  -5   12.10    1.70
   3  -1   5   10.70    4.30
   3  -1   5    7.90    1.60
  -3   1  -6   51.39    5.50
   3  -1   6   51.99    8.00
   3  -1   6   50.39    5.50
  -3   1  -7   11.50    1.70
   3  -1   7    1.60    4.40
   3  -1   7    5.30    1.50
  -3   1  -8   15.40    2.50
   3  -1   8   16.50    5.80
  -3   1  -9   46.70    4.80
   3  -1   9   29.40    7.80
  -3   1 -10   89.99    9.90
   3  -1  10  109.69   13.90
  -3   1 -11   17.10    2.60
   3  -1  11   17.10    7.00
  -3   1 -12   11.50    2.50
  -3   1 -12   10.70    2.20
  -3   1 -13   11.80    2.70
   3  -1  13    6.90    3.20
  -3   1 -14   59.19    6.70
   3  -1  14   57.39    7.50
  -3   1 -15    8.60    1.70
   3  -1  15    6.00    3.00
  -3   1 -16   12.30    2.20
   3  -1  16   15.40    2.50
  -3   1 -17    2.30    0.90
   3  -1  17   -1.70    1.70
  -3   2  17    0.00    1.50
  -3   2  16   -0.10    1.60
   3  -2 -16    1.30    1.60
  -3   2  15    1.60    2.60
   3  -2 -15    1.80    1.90
  -3   2  14    1.20    2.80
   3  -2 -14   -1.00    2.90
  -3   2  13   77.99    9.20
   3  -2 -13   76.99    9.10
   3  -2 -12   27.90    4.40
   3  -2 -12   39.20    5.10
  -3   2  10    3.40    6.70
  -3   2   9   64.99   10.70
  -3   2   9   40.10    8.40
  -3   2   8    9.70    6.60
  -3   2   8   10.90    2.00
  -3   2   8    4.30    4.70
  -3   2   7  103.69   10.60
  -3   2   7   96.49   12.20
  -3   2   7  109.59   13.60
  -3   2   6  218.98   22.60
  -3   2   6  239.38   24.40
  -3   2   6  207.78   23.80
   3  -2  -6  232.08   22.80
  -3   2   5  185.78   18.60
  -3   2   5  162.78   18.10
  -3   2   5  173.18   17.10
   3  -2  -5  158.48   17.00
  -3   2   4  186.38   17.60
  -3   2   4  154.38   18.30
  -3   2   4  182.98   19.20
  -3   2   3   14.20    2.00
  -3   2   3   18.10    2.00
  -3   2   3   18.20    4.50
   3  -2  -3   14.90    2.00
  -3   2   2    2.90    0.90
  -3   2   2    3.80    0.70
  -3   2   2    6.10    3.30
   3  -2  -2    1.50    0.60
  -3   2   1  208.08   19.60
  -3   2   1  189.78   20.40
  -3   2   1  186.58   19.60
  -3   2   0   29.10    3.10
  -3   2   0   45.00    5.40
  -3   2   0   27.10    3.40
  -3   2  -1    9.10    1.00
  -3   2  -1   12.50    3.40
  -3   2  -1    7.30    1.70
  -3   2  -2  115.79   12.80
  -3   2  -3   -0.60    3.10
  -3   2  -3    1.80    0.80
   3  -2   3    1.90    2.40
  -3   2  -4   23.50    2.40
  -3   2  -4   14.70    4.10
   3  -2   4   17.40    2.30
   3  -2   4   24.90    5.10
  -3   2  -5   84.59    8.50
   3  -2   5   88.39   10.50
   3  -2   5   79.29    8.50
  -3   2  -6   98.39    9.80
   3  -2   6   87.39   12.30
  -3   2  -7   19.90    2.60
   3  -2   7   21.90    5.90
  -3   2  -8   40.00    4.60
   3  -2   8   40.20    8.40
  -3   2  -9   15.70    2.40
   3  -2   9    9.60    5.20
  -3   2 -10   14.80    2.30
   3  -2  10   16.70    6.20
   3  -2  11   57.39   11.20
  -3   2 -12    2.30    1.80
   3  -2  12    4.30    4.00
  -3   2 -13    9.00    2.30
   3  -2  13    8.30    3.40
  -3   2 -14   44.00    5.20
   3  -2  14   39.30    5.70
  -3   2 -15    2.10    1.70
   3  -2  15    2.00    1.80
  -3   2 -16    0.30    1.40
   3  -2  16    2.10    2.20
  -3   2 -17    1.70    0.90
  -3   3  17   -0.10    1.50
   3  -3 -17    0.20    1.70
  -3   3  16   -2.70    1.40
   3  -3 -16   -1.00    2.00
  -3   3  15   -3.30    2.40
   3  -3 -15    0.60    2.60
  -3   3  14   20.10    3.90
   3  -3 -14   22.50    4.00
  -3   3  13   14.20    3.50
   3  -3 -13   12.90    3.70
  -3   3  12   20.70    4.30
   3  -3 -12   15.20    3.80
  -3   3  11   13.70    8.50
  -3   3  10    7.40    6.20
  -3   3   9   -7.30    4.70
  -3   3   8   -0.70    4.90
  -3   3   7  146.39   15.80
  -3   3   7  124.09   13.40
  -3   3   6  233.08   25.20
  -3   3   6  279.17   27.20
  -3   3   5    9.60    1.90
  -3   3   5    8.80    4.80
  -3   3   4   49.20    5.40
  -3   3   4   59.29    8.80
  -3   3   3    3.90    4.50
  -3   3   3    2.50    1.10
   3  -3  -3    4.20    1.40
  -3   3   2   90.39    9.10
  -3   3   2   88.19   10.50
   3  -3  -2   88.09    9.20
  -3   3   1  203.08   21.80
  -3   3   1  207.48   20.70
  -3   3   1  207.68   20.90
  -3   3   0  344.17   33.00
  -3   3   0  309.67   33.50
  -3   3   0  325.57   32.70
  -3   3  -1   72.29    7.20
  -3   3  -1   68.39    8.50
  -3   3  -2  213.48   22.30
  -3   3  -2  236.88   23.40
  -3   3  -3    0.90    3.00
  -3   3  -3    2.60    0.80
   3  -3   3    0.00    3.10
  -3   3  -4  143.89   14.80
   3  -3   4  151.08   16.30
  -3   3  -5    1.50    0.90
   3  -3   5   -0.70    3.30
  -3   3  -6    1.60    1.10
   3  -3   6    2.20    3.90
  -3   3  -7    2.70    1.30
   3  -3   7    5.10    4.40
  -3   3  -8   62.69    6.80
   3  -3   8   68.79   11.00
  -3   3  -9   11.90    2.10
   3  -3   9   18.80    6.20
  -3   3 -10    1.70    1.10
   3  -3  10    7.10    6.80
  -3   3 -11   -0.80    1.00
   3  -3  11    1.80    5.70
  -3   3 -12    7.30    2.00
   3  -3  12    8.90    3.30
  -3   3 -13   14.20    2.50
   3  -3  13   16.40    3.60
  -3   3 -14    0.80    1.70
   3  -3  14    4.80    2.70
  -3   3 -15    2.40    1.70
   3  -3  15    1.50    1.80
  -3   3 -16   11.80    2.00
  -3   4  16    2.20    1.90
   3  -4 -16    0.70    1.80
  -3   4  15   33.10    4.70
   3  -4 -15   37.60    4.90
  -3   4  14   -0.60    2.70
   3  -4 -14    2.40    2.80
  -3   4  13    1.80    2.90
   3  -4 -13    4.50    3.10
  -3   4  12   55.89    7.10
   3  -4 -12   56.49    7.30
   3  -4 -11    6.30    2.10
   3  -4 -11   12.10    3.40
  -3   4  10   -0.20    5.60
  -3   4   9   17.80    8.00
  -3   4   8  110.59   16.10
  -3   4   7  267.27   29.40
  -3   4   6    9.80    1.80
  -3   4   6   12.40    6.00
  -3   4   5  110.09   11.60
  -3   4   5  120.99   14.00
  -3   4   4   27.90    5.90
  -3   4   4   15.80    2.20
  -3   4   3    9.60    5.20
  -3   4   3    2.90    1.20
   3  -4  -3    3.90    1.70
  -3   4   2   67.09    9.10
  -3   4   2   62.59    6.60
   3  -4  -2   63.19    6.80
  -3   4   1  237.98   24.50
   3  -4  -1  225.78   23.30
  -3   4   0   -1.20    3.70
   3  -4   0    0.90    1.20
  -3   4  -1    8.00    4.20
  -3   4  -2  137.69   14.60
  -3   4  -2  124.49   13.80
   3  -4   6    2.90    4.90
  -3   4  -7   17.90    2.30
   3  -4   7   16.20    6.70
   3  -4   8    9.40    6.50
   3  -4   9  357.46   39.00
   3  -4  10  137.49   18.50
  -3   4 -11   17.50    2.70
  -3   4 -12   -1.10    1.50
  -3   4 -13   -1.30    1.60
  -3   4 -14    3.80    1.70
  -3   4 -15    0.80    1.40
  -3   4 -16    0.70    1.30
  -3   5  16    0.60    1.60
   3  -5 -16    1.70    1.10
  -3   5  15   -0.50    2.00
   3  -5 -15    2.10    1.50
  -3   5  14   15.30    2.80
   3  -5 -14   15.90    3.30
  -3   5  13   10.10    3.20
   3  -5 -13    7.90    2.40
  -3   5  12    7.70    2.40
   3  -5 -12    2.50    3.10
  -3   5  11    1.10    3.10
   3  -5 -11    2.60    3.10
  -3   5  10    3.30    1.50
   3  -5 -10    0.50    2.90
   3  -5 -10    3.00    1.70
  -3   5   9   24.10    8.10
  -3   5   8   35.10    9.10
  -3   5   7   97.39   13.70
  -3   5   6    5.10    5.10
  -3   5   5    1.90    4.50
  -3   5   4   11.60    5.60
   3  -5  -4    7.60    2.10
  -3   5   3  163.48   18.80
   3  -5  -3  162.08   16.70
  -3   5   2   68.89    9.80
   3  -5  -2   68.49    7.50
  -3   5   1  494.85   49.50
   3  -5  -1  465.35   48.10
  -3   5   0   -3.90    3.50
   3  -5   0   -0.10    1.40
  -3   5  -1   91.09   11.40
  -3   5  -2  402.26   41.80
  -3   5 -13    6.80    1.80
  -3   5 -14    1.70    1.40
  -3   5 -15   75.99    8.00
  -3   6  15    2.20    1.30
   3  -6 -15    0.90    1.80
  -3   6  14   10.20    2.70
   3  -6 -14   13.60    2.80
  -3   6  13    5.20    2.10
   3  -6 -13    7.40    2.20
  -3   6  12   -2.00    2.80
   3  -6 -12   -0.50    2.70
  -3   6  11   18.00    4.00
   3  -6 -11   20.80    4.00
  -3   6  10    2.50    3.20
   3  -6 -10   -0.30    2.10
  -3   6   9   11.80    2.00
   3  -6  -9    5.10    3.30
   3  -6  -9   10.70    2.90
   3  -6  -9   12.60    2.80
  -3   6   8  121.89   16.10
  -3   6   7   12.10    6.90
  -3   6   6    9.60    5.80
  -3   6   5    6.20    6.30
  -3   6   4    4.40    5.80
   3  -6  -4    1.60    1.80
  -3   6   3   68.19   10.30
   3  -6  -3   50.69    6.50
  -3   6   2   22.70    6.70
   3  -6  -2   22.90    3.40
  -3   6   1  149.49   16.90
   3  -6  -1  143.39   15.10
  -3   6   0   75.39   12.00
  -3   6  -1    2.60    3.90
  -3   7  14    0.10    1.20
   3  -7 -14   -1.90    1.30
  -3   7  13   -1.50    2.10
   3  -7 -13    1.20    2.30
  -3   7  12    1.30    2.60
   3  -7 -12    4.50    2.60
  -3   7  11    0.90    2.90
   3  -7 -11   -1.20    2.70
  -3   7  10    7.10    3.20
   3  -7 -10    5.40    3.10
  -3   7   9   18.00    3.40
   3  -7  -9    9.00    3.30
   3  -7  -9   20.40    3.80
   3  -7  -9   19.50    3.50
   3  -7  -8    1.00    2.60
   3  -7  -8    1.90    2.90
   3  -7  -8    0.30    2.60
   3  -7  -8   -1.90    2.40
   3  -7  -7   -0.50    2.60
   3  -7  -7    4.30    3.40
   3  -7  -7   -1.00    2.50
   3  -7  -7    1.10    2.80
  -3   7   6    1.20    5.50
  -3   7   5    4.30    5.20
  -3   7   4   -3.10    4.40
  -3   7   3   14.60    6.00
   3  -7  -3   15.90    2.90
  -3   7   2    4.50    5.60
   3  -7  -2    0.10    1.90
  -3   7   1   40.50    8.60
  -3   7   0    0.90    4.50
  -3   8  13    2.60    1.60
   3  -8 -13    3.50    1.40
  -3   8  12    2.60    1.50
   3  -8 -12    1.70    1.60
  -3   8  11   17.10    3.20
   3  -8 -11   16.60    3.20
  -3   8  10    0.10    1.80
   3  -8 -10   -0.90    2.20
   3  -8 -10   -2.00    2.60
   3  -8 -10   -1.50    1.50
  -3   8   9    1.20    2.80
   3  -8  -9   -0.10    2.70
   3  -8  -9   -2.00    2.30
   3  -8  -9    0.00    2.50
   3  -8  -9    2.00    2.40
   3  -8  -8    4.80    1.90
   3  -8  -8   -0.60    2.80
   3  -8  -8   -1.40    1.90
   3  -8  -8    1.10    1.80
   3  -8  -7   22.10    4.20
   3  -8  -7   23.80    4.20
   3  -8  -7   29.30    3.90
   3  -8  -7   24.30    4.10
   3  -8  -6    5.40    2.90
   3  -8  -6   -0.10    3.30
   3  -8  -6   -0.70    2.70
   3  -8  -6    3.90    2.70
   3  -8  -5    3.90    2.60
   3  -8  -5    1.10    2.80
   3  -8  -5   -1.10    2.40
   3  -8  -5    3.90    2.70
   3  -8  -4   46.70    6.00
   3  -8  -4   50.69    6.00
   3  -8  -4   39.10    5.90
  -3   8   3   50.09   12.70
   3  -8  -3   63.59    8.60
   3  -8  -3   89.29    8.50
  -3   8   2   65.69   12.00
  -3   8   1   11.40    6.40
  -3   9  11    6.10    1.80
   3  -9 -11    2.70    2.10
  -3   9  10    6.40    2.10
   3  -9 -10    0.30    2.30
   3  -9 -10    3.50    2.00
   3  -9 -10    5.10    2.20
  -3   9   9    2.50    2.30
   3  -9  -9    0.10    1.80
   3  -9  -9    1.80    2.00
   3  -9  -9   -0.90    2.30
   3  -9  -9    0.10    2.20
  -3   9   8   18.20    3.20
   3  -9  -8   26.90    3.40
   3  -9  -8   13.70    3.40
   3  -9  -8   28.20    4.00
   3  -9  -8   25.10    3.40
   3  -9  -7   21.30    4.40
   3  -9  -7   18.90    3.70
   3  -9  -7   20.40    3.80
   3  -9  -7   27.60    3.60
   3  -9  -6    9.00    3.00
   3  -9  -6   11.10    2.50
   3  -9  -6    5.40    2.70
   3  -9  -5   -1.00    1.90
   3  -9  -5    0.80    2.50
   3  -9  -5    0.90    2.60
   3  -9  -4   -0.30    2.90
   3  -9  -4    3.90    2.70
   3  -9  -4    3.50    2.70
   3  -9  -3   22.80    4.00
   3  -9  -3   29.50    4.60
   3  -9  -3   32.70    4.10
   3  -9  -3   23.30    4.30
   3  -9  -2    1.80    2.30
   3  -9  -2    1.30    2.80
   3  -9  -2    2.70    2.60
   3  -9  -2    2.50    2.50
   3  -9  -2   -0.20    2.50
   3  -9  -1   25.00    4.60
   3  -9  -1   37.50    4.70
   3  -9  -1   42.30    5.00
   3  -9   0   15.50    3.50
   3  -9   0   14.40    3.20
   3  -9   1    1.70    2.40
   3  -9   1    2.30    2.50
   3 -10  -9   -0.40    1.60
   3 -10  -9    1.10    1.70
   3 -10  -9    0.20    1.50
   3 -10  -8   11.70    2.40
   3 -10  -8    9.40    2.10
   3 -10  -8   18.90    2.90
   3 -10  -7    1.20    1.50
   3 -10  -7   -0.30    2.30
   3 -10  -7   -3.50    2.20
   3 -10  -6    4.20    2.00
   3 -10  -6    4.50    1.80
   3 -10  -6    8.70    2.70
   3 -10  -5    2.30    2.20
   3 -10  -5    4.80    2.70
   3 -10  -5    1.80    2.70
   3 -10  -4   11.70    3.20
   3 -10  -4   20.10    3.60
   3 -10  -4   12.80    2.60
   3 -10  -3   82.19    9.30
   3 -10  -3   82.19    9.30
   3 -10  -3   80.99    9.10
   3 -10  -2    0.20    2.70
   3 -10  -2   -0.80    2.70
   3 -10  -2   -2.10    2.30
   3 -10  -1   16.10    3.70
   3 -10  -1   30.40    3.80
   3 -10  -1   25.00    3.60
   3 -10   0    1.80    2.30
   3 -10   0   10.00    2.30
   3 -10   1    4.90    2.60
   3 -11  -7    1.30    1.60
   3 -11  -7    1.50    1.60
   3 -11  -7    0.20    1.40
   3 -11  -6    2.70    1.90
   3 -11  -6    0.30    1.70
   3 -11  -6    1.10    1.70
   3 -11  -5   -0.20    2.00
   3 -11  -5    0.20    1.40
   3 -11  -5    0.40    1.80
   3 -11  -4   -0.70    1.40
   3 -11  -4    0.20    1.80
   3 -11  -4    0.20    1.50
   3 -11  -3   -1.10    2.20
   3 -11  -3    0.80    1.90
   3 -11  -3    1.30    2.20
   3 -11  -2    0.20    1.90
   3 -11  -2    4.90    2.30
   3 -11  -2   -3.70    2.10
   3 -11  -1    7.00    2.50
   3 -11  -1    3.90    2.10
   3 -11  -1    2.00    1.90
   3 -11   0    0.80    1.90
   3 -11   0    1.00    1.90
   3 -11   1    1.60    1.80
   3 -12  -1    4.30    1.80
   3 -12   0   -0.20    1.00
  -4 -11   1    5.10    2.30
  -4 -11   1    5.20    2.10
  -4 -11   0    1.70    1.50
  -4 -11   0    4.10    2.00
  -4 -11  -1    3.10    2.20
  -4 -11  -1    2.20    1.40
  -4 -11  -2   -1.10    1.30
  -4 -11  -2   -0.90    1.30
  -4 -11  -3    1.50    1.90
  -4 -11  -3    3.40    2.00
  -4 -11  -4   -1.30    1.70
  -4 -11  -4    0.80    1.20
  -4 -11  -5   20.20    2.70
  -4 -11  -5   19.20    2.70
  -4 -11  -5   14.70    2.50
  -4 -11  -5   20.20    2.60
  -4 -11  -6    4.70    1.80
  -4 -11  -6   10.70    2.00
  -4 -11  -6   10.40    1.60
  -4 -10   3   58.79    7.20
  -4 -10   2    1.80    1.70
  -4 -10   2    4.00    1.60
  -4 -10   1   -1.80    1.90
  -4 -10   1   -1.60    1.60
  -4 -10   0   28.00    3.80
  -4 -10   0   13.60    3.20
  -4 -10  -1    0.60    1.60
  -4 -10  -1    4.50    2.30
  -4 -10  -2    2.70    1.80
  -4 -10  -2    3.10    1.70
  -4 -10  -2    3.30    1.80
  -4 -10  -3    0.30    1.50
  -4 -10  -3    2.10    2.20
  -4 -10  -3   -0.70    2.00
  -4 -10  -4    3.20    2.10
  -4 -10  -4    0.20    2.40
  -4 -10  -4    1.30    2.20
  -4 -10  -4    0.30    2.10
  -4 -10  -5    9.10    2.60
  -4 -10  -5   15.30    2.40
  -4 -10  -5   16.50    3.20
  -4 -10  -5   15.80    2.70
  -4 -10  -6   27.50    3.70
  -4 -10  -6   20.00    3.80
  -4 -10  -6   31.60    3.80
  -4 -10  -7    2.40    1.60
  -4 -10  -7    2.60    1.70
  -4 -10  -7    0.50    2.00
  -4 -10  -8    2.90    2.00
  -4 -10  -8    1.50    2.00
  -4 -10  -8    1.60    1.50
  -4 -10  -9   -0.70    1.70
  -4 -10  -9   -0.40    1.10
   4  10   9    0.00    1.00
  -4  -9   4   22.20    3.70
  -4  -9   3    7.40    2.70
  -4  -9   2    2.10    2.20
  -4  -9   2   -2.50    2.20
  -4  -9   1    1.00    2.20
  -4  -9   1    2.40    2.50
  -4  -9   0    4.10    2.40
  -4  -9   0    3.70    2.50
  -4  -9   0    5.70    2.40
  -4  -9  -1    0.50    2.60
  -4  -9  -1   -2.00    2.50
  -4  -9  -1   -0.40    2.50
  -4  -9  -2   30.10    4.70
  -4  -9  -2   30.50    4.60
  -4  -9  -2   34.10    4.90
  -4  -9  -3   46.90    6.30
  -4  -9  -3   45.80    6.40
  -4  -9  -3   55.69    6.50
  -4  -9  -3   46.70    6.30
  -4  -9  -4    2.00    2.90
  -4  -9  -4    4.90    2.70
  -4  -9  -4    5.50    2.50
  -4  -9  -4    6.40    2.90
  -4  -9  -5    5.60    3.20
  -4  -9  -5    6.10    2.70
  -4  -9  -5    8.40    2.90
  -4  -9  -5    2.90    2.30
  -4  -9  -6   24.60    3.70
  -4  -9  -6   24.70    4.20
  -4  -9  -6   26.50    3.90
  -4  -9  -7    0.50    1.80
  -4  -9  -7    3.20    1.70
  -4  -9  -7    1.60    2.70
  -4  -9  -8   -1.10    1.60
  -4  -9  -8    0.00    1.70
  -4  -9  -8   -2.20    2.50
  -4  -9  -9    1.90    2.50
  -4  -9  -9    2.30    1.80
  -4  -9 -10    2.20    2.10
  -4  -9 -10    3.90    2.20
   4   9  10    0.90    1.90
  -4  -9 -11    1.80    1.70
  -4  -9 -11    0.30    1.70
   4   9  11    2.00    1.50
  -4  -8   5    2.00    2.30
  -4  -8   4   54.69    7.10
  -4  -8   4   63.49    6.80
  -4  -8   3   21.70    3.70
  -4  -8   3   23.30    3.80
  -4  -8   2    1.70    2.20
   4   8  -2    1.10    4.90
  -4  -8   1    0.80    1.60
   4   8  -1    5.00    5.60
  -4  -8   0  202.48   21.10
  -4  -8  -1   66.79    8.00
  -4  -8  -1   26.70    7.30
  -4  -8  -1   53.59    6.10
   4   8   1   49.10   10.80
  -4  -8  -2   13.10    3.20
  -4  -8  -2    8.50    2.90
  -4  -8  -2   10.60    3.00
   4   8   2   21.20    8.10
  -4  -8  -3   59.19    7.00
  -4  -8  -3   50.89    6.50
  -4  -8  -3   55.19    6.80
  -4  -8  -3   44.00    6.50
  -4  -8  -4   25.00    4.10
  -4  -8  -4   22.70    4.00
  -4  -8  -4   23.90    4.20
  -4  -8  -4   33.50    4.50
  -4  -8  -5   14.80    3.70
  -4  -8  -5   11.90    3.20
  -4  -8  -5   12.90    3.20
  -4  -8  -5   12.20    3.20
  -4  -8  -6   13.10    3.20
  -4  -8  -6   14.20    2.90
  -4  -8  -6    7.50    3.00
  -4  -8  -7   41.00    5.70
  -4  -8  -7   37.30    5.50
  -4  -8  -7   40.40    5.40
  -4  -8  -8    7.40    3.10
  -4  -8  -8    3.90    2.80
  -4  -8  -9   -0.70    2.60
  -4  -8  -9    2.70    2.90
  -4  -8 -10    0.60    1.80
  -4  -8 -10    3.50    2.00
   4   8  10    0.80    1.10
  -4  -8 -11    6.40    2.50
  -4  -8 -11    2.90    2.40
   4   8  11    8.00    1.80
   4   8  11    5.20    1.30
  -4  -8 -12    5.60    2.10
  -4  -8 -12    0.40    1.40
   4   8  12    1.40    0.90
   4   8  12    0.40    1.20
  -4  -7   7   -1.60    2.00
  -4  -7   6    5.20    2.10
  -4  -7   5    9.60    2.40
  -4  -7   4   50.89    6.10
  -4  -7   3    0.50    1.80
  -4  -7   2    7.40    2.30
   4   7  -2    3.30    4.00
  -4  -7   1   41.60    5.50
   4   7  -1   44.20    8.60
  -4  -7   0   29.70    4.50
   4   7   0   39.50    8.40
  -4  -7  -1   17.20    3.30
   4   7   1   17.40    5.70
  -4  -7  -2  127.39   13.00
   4   7   2  109.89   15.50
  -4  -7  -3   33.20    4.80
   4   7   3   31.70    7.80
   4   7   3   34.00    8.10
  -4  -7  -4    1.40    2.40
   4   7   4    0.40    5.00
   4   7   4    2.00    6.30
  -4  -7  -5    1.00    2.30
   4   7   5    1.00    5.10
   4   7   5    3.70    5.70
  -4  -7  -6   20.80    4.20
  -4  -7  -6   22.60    3.80
  -4  -7  -6   11.70    3.30
  -4  -7  -7   59.79    7.20
  -4  -7  -7   53.09    7.30
  -4  -7  -8   21.70    3.70
  -4  -7  -8    8.10    3.10
  -4  -7  -9    1.40    2.80
  -4  -7  -9    8.50    3.10
   4   7   9    4.60    1.70
  -4  -7 -10    9.70    3.20
  -4  -7 -10   13.40    3.20
   4   7  10    8.20    1.90
  -4  -7 -11   26.00    4.10
  -4  -7 -12    1.90    1.70
  -4  -7 -12   -0.10    1.70
   4   7  12    1.20    1.40
  -4  -7 -13    1.70    1.90
  -4  -7 -13    3.40    2.00
   4   7  13    2.80    1.10
   4   7  13    3.30    1.60
  -4  -6   8   12.00    2.50
  -4  -6   7    8.50    2.20
  -4  -6   6    1.50    1.60
  -4  -6   5  138.09   14.40
  -4  -6   4    1.90    1.60
  -4  -6   3   16.80    2.90
  -4  -6   2    5.20    1.90
  -4  -6   1    0.40    1.60
   4   6  -1    0.50    3.40
  -4  -6   0  101.59   11.00
   4   6   0  105.59   13.30
  -4  -6  -1  304.57   30.90
   4   6   1  301.77   32.90
  -4  -6  -2 1098.79  108.89
   4   6   2 1068.49  110.79
  -4  -6  -3   11.30    2.60
   4   6   3    8.60    4.80
  -4  -6  -4   15.70    3.00
   4   6   4   19.50    7.30
   4   6   4   11.70    5.50
  -4  -6  -5    8.40    2.50
   4   6   5   -1.20    4.40
   4   6   5    2.40    4.90
  -4  -6  -6    1.30    2.10
   4   6   6    7.80    6.60
   4   6   6    4.70    5.80
   4   6   7    1.10    6.20
   4   6   7    4.30    5.30
  -4  -6  -8    2.60    2.80
  -4  -6  -8    3.60    1.40
   4   6   8    2.50    2.20
  -4  -6  -9    8.40    3.00
  -4  -6  -9    5.80    1.60
  -4  -6  -9    4.50    2.90
   4   6   9   10.10    2.10
  -4  -6 -10    1.80    1.70
  -4  -6 -10    2.40    2.80
  -4  -6 -10    5.00    2.80
   4   6  10    1.10    1.70
  -4  -6 -11   47.50    5.70
  -4  -6 -11   36.90    4.80
  -4  -6 -11   42.90    5.80
   4   6  11   43.40    5.00
  -4  -6 -12   -0.30    2.60
  -4  -6 -12    3.20    2.40
  -4  -6 -12    4.60    1.50
   4   6  12    2.90    1.30
   4   6  12    1.20    2.30
  -4  -6 -13    4.60    2.30
  -4  -6 -13    5.90    1.60
  -4  -6 -14   -1.30    1.10
   4   6  14    1.00    0.80
   4   6  14   -1.10    2.40
   4   5 -12    1.70    1.60
  -4  -5   9   60.19    7.10
  -4  -5   8    5.10    2.20
  -4  -5   7    0.60    1.80
  -4  -5   6    4.60    1.90
  -4  -5   5  210.88   21.60
  -4  -5   4   69.59    7.60
  -4  -5   3  108.09   10.50
   4   5  -3   92.59   10.30
  -4  -5   2    0.50    1.40
   4   5  -2    1.80    1.00
  -4  -5   1   37.60    4.30
   4   5  -1   32.70    3.90
  -4  -5   0    1.00    1.50
   4   5   0    1.00    1.00
   4   5   0    3.80    3.50
  -4  -5  -1  969.60   94.59
   4   5   1  963.10   96.19
   4   5   1  901.11   94.49
  -4  -5  -2 1018.60   99.69
   4   5   2 1033.50  101.49
   4   5   2  937.11   99.49
  -4  -5  -3  611.74   59.69
   4   5   3  592.34   59.39
   4   5   3  572.54   59.49
   4   5   3  597.14   61.59
  -4  -5  -4   -0.80    1.90
   4   5   4    4.60    4.60
   4   5   4    0.90    1.00
  -4  -5  -5  128.29   13.40
   4   5   5  131.99   15.70
   4   5   5  125.29   13.00
   4   5   5  119.69   15.60
  -4  -5  -6   53.49    6.00
   4   5   6   63.79   10.60
   4   5   6   31.10    8.20
   4   5   7  184.48   22.10
   4   5   7  189.98   22.20
   4   5   8   37.90    9.40
   4   5   8   39.60    9.10
   4   5   9    1.10    5.60
  -4  -5 -10    2.50    2.90
  -4  -5 -10    2.90    2.80
  -4  -5 -10    5.80    2.20
   4   5  10    1.10    1.70
  -4  -5 -11    1.60    2.70
  -4  -5 -11    3.80    2.80
  -4  -5 -11    3.00    1.80
   4   5  11    6.00    2.60
   4   5  11    1.90    1.80
  -4  -5 -12    2.10    2.40
  -4  -5 -12    0.90    1.50
  -4  -5 -12    4.90    2.80
   4   5  12    3.50    2.40
   4   5  12    1.70    1.70
  -4  -5 -13   53.29    6.80
  -4  -5 -13   47.10    5.70
   4   5  13   51.29    5.70
   4   5  13   47.80    6.10
  -4  -5 -14    3.40    1.50
   4   5  14    2.90    2.00
  -4  -5 -15    2.20    1.10
   4   5  15    0.40    1.00
   4   5  15    2.20    1.60
   4   4 -13   17.20    2.70
   4   4 -12    5.30    1.80
   4   4 -11   11.10    2.10
  -4  -4  10    8.40    2.60
   4   4 -10   11.90    2.00
  -4  -4   9   97.19   10.20
   4   4  -9   89.19    9.60
  -4  -4   8   16.70    3.40
   4   4  -8   25.50    2.90
  -4  -4   7    6.30    2.10
   4   4  -7    7.90    1.50
  -4  -4   6    8.20    2.20
   4   4  -6   11.50    1.60
  -4  -4   5    4.60    1.80
  -4  -4   5    6.40    5.30
   4   4  -5    4.70    1.10
  -4  -4   4  136.19   14.10
  -4  -4   4  134.59   15.90
   4   4  -4  137.59   13.80
  -4  -4   3  285.07   28.80
  -4  -4   2    4.00    1.50
   4   4  -2    2.90    1.90
   4   4  -2    2.60    1.20
  -4  -4   1   76.29    8.00
   4   4  -1   73.79    8.70
   4   4  -1   78.39    7.90
   4   4  -1   73.09    7.80
  -4  -4   0   83.39   10.50
  -4  -4   0   72.99    7.80
   4   4   0   69.69    7.40
   4   4   0   73.69    7.60
   4   4   0   72.39    8.50
   4   4   0   75.29    9.80
  -4  -4  -1  327.47   32.60
  -4  -4  -1  332.67   34.40
   4   4   1  326.17   32.50
   4   4   1  342.67   34.30
   4   4   1  304.57   32.40
   4   4   1  314.37   33.30
  -4  -4  -2  150.28   16.40
  -4  -4  -2  148.99   14.30
   4   4   2  128.99   15.00
   4   4   2  141.69   14.10
   4   4   2  126.29   14.00
   4   4   2  140.79   16.00
  -4  -4  -3   47.20    8.70
  -4  -4  -3   34.20    4.50
   4   4   3   37.50    4.00
   4   4   3   36.30    4.30
   4   4   3   33.90    7.50
  -4  -4  -4    2.90    1.90
  -4  -4  -4    7.80    5.90
   4   4   4    1.20    1.30
   4   4   4   -1.10    4.30
   4   4   4   -0.90    1.00
  -4  -4  -5   -0.50    1.80
   4   4   5   -0.30    1.10
   4   4   5   -2.30    4.90
   4   4   5    0.10    1.20
   4   4   5    1.20    3.80
  -4  -4  -6  174.18   17.20
   4   4   6  169.48   19.50
   4   4   6  167.78   19.50
   4   4   6  156.08   16.90
   4   4   7   34.60    7.60
   4   4   7   28.50    7.40
   4   4   8   -6.90    4.80
   4   4   9    1.40    5.70
  -4  -4 -10   12.60    2.80
   4   4  10    3.40    6.10
  -4  -4 -11  156.88   15.40
  -4  -4 -11  135.79   16.00
   4   4  11  135.09   15.60
   4   4  11  157.98   15.40
  -4  -4 -12   13.20    2.70
   4   4  12   12.10    3.20
   4   4  12   19.00    2.70
  -4  -4 -13    1.70    1.80
   4   4  13    2.00    1.20
   4   4  13    1.50    2.50
  -4  -4 -14    3.10    1.70
   4   4  14    2.10    1.70
  -4  -4 -15    7.30    1.80
   4   4  15    8.10    2.30
   4   4  15    7.70    1.50
  -4  -4 -16   -0.50    1.00
   4   4  16    0.50    0.90
   4   4  16    1.40    1.60
   4   3 -13   -2.00    1.40
   4   3 -12    8.80    2.10
  -4  -3  11   85.99    9.40
   4   3 -11   79.89    8.80
  -4  -3  10  128.29   13.80
   4   3 -10  128.59   13.30
  -4  -3   9   -1.40    2.30
   4   3  -9    2.00    1.30
  -4  -3   8    1.30    2.10
   4   3  -8    0.40    1.10
  -4  -3   7   22.40    3.60
   4   3  -7   25.70    3.00
  -4  -3   6  157.38   18.20
  -4  -3   6  169.58   16.70
   4   3  -6  157.58   16.40
  -4  -3   5  207.18   22.80
  -4  -3   5  212.58   21.20
   4   3  -5  203.78   20.90
  -4  -3   4    0.50    1.50
  -4  -3   4    1.70    4.50
   4   3  -4   -0.10    0.80
   4   3  -4   -0.30    1.70
  -4  -3   3   24.10    5.10
  -4  -3   3   23.80    2.90
   4   3  -3   18.80    2.30
   4   3  -3   20.60    3.40
  -4  -3   2   -6.60    4.30
  -4  -3   2    0.80    1.30
  -4  -3   2    0.70    2.80
   4   3  -2   -1.70    1.60
   4   3  -2   -0.40    0.80
  -4  -3   1  107.89   12.90
  -4  -3   1  114.29   11.80
   4   3  -1  131.39   12.50
   4   3  -1  105.79   11.60
   4   3  -1  123.49   11.70
  -4  -3   0   79.49    9.40
  -4  -3   0   71.79    7.90
   4   3   0   78.49    7.80
   4   3   0   71.99    8.60
   4   3   0   76.39    7.70
  -4  -3  -1   30.40    6.20
  -4  -3  -1   23.40    2.90
   4   3   1   20.30    2.40
   4   3   1   24.80    5.30
   4   3   1   21.10    2.60
   4   3   1   15.90    3.40
  -4  -3  -2  147.89   15.80
  -4  -3  -2  162.58   17.50
   4   3   2  156.08   15.70
   4   3   2  161.18   15.70
   4   3   2  151.38   16.50
   4   3   2  152.38   17.20
  -4  -3  -3   -0.20    3.70
  -4  -3  -3    3.30    1.60
   4   3   3   -3.30    3.50
   4   3   3    1.40    2.20
   4   3   3   -1.00    1.00
   4   3   3    0.80    1.20
  -4  -3  -4    8.80    4.60
  -4  -3  -4   11.90    2.20
   4   3   4    9.40    1.70
   4   3   4    7.90    4.60
   4   3   4   11.20    1.80
   4   3   4    7.80    2.90
  -4  -3  -5   81.59    9.50
  -4  -3  -5   94.09   11.80
   4   3   5   96.69   11.20
   4   3   5   94.69    9.40
   4   3   5   89.39    9.50
   4   3   5   91.69   12.40
  -4  -3  -6    6.80    4.90
   4   3   6    0.30    4.80
   4   3   6    3.50    1.60
   4   3   6    4.60    4.50
   4   3   6    2.90    1.40
  -4  -3  -7    2.60    4.90
   4   3   7    3.00    4.80
   4   3   7   -0.40    4.30
   4   3   7    2.10    1.20
   4   3   8    6.80    5.40
   4   3   9   15.50    6.20
   4   3  10    7.20    5.90
  -4  -3 -11   82.19    8.90
   4   3  11   78.89    8.70
  -4  -3 -12    0.90    1.90
   4   3  12    0.30    2.10
   4   3  12    2.90    2.70
  -4  -3 -13    6.80    1.80
   4   3  13    8.60    2.00
   4   3  13    7.10    2.90
  -4  -3 -14   14.10    2.60
   4   3  14   16.30    3.30
  -4  -3 -15   -0.40    1.00
   4   3  15   -1.30    1.10
   4   3  15    1.30    1.70
  -4  -3 -16    0.80    1.30
   4   3  16    0.40    1.80
  -4  -2  12   12.60    3.80
   4   2 -12   15.60    2.50
  -4  -2  11  216.88   26.40
  -4  -2  11  237.58   24.00
   4   2 -11  232.88   23.50
  -4  -2  10  332.27   36.80
  -4  -2  10  337.87   34.30
  -4  -2   9  263.57   30.10
  -4  -2   9  284.97   28.10
   4   2  -9  269.77   27.70
  -4  -2   8   -1.60    5.00
  -4  -2   8    2.70    2.30
   4   2  -8   -1.90    1.20
  -4  -2   7    2.00    4.20
  -4  -2   7    1.80    2.10
  -4  -2   7    0.20    1.20
  -4  -2   7    1.30    4.10
   4   2  -7    2.10    1.10
  -4  -2   6    1.80    2.00
  -4  -2   6    0.10    3.70
  -4  -2   6   -2.60    3.90
   4   2  -6    0.30    1.10
  -4  -2   5    1.20    1.70
  -4  -2   5   -0.60    3.50
   4   2  -5    1.40    1.00
  -4  -2   4   26.50    3.20
  -4  -2   4   25.40    5.10
   4   2  -4   20.10    3.60
   4   2  -4   22.30    2.70
  -4  -2   3  906.11   87.99
  -4  -2   3  847.22   86.99
   4   2  -3  839.62   86.89
   4   2  -3  892.21   87.49
  -4  -2   2   22.10    4.70
   4   2  -2   11.40    2.70
   4   2  -2   19.90    2.10
  -4  -2   1    3.10    4.00
  -4  -2   1   -0.30    3.00
   4   2  -1    3.50    1.80
  -4  -2   0  376.46   40.90
  -4  -2   0  393.26   40.90
   4   2   0  421.96   40.40
   4   2   0  399.46   39.90
  -4  -2  -1  355.06   35.70
   4   2   1  351.86   35.00
   4   2   1  337.77   34.40
   4   2   1  339.67   35.40
   4   2   1  338.67   34.50
  -4  -2  -2  922.51   91.29
   4   2   2  928.41   90.19
   4   2   2  888.71   90.69
   4   2   2  897.11   91.19
   4   2   2  872.81   90.09
  -4  -2  -3    2.90    3.70
   4   2   3   -0.40    2.20
   4   2   3    2.00    1.10
   4   2   3    0.80    3.70
   4   2   3    1.40    1.10
  -4  -2  -4  126.09   14.50
  -4  -2  -4  127.49   14.40
  -4  -2  -4  156.08   16.40
   4   2   4  147.39   15.30
   4   2   4  151.08   14.40
   4   2   4  148.79   14.40
   4   2   4  159.08   16.60
  -4  -2  -5    4.20    1.20
  -4  -2  -5    2.50    3.50
  -4  -2  -5    2.80    1.30
   4   2   5    1.20    4.80
   4   2   5    2.50    2.40
   4   2   5    2.40    1.30
   4   2   5    2.00    3.60
   4   2   5    2.00    1.20
  -4  -2  -6    2.20    3.50
  -4  -2  -6    2.20    1.20
   4   2   6   -1.60    1.20
   4   2   6    1.80    4.50
   4   2   6    1.00    1.50
   4   2   6    2.40    3.80
  -4  -2  -7  183.48   19.20
  -4  -2  -7  198.08   21.30
   4   2   7  195.78   19.10
   4   2   7  205.38   21.50
   4   2   7  169.58   19.10
   4   2   8  142.19   14.50
   4   2   8  136.59   17.00
   4   2   9    2.30    5.20
   4   2  10    8.40    7.50
   4   2  11    4.50    5.80
  -4  -2 -12  159.28   16.90
   4   2  12  159.28   16.70
   4   2  12  169.38   17.30
  -4  -2 -13   -0.20    1.70
   4   2  13    0.80    1.60
   4   2  13    0.50    2.70
  -4  -2 -14   26.50    3.60
   4   2  14   31.60    4.40
  -4  -2 -15    1.10    1.40
   4   2  15   -0.20    2.40
  -4  -2 -16   -0.30    0.90
   4   2  16   -1.10    2.00
   4   1 -13    2.60    3.40
   4   1 -13    2.00    1.60
  -4  -1  12   30.80    4.50
  -4  -1  12   28.80    7.40
  -4  -1  12   15.30    4.00
   4   1 -12   14.90    2.60
  -4  -1  11   74.69    8.50
  -4  -1  11   72.19   12.60
   4   1 -11   71.89    7.90
  -4  -1  10   86.29    9.00
  -4  -1  10   54.19   10.80
   4   1 -10   84.19    8.40
  -4  -1   9   99.79   10.80
  -4  -1   9   94.19   12.80
   4   1  -9   99.79   10.30
  -4  -1   8  145.09   14.30
  -4  -1   8  121.99   16.40
  -4  -1   8  128.79   14.00
  -4  -1   8  136.69   16.50
   4   1  -8  143.19   14.00
  -4  -1   7   -2.30    4.50
  -4  -1   7    3.40    5.00
  -4  -1   7   -2.00    2.20
  -4  -1   7    2.70    1.40
   4   1  -7    2.70    1.10
  -4  -1   6  271.77   30.00
  -4  -1   6  289.47   28.60
  -4  -1   6  284.87   30.10
  -4  -1   6  275.07   28.80
   4   1  -6  294.77   28.60
  -4  -1   5  341.77   32.90
  -4  -1   5  332.57   34.30
  -4  -1   5  319.37   34.10
  -4  -1   5  310.67   33.00
   4   1  -5  332.07   32.90
  -4  -1   4  245.68   26.00
  -4  -1   4  255.47   26.20
  -4  -1   4  232.78   25.00
  -4  -1   4  263.07   24.90
   4   1  -4  243.48   24.90
  -4  -1   3   12.40    1.90
  -4  -1   3   15.60    4.00
   4   1  -3   13.20    1.60
   4   1  -3   10.40    2.40
  -4  -1   2   50.39    7.00
   4   1  -2   57.09    6.10
  -4  -1   1   59.89    7.50
  -4  -1   1   59.89    6.70
   4   1  -1   63.69    6.80
  -4  -1   0  385.66   44.30
   4   1   0  483.95   44.40
   4   1   0  450.55   44.00
  -4  -1  -1   14.20    4.70
   4   1   1   13.70    1.80
   4   1   1   15.10    2.70
   4   1   1   15.80    3.60
  -4  -1  -2 1111.49  112.79
   4   1   2 1165.58  111.89
   4   1   2 1109.59  112.29
   4   1   2 1087.29  112.69
  -4  -1  -3  250.57   26.20
   4   1   3  237.48   26.00
   4   1   3  261.47   25.00
   4   1   3  230.28   25.00
   4   1   3  265.57   25.70
  -4  -1  -4    2.10    1.20
  -4  -1  -4    1.30    4.10
   4   1   4    0.90    1.20
   4   1   4   -1.90    4.00
   4   1   4    0.50    2.00
   4   1   4    2.30    1.00
  -4  -1  -5    5.40    4.20
  -4  -1  -5    7.00    1.60
   4   1   5    8.10    1.60
   4   1   5    7.40    2.50
   4   1   5   10.10    1.80
   4   1   5   13.80    4.90
  -4  -1  -6   34.20    6.60
  -4  -1  -6   33.40    3.90
   4   1   6   30.20    3.80
   4   1   6   34.90    7.50
   4   1   6   31.60    3.80
  -4  -1  -7  256.27   25.40
  -4  -1  -7  248.48   27.60
   4   1   7  259.47   27.70
   4   1   7  233.78   25.30
   4   1   7  258.27   25.40
  -4  -1  -8  301.87   28.20
   4   1   8  311.27   30.70
   4   1   8  269.77   28.10
   4   1   8  245.08   28.10
  -4  -1  -9   27.80    3.60
   4   1   9   19.70    7.80
  -4  -1 -10    0.10    1.40
   4   1  10   -2.60    5.20
   4   1  11    8.40    6.10
  -4  -1 -12   20.30    3.10
   4   1  12   21.70    4.20
  -4  -1 -13    9.90    2.20
   4   1  13   11.30    3.30
  -4  -1 -14   26.40    3.80
   4   1  14   36.80    4.70
  -4  -1 -15   -0.70    1.50
   4   1  15    3.40    2.60
   4   1  16    3.00    2.30
   4   1  17    2.00    1.80
   4   0 -15    1.90    2.70
   4   0 -14   18.30    3.80
   4   0 -13    0.80    3.00
  -4   0  12    5.10    5.50
  -4   0  12   11.20    3.50
   4   0 -12    7.40    1.80
  -4   0  11    3.80    5.00
  -4   0  11   -0.60    2.70
   4   0 -11   -2.20    1.20
  -4   0  10  233.08   27.20
   4   0 -10  250.77   24.90
  -4   0   9    3.80    4.50
  -4   0   9    3.60    5.60
   4   0  -9    0.10    1.20
  -4   0   8  132.49   17.40
  -4   0   8  140.89   14.90
  -4   0   8  138.99   17.20
   4   0  -8  160.18   15.00
  -4   0   7   -0.90    4.50
  -4   0   7    2.70    1.40
  -4   0   7   -0.50    3.50
   4   0  -7    1.20    1.10
  -4   0   6  198.98   22.70
  -4   0   6  210.48   20.90
  -4   0   6  206.18   22.20
   4   0  -6  207.28   20.90
  -4   0   5    0.80    1.20
  -4   0   5   -6.60    3.70
  -4   0   5   -2.50    3.40
   4   0  -5   -0.20    1.20
  -4   0   4   80.19   10.20
  -4   0   4   85.39   10.80
  -4   0   4   99.99    9.30
   4   0  -4   89.29    9.20
  -4   0   3    2.40    3.40
  -4   0   3    1.10    1.10
  -4   0   2   13.80    1.60
  -4   0   2   14.60    4.40
   4   0  -2   11.90    2.00
  -4   0   1    0.20    0.80
   4   0  -1   -1.50    1.10
  -4   0   0  271.57   29.10
   4   0   0  305.87   29.10
  -4   0  -1    0.80    1.40
  -4   0  -1   -1.00    3.10
   4   0   1    3.10    0.60
   4   0   1    2.80    1.70
  -4   0  -2 2176.38  230.78
   4   0   2 2328.37  229.98
   4   0   2 2286.27  230.68
   4   0   2 2422.56  230.38
  -4   0  -3   -0.70    0.80
  -4   0  -3    3.40    3.40
   4   0   3   -1.90    1.90
   4   0   3    1.40    3.50
   4   0   3   -2.00    0.90
  -4   0  -4  168.08   16.80
  -4   0  -4  159.28   18.10
   4   0   4  169.68   16.80
   4   0   4  175.58   18.20
   4   0   4  156.48   16.80
   4   0   4  170.68   17.60
  -4   0  -5   -0.50    1.00
  -4   0  -5   -1.10    3.50
   4   0   5   -2.40    1.90
   4   0   5    0.30    1.00
   4   0   5    0.20    1.20
   4   0   5   -0.50    4.60
  -4   0  -6  267.37   25.90
  -4   0  -6  251.07   27.20
   4   0   6  251.07   25.80
   4   0   6  244.28   25.80
   4   0   6  273.07   27.70
  -4   0  -7    0.90    1.10
   4   0   7   -2.80    4.30
   4   0   7   -0.30    1.40
   4   0   7    0.70    1.10
  -4   0  -8  367.36   36.80
   4   0   8  360.96   39.00
  -4   0  -9    1.20    1.30
   4   0   9    1.20    5.00
  -4   0 -10   14.20    2.70
   4   0  10   15.90    6.60
  -4   0 -11    1.10    1.40
   4   0  11    5.50    6.20
  -4   0 -12   94.19   10.10
   4   0  12   93.29   11.30
  -4   0 -13   -0.70    1.70
   4   0  13    1.10    2.80
  -4   0 -14  165.68   16.90
   4   0  14  161.48   17.30
  -4   0 -15    1.30    1.70
   4   0  15    2.30    2.80
  -4   0 -16    3.40    1.40
   4   0  16    1.00    1.70
  -4   0 -17   -1.00    1.80
   4   0  17   -2.40    1.60
   4  -1 -16    6.80    2.50
   4  -1 -15   16.90    3.50
   4  -1 -14   19.30    4.00
   4  -1 -13   -1.70    2.90
   4  -1 -12   13.60    5.60
   4  -1 -12   12.40    2.30
   4  -1 -11   57.59    6.40
  -4   1  10   51.89    9.80
  -4   1  10   50.59   10.00
   4  -1 -10   72.59    6.90
  -4   1   9   55.59   10.40
  -4   1   9   71.39   12.10
   4  -1  -9   88.79    8.20
  -4   1   8  131.69   15.20
  -4   1   8  115.99   12.50
  -4   1   8  122.09   14.50
   4  -1  -8  122.29   12.50
  -4   1   7   -2.00    5.60
  -4   1   7    4.80    3.70
  -4   1   7    0.90    1.30
   4  -1  -7    0.40    1.10
  -4   1   6  301.37   30.40
  -4   1   6  285.07   28.50
  -4   1   6  276.47   29.70
   4  -1  -6  272.87   28.40
  -4   1   5  291.57   31.40
  -4   1   5  313.87   30.50
  -4   1   5  314.67   31.90
   4  -1  -5  294.17   30.50
  -4   1   4  217.58   24.30
  -4   1   4  254.57   23.60
  -4   1   4  221.28   24.40
  -4   1   4  253.37   25.00
   4  -1  -4  227.68   23.60
  -4   1   3   14.30    5.30
  -4   1   3   18.20    4.20
  -4   1   3   10.50    1.60
   4  -1  -3    8.40    1.60
  -4   1   2   54.09    7.70
  -4   1   2   51.19    7.00
  -4   1   2   51.59    5.50
   4  -1  -2   51.89    5.50
   4  -1  -2   56.49    5.50
  -4   1   1   61.39    6.30
  -4   1   1   57.39    7.50
   4  -1  -1   65.49    6.40
  -4   1   0  433.66   43.40
  -4   1   0  409.86   44.00
   4  -1   0  451.55   43.40
  -4   1  -1   15.00    4.00
  -4   1  -1   13.30    1.90
   4  -1   1    9.00    2.10
  -4   1  -2 1053.39  106.29
  -4   1  -2 1040.60  106.39
   4  -1   2 1116.99  106.09
   4  -1   2 1023.80  105.59
  -4   1  -3  211.38   24.00
   4  -1   3  252.67   23.70
   4  -1   3  218.88   24.00
   4  -1   3  233.08   23.00
  -4   1  -4    1.00    1.10
  -4   1  -4    1.70    3.80
   4  -1   4   -0.70    3.90
   4  -1   4    3.40    2.00
   4  -1   4   -0.20    0.80
  -4   1  -5    9.70    1.40
  -4   1  -5    8.60    3.90
   4  -1   5    4.40    1.10
   4  -1   5    3.50    2.20
   4  -1   5   16.70    5.20
  -4   1  -6   26.30    3.30
   4  -1   6   39.40    6.70
  -4   1  -7  262.37   27.20
   4  -1   7  281.37   29.30
  -4   1  -8  303.37   30.60
   4  -1   8  301.87   32.90
  -4   1  -9   27.50    3.30
   4  -1   9    9.50    6.30
  -4   1 -10   -0.10    1.10
   4  -1  10   -1.10    5.10
  -4   1 -11   57.59    5.70
   4  -1  11   27.60    8.70
  -4   1 -12   25.00    3.40
   4  -1  12   21.20    5.00
  -4   1 -13    6.00    2.10
   4  -1  13   13.40    3.40
  -4   1 -14   32.00    4.10
   4  -1  14   31.60    4.40
  -4   1 -15    0.60    1.60
   4  -1  15    2.20    2.00
  -4   1 -16    4.20    1.30
   4  -1  16    3.70    2.30
  -4   1 -17    0.10    1.10
   4  -1  17   -0.10    1.70
   4  -2 -17    5.40    1.80
  -4   2  16   43.60    5.70
   4  -2 -16   48.60    5.70
  -4   2  15   11.50    2.80
   4  -2 -15    7.70    3.00
  -4   2  14   10.80    3.10
   4  -2 -14    9.90    3.30
  -4   2  13   11.50    3.30
   4  -2 -13   11.10    3.50
   4  -2 -12   20.40    3.90
   4  -2 -12   15.70    3.00
  -4   2  11  179.18   21.80
  -4   2  10  258.57   29.20
  -4   2   9  246.38   27.80
  -4   2   8    0.10    1.40
  -4   2   8   -2.30    6.00
  -4   2   7   -2.50    4.80
  -4   2   7   -2.00    1.20
  -4   2   6   -2.90    4.80
  -4   2   6    0.40    1.50
  -4   2   5    0.70    5.60
  -4   2   5    1.30    1.20
  -4   2   4   23.20    5.80
  -4   2   4   19.50    2.40
  -4   2   3  805.32   79.89
  -4   2   3  785.72   80.79
   4  -2  -3  804.22   79.89
  -4   2   2   15.20    1.90
  -4   2   2   18.90    5.20
  -4   2   2   20.50    4.30
  -4   2   1   -0.60    3.30
  -4   2   1    3.50    3.40
  -4   2   1    2.70    0.60
  -4   2   0  334.27   34.60
  -4   2   0  352.36   34.80
  -4   2   0  357.16   35.60
  -4   2  -1  295.67   31.30
  -4   2  -1  326.67   32.00
  -4   2  -2  807.62   81.59
  -4   2  -3    2.90    3.70
  -4   2  -3    2.50    0.90
   4  -2   3    2.30    3.00
  -4   2  -4  138.19   14.10
  -4   2  -4  138.29   15.30
   4  -2   4  142.79   15.60
   4  -2   5   10.20    4.70
  -4   2  -6   -0.80    1.20
   4  -2   6   -1.10    3.90
  -4   2  -7  202.38   20.80
   4  -2   7  211.78   23.10
  -4   2  -8  144.19   14.30
   4  -2   8  125.29   17.20
  -4   2  -9    3.40    1.60
   4  -2   9    4.00    4.90
  -4   2 -10    8.30    1.80
   4  -2  10   -1.90    5.00
  -4   2 -11    2.90    1.30
   4  -2  11    4.70    6.10
  -4   2 -12  189.78   19.90
   4  -2  12  197.18   20.30
  -4   2 -13   -1.10    1.80
   4  -2  13    0.60    2.20
  -4   2 -14   39.40    4.80
   4  -2  14   35.10    5.20
  -4   2 -15    3.60    1.60
   4  -2  15    1.50    1.90
  -4   2 -16    0.30    1.00
   4  -2  16    1.70    2.20
  -4   3  17    5.20    2.40
   4  -3 -17    6.70    1.80
  -4   3  16    3.20    2.10
   4  -3 -16    4.70    1.70
  -4   3  15    1.90    1.80
   4  -3 -15    3.00    2.60
  -4   3  14   12.90    2.70
   4  -3 -14   13.60    3.50
  -4   3  13    0.70    2.10
   4  -3 -13    3.50    3.20
  -4   3  12    5.40    3.30
   4  -3 -12   13.40    3.40
   4  -3 -12    8.50    2.40
  -4   3  11   33.60    8.60
  -4   3  10  125.69   16.60
  -4   3   9   -5.70    4.90
  -4   3   8    0.50    5.40
  -4   3   7   14.40    2.30
  -4   3   7   25.60    7.60
  -4   3   6  149.99   16.90
  -4   3   6  142.29   14.80
  -4   3   5  198.48   20.70
  -4   3   5  175.48   18.50
  -4   3   4    1.60    1.00
  -4   3   4    4.00    4.30
  -4   3   3   18.00    2.30
  -4   3   3   23.60    5.20
  -4   3   2    2.30    4.20
  -4   3   2   -0.70    0.80
   4  -3  -2    0.30    1.10
  -4   3   1  113.29   12.90
  -4   3   1  119.99   13.30
  -4   3   0   75.79    8.70
  -4   3   0   67.79    7.10
  -4   3   0   62.59    8.10
  -4   3  -1   16.20    5.00
  -4   3  -2  135.19   15.10
  -4   3  -3    0.40    0.70
  -4   3  -3    4.20    4.00
   4  -3   3    2.00    3.00
  -4   3  -4    8.40    1.30
   4  -3   4    7.00    3.80
  -4   3  -5   93.99    9.60
   4  -3   5   93.59   11.80
  -4   3  -6    6.50    1.40
   4  -3   6    6.80    4.40
  -4   3  -7    4.50    1.30
   4  -3   7   -1.00    4.00
  -4   3  -8    7.30    1.50
   4  -3   8   18.60    6.70
  -4   3  -9   29.20    3.60
   4  -3   9   23.60    8.10
  -4   3 -10    7.70    1.80
   4  -3  10    4.20    5.80
  -4   3 -11   86.49    9.30
  -4   3 -12    3.70    1.80
   4  -3  12    0.60    3.00
  -4   3 -13    7.70    2.10
   4  -3  13    7.50    2.50
  -4   3 -14   22.00    3.00
   4  -3  14   21.40    4.00
  -4   3 -15    0.80    1.50
   4  -3  15   -0.20    1.70
  -4   3 -16   -1.00    0.90
   4  -3  16    1.70    1.90
  -4   4  16   -3.30    1.80
   4  -4 -16    1.00    1.40
  -4   4  15   11.40    2.40
   4  -4 -15   14.90    3.00
  -4   4  14    1.10    2.70
   4  -4 -14    4.90    2.90
  -4   4  13   13.20    3.50
   4  -4 -13   12.50    3.60
  -4   4  12    4.10    3.20
   4  -4 -12    0.70    3.10
   4  -4 -11   11.20    2.30
   4  -4 -11    9.10    3.40
  -4   4  10   20.70    8.80
  -4   4   9  111.79   16.70
  -4   4   8   24.90    8.40
  -4   4   7   -3.60    4.30
  -4   4   6    5.70    1.60
  -4   4   6   11.60    6.20
  -4   4   5    1.20    4.60
  -4   4   4  127.39   15.10
  -4   4   3  288.47   28.90
   4  -4  -3  256.27   27.10
  -4   4   2   -1.50    4.30
   4  -4  -2    3.10    1.50
  -4   4   1   77.19    9.10
   4  -4  -1   64.69    7.20
  -4   4   0   63.59    8.60
  -4   4   0   78.29    9.50
  -4   4  -1  305.17   32.10
  -4   4  -2  109.59   13.00
  -4   4  -3   42.60    7.60
   4  -4   6  134.89   16.50
  -4   4  -7   32.20    3.60
   4  -4   7   26.80    6.80
  -4   4  -8    1.50    1.10
   4  -4   8   -3.00    4.80
  -4   4  -9    8.60    1.70
   4  -4   9    3.10    5.80
  -4   4 -10   10.30    2.70
   4  -4  10    8.10    6.70
  -4   4 -11  151.78   15.90
   4  -4  11  155.58   16.50
  -4   4 -12   12.60    2.30
   4  -4  12   10.30    3.50
  -4   4 -13    0.30    1.70
   4  -4  13   -1.20    2.80
  -4   4 -14    4.50    1.30
   4  -4  14    2.70    2.60
  -4   4 -15   10.90    2.00
  -4   4 -16    0.80    1.20
  -4   5  16    1.70    1.60
   4  -5 -16    2.00    1.20
  -4   5  15    2.70    2.10
   4  -5 -15   -1.60    1.50
  -4   5  14   15.70    2.70
   4  -5 -14   13.90    3.20
  -4   5  13    1.60    2.10
   4  -5 -13   -1.60    1.90
  -4   5  12    2.30    3.10
   4  -5 -12    5.20    3.00
  -4   5  11   41.80    5.40
   4  -5 -11   41.30    5.80
  -4   5  10   16.50    2.60
   4  -5 -10   17.10    3.00
   4  -5 -10   19.00    3.80
  -4   5   9   54.49   10.90
  -4   5   8    9.90    7.60
  -4   5   7   -1.90    4.60
  -4   5   6   13.10    6.70
  -4   5   5  200.28   22.70
  -4   5   4   48.20    8.40
  -4   5   3   93.89   11.70
   4  -5  -3   89.49    9.70
  -4   5   2    0.10    4.70
   4  -5  -2    1.90    1.50
  -4   5   1   49.99    8.40
  -4   5   1   28.30    6.40
   4  -5  -1   32.30    4.10
  -4   5   0    3.20    5.00
  -4   5  -1  856.61   87.29
  -4   5  -2  908.71   92.49
  -4   5 -13   56.79    6.30
  -4   5 -14    3.10    1.60
  -4   5 -15   -0.10    1.10
  -4   6  15    1.40    1.70
   4  -6 -15    0.20    1.80
  -4   6  14    3.90    2.20
   4  -6 -14   -1.00    2.20
  -4   6  13    1.30    1.90
   4  -6 -13    1.40    1.90
  -4   6  12    3.10    2.20
   4  -6 -12   -0.50    2.80
  -4   6  11   -1.30    3.00
   4  -6 -11    2.70    2.20
  -4   6  10    8.30    3.40
   4  -6 -10    4.20    3.10
  -4   6   9   23.30    3.20
   4  -6  -9   23.60    3.90
   4  -6  -9   25.30    3.30
   4  -6  -9   29.60    5.40
   4  -6  -9   23.90    4.00
   4  -6  -9   26.30    4.30
  -4   6   8   28.00    8.60
  -4   6   7    8.40    5.70
  -4   6   6   -6.00    5.60
  -4   6   5  151.18   18.30
  -4   6   4    3.40    5.90
  -4   6   3   19.90    6.60
   4  -6  -3    8.00    2.20
  -4   6   2    3.50    4.20
   4  -6  -2    4.20    1.80
  -4   6   1    3.10    4.90
  -4   6   0   90.29   11.90
  -4   6  -1  259.47   28.30
  -4   7  14   -0.40    1.70
   4  -7 -14    1.00    1.80
  -4   7  13   -2.10    2.10
   4  -7 -13   -1.30    1.50
  -4   7  12    3.60    2.80
   4  -7 -12    7.10    2.10
  -4   7  11   38.40    5.40
   4  -7 -11   40.30    5.50
  -4   7  10    0.30    3.10
   4  -7 -10    1.90    2.10
   4  -7 -10   -0.80    2.30
  -4   7   9   15.20    3.00
   4  -7  -9   15.70    3.40
   4  -7  -9   20.30    3.70
   4  -7  -9   14.60    3.20
   4  -7  -8    1.10    2.50
   4  -7  -8    2.00    2.70
   4  -7  -8   -1.30    2.90
   4  -7  -8    4.30    2.70
   4  -7  -8    0.90    2.50
   4  -7  -7   -2.60    2.60
   4  -7  -7    3.20    2.90
   4  -7  -7    3.50    2.60
   4  -7  -7    1.90    2.80
  -4   7   6   15.60    7.50
  -4   7   5   11.00    7.20
  -4   7   4   42.40    9.90
  -4   7   3   -4.80    4.70
  -4   7   3    9.20    7.30
   4  -7  -3    1.70    1.90
  -4   7   2    1.40    5.20
  -4   7   1   50.59   10.50
  -4   7   0   16.60    6.10
  -4   8  13    0.30    1.50
   4  -8 -13    2.40    1.80
  -4   8  12    4.50    2.20
   4  -8 -12    1.30    2.10
  -4   8  11   12.80    3.10
   4  -8 -11   17.50    2.70
  -4   8  10    2.90    2.70
   4  -8 -10    7.00    2.40
   4  -8 -10    4.90    2.00
   4  -8  -9   -1.40    2.40
   4  -8  -9    2.50    2.70
   4  -8  -9   -1.30    1.70
   4  -8  -9   -1.40    2.30
   4  -8  -8    2.10    2.80
   4  -8  -8    2.50    2.60
   4  -8  -8    5.80    2.80
   4  -8  -8    3.40    2.70
   4  -8  -7    0.30    2.50
   4  -8  -7   -1.70    2.60
   4  -8  -7    5.50    2.80
   4  -8  -7   -4.10    3.00
   4  -8  -6   32.20    4.70
   4  -8  -6   31.10    4.70
   4  -8  -6   22.70    4.40
   4  -8  -6   29.00    4.70
   4  -8  -6   31.70    4.50
   4  -8  -5    6.20    2.90
   4  -8  -5    1.10    2.70
   4  -8  -5   -1.00    2.60
   4  -8  -5    0.20    2.50
   4  -8  -5    0.50    2.40
   4  -8  -4   32.40    5.50
   4  -8  -4   44.60    5.70
   4  -8  -4   50.69    5.80
   4  -8  -3   13.10    3.40
   4  -8  -3   13.40    3.30
   4  -8  -3   20.60    4.60
  -4   8   2    3.40    5.80
   4  -8  -2    4.50    3.50
  -4   8   1   -3.60    6.70
  -4   9  11    6.00    1.80
   4  -9 -11    5.00    2.00
  -4   9  10   11.10    1.90
   4  -9 -10    5.80    2.10
   4  -9 -10    4.70    1.70
   4  -9 -10    8.90    2.50
  -4   9   9   13.90    2.80
   4  -9  -9   27.80    3.60
   4  -9  -9   18.50    3.00
   4  -9  -9   17.60    3.10
   4  -9  -9   15.30    3.20
   4  -9  -8    1.00    1.70
   4  -9  -8    6.70    2.60
   4  -9  -8    0.60    3.80
   4  -9  -8    2.50    2.50
   4  -9  -7    3.60    2.50
   4  -9  -7    2.80    2.70
   4  -9  -7    2.90    2.60
   4  -9  -6    4.40    2.10
   4  -9  -6    4.00    2.80
   4  -9  -6    1.30    2.30
   4  -9  -5    9.80    3.20
   4  -9  -5   17.30    3.40
   4  -9  -5   16.50    3.60
   4  -9  -4   29.00    4.50
   4  -9  -4   26.80    4.40
   4  -9  -4   24.70    4.10
   4  -9  -4   29.00    4.50
   4  -9  -3    3.10    2.50
   4  -9  -3    5.80    3.00
   4  -9  -3    1.90    2.40
   4  -9  -3    1.90    2.60
   4  -9  -3    2.90    2.80
   4  -9  -2    3.40    1.90
   4  -9  -2    1.40    2.60
   4  -9  -2    0.40    2.10
   4  -9  -2   -1.20    2.70
   4  -9  -1    1.60    2.50
   4  -9  -1    1.80    2.50
   4  -9  -1    1.50    2.80
   4  -9   0    7.00    2.70
   4  -9   0    8.30    3.10
   4  -9   1   -0.60    2.50
   4  -9   1   -1.60    2.30
   4 -10  -9    0.80    1.70
   4 -10  -9   -0.40    1.40
   4 -10  -9    1.10    1.60
   4 -10  -8   -1.10    2.10
   4 -10  -8    0.10    1.80
   4 -10  -8   -1.70    2.00
   4 -10  -7   -1.40    1.60
   4 -10  -7    0.90    2.10
   4 -10  -7   -1.50    2.30
   4 -10  -6    2.90    2.70
   4 -10  -6    2.80    2.50
   4 -10  -6   -0.50    1.50
   4 -10  -5   -1.30    2.60
   4 -10  -5    6.40    2.80
   4 -10  -5    1.80    2.20
   4 -10  -4    5.90    2.70
   4 -10  -4    6.80    2.00
   4 -10  -4    1.70    2.90
   4 -10  -3   61.69    7.80
   4 -10  -3   70.09    7.70
   4 -10  -3   62.19    7.70
   4 -10  -2    3.40    2.60
   4 -10  -2    1.70    2.80
   4 -10  -2    0.90    2.80
   4 -10  -1    0.20    2.30
   4 -10  -1   -4.20    2.40
   4 -10  -1    1.00    2.60
   4 -10   0   15.90    3.70
   4 -10   0   27.90    3.90
   4 -10   1    0.00    2.20
   4 -10   1    0.30    2.40
   4 -11  -7    0.90    1.40
   4 -11  -7    1.10    1.60
   4 -11  -7   -0.10    1.50
   4 -11  -6   18.70    2.90
   4 -11  -6   19.50    2.90
   4 -11  -6   20.00    3.00
   4 -11  -5    0.60    1.40
   4 -11  -5    3.20    1.50
   4 -11  -5   -2.00    1.80
   4 -11  -4    4.40    1.70
   4 -11  -4    2.80    1.50
   4 -11  -4    5.60    1.80
   4 -11  -3   -1.70    2.10
   4 -11  -3    0.90    1.40
   4 -11  -3    1.00    2.30
   4 -11  -2   -0.70    1.80
   4 -11  -2    1.30    1.50
   4 -11  -2   -0.80    2.30
   4 -11  -1    8.80    2.50
   4 -11  -1    6.40    1.80
   4 -11   0    4.40    2.00
   4 -11   0    2.30    1.50
   4 -11   1    0.50    1.70
  -5 -11   2    1.10    1.70
  -5 -11   1   22.80    3.40
  -5 -11   1   23.40    3.30
  -5 -11   0    2.40    2.00
  -5 -11   0    3.00    2.20
  -5 -11  -1    0.60    1.30
  -5 -11  -1    2.70    2.10
  -5 -11  -2    2.30    1.40
  -5 -11  -2   -0.50    1.30
  -5 -11  -3   49.30    5.40
  -5 -11  -3   45.50    5.70
  -5 -11  -4   16.60    2.40
  -5 -11  -4   13.60    2.50
  -5 -11  -5   56.29    6.20
  -5 -11  -5   53.49    6.40
  -5 -11  -5   57.79    6.10
  -5 -11  -6    1.90    1.40
  -5 -10   3    3.90    2.40
  -5 -10   3    0.80    2.10
  -5 -10   2   59.19    6.90
  -5 -10   2   51.69    6.60
  -5 -10   1    1.10    2.10
  -5 -10   1   -1.90    2.30
  -5 -10   0   38.20    4.40
  -5 -10   0   24.10    4.20
  -5 -10  -1    0.30    1.60
  -5 -10  -1   -1.10    1.60
  -5 -10  -2    3.00    2.40
  -5 -10  -2    5.40    2.00
  -5 -10  -2    6.80    2.10
  -5 -10  -3   29.80    3.70
  -5 -10  -3   30.40    3.90
  -5 -10  -3   19.50    3.80
  -5 -10  -4    9.70    2.10
  -5 -10  -4    7.40    2.60
  -5 -10  -4    9.90    2.00
  -5 -10  -4    2.60    2.30
  -5 -10  -5   -1.00    2.40
  -5 -10  -5    4.70    2.20
  -5 -10  -5   -0.80    1.70
  -5 -10  -5   -0.70    1.90
  -5 -10  -6   84.69    8.80
  -5 -10  -6   77.89    9.00
  -5 -10  -6   78.89    8.80
  -5 -10  -7    5.90    2.20
  -5 -10  -7    2.10    1.60
  -5 -10  -7    3.80    1.60
  -5 -10  -8    4.10    1.90
  -5 -10  -8    1.20    1.30
   5  10   8    1.90    1.70
  -5 -10  -9    0.10    1.10
  -5 -10  -9   -1.10    1.60
  -5  -9   4   -0.20    2.40
  -5  -9   3   -0.30    2.10
  -5  -9   3   -0.60    2.30
  -5  -9   2    4.40    2.40
  -5  -9   2    3.30    2.50
  -5  -9   1    4.90    2.40
  -5  -9   1    5.60    2.60
  -5  -9   0    0.80    2.30
  -5  -9   0    2.50    2.30
  -5  -9   0    2.70    2.40
  -5  -9  -1    1.10    2.20
  -5  -9  -1    1.70    2.30
  -5  -9  -1    0.00    2.20
  -5  -9  -2   11.10    2.90
  -5  -9  -2    4.60    2.50
  -5  -9  -2    3.80    2.40
  -5  -9  -3  123.99   13.30
  -5  -9  -3  128.69   13.30
  -5  -9  -3  116.29   13.40
  -5  -9  -4   17.30    3.20
  -5  -9  -4   14.00    3.60
  -5  -9  -4   21.70    3.60
  -5  -9  -4   23.20    3.80
  -5  -9  -5    5.60    2.00
  -5  -9  -5    2.70    2.10
  -5  -9  -5    4.80    3.00
  -5  -9  -5   -3.30    2.50
  -5  -9  -6    1.60    1.80
  -5  -9  -6    1.50    1.90
  -5  -9  -6   -3.90    2.80
  -5  -9  -7    3.20    2.00
  -5  -9  -7    1.40    2.50
  -5  -9  -7   -0.50    1.70
  -5  -9  -8    2.50    1.90
  -5  -9  -8    4.20    2.00
  -5  -9  -9   12.50    2.80
  -5  -9  -9    8.80    2.20
   5   9   9   11.40    2.10
  -5  -9 -10    9.40    2.30
  -5  -9 -10    7.80    2.20
   5   9  10    7.90    1.80
  -5  -9 -11    4.00    1.70
  -5  -8   4    8.60    2.70
  -5  -8   3    0.50    2.40
  -5  -8   3   -2.50    2.30
  -5  -8   3   -3.10    1.90
  -5  -8   2   64.99    7.90
  -5  -8   2   66.49    7.70
  -5  -8   1   24.70    3.80
  -5  -8   1   22.60    3.90
  -5  -8   1   26.50    4.00
  -5  -8   0  218.38   21.50
  -5  -8   0  213.78   21.60
   5   8   0  170.18   24.10
  -5  -8  -1   14.80    3.60
  -5  -8  -1   23.00    3.60
  -5  -8  -1   23.00    3.90
  -5  -8  -1   27.40    5.00
  -5  -8  -2   14.40    2.90
  -5  -8  -2    9.50    3.20
  -5  -8  -2   15.60    3.40
  -5  -8  -2   16.40    3.30
  -5  -8  -3  165.68   17.60
  -5  -8  -3  161.18   17.40
  -5  -8  -3  169.78   17.50
  -5  -8  -4   14.90    3.30
  -5  -8  -4    7.50    2.80
  -5  -8  -4   11.60    2.70
  -5  -8  -4    6.20    2.90
  -5  -8  -5   39.20    5.60
  -5  -8  -5   40.50    5.60
  -5  -8  -5   44.70    5.70
  -5  -8  -6    5.40    3.10
  -5  -8  -6    3.00    2.60
  -5  -8  -6    1.90    2.60
  -5  -8  -7    7.60    3.10
  -5  -8  -7   -3.10    2.50
  -5  -8  -7   -0.90    2.40
  -5  -8  -8   12.80    2.70
  -5  -8  -8    3.90    3.00
  -5  -8  -9    3.30    2.90
  -5  -8  -9    0.80    2.70
  -5  -8 -10    3.60    1.90
  -5  -8 -10    5.20    1.90
   5   8  10    1.40    1.70
   5   8  10    1.50    1.10
  -5  -8 -11    3.30    2.30
  -5  -8 -11    3.50    2.20
   5   8  11    1.80    1.00
   5   8  11    0.20    1.90
  -5  -8 -12    2.40    1.70
  -5  -8 -12    0.40    1.80
   5   8  12    0.00    1.60
   5   8  12    1.70    0.90
  -5  -7   7    1.70    1.50
  -5  -7   6   14.40    2.90
  -5  -7   5    2.90    2.00
  -5  -7   4    1.10    1.80
  -5  -7   3   24.30    3.60
   5   7  -3   16.00    5.70
  -5  -7   2  211.68   20.60
   5   7  -2  176.58   22.80
  -5  -7   1    1.20    1.50
   5   7  -1    1.30    5.40
  -5  -7   0   28.50    3.70
   5   7   0   11.30    5.90
  -5  -7  -1   16.00    3.20
   5   7   1   14.60    5.90
  -5  -7  -2    2.90    2.30
   5   7   2   -3.10    4.50
  -5  -7  -3  288.67   29.30
   5   7   3  271.07   31.80
   5   7   3  292.97   32.00
  -5  -7  -4    2.90    2.40
   5   7   4    3.20    5.20
   5   7   4   11.00    7.10
  -5  -7  -5   68.09    6.90
   5   7   5   61.89   11.30
   5   7   5   36.00    9.60
  -5  -7  -6    2.80    2.80
  -5  -7  -6    1.20    2.50
  -5  -7  -6   -1.50    1.40
  -5  -7  -7    1.30    2.60
  -5  -7  -7   -3.40    2.80
  -5  -7  -8    0.70    2.90
  -5  -7  -8   -3.60    2.60
   5   7   8    0.90    1.50
  -5  -7  -9   -4.00    2.70
  -5  -7  -9    0.50    2.90
  -5  -7 -10   58.29    7.30
  -5  -7 -10   55.59    7.00
  -5  -7 -11   19.80    3.20
  -5  -7 -11   17.40    3.60
   5   7  11   20.40    3.40
  -5  -7 -12    3.90    1.80
  -5  -7 -12    3.20    2.30
   5   7  12    5.10    1.30
   5   7  12    3.10    1.50
  -5  -7 -13    1.20    1.20
  -5  -7 -13    4.40    1.80
   5   7  13    3.60    1.60
   5   7  13    3.60    1.10
  -5  -6   8    1.80    2.00
  -5  -6   7    2.10    1.80
  -5  -6   6   18.50    3.00
  -5  -6   5  113.29   12.00
  -5  -6   4   11.90    2.40
  -5  -6   3   42.40    5.20
  -5  -6   2   26.50    3.70
  -5  -6   1    1.30    1.70
   5   6  -1    0.90    3.40
  -5  -6   0  186.28   19.20
   5   6   0  184.98   21.40
  -5  -6  -1   39.20    4.90
   5   6   1   32.20    7.40
  -5  -6  -2   12.40    2.70
   5   6   2    7.70    5.10
  -5  -6  -3   31.10    4.10
   5   6   3   16.90    6.30
  -5  -6  -4    5.40    2.20
   5   6   4    2.70    4.80
   5   6   4    0.70    4.60
  -5  -6  -5   30.30    4.30
   5   6   5   35.80    8.10
   5   6   5   23.50    7.20
  -5  -6  -6   -1.80    1.90
   5   6   6    2.60    6.30
   5   6   6   -1.20    5.40
   5   6   7   -1.30    6.00
   5   6   7   -4.00    5.90
  -5  -6  -8   -0.30    2.70
  -5  -6  -8    1.20    1.50
   5   6   8    3.00    1.70
  -5  -6  -9   90.19   10.40
  -5  -6  -9   92.19    9.60
  -5  -6  -9   91.39   10.20
   5   6   9   88.09    9.70
  -5  -6 -10   10.30    3.20
  -5  -6 -10   10.40    3.20
  -5  -6 -10   12.20    2.20
   5   6  10   13.60    2.40
  -5  -6 -11   38.70    4.40
  -5  -6 -11   36.00    5.20
  -5  -6 -11   32.90    4.90
   5   6  11   34.60    4.90
   5   6  11   39.40    4.60
  -5  -6 -12    4.00    2.60
  -5  -6 -12    3.20    1.40
  -5  -6 -12    3.70    1.90
   5   6  12    2.60    2.20
  -5  -6 -13   13.00    2.60
  -5  -6 -13    9.30    1.70
   5   6  13   12.10    1.90
  -5  -6 -14    0.40    1.00
   5   6  14    0.50    1.00
   5   5 -13   -2.40    1.30
   5   5 -12    5.80    1.70
  -5  -5  10    1.50    2.20
  -5  -5   9    6.20    2.30
  -5  -5   8   52.39    6.20
  -5  -5   7   10.10    2.40
  -5  -5   6   54.49    6.30
  -5  -5   5   30.90    4.20
  -5  -5   4    3.50    1.70
  -5  -5   3   17.20    2.60
   5   5  -3   13.00    2.00
  -5  -5   2    1.80    1.50
   5   5  -2    1.10    1.00
  -5  -5   1   32.20    3.90
   5   5  -1   28.50    3.50
  -5  -5   0   -0.90    1.50
   5   5   0   -2.60    3.10
   5   5   0   -0.30    1.00
  -5  -5  -1  225.78   22.30
   5   5   1  200.48   22.10
   5   5   1  237.98   24.30
  -5  -5  -2   28.40    3.40
   5   5   2   20.40    2.50
   5   5   2   16.10    2.60
   5   5   2   18.00    5.60
  -5  -5  -3   37.90    4.50
   5   5   3   33.60    3.90
   5   5   3   34.60    7.40
  -5  -5  -4    0.40    1.90
   5   5   4    1.40    1.20
   5   5   4    0.20    4.40
  -5  -5  -5  201.58   21.10
   5   5   5  220.28   23.50
   5   5   5  199.18   20.80
   5   5   5  207.98   23.60
  -5  -5  -6    3.90    2.10
   5   5   6    3.10    5.40
   5   5   6   -3.90    4.30
   5   5   7    4.50    6.20
   5   5   7    0.60    5.60
   5   5   8    0.30    5.80
  -5  -5  -9   40.50    5.80
  -5  -5  -9   47.00    5.40
   5   5   9   43.40    5.40
  -5  -5 -10    5.70    3.10
  -5  -5 -10    6.50    2.80
  -5  -5 -10    5.70    1.80
   5   5  10    7.20    2.00
  -5  -5 -11   -0.80    2.60
  -5  -5 -11    0.90    1.60
  -5  -5 -11    0.00    2.60
   5   5  11   -0.70    2.50
   5   5  11    0.20    1.70
  -5  -5 -12    4.70    1.80
  -5  -5 -12    2.70    2.80
   5   5  12    1.30    2.80
   5   5  12    6.30    1.90
   5   5  12    1.80    2.50
  -5  -5 -13   10.70    2.00
   5   5  13    6.60    1.90
  -5  -5 -14    1.30    1.40
   5   5  14    1.00    1.90
   5   5  14    1.00    0.90
  -5  -5 -15    2.00    1.10
   5   5  15    2.70    0.90
   5   5  15    3.00    1.10
   5   4 -13    3.80    1.70
   5   4 -12    7.60    1.90
  -5  -4  11    0.80    2.20
   5   4 -11    0.90    1.90
  -5  -4  10    8.70    2.60
   5   4 -10   11.50    2.00
  -5  -4   9    2.70    2.20
   5   4  -9    6.50    1.60
  -5  -4   8   99.49   10.40
   5   4  -8   91.59    9.80
  -5  -4   7    9.50    2.60
   5   4  -7   17.00    2.10
  -5  -4   6    4.40    4.60
  -5  -4   6    8.40    2.10
   5   4  -6    7.40    1.50
  -5  -4   5   59.89    6.50
  -5  -4   5   62.49    9.50
   5   4  -5   56.39    6.10
  -5  -4   4    2.10    1.60
  -5  -4   4   -2.30    4.40
   5   4  -4    1.90    0.90
  -5  -4   3   -1.00    1.40
   5   4  -3    1.00    0.80
  -5  -4   2   40.60    4.50
   5   4  -2   40.00    4.30
   5   4  -2   36.40    4.00
  -5  -4   1  251.77   25.30
  -5  -4   1  244.28   26.60
   5   4  -1  251.37   25.10
   5   4  -1  250.77   25.20
  -5  -4   0   52.19    8.40
  -5  -4   0   47.00    5.30
   5   4   0   62.39    8.20
   5   4   0   47.40    5.00
   5   4   0   42.00    5.10
  -5  -4  -1    7.60    5.20
  -5  -4  -1   11.10    2.10
   5   4   1   11.40    1.60
   5   4   1    9.00    5.30
   5   4   1    9.10    1.70
  -5  -4  -2    4.40    5.10
  -5  -4  -2    4.80    1.80
   5   4   2    3.40    1.00
   5   4   2    2.90    4.10
   5   4   2    1.80    1.20
  -5  -4  -3  157.08   18.10
  -5  -4  -3  149.29   15.80
   5   4   3  157.98   15.60
   5   4   3  150.78   15.70
   5   4   3  155.88   17.90
  -5  -4  -4   -0.40    3.90
  -5  -4  -4    2.10    1.80
   5   4   4    3.70    1.40
   5   4   4    2.50    4.50
   5   4   4    0.70    1.10
  -5  -4  -5   98.29   13.30
  -5  -4  -5   93.89   10.20
   5   4   5   87.49   12.50
   5   4   5  108.99   12.90
   5   4   5   95.19    9.90
  -5  -4  -6   34.90    9.10
  -5  -4  -6   38.30    5.40
   5   4   6   52.59    5.10
   5   4   6   48.70    8.90
   5   4   6   53.39    9.10
   5   4   7    5.50    1.50
   5   4   7   21.40    7.90
   5   4   7    4.20    5.10
   5   4   8   17.00    6.70
   5   4   9   25.80    7.30
  -5  -4 -10    4.50    1.90
   5   4  10    0.30    2.10
  -5  -4 -11   63.69    8.30
  -5  -4 -11   76.99    7.60
   5   4  11   69.29    7.50
   5   4  11   57.39    7.90
  -5  -4 -12    4.30    1.90
   5   4  12    4.20    2.70
   5   4  12    4.20    1.80
  -5  -4 -13   13.40    2.40
   5   4  13    9.80    2.90
  -5  -4 -14    7.10    1.60
   5   4  14   10.10    2.40
   5   4  14    2.50    1.50
  -5  -4 -15   -0.20    0.90
   5   4  15   -0.60    1.00
   5   4  15    0.70    1.30
  -5  -4 -16   13.40    1.90
   5   4  16   14.20    3.00
   5   3 -14    0.70    1.00
   5   3 -13   88.19    9.50
   5   3 -12   -1.00    1.50
  -5  -3  11    8.00    3.10
   5   3 -11   19.40    2.70
  -5  -3  10    3.80    2.50
   5   3 -10    6.10    1.70
  -5  -3   9    2.70    2.40
   5   3  -9    2.50    1.50
  -5  -3   8  144.19   15.00
   5   3  -8  139.99   14.50
  -5  -3   7  499.15   47.70
  -5  -3   7  421.06   49.10
   5   3  -7  483.35   47.40
  -5  -3   6  327.77   32.70
  -5  -3   6  315.87   34.40
   5   3  -6  320.77   32.40
  -5  -3   5   40.10    4.80
  -5  -3   5   40.90    7.80
   5   3  -5   39.30    4.30
  -5  -3   4    6.50    1.80
  -5  -3   4    3.10    5.00
   5   3  -4    2.30    1.90
   5   3  -4    2.10    1.00
  -5  -3   3   68.19    8.70
  -5  -3   3   62.19    6.80
   5   3  -3   61.69    7.40
   5   3  -3   61.99    6.50
  -5  -3   2   10.80    2.00
  -5  -3   2   11.90    5.10
  -5  -3   2    6.80    3.20
   5   3  -2    8.50    1.30
   5   3  -2    6.70    2.20
  -5  -3   1  237.08   25.10
  -5  -3   1  240.28   26.20
   5   3  -1  241.68   24.90
   5   3  -1  260.57   25.00
   5   3  -1  265.57   25.70
  -5  -3   0    0.10    3.70
  -5  -3   0    2.50    1.20
   5   3   0    5.60    3.90
   5   3   0    1.30    1.00
   5   3   0    0.70    0.90
   5   3   0    2.50    1.90
  -5  -3  -1  110.49   12.80
  -5  -3  -1  125.69   14.70
   5   3   1  141.19   14.60
   5   3   1  126.09   12.70
   5   3   1  131.29   12.70
   5   3   1  125.69   13.60
  -5  -3  -2   33.70    3.70
  -5  -3  -2   30.10    6.30
   5   3   2   33.80    6.20
   5   3   2   26.60    3.20
   5   3   2   28.20    3.30
   5   3   2   22.10    4.20
  -5  -3  -3  160.88   17.50
  -5  -3  -3  140.89   15.50
   5   3   3  157.18   15.40
   5   3   3  157.38   15.50
   5   3   3  143.29   16.40
   5   3   3  152.18   17.40
  -5  -3  -4  895.51   87.39
  -5  -3  -4  796.82   85.39
   5   3   4  851.51   85.39
   5   3   4  874.01   85.39
   5   3   4  856.11   87.09
  -5  -3  -5  106.69   11.40
  -5  -3  -5  121.29   13.80
   5   3   5  107.49   13.30
   5   3   5  103.49   11.20
   5   3   5  107.19   11.20
   5   3   5  120.49   13.90
  -5  -3  -6    4.50    4.30
   5   3   6    4.20    1.40
   5   3   6    5.20    1.60
   5   3   6    9.00    4.10
   5   3   6    0.80    4.90
  -5  -3  -7   26.30    7.30
   5   3   7   27.20    8.10
   5   3   8   18.00    6.70
   5   3   8   21.30    3.10
   5   3   9    2.60    5.40
   5   3  10    5.10    7.30
  -5  -3 -11  136.09   14.40
   5   3  11  138.19   14.30
  -5  -3 -12    2.00    1.90
   5   3  12   -3.30    2.50
   5   3  12   -3.30    1.60
  -5  -3 -13    1.80    1.80
   5   3  13    4.60    2.70
  -5  -3 -14    8.60    2.10
   5   3  14    9.70    2.90
   5   3  14    9.00    1.80
  -5  -3 -15    2.20    1.60
   5   3  15    1.50    2.10
   5   3  15    4.20    1.20
  -5  -3 -16    4.80    1.10
   5   3  16    6.10    1.90
   5   2 -13   22.80    5.30
  -5  -2  12   88.29   10.50
  -5  -2  12  124.09   11.00
   5   2 -12  100.89   10.50
   5   2 -12   86.69   11.00
  -5  -2  11  255.97   24.90
   5   2 -11  227.28   24.40
  -5  -2  10   15.90    3.40
   5   2 -10    9.90    2.00
  -5  -2   9    4.60    5.20
  -5  -2   9    9.40    2.90
   5   2  -9    7.80    1.80
  -5  -2   8   17.70    6.70
  -5  -2   8   23.00    4.00
  -5  -2   8   27.50    6.80
   5   2  -8   28.70    3.30
  -5  -2   7   89.09    9.70
  -5  -2   7   86.69   12.10
   5   2  -7   90.39    9.30
  -5  -2   6   75.89   10.90
  -5  -2   6   75.19    8.30
   5   2  -6   77.09    8.00
  -5  -2   5  275.27   27.90
  -5  -2   5  254.37   26.20
   5   2  -5  242.08   26.80
   5   2  -5  263.97   26.00
  -5  -2   4   75.39    7.70
  -5  -2   4   64.19    9.30
   5   2  -4   74.99    8.30
   5   2  -4   71.29    7.40
  -5  -2   3  227.38   23.50
  -5  -2   3  225.88   24.70
   5   2  -3  233.88   23.40
   5   2  -3  242.78   24.00
  -5  -2   2  198.08   22.00
  -5  -2   2  206.98   21.30
  -5  -2   2  217.88   22.70
   5   2  -2  223.78   21.70
   5   2  -2  208.38   21.10
  -5  -2   1   69.69    8.60
  -5  -2   1   53.09    7.60
   5   2  -1   53.79    6.50
   5   2  -1   54.19    5.80
  -5  -2   0  342.87   35.50
  -5  -2   0  347.17   35.60
   5   2   0  363.36   35.00
   5   2   0  344.07   35.40
   5   2   0  316.77   34.40
   5   2   0  351.96   34.40
  -5  -2  -1    4.90    4.50
   5   2   1    4.40    4.10
   5   2   1    4.40    1.10
   5   2   1    3.10    2.20
   5   2   1    4.10    1.20
  -5  -2  -2    9.20    4.30
   5   2   2    6.80    4.00
   5   2   2    9.10    1.40
   5   2   2    7.80    1.50
   5   2   2    8.10    2.60
  -5  -2  -3   17.00    5.40
  -5  -2  -3   10.60    1.70
  -5  -2  -3   13.20    1.90
   5   2   3    8.10    2.40
   5   2   3   11.60    1.90
   5   2   3   11.90    4.50
   5   2   3    9.60    1.60
  -5  -2  -4  432.86   47.30
  -5  -2  -4  402.36   47.30
  -5  -2  -4  513.65   49.10
   5   2   4  441.26   48.10
   5   2   4  510.35   48.90
   5   2   4  498.35   47.30
   5   2   4  521.25   47.30
  -5  -2  -5   16.70    2.40
  -5  -2  -5   17.00    5.20
   5   2   5   15.80    4.70
   5   2   5   20.20    7.00
   5   2   5   19.90    2.50
   5   2   5   14.30    2.30
  -5  -2  -6   34.50    4.40
  -5  -2  -6   48.50    7.80
   5   2   6   36.70    4.40
   5   2   6   41.00    4.50
   5   2   6   47.00    8.20
  -5  -2  -7    3.20    3.90
   5   2   7    6.60    1.70
   5   2   7   10.30    1.70
   5   2   7   20.10    6.90
  -5  -2  -8   -3.80    4.30
   5   2   8   -0.60    1.20
   5   2   8    1.80    6.10
   5   2   9  111.99   15.00
   5   2  10   10.00    6.70
  -5  -2 -12   21.70    3.40
   5   2  12   22.50    4.00
   5   2  12   20.50    3.00
  -5  -2 -13    4.90    2.00
   5   2  13    1.40    2.70
  -5  -2 -14   11.30    2.30
   5   2  14   16.00    3.10
  -5  -2 -15   88.29   10.50
   5   2  15  119.69   11.00
  -5  -2 -16    5.70    1.60
   5   2  16    8.70    2.20
   5   1 -14    5.40    3.10
   5   1 -13    1.20    3.00
  -5  -1  12  176.58   18.80
  -5  -1  12  218.38   19.30
   5   1 -12  186.48   18.70
   5   1 -12  155.58   19.10
  -5  -1  11   10.80    3.20
  -5  -1  11    4.00    5.60
   5   1 -11    2.70    1.40
  -5  -1  10  104.69   15.20
  -5  -1  10  128.99   13.20
   5   1 -10  125.79   12.70
  -5  -1   9    5.30    4.70
  -5  -1   9    6.20    4.80
  -5  -1   9    5.90    2.80
   5   1  -9   11.60    1.90
  -5  -1   8   21.10    6.40
  -5  -1   8   14.80    2.50
  -5  -1   8   20.40    3.40
  -5  -1   8   22.60    6.50
   5   1  -8   17.00    2.40
  -5  -1   7  114.19   14.80
  -5  -1   7  124.69   14.30
  -5  -1   7  119.69   12.60
  -5  -1   7  110.59   12.30
   5   1  -7  125.09   12.30
  -5  -1   6 1163.38  118.39
  -5  -1   6 1170.38  118.59
  -5  -1   6 1209.38  119.99
  -5  -1   6 1171.38  119.69
   5   1  -6 1207.58  118.39
  -5  -1   5   57.99    6.90
  -5  -1   5   60.69    6.30
  -5  -1   5   66.79    9.40
  -5  -1   5   57.99    8.00
   5   1  -5   58.79    6.30
  -5  -1   4    3.40    1.20
  -5  -1   4    3.20    1.90
  -5  -1   4    6.60    3.80
   5   1  -4    3.90    1.70
   5   1  -4    5.20    1.20
  -5  -1   3   19.70    5.10
  -5  -1   3   18.60    2.60
   5   1  -3   18.20    2.20
   5   1  -3   16.70    2.90
  -5  -1   2  317.97   32.10
   5   1  -2  314.97   31.50
   5   1  -2  300.17   31.10
  -5  -1   1  149.99   16.90
  -5  -1   1  150.08   16.90
   5   1  -1  167.48   16.30
  -5  -1   0  590.04   65.09
  -5  -1   0  626.34   65.39
   5   1   0  702.23   64.89
   5   1   0  670.43   64.39
   5   1   0  629.64   65.09
  -5  -1  -1  191.88   20.30
  -5  -1  -1  174.88   19.80
   5   1   1  186.58   18.90
   5   1   1  188.48   19.80
   5   1   1  197.28   19.50
  -5  -1  -2   49.10    7.30
   5   1   2   51.99    6.40
   5   1   2   49.20    5.40
   5   1   2   49.10    5.40
   5   1   2   68.79    8.10
  -5  -1  -3   27.10    6.10
  -5  -1  -3   25.30    2.90
   5   1   3   20.80    3.90
   5   1   3   27.10    2.90
   5   1   3   21.70    2.80
   5   1   3   25.20    5.10
  -5  -1  -4   11.60    1.70
  -5  -1  -4    8.50    4.80
   5   1   4    5.10    2.50
   5   1   4    8.40    1.40
   5   1   4    9.80    5.70
   5   1   4    8.80    1.50
  -5  -1  -5   48.30    7.50
  -5  -1  -5   40.00    4.50
   5   1   5   61.19    8.80
   5   1   5   38.80    5.70
   5   1   5   39.40    4.60
   5   1   5   39.30    4.50
  -5  -1  -6   48.00    5.50
  -5  -1  -6   54.39    8.30
   5   1   6   59.69    8.90
   5   1   6   48.50    5.40
   5   1   6   49.00    5.40
  -5  -1  -7    8.20    1.80
  -5  -1  -7   10.40    4.50
   5   1   7    3.90    1.70
   5   1   7    7.50    5.00
   5   1   7    2.00    1.30
  -5  -1  -8    6.30    1.70
   5   1   8    4.80    1.60
   5   1   8   11.20    1.80
   5   1   8    7.10    6.30
  -5  -1  -9  196.48   20.40
   5   1   9  204.48   23.40
  -5  -1 -10    2.20    1.60
   5   1  10    9.00    6.10
  -5  -1 -11   27.40    3.80
   5   1  11   19.50    7.70
  -5  -1 -12   11.10    2.30
   5   1  12   10.40    3.20
  -5  -1 -13   -2.00    1.70
   5   1  13    2.60    2.80
  -5  -1 -14    7.90    2.10
   5   1  14    5.60    2.80
  -5  -1 -15   12.90    2.20
   5   1  15   14.40    3.20
   5   1  16   18.60    2.80
   5   0 -16    1.40    2.30
   5   0 -15    2.80    2.60
   5   0 -14   56.19    7.20
   5   0 -13    2.00    3.00
   5   0 -13   -3.00    1.80
  -5   0  12   37.70    4.90
  -5   0  12   28.40    5.00
   5   0 -12   18.80    5.30
   5   0 -12   41.90    4.40
  -5   0  11    0.50    2.70
  -5   0  11    1.60    5.90
   5   0 -11   -0.80    1.30
  -5   0  10    2.30    4.80
  -5   0  10    2.10    5.40
  -5   0  10    4.80    2.90
   5   0 -10    1.00    1.30
  -5   0   9    1.80    4.20
  -5   0   9   -4.90    4.10
   5   0  -9    1.10    1.20
  -5   0   8   60.19    9.40
  -5   0   8   42.20    9.20
   5   0  -8   72.09    6.80
  -5   0   7    2.00    1.30
  -5   0   7    1.70    5.40
  -5   0   7   -0.40    3.50
   5   0  -7   -1.40    1.00
  -5   0   6  135.69   16.40
  -5   0   6  123.19   15.60
  -5   0   6  138.09   14.10
   5   0  -6  145.99   14.00
  -5   0   5    3.50    3.00
  -5   0   5   -4.20    4.50
  -5   0   5   -1.90    1.40
   5   0  -5    1.40    1.20
  -5   0   4  137.19   17.20
  -5   0   4  178.58   16.60
  -5   0   4  173.48   18.30
  -5   0   4  155.68   17.50
   5   0  -4  167.98   16.60
   5   0  -4  171.38   16.90
  -5   0   3   -0.70    1.10
  -5   0   3   -0.20    3.00
  -5   0   3   -5.00    3.30
   5   0  -3   -0.50    1.20
   5   0  -3    0.50    0.90
  -5   0   2  986.00  106.79
  -5   0   2 1055.49  106.99
   5   0  -2 1143.59  106.39
  -5   0   1    0.60    3.00
  -5   0   1    1.00    3.20
  -5   0   1    0.70    1.20
   5   0  -1    0.70    1.30
  -5   0   0 1544.35  163.48
  -5   0   0 1570.24  162.98
   5   0   0 1809.02  163.08
   5   0   0 1597.14  162.68
  -5   0  -1   -0.30    1.30
  -5   0  -1    1.50    4.30
   5   0   1   -1.40    1.60
   5   0   1    0.60    0.60
  -5   0  -2  669.53   70.39
   5   0   2  737.53   69.79
   5   0   2  679.13   69.99
   5   0   2  688.23   69.29
  -5   0  -3   -0.50    3.70
   5   0   3   -1.40    3.40
   5   0   3   -1.60    0.80
   5   0   3    0.90    1.00
   5   0   3   -1.10    2.00
  -5   0  -4   56.69    7.50
  -5   0  -4   48.70    5.50
   5   0   4   73.99    8.80
   5   0   4   50.19    5.40
   5   0   4   56.19    6.70
   5   0   4   50.19    5.50
  -5   0  -5    3.10    3.50
  -5   0  -5    0.90    1.30
   5   0   5    2.20    2.30
   5   0   5    0.50    1.20
   5   0   5    1.90    1.30
   5   0   5   -1.70    4.60
  -5   0  -6   90.29    8.60
  -5   0  -6   77.79   10.50
   5   0   6   85.59   11.10
   5   0   6   81.59    8.60
   5   0   6   77.29    8.60
  -5   0  -7   -1.00    1.40
   5   0   7    0.60    1.40
   5   0   7    1.00    5.60
  -5   0  -8   25.80    3.30
   5   0   8   17.50    7.30
  -5   0  -9    0.30    1.30
   5   0   9    3.40    5.20
  -5   0 -10   50.59    5.60
   5   0  10   43.20    9.90
  -5   0 -11    0.80    1.30
   5   0  11   -0.10    5.40
  -5   0 -12    5.80    2.10
   5   0  12    5.40    2.90
  -5   0 -13   -0.40    1.80
   5   0  13    2.80    2.90
  -5   0 -14   54.59    6.30
   5   0  14   61.09    7.30
  -5   0 -15    1.00    1.20
   5   0  15    0.40    1.90
  -5   0 -16   -0.10    1.40
   5   0  16    1.70    2.20
   5   0  17   -0.10    1.10
   5  -1 -17    4.90    2.00
   5  -1 -16    1.20    2.20
   5  -1 -15    1.40    2.70
   5  -1 -14    6.00    3.20
   5  -1 -13   -1.00    3.10
   5  -1 -13   -2.30    2.00
  -5   1  12  236.68   22.00
   5  -1 -12  172.28   21.80
   5  -1 -12  233.78   21.60
  -5   1  11    5.20    6.10
   5  -1 -11    3.50    1.60
  -5   1  10  116.89   15.80
   5  -1 -10  113.79   12.00
  -5   1   9    5.00    5.40
   5  -1  -9    4.60    1.50
  -5   1   8   15.30    5.90
  -5   1   8   10.70    2.20
   5  -1  -8   19.20    2.30
  -5   1   7  102.29   10.50
  -5   1   7  100.09   13.10
  -5   1   7  101.89   12.50
   5  -1  -7  100.19   10.50
  -5   1   6 1138.79  113.19
  -5   1   6 1096.69  114.19
  -5   1   6 1179.08  114.79
   5  -1  -6 1114.89  113.19
  -5   1   5   73.59    9.70
  -5   1   5   56.99    7.20
  -5   1   5   50.89    7.10
  -5   1   5   55.19    5.80
   5  -1  -5   51.99    5.80
  -5   1   4    5.80    5.20
  -5   1   4    4.40    3.00
  -5   1   4    6.90    3.10
  -5   1   4    4.60    1.10
   5  -1  -4    2.50    1.20
  -5   1   3   14.90    3.80
  -5   1   3   12.20    1.60
  -5   1   3   19.20    5.50
   5  -1  -3   10.40    1.60
   5  -1  -3   10.10    1.50
  -5   1   2  297.57   31.60
  -5   1   2  305.07   30.70
  -5   1   2  295.97   31.80
   5  -1  -2  320.97   30.70
  -5   1   1  137.19   15.60
  -5   1   1  146.09   14.50
  -5   1   1  140.59   15.70
  -5   1   1  141.99   14.60
   5  -1  -1  153.58   14.70
  -5   1   0  579.94   59.69
  -5   1   0  587.44   60.49
   5  -1   0  619.24   59.69
  -5   1  -1  170.68   19.30
  -5   1  -1  168.38   18.30
   5  -1   1  196.48   18.40
  -5   1  -2   62.09    7.70
   5  -1   2   48.40    5.40
   5  -1   2   41.70    4.50
  -5   1  -3   27.70    5.10
   5  -1   3   18.80    3.20
   5  -1   3   17.40    2.20
   5  -1   3   30.40    4.90
  -5   1  -4    8.60    4.60
  -5   1  -4    6.50    1.40
   5  -1   4    2.30    2.50
   5  -1   4    9.50    4.40
  -5   1  -5   49.60    7.50
  -5   1  -5   40.70    4.40
   5  -1   5   30.00    5.20
   5  -1   5   47.60    7.70
  -5   1  -6   59.59    6.20
   5  -1   6   51.09    8.70
  -5   1  -7    6.90    1.50
   5  -1   7    8.50    4.80
  -5   1  -8   11.70    1.90
   5  -1   8    7.20    5.50
  -5   1  -9  206.18   21.30
   5  -1   9  214.08   24.30
  -5   1 -10    7.00    1.80
   5  -1  10    0.30    5.10
  -5   1 -11   16.00    2.40
   5  -1  11    9.50    5.90
  -5   1 -12   17.80    2.80
   5  -1  12   11.80    3.50
  -5   1 -13   -0.30    1.80
   5  -1  13    0.50    3.00
  -5   1 -14    4.30    1.50
   5  -1  14    7.10    3.20
  -5   1 -15   20.70    2.80
   5  -1  15   15.80    3.50
  -5   1 -16   14.20    2.20
   5  -1  16   12.20    2.30
   5  -2 -17   -1.60    1.60
   5  -2 -16    2.30    2.30
  -5   2  15    7.00    2.00
   5  -2 -15    9.20    3.00
  -5   2  14    3.80    2.80
   5  -2 -14    4.70    3.10
  -5   2  13   17.40    3.70
   5  -2 -13   18.60    3.90
   5  -2 -12   83.29    9.90
   5  -2 -12   87.69    9.50
  -5   2  11  209.38   25.30
  -5   2  10    6.70    6.20
  -5   2   9    4.90    5.90
  -5   2   8   18.00    6.30
  -5   2   7  108.09   13.40
  -5   2   7   77.29    8.70
  -5   2   6   59.79    8.80
  -5   2   6   62.29    6.80
  -5   2   6   89.99   11.40
  -5   2   5  230.48   23.70
  -5   2   5  243.78   25.60
  -5   2   5  234.48   25.20
  -5   2   4   75.99   10.30
  -5   2   4   68.29    7.30
  -5   2   4   72.99    9.00
  -5   2   3  223.68   23.90
  -5   2   3  231.18   24.20
  -5   2   3  221.08   22.50
  -5   2   2  196.78   19.90
  -5   2   2  201.28   21.20
  -5   2   2  196.48   21.30
  -5   2   1   70.99    9.50
  -5   2   1   66.39    9.00
  -5   2   0  323.07   31.40
  -5   2   0  286.27   30.20
  -5   2  -1    4.90    3.70
  -5   2  -1    3.10    1.40
  -5   2  -2   10.30    4.20
  -5   2  -3   10.70    4.60
   5  -2   3   10.50    3.50
  -5   2  -4  482.85   49.40
  -5   2  -4  493.35   48.20
   5  -2   4  464.05   49.30
  -5   2  -5   16.10    2.10
   5  -2   5   12.50    5.10
  -5   2  -6   36.50    4.10
   5  -2   6   41.60    7.70
  -5   2  -7   13.90    2.20
   5  -2   7    9.00    5.60
  -5   2  -8    1.10    1.40
   5  -2   8    5.80    4.90
  -5   2  -9  117.09   12.40
   5  -2   9  125.19   15.90
  -5   2 -10    4.00    1.40
   5  -2  10   12.60    7.00
  -5   2 -11   14.90    2.70
  -5   2 -11   22.40    3.80
   5  -2  11    6.10    6.30
  -5   2 -12   24.30    3.60
   5  -2  12   18.80    4.20
  -5   2 -13    4.50    2.00
   5  -2  13   -1.40    3.10
  -5   2 -14   29.10    3.40
   5  -2  14   15.40    3.90
  -5   2 -15  133.79   13.70
   5  -2  15  128.99   14.00
  -5   2 -16    8.10    1.70
   5  -2  16    6.30    1.70
   5  -3 -17    3.10    1.70
  -5   3  16    0.80    1.90
   5  -3 -16    0.10    1.50
  -5   3  15    2.20    2.40
   5  -3 -15    8.10    2.90
  -5   3  14    3.20    2.70
   5  -3 -14    2.60    2.90
  -5   3  13   77.59   10.00
   5  -3 -13   94.99   10.00
  -5   3  12   -2.70    2.90
   5  -3 -12   -0.50    3.10
   5  -3 -12   -0.90    1.90
  -5   3  11    9.00    8.00
  -5   3  10    6.20    7.70
  -5   3   9    5.20    5.90
  -5   3   8  100.89   13.60
  -5   3   7  437.76   46.20
  -5   3   6  247.08   26.80
  -5   3   6  301.17   29.10
  -5   3   5   46.70    8.00
  -5   3   5   35.50    4.30
  -5   3   4   -1.00    0.90
  -5   3   4   -1.80    3.90
  -5   3   3   64.19    8.90
  -5   3   3   68.89    9.70
  -5   3   2    9.40    4.60
  -5   3   2    7.70    4.50
  -5   3   1  250.47   24.90
  -5   3   1  215.88   24.30
  -5   3   0    6.60    3.50
  -5   3   0    3.90    4.70
  -5   3  -1  115.39   13.30
  -5   3  -2   31.90    6.60
  -5   3  -3  148.29   16.30
  -5   3  -3  140.99   14.50
  -5   3  -4  831.12   83.09
  -5   3  -5  110.89   11.10
   5  -3   5  101.79   13.10
  -5   3  -6    4.50    1.30
   5  -3   6   -0.90    4.50
  -5   3  -7   29.80    3.60
   5  -3   7   29.80    7.30
  -5   3  -8   25.40    3.20
   5  -3   8   18.40    6.30
  -5   3  -9    6.50    1.70
   5  -3   9    8.10    5.60
  -5   3 -10    0.30    1.10
   5  -3  10   -3.10    6.70
  -5   3 -11  147.39   14.40
   5  -3  11  115.69   16.50
  -5   3 -12    1.20    1.90
   5  -3  12    0.40    3.00
  -5   3 -13    2.30    1.40
   5  -3  13    3.30    2.90
  -5   3 -14   16.90    2.60
   5  -3  14   11.60    3.50
  -5   3 -15    0.30    1.70
   5  -3  15    1.00    1.70
  -5   3 -16    6.40    1.50
   5  -3  16    3.60    2.00
  -5   4  16    0.50    1.70
   5  -4 -16    1.00    1.90
  -5   4  15   11.20    2.60
   5  -4 -15    4.60    2.70
  -5   4  14    7.20    2.20
   5  -4 -14    9.60    3.20
  -5   4  13    5.50    3.10
   5  -4 -13    0.00    3.00
  -5   4  12    7.20    3.20
   5  -4 -12    2.90    3.20
  -5   4  11    2.40    1.60
  -5   4  11    3.10    4.20
   5  -4 -11    0.30    1.80
   5  -4 -11    2.90    3.00
  -5   4  10   10.80    7.00
  -5   4   9   11.50    8.10
  -5   4   8   92.79   13.10
  -5   4   7   12.70    7.30
  -5   4   6    4.40    5.20
  -5   4   5   57.29    9.30
  -5   4   4    0.20    5.20
  -5   4   3   -4.50    4.90
  -5   4   2   48.60    7.90
  -5   4   2   49.70    7.60
   5  -4  -2   32.20    4.20
  -5   4   1  244.68   26.80
  -5   4   1  263.17   27.30
  -5   4   0   64.49   10.00
  -5   4  -1    9.10    5.20
  -5   4  -2    3.50    4.00
  -5   4  -3  143.89   16.60
  -5   4  -6   35.00    3.90
  -5   4  -7    9.00    1.60
  -5   4  -8   31.10    3.70
  -5   4 -10    0.90    2.50
  -5   4 -11   73.09    8.10
   5  -4  11   74.29    9.00
  -5   4 -12    3.10    1.80
   5  -4  12    8.00    3.20
  -5   4 -13   21.00    2.90
   5  -4  13   20.80    4.00
  -5   4 -14    4.20    1.80
   5  -4  14    1.80    2.70
  -5   4 -15   -1.60    1.30
   5  -4  15   -0.70    2.00
  -5   4 -16   15.00    2.00
  -5   5  16    0.00    1.50
   5  -5 -16    2.60    1.30
  -5   5  15    2.10    1.50
   5  -5 -15    1.20    2.10
  -5   5  14    6.60    2.60
   5  -5 -14   -1.30    2.50
  -5   5  13    0.90    2.00
   5  -5 -13    2.20    2.80
  -5   5  12    1.60    2.20
   5  -5 -12    6.40    3.10
  -5   5  11   60.69    7.90
   5  -5 -11   61.59    6.70
   5  -5 -11   55.49    7.50
  -5   5  10   -0.70    1.40
   5  -5 -10    2.60    1.90
   5  -5 -10    1.90    3.10
  -5   5   9    3.50    6.50
  -5   5   8   31.70    7.70
  -5   5   8   52.09    9.90
  -5   5   7   19.70    7.10
  -5   5   6   39.20    8.20
  -5   5   5   22.40    6.30
  -5   5   4    0.50    5.20
  -5   5   3   22.10    7.20
  -5   5   3   15.80    6.20
  -5   5   2   -0.50    4.60
  -5   5   2    0.00    4.40
  -5   5   1   35.00    7.30
  -5   5   0   -2.00    3.80
  -5   5  -1  213.28   23.70
  -5   5  -2   24.60    6.00
   5  -5  10    9.50    3.40
   5  -5  11    1.00    3.00
  -5   5 -12    6.70    1.90
   5  -5  12    3.50    3.00
  -5   5 -13   14.10    2.20
   5  -5  13    5.30    3.10
  -5   5 -14    1.30    1.30
  -5   5 -15    3.20    1.20
  -5   6  15    1.70    1.20
   5  -6 -15    0.80    1.30
  -5   6  14    9.10    2.00
   5  -6 -14    8.20    2.00
  -5   6  13   21.30    3.50
   5  -6 -13   13.70    3.20
  -5   6  12    4.60    3.10
   5  -6 -12    2.10    2.80
  -5   6  11    0.90    3.20
   5  -6 -11    3.50    3.00
  -5   6  10    0.00    1.30
   5  -6 -10    1.30    1.60
   5  -6 -10    1.10    2.90
   5  -6 -10   -0.50    2.50
  -5   6   9   23.30    3.10
   5  -6  -9   22.70    3.80
   5  -6  -9   28.00    4.30
   5  -6  -9   18.30    2.90
   5  -6  -9   22.40    3.70
   5  -6  -9   28.50    4.10
  -5   6   8   10.30    6.10
   5  -6  -8   -0.30    4.70
  -5   6   7   -1.50    5.70
  -5   6   7    2.50    6.60
  -5   6   6    7.50    5.60
  -5   6   6    7.10    5.50
  -5   6   5   87.89   13.10
  -5   6   5  103.49   13.10
  -5   6   4    7.60    5.70
  -5   6   4    6.10    6.40
  -5   6   3   33.70    7.40
  -5   6   3   42.00    8.30
  -5   6   2   39.60    9.10
  -5   6   1    0.50    5.20
  -5   6   0  155.58   18.40
  -5   6  -1   24.60    6.60
  -5   7  14    0.10    1.70
   5  -7 -14    1.10    1.30
  -5   7  13    9.60    2.00
   5  -7 -13    6.50    2.40
  -5   7  12   10.40    3.10
   5  -7 -12   12.00    2.90
  -5   7  11   16.10    3.70
   5  -7 -11   17.80    3.60
  -5   7  10    4.90    3.20
   5  -7 -10    1.60    2.40
   5  -7 -10    0.60    2.70
   5  -7 -10    3.60    2.50
  -5   7   9    1.60    1.30
   5  -7  -9    1.60    2.80
   5  -7  -9   -0.50    2.60
   5  -7  -9   -1.10    2.60
   5  -7  -8    2.70    2.90
   5  -7  -8    2.60    2.90
   5  -7  -8    5.90    2.90
   5  -7  -8    3.40    2.50
   5  -7  -8    5.30    2.70
   5  -7  -7    3.80    2.70
   5  -7  -7    1.60    2.60
   5  -7  -7    2.20    2.90
   5  -7  -7   -1.30    2.70
   5  -7  -6   11.00    3.20
   5  -7  -6    8.20    3.10
  -5   7   5   -1.60    5.20
  -5   7   5   -1.70    5.20
  -5   7   4   -3.10    5.40
  -5   7   4  -11.60    5.90
  -5   7   3   19.70    7.40
  -5   7   2  196.78   23.50
  -5   7   1    5.90    6.50
  -5   7   0    9.30    5.70
  -5   8  13    0.60    1.60
   5  -8 -13    0.60    1.70
  -5   8  12    0.50    1.40
   5  -8 -12    2.00    2.00
  -5   8  11    2.60    2.50
   5  -8 -11    2.20    2.40
   5  -8 -11   -1.90    1.80
  -5   8  10    0.10    2.70
   5  -8 -10    0.00    2.00
   5  -8 -10    3.00    1.80
   5  -8 -10    0.10    2.20
   5  -8  -9    1.40    1.80
   5  -8  -9    0.90    2.40
   5  -8  -9    0.90    2.30
   5  -8  -9    4.80    2.70
   5  -8  -8   37.70    4.70
   5  -8  -8   30.90    4.90
   5  -8  -8   21.20    3.90
   5  -8  -8   29.60    4.40
   5  -8  -7   50.29    6.10
   5  -8  -7   47.60    6.00
   5  -8  -7   39.60    5.80
   5  -8  -6    3.80    3.00
   5  -8  -6    3.80    3.00
   5  -8  -6   12.20    3.00
   5  -8  -6   10.80    3.20
   5  -8  -5    3.20    2.90
   5  -8  -5    3.60    2.70
   5  -8  -5    4.30    2.60
   5  -8  -5    2.90    2.80
   5  -8  -4   13.00    3.60
   5  -8  -4    9.60    3.20
   5  -8  -4    3.50    2.90
   5  -8  -4    3.90    2.60
   5  -8  -4    6.10    2.90
   5  -8  -3   -0.30    3.10
   5  -8  -3   -3.90    2.70
   5  -8  -3    0.90    2.70
   5  -8  -2   61.09    8.20
   5  -8  -2   70.69    8.40
   5  -8  -2   86.49    8.70
  -5   8   1   11.60    6.60
   5  -8  -1   11.90    4.90
  -5   9  11   -0.30    1.60
   5  -9 -11    0.40    1.50
   5  -9 -11    0.00    1.70
  -5   9  10    5.00    1.70
   5  -9 -10    4.30    2.30
   5  -9 -10    5.30    1.90
   5  -9 -10    5.60    1.90
  -5   9   9   15.60    2.40
   5  -9  -9   11.70    2.20
   5  -9  -9    6.20    2.00
   5  -9  -9   10.80    2.50
   5  -9  -8   43.40    5.20
   5  -9  -8   39.70    4.70
   5  -9  -8   33.30    4.80
   5  -9  -7    4.00    2.50
   5  -9  -7    5.60    2.00
   5  -9  -7    1.90    2.60
   5  -9  -6    9.20    3.10
   5  -9  -6    0.90    1.90
   5  -9  -6    3.50    2.50
   5  -9  -5    1.50    2.70
   5  -9  -5    1.30    2.60
   5  -9  -5    7.90    3.20
   5  -9  -4    0.40    1.70
   5  -9  -4   -1.80    2.40
   5  -9  -4    4.00    3.00
   5  -9  -4    3.70    2.10
   5  -9  -3    0.60    2.60
   5  -9  -3    1.90    2.30
   5  -9  -3   -0.70    2.80
   5  -9  -3    2.10    2.60
   5  -9  -3    0.90    1.80
   5  -9  -2   -0.40    2.20
   5  -9  -2    6.00    2.70
   5  -9  -2    0.10    2.50
   5  -9  -2    4.20    3.10
   5  -9  -2    3.10    2.60
   5  -9  -1    0.20    2.20
   5  -9  -1    4.00    2.50
   5  -9  -1    6.20    2.60
   5  -9  -1    2.20    2.90
   5  -9   0   -0.20    2.40
   5  -9   0    1.70    2.70
   5  -9   1    1.60    2.40
   5  -9   2    7.20    2.70
  -5  10   9    3.50    1.60
   5 -10  -9   -0.60    1.50
   5 -10  -9    0.30    1.50
   5 -10  -9    0.70    1.60
  -5  10   8    2.80    1.90
   5 -10  -8    0.90    2.00
   5 -10  -8    3.00    2.00
   5 -10  -8    1.50    1.40
   5 -10  -7    1.80    2.20
   5 -10  -7   -3.10    2.10
   5 -10  -7    0.20    2.00
   5 -10  -6   -0.20    2.60
   5 -10  -6    2.10    2.40
   5 -10  -6   -1.20    2.00
   5 -10  -5    8.30    2.90
   5 -10  -5    6.80    2.50
   5 -10  -5    3.50    2.70
   5 -10  -4    6.30    2.00
   5 -10  -4    3.70    2.70
   5 -10  -4   10.10    2.40
   5 -10  -3    3.30    2.60
   5 -10  -3    3.80    3.00
   5 -10  -3    2.90    2.50
   5 -10  -2   55.59    6.70
   5 -10  -2   56.49    6.60
   5 -10  -2   56.49    7.00
   5 -10  -1   -3.80    2.50
   5 -10  -1   -3.40    1.50
   5 -10   0   27.80    4.30
   5 -10   0   33.30    4.50
   5 -10   1    1.70    2.30
   5 -10   2    8.00    2.10
   5 -11  -6   11.40    2.40
   5 -11  -6   20.60    2.70
   5 -11  -6   12.10    2.40
   5 -11  -5    2.90    2.00
   5 -11  -5    0.50    2.00
   5 -11  -5    1.00    1.70
   5 -11  -4   -1.90    1.70
   5 -11  -4   -2.60    2.10
   5 -11  -4    1.10    2.10
   5 -11  -3   15.50    2.40
   5 -11  -3   13.60    2.70
   5 -11  -3   10.10    2.10
   5 -11  -2   -0.20    1.90
   5 -11  -2   -1.80    2.00
   5 -11  -2   -0.70    1.90
   5 -11  -1   28.30    3.50
   5 -11  -1   21.90    3.30
   5 -11   0    3.70    1.80
   5 -11   0    2.30    1.50
   5 -11   1    0.60    1.80
  -6 -11   2    0.20    1.60
  -6 -11   1    3.90    2.00
  -6 -11   0    3.70    1.50
  -6 -11  -1   32.50    4.40
  -6 -11  -1   35.60    4.60
  -6 -11  -2    3.30    1.80
  -6 -11  -2    3.40    1.50
  -6 -11  -3    6.10    1.80
  -6 -11  -3    5.80    1.90
  -6 -11  -4    3.50    1.80
  -6 -11  -5   -0.20    1.40
  -6 -10   3    1.70    1.60
  -6 -10   2   26.70    4.00
  -6 -10   2   27.90    4.20
  -6 -10   1    0.10    1.60
  -6 -10   1    3.10    2.50
  -6 -10   0    2.20    1.80
  -6 -10   0    1.60    2.20
  -6 -10  -1   -0.30    1.60
  -6 -10  -1   -0.40    1.60
  -6 -10  -2   88.69    9.90
  -6 -10  -2   90.39    9.90
  -6 -10  -3   90.89   10.00
  -6 -10  -3   89.99   10.00
  -6 -10  -3   88.49    9.90
  -6 -10  -4   -1.00    1.60
  -6 -10  -4   -1.30    1.90
  -6 -10  -4   -0.10    2.20
  -6 -10  -5   12.70    2.50
  -6 -10  -5   11.30    2.20
  -6 -10  -5    4.60    2.30
  -6 -10  -6   13.10    2.70
  -6 -10  -6   25.40    3.00
  -6 -10  -6   17.70    3.20
   6  10   6   16.90    2.90
  -6 -10  -7   23.00    3.20
  -6 -10  -7   13.40    2.90
  -6 -10  -7   18.10    2.70
   6  10   7   20.40    2.60
  -6 -10  -8    9.20    1.80
  -6 -10  -8    7.60    2.00
   6  10   8   13.40    2.00
  -6  -9   3   -0.20    2.10
  -6  -9   3   -0.60    2.40
  -6  -9   2    7.00    2.50
  -6  -9   2    3.70    2.50
  -6  -9   1    0.50    2.20
  -6  -9   1    2.30    2.50
  -6  -9   0    0.90    2.30
  -6  -9   0   -4.30    2.20
  -6  -9  -1    5.20    2.50
  -6  -9  -1    6.10    2.50
  -6  -9  -1    4.40    2.40
  -6  -9  -2   -0.60    2.20
  -6  -9  -2    3.80    2.80
  -6  -9  -2    2.90    2.40
  -6  -9  -3   60.39    7.20
  -6  -9  -3   57.49    7.50
  -6  -9  -3   61.89    7.00
  -6  -9  -4   38.20    4.60
  -6  -9  -4   24.40    4.20
  -6  -9  -4   35.40    4.60
  -6  -9  -4   33.10    4.30
  -6  -9  -5    3.70    2.20
  -6  -9  -5    5.70    3.00
  -6  -9  -5    4.10    2.60
  -6  -9  -6   33.80    4.30
  -6  -9  -6   27.60    4.40
  -6  -9  -6   28.40    3.90
  -6  -9  -7    2.10    1.80
  -6  -9  -7   -1.60    2.50
  -6  -9  -7    4.00    2.70
  -6  -9  -8    2.30    1.70
  -6  -9  -8    2.90    2.40
   6   9   8    0.80    1.60
  -6  -9  -9    0.50    2.10
  -6  -9  -9    0.60    1.60
   6   9   9   -1.40    1.90
  -6  -9 -10    7.20    2.10
  -6  -9 -10    3.90    1.90
   6   9  10    2.10    1.80
  -6  -8   4   20.40    3.70
  -6  -8   4   26.40    4.40
  -6  -8   3   -1.60    2.00
  -6  -8   3    1.90    2.30
  -6  -8   3   -1.50    2.30
  -6  -8   2   20.80    3.80
  -6  -8   2   30.90    4.20
  -6  -8   2   23.80    3.90
  -6  -8   1    8.40    2.60
  -6  -8   1    9.10    2.70
  -6  -8   1    9.00    2.70
  -6  -8   1    5.10    2.60
  -6  -8   0    9.30    2.80
  -6  -8   0    4.10    2.30
  -6  -8   0    3.60    2.40
  -6  -8   0    6.20    2.50
  -6  -8  -1   28.10    4.80
  -6  -8  -1   38.30    5.00
  -6  -8  -1   42.90    5.00
  -6  -8  -1   42.60    5.30
  -6  -8  -2  106.09   11.50
  -6  -8  -2   98.99   11.20
  -6  -8  -2  104.49   11.30
  -6  -8  -3  372.16   38.30
  -6  -8  -3  366.66   38.40
  -6  -8  -3  391.06   38.40
  -6  -8  -4   24.40    4.00
  -6  -8  -4   19.20    3.80
  -6  -8  -4   22.30    4.20
  -6  -8  -5   -5.90    2.70
  -6  -8  -5   -0.40    2.30
  -6  -8  -5    0.50    2.60
  -6  -8  -6   21.80    4.00
  -6  -8  -6   23.40    4.20
  -6  -8  -6   26.90    3.80
  -6  -8  -7    0.70    2.80
  -6  -8  -7   10.40    2.60
  -6  -8  -8    9.60    2.60
  -6  -8  -8   13.40    2.70
  -6  -8  -9    7.40    3.00
  -6  -8  -9   14.50    3.20
   6   8   9    7.50    1.80
  -6  -8 -10    8.70    2.00
  -6  -8 -10    3.00    1.90
   6   8  10    4.10    1.80
   6   8  10    5.50    1.30
  -6  -8 -11    3.40    2.20
  -6  -8 -11    0.80    2.10
   6   8  11    1.60    1.30
   6   8  11    3.00    1.90
  -6  -8 -12   11.50    2.10
  -6  -8 -12    7.70    2.00
   6   8  12    6.10    1.20
   6   8  12    8.70    1.90
  -6  -7   6    6.00    2.20
  -6  -7   5    2.80    2.00
  -6  -7   4    3.90    1.90
  -6  -7   3   -1.10    1.70
   6   7  -3    2.20    4.30
  -6  -7   2  113.99   11.60
   6   7  -2   96.09   14.20
  -6  -7   1   14.20    3.10
   6   7  -1   28.30    7.00
  -6  -7   0    1.20    2.00
   6   7   0    3.20    4.70
  -6  -7  -1   43.60    5.40
   6   7   1   33.00    8.40
  -6  -7  -2  165.68   17.50
   6   7   2  168.78   20.90
  -6  -7  -3  320.37   33.00
   6   7   3  327.27   36.20
  -6  -7  -4   18.10    3.00
   6   7   4    4.80    5.50
   6   7   4   12.40    6.40
  -6  -7  -5   -1.40    1.50
  -6  -7  -5   -1.10    2.50
  -6  -7  -5    1.40    2.80
  -6  -7  -6   10.60    3.00
  -6  -7  -6    3.20    3.10
  -6  -7  -7   69.99    8.40
  -6  -7  -7   67.99    8.50
  -6  -7  -8   26.70    4.70
  -6  -7  -8   29.80    4.70
  -6  -7  -9    2.60    3.00
  -6  -7  -9   -2.80    2.70
  -6  -7 -10    4.10    2.80
  -6  -7 -10    4.50    2.90
   6   7  10    4.10    2.60
   6   7  10    6.00    1.60
  -6  -7 -11    9.50    2.20
  -6  -7 -11   10.80    2.40
   6   7  11    8.40    1.70
   6   7  11    6.30    2.50
  -6  -7 -12    2.70    2.20
  -6  -7 -12    5.90    2.20
   6   7  12    2.60    1.90
   6   7  12    2.80    0.90
  -6  -7 -13    2.00    1.60
   6   7  13    3.60    1.10
   6   7  13    2.60    1.60
  -6  -6   8   15.10    3.00
  -6  -6   7    1.10    1.80
  -6  -6   6    3.90    1.90
  -6  -6   5   14.10    2.70
  -6  -6   4   48.50    5.70
  -6  -6   3   17.70    2.90
  -6  -6   2   18.80    3.10
   6   6  -2   15.70    5.30
  -6  -6   1   19.80    3.00
   6   6  -1   10.40    4.90
  -6  -6   0   80.59    9.00
   6   6   0   85.59   11.70
  -6  -6  -1   97.39   10.50
   6   6   1   95.69   12.90
  -6  -6  -2   11.50    2.70
   6   6   2   12.00    5.70
  -6  -6  -3    2.00    2.10
   6   6   3   -1.50    4.30
  -6  -6  -4   41.10    5.10
   6   6   4   26.10    7.30
  -6  -6  -5   27.30    4.00
   6   6   5   28.70    7.50
   6   6   5   22.50    6.80
  -6  -6  -6   37.20    5.20
   6   6   6   32.70    8.10
   6   6   6   49.30   10.70
  -6  -6  -7   56.09    7.20
   6   6   7   50.59   10.20
  -6  -6  -8   -3.20    2.70
  -6  -6  -8   -0.60    1.70
  -6  -6  -8    2.00    2.70
   6   6   8    1.80    1.60
  -6  -6  -9    3.70    2.90
  -6  -6  -9   -0.10    1.80
  -6  -6  -9    2.50    2.90
   6   6   9   -1.50    1.60
  -6  -6 -10    6.10    2.90
  -6  -6 -10    3.50    1.60
  -6  -6 -10    1.40    2.80
  -6  -6 -11    2.50    1.40
  -6  -6 -11   -2.50    2.50
  -6  -6 -11   -1.10    2.80
   6   6  11    1.90    2.50
  -6  -6 -12    0.40    3.10
  -6  -6 -12   -0.60    1.20
  -6  -6 -12   -2.70    1.70
   6   6  12    2.20    2.20
   6   6  12   -2.70    1.30
  -6  -6 -13    8.70    2.40
  -6  -6 -13   10.70    1.70
   6   6  13    8.50    2.30
   6   6  13   12.10    1.70
  -6  -6 -14    4.30    1.00
   6   6  14    4.70    1.20
   6   5 -13    8.20    1.80
   6   5 -12    3.50    1.50
  -6  -5   9    4.50    2.20
  -6  -5   8  146.69   15.50
  -6  -5   7    1.90    1.90
  -6  -5   6    2.50    1.80
  -6  -5   5    0.70    1.60
  -6  -5   4  308.87   31.40
  -6  -5   3    1.80    1.50
  -6  -5   2    0.20    1.50
  -6  -5   1   93.49    9.50
   6   5  -1   81.59    9.20
   6   5  -1   93.29   11.60
  -6  -5   0    0.50    1.60
   6   5   0    1.00    4.10
   6   5   0    0.70    1.00
  -6  -5  -1   40.30    4.80
  -6  -5  -1   47.30    9.80
   6   5   1   30.70    4.50
   6   5   1   38.00    7.30
  -6  -5  -2   30.60    3.90
  -6  -5  -2   27.80    7.80
   6   5   2   23.90    3.10
   6   5   2   25.30    6.50
  -6  -5  -3   19.00    3.10
  -6  -5  -3   24.50    7.20
   6   5   3   16.30    2.30
   6   5   3   13.20    6.30
  -6  -5  -4   -0.80    1.90
   6   5   4    1.80    1.20
   6   5   4    3.40    4.90
  -6  -5  -5   12.80    2.70
   6   5   5   10.20    1.90
   6   5   5   10.70    5.50
   6   5   5   11.90    5.50
  -6  -5  -6    9.70    2.40
   6   5   6    6.50    5.10
   6   5   6   14.90    6.60
   6   5   6    6.50    1.50
   6   5   7   68.89   12.30
   6   5   7   74.89   12.30
   6   5   8   12.20    6.80
  -6  -5  -9   32.10    4.10
  -6  -5  -9   26.30    4.50
   6   5   9   37.80    4.30
  -6  -5 -10    2.70    3.10
  -6  -5 -10    3.20    4.50
  -6  -5 -10    5.20    1.90
   6   5  10    7.50    2.00
  -6  -5 -11    1.90    1.70
  -6  -5 -11    1.80    3.00
   6   5  11   -0.60    1.80
  -6  -5 -12   56.99    6.30
  -6  -5 -12   59.49    7.00
   6   5  12   48.70    6.70
  -6  -5 -13   76.59    8.20
  -6  -5 -13   73.79    8.60
   6   5  13   78.69    8.20
  -6  -5 -14    2.20    1.30
   6   5  14    2.80    1.30
  -6  -5 -15   -0.40    0.90
   6   5  15   -0.60    0.90
   6   4 -15   19.70    2.70
   6   4 -12   -1.80    1.40
  -6  -4  11  114.49   12.00
   6   4 -11  114.69   12.10
  -6  -4  10  179.18   18.80
   6   4 -10  179.28   18.30
  -6  -4   9  278.17   27.70
   6   4  -9  262.27   27.30
  -6  -4   8  240.08   24.50
   6   4  -8  236.28   24.10
  -6  -4   7    9.00    5.20
  -6  -4   7    8.20    1.90
   6   4  -7    5.40    1.40
  -6  -4   6    8.50    5.80
  -6  -4   6   10.80    2.40
   6   4  -6    9.20    1.60
  -6  -4   5   82.89    9.10
  -6  -4   5   99.49   13.10
   6   4  -5   82.49    8.70
  -6  -4   4   95.59   10.00
  -6  -4   4  115.79   12.70
   6   4  -4   87.89    9.60
  -6  -4   3  184.68   18.30
   6   4  -3  174.38   18.00
  -6  -4   2    1.60    1.50
   6   4  -2    1.90    1.00
   6   4  -2    1.10    0.80
  -6  -4   1   13.70    2.30
  -6  -4   1    9.20    4.60
   6   4  -1   12.40    2.00
   6   4  -1   17.60    2.00
  -6  -4   0   27.10    3.50
  -6  -4   0   21.60    6.30
   6   4   0   27.00    3.00
   6   4   0   24.00    3.10
   6   4   0   30.10    6.50
  -6  -4  -1   94.69   11.40
  -6  -4  -1   78.99    9.00
   6   4   1   87.59    8.80
   6   4   1   98.29   11.40
   6   4   1   82.49    8.90
  -6  -4  -2  735.93   72.79
  -6  -4  -2  672.23   70.69
   6   4   2  660.53   70.59
   6   4   2  745.93   72.59
   6   4   2  726.63   70.59
  -6  -4  -3   68.49    9.70
  -6  -4  -3   60.79    7.00
   6   4   3   63.59    6.70
   6   4   3   60.09    6.80
   6   4   3   88.39   11.30
  -6  -4  -4    3.90    4.40
  -6  -4  -4    3.70    1.80
   6   4   4    2.50    1.30
   6   4   4    2.20    1.30
   6   4   4    0.80    5.20
  -6  -4  -5   36.50    4.80
  -6  -4  -5   45.10    8.90
   6   4   5   32.20    4.10
   6   4   5   39.50    7.80
  -6  -4  -6   17.10    7.00
   6   4   6   12.60    5.80
   6   4   6    9.80    6.00
   6   4   6   16.80    2.50
   6   4   7    2.70    1.30
   6   4   7    3.40    6.00
   6   4   8  102.39   14.40
   6   4   9   37.70    9.00
  -6  -4 -10    1.50    1.80
   6   4  10    1.00    2.10
  -6  -4 -11    3.40    1.50
  -6  -4 -11    1.90    2.90
   6   4  11    1.80    2.60
   6   4  11    3.40    1.90
  -6  -4 -12   29.40    3.90
  -6  -4 -12   28.20    4.50
   6   4  12   31.20    4.30
  -6  -4 -13  122.09   12.60
   6   4  13  118.19   12.50
   6   4  13  119.59   12.80
  -6  -4 -14   31.30    4.20
   6   4  14   32.80    4.00
   6   4  14   39.20    4.60
  -6  -4 -15    9.50    1.70
   6   4  15   10.20    2.10
   6   4  15    6.70    1.40
   6   3 -14    5.40    1.70
   6   3 -13   17.40    5.20
   6   3 -13   15.60    2.60
  -6  -3  12    6.50    2.40
   6   3 -12    5.30    1.90
   6   3 -12    2.40    2.90
  -6  -3  11    0.20    2.40
  -6  -3  11    3.10    2.40
   6   3 -11    0.80    1.30
  -6  -3  10  167.28   17.30
   6   3 -10  160.88   16.80
  -6  -3   9    2.90    2.50
   6   3  -9   -1.60    1.30
  -6  -3   8   47.20   10.70
  -6  -3   8   86.59    8.70
   6   3  -8   81.39    8.10
  -6  -3   7   10.60    5.60
  -6  -3   7   15.30    2.90
   6   3  -7   14.40    2.00
  -6  -3   6   69.39    7.40
  -6  -3   6   76.29   11.10
   6   3  -6   61.99    6.90
  -6  -3   5  315.57   31.70
  -6  -3   5  318.37   33.60
   6   3  -5  307.17   31.40
  -6  -3   4  539.25   53.49
  -6  -3   4  504.45   51.89
   6   3  -4  510.65   51.69
  -6  -3   3   -0.60    4.00
  -6  -3   3    0.40    1.40
   6   3  -3    0.00    0.90
   6   3  -3   -0.10    1.70
  -6  -3   2   20.00    4.80
  -6  -3   2   26.60    3.10
  -6  -3   2   31.10    5.90
   6   3  -2   18.90    3.60
   6   3  -2   21.30    2.60
  -6  -3   1   82.39    9.50
  -6  -3   1   53.49    7.30
  -6  -3   1   50.79    5.70
   6   3  -1   53.09    5.60
   6   3  -1   49.80    6.60
   6   3  -1   51.39    5.60
  -6  -3   0   26.20    6.10
  -6  -3   0   22.70    3.00
   6   3   0   28.90    5.40
   6   3   0   24.40    2.80
   6   3   0   25.20    2.90
   6   3   0   25.10    4.00
  -6  -3  -1  109.29   12.20
  -6  -3  -1   85.09   10.10
   6   3   1   95.79   11.10
   6   3   1  105.09   10.00
   6   3   1  102.39   12.30
   6   3   1   98.09   10.10
  -6  -3  -2  140.29   15.90
  -6  -3  -2  168.78   18.20
   6   3   2  149.39   16.70
   6   3   2  163.58   15.80
   6   3   2  153.08   15.80
   6   3   2  170.88   17.80
  -6  -3  -3    8.30    4.60
  -6  -3  -3    3.00    1.60
   6   3   3    1.50    5.30
   6   3   3    3.20    1.30
   6   3   3    5.90    1.40
  -6  -3  -4    2.40    1.60
  -6  -3  -4    0.30    3.90
   6   3   4    3.80    1.40
   6   3   4    1.40    4.40
   6   3   4    2.90    1.30
  -6  -3  -5   50.49    8.70
   6   3   5   46.40    4.80
   6   3   5   38.50    4.80
   6   3   5   40.80    8.00
  -6  -3  -6   58.09    9.90
   6   3   6   61.69    9.90
   6   3   6   42.50    6.00
   6   3   6   66.89    6.10
  -6  -3  -7    8.10    4.80
   6   3   7    6.80    1.60
   6   3   7    4.70    5.50
  -6  -3  -8   28.40    7.60
   6   3   8   43.90    4.70
   6   3   8   47.00    9.00
   6   3   9   -2.80    4.90
   6   3  10   -3.90    5.40
  -6  -3 -11   -1.20    2.70
  -6  -3 -11    0.40    1.80
   6   3  11    1.40    2.60
   6   3  11    0.00    1.70
  -6  -3 -12   23.90    3.50
   6   3  12   22.80    3.90
  -6  -3 -13   68.69    7.60
   6   3  13   70.49    7.80
  -6  -3 -14   13.20    2.40
   6   3  14   12.80    2.40
   6   3  14   13.40    2.10
  -6  -3 -15   -0.40    1.00
   6   3  15    2.30    2.00
  -6  -3 -16    3.40    1.20
   6   3  16    1.70    1.20
   6   2 -14   16.00    2.70
   6   2 -14   13.90    3.60
   6   2 -13   19.50    4.10
   6   2 -13   23.10    3.30
  -6  -2  12    4.50    2.00
  -6  -2  12   -0.40    2.70
   6   2 -12    0.70    2.20
   6   2 -12    6.30    3.00
  -6  -2  11    7.70    3.00
   6   2 -11    6.40    1.70
  -6  -2  10   20.50    3.70
   6   2 -10   18.40    2.80
  -6  -2   9    4.10    4.60
  -6  -2   9   10.10    2.90
   6   2  -9    5.50    1.50
  -6  -2   8    1.80    5.30
  -6  -2   8    1.00    2.30
   6   2  -8   -0.30    1.10
  -6  -2   7    2.30    2.10
  -6  -2   7    3.50    4.50
   6   2  -7    1.00    1.10
  -6  -2   6   49.20    5.70
  -6  -2   6   50.19    8.40
   6   2  -6   46.30    5.20
  -6  -2   5   40.00    4.30
  -6  -2   5   31.60    6.40
   6   2  -5   26.20    4.50
   6   2  -5   30.20    3.50
  -6  -2   4   61.29    9.10
  -6  -2   4   48.00    5.90
   6   2  -4   50.79    6.40
   6   2  -4   54.89    5.60
  -6  -2   3   27.80    6.10
  -6  -2   3   22.50    3.00
   6   2  -3   19.20    3.40
   6   2  -3   22.20    2.70
  -6  -2   2  116.29   13.40
  -6  -2   2  124.99   13.80
  -6  -2   2  114.09   12.20
   6   2  -2  121.29   12.10
   6   2  -2  122.79   12.80
  -6  -2   1    1.70    3.20
  -6  -2   1    3.20    4.40
  -6  -2   1    1.90    1.50
   6   2  -1    4.90    1.00
   6   2  -1    2.80    1.90
  -6  -2   0   23.80    5.00
  -6  -2   0   13.70    2.00
  -6  -2   0    8.20    4.30
   6   2   0   12.30    2.80
   6   2   0   15.00    4.40
   6   2   0   14.40    1.90
   6   2   0   10.90    1.80
  -6  -2  -1  127.39   14.80
   6   2   1  125.29   13.10
   6   2   1  142.69   14.60
   6   2   1  129.49   13.90
   6   2   1  126.29   13.10
  -6  -2  -2   16.70    5.00
   6   2   2   12.20    2.00
   6   2   2   14.40    3.20
   6   2   2   15.30    4.70
   6   2   2   19.40    2.20
  -6  -2  -3   -1.70    4.70
  -6  -2  -3    2.30    1.20
   6   2   3    7.20    5.20
   6   2   3    1.70    1.10
   6   2   3    3.80    2.50
   6   2   3    2.70    1.10
  -6  -2  -4  215.68   25.20
  -6  -2  -4  278.37   27.30
   6   2   4  214.68   27.40
   6   2   4  265.87   25.20
   6   2   4  270.37   27.10
   6   2   4  254.87   25.20
  -6  -2  -5    1.40    1.40
  -6  -2  -5    4.00    4.00
   6   2   5    3.10    5.00
   6   2   5    4.30    1.50
   6   2   5    0.00    1.20
  -6  -2  -6   28.50    6.50
   6   2   6   25.90    3.00
   6   2   6   18.40    2.80
   6   2   6   28.70    6.90
  -6  -2  -7   88.99   11.70
   6   2   7   93.29   12.10
   6   2   7  100.49    9.20
   6   2   7   72.19    9.10
  -6  -2  -8   42.10    8.70
   6   2   8   40.10    4.70
   6   2   8   42.90    8.50
   6   2   9   90.39    9.90
   6   2   9  100.99   13.70
   6   2  10   10.20    6.40
  -6  -2 -11   20.80    3.40
   6   2  11   25.60    3.40
  -6  -2 -12   45.00    5.80
   6   2  12   51.89    6.50
  -6  -2 -13    2.00    1.80
   6   2  13    7.10    2.80
   6   2  13    6.30    1.70
  -6  -2 -14   26.10    3.30
   6   2  14   20.50    3.80
  -6  -2 -15   32.10    3.80
   6   2  15   26.00    4.10
  -6  -2 -16    0.10    0.90
   6   2  16    1.70    1.80
   6   1 -16    9.30    3.50
   6   1 -15   12.00    2.60
   6   1 -14    1.50    3.00
   6   1 -13    7.60    3.40
  -6  -1  12   14.90    3.70
  -6  -1  12   12.20    2.70
   6   1 -12    6.70    3.60
   6   1 -12   14.80    3.60
   6   1 -12   14.80    2.70
  -6  -1  11   12.70    3.50
   6   1 -11    5.30    1.60
  -6  -1  10   39.00    8.80
  -6  -1  10   35.50    5.20
  -6  -1   9   33.60    7.40
  -6  -1   9   21.90    7.00
  -6  -1   9   47.20    5.40
   6   1  -9   44.60    4.60
  -6  -1   8   79.39   12.30
  -6  -1   8   77.79   10.90
  -6  -1   8   78.69    9.00
   6   1  -8   84.99    8.60
  -6  -1   7   33.00    4.10
  -6  -1   7   43.10    7.70
  -6  -1   7   42.40    4.80
  -6  -1   7   37.70    7.30
   6   1  -7   30.20    3.90
  -6  -1   6   -0.90    2.10
  -6  -1   6   -0.30    1.20
  -6  -1   6   -1.50    5.00
   6   1  -6    1.30    1.30
   6   1  -6   -0.20    1.50
  -6  -1   5  643.84   63.99
  -6  -1   5  621.14   64.09
  -6  -1   5  659.33   65.49
   6   1  -5  621.44   64.49
   6   1  -5  647.94   63.89
  -6  -1   4   24.60    3.10
  -6  -1   4   18.70    5.70
   6   1  -4   21.20    2.60
   6   1  -4   18.80    3.30
  -6  -1   3   11.10    2.30
  -6  -1   3    9.50    3.90
  -6  -1   3    4.40    3.90
   6   1  -3   10.00    2.10
   6   1  -3   10.30    1.50
  -6  -1   2   55.59    8.10
  -6  -1   2   50.29    7.50
   6   1  -2   58.59    6.00
   6   1  -2   59.69    6.60
  -6  -1   1   14.10    4.60
  -6  -1   1   14.60    4.40
   6   1  -1    9.50    2.30
   6   1  -1   13.00    1.70
  -6  -1   0  250.27   27.50
  -6  -1   0  250.27   27.00
   6   1   0  286.17   26.70
   6   1   0  250.87   26.10
   6   1   0  267.57   26.10
   6   1   0  254.17   27.10
  -6  -1  -1  879.31   87.09
  -6  -1  -1  807.12   86.59
   6   1   1  852.71   85.79
   6   1   1  922.71   86.39
   6   1   1  872.61   86.79
   6   1   1  825.72   85.89
  -6  -1  -2   98.79   11.80
   6   1   2   96.79   11.40
   6   1   2   87.59    9.40
   6   1   2   94.29   10.40
   6   1   2   92.49    9.50
  -6  -1  -3   28.00    6.10
   6   1   3   28.50    5.50
   6   1   3   25.40    4.20
   6   1   3   25.90    3.10
   6   1   3   25.70    3.00
  -6  -1  -4   67.29    7.30
  -6  -1  -4   80.39   10.00
   6   1   4   67.29    7.30
   6   1   4   68.49    7.30
   6   1   4   81.09   10.40
   6   1   4   69.29    8.50
  -6  -1  -5   65.29    6.80
  -6  -1  -5   70.39    9.50
   6   1   5   65.59    6.80
   6   1   5   56.79    6.80
   6   1   5   67.59    9.40
  -6  -1  -6    6.40    1.70
  -6  -1  -6    0.50    4.20
   6   1   6    1.90    1.30
   6   1   6    9.30    6.10
   6   1   6    4.40    1.60
  -6  -1  -7   60.19    6.80
  -6  -1  -7   58.59    9.80
   6   1   7   63.09    6.80
   6   1   7   75.69   11.20
  -6  -1  -8    1.50    1.70
   6   1   8    3.00    1.60
   6   1   8   -1.70    4.90
  -6  -1  -9   40.90    5.00
   6   1   9   45.40    5.00
   6   1   9   42.20   10.20
  -6  -1 -10    2.70    1.70
   6   1  10    3.50    5.70
  -6  -1 -11    7.00    2.00
  -6  -1 -12    6.10    2.10
   6   1  12    9.90    3.10
  -6  -1 -13   64.59    7.40
   6   1  13   68.89    8.00
  -6  -1 -14    9.40    1.70
   6   1  14    6.20    2.90
   6   1  15    2.20    2.50
   6   1  16    1.70    1.50
   6   0 -16   19.70    3.40
   6   0 -15   -0.60    2.60
   6   0 -14   64.99    8.10
  -6   0  13   -1.80    2.00
   6   0 -13   -4.40    3.00
  -6   0  12   11.50    3.50
   6   0 -12    5.60    1.80
   6   0 -12   12.40    3.60
  -6   0  11   -3.30    2.60
   6   0 -11   -0.30    1.20
  -6   0  10   38.10    5.50
  -6   0  10   29.40    8.00
   6   0 -10   43.40    4.60
  -6   0   9    0.80    5.00
  -6   0   9    2.90    6.40
   6   0  -9    2.20    1.60
  -6   0   8    5.40    6.00
  -6   0   8    4.30    3.90
   6   0  -8    3.10    1.60
  -6   0   7    2.50    1.30
  -6   0   7   -3.80    3.90
  -6   0   7   -0.90    5.50
   6   0  -7   -1.30    1.00
  -6   0   6   29.70    6.40
  -6   0   6   29.00    5.90
  -6   0   6   21.10    3.00
   6   0  -6   25.40    3.00
  -6   0   5    1.20    3.40
  -6   0   5   -0.10    4.10
  -6   0   5   -0.60    1.20
   6   0  -5   -0.10    1.40
   6   0  -5    1.00    1.00
  -6   0   4  182.28   23.30
  -6   0   4  229.68   24.20
  -6   0   4  235.88   22.50
   6   0  -4  233.08   22.80
   6   0  -4  230.18   22.50
  -6   0   3    0.40    0.90
  -6   0   3   -0.10    3.60
  -6   0   3    2.10    3.50
   6   0  -3    0.60    1.20
   6   0  -3    0.10    0.90
  -6   0   2  187.58   21.10
  -6   0   2  198.98   21.40
   6   0  -2  196.38   20.10
   6   0  -2  214.08   20.40
  -6   0   1   -0.30    3.30
  -6   0   1   -0.90    0.90
  -6   0   1   -2.20    4.00
   6   0  -1   -0.10    1.10
  -6   0   0 1058.39  106.29
  -6   0   0 1031.20  105.89
  -6   0   0  981.40  105.59
   6   0   0 1142.59  105.69
   6   0   0 1056.59  105.19
  -6   0  -1    1.00    3.80
   6   0   1   -0.60    2.10
   6   0   1    1.70    0.70
   6   0   1    1.50    2.80
  -6   0  -2 5080.09  489.85
   6   0   2 4646.33  489.35
   6   0   2 4709.23  488.65
   6   0   2 5039.50  489.25
   6   0   2 5005.40  488.75
  -6   0  -3   -0.50    3.90
   6   0   3   -1.00    4.30
   6   0   3    0.50    2.10
   6   0   3    0.50    1.30
   6   0   3    1.10    0.80
  -6   0  -4  112.39   10.80
  -6   0  -4  107.59   12.60
   6   0   4   98.39   10.80
   6   0   4  109.59   12.50
   6   0   4  101.79   10.80
   6   0   4  100.39   11.70
  -6   0  -5    0.10    1.30
  -6   0  -5   -4.80    4.20
   6   0   5   -2.70    2.00
   6   0   5   -0.30    1.30
   6   0   5   -3.60    3.70
  -6   0  -6   30.20    3.50
  -6   0  -6   34.30    6.90
   6   0   6   35.50    7.60
   6   0   6   25.80    3.60
  -6   0  -7   -0.10    1.40
   6   0   7    1.60    1.50
   6   0   7   -5.70    4.10
  -6   0  -8  105.09   11.10
   6   0   8  109.29   14.10
  -6   0  -9   -4.00    1.40
   6   0   9   -3.60    4.90
  -6   0 -10   21.30    2.80
   6   0  10    6.30    6.20
  -6   0 -11    1.30    1.50
   6   0  11   -3.70    5.00
  -6   0 -12  178.68   17.90
   6   0  12  167.08   18.30
  -6   0 -13    1.00    1.80
   6   0  13   -0.10    2.80
  -6   0 -14    0.30    1.90
   6   0  14    1.60    2.00
  -6   0 -15    0.60    1.60
   6   0  15   -0.90    1.80
  -6   0 -16    0.50    1.20
   6   0  16    2.60    2.10
   6  -1 -17   -1.10    1.60
   6  -1 -16   13.30    2.90
   6  -1 -15    9.90    3.20
   6  -1 -14    1.90    3.10
   6  -1 -13   12.20    3.70
  -6   1  12   19.00    3.20
  -6   1  12   13.20    3.50
   6  -1 -12    2.30    3.40
   6  -1 -12    7.40    2.10
   6  -1 -12   14.30    2.90
  -6   1  11   11.30    8.20
   6  -1 -11    5.00    1.70
  -6   1  10   14.70    6.30
   6  -1 -10   11.70    2.10
  -6   1   9   34.30    9.10
   6  -1  -9   47.40    5.30
  -6   1   8   71.09   11.60
   6  -1  -8   81.19    8.40
  -6   1   7   33.70    3.90
  -6   1   7   44.40    8.60
   6  -1  -7   31.00    3.80
  -6   1   6    2.80    1.30
  -6   1   6   -3.20    4.50
   6  -1  -6    3.30    1.20
  -6   1   5  632.34   61.09
  -6   1   5  612.44   59.39
  -6   1   5  537.35   60.29
   6  -1  -5  593.14   59.39
  -6   1   4   17.10    2.30
  -6   1   4   20.80    5.50
  -6   1   4   18.00    5.00
   6  -1  -4   20.10    2.40
  -6   1   3    8.80    5.20
  -6   1   3   15.30    4.80
  -6   1   3   10.60    1.30
   6  -1  -3    5.50    1.20
   6  -1  -3   10.10    1.40
  -6   1   2   52.19    7.40
  -6   1   2   61.49    7.90
  -6   1   2   50.99    5.50
   6  -1  -2   55.19    5.70
  -6   1   1   11.50    3.90
  -6   1   1   19.70    5.40
  -6   1   1    7.60    1.30
   6  -1  -1    9.40    1.50
  -6   1   0  247.38   25.30
  -6   1   0  232.68   25.00
  -6   1   0  224.58   24.00
   6  -1   0  248.58   24.10
  -6   1  -1  852.51   82.79
  -6   1  -1  738.03   81.99
   6  -1   1  865.61   81.99
  -6   1  -2   92.89   10.50
   6  -1   2   83.29    9.10
   6  -1   2   72.69    9.40
  -6   1  -3   29.60    6.40
   6  -1   3   25.40    3.00
   6  -1   3   20.80    3.80
   6  -1   3   25.90    5.00
  -6   1  -4   66.49    6.80
  -6   1  -4   62.19    9.10
   6  -1   4   62.49    8.80
   6  -1   4   62.79    7.70
  -6   1  -5   63.29    6.70
  -6   1  -5   63.79    8.70
   6  -1   5   57.69    7.70
   6  -1   5   69.29    9.50
  -6   1  -6    2.00    1.40
   6  -1   6    4.10    4.30
  -6   1  -7   64.59    6.80
   6  -1   7   60.79   10.50
  -6   1  -8   -0.60    1.10
   6  -1   8   -1.20    4.50
  -6   1  -9   54.79    6.00
   6  -1   9   49.50    9.80
  -6   1 -10    5.50    1.60
   6  -1  10    0.70    5.30
  -6   1 -11   25.00    3.20
  -6   1 -11   16.60    3.00
  -6   1 -12   11.70    2.50
   6  -1  12    8.00    2.60
  -6   1 -13   76.99    8.00
   6  -1  13   67.19    8.30
  -6   1 -14    9.20    2.30
   6  -1  14    6.70    3.20
  -6   1 -15   -0.60    1.60
   6  -1  15   -0.20    1.80
  -6   1 -16    2.00    1.30
   6  -1  16    1.40    2.20
   6  -2 -17    3.20    1.70
   6  -2 -16    7.30    2.60
   6  -2 -15    2.60    2.80
   6  -2 -14   11.00    3.40
   6  -2 -13   15.90    3.80
   6  -2 -12    0.20    2.00
   6  -2 -12    2.60    3.20
  -6   2  11   -2.00    5.40
  -6   2  10   12.10    7.60
  -6   2   9    7.60    5.80
  -6   2   8    6.50    5.60
  -6   2   7    8.50    5.50
  -6   2   7    1.30    1.30
  -6   2   6   37.80    4.40
  -6   2   6   44.70    7.60
  -6   2   6   40.60    9.00
  -6   2   5   43.40    7.20
  -6   2   5   36.10    8.10
  -6   2   5   28.80    3.60
  -6   2   4   45.80    5.30
  -6   2   4   67.79    9.50
  -6   2   4   52.19    7.30
  -6   2   3   21.70    5.90
  -6   2   3   22.70    6.40
  -6   2   2  113.99   12.80
  -6   2   2  105.19   13.00
  -6   2   1   -1.50    3.80
  -6   2   1    7.20    4.10
  -6   2   0    7.10    3.30
  -6   2   0   15.70    4.70
  -6   2  -1  121.69   14.40
  -6   2  -2   13.10    5.40
  -6   2  -3    7.10    4.70
  -6   2  -4  255.07   24.90
  -6   2  -4  247.88   26.50
   6  -2   4  234.58   26.10
  -6   2  -5    2.10    1.20
   6  -2   5   -2.20    3.90
  -6   2  -6   33.40    3.80
   6  -2   6   29.00    7.10
  -6   2  -7  103.79   10.10
   6  -2   7   82.39   12.40
  -6   2  -8   49.10    5.40
   6  -2   8   43.40    9.50
  -6   2  -9  105.89   11.20
   6  -2   9  107.79   15.10
  -6   2 -10    2.70    1.70
   6  -2  10   -0.80    5.30
  -6   2 -11   31.00    4.20
  -6   2 -12   62.49    7.00
   6  -2  12   59.29    7.90
  -6   2 -13    8.80    1.90
   6  -2  13    5.70    2.50
  -6   2 -14   29.80    3.80
   6  -2  14   27.90    4.10
  -6   2 -15   24.90    3.30
   6  -2  15   24.70    3.50
  -6   2 -16   -0.80    1.30
   6  -2  16   -3.70    1.90
   6  -3 -17    0.00    1.10
  -6   3  16    5.40    2.10
   6  -3 -16    2.10    2.20
  -6   3  15    5.50    2.40
   6  -3 -15    7.80    2.90
  -6   3  14    8.10    2.30
   6  -3 -14   12.40    3.30
  -6   3  13   18.50    3.90
   6  -3 -13   17.90    4.10
   6  -3 -13   22.10    3.20
  -6   3  12    2.80    3.00
   6  -3 -12    0.50    2.00
   6  -3 -12    2.30    3.20
  -6   3  11   -1.80    6.50
   6  -3 -11    6.80    3.10
   6  -3 -11   -0.40    1.90
  -6   3  10  141.89   18.30
  -6   3   9    4.10    6.00
  -6   3   8   96.49   14.90
  -6   3   7   10.40    4.80
  -6   3   7   16.60    7.30
  -6   3   6   85.39   12.10
  -6   3   6   69.99   12.10
  -6   3   5  294.77   31.20
  -6   3   5  285.67   31.20
  -6   3   4  495.75   51.59
  -6   3   4  500.85   51.59
  -6   3   3   -1.80    4.40
  -6   3   3    0.50    5.00
  -6   3   2   28.10    6.40
  -6   3   2   25.90    6.10
  -6   3   1   61.69    8.80
  -6   3   1   64.59    9.50
  -6   3   0   26.40    6.60
  -6   3  -1   89.89   11.50
  -6   3  -2  140.99   16.40
  -6   3  -3    5.00    4.10
  -6   3  -4    4.50    1.20
  -6   3  -4   -0.50    3.40
  -6   3  -5   45.70    4.90
  -6   3  -6   61.69    6.60
  -6   3  -7    6.20    1.60
  -6   3  -8   38.80    4.50
  -6   3  -9    0.00    1.40
  -6   3 -10    3.40    1.30
  -6   3 -11    2.20    2.30
   6  -3  11    1.20    3.10
  -6   3 -12   25.60    3.40
   6  -3  12   18.30    4.20
  -6   3 -13   94.89   10.20
   6  -3  13   96.29   10.90
  -6   3 -14   16.10    2.60
   6  -3  14   15.00    3.50
  -6   3 -15    0.60    1.50
   6  -3  15   -2.90    2.20
  -6   3 -16    1.00    1.20
   6  -3  16    2.30    1.70
  -6   4  16    2.00    1.60
   6  -4 -16    0.50    1.90
  -6   4  15   17.80    2.90
   6  -4 -15   23.10    3.10
  -6   4  14    2.50    2.70
   6  -4 -14    8.70    2.30
  -6   4  13   18.60    3.70
   6  -4 -13   15.00    3.70
  -6   4  12   -1.30    2.90
   6  -4 -12   -0.40    3.00
   6  -4 -12   -1.30    1.70
  -6   4  11  119.39   13.20
   6  -4 -11  122.09   12.60
   6  -4 -11  114.39   13.00
  -6   4  10  150.08   19.50
  -6   4   9  294.37   33.40
  -6   4   8  215.88   25.10
  -6   4   7    0.00    4.40
  -6   4   7    1.80    5.40
  -6   4   6    7.40    5.80
  -6   4   6   16.40    6.70
  -6   4   5   82.29   11.70
  -6   4   5   86.79   12.30
  -6   4   4   97.59   12.60
  -6   4   4   99.79   12.70
  -6   4   3  169.68   20.00
  -6   4   3  183.38   19.80
  -6   4   2    1.70    4.60
  -6   4   2    0.00    4.20
  -6   4   1   10.30    5.10
  -6   4   0   29.40    6.70
  -6   4  -1   88.79   11.30
  -6   4  -2  709.43   72.79
  -6   4  -3   48.30    5.50
  -6   4  -3   70.99    9.70
  -6   4  -4    1.10    0.90
  -6   4  -5   28.90    3.40
  -6   4  -6    8.00    1.60
  -6   4  -7    1.70    1.20
  -6   4  -8   88.09    9.20
  -6   4  -9   14.70    2.10
  -6   4 -10    2.20    1.70
   6  -4  10    0.60    3.70
  -6   4 -11    6.00    2.30
   6  -4  11    3.40    3.20
  -6   4 -12   40.30    4.80
   6  -4  12   35.00    4.90
  -6   4 -13  117.89   13.50
   6  -4  13  150.78   14.20
  -6   4 -14   40.60    4.00
   6  -4  14   23.80    3.90
  -6   4 -15   11.60    1.70
   6  -4  15   10.30    2.50
  -6   5  15   13.20    2.70
   6  -5 -15   14.80    2.40
  -6   5  14    6.70    2.10
   6  -5 -14    9.40    2.30
  -6   5  13    9.70    3.10
   6  -5 -13    2.30    2.80
   6  -5 -13    4.10    1.70
  -6   5  12    0.00    3.00
   6  -5 -12    3.10    3.10
   6  -5 -12   -0.20    1.20
  -6   5  11   30.30    5.00
   6  -5 -11   23.90    4.70
   6  -5 -11   33.40    4.10
  -6   5  10   56.79    6.60
   6  -5 -10   61.69    7.40
   6  -5 -10   57.39    6.50
  -6   5   9    1.30    6.90
  -6   5   8  108.09   14.40
  -6   5   7    3.60    5.30
  -6   5   7    2.60    5.90
  -6   5   6    1.70    5.70
  -6   5   6    2.50    4.90
  -6   5   5   -3.90    4.70
  -6   5   5   -6.00    4.00
  -6   5   4  274.47   30.50
  -6   5   4  283.57   30.80
  -6   5   3    5.30    4.70
  -6   5   3    5.20    5.30
  -6   5   2    0.20    4.60
  -6   5   2    1.00    5.50
  -6   5   1   88.59   11.70
  -6   5   0    4.20    5.40
  -6   5  -1   46.50    8.50
  -6   5  -2   11.00    5.10
   6  -5   9   46.10    6.70
   6  -5  10    5.20    3.30
   6  -5  11    0.20    3.10
  -6   5 -12   62.79    7.20
   6  -5  12   68.79    8.00
  -6   5 -13   84.99    9.40
   6  -5  13   95.89   10.00
  -6   5 -14    5.00    1.40
   6  -5  14   -0.20    2.20
  -6   5 -15   -1.70    1.20
  -6   6  15   -1.00    1.50
   6  -6 -15    0.10    0.70
   6  -6 -15   -0.10    1.70
  -6   6  14   48.20    5.70
   6  -6 -14   45.10    5.60
  -6   6  13    2.20    1.90
   6  -6 -13    5.00    2.00
  -6   6  12    5.50    3.00
   6  -6 -12    1.20    2.70
  -6   6  11    3.50    1.60
  -6   6  11    4.70    3.30
   6  -6 -11    7.10    2.40
  -6   6  10    3.50    1.60
   6  -6 -10    5.00    2.50
   6  -6 -10    3.70    1.50
   6  -6 -10    5.30    2.30
   6  -6 -10    4.80    2.70
  -6   6   9   98.89    9.90
   6  -6  -9   93.79   10.50
   6  -6  -9   89.89    9.70
   6  -6  -9   90.99   10.40
   6  -6  -9   98.89   10.40
   6  -6  -9   85.59   10.40
  -6   6   8   22.60    3.30
   6  -6  -8   15.70    3.60
   6  -6  -8   19.50    4.00
   6  -6  -8   15.10    3.40
   6  -6  -8   14.20    3.50
  -6   6   7   -3.50    7.40
  -6   6   7    5.50    5.80
  -6   6   6   -1.50    5.90
  -6   6   6    4.10    5.50
  -6   6   5   11.10    6.20
  -6   6   5   13.00    6.00
  -6   6   4   32.70    8.50
  -6   6   4   54.39    9.90
  -6   6   3   24.00    7.00
  -6   6   3   18.30    6.70
  -6   6   2   13.50    6.90
  -6   6   1   22.60    7.70
  -6   6   0   77.89   11.10
  -6   6  -1   88.29   12.20
   6  -6   8   -3.00    2.80
   6  -6   9    1.60    3.00
   6  -6  10    4.00    3.10
   6  -6  11    3.30    2.90
   6  -6  12    0.00    2.00
  -6   7  14    7.50    1.60
   6  -7 -14    7.50    1.60
  -6   7  13    3.80    1.70
   6  -7 -13    3.10    2.10
  -6   7  12    3.30    2.00
   6  -7 -12    3.70    2.50
  -6   7  11    9.60    3.20
   6  -7 -11    8.70    2.30
   6  -7 -11    5.20    2.50
  -6   7  10   37.80    4.50
   6  -7 -10   30.40    4.90
   6  -7 -10   44.20    5.20
   6  -7 -10   42.60    5.40
  -6   7   9    9.20    2.10
   6  -7  -9   13.20    3.00
   6  -7  -9    7.50    3.10
   6  -7  -9   10.70    3.30
   6  -7  -9   15.50    3.20
   6  -7  -8   -1.40    2.40
   6  -7  -8    2.00    4.10
   6  -7  -8   -0.10    2.70
   6  -7  -8    0.80    2.80
   6  -7  -7    5.00    2.70
   6  -7  -7   -0.70    2.80
   6  -7  -7    1.70    2.90
   6  -7  -7    3.90    2.80
   6  -7  -7    2.60    2.50
   6  -7  -6    7.30    3.00
   6  -7  -6    5.20    2.80
   6  -7  -6   10.50    3.20
  -6   7   5    4.70    5.80
  -6   7   5   -2.60    6.10
  -6   7   4    3.50    6.00
  -6   7   3    5.50    5.60
  -6   7   2  111.29   15.00
  -6   7   1   19.90    7.20
  -6   7   0    3.80    6.80
   6  -7   6    9.80    2.90
   6  -7   7   64.49    8.60
  -6   8  12    2.80    2.10
   6  -8 -12    1.20    1.90
  -6   8  11    0.50    1.70
   6  -8 -11   -0.80    3.10
   6  -8 -11    3.10    1.90
   6  -8 -11   -3.40    2.20
  -6   8  10   -0.50    2.00
   6  -8 -10    1.20    2.20
   6  -8 -10    0.80    1.70
   6  -8 -10    1.50    1.50
   6  -8  -9    2.90    3.60
   6  -8  -9    2.20    2.40
   6  -8  -9    2.30    2.50
   6  -8  -8   23.40    3.40
   6  -8  -8   22.40    3.30
   6  -8  -8   16.10    3.50
   6  -8  -7    2.20    2.50
   6  -8  -7    3.80    2.90
   6  -8  -7    0.40    2.80
   6  -8  -7   -0.20    2.60
   6  -8  -6    9.60    3.10
   6  -8  -6    6.40    2.90
   6  -8  -6    4.40    2.00
   6  -8  -6    0.50    2.80
   6  -8  -5   27.60    4.50
   6  -8  -5   28.00    4.50
   6  -8  -5   21.60    4.30
   6  -8  -5   28.60    4.60
   6  -8  -5   27.50    4.20
   6  -8  -4   37.10    4.90
   6  -8  -4   27.40    4.40
   6  -8  -4   31.20    4.60
   6  -8  -4   37.00    4.60
   6  -8  -4   19.10    4.20
   6  -8  -3    2.70    3.00
   6  -8  -3    2.60    2.80
   6  -8  -3    3.90    2.50
   6  -8  -3    3.10    2.50
   6  -8  -3    0.40    2.40
   6  -8  -2   25.50    4.00
   6  -8  -2   20.70    4.00
   6  -8  -2   18.70    4.00
   6  -8  -1    4.20    2.40
   6  -8  -1    4.30    2.90
   6  -8   0    9.60    3.30
   6  -8   2   97.79   10.80
   6  -8   2   85.09   10.70
   6  -8   3  300.27   30.80
  -6   9  11    0.30    1.70
   6  -9 -11    0.90    1.40
  -6   9  10   -1.70    2.00
   6  -9 -10    1.90    1.80
   6  -9 -10    3.50    1.80
  -6   9   9   40.50    5.20
   6  -9  -9   37.10    5.00
   6  -9  -9   38.30    4.50
   6  -9  -9   36.80    4.80
   6  -9  -8    0.90    2.20
   6  -9  -8    2.70    2.40
   6  -9  -8    1.70    1.70
   6  -9  -7    3.20    2.50
   6  -9  -7    2.80    2.60
   6  -9  -7    4.20    2.00
   6  -9  -6    8.40    3.10
   6  -9  -6   18.30    2.90
   6  -9  -6   12.80    3.20
   6  -9  -6   10.10    3.40
   6  -9  -5    9.70    2.90
   6  -9  -5   11.90    3.00
   6  -9  -5    6.30    3.10
   6  -9  -5   12.50    2.70
   6  -9  -4   89.69   10.00
   6  -9  -4   88.39   10.30
   6  -9  -4   97.19   10.30
   6  -9  -4   90.49   10.30
   6  -9  -4   92.89   10.40
   6  -9  -3   -1.90    2.80
   6  -9  -3   -0.80    2.50
   6  -9  -3    0.40    2.30
   6  -9  -3    0.90    1.70
   6  -9  -3   -0.40    2.40
   6  -9  -2    2.50    2.60
   6  -9  -2    3.00    1.90
   6  -9  -2    1.90    2.50
   6  -9  -2    5.00    2.40
   6  -9  -2    4.20    3.10
   6  -9  -1   -0.60    2.10
   6  -9  -1    0.00    2.40
   6  -9  -1    1.00    2.80
   6  -9   0    1.70    2.70
   6  -9   0    0.30    2.40
   6  -9   1    3.60    2.40
   6  -9   2    0.70    2.40
   6  -9   3   42.70    5.70
  -6  10   9    7.80    2.00
   6 -10  -9    7.20    2.00
   6 -10  -9   11.80    1.90
   6 -10  -9    7.90    2.80
  -6  10   8    1.00    1.90
   6 -10  -8    1.00    1.80
   6 -10  -8   -0.50    1.90
   6 -10  -8   -0.60    2.00
   6 -10  -7   -0.30    2.20
   6 -10  -7    0.10    2.20
   6 -10  -7    1.10    1.40
   6 -10  -6    6.50    2.00
   6 -10  -6    3.20    1.80
   6 -10  -6    4.60    2.30
   6 -10  -5    2.90    2.50
   6 -10  -5    6.60    2.10
   6 -10  -5    7.40    2.50
   6 -10  -4    3.80    2.80
   6 -10  -4    3.10    1.90
   6 -10  -4    3.10    2.50
   6 -10  -4    5.50    1.90
   6 -10  -3   -2.00    2.20
   6 -10  -3    2.50    2.60
   6 -10  -3    4.20    2.80
   6 -10  -2   22.80    3.90
   6 -10  -2   19.60    4.00
   6 -10  -2   30.20    4.20
   6 -10  -2   24.00    3.70
   6 -10  -1    2.90    2.70
   6 -10  -1   -0.10    1.50
   6 -10   0    2.60    2.40
   6 -10   0   -1.50    2.30
   6 -10   1    1.20    2.30
   6 -10   2   85.49    9.50
   6 -11  -6    5.10    1.40
   6 -11  -6    4.00    1.40
   6 -11  -6    2.20    1.30
   6 -11  -5    2.40    1.90
   6 -11  -5   -0.30    1.90
   6 -11  -5    0.80    1.20
   6 -11  -4    7.40    2.20
   6 -11  -4   10.70    2.00
   6 -11  -4    8.70    2.20
   6 -11  -3   25.80    3.40
   6 -11  -3   23.60    2.90
   6 -11  -3   16.60    3.10
   6 -11  -2   -1.10    1.40
   6 -11  -2   -0.80    1.80
   6 -11  -1    2.20    1.50
   6 -11  -1    3.50    2.00
   6 -11   0    3.00    1.50
   6 -11   1   20.80    3.00
  -7 -11   2    4.40    1.40
  -7 -11   1    4.10    1.90
  -7 -11   0    2.80    1.50
  -7 -11  -1   27.10    3.50
  -7 -11  -2    5.30    1.60
  -7 -11  -3   16.80    2.50
  -7 -11  -4   32.70    4.10
  -7 -10   3    2.70    2.20
  -7 -10   2    2.30    2.20
  -7 -10   1    4.50    2.50
  -7 -10   1    5.20    1.90
  -7 -10   0   30.20    4.00
  -7 -10   0   19.80    3.60
  -7 -10  -1   20.70    3.50
  -7 -10  -1   22.30    3.70
  -7 -10  -2    0.00    1.50
  -7 -10  -2    5.40    2.40
  -7 -10  -3   12.70    2.40
  -7 -10  -3   11.10    2.20
  -7 -10  -3   11.40    2.90
  -7 -10  -4   88.89   10.20
  -7 -10  -4   96.89   10.40
  -7 -10  -4   99.79   10.30
  -7 -10  -5    1.10    2.00
  -7 -10  -5    1.40    2.20
  -7 -10  -5   -0.60    1.50
  -7 -10  -6    1.90    2.00
  -7 -10  -6    2.80    1.30
  -7 -10  -6    3.20    1.60
   7  10   6    0.80    1.70
  -7 -10  -7    2.60    1.30
  -7 -10  -7    3.40    1.50
   7  10   7    0.70    1.70
  -7 -10  -8    0.20    1.50
  -7 -10  -8    3.80    1.70
   7  10   8    2.20    1.80
  -7  -9   4   23.40    3.80
  -7  -9   3    2.40    2.20
  -7  -9   2    0.70    2.40
  -7  -9   2    2.10    2.40
  -7  -9   1   67.89    7.90
  -7  -9   1   64.49    8.00
  -7  -9   0    1.00    1.80
  -7  -9   0    2.80    1.80
  -7  -9  -1    2.10    2.40
  -7  -9  -1   -1.40    1.60
  -7  -9  -1   -3.40    2.40
  -7  -9  -2   14.50    2.70
  -7  -9  -2    8.30    2.80
  -7  -9  -2    9.70    2.90
  -7  -9  -3   -1.00    1.90
  -7  -9  -3    0.80    2.20
  -7  -9  -3    1.50    2.20
  -7  -9  -4  169.28   17.60
  -7  -9  -4  166.28   17.70
  -7  -9  -5   17.60    3.70
  -7  -9  -5   34.20    3.80
  -7  -9  -5   19.30    3.90
  -7  -9  -6   51.19    6.10
  -7  -9  -6   50.69    6.10
  -7  -9  -6   48.50    6.10
  -7  -9  -7    0.80    2.40
  -7  -9  -7    4.90    2.60
   7   9   7    1.70    2.30
  -7  -9  -8    5.20    1.80
  -7  -9  -8    9.00    2.60
   7   9   8    2.90    2.20
  -7  -9  -9   -1.40    2.10
  -7  -9  -9   -2.30    1.80
   7   9   9    0.80    1.30
  -7  -9 -10    4.10    1.30
  -7  -9 -10    5.70    1.50
   7   9  10    4.80    1.30
  -7  -8   4   15.50    3.10
  -7  -8   3   -1.70    2.30
  -7  -8   3    1.80    2.30
  -7  -8   2    6.40    2.50
  -7  -8   2    7.90    2.70
  -7  -8   1  159.38   17.40
  -7  -8   1  172.08   17.50
  -7  -8   0    2.10    2.30
  -7  -8   0    4.80    2.40
  -7  -8   0    2.30    2.40
  -7  -8  -1    0.20    2.60
  -7  -8  -1    2.20    2.20
  -7  -8  -1   -0.30    2.20
  -7  -8  -2   -0.10    2.20
  -7  -8  -2    2.60    2.20
  -7  -8  -2   -2.00    2.50
  -7  -8  -3   71.69    8.90
  -7  -8  -3   86.29    9.20
  -7  -8  -3   76.59    8.90
  -7  -8  -4   26.10    4.30
  -7  -8  -4   35.60    4.90
  -7  -8  -4   36.70    4.70
  -7  -8  -5   31.10    4.50
  -7  -8  -5   27.10    4.70
  -7  -8  -5   32.60    5.00
  -7  -8  -6   86.79   10.00
  -7  -8  -6   80.69    9.50
  -7  -8  -6   89.69    9.90
  -7  -8  -7    0.00    2.10
  -7  -8  -7    1.10    2.00
  -7  -8  -8   14.40    2.90
  -7  -8  -8   14.80    3.30
  -7  -8  -9   12.40    2.50
  -7  -8  -9   11.90    2.90
   7   8   9   11.60    2.30
   7   8   9    8.00    1.80
  -7  -8 -10   10.60    2.20
  -7  -8 -10    8.30    2.50
   7   8  10    8.10    1.60
   7   8  10   11.50    2.50
  -7  -8 -11    4.90    2.10
  -7  -8 -11    4.80    1.80
   7   8  11    4.10    1.40
   7   8  11    2.50    1.10
  -7  -7   6    1.20    1.90
  -7  -7   5   25.40    3.90
  -7  -7   4   -1.20    1.70
   7   7  -4    2.10    4.30
  -7  -7   3    6.80    2.10
   7   7  -3    6.30    5.60
  -7  -7   2    8.10    2.10
   7   7  -2    5.10    5.20
  -7  -7   1   70.79    8.50
   7   7  -1   93.69   13.50
  -7  -7   0   50.59    5.40
   7   7   0   26.00    7.70
  -7  -7  -1  111.79   11.90
   7   7   1  110.39   15.00
  -7  -7  -2    9.10    2.70
   7   7   2   10.40    5.70
  -7  -7  -3    1.30    2.20
   7   7   3    2.90    5.60
  -7  -7  -4   22.70    3.80
  -7  -7  -4   16.20    3.90
  -7  -7  -4   23.00    4.00
  -7  -7  -5   22.30    3.70
  -7  -7  -5   17.60    3.10
  -7  -7  -5   18.10    3.80
  -7  -7  -6   -0.70    2.90
  -7  -7  -6   -0.70    2.50
  -7  -7  -7    9.20    3.20
  -7  -7  -7   13.90    2.80
   7   7   7   10.90    2.10
  -7  -7  -8   -0.70    2.00
  -7  -7  -8   -2.60    2.80
   7   7   8    2.40    1.40
  -7  -7  -9   32.80    4.90
  -7  -7  -9   37.40    5.20
   7   7   9   37.20    4.90
   7   7   9   32.80    4.20
  -7  -7 -10    1.20    2.80
  -7  -7 -10   -0.40    1.70
   7   7  10    1.00    1.00
   7   7  10    0.80    1.70
  -7  -7 -11    8.20    2.20
  -7  -7 -11    7.80    2.50
   7   7  11    7.10    1.60
   7   7  11    7.70    2.00
  -7  -7 -12   -0.70    2.10
   7   7  12    0.10    1.10
   7   7  12    0.90    1.80
   7   7  13    1.30    1.20
   7   7  13    0.60    0.90
  -7  -6   8    8.90    2.60
  -7  -6   6   39.20    4.90
  -7  -6   5    1.10    1.60
  -7  -6   4    0.30    1.60
  -7  -6   3   43.10    5.20
  -7  -6   2   84.19    9.20
   7   6  -2   84.99   11.80
  -7  -6   1   41.90    5.10
   7   6  -1   41.60    8.60
  -7  -6   0   59.99    6.60
   7   6   0   49.80    9.30
  -7  -6  -1    8.80    2.40
   7   6   1    7.40    4.60
  -7  -6  -2   11.70    2.70
   7   6   2    7.50    5.40
  -7  -6  -3    4.10    2.20
   7   6   3    6.40    5.30
  -7  -6  -4   24.80    4.10
   7   6   4   35.40    8.30
  -7  -6  -5    2.70    2.20
   7   6   5   -0.20    4.60
   7   6   5    1.90    1.70
   7   6   5    8.80    5.90
   7   6   6   33.10    8.10
   7   6   6   56.39   10.20
  -7  -6  -7    3.30    2.90
  -7  -6  -7    3.60    1.40
  -7  -6  -8    5.90    3.00
  -7  -6  -8    3.80    3.00
  -7  -6  -8    6.10    1.70
  -7  -6  -9    7.70    3.20
  -7  -6  -9   11.40    3.20
  -7  -6  -9   10.40    1.90
  -7  -6 -10   11.60    3.50
  -7  -6 -10   14.90    3.40
  -7  -6 -10   18.20    2.70
   7   6  10   18.10    2.90
   7   6  10   15.90    2.50
  -7  -6 -11   26.80    3.20
  -7  -6 -11   18.30    3.90
   7   6  11   23.40    3.40
   7   6  11   21.10    3.10
  -7  -6 -12    1.80    1.80
  -7  -6 -12    0.60    1.20
   7   6  12   -1.50    1.30
   7   6  12    1.00    2.10
  -7  -6 -13    4.50    2.00
  -7  -6 -13    7.20    1.40
   7   6  13    6.30    1.40
   7   6  13    5.60    1.90
  -7  -6 -14    5.30    1.10
   7   6  14    4.50    1.20
   7   5 -15    2.30    1.20
   7   5 -14    4.30    1.40
   7   5 -13   -0.20    1.30
   7   5 -12    9.40    2.00
   7   5 -11   -3.00    4.20
   7   5 -11    1.60    1.50
   7   5 -10   75.89    9.30
  -7  -5   9    1.10    1.50
  -7  -5   8   31.00    4.40
  -7  -5   7   13.20    2.70
  -7  -5   6   -0.60    1.70
  -7  -5   5   10.50    2.40
  -7  -5   4   41.20    5.00
  -7  -5   3   41.60    5.00
  -7  -5   2   -0.10    1.40
  -7  -5   1   55.29    6.50
   7   5  -1   66.39   10.10
  -7  -5   0   -1.40    4.90
  -7  -5   0    0.80    1.60
   7   5   0    2.90    4.10
  -7  -5  -1   66.39    7.50
  -7  -5  -1   85.49   12.50
   7   5   1   67.99    7.10
   7   5   1   61.29   10.20
  -7  -5  -2    5.40    4.80
  -7  -5  -2   10.50    2.30
   7   5   2    6.70    1.40
   7   5   2    5.30    4.80
  -7  -5  -3   39.00    9.40
  -7  -5  -3   43.00    5.00
   7   5   3   38.70    4.50
   7   5   3   42.20    8.30
  -7  -5  -4    6.50    2.20
  -7  -5  -4    5.50    7.50
   7   5   4    4.10    1.40
   7   5   4    4.80    4.80
  -7  -5  -5   11.80    2.80
   7   5   5    2.60    4.80
   7   5   5   11.50    5.70
   7   5   5    7.20    1.70
   7   5   6   -1.90    7.00
   7   5   6   -2.80    5.30
   7   5   6    1.00    1.30
   7   5   7    5.50    6.60
   7   5   7    4.40    1.70
  -7  -5  -8    2.40    1.80
  -7  -5  -9    1.10    2.80
  -7  -5  -9    2.70    1.80
  -7  -5 -10   49.10    5.90
  -7  -5 -10   58.19    6.90
   7   5  10   47.50    6.60
  -7  -5 -11   16.30    3.90
  -7  -5 -11   21.10    2.70
   7   5  11   16.00    3.40
  -7  -5 -12   10.10    3.20
  -7  -5 -12   13.20    2.30
   7   5  12   15.20    2.10
   7   5  12   17.20    3.10
  -7  -5 -13   21.30    3.00
  -7  -5 -13   25.80    3.60
   7   5  13   22.70    3.00
  -7  -5 -14   -0.80    1.10
   7   5  14    0.80    1.10
   7   4 -15   12.30    2.10
   7   4 -14    0.20    1.40
   7   4 -13   -1.00    1.40
   7   4 -12   58.99    7.90
   7   4 -12   67.79    7.20
  -7  -4  11  403.66   40.40
   7   4 -11  400.16   40.50
   7   4 -11  396.76   41.00
  -7  -4  10   32.80    5.10
   7   4 -10   31.20    6.60
   7   4 -10   46.20    4.60
  -7  -4   9   -1.60    1.90
   7   4  -9   -0.60    1.30
  -7  -4   8  118.89   12.30
   7   4  -8  111.69   11.90
  -7  -4   7   11.60    6.80
  -7  -4   7    9.90    2.50
   7   4  -7   14.10    2.00
  -7  -4   6  135.49   17.10
  -7  -4   6  153.38   14.80
   7   4  -6  134.59   14.40
  -7  -4   5  167.08   18.80
  -7  -4   5  161.88   16.50
   7   4  -5  153.48   16.10
  -7  -4   4   19.10    5.90
  -7  -4   4   18.80    3.10
   7   4  -4   25.70    2.70
  -7  -4   3   13.60    5.80
  -7  -4   3   10.20    2.10
   7   4  -3    8.30    1.50
  -7  -4   2   91.79    9.50
   7   4  -2   88.59    9.30
   7   4  -2   89.99    9.20
  -7  -4   1  166.58   17.30
  -7  -4   1  160.98   19.10
   7   4  -1  166.68   17.10
   7   4  -1  172.08   17.20
   7   4  -1  178.68   19.20
  -7  -4   0  491.65   50.29
  -7  -4   0  512.35   52.29
   7   4   0  505.75   50.19
   7   4   0  515.45   52.09
   7   4   0  483.75   50.19
  -7  -4  -1   13.40    5.30
  -7  -4  -1   19.30    2.80
   7   4   1   21.70    5.60
   7   4   1   21.40    2.50
   7   4   1   16.10    2.40
  -7  -4  -2    3.50    5.30
  -7  -4  -2    1.40    1.70
   7   4   2   -1.10    1.00
   7   4   2    0.10    1.10
   7   4   2    2.50    4.20
  -7  -4  -3   -1.20    1.60
  -7  -4  -3    5.20    4.60
   7   4   3    1.30    1.20
   7   4   3   -0.40    1.20
   7   4   3    6.30    4.60
  -7  -4  -4   63.19   10.70
  -7  -4  -4   50.49    5.70
   7   4   4   47.40    5.30
   7   4   4   41.30    8.30
  -7  -4  -5    0.60    4.10
   7   4   5    0.40    1.10
   7   4   5    4.20    4.50
  -7  -4  -6  184.38   24.90
   7   4   6  233.58   22.30
   7   4   6  230.78   25.50
   7   4   6  218.78   24.80
  -7  -4  -7    9.50    6.40
   7   4   7    4.00    7.20
   7   4   7   -0.90    1.40
   7   4   8   -2.60    5.40
   7   4   8    2.00    1.40
   7   4   9    4.90    2.30
  -7  -4 -10   47.50    5.40
  -7  -4 -10   34.00    5.80
   7   4  10   46.10    5.60
  -7  -4 -11    3.40    2.00
  -7  -4 -11    1.30    2.80
   7   4  11    6.80    2.70
  -7  -4 -12   77.29    8.60
  -7  -4 -12   66.59    7.80
   7   4  12   74.49    7.90
  -7  -4 -13   15.80    2.30
   7   4  13   14.30    2.30
   7   4  13    9.90    2.70
  -7  -4 -14    3.10    1.50
   7   4  14   -0.20    1.80
   7   4  14   -1.00    1.20
  -7  -4 -15   17.70    2.40
   7   4  15   17.80    2.60
   7   4  15   19.00    2.30
   7   3 -16    2.40    1.30
   7   3 -14    2.90    2.80
   7   3 -14    1.30    1.20
   7   3 -13   52.79    6.10
   7   3 -13   52.09    6.80
  -7  -3  12    3.50    1.90
   7   3 -12    4.30    1.90
   7   3 -12    3.80    3.20
  -7  -3  11   18.80    3.80
  -7  -3  11   27.10    3.40
   7   3 -11   21.60    3.20
   7   3 -11   17.30    4.20
  -7  -3  10   30.10    4.90
   7   3 -10   40.20    4.40
  -7  -3   9   -2.30    2.20
   7   3  -9   -0.50    1.30
  -7  -3   8    1.10    2.10
  -7  -3   8   -2.00    5.70
   7   3  -8    0.90    1.30
  -7  -3   7   59.39   10.10
  -7  -3   7   57.89    6.60
   7   3  -7   59.29    6.30
  -7  -3   6   42.50    9.10
  -7  -3   6   45.60    5.70
   7   3  -6   50.19    5.20
  -7  -3   5    7.80    4.90
  -7  -3   5    9.10    2.20
   7   3  -5    7.50    1.60
  -7  -3   4   16.20    6.20
  -7  -3   4   14.90    2.60
   7   3  -4   14.70    2.10
  -7  -3   3   95.99   10.00
  -7  -3   3  103.19   12.20
   7   3  -3   92.49    9.80
  -7  -3   2  153.48   15.00
  -7  -3   2  151.78   16.80
   7   3  -2  145.79   14.80
   7   3  -2  131.59   15.60
  -7  -3   1   20.80    6.80
  -7  -3   1   22.90    3.00
  -7  -3   1   22.20    5.70
   7   3  -1   20.90    2.40
   7   3  -1   19.30    2.50
   7   3  -1   15.30    3.30
  -7  -3   0  193.68   21.50
  -7  -3   0  184.28   19.50
   7   3   0  193.68   19.40
   7   3   0  178.58   20.30
   7   3   0  196.98   19.40
   7   3   0  205.68   21.10
  -7  -3  -1   27.40    6.30
  -7  -3  -1   25.10    3.30
   7   3   1   29.90    5.90
   7   3   1   27.60    3.10
   7   3   1   25.00    3.10
   7   3   1   22.10    4.80
  -7  -3  -2   36.20    7.30
  -7  -3  -2   34.70    4.10
   7   3   2   33.10    4.10
   7   3   2   49.30    7.40
   7   3   2   32.80    3.90
  -7  -3  -3  192.98   22.00
   7   3   3  192.98   19.50
   7   3   3  187.18   19.60
   7   3   3  203.48   22.10
  -7  -3  -4   43.70    8.50
   7   3   4   46.40    5.00
   7   3   4   43.40    5.00
   7   3   4   49.40    9.10
  -7  -3  -5   50.99    9.10
   7   3   5   55.89    5.40
   7   3   5   50.99    9.50
   7   3   5   39.80    5.30
  -7  -3  -6    6.50    4.80
   7   3   6   17.40    2.30
   7   3   6   15.60    6.20
  -7  -3  -7    5.60    5.60
   7   3   7   10.30    2.20
   7   3   7    1.20    5.70
  -7  -3  -8   11.00    6.50
   7   3   8   15.00    2.40
   7   3   8    4.80    5.60
   7   3   9    5.10    1.60
   7   3   9    4.40    6.00
  -7  -3 -10    0.30    1.80
   7   3  10   -0.10    1.60
  -7  -3 -11   10.60    3.20
  -7  -3 -11    8.20    2.20
   7   3  11    9.90    2.90
  -7  -3 -12   16.70    3.80
  -7  -3 -12   23.20    3.20
   7   3  12   17.20    2.80
   7   3  12   22.30    3.60
  -7  -3 -13    1.50    1.90
   7   3  13    1.40    1.00
   7   3  13    0.20    2.40
  -7  -3 -14   11.40    2.00
   7   3  14    9.00    1.60
   7   3  14   12.60    2.70
  -7  -3 -15    1.00    1.40
   7   3  15   -1.60    1.30
   7   2 -15    0.20    2.50
   7   2 -14    7.60    2.00
   7   2 -14    7.00    3.30
  -7  -2  13    2.40    2.10
   7   2 -13    7.20    1.90
   7   2 -13    2.90    3.20
  -7  -2  12   14.50    2.70
   7   2 -12   15.60    3.90
  -7  -2  11   30.10    5.30
   7   2 -11   44.50    4.60
  -7  -2  10   37.30    5.50
   7   2 -10   40.80    4.60
  -7  -2   9   -3.40    2.30
  -7  -2   9    3.60    5.60
   7   2  -9    1.60    1.20
  -7  -2   8    6.80    5.50
  -7  -2   8   18.40    3.40
   7   2  -8   22.80    2.80
  -7  -2   7  125.89   16.60
  -7  -2   7  134.19   13.90
   7   2  -7  132.99   13.60
  -7  -2   6    7.30    4.70
  -7  -2   6    9.30    2.50
   7   2  -6    7.90    1.70
  -7  -2   5  165.68   18.20
  -7  -2   5  164.58   16.40
   7   2  -5  158.18   16.10
   7   2  -5  144.99   16.90
  -7  -2   4   20.60    6.40
  -7  -2   4   21.60    3.00
   7   2  -4   21.10    2.60
   7   2  -4   15.80    3.20
  -7  -2   3   21.30    2.90
  -7  -2   3   21.40    5.60
   7   2  -3   18.70    3.40
   7   2  -3   22.90    2.70
  -7  -2   2   13.50    2.20
  -7  -2   2   20.50    5.70
  -7  -2   2   10.40    4.40
   7   2  -2   14.40    2.00
   7   2  -2   12.90    2.70
  -7  -2   1   26.20    6.10
  -7  -2   1   21.60    3.00
  -7  -2   1   23.10    5.90
   7   2  -1   21.10    3.60
   7   2  -1   22.00    2.80
   7   2  -1   26.30    2.80
  -7  -2   0   16.30    2.20
  -7  -2   0   17.70    5.80
  -7  -2   0   16.20    5.30
   7   2   0   14.60    2.00
   7   2   0   10.80    2.90
   7   2   0   18.30    4.30
   7   2   0   16.60    2.00
  -7  -2  -1    6.90    1.50
  -7  -2  -1    2.30    4.10
   7   2   1   10.90    3.90
   7   2   1    4.70    1.20
   7   2   1    3.10    2.30
   7   2   1    5.80    1.20
  -7  -2  -2    5.60    4.40
   7   2   2    4.50    1.40
   7   2   2    4.50    2.50
   7   2   2    7.60    4.00
   7   2   2    4.00    1.30
  -7  -2  -3    3.50    4.40
   7   2   3    7.50    4.40
   7   2   3    8.10    1.60
   7   2   3    6.10    1.60
   7   2   3    8.90    2.90
  -7  -2  -4   52.39    9.30
   7   2   4   49.90    5.30
   7   2   4   49.40    8.80
   7   2   4   45.80    5.20
  -7  -2  -5    9.80    5.50
   7   2   5    8.10    6.70
   7   2   5    4.30    1.40
   7   2   5    9.30    1.60
  -7  -2  -6   38.40    7.70
   7   2   6   40.00    3.90
   7   2   6   35.00    7.40
   7   2   6   22.70    3.50
  -7  -2  -7    4.30    5.00
   7   2   7    3.00    5.00
   7   2   7    4.60    1.50
  -7  -2  -8    9.80    4.90
   7   2   8    8.50    5.70
   7   2   8   10.20    1.90
   7   2   9   31.80    4.00
   7   2   9   19.30    7.30
   7   2  10    9.70    8.00
  -7  -2 -11   42.00    5.00
  -7  -2 -11   40.80    5.60
   7   2  11   33.30    5.10
  -7  -2 -12    1.70    1.80
   7   2  12    2.80    2.70
   7   2  12    0.00    1.50
  -7  -2 -13    0.80    1.80
   7   2  13   -0.50    2.50
  -7  -2 -14    0.40    1.80
   7   2  14    3.10    2.50
  -7  -2 -15    1.60    1.40
   7   2  15    1.10    1.60
  -7  -2 -16    1.50    1.20
   7   2  16    4.70    1.30
   7   1 -16    2.40    2.30
   7   1 -15   -0.10    1.90
   7   1 -14    3.30    1.70
   7   1 -14    8.20    2.50
  -7  -1  13   44.30    5.10
   7   1 -13   42.30    6.00
   7   1 -13   40.90    5.20
  -7  -1  12    0.20    2.10
  -7  -1  12    4.20    2.00
   7   1 -12    0.20    3.30
   7   1 -12   -0.20    1.60
  -7  -1  11   61.49    7.50
   7   1 -11   58.79    6.70
  -7  -1  10    6.50    7.10
  -7  -1  10   16.90    3.60
   7   1 -10   11.90    2.20
  -7  -1   9    0.40    2.50
  -7  -1   9    0.40    4.70
   7   1  -9    3.30    1.40
  -7  -1   8   39.90    5.00
  -7  -1   8   18.10    6.50
   7   1  -8   39.10    4.10
  -7  -1   7  282.27   29.90
  -7  -1   7  246.18   27.40
  -7  -1   7  275.27   27.60
   7   1  -7  285.17   27.40
  -7  -1   6  122.69   15.90
  -7  -1   6  128.69   13.60
   7   1  -6  135.29   13.40
  -7  -1   5  483.55   49.00
  -7  -1   5  514.75   50.59
   7   1  -5  454.85   49.40
   7   1  -5  496.95   48.80
  -7  -1   4   48.70    5.30
  -7  -1   4   50.99    7.70
   7   1  -4   45.60    5.00
   7   1  -4   41.60    5.50
  -7  -1   3    0.50    4.60
  -7  -1   3    4.30    1.60
  -7  -1   3    1.50    3.50
   7   1  -3    1.00    1.70
   7   1  -3    2.10    1.00
  -7  -1   2   57.19    7.70
  -7  -1   2   39.50    5.00
  -7  -1   2   52.19    7.70
   7   1  -2   47.40    5.00
   7   1  -2   47.70    5.60
  -7  -1   1   12.20    4.60
  -7  -1   1    3.60    4.70
   7   1  -1    9.30    1.60
   7   1  -1    7.60    2.40
  -7  -1   0   98.69   12.50
  -7  -1   0  100.69   12.00
   7   1   0  104.69   11.20
   7   1   0  100.09   11.50
   7   1   0   99.69   10.40
   7   1   0  104.49   10.30
  -7  -1  -1  487.15   50.69
  -7  -1  -1  455.05   50.19
   7   1   1  505.15   50.39
   7   1   1  493.15   49.30
   7   1   1  524.25   49.99
   7   1   1  491.95   49.30
  -7  -1  -2   28.80    6.10
   7   1   2   18.80    2.40
   7   1   2   19.80    4.80
   7   1   2   25.70    3.90
   7   1   2   22.50    2.70
  -7  -1  -3    3.70    4.30
   7   1   3    1.90    1.40
   7   1   3   -0.10    4.10
   7   1   3    2.30    2.40
   7   1   3    2.40    1.10
  -7  -1  -4   46.40    4.90
  -7  -1  -4   60.19    9.40
   7   1   4   32.90    5.90
   7   1   4   58.29    9.20
   7   1   4   43.80    4.90
   7   1   4   47.80    5.10
  -7  -1  -5  404.46   41.00
  -7  -1  -5  419.16   43.00
   7   1   5  403.56   41.00
   7   1   5  408.76   42.80
  -7  -1  -6   15.90    5.30
  -7  -1  -6   20.10    2.90
   7   1   6   24.60    3.10
   7   1   6   21.20    7.00
  -7  -1  -7    2.70    3.60
  -7  -1  -7   -1.60    1.30
   7   1   7   -6.20    4.30
   7   1   7   -1.60    1.20
  -7  -1  -8    3.70    1.60
   7   1   8    0.00    1.30
   7   1   8   -1.70    4.90
  -7  -1  -9   -2.00    1.40
   7   1   9    1.40    1.50
   7   1   9   -2.80    5.10
  -7  -1 -10  169.38   16.50
   7   1  10  136.49   19.70
  -7  -1 -11   37.90    4.70
  -7  -1 -12    1.80    2.00
   7   1  12    0.80    2.60
  -7  -1 -13    5.70    2.00
   7   1  13    3.40    2.90
  -7  -1 -14   14.60    2.30
   7   1  14   10.60    3.10
   7   1  15   -2.70    2.30
   7   1  16   20.00    2.90
   7   0 -17   -0.50    1.20
   7   0 -16   10.20    2.20
   7   0 -15   -3.50    2.70
   7   0 -14    1.40    3.10
   7   0 -13   -0.40    3.20
   7   0 -13   -0.90    1.60
  -7   0  12  128.99   12.60
   7   0 -12  101.49   12.00
   7   0 -12  118.99   12.80
  -7   0  11    0.60    6.40
  -7   0  11    3.60    3.00
   7   0 -11    0.10    1.40
  -7   0  10    0.30    6.30
  -7   0  10    3.00    2.70
   7   0 -10   -0.90    1.30
  -7   0   9   -0.20    2.50
  -7   0   9    2.80    5.00
   7   0  -9   -1.70    1.10
  -7   0   8   12.40    7.10
  -7   0   8   14.50    3.10
   7   0  -8    9.30    1.90
  -7   0   7    0.80    1.30
  -7   0   7    1.30    5.70
   7   0  -7    3.00    1.50
  -7   0   6  110.39   11.40
  -7   0   6  100.59   13.80
   7   0  -6  112.69   11.30
  -7   0   5    2.90    4.50
  -7   0   5    1.00    1.10
   7   0  -5    0.90    1.30
  -7   0   4  108.69   12.30
  -7   0   4   83.19   11.40
  -7   0   4   97.29   10.10
   7   0  -4  108.29   10.20
   7   0  -4   96.39   10.50
  -7   0   3    5.00    4.70
  -7   0   3   -1.30    1.50
  -7   0   3    1.90    3.90
   7   0  -3   -0.30    1.00
   7   0  -3    0.50    1.20
  -7   0   2    6.70    4.50
  -7   0   2    9.80    4.40
   7   0  -2    4.10    1.60
   7   0  -2    6.10    1.30
  -7   0   1   -2.90    4.60
  -7   0   1    0.00    2.80
   7   0  -1    0.60    1.20
   7   0  -1    0.90    1.40
  -7   0   0 3414.96  336.17
  -7   0   0 3344.37  335.77
   7   0   0 3186.78  335.57
   7   0   0 3230.08  334.97
   7   0   0 3600.84  335.47
   7   0   0 3362.06  335.07
  -7   0  -1   -1.00    3.10
  -7   0  -1    3.90    4.10
   7   0   1    0.50    2.70
   7   0   1   -0.10    2.10
   7   0   1    1.00    0.80
   7   0   1   -1.80    1.00
  -7   0  -2  186.38   20.20
   7   0   2  180.38   18.50
   7   0   2  182.68   19.10
   7   0   2  182.48   19.50
  -7   0  -3   -0.40    4.40
   7   0   3    3.60    4.50
   7   0   3    1.00    1.10
   7   0   3   -1.20    2.00
  -7   0  -4  732.13   72.69
  -7   0  -4  740.83   70.99
   7   0   4  712.03   70.99
   7   0   4  700.53   72.29
   7   0   4  653.93   71.79
  -7   0  -5   -1.90    1.30
  -7   0  -5    2.00    4.00
   7   0   5   -1.00    1.30
   7   0   5    0.20    4.10
  -7   0  -6  175.68   16.70
  -7   0  -6  168.38   18.90
   7   0   6  154.18   19.10
   7   0   6  153.08   16.70
  -7   0  -7    0.00    1.20
   7   0   7   -4.50    4.50
  -7   0  -8   58.09    6.30
   7   0   8   54.59   10.10
  -7   0  -9   -0.50    1.40
   7   0   9   -2.30    5.00
  -7   0 -10   77.29    7.50
   7   0  10   44.40   10.70
  -7   0 -11    0.60    1.90
  -7   0 -11    0.50    1.40
  -7   0 -12   86.19    9.60
   7   0  12   89.49   10.10
  -7   0 -13   -3.20    1.80
   7   0  13   -1.90    2.80
  -7   0 -14   -1.20    1.60
   7   0  14    1.90    2.00
  -7   0 -15   -0.50    1.50
   7   0  15    1.10    1.70
  -7   0 -16   28.70    3.60
   7   0  16   38.80    4.40
   7  -1 -17   -0.80    1.70
   7  -1 -16   -1.30    2.30
   7  -1 -15   -0.30    2.80
   7  -1 -14    6.70    2.40
  -7   1  13   54.49    5.90
   7  -1 -13   43.50    6.10
   7  -1 -13   37.40    5.50
  -7   1  12    2.90    2.10
  -7   1  12    2.60    3.00
   7  -1 -12    0.20    1.50
   7  -1 -12   -0.50    3.20
   7  -1 -12    2.40    1.90
  -7   1  11   55.29    6.60
  -7   1  11   37.40    9.80
   7  -1 -11   52.39    6.20
  -7   1  10   13.20    7.50
   7  -1 -10    9.50    2.00
  -7   1   9   -3.30    5.80
   7  -1  -9   -1.50    1.50
  -7   1   8   19.00    6.40
   7  -1  -8   25.00    3.10
  -7   1   7  278.87   28.20
  -7   1   7  223.18   25.40
   7  -1  -7  267.17   25.50
  -7   1   6  116.89   14.70
  -7   1   6  113.89   11.60
   7  -1  -6  110.99   11.60
  -7   1   5  427.06   46.30
  -7   1   5  451.35   45.10
  -7   1   5  474.55   46.90
   7  -1  -5  447.56   45.10
  -7   1   4   45.50    7.20
  -7   1   4   55.69    8.60
  -7   1   4   42.70    4.80
   7  -1  -4   44.20    4.80
  -7   1   3   -0.40    4.40
  -7   1   3    0.90    0.90
  -7   1   3   -0.10    4.40
   7  -1  -3    1.20    1.00
  -7   1   2   50.89    7.50
  -7   1   2   51.89    7.70
   7  -1  -2   42.00    4.80
  -7   1   1    6.70    4.40
  -7   1   1    5.60    3.60
   7  -1  -1    4.90    1.30
   7  -1  -1    7.70    1.40
  -7   1   0   95.59   11.50
  -7   1   0   82.69   10.20
   7  -1   0   92.69    9.50
  -7   1  -1  492.55   48.30
   7  -1   1  456.75   46.90
   7  -1   1  457.15   47.20
  -7   1  -2   17.60    5.30
   7  -1   2   17.50    3.00
   7  -1   2   20.80    2.40
  -7   1  -3    3.60    4.90
   7  -1   3    3.30    2.00
   7  -1   3    5.20    3.50
  -7   1  -4   51.09    8.60
  -7   1  -4   44.10    4.50
   7  -1   4   32.10    5.40
   7  -1   4   39.80    7.00
  -7   1  -5  377.26   42.50
  -7   1  -5  434.96   40.80
   7  -1   5  394.56   42.30
  -7   1  -6   22.70    2.90
   7  -1   6   15.80    5.60
  -7   1  -7    2.20    1.60
   7  -1   7    1.20    4.50
  -7   1  -8    7.40    2.00
   7  -1   8    3.80    5.20
  -7   1  -9   -0.60    1.60
   7  -1   9   -3.20    5.10
  -7   1 -10  186.78   18.30
   7  -1  10  156.28   21.60
  -7   1 -11   49.90    6.10
   7  -1  11   56.59    8.30
  -7   1 -12    5.60    2.10
   7  -1  12    1.70    3.10
  -7   1 -13    7.60    1.90
   7  -1  13   10.20    3.40
  -7   1 -14   12.60    2.60
   7  -1  14   18.60    3.00
  -7   1 -15    0.10    1.60
   7  -1  15    2.50    1.80
  -7   1 -16   26.40    2.80
   7  -1  16   16.20    3.10
   7  -2 -17    5.70    1.90
   7  -2 -16   12.20    2.30
   7  -2 -15    4.30    2.10
   7  -2 -14    3.30    3.20
  -7   2  13    5.00    1.80
   7  -2 -13    4.80    3.40
   7  -2 -13    4.60    2.20
   7  -2 -12   12.90    2.70
   7  -2 -12   14.40    3.80
  -7   2  11   17.30    7.00
  -7   2  10   27.30    8.80
  -7   2   9    2.60    5.80
  -7   2   8   14.40    7.50
  -7   2   7  126.29   15.90
  -7   2   6   12.40    4.40
  -7   2   6    9.50    6.90
  -7   2   5  143.39   16.50
  -7   2   5  147.59   17.60
  -7   2   4   26.90    6.50
  -7   2   4   19.90    6.00
  -7   2   3   22.50    6.40
  -7   2   3   25.10    5.90
  -7   2   2   11.60    5.20
  -7   2   2   20.90    5.60
  -7   2   1   21.80    5.30
  -7   2   1   17.00    5.60
  -7   2   0   13.70    6.10
  -7   2  -1    6.20    5.40
  -7   2  -2   -2.90    3.80
  -7   2  -3    3.50    4.20
  -7   2  -4   55.59    8.70
  -7   2  -4   44.20    4.90
  -7   2  -5    8.00    1.70
  -7   2  -5    7.20    4.40
  -7   2  -6   33.60    3.80
   7  -2   6   28.70    8.50
  -7   2  -7    4.70    1.70
   7  -2   7    6.90    4.80
  -7   2  -8    8.90    1.70
   7  -2   8   -0.10    5.90
  -7   2  -9   18.60    2.60
   7  -2   9   17.80    6.90
  -7   2 -10    7.50    1.80
   7  -2  10   14.20    6.70
  -7   2 -11   43.00    5.40
   7  -2  11   44.70    6.00
  -7   2 -12    0.50    1.90
   7  -2  12    0.50    3.10
  -7   2 -13    2.20    2.00
   7  -2  13   -0.50    3.00
  -7   2 -14   -0.60    1.70
   7  -2  14    2.30    2.00
  -7   2 -15    0.30    1.50
   7  -2  15    3.20    2.50
  -7   2 -16    6.60    1.40
   7  -2  16    5.00    1.50
   7  -3 -16    0.10    2.20
   7  -3 -15    1.00    2.00
   7  -3 -15    2.00    1.70
  -7   3  14    1.10    1.60
  -7   3  14   -0.70    1.70
   7  -3 -14    3.20    2.10
  -7   3  13   36.60    5.40
   7  -3 -13   43.80    5.70
  -7   3  12    4.10    3.00
   7  -3 -12    6.40    2.20
   7  -3 -12    4.60    2.40
   7  -3 -11   26.60    4.60
   7  -3 -11   25.30    3.70
  -7   3  10   27.50    8.40
  -7   3   9    2.10    5.80
  -7   3   8   -4.10    5.30
  -7   3   7   42.80    9.00
  -7   3   6   41.40    9.60
  -7   3   6   49.90    9.40
  -7   3   5    4.40    5.40
  -7   3   5    2.60    6.30
  -7   3   4   10.50    4.90
  -7   3   4    7.60    6.20
  -7   3   3   93.89   12.80
  -7   3   3  102.89   12.90
  -7   3   2  169.48   18.30
  -7   3   2  144.59   17.70
  -7   3   1   10.60    5.00
  -7   3   1   25.40    6.10
  -7   3   0  192.18   21.30
  -7   3  -1   23.90    6.40
  -7   3  -2   35.40    7.20
  -7   3  -3  175.68   19.70
  -7   3  -4   41.20    4.80
  -7   3  -4   62.49    8.80
  -7   3  -5   52.19    5.60
  -7   3  -6   17.60    2.50
  -7   3  -7   13.40    2.30
  -7   3  -8    6.90    1.80
  -7   3  -9    2.40    1.30
  -7   3 -10   -1.60    2.20
  -7   3 -11   14.30    2.60
   7  -3  11   10.60    3.00
  -7   3 -12   24.90    3.60
   7  -3  12   26.00    4.70
  -7   3 -13    0.10    1.90
   7  -3  13   -1.10    2.10
  -7   3 -14   12.50    2.40
   7  -3  14   16.10    2.80
  -7   3 -15   -0.50    1.40
   7  -3  15   -0.30    1.60
  -7   4  16    3.50    1.60
   7  -4 -16    7.10    1.60
  -7   4  15    7.80    1.80
   7  -4 -15    9.40    1.80
   7  -4 -15    8.50    2.70
  -7   4  14   -3.60    2.30
   7  -4 -14   -0.60    2.70
   7  -4 -14    0.30    1.60
  -7   4  13    2.60    2.10
   7  -4 -13    2.80    2.20
  -7   4  12   52.99    7.20
   7  -4 -12   52.89    6.60
   7  -4 -12   58.49    6.40
  -7   4  11  363.36   38.80
   7  -4 -11  392.56   38.80
   7  -4 -11  382.76   38.50
  -7   4  10   41.40    5.10
   7  -4 -10   40.20    5.30
   7  -4 -10   41.30    5.80
  -7   4   9   -2.70    6.00
  -7   4   8   87.39   14.00
  -7   4   7    4.60    6.30
  -7   4   7   11.80    6.60
  -7   4   6  128.79   16.10
  -7   4   6  134.99   16.60
  -7   4   5  155.18   18.60
  -7   4   5  160.08   18.70
  -7   4   4   14.90    7.00
  -7   4   4   15.10    5.80
  -7   4   3   11.90    5.40
  -7   4   3    4.80    5.00
  -7   4   2  111.29   13.30
  -7   4   2   87.09   12.40
  -7   4   1  183.38   20.80
  -7   4   0  511.25   53.29
  -7   4  -1   24.80    6.50
  -7   4  -2    1.40    4.60
  -7   4  -3    1.50    0.90
  -7   4  -3    5.60    4.70
  -7   4  -4   53.69    5.70
  -7   4  -5    1.70    1.20
  -7   4  -6  197.58   20.00
  -7   4  -7    1.60    1.20
  -7   4  -8    1.90    1.40
  -7   4  -9    1.30    1.30
  -7   4 -10   52.49    6.40
   7  -4  10   55.09    7.30
  -7   4 -11    6.90    2.10
   7  -4  11    6.70    2.50
  -7   4 -12   86.59    9.40
   7  -4  12   88.09   10.20
  -7   4 -13   17.10    2.40
   7  -4  13   13.90    3.00
  -7   4 -14    2.40    1.60
   7  -4  14    0.20    1.70
  -7   4 -15   23.40    2.80
   7  -4  15   20.80    3.10
  -7   5  15    2.20    1.90
   7  -5 -15   -0.70    2.00
  -7   5  14    4.10    2.50
   7  -5 -14    6.70    1.60
   7  -5 -14    3.90    2.60
  -7   5  13    5.10    2.80
   7  -5 -13    0.20    1.10
   7  -5 -13   -1.70    2.60
  -7   5  12    8.50    2.40
   7  -5 -12    9.10    3.20
   7  -5 -12    5.90    1.90
  -7   5  11    0.30    3.20
   7  -5 -11    1.30    3.00
   7  -5 -11   -0.40    1.60
  -7   5  10   69.09    7.70
   7  -5 -10   71.89    7.70
   7  -5 -10   64.49    8.10
   7  -5 -10   74.99    8.50
  -7   5   9   -0.60    1.50
   7  -5  -9   -1.80    2.80
   7  -5  -9    1.60    1.50
   7  -5  -9    3.00    2.60
  -7   5   8   41.90   10.20
  -7   5   8   39.90   10.90
  -7   5   7   14.80    8.20
  -7   5   7   38.10    9.50
  -7   5   6   -3.00    4.40
  -7   5   6    5.80    6.00
  -7   5   5    2.80    5.20
  -7   5   5   10.50    7.20
  -7   5   4   59.89   11.00
  -7   5   4   48.40   10.10
  -7   5   3   59.69   10.40
  -7   5   3   61.99   11.10
  -7   5   2   -0.20    4.60
  -7   5   1   47.20    8.90
  -7   5   0   -0.80    4.50
  -7   5  -1   53.59    9.40
  -7   5  -2    8.10    5.10
   7  -5   9   -0.80    3.10
   7  -5  10   58.79    7.60
   7  -5  11   21.10    4.10
  -7   5 -12   17.00    2.70
   7  -5  12   20.80    3.80
  -7   5 -13   30.40    3.80
   7  -5  13   29.40    4.40
  -7   5 -14   -0.70    1.20
   7  -5  14    0.30    1.30
  -7   6  15   -0.10    1.90
   7  -6 -15    1.00    1.60
  -7   6  14   15.60    2.40
   7  -6 -14   12.00    2.60
   7  -6 -14   14.10    1.80
  -7   6  13   37.50    4.90
   7  -6 -13   35.30    4.60
   7  -6 -13   37.70    4.30
  -7   6  12   22.70    3.90
   7  -6 -12   18.70    2.60
   7  -6 -12   22.80    3.40
  -7   6  11    5.30    2.40
  -7   6  11    2.40    1.50
   7  -6 -11    4.50    2.50
   7  -6 -11    3.60    1.50
   7  -6 -11    4.30    2.50
   7  -6 -11    6.20    3.00
  -7   6  10   15.90    2.40
   7  -6 -10   13.40    3.30
   7  -6 -10   10.60    3.10
   7  -6 -10   13.00    2.20
   7  -6 -10   14.40    3.60
  -7   6   9    2.60    1.50
   7  -6  -9    1.00    2.70
   7  -6  -9   -3.40    2.40
   7  -6  -9   -0.40    1.60
   7  -6  -9    0.60    2.30
   7  -6  -9   -2.00    2.80
  -7   6   8   14.00    2.60
   7  -6  -8   15.70    3.80
   7  -6  -8   15.60    3.30
  -7   6   7  427.76   45.30
  -7   6   7  404.36   45.10
  -7   6   6   19.50    7.20
  -7   6   6   37.30    9.80
  -7   6   5   -2.40    4.90
  -7   6   5    5.80    6.30
  -7   6   4   -6.20    5.30
  -7   6   4   -0.30    5.00
  -7   6   3   53.59   10.50
  -7   6   2   72.19   12.00
  -7   6   1   62.29   11.60
  -7   6   0   33.40    7.70
  -7   6  -1    0.30    5.00
   7  -6   8    8.70    3.30
   7  -6   9   17.30    3.80
   7  -6  10   19.50    4.00
   7  -6  11   27.80    4.40
   7  -6  12    4.00    2.50
   7  -6  13    3.00    1.40
  -7   7  14   14.80    2.00
   7  -7 -14   10.40    1.90
  -7   7  13    4.20    1.60
   7  -7 -13    2.60    2.00
  -7   7  12   10.20    2.90
   7  -7 -12    6.20    2.50
  -7   7  11   31.20    4.00
  -7   7  11   41.30    5.00
   7  -7 -11   28.00    4.30
   7  -7 -11   35.20    4.50
   7  -7 -11   32.80    4.30
  -7   7  10   14.20    2.00
   7  -7 -10    8.70    2.90
   7  -7 -10   13.90    2.60
   7  -7 -10   10.10    2.70
   7  -7 -10   10.90    3.10
  -7   7   9   -0.10    1.30
   7  -7  -9    0.00    2.30
   7  -7  -9    1.30    1.80
   7  -7  -9   -1.20    2.70
   7  -7  -9    4.40    3.50
   7  -7  -8   19.80    4.00
   7  -7  -8   22.80    4.10
   7  -7  -8   23.30    3.90
   7  -7  -8   28.90    4.30
   7  -7  -7   14.60    3.60
   7  -7  -7   17.30    3.60
   7  -7  -7   14.50    3.20
   7  -7  -7   12.60    3.50
   7  -7  -6    1.70    3.00
   7  -7  -6   -0.10    2.70
   7  -7  -6    0.50    2.70
  -7   7   5   39.60   12.20
   7  -7  -5    2.10    4.90
   7  -7  -5   20.80    4.00
   7  -7  -5   22.40    3.80
  -7   7   4   -0.10    5.40
  -7   7   3    3.40    5.90
  -7   7   2    2.50    5.60
  -7   7   1   28.90    7.80
  -7   7   0   66.39   12.50
   7  -7   6   -1.10    2.40
   7  -7   7    7.70    2.90
   7  -7   8    0.50    2.50
   7  -7   9   31.30    4.50
   7  -7  10    0.80    1.80
  -7   8  12   25.40    3.10
   7  -8 -12   17.80    3.00
  -7   8  11    0.70    2.40
   7  -8 -11   -1.20    2.00
   7  -8 -11    0.50    1.70
   7  -8 -11    1.10    1.30
  -7   8  10    0.10    2.80
   7  -8 -10   -0.10    1.40
   7  -8 -10    2.10    2.20
   7  -8  -9    2.80    2.50
   7  -8  -9   -0.40    2.40
   7  -8  -8    5.20    2.60
   7  -8  -8    8.90    2.30
   7  -8  -8    5.10    2.80
   7  -8  -7    0.00    2.90
   7  -8  -7    0.10    2.60
   7  -8  -7    1.90    2.40
   7  -8  -7    2.90    2.60
   7  -8  -7   -0.10    2.00
   7  -8  -6    0.80    3.00
   7  -8  -6    2.40    2.60
   7  -8  -6   -0.10    2.60
   7  -8  -6   -0.50    2.40
   7  -8  -6    1.60    2.90
   7  -8  -5    0.10    2.70
   7  -8  -5   -0.30    2.50
   7  -8  -5    1.30    3.00
   7  -8  -5    3.10    2.90
   7  -8  -5    1.40    2.50
   7  -8  -4   24.00    4.10
   7  -8  -4   22.30    3.80
   7  -8  -4   16.50    3.50
   7  -8  -4   21.30    3.90
   7  -8  -4   13.00    3.60
   7  -8  -3    0.20    2.40
   7  -8  -3   -0.40    2.70
   7  -8  -3    4.30    2.50
   7  -8  -3   -1.30    2.90
   7  -8  -3   -2.60    2.40
   7  -8  -2    6.40    2.40
   7  -8  -2    4.30    2.90
   7  -8  -2    6.50    2.90
   7  -8  -2    2.70    2.50
   7  -8  -2   10.90    3.20
   7  -8  -1  169.28   16.60
   7  -8  -1  149.49   16.30
   7  -8  -1  155.38   16.50
   7  -8  -1  152.68   16.40
   7  -8  -1  152.98   16.60
   7  -8   0    5.70    2.70
   7  -8   0    5.70    2.80
   7  -8   0    5.70    2.30
   7  -8   1    1.70    2.40
   7  -8   1   -2.10    2.00
   7  -8   2   -1.40    2.20
   7  -8   2    2.50    2.70
   7  -8   3   73.09    8.30
   7  -8   3   67.49    8.20
   7  -8   4   51.89    6.10
   7  -8   4   39.90    5.60
   7  -8   5   30.30    4.40
   7  -8   6   83.89    9.30
  -7   9  11    1.00    1.20
   7  -9 -11   -1.20    1.70
  -7   9  10   -2.70    2.00
   7  -9 -10   -0.70    1.70
   7  -9 -10   -0.30    1.70
  -7   9   9    0.20    2.40
   7  -9  -9   -0.40    2.10
   7  -9  -9    3.10    2.10
   7  -9  -8   24.80    3.90
   7  -9  -8   21.60    3.40
   7  -9  -8   32.80    4.00
   7  -9  -7    1.20    1.60
   7  -9  -7    1.20    2.60
   7  -9  -7    1.80    2.60
   7  -9  -6    3.90    2.60
   7  -9  -6    6.30    2.10
   7  -9  -6    2.10    2.10
   7  -9  -6    4.50    2.70
   7  -9  -5   -0.80    1.90
   7  -9  -5   -3.80    2.40
   7  -9  -5    1.90    2.50
   7  -9  -5    1.70    2.90
   7  -9  -5    0.50    2.40
   7  -9  -4   20.70    3.90
   7  -9  -4   25.50    3.90
   7  -9  -4   18.90    3.60
   7  -9  -4   18.50    3.30
   7  -9  -4    8.90    3.20
   7  -9  -3    3.00    3.00
   7  -9  -3   -1.60    1.80
   7  -9  -3   -1.80    2.40
   7  -9  -3    2.60    2.60
   7  -9  -3    2.50    2.50
   7  -9  -2    2.40    2.50
   7  -9  -2    1.50    2.50
   7  -9  -2    0.40    2.40
   7  -9  -2    2.30    2.30
   7  -9  -2    1.80    2.90
   7  -9  -1   64.89    7.60
   7  -9  -1   66.69    7.50
   7  -9  -1   55.79    7.10
   7  -9   0    0.70    2.40
   7  -9   1    0.50    2.50
   7  -9   1    0.30    1.90
   7  -9   2   10.70    2.90
   7  -9   2    6.80    2.00
   7  -9   3    0.50    1.60
   7  -9   4  176.98   19.40
  -7  10   9    0.50    2.50
   7 -10  -9   -1.00    1.10
   7 -10  -9    1.00    1.50
  -7  10   8    2.90    1.90
   7 -10  -8    2.40    1.40
   7 -10  -8    5.60    1.90
   7 -10  -8    2.70    1.50
   7 -10  -7    2.10    1.50
   7 -10  -7    2.10    1.60
   7 -10  -7    0.40    1.90
   7 -10  -6    5.90    1.70
   7 -10  -6    9.40    2.60
   7 -10  -6    3.50    2.40
   7 -10  -5    0.80    2.50
   7 -10  -5    2.60    2.30
   7 -10  -5   -0.80    1.40
   7 -10  -5    1.10    2.30
   7 -10  -4   -0.20    2.20
   7 -10  -4    0.50    1.80
   7 -10  -4    1.60    2.40
   7 -10  -4   -0.70    2.20
   7 -10  -3   -2.50    2.20
   7 -10  -3    3.90    2.00
   7 -10  -3   -0.20    2.30
   7 -10  -3    1.40    2.10
   7 -10  -3    0.90    1.70
   7 -10  -2   -1.60    2.10
   7 -10  -2    3.60    2.80
   7 -10  -2    1.10    2.60
   7 -10  -2    2.00    1.50
   7 -10  -2    1.20    1.70
   7 -10  -1    5.80    2.60
   7 -10  -1   11.70    2.90
   7 -10  -1    6.60    2.30
   7 -10   0   33.60    4.80
   7 -10   1   17.10    3.30
   7 -10   2    1.80    1.60
   7 -10   3    7.50    2.40
   7 -11  -5    4.60    1.80
   7 -11  -5    1.10    1.80
   7 -11  -5    0.60    1.80
   7 -11  -4    4.90    1.40
   7 -11  -4    3.50    1.40
   7 -11  -4    5.30    1.60
   7 -11  -3    2.40    1.90
   7 -11  -3    3.90    2.10
   7 -11  -3    0.30    1.20
   7 -11  -2    2.90    1.90
   7 -11  -2    4.30    1.60
   7 -11  -1    7.20    2.20
   7 -11  -1    6.90    2.00
   7 -11   0    1.90    1.90
   7 -11   1   20.70    3.10
   7 -11   2    1.90    1.70
  -8 -11   3    4.90    1.80
  -8 -11   2    5.10    1.90
  -8 -11   1    0.00    1.70
  -8 -11   0    1.50    1.70
  -8 -11  -1   16.40    2.50
  -8 -11  -2    9.60    2.10
  -8 -11  -3   28.30    3.70
  -8 -11  -4   29.30    3.60
  -8 -10   4   25.40    3.70
  -8 -10   3   19.50    3.30
  -8 -10   2    3.10    1.70
  -8 -10   1    2.30    1.70
  -8 -10   0    2.20    2.20
  -8 -10  -1   13.60    3.00
  -8 -10  -1   16.20    2.70
  -8 -10  -2   32.90    4.30
  -8 -10  -2   34.80    4.50
  -8 -10  -3   26.80    3.50
  -8 -10  -3   18.10    3.40
  -8 -10  -4   98.89   10.60
  -8 -10  -4   97.39   10.50
  -8 -10  -5   -1.30    2.00
  -8 -10  -5    1.10    1.70
  -8 -10  -6    9.30    1.90
  -8 -10  -6    7.50    1.80
  -8 -10  -6    9.10    2.20
  -8 -10  -7    5.30    1.80
  -8 -10  -7    3.80    1.30
   8  10   7    4.70    1.80
  -8  -9   4    6.00    2.00
  -8  -9   3    0.20    2.30
  -8  -9   2   38.10    5.10
  -8  -9   1   42.40    5.30
  -8  -9   1   33.20    5.10
  -8  -9   0    2.00    2.40
  -8  -9   0    1.30    2.40
  -8  -9  -1    4.60    2.50
  -8  -9  -1    7.10    2.50
  -8  -9  -2   14.90    3.60
  -8  -9  -2   20.10    3.90
  -8  -9  -2   28.60    3.50
  -8  -9  -3   46.80    5.10
  -8  -9  -3   39.20    4.90
  -8  -9  -3   32.30    5.10
  -8  -9  -4    3.30    1.80
  -8  -9  -4    6.60    3.00
  -8  -9  -5    8.50    2.40
  -8  -9  -5    5.30    2.80
  -8  -9  -5    8.40    2.80
   8   9   5    5.00    3.30
  -8  -9  -6    4.00    2.10
  -8  -9  -6    3.80    1.90
  -8  -9  -6    3.50    1.80
   8   9   6    3.50    1.60
  -8  -9  -7    3.00    2.40
  -8  -9  -7    4.10    1.80
   8   9   7   -3.10    2.00
  -8  -9  -8   26.10    3.50
  -8  -9  -8   24.60    3.60
   8   9   8   23.60    3.20
  -8  -9  -9    2.00    1.30
  -8  -9  -9    1.50    1.40
   8   9   9   -0.20    1.70
  -8  -8   5    5.20    2.70
  -8  -8   4   10.40    2.80
  -8  -8   3   16.30    3.20
  -8  -8   2    3.10    2.40
  -8  -8   2    3.40    2.50
  -8  -8   1    1.90    2.40
  -8  -8   1    2.20    2.20
  -8  -8   0   -0.10    2.40
  -8  -8   0    2.00    1.70
  -8  -8   0   -4.80    2.00
  -8  -8  -1    1.40    2.40
  -8  -8  -1    3.70    1.90
  -8  -8  -1    0.80    2.40
  -8  -8  -2   35.80    5.10
  -8  -8  -2   31.60    4.90
  -8  -8  -2   46.00    5.40
  -8  -8  -3   46.00    5.90
  -8  -8  -3   42.00    5.90
  -8  -8  -4   80.69    8.70
  -8  -8  -4   69.19    8.90
  -8  -8  -5    2.50    2.70
  -8  -8  -5    1.60    2.90
  -8  -8  -5    0.50    2.30
  -8  -8  -6    2.40    2.80
  -8  -8  -6   -1.40    2.90
  -8  -8  -7    0.60    2.70
  -8  -8  -7   -3.20    2.70
   8   8   7    1.40    2.60
  -8  -8  -8   28.10    4.20
  -8  -8  -8   33.60    4.10
   8   8   8   28.50    4.00
   8   8   8   18.80    3.20
  -8  -8  -9   -2.00    1.50
  -8  -8  -9    2.10    2.60
   8   8   9    0.10    1.20
   8   8   9   -0.80    2.30
  -8  -8 -10   14.60    2.60
  -8  -8 -10   11.60    2.70
   8   8  10   14.00    1.90
   8   8  10   11.20    2.20
  -8  -8 -11    1.50    1.40
  -8  -8 -11    1.10    1.30
   8   8  11    0.70    1.10
   8   8  11   -1.40    1.60
  -8  -7   5    2.90    1.50
  -8  -7   5    1.10    2.30
  -8  -7   4   41.50    6.30
  -8  -7   4   67.49    6.50
   8   7  -4   55.49   13.90
  -8  -7   3   29.80    3.90
   8   7  -3   14.60    5.90
  -8  -7   2   51.09    6.50
   8   7  -2   51.39   10.50
  -8  -7   1   43.50    5.40
   8   7  -1   31.10    8.30
  -8  -7   0    4.90    2.30
   8   7   0   -0.50    4.20
  -8  -7  -1   -0.30    2.10
   8   7   1   -2.10    5.00
  -8  -7  -2   35.80    4.40
   8   7   2   16.00    6.60
  -8  -7  -3   50.89    7.20
  -8  -7  -3   71.09    7.00
  -8  -7  -3   53.89    6.90
  -8  -7  -4   -3.80    2.10
  -8  -7  -4   -0.70    2.90
  -8  -7  -4   -0.10    2.00
  -8  -7  -5    4.00    3.10
  -8  -7  -5   -0.70    2.60
  -8  -7  -5    2.00    2.10
  -8  -7  -6    8.20    3.00
  -8  -7  -6    8.60    3.30
  -8  -7  -7    7.40    3.10
  -8  -7  -7    5.00    3.10
   8   7   7    3.30    1.60
  -8  -7  -8    0.10    2.70
  -8  -7  -8    0.50    2.80
   8   7   8    0.50    1.50
   8   7   8   -4.30    2.50
  -8  -7  -9   39.80    5.10
  -8  -7  -9   31.90    4.80
   8   7   9   34.70    4.40
   8   7   9   43.90    5.20
  -8  -7 -10    1.50    2.00
  -8  -7 -10    5.30    2.50
   8   7  10    2.40    2.50
   8   7  10    4.00    1.10
  -8  -7 -11   -1.00    1.60
   8   7  11    2.20    1.30
   8   7  11   -2.70    2.00
  -8  -7 -12    4.70    1.60
   8   7  12    6.10    1.40
   8   7  12    6.80    1.60
   8   6 -11    0.90    4.10
   8   6 -10   21.20    4.40
  -8  -6   7  161.38   16.90
  -8  -6   6    2.20    1.80
  -8  -6   5   55.69    6.50
  -8  -6   4   22.10    3.40
  -8  -6   3   11.90    2.60
   8   6  -3   12.20    5.00
  -8  -6   2   18.50    3.00
   8   6  -2   14.90    5.50
  -8  -6   1   14.40    2.90
   8   6  -1   27.60    6.80
  -8  -6   0   14.90    2.60
   8   6   0    7.30    5.00
  -8  -6  -1    2.50    2.00
   8   6   1    1.20    4.70
  -8  -6  -2   -0.80    1.90
   8   6   2   -4.20    4.50
  -8  -6  -3    4.80    2.40
   8   6   3    3.10    5.10
  -8  -6  -4    2.00    2.30
   8   6   4    0.90    5.00
   8   6   5    9.00    5.30
   8   6   5    5.70    1.60
   8   6   5    4.00    5.60
  -8  -6  -6    6.40    3.10
  -8  -6  -6    5.10    1.70
   8   6   6    6.80    2.40
  -8  -6  -7   70.09    8.30
  -8  -6  -7   60.99    7.10
  -8  -6  -7   65.59    8.40
   8   6   7   72.79    7.30
  -8  -6  -8    1.60    2.80
  -8  -6  -8    2.00    1.40
  -8  -6  -8    4.30    2.80
   8   6   8    1.60    1.60
  -8  -6  -9    7.00    3.00
  -8  -6  -9    8.50    1.80
  -8  -6  -9   14.60    3.50
   8   6   9    4.60    1.90
   8   6   9   11.00    2.40
  -8  -6 -10    1.70    3.00
  -8  -6 -10    3.20    1.50
   8   6  10    1.80    2.60
   8   6  10    2.60    1.60
  -8  -6 -11    0.50    1.30
  -8  -6 -11    2.00    2.60
   8   6  11   -0.40    2.40
   8   6  11    2.40    1.20
  -8  -6 -12   10.90    1.60
  -8  -6 -12    4.80    2.00
   8   6  12   10.60    1.60
   8   6  12    8.40    2.00
  -8  -6 -13    6.40    1.30
   8   6  13    5.50    1.80
   8   6  13    3.80    1.40
   8   5 -15    5.10    1.30
   8   5 -14   40.60    4.70
   8   5 -13    8.80    1.80
   8   5 -12    1.50    2.70
   8   5 -12    0.70    1.40
   8   5 -11   -0.30    1.50
   8   5 -11    0.10    3.30
   8   5 -10   36.20    5.60
  -8  -5   9   81.59    9.20
  -8  -5   8    6.40    2.30
  -8  -5   7    3.10    2.00
  -8  -5   6    2.60    1.80
  -8  -5   5   25.10    3.70
  -8  -5   4   62.99    7.10
  -8  -5   3   68.09    7.50
  -8  -5   2    2.20    1.60
   8   5  -2    4.00    3.80
  -8  -5   1   65.69    7.00
   8   5  -1   63.49    6.70
   8   5  -1   49.99    9.30
  -8  -5   0    1.60    1.60
  -8  -5   0   -1.10    4.50
   8   5   0   -0.20    1.00
   8   5   0   -1.50    3.80
  -8  -5  -1   77.29   11.30
  -8  -5  -1   84.59    8.60
   8   5   1   73.59    8.20
   8   5   1   86.09   11.80
  -8  -5  -2  108.99   11.60
  -8  -5  -2  113.79   14.50
   8   5   2  108.59   11.30
   8   5   2  108.69   14.40
  -8  -5  -3    6.20    5.30
  -8  -5  -3    0.30    1.90
   8   5   3   -3.60    4.10
   8   5   3   -0.10    1.20
  -8  -5  -4    4.50    4.90
   8   5   4    6.30    6.20
   8   5   4    5.50    1.50
  -8  -5  -5   19.60    7.80
   8   5   5    9.30    2.00
   8   5   5    5.10    5.20
   8   5   6    0.40    1.20
   8   5   6   -2.40    5.40
   8   5   7   35.50    4.00
   8   5   7   20.50    7.90
  -8  -5  -8   16.20    2.50
  -8  -5  -9    8.70    2.00
  -8  -5  -9    4.60    3.10
   8   5   9    8.30    3.00
  -8  -5 -10   15.70    2.60
  -8  -5 -10   13.80    3.80
   8   5  10   14.00    2.60
   8   5  10   18.10    3.50
  -8  -5 -11   12.00    2.80
  -8  -5 -11   13.80    2.40
   8   5  11   10.50    2.30
   8   5  11   12.40    3.00
  -8  -5 -12   -3.30    2.40
  -8  -5 -12   -1.30    1.40
   8   5  12   -1.50    1.60
   8   5  12    0.80    1.40
  -8  -5 -13   31.60    4.10
   8   5  13   37.00    4.10
  -8  -5 -14   13.90    1.90
   8   5  14   10.40    1.80
   8   4 -16    2.50    1.10
   8   4 -15   -0.30    1.20
   8   4 -14    3.10    3.40
   8   4 -14    4.40    1.60
   8   4 -13    7.50    3.10
   8   4 -13   10.10    2.10
   8   4 -12    3.20    3.00
   8   4 -12   -1.10    1.50
  -8  -4  11    1.50    1.60
   8   4 -11    0.40    3.20
   8   4 -11    0.90    2.00
  -8  -4  10    3.60    1.60
  -8  -4  10    1.30    2.10
   8   4 -10    2.00    1.70
   8   4 -10   -0.10    3.60
   8   4  -9  197.58   20.20
  -8  -4   8   18.80    3.80
  -8  -4   8   30.80    8.80
   8   4  -8   36.00    3.50
  -8  -4   7    1.80    2.00
  -8  -4   7   -1.10    6.30
   8   4  -7    1.50    1.20
  -8  -4   6   21.30    3.40
  -8  -4   6   14.40    6.20
   8   4  -6   27.20    3.00
  -8  -4   5   31.10    7.70
  -8  -4   5   39.90    4.60
   8   4  -5   35.90    4.10
  -8  -4   4   64.39    7.40
  -8  -4   4   75.89   11.00
   8   4  -4   67.39    7.00
  -8  -4   3   78.39   10.80
  -8  -4   3   60.49    6.40
   8   4  -3   49.80    6.20
   8   4  -3   58.19    6.10
  -8  -4   2  203.58   20.10
   8   4  -2  188.18   20.00
   8   4  -2  198.98   19.90
  -8  -4   1   68.09    9.80
  -8  -4   1   65.19    7.30
   8   4  -1   65.19    7.10
   8   4  -1   70.69    9.50
   8   4  -1   70.39    7.10
  -8  -4   0   15.30    6.00
  -8  -4   0   22.00    3.10
   8   4   0   25.60    6.10
   8   4   0   18.10    2.70
   8   4   0   23.60    2.70
  -8  -4  -1   -0.30    1.50
  -8  -4  -1    1.00    4.80
   8   4   1    0.90    1.20
   8   4   1    4.20    1.40
   8   4   1    1.80    4.60
  -8  -4  -2    8.30    4.90
  -8  -4  -2    9.60    2.20
   8   4   2    8.40    1.70
   8   4   2    8.50    5.10
   8   4   2   14.10    1.90
  -8  -4  -3   30.10    7.30
   8   4   3   36.90    3.90
   8   4   3   27.70    7.10
  -8  -4  -4   59.99   11.00
   8   4   4   59.89   10.50
   8   4   4   68.59    7.00
  -8  -4  -5    2.00    4.50
   8   4   5    8.40    5.20
   8   4   5    2.50    1.60
  -8  -4  -6   23.60    7.30
   8   4   6   39.60    4.40
   8   4   6   39.70    9.10
  -8  -4  -7   17.50    6.40
   8   4   7   32.30    8.30
   8   4   8    0.20    5.60
   8   4   8   -0.40    1.30
  -8  -4  -9   24.90    3.60
  -8  -4 -10    3.20    2.10
  -8  -4 -10    4.20    3.10
   8   4  10    6.70    2.90
  -8  -4 -11    0.60    1.90
  -8  -4 -11    4.20    2.90
   8   4  11   -1.10    2.60
   8   4  11    0.30    1.60
  -8  -4 -12   22.80    3.20
  -8  -4 -12   20.70    3.90
   8   4  12   22.40    3.30
   8   4  12   18.50    2.90
  -8  -4 -13   18.80    2.70
   8   4  13   16.20    2.40
  -8  -4 -14   21.90    2.90
   8   4  14   26.70    3.10
  -8  -4 -15   25.80    3.30
   8   4  15   32.40    3.70
   8   3 -16    0.90    1.20
   8   3 -15    1.90    2.50
   8   3 -15    1.60    1.40
   8   3 -14    9.30    3.20
   8   3 -14    6.10    1.60
   8   3 -13    2.80    2.90
   8   3 -13    2.10    1.70
  -8  -3  12    1.40    1.80
   8   3 -12    2.50    3.20
   8   3 -12    2.10    1.80
  -8  -3  11    5.70    2.80
  -8  -3  11    4.10    1.80
   8   3 -11    6.50    2.40
   8   3 -11    4.70    3.30
  -8  -3  10   -0.80    1.60
   8   3 -10   -0.40    1.60
  -8  -3   9    7.80    2.60
  -8  -3   9    5.90    5.70
   8   3  -9    5.00    1.70
  -8  -3   8   12.70    7.10
  -8  -3   8   12.30    2.90
   8   3  -8   16.80    2.50
  -8  -3   7    0.80    5.80
  -8  -3   7    0.20    2.10
   8   3  -7    2.50    1.40
  -8  -3   6   28.50    6.60
  -8  -3   6   16.90    3.10
   8   3  -6   16.70    2.50
  -8  -3   5   13.80    5.40
  -8  -3   5    4.90    2.20
   8   3  -5   12.40    1.80
  -8  -3   4   71.19    8.00
  -8  -3   4   73.49   10.40
   8   3  -4   76.19    7.70
  -8  -3   3  727.13   73.79
  -8  -3   3  698.63   72.09
   8   3  -3  732.83   71.99
  -8  -3   2  230.38   24.60
  -8  -3   2  247.58   26.40
   8   3  -2  251.77   24.50
  -8  -3   1   77.39    8.40
  -8  -3   1  129.69   13.40
  -8  -3   1   71.59   10.20
   8   3  -1   78.69    8.30
   8   3  -1   82.39   10.20
   8   3  -1   77.69    8.30
  -8  -3   0    5.50    1.50
  -8  -3   0    2.00    3.90
   8   3   0    4.80    1.40
   8   3   0    5.50    1.30
   8   3   0    3.40    4.50
  -8  -3  -1  331.57   34.40
  -8  -3  -1  353.66   36.60
   8   3   1  368.76   36.20
   8   3   1  347.27   34.30
   8   3   1  321.17   34.30
  -8  -3  -2  136.69   16.20
   8   3   2  149.88   16.20
   8   3   2  135.99   13.80
   8   3   2  126.69   13.80
  -8  -3  -3  193.48   22.10
   8   3   3  211.18   22.20
   8   3   3  181.08   19.70
   8   3   3  199.88   19.70
  -8  -3  -4   89.39   12.40
   8   3   4   86.79    9.80
   8   3   4  114.39   12.90
   8   3   4   97.39    9.80
  -8  -3  -5   97.19   14.20
   8   3   5  118.59   14.70
   8   3   5  117.49   11.70
  -8  -3  -6   -1.80    4.80
   8   3   6    1.80    1.50
   8   3   6    3.00    5.50
  -8  -3  -7  113.49   16.10
   8   3   7  137.39   13.50
   8   3   7  127.09   17.20
  -8  -3  -8   66.99   12.70
   8   3   8   87.49    9.00
   8   3   8   90.59   13.60
   8   3   9   -0.50    1.40
   8   3   9   -3.40    6.80
  -8  -3 -10   12.90    3.50
  -8  -3 -10   15.10    2.80
   8   3  10   11.80    3.50
  -8  -3 -11    7.00    3.00
  -8  -3 -11    4.40    2.00
   8   3  11    0.10    1.60
   8   3  11    4.50    4.00
  -8  -3 -12    0.80    2.00
   8   3  12   -0.40    1.50
   8   3  12   -2.30    2.30
  -8  -3 -13   46.10    4.60
   8   3  13   27.70    3.90
   8   3  13   39.00    4.90
  -8  -3 -14   16.20    2.50
   8   3  14   17.70    2.90
   8   3  14   16.20    2.30
  -8  -3 -15    5.60    1.50
   8   3  15    3.90    1.40
   8   2 -17    1.20    1.00
   8   2 -16    0.90    2.10
   8   2 -16   -0.40    0.90
   8   2 -15   11.10    3.30
   8   2 -15   16.60    2.30
   8   2 -14    2.00    1.60
   8   2 -14    2.70    3.00
  -8  -2  13   38.80    4.90
   8   2 -13   33.20    5.40
  -8  -2  12    8.90    2.40
   8   2 -12   11.60    2.30
   8   2 -12    8.30    3.40
  -8  -2  11   -1.00    2.70
  -8  -2  11    2.80    2.20
   8   2 -11    0.40    1.40
   8   2 -11   -1.00    1.80
   8   2 -11    0.50    3.10
  -8  -2  10  181.58   18.60
  -8  -2  10  142.19   21.40
   8   2 -10  185.98   18.10
  -8  -2   9    0.90    2.50
  -8  -2   9    0.00    6.40
   8   2  -9    3.70    1.70
  -8  -2   8   41.40    5.30
  -8  -2   8   25.20    7.30
   8   2  -8   42.60    4.50
  -8  -2   7    7.90    6.20
  -8  -2   7   18.90    3.20
   8   2  -7   16.20    2.30
  -8  -2   6   21.50    3.50
  -8  -2   6   12.20    5.20
   8   2  -6   23.50    2.80
  -8  -2   5   16.00    5.70
  -8  -2   5   20.40    3.20
   8   2  -5   21.10    2.70
  -8  -2   4  338.37   35.40
  -8  -2   4  383.06   37.50
   8   2  -4  312.47   35.90
   8   2  -4  375.46   35.30
  -8  -2   3  490.45   47.80
  -8  -2   3  452.45   46.20
   8   2  -3  426.56   46.70
   8   2  -3  471.15   46.10
  -8  -2   2   33.50    4.00
  -8  -2   2   31.60    6.80
  -8  -2   2   39.80    7.10
   8   2  -2   36.80    4.00
   8   2  -2   33.90    4.80
  -8  -2   1    2.10    3.70
  -8  -2   1    0.90    1.10
  -8  -2   1    2.00    4.60
   8   2  -1    0.00    1.00
   8   2  -1   -1.30    2.60
   8   2  -1    1.60    1.20
   8   2  -1   -0.20    1.80
  -8  -2   0    4.70    1.30
  -8  -2   0    8.50    4.20
  -8  -2   0   12.50    5.70
   8   2   0    7.30    1.30
   8   2   0    8.60    2.60
   8   2   0   10.10    4.50
   8   2   0    5.80    1.40
  -8  -2  -1   47.00    8.30
   8   2   1   47.00    5.10
   8   2   1   46.80    5.20
   8   2   1   76.29    8.80
   8   2   1   38.70    6.10
  -8  -2  -2  151.28   17.20
   8   2   2  133.89   15.90
   8   2   2  140.09   14.90
   8   2   2  147.99   15.00
   8   2   2  175.18   17.40
  -8  -2  -3   84.69   10.80
   8   2   3   80.79   10.40
   8   2   3   80.79    8.00
   8   2   3   66.89    7.80
  -8  -2  -4   -2.50    4.80
   8   2   4    2.90    1.30
   8   2   4    6.70    4.60
   8   2   4    3.10    1.30
  -8  -2  -5   -2.00    4.70
   8   2   5    5.30    5.20
   8   2   5   -0.40    1.20
  -8  -2  -6   44.20    9.70
   8   2   6   56.09    9.80
   8   2   6   62.59    6.40
  -8  -2  -7   45.60    9.90
   8   2   7   55.19    6.10
   8   2   7   59.79   11.00
  -8  -2  -8   -1.00    4.00
   8   2   8   -1.70    5.30
   8   2   8   -0.10    1.30
   8   2   9    8.60    2.20
   8   2   9    1.90    5.60
  -8  -2 -10   25.00    3.60
   8   2  10   18.80    2.90
  -8  -2 -11    0.80    1.40
   8   2  11    2.40    1.60
   8   2  11   -1.40    2.50
  -8  -2 -12    8.30    2.30
   8   2  12   12.40    2.10
   8   2  12    5.70    2.80
  -8  -2 -13  139.89   16.10
   8   2  13  176.68   16.50
  -8  -2 -14   -0.60    1.50
   8   2  14   -1.70    1.60
  -8  -2 -15    2.30    1.10
   8   2  15    5.20    2.10
   8   1 -17    1.70    1.00
   8   1 -17   -0.50    2.20
   8   1 -16    3.70    1.80
   8   1 -16    7.30    1.50
   8   1 -15   18.40    3.60
   8   1 -15   16.80    2.70
   8   1 -14   12.00    2.20
   8   1 -14   11.40    3.60
  -8  -1  13   15.20    3.10
   8   1 -13   17.40    2.90
   8   1 -13   25.00    4.30
  -8  -1  12   12.20    2.80
   8   1 -12   12.10    3.90
   8   1 -12   20.60    2.80
  -8  -1  11    3.80    3.00
   8   1 -11    5.60    2.00
  -8  -1  10   73.49    8.40
  -8  -1  10   76.99   13.30
   8   1 -10   68.89    7.80
  -8  -1   9    9.90    5.90
  -8  -1   9   13.30    3.30
   8   1  -9   12.40    2.10
  -8  -1   8   80.39    8.50
  -8  -1   8   53.09   10.90
   8   1  -8   80.69    8.10
  -8  -1   7   29.70    7.70
  -8  -1   7   46.50    5.80
   8   1  -7   54.29    5.30
  -8  -1   6   45.10    5.60
  -8  -1   6   40.10    8.00
   8   1  -6   49.20    5.10
  -8  -1   5   48.10    8.50
  -8  -1   5   40.50    5.00
   8   1  -5   39.50    4.60
  -8  -1   4    3.60    4.40
  -8  -1   4    4.10    1.90
   8   1  -4    5.40    1.30
   8   1  -4    4.20    1.70
  -8  -1   3  268.97   26.70
  -8  -1   3  289.17   28.40
  -8  -1   3  233.78   27.90
   8   1  -3  251.37   27.20
   8   1  -3  278.77   26.70
  -8  -1   2  233.58   25.20
  -8  -1   2  237.28   26.60
  -8  -1   2  281.57   26.90
   8   1  -2  246.88   25.70
   8   1  -2  257.27   25.10
  -8  -1   1   -1.20    4.00
  -8  -1   1    1.00    1.10
  -8  -1   1    2.50    4.80
   8   1  -1    0.60    1.30
   8   1  -1    1.60    1.70
   8   1  -1    0.50    2.90
  -8  -1   0   10.10    5.70
  -8  -1   0   10.00    4.40
   8   1   0    7.40    2.70
   8   1   0    6.10    1.10
   8   1   0    5.80    3.60
   8   1   0   10.00    1.50
  -8  -1  -1  140.09   16.70
  -8  -1  -1  148.79   17.30
   8   1   1  147.99   16.10
   8   1   1  149.49   15.30
   8   1   1  158.18   15.40
   8   1   1  157.98   16.70
  -8  -1  -2  979.10   98.79
   8   1   2  960.90   97.09
   8   1   2  944.31   97.79
   8   1   2  999.20   98.39
  -8  -1  -3  153.28   17.20
   8   1   3  139.29   16.50
   8   1   3  153.78   15.00
   8   1   3  135.39   15.90
  -8  -1  -4   55.29    8.80
  -8  -1  -4   43.30    5.00
   8   1   4   46.50    8.30
   8   1   4   46.80    5.20
  -8  -1  -5   24.00    3.30
  -8  -1  -5   24.20    7.00
   8   1   5   27.90    3.50
   8   1   5   41.10    8.30
  -8  -1  -6   33.90    3.70
  -8  -1  -6   15.60    5.90
   8   1   6   19.90    6.60
   8   1   6   31.10    3.70
  -8  -1  -7    7.00    1.70
  -8  -1  -7    0.40    3.90
   8   1   7    6.30    1.60
   8   1   7    7.10    6.20
  -8  -1  -8   11.60    2.10
   8   1   8   10.30    5.90
   8   1   8    6.60    1.90
  -8  -1  -9   21.40    3.10
   8   1   9   13.70    8.00
   8   1  10   14.20    6.90
  -8  -1 -11    4.30    2.10
   8   1  11    5.00    2.80
  -8  -1 -12   75.99    7.40
   8   1  12   55.69    7.40
  -8  -1 -13    3.10    1.50
   8   1  13    2.40    2.80
  -8  -1 -14   13.60    2.40
   8   1  14   22.40    3.50
   8   1  15   -1.20    1.50
   8   1  16    1.70    1.80
   8   0 -17   -0.80    1.60
   8   0 -16   -2.10    2.20
   8   0 -16    1.00    1.20
   8   0 -15    0.50    2.00
   8   0 -15    3.20    1.50
   8   0 -14   34.90    5.30
   8   0 -14   33.10    4.30
  -8   0  13   -2.00    2.00
   8   0 -13   -0.40    1.50
   8   0 -13    0.00    3.40
  -8   0  12   14.50    2.90
   8   0 -12   16.50    2.70
   8   0 -12   13.90    3.90
  -8   0  11    2.80    5.50
  -8   0  11   -0.30    2.90
   8   0 -11    2.20    1.90
  -8   0  10    1.10    2.80
  -8   0  10   -6.50    4.40
   8   0 -10    1.30    1.40
  -8   0   9    1.90    5.80
  -8   0   9    2.40    2.60
   8   0  -9    0.80    1.30
  -8   0   8  118.09   12.80
  -8   0   8  114.39   15.40
   8   0  -8  123.19   12.50
  -8   0   7    1.00    1.30
  -8   0   7   -0.20    2.20
  -8   0   7    0.40    5.90
   8   0  -7    2.60    1.50
  -8   0   6    0.10    1.20
  -8   0   6    0.60    2.20
  -8   0   6    4.90    5.10
   8   0  -6    3.80    1.20
  -8   0   5    0.70    5.60
  -8   0   5    2.40    2.10
   8   0  -5    1.40    1.40
  -8   0   4    9.20    5.70
  -8   0   4   -0.10    3.80
  -8   0   4    4.10    1.90
   8   0  -4    4.10    1.40
  -8   0   3   -0.90    1.90
  -8   0   3    2.70    4.20
  -8   0   3    3.20    4.60
   8   0  -3   -1.50    1.00
  -8   0   2   15.90    4.90
  -8   0   2   16.70    4.80
   8   0  -2   12.70    2.40
   8   0  -2   16.30    2.10
  -8   0   1   -0.30    3.50
  -8   0   1    2.30    4.90
   8   0  -1    1.30    1.10
   8   0  -1    0.80    1.60
  -8   0   0   15.60    5.20
  -8   0   0   16.60    4.30
   8   0   0   12.90    2.80
   8   0   0   13.60    1.90
  -8   0  -1   -0.10    4.30
  -8   0  -1    1.00    3.40
   8   0   1    1.90    2.90
   8   0   1    0.40    1.80
   8   0   1    1.00    1.30
  -8   0  -2  145.09   15.20
   8   0   2  122.69   12.90
   8   0   2  118.29   13.60
   8   0   2  126.49   14.40
  -8   0  -3    5.60    6.00
   8   0   3    0.50    3.70
   8   0   3    1.80    2.70
   8   0   3    1.90    1.50
  -8   0  -4  549.45   55.49
   8   0   4  511.55   54.99
   8   0   4  539.45   53.59
  -8   0  -5    2.30    5.20
  -8   0  -5    1.90    1.40
   8   0   5   -0.50    4.00
   8   0   5    1.40    1.50
  -8   0  -6   31.10    8.00
  -8   0  -6   41.60    4.50
   8   0   6   31.20    8.00
   8   0   6   38.70    4.60
  -8   0  -7   -0.30    1.20
   8   0   7   -4.80    4.50
  -8   0  -8   95.59    9.10
   8   0   8   60.29   12.00
  -8   0  -9   -1.10    1.30
   8   0   9    1.10    5.40
  -8   0 -10    3.40    1.60
   8   0  10    1.90    6.60
  -8   0 -11   -1.40    2.00
   8   0  11   -2.90    2.80
  -8   0 -12    0.40    2.00
   8   0  12    2.40    2.90
  -8   0 -13   -1.90    1.20
   8   0  13   -4.10    2.80
  -8   0 -14    3.00    1.80
   8   0  14    2.00    2.00
  -8   0 -15   -0.40    1.30
   8   0  15    0.20    1.60
  -8   0 -16    2.00    1.10
   8   0  16    2.90    1.80
   8  -1 -17   -1.10    1.10
   8  -1 -17    0.20    1.30
   8  -1 -16    6.00    1.90
   8  -1 -16    6.80    1.60
   8  -1 -15   19.80    3.10
   8  -1 -15   15.30    2.90
   8  -1 -14   15.10    3.70
   8  -1 -14   13.30    2.80
  -8   1  13   20.60    3.50
   8  -1 -13   23.30    4.40
   8  -1 -13   23.30    3.20
   8  -1 -13   17.70    3.40
  -8   1  12   16.30    3.10
   8  -1 -12   16.70    3.00
   8  -1 -12   11.90    3.90
   8  -1 -12   14.40    2.70
  -8   1  11    5.80    5.80
  -8   1  11    4.20    3.00
   8  -1 -11    2.10    2.00
  -8   1  10   41.50    9.40
  -8   1   9   14.30    7.50
   8  -1  -9    9.30    2.00
  -8   1   8   41.30    9.60
   8  -1  -8   75.29    7.00
  -8   1   7   28.60    4.00
  -8   1   7   24.40    7.00
   8  -1  -7   39.10    3.90
  -8   1   6   46.10    8.90
   8  -1  -6   41.10    4.70
  -8   1   5   40.10    7.40
  -8   1   5   43.10    7.30
   8  -1  -5   31.70    3.90
  -8   1   4   -0.20    3.70
  -8   1   4    5.80    5.60
   8  -1  -4    4.80    1.50
  -8   1   3  265.07   27.70
  -8   1   3  262.97   27.70
   8  -1  -3  250.07   26.00
  -8   1   2  264.77   26.70
  -8   1   2  257.57   26.30
   8  -1  -2  229.18   24.80
  -8   1   1   -2.40    4.00
  -8   1   1    2.10    3.50
   8  -1  -1   -1.40    1.00
  -8   1   0    9.40    4.80
  -8   1   0    6.90    3.50
   8  -1   0    5.60    1.20
  -8   1  -1  154.38   16.20
   8  -1   1  133.99   13.90
   8  -1   1  129.79   14.40
  -8   1  -2  983.50   87.59
   8  -1   2  759.62   85.79
   8  -1   2  851.41   86.29
  -8   1  -3  154.98   15.80
   8  -1   3  111.69   13.80
  -8   1  -4   53.19    8.20
   8  -1   4   28.10    5.10
  -8   1  -5   37.80    4.40
  -8   1  -5   41.40    8.40
   8  -1   5   32.80    7.20
  -8   1  -6   25.40    7.00
  -8   1  -6   31.00    3.60
   8  -1   6   19.80    6.00
  -8   1  -7    6.00    1.60
   8  -1   7   14.00    6.20
  -8   1  -8   18.90    2.90
   8  -1   8   12.80    5.90
  -8   1  -9   22.80    3.30
   8  -1   9   11.30    6.70
  -8   1 -10   54.69    4.90
   8  -1  10    6.70    7.10
  -8   1 -11    5.00    2.30
   8  -1  11    6.80    3.30
  -8   1 -12   72.29    8.30
   8  -1  12   77.39    9.00
  -8   1 -13    6.20    2.10
   8  -1  13    4.30    3.20
  -8   1 -14   26.80    3.60
   8  -1  14   26.10    3.80
  -8   1 -15    2.50    1.50
   8  -1  15    2.40    1.70
  -8   1 -16    0.90    1.10
   8  -1  16    2.40    1.80
   8  -2 -17    0.10    0.80
   8  -2 -17    0.90    1.20
   8  -2 -16    1.10    2.30
   8  -2 -16    1.60    1.10
   8  -2 -15    7.70    2.90
   8  -2 -15    8.00    2.10
  -8   2  14    1.70    1.50
   8  -2 -14    1.00    2.00
   8  -2 -14    0.80    3.00
  -8   2  13   31.20    4.00
   8  -2 -13   29.00    4.30
   8  -2 -13   31.10    4.90
  -8   2  12    5.20    1.90
   8  -2 -12    7.80    2.30
   8  -2 -12    9.30    3.50
  -8   2  11    0.40    1.70
   8  -2 -11   -1.50    1.80
   8  -2 -11    0.00    3.10
  -8   2  10  152.58   19.50
  -8   2   9    3.40    6.80
  -8   2   8   28.50    7.70
  -8   2   7   17.50    7.50
  -8   2   6   25.70    7.90
  -8   2   5   21.40    6.30
  -8   2   5   20.50    5.70
  -8   2   4  362.86   38.10
  -8   2   4  358.76   38.30
  -8   2   3  456.65   48.70
  -8   2   3  482.55   48.90
  -8   2   2   44.10    7.90
  -8   2   2   37.20    6.70
  -8   2   1    5.00    4.20
  -8   2   1    2.40    5.50
  -8   2   0    3.20    4.80
  -8   2  -1   57.69    9.90
  -8   2  -2  148.89   17.40
  -8   2  -3   75.59   10.20
  -8   2  -4   -0.80    4.90
  -8   2  -4    2.80    1.10
  -8   2  -5    2.90    5.30
  -8   2  -5    2.10    1.40
  -8   2  -6   60.99    6.60
  -8   2  -7   52.89    5.90
  -8   2  -8   -1.00    1.50
  -8   2  -9    5.30    1.60
  -8   2 -10   24.40    3.20
  -8   2 -10   13.60    2.70
  -8   2 -11   -0.10    2.00
   8  -2  11   -3.00    3.00
  -8   2 -12    5.90    2.40
   8  -2  12    8.10    3.30
  -8   2 -13  207.88   21.60
   8  -2  13  213.98   22.00
  -8   2 -14    1.00    1.70
   8  -2  14    0.40    2.80
  -8   2 -15    8.60    1.80
   8  -2  15    8.20    2.60
   8  -3 -16    0.70    0.90
   8  -3 -16    2.00    2.00
   8  -3 -15    3.50    1.70
   8  -3 -15    2.30    2.60
  -8   3  14    5.00    1.60
   8  -3 -14    0.70    2.90
   8  -3 -14    1.90    1.90
  -8   3  13    4.80    1.80
   8  -3 -13    4.30    2.40
   8  -3 -13    5.40    2.30
  -8   3  12    1.60    1.70
   8  -3 -12    2.10    3.20
   8  -3 -12   -0.40    1.80
  -8   3  11    1.00    1.60
   8  -3 -11    2.30    1.90
   8  -3 -11    1.50    3.10
  -8   3  10   -0.20    6.30
  -8   3   9    6.60    6.10
  -8   3   8    8.40    7.70
  -8   3   7    2.60    5.80
  -8   3   6   23.60    7.00
  -8   3   6   17.30    7.40
  -8   3   5    9.30    5.50
  -8   3   5   11.00    6.10
  -8   3   4   88.09   12.60
  -8   3   4   78.29   11.10
  -8   3   3  787.82   77.49
  -8   3   3  719.83   76.99
  -8   3   2  229.08   25.30
  -8   3   2  238.98   25.80
  -8   3   1   81.49   11.60
  -8   3   0    9.40    6.40
  -8   3  -1  340.47   36.30
  -8   3  -2  122.29   14.80
  -8   3  -3  193.48   21.90
  -8   3  -4   92.29    9.50
  -8   3  -4   91.19   12.20
  -8   3  -5  106.89   11.10
  -8   3  -6   -0.10    1.20
  -8   3  -7  114.39   11.90
  -8   3  -8   93.09    9.80
  -8   3  -9    0.10    1.60
  -8   3 -10   15.90    2.80
   8  -3  10   15.30    3.80
  -8   3 -11   -0.20    1.90
   8  -3  11    3.50    3.30
  -8   3 -12    1.20    1.90
   8  -3  12   -1.90    2.10
  -8   3 -13   54.19    6.30
   8  -3  13   57.79    7.30
  -8   3 -14   22.00    2.70
   8  -3  14   12.40    2.70
  -8   3 -15    9.30    1.70
   8  -3  15    8.00    2.40
  -8   4  16    2.90    1.00
   8  -4 -16    2.50    1.40
   8  -4 -16    3.20    1.10
  -8   4  15    1.60    1.90
   8  -4 -15    2.60    1.40
   8  -4 -15    2.50    2.30
  -8   4  14    5.20    2.40
  -8   4  14    3.30    1.30
   8  -4 -14    5.60    1.80
   8  -4 -14    5.80    2.80
  -8   4  13   10.80    2.20
  -8   4  13   14.10    3.20
   8  -4 -13   13.10    2.50
   8  -4 -13    9.70    3.40
  -8   4  12   -6.20    2.70
  -8   4  12   -1.70    1.50
   8  -4 -12    1.70    2.90
   8  -4 -12    1.70    1.90
  -8   4  11    2.30    3.10
  -8   4  11    1.10    1.70
   8  -4 -11   -2.00    3.00
   8  -4 -11    0.40    1.70
  -8   4  10    6.30    1.80
   8  -4 -10    3.70    1.70
   8  -4 -10    0.20    3.10
   8  -4 -10    1.30    2.30
  -8   4   8   18.70    7.40
  -8   4   7    2.00    4.90
  -8   4   7    6.70    7.30
  -8   4   6   26.70    7.70
  -8   4   6   29.90    7.60
  -8   4   5   30.60    7.60
  -8   4   5   32.00    7.90
  -8   4   4   75.69   12.70
  -8   4   4   80.29   12.40
  -8   4   3   78.59   12.10
  -8   4   3   56.79   10.40
  -8   4   2  214.48   24.20
  -8   4   1   73.79   11.50
  -8   4   0   20.20    6.30
  -8   4  -1   -1.80    4.50
  -8   4  -2    6.30    5.00
  -8   4  -3   35.80    7.90
  -8   4  -3   26.90    3.20
  -8   4  -4   52.49    5.70
  -8   4  -5    6.70    1.50
  -8   4  -6   40.50    4.60
  -8   4  -7   39.40    4.50
  -8   4  -8    1.60    1.50
  -8   4  -9   20.50    3.10
   8  -4   9   17.30    5.50
  -8   4 -10    4.00    2.00
   8  -4  10    9.70    3.40
  -8   4 -11   -0.90    1.80
   8  -4  11   -3.30    3.10
  -8   4 -12   33.40    4.20
   8  -4  12   32.00    5.00
  -8   4 -13   24.60    3.30
   8  -4  13   27.30    4.20
  -8   4 -14   31.30    4.10
   8  -4  14   41.00    4.90
  -8   4 -15   33.90    3.40
   8  -4  15   25.20    3.60
  -8   5  15    8.20    1.50
  -8   5  15    3.90    1.40
   8  -5 -15    5.10    1.20
   8  -5 -15    2.90    2.00
  -8   5  14   27.70    3.80
  -8   5  14   38.10    4.70
   8  -5 -14   35.60    3.90
  -8   5  13    4.50    1.70
  -8   5  13    7.80    2.20
   8  -5 -13    7.90    1.80
   8  -5 -13    6.70    2.20
  -8   5  12    0.50    2.90
  -8   5  12    1.10    1.60
   8  -5 -12    1.00    2.90
   8  -5 -12    0.00    1.60
  -8   5  11    1.10    3.20
  -8   5  11   -1.70    1.50
   8  -5 -11    4.60    3.00
   8  -5 -11   -0.40    1.60
   8  -5 -11    0.20    2.50
  -8   5  10   46.80    5.20
   8  -5 -10   41.10    5.60
   8  -5 -10   32.00    5.60
   8  -5 -10   49.99    5.40
  -8   5   9   56.99    6.70
   8  -5  -9   65.59    7.30
   8  -5  -9   59.19    6.80
   8  -5  -9   57.69    7.40
  -8   5   8    9.80    6.90
  -8   5   7    9.70    5.90
  -8   5   7    5.80    6.50
  -8   5   6   -3.20    4.90
  -8   5   6    6.70    6.30
  -8   5   5   28.50    7.60
  -8   5   5   18.80    8.10
  -8   5   4   56.49   10.20
  -8   5   4   51.79    9.50
  -8   5   3   49.20    9.60
  -8   5   2    3.30    5.00
  -8   5   1   72.29   12.60
  -8   5   0    1.60    5.00
  -8   5  -1   58.29   10.00
  -8   5  -2  100.69   13.90
   8  -5   8   19.50    5.50
   8  -5   9   11.30    3.40
   8  -5  10   13.90    3.00
  -8   5 -11   12.50    2.40
   8  -5  11   17.40    3.70
  -8   5 -12   -0.80    1.40
   8  -5  12   -2.00    1.90
  -8   5 -13   37.70    4.60
   8  -5  13   46.50    5.60
  -8   5 -14   16.70    2.20
   8  -5  14   15.60    2.60
  -8   6  14   32.80    3.90
   8  -6 -14   20.70    3.50
   8  -6 -14   27.80    3.00
  -8   6  13   17.40    3.40
  -8   6  13   18.80    2.60
   8  -6 -13   19.50    2.40
   8  -6 -13   17.80    2.80
  -8   6  12    1.30    1.90
  -8   6  12    1.20    1.40
   8  -6 -12    1.70    1.20
   8  -6 -12    0.40    1.90
  -8   6  11   13.10    2.10
  -8   6  11   10.20    3.50
   8  -6 -11    9.70    1.90
   8  -6 -11   13.80    3.00
   8  -6 -11    9.00    3.10
   8  -6 -11    8.10    2.80
  -8   6  10   29.90    3.60
   8  -6 -10   29.40    4.50
   8  -6 -10   29.90    3.50
   8  -6 -10   33.20    4.50
   8  -6 -10   14.80    3.90
  -8   6   9   90.49    9.80
   8  -6  -9   98.39   10.40
   8  -6  -9   82.59   10.30
   8  -6  -9   86.99   10.80
   8  -6  -9   96.09   10.30
   8  -6  -9   95.99    9.70
  -8   6   8    2.00    1.50
   8  -6  -8    4.80    2.80
   8  -6  -8    2.40    2.70
   8  -6  -8    6.20    2.60
   8  -6  -7  103.09   11.60
   8  -6  -7  103.69   11.40
  -8   6   6   -0.10    5.40
  -8   6   6   -8.30    7.30
  -8   6   5   29.20    8.40
  -8   6   5   70.99   11.50
  -8   6   4   32.80    9.00
  -8   6   3   13.20    6.70
  -8   6   2   14.40    6.70
  -8   6   1    6.60    7.10
  -8   6   0    5.00    5.90
  -8   6  -1    0.90    5.40
  -8   6  -2    0.00    6.90
   8  -6   7   80.99    9.50
   8  -6   8    2.00    3.00
   8  -6   9   10.70    3.50
   8  -6  10   -0.10    3.00
   8  -6  11    0.70    2.70
   8  -6  12   10.10    2.20
   8  -6  13    7.10    1.90
  -8   7  13   34.40    4.30
   8  -7 -13   36.70    4.40
  -8   7  12    8.90    1.60
  -8   7  12    6.00    2.10
   8  -7 -12    5.20    2.70
   8  -7 -12    8.10    2.40
  -8   7  11    5.10    2.20
  -8   7  11    5.10    1.50
   8  -7 -11    9.10    2.60
   8  -7 -11    5.50    2.30
   8  -7 -11    2.50    2.30
  -8   7  10    8.10    1.70
   8  -7 -10   11.40    2.40
   8  -7 -10    9.00    3.80
   8  -7 -10    9.70    2.50
   8  -7 -10    6.90    2.80
  -8   7   9  231.28   25.70
   8  -7  -9  265.77   26.20
   8  -7  -9  254.27   26.00
   8  -7  -9  267.07   26.20
   8  -7  -8   14.40    3.30
   8  -7  -8   11.40    3.40
   8  -7  -8    9.70    3.30
   8  -7  -8   15.00    3.10
   8  -7  -7   40.50    5.20
   8  -7  -7   22.90    4.70
   8  -7  -7   34.00    5.00
   8  -7  -7   32.10    4.60
   8  -7  -6    7.80    3.10
   8  -7  -6   11.20    3.20
   8  -7  -6    6.60    2.80
   8  -7  -6   10.20    2.90
   8  -7  -6    5.10    2.40
   8  -7  -5   -3.00    2.80
   8  -7  -5    3.80    2.90
   8  -7  -5   -0.50    2.70
   8  -7  -4   45.40    6.30
   8  -7  -4   43.60    5.90
  -8   7   3   47.30   10.70
  -8   7   2   14.80    7.00
  -8   7   1   24.50    8.10
  -8   7   0    6.00    6.40
  -8   7  -1   -3.80    6.20
   8  -7   5    1.40    3.60
   8  -7   5    0.60    2.60
   8  -7   6    6.30    2.70
   8  -7   7    2.30    2.60
   8  -7   8    0.90    2.50
   8  -7   9   43.00    5.80
   8  -7  10    2.00    1.70
   8  -7  11    2.70    1.50
  -8   8  12    9.80    2.20
  -8   8  12    7.20    1.30
  -8   8  11    0.60    1.20
  -8   8  11    2.40    1.70
   8  -8 -11    1.70    1.80
   8  -8 -11    0.30    1.80
  -8   8  10   18.50    2.90
   8  -8 -10   14.00    2.80
   8  -8 -10   11.90    2.80
   8  -8  -9   11.90    3.10
   8  -8  -9   18.10    3.30
   8  -8  -9   17.30    3.30
   8  -8  -8    7.10    2.30
   8  -8  -8    4.60    2.80
   8  -8  -8    7.30    2.80
   8  -8  -7   -1.70    2.40
   8  -8  -7   -1.20    2.50
   8  -8  -7   -1.90    1.90
   8  -8  -7    2.20    2.00
   8  -8  -7   -2.70    2.30
   8  -8  -6    8.00    3.00
   8  -8  -6    7.00    3.20
   8  -8  -6    5.60    3.00
   8  -8  -6   10.60    3.10
   8  -8  -6    7.40    2.80
   8  -8  -5    8.80    3.00
   8  -8  -5   11.70    2.90
   8  -8  -5   10.90    2.70
   8  -8  -5    6.40    3.20
   8  -8  -5    6.40    2.90
   8  -8  -4   20.10    3.90
   8  -8  -4   17.80    3.50
   8  -8  -4   21.00    4.10
   8  -8  -4   19.50    3.90
   8  -8  -4   24.90    3.70
   8  -8  -3   14.90    3.40
   8  -8  -3   22.50    4.00
   8  -8  -3   21.90    4.10
   8  -8  -3   21.20    3.70
   8  -8  -3   18.00    3.80
   8  -8  -2   -2.50    2.30
   8  -8  -2   -1.80    2.30
   8  -8  -2   -0.20    2.60
   8  -8  -2    0.90    2.90
   8  -8  -2    2.10    2.70
   8  -8  -1    2.40    2.60
   8  -8  -1    3.10    2.80
   8  -8  -1    2.30    2.80
   8  -8  -1    4.60    2.50
   8  -8  -1    3.10    2.00
   8  -8   0    0.30    2.40
   8  -8   0    1.70    2.40
   8  -8   0   -1.10    2.00
   8  -8   1    3.70    2.30
   8  -8   1    7.00    2.70
   8  -8   2   44.90    5.90
   8  -8   2   40.70    5.40
   8  -8   3   47.60    5.80
   8  -8   3   35.90    5.10
   8  -8   4   70.59    8.00
   8  -8   4   64.29    8.10
   8  -8   5   -1.40    2.30
   8  -8   5   -3.10    2.70
   8  -8   6    2.90    2.50
   8  -8   7    1.70    2.50
   8  -8   8   23.70    3.70
   8  -8   9   -0.30    2.10
  -8   9  10    7.00    2.10
   8  -9 -10    6.80    1.90
   8  -9 -10    4.90    1.40
  -8   9   9   -1.20    2.30
   8  -9  -9    0.20    2.00
   8  -9  -9    1.00    1.50
   8  -9  -8    6.00    2.00
   8  -9  -8    7.80    2.70
   8  -9  -8    8.50    2.30
   8  -9  -8   10.90    2.80
   8  -9  -7    6.60    2.40
   8  -9  -7    7.10    2.10
   8  -9  -7    5.70    2.70
   8  -9  -7    8.90    2.20
   8  -9  -6    6.00    2.90
   8  -9  -6   12.70    2.90
   8  -9  -6   15.60    2.90
   8  -9  -6    7.50    2.80
   8  -9  -6   10.90    3.20
   8  -9  -5    3.90    2.00
   8  -9  -5    5.80    2.20
   8  -9  -5    3.70    2.50
   8  -9  -5    1.40    2.60
   8  -9  -5    1.90    2.50
   8  -9  -4    1.20    2.60
   8  -9  -4    2.30    2.60
   8  -9  -4    8.50    3.10
   8  -9  -4    4.80    2.60
   8  -9  -4    0.70    2.60
   8  -9  -3    1.30    2.50
   8  -9  -3   -2.90    2.40
   8  -9  -3    2.90    2.90
   8  -9  -3    5.50    2.50
   8  -9  -3    3.90    2.60
   8  -9  -2   35.10    4.80
   8  -9  -2   36.00    4.70
   8  -9  -2   34.10    4.40
   8  -9  -2   26.80    4.50
   8  -9  -2   24.90    5.00
   8  -9  -1   25.00    3.70
   8  -9  -1   32.50    5.10
   8  -9  -1   30.80    4.40
   8  -9  -1   25.50    4.30
   8  -9   0   -1.70    2.10
   8  -9   0    3.70    2.60
   8  -9   1    3.30    1.50
   8  -9   1    0.40    1.70
   8  -9   2   22.00    3.20
   8  -9   2   14.70    2.70
   8  -9   3   39.00    4.60
   8  -9   3   29.50    4.60
   8  -9   4    2.30    1.70
   8  -9   4    0.10    2.00
   8  -9   5    4.60    2.20
  -8  10   8    0.20    1.80
   8 -10  -8   -0.40    1.90
   8 -10  -8    0.70    1.60
   8 -10  -8    1.50    1.90
   8 -10  -7    0.90    2.00
   8 -10  -7    0.30    1.70
   8 -10  -7   -1.20    2.00
   8 -10  -6    5.10    1.70
   8 -10  -6    2.10    1.70
   8 -10  -6    4.60    1.70
   8 -10  -6    4.60    1.70
   8 -10  -5    4.30    1.90
   8 -10  -5    5.40    2.30
   8 -10  -5    3.00    2.30
   8 -10  -5    4.70    2.40
   8 -10  -4   23.20    4.00
   8 -10  -4   28.80    4.20
   8 -10  -4   34.70    4.30
   8 -10  -4   30.40    3.90
   8 -10  -3   15.80    3.00
   8 -10  -3   17.50    3.20
   8 -10  -3   15.40    3.20
   8 -10  -3   12.50    2.80
   8 -10  -3   13.50    2.60
   8 -10  -2    4.60    2.10
   8 -10  -2    1.40    2.50
   8 -10  -2   -2.20    2.10
   8 -10  -2   -2.00    2.10
   8 -10  -1    2.50    2.40
   8 -10  -1    0.90    2.30
   8 -10  -1   -1.00    1.90
   8 -10   0   -0.40    1.50
   8 -10   1   14.60    2.70
   8 -10   2   25.70    3.80
   8 -10   3   22.00    3.20
   8 -11  -5    3.70    2.40
   8 -11  -5   -1.90    1.60
   8 -11  -5    1.90    1.50
   8 -11  -4    5.40    1.70
   8 -11  -4    5.10    1.50
   8 -11  -4    4.30    1.50
   8 -11  -3   11.00    1.90
   8 -11  -3   10.80    2.30
   8 -11  -2    6.20    2.10
   8 -11  -2    7.00    2.00
   8 -11  -1    3.00    1.40
   8 -11   0   -0.70    1.20
   8 -11   1   13.50    2.50
   8 -11   2   13.00    2.40
  -9 -11   3    1.10    1.60
  -9 -11   2    0.40    1.20
  -9 -11   1    5.80    1.50
  -9 -11   0    0.90    1.70
  -9 -11  -1    6.60    1.90
  -9 -11  -2    0.20    1.10
  -9 -10   4   27.80    4.00
  -9 -10   3    2.60    2.20
  -9 -10   2    3.90    1.70
  -9 -10   1   48.00    6.00
  -9 -10   0    6.90    1.90
  -9 -10  -1   11.40    2.30
  -9 -10  -2    5.80    2.30
  -9 -10  -3    0.30    1.40
  -9 -10  -4   13.10    2.50
  -9 -10  -5   33.00    4.20
   9  10   7    0.60    1.30
  -9  -9   5    6.30    2.10
  -9  -9   4    0.60    2.40
  -9  -9   3    0.10    1.70
  -9  -9   2   -0.20    1.70
  -9  -9   1   78.29    8.70
  -9  -9   0   12.60    3.00
  -9  -9  -1    7.10    2.60
  -9  -9  -1    2.80    2.60
  -9  -9  -2    3.60    1.70
  -9  -9  -2   -1.30    1.80
  -9  -9  -2    0.60    1.70
  -9  -9  -3    6.10    2.80
  -9  -9  -3    6.70    2.60
  -9  -9  -4    3.90    2.70
  -9  -9  -4    4.60    1.80
  -9  -9  -5   44.90    5.60
  -9  -9  -5   45.90    6.00
  -9  -9  -6   11.30    2.20
  -9  -9  -6    9.40    2.20
   9   9   6    8.00    2.50
  -9  -9  -7    3.00    1.60
  -9  -9  -7    5.80    2.30
   9   9   7    0.50    2.00
  -9  -9  -8    7.80    1.80
  -9  -9  -8    4.30    2.00
   9   9   8    8.20    1.70
  -9  -9  -9    1.00    1.20
  -9  -9  -9   -0.80    1.40
   9   9   9    1.10    1.80
   9   9   9   -1.10    1.60
  -9  -8   5   12.50    3.20
  -9  -8   4   11.30    2.90
  -9  -8   3    5.10    2.70
  -9  -8   2   18.20    3.40
  -9  -8   1   35.90    5.20
  -9  -8   1   39.90    5.30
  -9  -8   0    9.20    2.80
  -9  -8   0    7.10    2.70
  -9  -8  -1    0.20    2.20
  -9  -8  -1   -0.20    2.50
  -9  -8  -1   -0.60    2.20
  -9  -8  -2    1.60    2.20
  -9  -8  -2   -1.50    2.30
  -9  -8  -2   -0.40    2.40
  -9  -8  -3    1.90    2.90
  -9  -8  -3    0.30    2.20
  -9  -8  -4    0.50    2.30
  -9  -8  -4    4.60    2.80
  -9  -8  -5    6.90    3.10
  -9  -8  -5   11.00    2.70
  -9  -8  -5    5.70    2.90
   9   8   5   11.00    2.90
  -9  -8  -6   12.50    3.10
  -9  -8  -6   12.80    3.30
   9   8   6   11.50    2.50
  -9  -8  -7    2.70    2.60
  -9  -8  -7    1.90    2.60
   9   8   7   -0.70    2.50
  -9  -8  -8   14.40    3.20
  -9  -8  -8   15.60    2.70
   9   8   8   14.20    2.20
   9   8   8   18.00    2.70
  -9  -8  -9    0.40    2.00
  -9  -8  -9    0.20    1.70
   9   8   9    3.30    1.20
   9   8   9    4.00    1.70
  -9  -8 -10    1.40    1.60
  -9  -8 -10   -1.10    1.40
   9   8  10    1.10    1.30
   9   8  10   -1.20    1.90
   9   8  10    1.20    1.00
  -9  -8 -11   -4.60    1.50
   9   8  11    1.30    1.50
   9   7 -10   51.19    6.80
  -9  -7   5    0.20    2.50
  -9  -7   4   11.10    3.10
  -9  -7   4   15.00    2.90
  -9  -7   3   -2.00    2.10
  -9  -7   3   -0.50    1.80
  -9  -7   2    2.60    2.40
  -9  -7   2    1.60    2.10
   9   7  -2   -0.30    5.60
  -9  -7   1    3.60    2.20
  -9  -7   1    0.90    2.30
   9   7  -1    3.20    4.90
  -9  -7   0   23.20    4.70
  -9  -7   0   21.40    3.60
   9   7   0   18.10    6.60
  -9  -7  -1   42.30    6.20
  -9  -7  -1   67.29    6.30
  -9  -7  -1   44.60    6.30
  -9  -7  -2    1.10    2.10
  -9  -7  -2    2.30    2.60
  -9  -7  -2    1.90    2.40
  -9  -7  -3    7.90    2.90
  -9  -7  -3    8.30    2.10
  -9  -7  -3    1.30    2.30
  -9  -7  -4    0.30    2.20
  -9  -7  -4    2.70    2.80
  -9  -7  -5    2.00    2.80
  -9  -7  -5    3.50    2.90
  -9  -7  -6   46.90    5.80
  -9  -7  -6   41.00    5.40
   9   7   6   39.10    4.80
   9   7   6   37.20    5.30
  -9  -7  -7   10.00    3.40
  -9  -7  -7    9.90    3.30
   9   7   7    9.20    3.00
   9   7   7    7.70    1.90
  -9  -7  -8    1.10    1.90
  -9  -7  -8   -1.80    1.90
   9   7   8    3.90    2.80
   9   7   8    1.20    1.50
  -9  -7  -9   -4.50    2.60
  -9  -7  -9   -0.30    2.40
   9   7   9    2.20    2.50
   9   7   9   -0.20    1.40
  -9  -7 -10   -0.60    2.40
   9   7  10    0.90    1.60
   9   7  10   -1.40    1.30
  -9  -7 -11    0.70    2.20
   9   7  11    0.20    1.20
   9   7  11   -0.40    1.40
   9   7  12    0.60    1.60
   9   7  12    1.90    0.80
   9   6 -12   37.40    5.10
   9   6 -11   84.89    9.50
   9   6 -10    7.50    3.70
  -9  -6   7   -1.10    1.60
  -9  -6   6   -1.90    1.50
  -9  -6   5   25.60    3.60
  -9  -6   4    2.30    1.80
  -9  -6   3   67.49    7.00
   9   6  -3   45.20    9.40
  -9  -6   2   17.60    2.90
   9   6  -2    6.90    4.80
  -9  -6   1    0.90    1.30
   9   6  -1    4.40    4.60
  -9  -6   0  206.18   21.70
   9   6   0  219.88   24.60
  -9  -6  -1   -2.40    1.70
   9   6   1    3.70    4.80
  -9  -6  -2    1.90    2.10
   9   6   2    0.40    5.10
  -9  -6  -3   -5.00    1.90
   9   6   3    1.50    5.30
   9   6   4   19.90    7.00
  -9  -6  -5   46.00    6.10
   9   6   5   20.00    3.20
   9   6   5   35.00    9.20
  -9  -6  -6   57.39    7.90
  -9  -6  -6   63.99    7.80
  -9  -6  -6   60.59    6.80
   9   6   6   69.19    7.00
  -9  -6  -7   59.79    7.20
  -9  -6  -7   62.69    8.00
  -9  -6  -7   70.29    8.30
   9   6   7   66.59    8.00
   9   6   7   74.89    7.40
  -9  -6  -8   -3.20    2.90
  -9  -6  -8    3.50    3.10
  -9  -6  -8    0.70    1.30
   9   6   8    1.90    2.80
   9   6   8    5.20    1.70
  -9  -6  -9   18.20    2.50
  -9  -6  -9   15.50    3.20
   9   6   9   22.60    3.60
   9   6   9   13.30    2.50
  -9  -6 -10   17.00    3.60
  -9  -6 -10   12.40    2.10
   9   6  10   17.80    2.80
   9   6  10   13.30    2.40
  -9  -6 -11    2.50    1.30
  -9  -6 -11    6.30    2.00
   9   6  11    2.60    1.20
   9   6  11   -0.80    1.70
  -9  -6 -12   54.69    5.40
  -9  -6 -12   54.59    6.20
   9   6  12   44.70    5.50
   9   6  12   50.39    6.00
  -9  -6 -13    3.30    0.90
   9   6  13    3.00    0.90
   9   6  13    3.90    1.60
   9   5 -15    6.90    1.30
   9   5 -14    0.70    1.10
   9   5 -13   -0.20    1.30
   9   5 -13    1.20    1.80
   9   5 -12    4.40    1.60
   9   5 -12    5.50    2.90
   9   5 -11  210.88   20.80
   9   5 -11  194.08   21.40
   9   5 -10    4.70    1.70
   9   5 -10    5.20    3.70
  -9  -5   8    4.70    2.20
  -9  -5   7    9.70    2.60
  -9  -5   6   18.90    3.00
  -9  -5   5   19.20    3.20
  -9  -5   4    5.40    1.80
  -9  -5   3    6.40    1.80
  -9  -5   2    4.70    1.70
   9   5  -2    0.60    3.70
   9   5  -2    0.90    1.00
  -9  -5   1  106.59   10.90
   9   5  -1   93.89   10.50
   9   5  -1  118.89   13.80
  -9  -5   0  240.68   22.00
  -9  -5   0  170.98   23.90
   9   5   0  210.28   21.60
   9   5   0  221.48   24.40
  -9  -5  -1  159.68   16.60
  -9  -5  -1  164.08   19.70
   9   5   1  157.18   16.20
   9   5   1  159.88   19.10
  -9  -5  -2   13.50    2.60
  -9  -5  -2   11.30    5.60
   9   5   2    7.50    5.30
   9   5   2   11.00    1.90
  -9  -5  -3   59.69   11.10
   9   5   3   63.39    6.50
   9   5   3   49.40    9.90
  -9  -5  -4    8.60    5.60
   9   5   4   17.30    6.50
   9   5   4   14.70    2.40
  -9  -5  -5  352.56   38.20
   9   5   5  355.16   38.00
   9   5   5  325.57   34.30
  -9  -5  -6   47.70   11.70
   9   5   6  100.39   14.20
   9   5   6   71.09    7.50
  -9  -5  -7   35.70    4.30
   9   5   7   31.80    4.10
  -9  -5  -8   -0.40    3.00
  -9  -5  -8    0.50    1.60
   9   5   8    2.20    2.70
   9   5   8   -0.60    1.60
  -9  -5  -9    3.20    3.30
  -9  -5  -9   11.30    2.20
   9   5   9    9.20    3.10
   9   5   9    7.80    2.00
  -9  -5 -10   53.29    5.90
  -9  -5 -10   41.50    6.50
   9   5  10   54.09    6.70
   9   5  10   54.99    6.00
  -9  -5 -11   -0.50    1.60
  -9  -5 -11   -1.50    1.90
   9   5  11   -0.70    1.60
   9   5  11   -0.20    1.80
  -9  -5 -12    6.80    1.40
  -9  -5 -12    3.00    2.60
   9   5  12    6.30    1.70
   9   5  12    3.70    2.20
  -9  -5 -13   11.70    1.60
   9   5  13    9.70    1.80
   9   5  13    6.50    2.10
  -9  -5 -14    2.30    0.90
   9   5  14    0.20    1.10
   9   4 -16    5.90    1.10
   9   4 -15    0.80    1.20
   9   4 -14   -0.80    1.40
   9   4 -14    0.60    2.60
   9   4 -13   54.59    6.10
   9   4 -13   50.59    6.40
  -9  -4  12    3.70    1.70
   9   4 -12    2.90    1.80
   9   4 -12    3.70    3.20
  -9  -4  11    0.90    1.90
   9   4 -11    4.40    3.40
   9   4 -11    3.00    1.80
  -9  -4  10   15.60    2.60
   9   4 -10   13.20    4.40
   9   4 -10   23.60    3.00
  -9  -4   9    6.80    2.90
   9   4  -9   29.90    3.00
  -9  -4   8    4.00    2.20
  -9  -4   8   -4.90    4.70
   9   4  -8    0.10    1.40
  -9  -4   7  129.39   13.00
  -9  -4   7  108.49   15.60
   9   4  -7  120.19   12.50
  -9  -4   6   11.50    7.00
  -9  -4   6   11.90    2.60
   9   4  -6   14.20    2.10
  -9  -4   5  114.19   11.50
  -9  -4   5  101.69   14.50
   9   4  -5  104.39   11.10
  -9  -4   4    0.10    4.70
  -9  -4   4    6.80    1.90
   9   4  -4    7.10    1.40
  -9  -4   3   83.29   11.70
  -9  -4   3   67.89    7.60
   9   4  -3   66.79    7.20
  -9  -4   2    7.80    1.90
   9   4  -2    7.00    1.40
   9   4  -2    5.50    3.80
  -9  -4   1    7.80    1.90
  -9  -4   1    4.00    3.80
   9   4  -1    7.10    1.50
   9   4  -1    8.30    4.00
   9   4  -1    7.10    1.40
  -9  -4   0   59.39    6.40
  -9  -4   0   52.69    9.90
   9   4   0   58.59    6.10
   9   4   0   74.59    9.20
   9   4   0   50.79    6.10
  -9  -4  -1    2.30    4.90
  -9  -4  -1    2.30    1.60
   9   4   1    0.70    1.00
   9   4   1   -1.50    3.80
   9   4   1   -0.20    1.30
  -9  -4  -2    1.20    4.10
   9   4   2    2.90    1.40
   9   4   2    5.90    4.90
  -9  -4  -3   -0.60    4.10
   9   4   3    0.80    4.50
   9   4   3    5.40    1.50
  -9  -4  -4    2.40    4.50
   9   4   4    4.40    4.60
   9   4   4    1.60    1.40
  -9  -4  -5    8.50    5.40
   9   4   5   14.80    2.10
   9   4   5    6.10    5.40
   9   4   6   86.59   14.00
   9   4   6   90.99    9.60
  -9  -4  -7   -1.10    4.50
   9   4   7   -0.80    5.60
   9   4   7   -0.80    1.50
  -9  -4  -8    7.00    2.10
   9   4   8   -0.40    1.30
   9   4   8    5.80    1.90
  -9  -4  -9    0.10    3.10
  -9  -4  -9   -0.40    1.80
   9   4   9   -5.80    2.60
   9   4   9    2.50    1.70
  -9  -4 -10   11.90    3.60
  -9  -4 -10   16.60    2.90
   9   4  10   20.70    3.60
   9   4  10   20.20    2.90
  -9  -4 -11   40.30    5.10
  -9  -4 -11   47.10    6.00
   9   4  11   37.00    5.20
   9   4  11   44.60    5.00
  -9  -4 -12   -0.20    1.70
   9   4  12    4.40    1.60
   9   4  12    4.00    2.40
  -9  -4 -13    2.10    1.60
   9   4  13    1.90    1.10
  -9  -4 -14    2.00    1.30
   9   4  14    2.60    1.20
   9   3 -16    5.20    1.20
   9   3 -15    9.70    2.70
   9   3 -15    8.40    1.80
   9   3 -14   -0.50    2.70
   9   3 -14    0.00    1.00
  -9  -3  13   11.90    2.40
   9   3 -13   10.20    2.20
   9   3 -13   12.20    3.60
  -9  -3  12  119.49   12.80
   9   3 -12  127.99   12.90
   9   3 -12  117.39   13.10
  -9  -3  11   22.40    3.30
   9   3 -11   17.60    3.10
   9   3 -11   19.20    4.40
  -9  -3  10    5.70    2.20
  -9  -3  10    2.30    2.10
   9   3 -10   13.90    2.30
   9   3 -10    3.30    2.30
   9   3 -10    6.80    3.70
  -9  -3   9   11.20    6.20
  -9  -3   9   10.40    3.00
   9   3  -9   15.10    2.50
  -9  -3   8   18.60    7.70
  -9  -3   8   20.30    3.80
   9   3  -8   30.80    3.50
  -9  -3   7    0.80    2.00
  -9  -3   7    7.90    6.30
   9   3  -7    0.20    1.10
  -9  -3   6  272.67   27.70
  -9  -3   6  259.17   29.90
   9   3  -6  276.07   27.40
  -9  -3   5   -1.10    4.50
  -9  -3   5    1.30    1.70
   9   3  -5    0.80    1.20
  -9  -3   4  160.58   18.10
  -9  -3   4  148.59   15.30
   9   3  -4  143.79   15.20
  -9  -3   3   56.49    6.70
  -9  -3   3   79.09   10.80
   9   3  -3   61.89    6.50
  -9  -3   2   24.00    3.00
  -9  -3   2   26.50    6.90
   9   3  -2   16.30    2.50
   9   3  -2   22.40    2.70
  -9  -3   1   11.60    4.80
  -9  -3   1   14.70    2.20
  -9  -3   1   16.30    5.90
   9   3  -1   17.40    5.20
   9   3  -1    9.40    1.80
   9   3  -1   13.40    2.00
  -9  -3   0    1.30    1.20
  -9  -3   0   -0.40    3.70
   9   3   0    1.70    1.00
   9   3   0   -2.50    4.30
   9   3   0   -0.40    1.20
  -9  -3  -1  140.79   16.60
   9   3   1  132.49   14.10
   9   3   1  136.99   14.20
   9   3   1  152.58   16.70
  -9  -3  -2    4.10    4.70
   9   3   2   15.40    5.80
   9   3   2    6.10    1.40
   9   3   2    8.20    1.70
  -9  -3  -3  106.79   14.40
   9   3   3  113.99   14.30
   9   3   3  107.49   11.30
  -9  -3  -4   31.20    7.80
   9   3   4   38.60    7.90
   9   3   4   45.00    4.60
  -9  -3  -5   17.70    7.10
   9   3   5   25.00    3.30
   9   3   5   24.80    7.30
  -9  -3  -6   84.89   12.80
   9   3   6  101.49   13.50
   9   3   6   94.79   10.00
  -9  -3  -7   86.39   13.50
   9   3   7   49.00   10.90
   9   3   7   81.59    8.10
  -9  -3  -8   12.30    6.90
   9   3   8    8.10    2.30
   9   3   8   12.10    6.30
  -9  -3  -9   13.30    2.60
  -9  -3  -9    6.30    5.60
   9   3   9   12.70    2.40
   9   3   9   15.30    2.80
  -9  -3 -10    7.60    2.30
  -9  -3 -10    2.70    3.10
   9   3  10    4.60    2.90
   9   3  10    5.30    1.90
  -9  -3 -11   32.40    3.80
  -9  -3 -11   18.30    4.30
   9   3  11   34.90    4.50
   9   3  11   28.40    3.70
  -9  -3 -12   21.70    3.10
   9   3  12   18.30    2.80
  -9  -3 -13   38.70    4.10
   9   3  13   29.70    3.80
  -9  -3 -14    1.80    1.50
  -9  -3 -15    1.00    1.20
   9   2 -16   11.30    1.80
   9   2 -16    8.60    2.40
   9   2 -15    3.90    2.70
   9   2 -15    4.20    1.60
   9   2 -14    6.00    1.80
   9   2 -14    2.10    2.30
  -9  -2  13    0.70    1.90
   9   2 -13   -0.80    3.20
   9   2 -13    2.70    1.80
  -9  -2  12    4.90    2.00
   9   2 -12   -1.80    1.70
   9   2 -12    2.00    3.20
  -9  -2  11   40.20    4.70
  -9  -2  11   27.00    5.00
   9   2 -11   44.90    4.80
   9   2 -11   24.90    5.10
  -9  -2  10  250.77   24.10
  -9  -2  10  187.48   26.90
   9   2 -10  235.88   23.60
  -9  -2   9    1.30    1.90
  -9  -2   9    1.00    6.50
   9   2  -9    1.00    1.70
  -9  -2   8    1.20    4.90
  -9  -2   8    0.00    2.40
   9   2  -8   -0.70    1.20
  -9  -2   7   56.99    6.50
  -9  -2   7   35.60    8.90
   9   2  -7   59.79    6.00
  -9  -2   6   10.80    2.70
  -9  -2   6   14.30    5.80
   9   2  -6   14.40    2.10
  -9  -2   5   95.09   10.30
  -9  -2   5   93.59   12.70
   9   2  -5   99.09   10.00
  -9  -2   4  137.49   16.30
  -9  -2   4  131.79   13.70
   9   2  -4  129.49   13.50
  -9  -2   3   27.00    3.50
  -9  -2   3   33.80    6.80
   9   2  -3   19.80    3.80
   9   2  -3   30.40    3.40
  -9  -2   2    1.30    3.70
  -9  -2   2    1.70    1.30
  -9  -2   2    1.80    4.20
   9   2  -2   -1.90    1.00
   9   2  -2   -1.10    1.50
  -9  -2   1  255.27   26.80
  -9  -2   1  269.97   28.80
  -9  -2   1  279.67   28.60
   9   2  -1  266.67   26.70
   9   2  -1  292.57   26.80
   9   2  -1  237.98   27.50
   9   2  -1  252.17   28.10
  -9  -2   0  812.62   84.19
  -9  -2   0  865.21   83.99
   9   2   0  841.02   83.79
   9   2   0  852.91   82.39
   9   2   0  755.42   83.19
   9   2   0  811.42   82.39
  -9  -2  -1    1.90    5.30
   9   2   1   -0.30    1.10
   9   2   1    2.40    4.50
   9   2   1    2.10    1.40
  -9  -2  -2    2.20    5.50
   9   2   2    2.30    1.20
   9   2   2    4.90    4.20
  -9  -2  -3    5.80    5.50
   9   2   3    4.10    1.70
   9   2   3    2.60    5.10
  -9  -2  -4   27.90    7.10
   9   2   4   29.50    6.90
   9   2   4   35.00    4.00
  -9  -2  -5   77.59   11.30
   9   2   5   83.69   11.80
   9   2   5   83.19    8.70
  -9  -2  -6  239.68   29.30
   9   2   6  274.17   26.70
   9   2   6  264.27   29.20
  -9  -2  -7   31.10    7.40
   9   2   7   22.00    3.20
   9   2   7   28.20    7.30
  -9  -2  -8   12.70    5.80
   9   2   8   23.60    7.40
   9   2   8   15.70    2.60
   9   2   9    6.60    5.90
   9   2   9    0.70    1.50
  -9  -2 -10   -1.30    1.90
  -9  -2 -10   -0.30    3.00
   9   2  10   -2.30    1.50
  -9  -2 -11   80.59    7.90
   9   2  11   66.09    7.60
   9   2  11   59.59    8.70
  -9  -2 -12   -0.30    1.30
   9   2  12    2.40    2.60
   9   2  12    0.30    1.50
  -9  -2 -13   32.00    4.10
   9   2  13   37.30    4.50
  -9  -2 -14    3.60    1.30
   9   2  14    2.00    1.60
  -9  -2 -15    4.30    1.10
   9   2  15    2.70    1.70
   9   1 -17    1.30    1.20
   9   1 -16    8.80    2.60
   9   1 -16   12.20    1.80
   9   1 -15   11.00    2.60
   9   1 -15   10.70    1.90
  -9  -1  14    3.80    2.20
   9   1 -14    0.10    1.60
   9   1 -14    3.00    2.30
  -9  -1  13    2.50    2.20
   9   1 -13   -0.40    3.20
   9   1 -13    3.90    1.70
  -9  -1  12    1.80    2.10
   9   1 -12    1.40    1.80
   9   1 -12    3.10    3.30
  -9  -1  11    1.60    2.80
  -9  -1  11   -1.80    2.00
   9   1 -11   -1.10    2.10
   9   1 -11    2.60    3.10
   9   1 -11   -0.20    1.80
  -9  -1  10  276.17   26.10
  -9  -1  10  218.88   28.60
   9   1 -10  247.88   25.70
  -9  -1   9    1.80    2.70
  -9  -1   9    3.80    6.90
   9   1  -9    2.20    1.40
  -9  -1   8   53.39    6.30
  -9  -1   8   38.80    8.90
   9   1  -8   50.69    5.60
  -9  -1   7   37.90    8.50
  -9  -1   7   31.30    4.30
   9   1  -7   24.90    3.50
  -9  -1   6    8.90    2.50
  -9  -1   6    8.80    6.20
   9   1  -6    6.50    1.70
  -9  -1   5    0.30    1.90
  -9  -1   5    0.90    5.50
   9   1  -5   -0.80    1.10
  -9  -1   4   71.09    9.80
  -9  -1   4   64.09    7.30
   9   1  -4   68.19    7.10
  -9  -1   3   -5.30    3.80
  -9  -1   3    2.90    4.60
  -9  -1   3   -0.20    1.80
   9   1  -3   -0.40    1.30
   9   1  -3    0.60    1.60
  -9  -1   2   -4.10    4.50
  -9  -1   2    0.80    1.30
  -9  -1   2    3.60    3.80
   9   1  -2    3.50    1.40
   9   1  -2    0.90    1.90
  -9  -1   1   24.80    5.40
  -9  -1   1   19.40    6.50
   9   1  -1   19.10    3.50
   9   1  -1   20.80    4.60
   9   1  -1   14.50    2.20
   9   1  -1   20.60    2.60
  -9  -1   0  295.27   31.70
  -9  -1   0  323.87   32.40
   9   1   0  294.27   31.50
   9   1   0  314.27   30.40
   9   1   0  282.57   31.00
  -9  -1  -1  103.09   12.60
  -9  -1  -1   87.89   11.30
   9   1   1   98.19    9.60
   9   1   1   81.79   10.40
   9   1   1   87.79   10.90
  -9  -1  -2  316.07   33.30
   9   1   2  312.47   32.70
   9   1   2  321.17   31.30
   9   1   2  286.87   32.10
  -9  -1  -3   28.00    6.80
   9   1   3   24.70    3.20
   9   1   3   24.50    5.70
  -9  -1  -4   38.80    4.40
  -9  -1  -4   33.10    7.50
   9   1   4   34.30    4.20
   9   1   4   41.70    7.80
  -9  -1  -5   24.00    6.40
  -9  -1  -5   24.80    3.10
   9   1   5   22.40    3.00
   9   1   5   24.90    6.60
  -9  -1  -6   21.90    7.70
  -9  -1  -6   27.20    3.60
   9   1   6   29.70    3.70
   9   1   6   26.70    7.00
  -9  -1  -7   -0.90    1.30
  -9  -1  -7    2.00    4.40
   9   1   7   -0.90    4.90
   9   1   7   -1.00    1.30
  -9  -1  -8    2.10    1.70
   9   1   8    1.00    1.60
   9   1   8    1.60    6.70
  -9  -1  -9    2.80    1.70
   9   1   9    3.50    6.20
  -9  -1 -10    4.10    2.10
  -9  -1 -10    1.80    2.30
  -9  -1 -11   10.10    2.50
   9   1  11   17.10    3.40
  -9  -1 -12   57.09    6.90
   9   1  12   65.79    7.50
  -9  -1 -13    4.30    1.40
   9   1  13    0.00    2.70
  -9  -1 -14    3.80    2.40
   9   1  14   -1.10    2.30
   9   1  15   -0.60    1.80
   9   0 -17   -3.20    2.00
   9   0 -16    1.50    1.60
   9   0 -16   -0.90    1.10
   9   0 -15   -1.10    1.30
   9   0 -15    0.10    2.80
  -9   0  14   14.20    2.40
   9   0 -14    8.20    2.00
   9   0 -14    9.20    2.80
  -9   0  13    1.30    2.10
   9   0 -13    0.70    1.50
   9   0 -13    2.10    3.40
  -9   0  12   25.60    3.60
   9   0 -12   18.40    4.30
   9   0 -12   19.00    3.20
  -9   0  11    0.60    2.90
  -9   0  11    1.90    2.70
  -9   0  11   -7.40    5.60
   9   0 -11   -1.10    1.70
   9   0 -11    1.70    2.40
   9   0 -11    0.20    3.10
  -9   0  10   17.40    7.70
  -9   0  10   26.50    3.90
   9   0 -10   11.10    2.30
  -9   0   9    0.90    2.60
  -9   0   9   -0.80    5.10
   9   0  -9    0.40    1.30
  -9   0   8    2.80    4.90
  -9   0   8    6.00    2.60
   9   0  -8    0.30    1.60
  -9   0   7   -2.20    2.20
  -9   0   7    5.40    6.00
   9   0  -7   -0.30    1.10
  -9   0   6  431.96   44.20
  -9   0   6  386.26   41.90
   9   0  -6  432.46   41.80
  -9   0   5    0.80    4.30
  -9   0   5   -1.80    1.90
   9   0  -5    1.50    1.20
  -9   0   4   18.90    5.40
  -9   0   4   23.80    3.10
  -9   0   4   18.30    5.60
   9   0  -4   19.60    2.70
  -9   0   3   -1.80    3.50
  -9   0   3    2.20    3.70
  -9   0   3   -0.20    1.50
   9   0  -3   -0.80    1.10
  -9   0   2  337.27   33.80
  -9   0   2  315.57   33.90
   9   0  -2  313.27   32.30
  -9   0   1   -1.70    2.90
  -9   0   1    0.70    5.10
   9   0  -1   -2.80    1.30
  -9   0   0  541.35   53.29
  -9   0   0  499.35   52.59
   9   0   0  507.45   51.59
  -9   0  -1    0.70    5.30
   9   0   1    0.00    1.40
   9   0   1    0.40    1.90
  -9   0  -2   14.00    6.80
   9   0   2    5.60    2.40
   9   0   2    9.20    1.90
  -9   0  -3    1.30    5.10
   9   0   3    1.00    4.60
   9   0   3   -0.20    2.20
   9   0   3   -0.80    1.40
  -9   0  -4   10.30    6.50
   9   0   4   12.10    2.20
   9   0   4   11.50    4.50
  -9   0  -5    1.40    5.40
  -9   0  -5   -1.90    1.10
   9   0   5    1.00    1.20
   9   0   5    5.70    5.30
  -9   0  -6   39.40    4.30
  -9   0  -6   37.10    8.50
   9   0   6   25.60    6.90
  -9   0  -7   -1.60    4.90
  -9   0  -7    1.10    1.30
   9   0   7   -3.00    5.20
  -9   0  -8   10.10    2.20
   9   0   8   17.40    6.50
  -9   0  -9    0.90    1.50
   9   0   9   -3.80    5.40
  -9   0 -10  121.99   12.90
  -9   0 -11    0.90    2.00
   9   0  11    1.50    2.90
  -9   0 -12   56.39    6.50
   9   0  12   53.39    6.60
  -9   0 -13    2.10    1.90
   9   0  13   -0.80    1.90
  -9   0 -14   -1.00    1.50
   9   0  14    2.90    2.50
  -9   0 -15    0.60    1.20
   9   0  15   -3.00    2.00
   9  -1 -17    4.40    1.80
   9  -1 -16    6.00    1.70
   9  -1 -16    8.00    1.90
   9  -1 -15    8.70    2.50
   9  -1 -15    8.50    1.80
  -9   1  14   -2.10    2.00
   9  -1 -14   -1.60    3.00
   9  -1 -14   -0.10    2.00
  -9   1  13    4.00    2.20
   9  -1 -13    5.30    2.10
   9  -1 -13    3.20    3.40
   9  -1 -13    2.10    2.10
  -9   1  12    0.80    2.20
   9  -1 -12    4.70    3.30
   9  -1 -12    0.40    1.90
   9  -1 -12    1.20    2.00
  -9   1  11    0.60    2.00
  -9   1  11   -0.20    2.90
   9  -1 -11    0.20    2.00
   9  -1 -11   -1.50    3.00
  -9   1  10  248.38   25.70
  -9   1   9   -2.20    6.80
  -9   1   9    1.50    2.80
   9  -1  -9    1.30    1.40
  -9   1   8   29.30    8.20
   9  -1  -8   43.50    4.80
  -9   1   7   24.20    8.10
   9  -1  -7   29.50    3.70
  -9   1   6   14.60    5.60
   9  -1  -6    8.30    2.00
  -9   1   5    0.80    4.40
   9  -1  -5   -0.80    1.40
  -9   1   4   79.49   10.90
  -9   1   4   74.49   10.80
   9  -1  -4   60.79    6.90
  -9   1   3    2.10    5.20
  -9   1   3   -1.00    3.90
   9  -1  -3    0.70    1.10
  -9   1   2    8.10    4.60
  -9   1   2    6.90    5.50
   9  -1  -2    1.50    1.10
  -9   1   1   15.10    4.60
  -9   1   1   16.00    6.40
   9  -1  -1   20.30    2.60
  -9   1   0  323.37   31.60
   9  -1   0  274.57   29.40
  -9   1  -1  102.19   11.90
   9  -1   1   77.59    8.60
  -9   1  -2  313.97   33.60
  -9   1  -3   33.90    7.30
  -9   1  -4   38.40    8.10
  -9   1  -5   22.40    6.60
  -9   1  -5   32.40    3.70
  -9   1  -6   33.60    3.90
  -9   1  -6   20.20    7.00
  -9   1  -7   -0.50    1.20
  -9   1  -8    5.30    2.10
  -9   1  -9    0.70    1.80
  -9   1 -10    6.20    2.50
  -9   1 -10    4.50    2.20
  -9   1 -11   17.10    3.00
   9  -1  11   18.00    3.90
  -9   1 -12   59.29    6.80
   9  -1  12   63.09    7.30
  -9   1 -13    4.90    2.10
   9  -1  13    9.30    2.40
  -9   1 -14    5.10    1.80
   9  -1  14    3.60    2.10
  -9   1 -15   -1.70    1.20
   9  -1  15    0.90    1.50
   9  -2 -16    9.50    2.50
   9  -2 -16   10.30    2.00
   9  -2 -15    6.30    2.00
   9  -2 -15    8.60    2.90
  -9   2  14    4.30    1.70
  -9   2  14    2.40    1.50
   9  -2 -14    3.00    2.10
   9  -2 -14    4.90    2.30
  -9   2  13   -0.40    1.50
   9  -2 -13   -1.70    3.20
   9  -2 -13    0.30    2.00
  -9   2  12   -0.10    1.60
   9  -2 -12    0.00    3.20
   9  -2 -12    1.60    1.90
  -9   2  11   23.00    3.60
   9  -2 -11   36.60    5.10
   9  -2 -11   28.40    3.90
  -9   2  10  167.38   21.20
  -9   2   9   -7.00    6.10
  -9   2   8   -0.80    5.10
  -9   2   7   30.90    7.50
  -9   2   6   15.30    6.00
  -9   2   5   78.89   10.70
  -9   2   5   65.89    9.90
  -9   2   4  127.09   15.40
  -9   2   4  118.39   15.40
  -9   2   3   25.00    6.70
  -9   2   3   28.30    6.70
  -9   2   2    6.30    4.60
  -9   2   2   -0.30    5.60
  -9   2   1  285.77   30.80
  -9   2   0  880.71   90.09
  -9   2  -1   -1.10    4.60
  -9   2  -2   -0.70    5.50
  -9   2  -3    4.60    5.60
  -9   2  -4   29.20    6.90
  -9   2  -5   80.99   11.70
  -9   2  -5   80.09    8.50
  -9   2  -6  262.27   26.60
  -9   2  -7   42.10    4.90
  -9   2  -8   29.20    3.80
  -9   2  -9    3.90    1.70
  -9   2 -10   -2.10    1.90
   9  -2  10   -2.30    3.00
  -9   2 -11   99.19   10.40
   9  -2  11   92.79   11.00
  -9   2 -12    3.60    2.10
   9  -2  12    0.20    3.10
  -9   2 -13   60.39    6.70
   9  -2  13   56.99    7.50
  -9   2 -14   -1.30    1.50
   9  -2  14   -2.00    2.50
  -9   2 -15    4.30    1.40
   9  -2  15    3.90    2.10
   9  -3 -16    3.30    1.90
   9  -3 -16    3.00    1.30
  -9   3  15    6.00    1.50
   9  -3 -15    5.20    2.60
   9  -3 -15    6.50    1.90
  -9   3  14    0.10    1.40
   9  -3 -14   -0.70    2.70
   9  -3 -14    1.40    1.80
  -9   3  13   16.50    2.70
   9  -3 -13   14.00    3.80
   9  -3 -13   15.90    3.00
  -9   3  12  118.59   12.10
   9  -3 -12  106.49   12.20
   9  -3 -12  118.99   12.70
  -9   3  11   12.00    2.50
   9  -3 -11   17.50    2.70
   9  -3 -11   15.10    3.80
  -9   3  10   10.40    2.40
   9  -3 -10    4.70    3.60
   9  -3 -10   12.80    3.30
  -9   3   9   11.80    7.70
  -9   3   8    5.20    5.70
  -9   3   7    1.30    6.60
  -9   3   6  227.78   25.70
  -9   3   6  230.78   26.40
  -9   3   5    0.40    5.00
  -9   3   5    1.90    4.60
  -9   3   4  130.39   16.20
  -9   3   4  136.69   16.40
  -9   3   3   51.29    9.30
  -9   3   3   55.49    9.30
  -9   3   2   27.90    8.30
  -9   3   1   15.80    6.00
  -9   3   0   10.70    6.50
  -9   3  -1  133.99   16.20
  -9   3  -2    8.30    6.30
  -9   3  -3  104.59   13.70
  -9   3  -4   36.10    7.80
  -9   3  -4   45.60    4.80
  -9   3  -5    9.50    1.60
  -9   3  -6   86.59    9.10
  -9   3  -7   75.89    8.10
  -9   3  -8    7.20    2.00
  -9   3  -9   12.60    2.60
  -9   3  -9   12.60    2.90
  -9   3 -10    5.30    2.10
   9  -3  10    4.90    3.40
  -9   3 -11   33.30    4.30
   9  -3  11   35.30    5.30
  -9   3 -12   22.20    3.10
   9  -3  12   19.70    4.10
  -9   3 -13   34.40    4.50
   9  -3  13   47.40    5.70
  -9   3 -14    3.10    1.60
   9  -3  14    7.00    2.60
  -9   3 -15    3.70    1.30
   9  -3  15    2.20    1.90
   9  -4 -16    4.70    1.20
   9  -4 -16    4.90    1.40
  -9   4  15   -1.30    1.10
   9  -4 -15   -0.60    1.30
   9  -4 -15    2.90    2.10
  -9   4  14    1.20    1.40
   9  -4 -14   -1.90    2.50
   9  -4 -14   -0.60    1.50
  -9   4  13   54.89    5.90
  -9   4  13   47.20    6.20
   9  -4 -13   44.20    6.50
   9  -4 -13   56.69    6.00
  -9   4  12    4.90    2.90
  -9   4  12    2.00    1.70
   9  -4 -12   -0.30    2.90
   9  -4 -12    5.70    2.00
  -9   4  11   -0.10    1.60
  -9   4  11    1.20    3.00
   9  -4 -11    1.60    3.10
   9  -4 -11    2.20    1.80
  -9   4  10   17.60    2.70
   9  -4 -10   14.40    3.20
   9  -4 -10   18.30    2.80
   9  -4 -10   17.20    3.80
  -9   4   9   18.00    8.70
  -9   4   8   -3.20    5.90
  -9   4   7  132.99   16.30
  -9   4   7  106.99   15.90
  -9   4   6   16.00    6.60
  -9   4   6   16.40    6.80
  -9   4   5  101.69   14.30
  -9   4   5  115.69   15.20
  -9   4   4    2.70    5.30
  -9   4   4   -3.20    4.60
  -9   4   3   61.49   11.00
  -9   4   3   69.99   11.20
  -9   4   2    6.80    6.60
  -9   4   1    1.90    6.20
  -9   4   0   53.59    9.70
  -9   4  -1   -2.70    4.60
  -9   4  -2    2.70    5.90
  -9   4  -3   -1.80    5.50
  -9   4  -4    1.10    1.10
  -9   4  -5   13.50    2.10
  -9   4  -6   76.19    8.10
  -9   4  -7    1.30    1.20
  -9   4  -8    7.60    1.90
  -9   4  -9   -1.70    2.10
   9  -4   9    0.10    3.00
  -9   4 -10   16.40    2.90
   9  -4  10   22.20    4.00
  -9   4 -11   47.00    5.70
   9  -4  11   50.39    6.10
  -9   4 -12    4.50    1.50
   9  -4  12    2.70    3.00
  -9   4 -13    6.90    1.80
   9  -4  13    2.10    2.00
  -9   4 -14    2.90    1.40
   9  -4  14    1.80    2.20
  -9   5  15    1.00    1.50
  -9   5  15    4.20    1.30
   9  -5 -15    6.30    2.00
   9  -5 -15    7.60    1.20
  -9   5  14   -0.20    1.20
  -9   5  14    3.00    1.40
   9  -5 -14   -0.60    2.20
   9  -5 -14    0.80    1.20
  -9   5  13    1.80    2.40
  -9   5  13   -0.90    1.40
   9  -5 -13    4.10    1.90
   9  -5 -13   -0.30    1.30
  -9   5  12    8.00    1.90
  -9   5  12    6.90    3.00
   9  -5 -12   10.70    3.10
   9  -5 -12    7.60    1.90
   9  -5 -12    0.80    2.20
  -9   5  11  201.48   19.00
  -9   5  11  184.38   19.40
   9  -5 -11  171.78   18.80
   9  -5 -11  186.68   19.30
   9  -5 -11  176.08   19.10
  -9   5  10    4.80    1.80
   9  -5 -10    1.90    3.10
   9  -5 -10    7.60    1.90
   9  -5 -10    9.50    2.80
  -9   5   9    0.40    1.50
   9  -5  -9    0.40    2.40
   9  -5  -9    0.00    1.40
   9  -5  -9    0.70    3.70
  -9   5   8    7.50    2.20
   9  -5  -8    5.00    1.70
   9  -5  -8   11.40    2.80
  -9   5   7    7.10    6.60
  -9   5   7   -0.30    6.00
  -9   5   6    4.90    6.30
  -9   5   6   28.50    9.10
  -9   5   5   10.30    6.30
  -9   5   5   32.40    9.10
  -9   5   4    5.10    5.70
  -9   5   4    6.40   10.00
  -9   5   3    6.10    6.00
  -9   5   2   -1.00    6.30
  -9   5   1  121.79   16.30
  -9   5   0  184.48   21.90
  -9   5  -1  143.89   17.80
  -9   5  -2    8.20    6.00
  -9   5  -3   41.10    8.80
   9  -5   8   -2.10    2.90
   9  -5   9    9.70    2.60
  -9   5 -10   38.40    6.10
   9  -5  10   54.09    6.60
  -9   5 -11   -0.80    1.50
   9  -5  11   -0.20    2.00
  -9   5 -12    6.30    1.80
   9  -5  12   11.00    2.90
  -9   5 -13    9.60    2.00
   9  -5  13   13.50    2.70
  -9   5 -14    0.20    1.20
   9  -5  14    0.90    1.10
  -9   6  14    3.20    1.80
  -9   6  14    1.90    1.10
   9  -6 -14    4.00    1.50
   9  -6 -14    1.30    1.90
  -9   6  13    6.00    2.40
  -9   6  13    4.80    1.40
   9  -6 -13    3.10    2.20
   9  -6 -13    3.60    1.10
  -9   6  12   34.40    4.20
  -9   6  12   34.90    3.90
   9  -6 -12   32.50    3.60
   9  -6 -12   25.40    4.00
   9  -6 -12   29.80    4.30
   9  -6 -12   22.80    4.20
  -9   6  11   85.49    9.70
  -9   6  11   92.89    9.00
   9  -6 -11   74.99    9.10
   9  -6 -11   84.09    9.10
   9  -6 -11   81.69    9.30
   9  -6 -11   83.29    8.80
  -9   6  10    2.20    1.60
   9  -6 -10    3.50    1.90
   9  -6 -10    6.20    2.10
   9  -6 -10    3.30    2.40
   9  -6 -10    4.10    1.70
  -9   6   9    4.60    2.00
   9  -6  -9    5.50    1.90
   9  -6  -9    7.40    2.80
   9  -6  -9    6.90    2.30
  -9   6   8    3.30    1.50
   9  -6  -8    1.00    2.00
   9  -6  -8   -0.70    2.60
   9  -6  -8   -0.80    2.60
  -9   6   7    1.30    1.40
   9  -6  -7    1.90    3.00
   9  -6  -7    2.60    2.70
  -9   6   6   -2.30    7.70
  -9   6   6    4.40    6.30
   9  -6  -6   -3.00    3.90
   9  -6  -6    6.10    2.90
  -9   6   5    7.40    6.30
  -9   6   4    0.80    6.30
  -9   6   3   68.29   12.70
  -9   6   2   14.10    7.00
  -9   6   1    0.00    6.90
  -9   6   0  161.18   20.10
  -9   6  -1   -0.60    6.70
  -9   6  -2   -3.60    5.40
   9  -6   6   68.79    9.00
   9  -6   6   90.39    9.70
   9  -6   7   74.29    8.90
   9  -6   8    3.60    3.10
   9  -6   9   21.70    4.10
   9  -6  10   17.50    3.70
   9  -6  11    4.10    2.70
   9  -6  12   67.59    7.60
   9  -6  13    2.10    1.60
  -9   7  13    8.00    1.40
  -9   7  13   11.60    1.80
   9  -7 -13    5.60    1.90
  -9   7  12    4.50    2.30
  -9   7  12    0.60    0.80
   9  -7 -12    0.10    1.90
   9  -7 -12    1.80    1.70
   9  -7 -12    2.00    1.80
  -9   7  11    1.40    1.90
  -9   7  11    0.50    0.80
   9  -7 -11    1.70    2.20
   9  -7 -11   -0.90    1.40
  -9   7  10   49.50    5.70
   9  -7 -10   54.79    6.30
   9  -7 -10   54.49    6.50
   9  -7 -10   50.29    6.30
  -9   7   9   21.50    2.90
   9  -7  -9   18.10    3.90
   9  -7  -9   27.40    3.90
   9  -7  -9   19.20    3.90
   9  -7  -8   10.00    2.70
   9  -7  -8   12.10    3.30
   9  -7  -8    3.70    3.00
   9  -7  -8    6.70    2.90
   9  -7  -7   71.49    9.00
   9  -7  -7   81.09    9.00
   9  -7  -7   83.99    9.20
   9  -7  -7   75.19    9.20
   9  -7  -6   16.00    3.50
   9  -7  -6    7.00    3.10
   9  -7  -6   11.50    3.40
   9  -7  -6   10.10    3.00
   9  -7  -5   -0.70    2.90
   9  -7  -5    0.10    2.90
   9  -7  -5    0.20    2.80
   9  -7  -5    4.20    2.50
   9  -7  -5    2.30    2.50
   9  -7  -4   14.70    3.60
   9  -7  -4   16.80    3.80
   9  -7  -4   11.60    3.50
   9  -7  -3    0.60    2.90
   9  -7  -3    0.90    2.90
   9  -7  -3   -4.60    3.30
   9  -7  -2    5.40    3.30
  -9   7   1    6.50    8.00
  -9   7   0    5.10    6.70
  -9   7  -1   77.09   16.50
   9  -7   3    2.30    3.50
   9  -7   3    5.70    4.70
   9  -7   4    0.20    2.50
   9  -7   4   -1.00    2.90
   9  -7   5   -1.70    2.40
   9  -7   5    4.20    3.00
   9  -7   6   39.20    4.90
   9  -7   6   29.30    5.00
   9  -7   7    8.90    2.80
   9  -7   8    2.50    1.80
   9  -7   9    3.20    2.60
   9  -7  10    2.50    1.70
   9  -7  11    1.00    1.40
   9  -7  12   -0.50    2.40
  -9   8  12    9.10    1.70
  -9   8  12    8.50    1.50
  -9   8  11   12.10    1.70
  -9   8  11   17.10    2.30
   9  -8 -11   10.00    2.20
   9  -8 -11    7.80    2.20
  -9   8  10    8.10    2.10
  -9   8  10    8.70    2.40
   9  -8 -10   14.60    2.60
   9  -8 -10   13.90    2.30
   9  -8 -10    7.90    2.50
   9  -8  -9    1.70    1.80
   9  -8  -9   -1.10    1.50
   9  -8  -9    0.50    1.80
   9  -8  -8    1.40    1.80
   9  -8  -8    7.30    2.20
   9  -8  -8    5.50    2.80
   9  -8  -7    1.80    2.90
   9  -8  -7    1.90    2.30
   9  -8  -7    4.80    2.80
   9  -8  -7   -6.50    2.30
   9  -8  -6    1.00    2.50
   9  -8  -6    3.70    2.70
   9  -8  -6   -0.90    2.30
   9  -8  -6    3.70    3.00
   9  -8  -6    2.90    2.00
   9  -8  -5   19.80    4.00
   9  -8  -5   28.70    4.10
   9  -8  -5   20.50    4.10
   9  -8  -5   18.10    3.80
   9  -8  -5   17.00    3.60
   9  -8  -4   15.80    3.00
   9  -8  -4   17.50    3.30
   9  -8  -4   19.10    3.80
   9  -8  -4   21.60    3.90
   9  -8  -4   13.50    3.40
   9  -8  -3    8.90    2.60
   9  -8  -3    4.20    2.70
   9  -8  -3    3.30    2.90
   9  -8  -3    2.40    3.10
   9  -8  -3    6.60    3.10
   9  -8  -2   30.90    4.10
   9  -8  -2   24.80    4.30
   9  -8  -2   26.20    4.50
   9  -8  -2   28.10    4.70
   9  -8  -1   40.20    5.40
   9  -8  -1   44.10    5.10
   9  -8  -1   37.70    5.50
   9  -8  -1   33.10    5.10
   9  -8   0    9.60    2.70
   9  -8   0    9.60    2.50
   9  -8   0    7.30    2.80
   9  -8   1    0.20    2.60
   9  -8   1    0.30    2.10
   9  -8   1    2.70    2.40
   9  -8   2   -1.60    2.80
   9  -8   2    1.10    2.40
   9  -8   3   -1.10    2.80
   9  -8   3    1.50    2.40
   9  -8   4    3.10    2.60
   9  -8   4    6.00    2.90
   9  -8   5   10.20    3.10
   9  -8   5    9.50    3.00
   9  -8   6   18.00    3.10
   9  -8   7    0.80    2.40
   9  -8   8   16.30    3.10
   9  -8   9    3.40    1.50
   9  -8  10    1.60    1.70
  -9   9  10    1.10    1.80
   9  -9 -10   -0.10    1.50
   9  -9 -10    1.40    1.60
  -9   9   9    9.40    2.40
   9  -9  -9    3.40    1.50
   9  -9  -9    1.30    2.10
   9  -9  -8   19.50    2.70
   9  -9  -8   14.50    3.00
   9  -9  -8    9.60    2.80
   9  -9  -7    2.20    2.50
   9  -9  -7    5.50    2.70
   9  -9  -7    1.10    2.40
   9  -9  -7    7.70    2.30
   9  -9  -6   44.60    6.60
   9  -9  -6   57.79    6.60
   9  -9  -6   65.99    7.10
   9  -9  -6   63.59    7.00
   9  -9  -6   60.69    7.10
   9  -9  -5    5.20    2.70
   9  -9  -5    8.00    2.10
   9  -9  -5    6.10    3.00
   9  -9  -5    7.70    2.20
   9  -9  -5    5.50    2.10
   9  -9  -4    0.20    2.80
   9  -9  -4   -4.20    2.30
   9  -9  -4   -0.10    2.40
   9  -9  -4    2.30    2.60
   9  -9  -4    0.00    1.70
   9  -9  -3    0.40    2.40
   9  -9  -3    4.60    2.70
   9  -9  -3    1.20    2.50
   9  -9  -3    1.50    2.50
   9  -9  -3    0.50    1.60
   9  -9  -2    0.50    2.40
   9  -9  -2   -1.00    2.20
   9  -9  -2    1.00    1.90
   9  -9  -2   -1.60    2.30
   9  -9  -1   77.19    8.80
   9  -9  -1   73.09    8.70
   9  -9  -1   77.49    8.80
   9  -9   0   13.90    3.10
   9  -9   0   15.30    2.80
   9  -9   1    4.30    1.60
   9  -9   1    4.90    2.70
   9  -9   2    0.40    2.40
   9  -9   2    1.90    2.10
   9  -9   3    6.70    2.30
   9  -9   3    5.20    2.60
[truncated: 352,420 more chars]
