# Supplementary material for: Structural effects of meso-halogenation on porphyrins
Source: Beilstein J Org Chem. 2021 May 14;17:1149–70. doi: 10.3762/bjoc.17.88 (PMC8144917; doi:10.3762/bjoc.17.88)
Supplement: File 3 — Crystal structure determination compounds 1, 2a, 4–11, 13, 16a and 24. [file Beilstein_J_Org_Chem-17-1149-s003.zip › Compound+5.cif]

data_ms567
_audit_creation_date               2020-06-27
_audit_creation_method
;
Olex2 1.2
(compiled 2018.05.29 svn.r3508 for OlexSys, GUI svn.r5506)
;
_shelx_SHELXL_version_number       '2018/1'
_audit_contact_author_address      ?
_audit_contact_author_email        ?
_audit_contact_author_name         ''
_audit_contact_author_phone        ?
_publ_contact_author_id_orcid      ?
_publ_section_references
;
Dolomanov, O.V., Bourhis, L.J., Gildea, R.J, Howard, J.A.K. & Puschmann, H.
 (2009), J. Appl. Cryst. 42, 339-341.

Sheldrick, G.M. (2015). Acta Cryst. C71, 3-8.
;
_chemical_name_common              ?
_chemical_name_systematic          5-bromo-10,15,20-triphenylporphyrin
_chemical_formula_moiety           'C38 H25 Br N4'
_chemical_formula_sum              'C38 H25 Br N4'
_chemical_formula_weight           617.53
_chemical_melting_point            ?
loop_
  _atom_type_symbol
  _atom_type_description
  _atom_type_scat_dispersion_real
  _atom_type_scat_dispersion_imag
  _atom_type_scat_source
 'C' 'C' 0.0181 0.0091 'International Tables Vol C Tables 4.2.6.8 and 6.1.1.4'
 'H' 'H' 0.0000 0.0000 'International Tables Vol C Tables 4.2.6.8 and 6.1.1.4'
 'Br' 'Br' -0.6763 1.2805
 'International Tables Vol C Tables 4.2.6.8 and 6.1.1.4'
 'N' 'N' 0.0311 0.0180 'International Tables Vol C Tables 4.2.6.8 and 6.1.1.4'

_shelx_space_group_comment
;
The symmetry employed for this shelxl refinement is uniquely defined
by the following loop, which should always be used as a source of
symmetry information in preference to the above space-group names.
They are only intended as comments.
;
_space_group_crystal_system        'triclinic'
_space_group_IT_number             2
_space_group_name_H-M_alt          'P -1'
_space_group_name_Hall             '-P 1'
loop_
  _space_group_symop_operation_xyz
 'x, y, z'
 '-x, -y, -z'

_cell_length_a                     6.3629(3)
_cell_length_b                     12.5190(5)
_cell_length_c                     18.7822(8)
_cell_angle_alpha                  101.002(2)
_cell_angle_beta                   92.447(2)
_cell_angle_gamma                  101.742(2)
_cell_volume                       1432.72(11)
_cell_formula_units_Z              2
_cell_measurement_reflns_used      9901
_cell_measurement_temperature      100
_cell_measurement_theta_max        66.92
_cell_measurement_theta_min        3.68
_shelx_estimated_absorpt_T_max     0.808
_shelx_estimated_absorpt_T_min     0.555
_exptl_absorpt_coefficient_mu      2.223
_exptl_absorpt_correction_T_max    0.7528
_exptl_absorpt_correction_T_min    0.6376
_exptl_absorpt_correction_type     multi-scan
_exptl_absorpt_process_details
;
SADABS-2012/1 (Bruker,2012) was used for absorption correction.
wR2(int) was 0.0697 before and 0.0395 after correction.
The Ratio of minimum to maximum transmission is 0.8470.
The \l/2 correction factor is 0.0015.
;
_exptl_absorpt_special_details     ?
_exptl_crystal_colour              'clear light orange'
_exptl_crystal_colour_lustre       clear
_exptl_crystal_colour_modifier     light
_exptl_crystal_colour_primary      orange
_exptl_crystal_density_diffrn      1.431
_exptl_crystal_density_meas        .
_exptl_crystal_density_method      ?
_exptl_crystal_description         needle
_exptl_crystal_F_000               632
_exptl_crystal_size_max            0.3
_exptl_crystal_size_mid            0.2
_exptl_crystal_size_min            0.1
_exptl_transmission_factor_max     ?
_exptl_transmission_factor_min     ?
_diffrn_reflns_av_R_equivalents    0.0277
_diffrn_reflns_av_unetI/netI       0.0357
_diffrn_reflns_Laue_measured_fraction_full  0.963
_diffrn_reflns_Laue_measured_fraction_max  0.963
_diffrn_reflns_limit_h_max         5
_diffrn_reflns_limit_h_min         -7
_diffrn_reflns_limit_k_max         14
_diffrn_reflns_limit_k_min         -13
_diffrn_reflns_limit_l_max         22
_diffrn_reflns_limit_l_min         -21
_diffrn_reflns_number              12765
_diffrn_reflns_point_group_measured_fraction_full  0.963
_diffrn_reflns_point_group_measured_fraction_max  0.963
_diffrn_reflns_theta_full          65.991
_diffrn_reflns_theta_max           65.991
_diffrn_reflns_theta_min           2.405
_diffrn_ambient_temperature        100.0
_diffrn_detector_area_resol_mean   8.258
_diffrn_detector_type              'CCD area detector'
_diffrn_measured_fraction_theta_full  0.963
_diffrn_measured_fraction_theta_max  0.963
_diffrn_measurement_device         'three-circle diffractometer'
_diffrn_measurement_device_type    'Bruker SMART APEX2 area detector'
_diffrn_measurement_method         '\f and \w scans'
_diffrn_radiation_type             CuK\a
_diffrn_radiation_wavelength       1.54178
_diffrn_source                     ?
_reflns_Friedel_coverage           0.000
_reflns_Friedel_fraction_full      .
_reflns_Friedel_fraction_max       .
_reflns_number_gt                  4616
_reflns_number_total               4822
_reflns_special_details
;
 Reflections were merged by SHELXL according to the crystal
 class for the calculation of statistics and refinement.
 
 _reflns_Friedel_fraction is defined as the number of unique
 Friedel pairs measured divided by the number that would be
 possible theoretically, ignoring centric projections and
 systematic absences.
;
_reflns_threshold_expression       'I > 2\s(I)'
_computing_cell_refinement         'SAINT+ Ver. 8.34A (Bruker, 2014)'
_computing_data_collection         'APEX2 Ver. v.7-1 (Bruker, 2014)'
_computing_data_reduction          'SAINT+ Ver. 8.34A (Bruker, 2014)'
_computing_molecular_graphics      'Olex2 (Dolomanov et al., 2009)'
_computing_publication_material    'Olex2 (Dolomanov et al., 2009)'
_computing_structure_refinement    'ShelXL (Sheldrick, 2015)'
_computing_structure_solution      'SHELXT (Sheldrick, 2015)'
_refine_diff_density_max           0.455
_refine_diff_density_min           -0.382
_refine_diff_density_rms           0.066
_refine_ls_extinction_coef         .
_refine_ls_extinction_method       none
_refine_ls_goodness_of_fit_ref     1.053
_refine_ls_hydrogen_treatment      constr
_refine_ls_matrix_type             full
_refine_ls_number_parameters       388
_refine_ls_number_reflns           4822
_refine_ls_number_restraints       0
_refine_ls_R_factor_all            0.0320
_refine_ls_R_factor_gt             0.0308
_refine_ls_restrained_S_all        1.053
_refine_ls_shift/su_max            0.001
_refine_ls_shift/su_mean           0.000
_refine_ls_structure_factor_coef   Fsqd
_refine_ls_weighting_details      
 'w=1/[\s^2^(Fo^2^)+(0.0361P)^2^+1.1565P] where P=(Fo^2^+2Fc^2^)/3'
_refine_ls_weighting_scheme        calc
_refine_ls_wR_factor_gt            0.0775
_refine_ls_wR_factor_ref           0.0785
_refine_special_details            ?
_olex2_refinement_description
;
1. Fixed Uiso
 At 1.2 times of:
  All C(H) groups, All N(H) groups
2. Others
 Fixed Sof: H21(0.5) H22(0.5) H23(0.5) H24(0.5)
3.a Aromatic/amide H refined with riding coordinates:
 C2(H2), C3(H3), C7(H7), C8(H8), C12(H12), C13(H13), C17(H17), C18(H18),
 C102(H102), C103(H103), C104(H104), C105(H105), C106(H106), C152(H152),
 C153(H153), C154(H154), C155(H155), C156(H156), C202(H202), C203(H203),
 C204(H204), C205(H205), C206(H206), N21(H21), N22(H22), N23(H23), N24(H24)
;
_atom_sites_solution_hydrogens     geom
_atom_sites_solution_primary       ?
_atom_sites_solution_secondary     ?
loop_
  _atom_site_label
  _atom_site_type_symbol
  _atom_site_fract_x
  _atom_site_fract_y
  _atom_site_fract_z
  _atom_site_U_iso_or_equiv
  _atom_site_adp_type
  _atom_site_occupancy
  _atom_site_site_symmetry_order
  _atom_site_calc_flag
  _atom_site_refinement_flags_posn
  _atom_site_refinement_flags_adp
  _atom_site_refinement_flags_occupancy
  _atom_site_disorder_assembly
  _atom_site_disorder_group
 Br1 Br 1.22119(3) 0.73396(2) 0.40637(2) 0.02187(9) Uani 1 1 d . . . . .
 C1 C 0.5637(3) 0.43295(15) 0.37323(10) 0.0175(4) Uani 1 1 d . . . . .
 C2 C 0.7469(3) 0.42243(16) 0.41786(10) 0.0206(4) Uani 1 1 d . . . . .
 H2 H 0.753119 0.363883 0.442929 0.025 Uiso 1 1 calc R . . . .
 C3 C 0.9067(3) 0.51118(16) 0.41717(10) 0.0198(4) Uani 1 1 d . . . . .
 H3 H 1.047394 0.526257 0.440989 0.024 Uiso 1 1 calc R . . . .
 C4 C 0.8242(3) 0.57892(16) 0.37355(10) 0.0181(4) Uani 1 1 d . . . . .
 C5 C 0.9336(3) 0.68125(16) 0.36146(10) 0.0193(4) Uani 1 1 d . . . . .
 C6 C 0.8585(3) 0.75164(16) 0.32209(10) 0.0190(4) Uani 1 1 d . . . . .
 C7 C 0.9648(3) 0.86165(16) 0.31591(10) 0.0219(4) Uani 1 1 d . . . . .
 H7 H 1.103623 0.900737 0.337517 0.026 Uiso 1 1 calc R . . . .
 C8 C 0.8310(3) 0.89958(16) 0.27365(11) 0.0225(4) Uani 1 1 d . . . . .
 H8 H 0.858248 0.970671 0.260848 0.027 Uiso 1 1 calc R . . . .
 C9 C 0.6399(3) 0.81308(16) 0.25154(10) 0.0194(4) Uani 1 1 d . . . . .
 C10 C 0.4658(3) 0.81861(15) 0.20524(10) 0.0196(4) Uani 1 1 d . . . . .
 C11 C 0.2761(3) 0.73545(16) 0.18606(10) 0.0191(4) Uani 1 1 d . . . . .
 C12 C 0.1002(3) 0.74038(16) 0.13612(11) 0.0224(4) Uani 1 1 d . . . . .
 H12 H 0.091082 0.799888 0.112225 0.027 Uiso 1 1 calc R . . . .
 C13 C -0.0479(3) 0.64493(16) 0.12990(11) 0.0216(4) Uani 1 1 d . . . . .
 H13 H -0.181857 0.624784 0.101163 0.026 Uiso 1 1 calc R . . . .
 C14 C 0.0344(3) 0.57868(16) 0.17503(10) 0.0183(4) Uani 1 1 d . . . . .
 C15 C -0.0739(3) 0.47220(16) 0.18179(10) 0.0178(4) Uani 1 1 d . . . . .
 C16 C -0.0072(3) 0.41049(16) 0.23009(10) 0.0173(4) Uani 1 1 d . . . . .
 C17 C -0.1114(3) 0.29988(16) 0.23629(10) 0.0191(4) Uani 1 1 d . . . . .
 H17 H -0.242402 0.256971 0.210438 0.023 Uiso 1 1 calc R . . . .
 C18 C 0.0112(3) 0.26788(16) 0.28580(10) 0.0195(4) Uani 1 1 d . . . . .
 H18 H -0.019137 0.198780 0.301254 0.023 Uiso 1 1 calc R . . . .
 C19 C 0.1953(3) 0.35743(15) 0.31064(10) 0.0169(4) Uani 1 1 d . . . . .
 C20 C 0.3697(3) 0.35301(15) 0.35747(10) 0.0172(4) Uani 1 1 d . . . . .
 C101 C 0.4898(3) 0.91755(16) 0.16997(10) 0.0215(4) Uani 1 1 d . . . . .
 C102 C 0.6482(4) 0.93433(17) 0.12140(11) 0.0260(4) Uani 1 1 d . . . . .
 H102 H 0.742867 0.884455 0.112597 0.031 Uiso 1 1 calc R . . . .
 C103 C 0.6683(4) 1.02287(18) 0.08603(12) 0.0298(5) Uani 1 1 d . . . . .
 H103 H 0.776334 1.033445 0.053126 0.036 Uiso 1 1 calc R . . . .
 C104 C 0.5304(4) 1.09639(17) 0.09867(12) 0.0293(5) Uani 1 1 d . . . . .
 H104 H 0.543069 1.156780 0.074098 0.035 Uiso 1 1 calc R . . . .
 C105 C 0.3750(4) 1.08118(18) 0.14705(12) 0.0293(5) Uani 1 1 d . . . . .
 H105 H 0.281883 1.131824 0.156137 0.035 Uiso 1 1 calc R . . . .
 C106 C 0.3538(3) 0.99169(17) 0.18279(11) 0.0243(4) Uani 1 1 d . . . . .
 H106 H 0.246093 0.981622 0.215876 0.029 Uiso 1 1 calc R . . . .
 C151 C -0.2697(3) 0.41937(15) 0.13024(10) 0.0179(4) Uani 1 1 d . . . . .
 C152 C -0.2511(3) 0.39864(16) 0.05531(10) 0.0216(4) Uani 1 1 d . . . . .
 H152 H -0.113457 0.415933 0.037439 0.026 Uiso 1 1 calc R . . . .
 C153 C -0.4325(3) 0.35283(17) 0.00647(11) 0.0237(4) Uani 1 1 d . . . . .
 H153 H -0.418679 0.339627 -0.044455 0.028 Uiso 1 1 calc R . . . .
 C154 C -0.6333(3) 0.32660(17) 0.03256(11) 0.0243(4) Uani 1 1 d . . . . .
 H154 H -0.757335 0.295136 -0.000539 0.029 Uiso 1 1 calc R . . . .
 C155 C -0.6531(3) 0.34621(17) 0.10665(11) 0.0230(4) Uani 1 1 d . . . . .
 H155 H -0.790800 0.328091 0.124340 0.028 Uiso 1 1 calc R . . . .
 C156 C -0.4724(3) 0.39230(16) 0.15537(11) 0.0209(4) Uani 1 1 d . . . . .
 H156 H -0.487383 0.405439 0.206225 0.025 Uiso 1 1 calc R . . . .
 C201 C 0.3508(3) 0.25272(15) 0.39103(10) 0.0176(4) Uani 1 1 d . . . . .
 C202 C 0.2141(4) 0.23784(18) 0.44612(11) 0.0262(4) Uani 1 1 d . . . . .
 H202 H 0.130042 0.291180 0.461822 0.031 Uiso 1 1 calc R . . . .
 C203 C 0.1999(4) 0.14574(18) 0.47816(11) 0.0287(5) Uani 1 1 d . . . . .
 H203 H 0.106644 0.136647 0.515766 0.034 Uiso 1 1 calc R . . . .
 C204 C 0.3207(3) 0.06707(17) 0.45567(11) 0.0251(4) Uani 1 1 d . . . . .
 H204 H 0.311437 0.004480 0.478011 0.030 Uiso 1 1 calc R . . . .
 C205 C 0.4548(3) 0.08007(17) 0.40051(12) 0.0259(4) Uani 1 1 d . . . . .
 H205 H 0.537307 0.026058 0.384622 0.031 Uiso 1 1 calc R . . . .
 C206 C 0.4690(3) 0.17207(17) 0.36836(11) 0.0230(4) Uani 1 1 d . . . . .
 H206 H 0.560749 0.180116 0.330263 0.028 Uiso 1 1 calc R . . . .
 N21 N 0.6155(2) 0.52938(13) 0.34743(8) 0.0175(3) Uani 1 1 d . . . . .
 H21 H 0.530993 0.554723 0.319464 0.021 Uiso 0.5 1 calc R . P A 1
 N22 N 0.6608(3) 0.72524(13) 0.28272(8) 0.0176(3) Uani 1 1 d . . . . .
 H22 H 0.564327 0.662549 0.278386 0.021 Uiso 0.5 1 calc R . P B 2
 N23 N 0.2304(3) 0.63682(13) 0.20902(8) 0.0178(3) Uani 1 1 d . . . . .
 H23 H 0.311638 0.614700 0.239907 0.021 Uiso 0.5 1 calc R . P C 1
 N24 N 0.1776(2) 0.44308(13) 0.27658(8) 0.0168(3) Uani 1 1 d . . . . .
 H24 H 0.268805 0.507904 0.283308 0.020 Uiso 0.5 1 calc R . P D 2

loop_
  _atom_site_aniso_label
  _atom_site_aniso_U_11
  _atom_site_aniso_U_22
  _atom_site_aniso_U_33
  _atom_site_aniso_U_23
  _atom_site_aniso_U_13
  _atom_site_aniso_U_12
 Br1 0.01676(13) 0.02374(13) 0.02387(13) 0.00599(8) -0.00402(8) 0.00168(8)
 C1 0.0196(10) 0.0184(9) 0.0149(9) 0.0035(7) 0.0005(7) 0.0052(7)
 C2 0.0234(10) 0.0194(9) 0.0194(9) 0.0049(7) -0.0042(8) 0.0060(8)
 C3 0.0195(10) 0.0212(10) 0.0180(9) 0.0027(7) -0.0044(7) 0.0054(8)
 C4 0.0189(9) 0.0203(9) 0.0149(8) 0.0015(7) 0.0006(7) 0.0058(7)
 C5 0.0170(9) 0.0228(10) 0.0171(9) 0.0023(7) -0.0005(7) 0.0043(8)
 C6 0.0189(10) 0.0200(9) 0.0173(9) 0.0030(7) 0.0014(7) 0.0028(7)
 C7 0.0180(10) 0.0231(10) 0.0223(10) 0.0060(8) -0.0026(8) -0.0011(8)
 C8 0.0227(10) 0.0181(9) 0.0262(10) 0.0078(8) 0.0009(8) 0.0006(8)
 C9 0.0204(10) 0.0173(9) 0.0205(9) 0.0040(7) 0.0023(7) 0.0041(7)
 C10 0.0214(10) 0.0171(9) 0.0211(9) 0.0044(7) 0.0011(8) 0.0056(7)
 C11 0.0211(10) 0.0181(9) 0.0195(9) 0.0047(7) 0.0007(7) 0.0067(8)
 C12 0.0252(10) 0.0199(10) 0.0239(10) 0.0077(8) -0.0034(8) 0.0068(8)
 C13 0.0201(10) 0.0220(10) 0.0232(10) 0.0062(8) -0.0044(8) 0.0054(8)
 C14 0.0182(9) 0.0202(9) 0.0173(9) 0.0031(7) 0.0002(7) 0.0067(8)
 C15 0.0158(9) 0.0205(9) 0.0174(9) 0.0031(7) 0.0010(7) 0.0054(7)
 C16 0.0156(9) 0.0203(9) 0.0160(9) 0.0032(7) 0.0016(7) 0.0043(7)
 C17 0.0151(9) 0.0206(9) 0.0204(9) 0.0047(7) -0.0004(7) 0.0008(7)
 C18 0.0189(9) 0.0178(9) 0.0225(9) 0.0077(7) 0.0019(8) 0.0024(7)
 C19 0.0174(9) 0.0185(9) 0.0158(9) 0.0049(7) 0.0025(7) 0.0050(7)
 C20 0.0193(9) 0.0180(9) 0.0151(8) 0.0033(7) 0.0014(7) 0.0057(7)
 C101 0.0217(10) 0.0194(10) 0.0220(9) 0.0058(8) -0.0041(8) 0.0008(8)
 C102 0.0305(11) 0.0231(10) 0.0254(10) 0.0059(8) 0.0007(9) 0.0077(9)
 C103 0.0359(12) 0.0276(11) 0.0253(10) 0.0085(9) 0.0031(9) 0.0025(9)
 C104 0.0383(12) 0.0207(10) 0.0278(11) 0.0090(8) -0.0072(9) 0.0020(9)
 C105 0.0292(11) 0.0214(10) 0.0381(12) 0.0085(9) -0.0037(9) 0.0060(9)
 C106 0.0239(10) 0.0206(10) 0.0298(11) 0.0076(8) -0.0007(8) 0.0063(8)
 C151 0.0183(9) 0.0164(9) 0.0200(9) 0.0048(7) -0.0022(7) 0.0059(7)
 C152 0.0206(10) 0.0231(10) 0.0212(9) 0.0063(8) 0.0006(8) 0.0035(8)
 C153 0.0293(11) 0.0243(10) 0.0167(9) 0.0045(8) -0.0022(8) 0.0047(8)
 C154 0.0233(10) 0.0233(10) 0.0255(10) 0.0052(8) -0.0088(8) 0.0054(8)
 C155 0.0169(10) 0.0247(10) 0.0283(10) 0.0046(8) 0.0007(8) 0.0072(8)
 C156 0.0205(10) 0.0231(10) 0.0196(9) 0.0027(7) 0.0007(8) 0.0076(8)
 C201 0.0166(9) 0.0186(9) 0.0170(9) 0.0053(7) -0.0032(7) 0.0020(7)
 C202 0.0323(12) 0.0253(11) 0.0249(10) 0.0075(8) 0.0061(9) 0.0119(9)
 C203 0.0370(12) 0.0275(11) 0.0238(10) 0.0101(8) 0.0085(9) 0.0062(9)
 C204 0.0281(11) 0.0201(10) 0.0273(10) 0.0101(8) -0.0065(8) 0.0023(8)
 C205 0.0241(10) 0.0197(10) 0.0358(11) 0.0072(8) 0.0004(9) 0.0080(8)
 C206 0.0198(10) 0.0223(10) 0.0275(10) 0.0067(8) 0.0042(8) 0.0042(8)
 N21 0.0163(8) 0.0175(8) 0.0186(8) 0.0041(6) -0.0008(6) 0.0036(6)
 N22 0.0168(8) 0.0178(8) 0.0187(8) 0.0057(6) -0.0010(6) 0.0033(6)
 N23 0.0177(8) 0.0173(8) 0.0183(8) 0.0039(6) -0.0010(6) 0.0038(6)
 N24 0.0162(8) 0.0177(8) 0.0168(7) 0.0045(6) -0.0001(6) 0.0040(6)

_geom_special_details
;
 All esds (except the esd in the dihedral angle between two l.s. planes)
 are estimated using the full covariance matrix.  The cell esds are taken
 into account individually in the estimation of esds in distances, angles
 and torsion angles; correlations between esds in cell parameters are only
 used when they are defined by crystal symmetry.  An approximate (isotropic)
 treatment of cell esds is used for estimating esds involving l.s. planes.
;
loop_
  _geom_bond_atom_site_label_1
  _geom_bond_atom_site_label_2
  _geom_bond_distance
  _geom_bond_site_symmetry_2
  _geom_bond_publ_flag
 Br1 C5 1.9133(19) . ?
 C1 C2 1.449(3) . ?
 C1 C20 1.402(3) . ?
 C1 N21 1.370(2) . ?
 C2 H2 0.9500 . ?
 C2 C3 1.347(3) . ?
 C3 H3 0.9500 . ?
 C3 C4 1.440(3) . ?
 C4 C5 1.392(3) . ?
 C4 N21 1.372(2) . ?
 C5 C6 1.393(3) . ?
 C6 C7 1.434(3) . ?
 C6 N22 1.377(2) . ?
 C7 H7 0.9500 . ?
 C7 C8 1.353(3) . ?
 C8 H8 0.9500 . ?
 C8 C9 1.439(3) . ?
 C9 C10 1.400(3) . ?
 C9 N22 1.367(2) . ?
 C10 C11 1.407(3) . ?
 C10 C101 1.497(3) . ?
 C11 C12 1.448(3) . ?
 C11 N23 1.365(3) . ?
 C12 H12 0.9500 . ?
 C12 C13 1.345(3) . ?
 C13 H13 0.9500 . ?
 C13 C14 1.445(3) . ?
 C14 C15 1.402(3) . ?
 C14 N23 1.370(2) . ?
 C15 C16 1.403(3) . ?
 C15 C151 1.498(3) . ?
 C16 C17 1.437(3) . ?
 C16 N24 1.375(2) . ?
 C17 H17 0.9500 . ?
 C17 C18 1.357(3) . ?
 C18 H18 0.9500 . ?
 C18 C19 1.437(3) . ?
 C19 C20 1.403(3) . ?
 C19 N24 1.370(2) . ?
 C20 C201 1.495(3) . ?
 C101 C102 1.399(3) . ?
 C101 C106 1.389(3) . ?
 C102 H102 0.9500 . ?
 C102 C103 1.384(3) . ?
 C103 H103 0.9500 . ?
 C103 C104 1.392(3) . ?
 C104 H104 0.9500 . ?
 C104 C105 1.380(3) . ?
 C105 H105 0.9500 . ?
 C105 C106 1.399(3) . ?
 C106 H106 0.9500 . ?
 C151 C152 1.396(3) . ?
 C151 C156 1.392(3) . ?
 C152 H152 0.9500 . ?
 C152 C153 1.393(3) . ?
 C153 H153 0.9500 . ?
 C153 C154 1.387(3) . ?
 C154 H154 0.9500 . ?
 C154 C155 1.382(3) . ?
 C155 H155 0.9500 . ?
 C155 C156 1.390(3) . ?
 C156 H156 0.9500 . ?
 C201 C202 1.395(3) . ?
 C201 C206 1.392(3) . ?
 C202 H202 0.9500 . ?
 C202 C203 1.388(3) . ?
 C203 H203 0.9500 . ?
 C203 C204 1.384(3) . ?
 C204 H204 0.9500 . ?
 C204 C205 1.383(3) . ?
 C205 H205 0.9500 . ?
 C205 C206 1.388(3) . ?
 C206 H206 0.9500 . ?
 N21 H21 0.8800 . ?
 N22 H22 0.8800 . ?
 N23 H23 0.8800 . ?
 N24 H24 0.8800 . ?

loop_
  _geom_angle_atom_site_label_1
  _geom_angle_atom_site_label_2
  _geom_angle_atom_site_label_3
  _geom_angle
  _geom_angle_site_symmetry_1
  _geom_angle_site_symmetry_3
  _geom_angle_publ_flag
 C20 C1 C2 124.10(17) . . ?
 N21 C1 C2 109.19(16) . . ?
 N21 C1 C20 126.65(17) . . ?
 C1 C2 H2 126.4 . . ?
 C3 C2 C1 107.21(17) . . ?
 C3 C2 H2 126.4 . . ?
 C2 C3 H3 126.4 . . ?
 C2 C3 C4 107.20(17) . . ?
 C4 C3 H3 126.4 . . ?
 C5 C4 C3 126.06(17) . . ?
 N21 C4 C3 109.53(17) . . ?
 N21 C4 C5 124.36(17) . . ?
 C4 C5 Br1 116.09(14) . . ?
 C4 C5 C6 128.23(18) . . ?
 C6 C5 Br1 115.66(14) . . ?
 C5 C6 C7 127.70(18) . . ?
 N22 C6 C5 123.99(17) . . ?
 N22 C6 C7 108.29(16) . . ?
 C6 C7 H7 126.3 . . ?
 C8 C7 C6 107.44(17) . . ?
 C8 C7 H7 126.3 . . ?
 C7 C8 H8 126.1 . . ?
 C7 C8 C9 107.86(17) . . ?
 C9 C8 H8 126.1 . . ?
 C10 C9 C8 125.38(18) . . ?
 N22 C9 C8 108.07(17) . . ?
 N22 C9 C10 126.55(18) . . ?
 C9 C10 C11 125.05(18) . . ?
 C9 C10 C101 117.21(17) . . ?
 C11 C10 C101 117.63(17) . . ?
 C10 C11 C12 124.55(18) . . ?
 N23 C11 C10 126.21(17) . . ?
 N23 C11 C12 109.21(17) . . ?
 C11 C12 H12 126.4 . . ?
 C13 C12 C11 107.14(17) . . ?
 C13 C12 H12 126.4 . . ?
 C12 C13 H13 126.3 . . ?
 C12 C13 C14 107.31(17) . . ?
 C14 C13 H13 126.3 . . ?
 C15 C14 C13 124.09(17) . . ?
 N23 C14 C13 109.09(16) . . ?
 N23 C14 C15 126.82(17) . . ?
 C14 C15 C16 125.17(17) . . ?
 C14 C15 C151 116.42(16) . . ?
 C16 C15 C151 118.33(16) . . ?
 C15 C16 C17 126.16(17) . . ?
 N24 C16 C15 125.56(17) . . ?
 N24 C16 C17 108.16(16) . . ?
 C16 C17 H17 126.2 . . ?
 C18 C17 C16 107.56(16) . . ?
 C18 C17 H17 126.2 . . ?
 C17 C18 H18 126.2 . . ?
 C17 C18 C19 107.64(17) . . ?
 C19 C18 H18 126.2 . . ?
 C20 C19 C18 125.08(17) . . ?
 N24 C19 C18 108.27(16) . . ?
 N24 C19 C20 126.48(17) . . ?
 C1 C20 C19 125.33(17) . . ?
 C1 C20 C201 117.24(16) . . ?
 C19 C20 C201 117.39(16) . . ?
 C102 C101 C10 119.60(18) . . ?
 C106 C101 C10 121.35(18) . . ?
 C106 C101 C102 119.02(18) . . ?
 C101 C102 H102 119.7 . . ?
 C103 C102 C101 120.7(2) . . ?
 C103 C102 H102 119.7 . . ?
 C102 C103 H103 120.0 . . ?
 C102 C103 C104 120.0(2) . . ?
 C104 C103 H103 120.0 . . ?
 C103 C104 H104 120.1 . . ?
 C105 C104 C103 119.71(19) . . ?
 C105 C104 H104 120.1 . . ?
 C104 C105 H105 119.8 . . ?
 C104 C105 C106 120.5(2) . . ?
 C106 C105 H105 119.8 . . ?
 C101 C106 C105 120.1(2) . . ?
 C101 C106 H106 120.0 . . ?
 C105 C106 H106 120.0 . . ?
 C152 C151 C15 119.87(17) . . ?
 C156 C151 C15 121.31(17) . . ?
 C156 C151 C152 118.81(17) . . ?
 C151 C152 H152 119.7 . . ?
 C153 C152 C151 120.67(19) . . ?
 C153 C152 H152 119.7 . . ?
 C152 C153 H153 120.2 . . ?
 C154 C153 C152 119.68(18) . . ?
 C154 C153 H153 120.2 . . ?
 C153 C154 H154 120.0 . . ?
 C155 C154 C153 120.06(18) . . ?
 C155 C154 H154 120.0 . . ?
 C154 C155 H155 119.9 . . ?
 C154 C155 C156 120.29(19) . . ?
 C156 C155 H155 119.9 . . ?
 C151 C156 H156 119.8 . . ?
 C155 C156 C151 120.49(18) . . ?
 C155 C156 H156 119.8 . . ?
 C202 C201 C20 120.63(17) . . ?
 C206 C201 C20 121.05(17) . . ?
 C206 C201 C202 118.33(18) . . ?
 C201 C202 H202 119.7 . . ?
 C203 C202 C201 120.54(19) . . ?
 C203 C202 H202 119.7 . . ?
 C202 C203 H203 119.8 . . ?
 C204 C203 C202 120.4(2) . . ?
 C204 C203 H203 119.8 . . ?
 C203 C204 H204 120.2 . . ?
 C205 C204 C203 119.66(18) . . ?
 C205 C204 H204 120.2 . . ?
 C204 C205 H205 120.0 . . ?
 C204 C205 C206 119.98(19) . . ?
 C206 C205 H205 120.0 . . ?
 C201 C206 H206 119.5 . . ?
 C205 C206 C201 121.07(19) . . ?
 C205 C206 H206 119.5 . . ?
 C1 N21 C4 106.86(15) . . ?
 C1 N21 H21 126.6 . . ?
 C4 N21 H21 126.6 . . ?
 C6 N22 H22 125.8 . . ?
 C9 N22 C6 108.31(16) . . ?
 C9 N22 H22 125.8 . . ?
 C11 N23 C14 107.23(15) . . ?
 C11 N23 H23 126.4 . . ?
 C14 N23 H23 126.4 . . ?
 C16 N24 H24 125.8 . . ?
 C19 N24 C16 108.36(15) . . ?
 C19 N24 H24 125.8 . . ?

loop_
  _geom_hbond_atom_site_label_D
  _geom_hbond_atom_site_label_H
  _geom_hbond_atom_site_label_A
  _geom_hbond_distance_DH
  _geom_hbond_distance_HA
  _geom_hbond_distance_DA
  _geom_hbond_angle_DHA
  _geom_hbond_site_symmetry_A
  _geom_hbond_publ_flag
 N22 H22 N21 0.88 2.36 2.907(2) 120.4 . yes
 N24 H24 N23 0.88 2.37 2.913(2) 120.4 . yes

loop_
  _geom_torsion_atom_site_label_1
  _geom_torsion_atom_site_label_2
  _geom_torsion_atom_site_label_3
  _geom_torsion_atom_site_label_4
  _geom_torsion
  _geom_torsion_site_symmetry_1
  _geom_torsion_site_symmetry_2
  _geom_torsion_site_symmetry_3
  _geom_torsion_site_symmetry_4
  _geom_torsion_publ_flag
 Br1 C5 C6 C7 -5.1(3) . . . . ?
 Br1 C5 C6 N22 176.18(14) . . . . ?
 C1 C2 C3 C4 1.1(2) . . . . ?
 C1 C20 C201 C202 109.7(2) . . . . ?
 C1 C20 C201 C206 -70.2(2) . . . . ?
 C2 C1 C20 C19 -175.54(18) . . . . ?
 C2 C1 C20 C201 1.9(3) . . . . ?
 C2 C1 N21 C4 0.6(2) . . . . ?
 C2 C3 C4 C5 176.79(18) . . . . ?
 C2 C3 C4 N21 -0.8(2) . . . . ?
 C3 C4 C5 Br1 1.0(3) . . . . ?
 C3 C4 C5 C6 -177.42(19) . . . . ?
 C3 C4 N21 C1 0.1(2) . . . . ?
 C4 C5 C6 C7 173.31(19) . . . . ?
 C4 C5 C6 N22 -5.4(3) . . . . ?
 C5 C4 N21 C1 -177.55(18) . . . . ?
 C5 C6 C7 C8 -178.70(19) . . . . ?
 C5 C6 N22 C9 179.70(18) . . . . ?
 C6 C7 C8 C9 -1.0(2) . . . . ?
 C7 C6 N22 C9 0.8(2) . . . . ?
 C7 C8 C9 C10 -177.66(19) . . . . ?
 C7 C8 C9 N22 1.5(2) . . . . ?
 C8 C9 C10 C11 -177.45(19) . . . . ?
 C8 C9 C10 C101 6.5(3) . . . . ?
 C8 C9 N22 C6 -1.4(2) . . . . ?
 C9 C10 C11 C12 -177.74(19) . . . . ?
 C9 C10 C11 N23 0.0(3) . . . . ?
 C9 C10 C101 C102 63.5(2) . . . . ?
 C9 C10 C101 C106 -118.4(2) . . . . ?
 C10 C9 N22 C6 177.78(18) . . . . ?
 C10 C11 C12 C13 178.09(19) . . . . ?
 C10 C11 N23 C14 -177.31(18) . . . . ?
 C10 C101 C102 C103 177.59(19) . . . . ?
 C10 C101 C106 C105 -177.70(18) . . . . ?
 C11 C10 C101 C102 -112.9(2) . . . . ?
 C11 C10 C101 C106 65.2(3) . . . . ?
 C11 C12 C13 C14 -0.7(2) . . . . ?
 C12 C11 N23 C14 0.7(2) . . . . ?
 C12 C13 C14 C15 -178.98(18) . . . . ?
 C12 C13 C14 N23 1.2(2) . . . . ?
 C13 C14 C15 C16 -173.86(18) . . . . ?
 C13 C14 C15 C151 9.4(3) . . . . ?
 C13 C14 N23 C11 -1.2(2) . . . . ?
 C14 C15 C16 C17 -177.80(18) . . . . ?
 C14 C15 C16 N24 -2.1(3) . . . . ?
 C14 C15 C151 C152 60.6(2) . . . . ?
 C14 C15 C151 C156 -118.0(2) . . . . ?
 C15 C14 N23 C11 179.01(18) . . . . ?
 C15 C16 C17 C18 176.14(18) . . . . ?
 C15 C16 N24 C19 -175.36(17) . . . . ?
 C15 C151 C152 C153 -177.95(17) . . . . ?
 C15 C151 C156 C155 178.19(17) . . . . ?
 C16 C15 C151 C152 -116.4(2) . . . . ?
 C16 C15 C151 C156 65.0(2) . . . . ?
 C16 C17 C18 C19 -0.7(2) . . . . ?
 C17 C16 N24 C19 0.9(2) . . . . ?
 C17 C18 C19 C20 -174.28(18) . . . . ?
 C17 C18 C19 N24 1.3(2) . . . . ?
 C18 C19 C20 C1 169.80(18) . . . . ?
 C18 C19 C20 C201 -7.6(3) . . . . ?
 C18 C19 N24 C16 -1.4(2) . . . . ?
 C19 C20 C201 C202 -72.7(2) . . . . ?
 C19 C20 C201 C206 107.4(2) . . . . ?
 C20 C1 C2 C3 176.38(18) . . . . ?
 C20 C1 N21 C4 -176.81(18) . . . . ?
 C20 C19 N24 C16 174.12(17) . . . . ?
 C20 C201 C202 C203 -178.77(19) . . . . ?
 C20 C201 C206 C205 178.68(18) . . . . ?
 C101 C10 C11 C12 -1.7(3) . . . . ?
 C101 C10 C11 N23 176.02(18) . . . . ?
 C101 C102 C103 C104 0.1(3) . . . . ?
 C102 C101 C106 C105 0.4(3) . . . . ?
 C102 C103 C104 C105 0.6(3) . . . . ?
 C103 C104 C105 C106 -0.7(3) . . . . ?
 C104 C105 C106 C101 0.2(3) . . . . ?
 C106 C101 C102 C103 -0.6(3) . . . . ?
 C151 C15 C16 C17 -1.1(3) . . . . ?
 C151 C15 C16 N24 174.56(17) . . . . ?
 C151 C152 C153 C154 -0.6(3) . . . . ?
 C152 C151 C156 C155 -0.4(3) . . . . ?
 C152 C153 C154 C155 0.2(3) . . . . ?
 C153 C154 C155 C156 0.1(3) . . . . ?
 C154 C155 C156 C151 0.1(3) . . . . ?
 C156 C151 C152 C153 0.7(3) . . . . ?
 C201 C202 C203 C204 -0.3(3) . . . . ?
 C202 C201 C206 C205 -1.2(3) . . . . ?
 C202 C203 C204 C205 -0.5(3) . . . . ?
 C203 C204 C205 C206 0.4(3) . . . . ?
 C204 C205 C206 C201 0.4(3) . . . . ?
 C206 C201 C202 C203 1.1(3) . . . . ?
 N21 C1 C2 C3 -1.1(2) . . . . ?
 N21 C1 C20 C19 1.5(3) . . . . ?
 N21 C1 C20 C201 178.92(17) . . . . ?
 N21 C4 C5 Br1 178.22(14) . . . . ?
 N21 C4 C5 C6 -0.2(3) . . . . ?
 N22 C6 C7 C8 0.2(2) . . . . ?
 N22 C9 C10 C11 3.5(3) . . . . ?
 N22 C9 C10 C101 -172.48(18) . . . . ?
 N23 C11 C12 C13 0.0(2) . . . . ?
 N23 C14 C15 C16 5.9(3) . . . . ?
 N23 C14 C15 C151 -170.82(17) . . . . ?
 N24 C16 C17 C18 -0.1(2) . . . . ?
 N24 C19 C20 C1 -5.0(3) . . . . ?
 N24 C19 C20 C201 177.63(17) . . . . ?

_shelx_res_file
;
TITL cu_ehg185dat_0m in P1 New: P-1
    ms567.res
    created by SHELXL-2018/1 at 00:58:12 on 27-Jun-2020
CELL 1.54178 6.3629 12.519 18.7822 101.002 92.447 101.742
ZERR 2 0.0003 0.0005 0.0008 0.002 0.002 0.002
LATT 1
SFAC C H Br N
UNIT 76 50 2 8

L.S. 20
PLAN  20
SIZE 0.1 0.2 0.3
TEMP -173.15
HTAB N22 N21
HTAB N24 N23
BOND $H
HTAB
WPDB
CONF
MORE -1
fmap 2
acta
OMIT -2 132
REM <olex2.extras>
REM <HklSrc "%.\\MS567.hkl">
REM </olex2.extras>

WGHT    0.036100    1.156500
FVAR       0.13540
BR1   3    1.221192    0.733964    0.406373    11.00000    0.01676    0.02374 =
         0.02387    0.00599   -0.00402    0.00168
C1    1    0.563746    0.432950    0.373227    11.00000    0.01958    0.01838 =
         0.01489    0.00347    0.00051    0.00521
C2    1    0.746874    0.422428    0.417857    11.00000    0.02340    0.01942 =
         0.01936    0.00489   -0.00425    0.00597
AFIX  43
H2    2    0.753119    0.363883    0.442929    11.00000   -1.20000
AFIX   0
C3    1    0.906658    0.511176    0.417165    11.00000    0.01955    0.02119 =
         0.01800    0.00273   -0.00442    0.00541
AFIX  43
H3    2    1.047394    0.526257    0.440989    11.00000   -1.20000
AFIX   0
C4    1    0.824234    0.578919    0.373554    11.00000    0.01888    0.02033 =
         0.01493    0.00153    0.00056    0.00578
C5    1    0.933557    0.681245    0.361462    11.00000    0.01700    0.02281 =
         0.01711    0.00225   -0.00049    0.00428
C6    1    0.858470    0.751640    0.322089    11.00000    0.01889    0.02002 =
         0.01728    0.00304    0.00144    0.00283
C7    1    0.964755    0.861653    0.315908    11.00000    0.01801    0.02315 =
         0.02230    0.00602   -0.00258   -0.00109
AFIX  43
H7    2    1.103623    0.900737    0.337517    11.00000   -1.20000
AFIX   0
C8    1    0.830962    0.899576    0.273651    11.00000    0.02273    0.01814 =
         0.02616    0.00780    0.00088    0.00060
AFIX  43
H8    2    0.858248    0.970671    0.260848    11.00000   -1.20000
AFIX   0
C9    1    0.639941    0.813075    0.251536    11.00000    0.02039    0.01730 =
         0.02051    0.00402    0.00235    0.00408
C10   1    0.465799    0.818606    0.205238    11.00000    0.02138    0.01707 =
         0.02107    0.00435    0.00110    0.00562
C11   1    0.276057    0.735451    0.186058    11.00000    0.02115    0.01807 =
         0.01954    0.00474    0.00071    0.00671
C12   1    0.100164    0.740385    0.136116    11.00000    0.02523    0.01989 =
         0.02387    0.00773   -0.00342    0.00683
AFIX  43
H12   2    0.091082    0.799888    0.112225    11.00000   -1.20000
AFIX   0
C13   1   -0.047919    0.644930    0.129900    11.00000    0.02013    0.02195 =
         0.02317    0.00615   -0.00439    0.00539
AFIX  43
H13   2   -0.181857    0.624784    0.101163    11.00000   -1.20000
AFIX   0
C14   1    0.034443    0.578675    0.175033    11.00000    0.01824    0.02017 =
         0.01731    0.00315    0.00018    0.00669
C15   1   -0.073850    0.472196    0.181786    11.00000    0.01582    0.02047 =
         0.01735    0.00309    0.00103    0.00543
C16   1   -0.007162    0.410493    0.230087    11.00000    0.01556    0.02030 =
         0.01596    0.00316    0.00163    0.00433
C17   1   -0.111437    0.299882    0.236293    11.00000    0.01511    0.02057 =
         0.02044    0.00474   -0.00039    0.00078
AFIX  43
H17   2   -0.242402    0.256971    0.210438    11.00000   -1.20000
AFIX   0
C18   1    0.011205    0.267884    0.285804    11.00000    0.01891    0.01784 =
         0.02252    0.00774    0.00192    0.00245
AFIX  43
H18   2   -0.019137    0.198780    0.301254    11.00000   -1.20000
AFIX   0
C19   1    0.195283    0.357427    0.310642    11.00000    0.01741    0.01853 =
         0.01585    0.00488    0.00255    0.00502
C20   1    0.369685    0.353007    0.357472    11.00000    0.01929    0.01795 =
         0.01511    0.00333    0.00140    0.00565
C101  1    0.489790    0.917550    0.169967    11.00000    0.02173    0.01936 =
         0.02198    0.00584   -0.00409    0.00076
C102  1    0.648166    0.934329    0.121399    11.00000    0.03051    0.02308 =
         0.02538    0.00591    0.00071    0.00771
AFIX  43
H102  2    0.742867    0.884455    0.112597    11.00000   -1.20000
AFIX   0
C103  1    0.668305    1.022869    0.086033    11.00000    0.03587    0.02760 =
         0.02529    0.00853    0.00315    0.00246
AFIX  43
H103  2    0.776334    1.033445    0.053126    11.00000   -1.20000
AFIX   0
C104  1    0.530359    1.096390    0.098666    11.00000    0.03828    0.02071 =
         0.02775    0.00899   -0.00721    0.00199
AFIX  43
H104  2    0.543069    1.156780    0.074098    11.00000   -1.20000
AFIX   0
C105  1    0.375009    1.081178    0.147046    11.00000    0.02916    0.02140 =
         0.03810    0.00846   -0.00374    0.00604
AFIX  43
H105  2    0.281883    1.131824    0.156137    11.00000   -1.20000
AFIX   0
C106  1    0.353754    0.991685    0.182787    11.00000    0.02387    0.02055 =
         0.02978    0.00763   -0.00073    0.00626
AFIX  43
H106  2    0.246093    0.981622    0.215876    11.00000   -1.20000
AFIX   0
C151  1   -0.269674    0.419368    0.130236    11.00000    0.01830    0.01638 =
         0.01997    0.00477   -0.00215    0.00585
C152  1   -0.251128    0.398635    0.055307    11.00000    0.02058    0.02310 =
         0.02120    0.00626    0.00065    0.00348
AFIX  43
H152  2   -0.113457    0.415933    0.037439    11.00000   -1.20000
AFIX   0
C153  1   -0.432475    0.352833    0.006467    11.00000    0.02935    0.02428 =
         0.01668    0.00447   -0.00218    0.00467
AFIX  43
H153  2   -0.418679    0.339627   -0.044455    11.00000   -1.20000
AFIX   0
C154  1   -0.633310    0.326602    0.032559    11.00000    0.02335    0.02328 =
         0.02553    0.00524   -0.00879    0.00543
AFIX  43
H154  2   -0.757335    0.295136   -0.000539    11.00000   -1.20000
AFIX   0
C155  1   -0.653084    0.346206    0.106645    11.00000    0.01688    0.02467 =
         0.02833    0.00457    0.00074    0.00721
AFIX  43
H155  2   -0.790800    0.328091    0.124340    11.00000   -1.20000
AFIX   0
C156  1   -0.472410    0.392302    0.155375    11.00000    0.02054    0.02307 =
         0.01964    0.00273    0.00071    0.00758
AFIX  43
H156  2   -0.487383    0.405439    0.206225    11.00000   -1.20000
AFIX   0
C201  1    0.350816    0.252717    0.391033    11.00000    0.01662    0.01861 =
         0.01700    0.00528   -0.00315    0.00196
C202  1    0.214091    0.237843    0.446117    11.00000    0.03230    0.02531 =
         0.02489    0.00753    0.00614    0.01190
AFIX  43
H202  2    0.130042    0.291180    0.461822    11.00000   -1.20000
AFIX   0
C203  1    0.199858    0.145745    0.478165    11.00000    0.03702    0.02745 =
         0.02379    0.01008    0.00854    0.00625
AFIX  43
H203  2    0.106644    0.136647    0.515766    11.00000   -1.20000
AFIX   0
C204  1    0.320666    0.067073    0.455667    11.00000    0.02809    0.02011 =
         0.02731    0.01011   -0.00649    0.00234
AFIX  43
H204  2    0.311437    0.004480    0.478011    11.00000   -1.20000
AFIX   0
C205  1    0.454824    0.080069    0.400512    11.00000    0.02413    0.01971 =
         0.03576    0.00720    0.00043    0.00804
AFIX  43
H205  2    0.537307    0.026058    0.384622    11.00000   -1.20000
AFIX   0
C206  1    0.468960    0.172065    0.368359    11.00000    0.01980    0.02229 =
         0.02749    0.00670    0.00422    0.00424
AFIX  43
H206  2    0.560749    0.180116    0.330263    11.00000   -1.20000
AFIX   0
N21   4    0.615467    0.529383    0.347433    11.00000    0.01632    0.01750 =
         0.01860    0.00409   -0.00078    0.00362
PART 1
AFIX  43
H21   2    0.530993    0.554723    0.319464    10.50000   -1.20000
AFIX   0
PART 0
N22   4    0.660757    0.725240    0.282721    11.00000    0.01677    0.01783 =
         0.01869    0.00570   -0.00099    0.00330
PART 2
AFIX  43
H22   2    0.564327    0.662549    0.278386    10.50000   -1.20000
AFIX   0
PART 0
N23   4    0.230382    0.636818    0.209025    11.00000    0.01768    0.01730 =
         0.01828    0.00390   -0.00098    0.00380
PART 1
AFIX  43
H23   2    0.311638    0.614700    0.239907    10.50000   -1.20000
AFIX   0
PART 0
N24   4    0.177562    0.443083    0.276584    11.00000    0.01622    0.01767 =
         0.01684    0.00449   -0.00010    0.00404
PART 2
AFIX  43
H24   2    0.268805    0.507904    0.283308    10.50000   -1.20000
AFIX   0
HKLF 4


REM  cu_ehg185dat_0m in P1 New: P-1
REM R1 =  0.0308 for    4616 Fo > 4sig(Fo)  and  0.0320 for all    4822 data
REM    388 parameters refined using      0 restraints

END

WGHT      0.0361      1.1565

REM Instructions for potential hydrogen bonds
HTAB N21 N22
HTAB N21 N24
HTAB N22 N21
HTAB N22 N23
HTAB N23 N22
HTAB N23 N24
HTAB N24 N21
HTAB N24 N23

REM Highest difference peak  0.455,  deepest hole -0.382,  1-sigma level  0.066
Q1    1   1.1492  0.7724  0.4422  11.00000  0.05    0.46
Q2    1   0.8036  1.1447  0.0368  11.00000  0.05    0.45
Q3    1   1.3002  0.8022  0.3987  11.00000  0.05    0.36
Q4    1   0.8606  0.6342  0.3781  11.00000  0.05    0.35
Q5    1  -0.3705  0.4310  0.1466  11.00000  0.05    0.33
Q6    1   0.4288  0.9596  0.1826  11.00000  0.05    0.31
Q7    1  -0.0751  0.3576  0.2361  11.00000  0.05    0.30
Q8    1   0.4230  0.2270  0.3895  11.00000  0.05    0.29
Q9    1   0.8699  0.9126  0.3188  11.00000  0.05    0.29
Q10   1   0.8885  0.5510  0.3905  11.00000  0.05    0.29
Q11   1   1.2123  0.7111  0.3501  11.00000  0.05    0.29
Q12   1  -0.0247  0.5190  0.1788  11.00000  0.05    0.29
Q13   1  -0.6493  0.3592  0.0685  11.00000  0.05    0.28
Q14   1   0.3106  0.2623  0.4196  11.00000  0.05    0.28
Q15   1   0.5182  0.8223  0.2374  11.00000  0.05    0.28
Q16   1  -0.0129  0.6077  0.1503  11.00000  0.05    0.28
Q17   1   0.3552  0.2963  0.3746  11.00000  0.05    0.27
Q18   1   0.2770  0.3607  0.3401  11.00000  0.05    0.27
Q19   1   1.3111  0.6881  0.3724  11.00000  0.05    0.27
Q20   1   0.2688  0.2468  0.4084  11.00000  0.05    0.27
;
_shelx_res_checksum                23853
_shelx_hkl_file
;
  -1   0   0    8.51    0.42
  -2   0   0   43.08    2.05
  -2   0   0   40.51    2.20
  -3   0   0    2.38    0.13
  -3   0   0    2.46    0.15
  -4   0   0   13.12    0.64
  -4   0   0   12.44    0.53
  -4   0   0   12.54    0.57
  -5   0   0   17.38    0.88
  -5   0   0   17.62    0.78
  -5   0   0   17.73    0.73
  -6   0   0   -0.05    0.03
  -6   0   0    0.02    0.05
  -7   0   0   24.47    1.05
  -7   1   0    8.53    0.39
  -6   1   0   10.59    0.48
  -6   1   0   10.00    0.43
  -5   1   0   86.37    3.41
  -5   1   0   85.36    3.54
  -5   1   0   79.98    4.10
  -4   1   0    9.19    0.50
  -4   1   0    9.19    0.37
  -4   1   0    8.69    0.41
  -4   1   0    8.64    0.37
  -4   1   0    9.00    0.45
  -3   1   0   62.81    3.26
  -3   1   0   61.40    3.03
  -2   1   0   11.04    0.54
  -2   1   0   10.97    0.59
  -1   1   0  103.42    5.17
   0   1   0   94.58    4.74
  -1  -1   0   75.68    3.70
  -2  -1   0   42.35    2.07
  -3  -1   0   49.78    2.44
  -4  -1   0   28.14    1.14
  -4  -1   0   27.23    1.19
  -4  -1   0   29.44    1.37
  -4  -1   0   25.77    1.12
  -5  -1   0   24.88    1.01
  -5  -1   0   22.50    0.99
  -5  -1   0   25.90    1.06
  -5  -1   0   24.13    1.21
  -6  -1   0    4.89    0.22
  -6  -1   0    4.99    0.25
  -6  -1   0    4.35    0.22
  -7  -1   0    7.12    0.33
  -7  -1   0    7.22    0.30
  -7   2   0    4.26    0.22
  -6   2   0    0.44    0.04
  -6   2   0    0.48    0.08
  -5   2   0    0.63    0.08
  -5   2   0    0.63    0.05
  -4   2   0   20.47    0.74
  -4   2   0   18.63    0.94
  -4   2   0   18.77    0.78
  -4   2   0   17.61    0.78
  -4   2   0   18.70    0.84
  -4   2   0   19.17    0.83
  -4   2   0   20.89    1.04
  -4   2   0   18.91    0.77
  -3   2   0    0.03    0.03
  -2   2   0   44.33    2.29
  -2   2   0   42.77    2.19
  -1   2   0    7.15    0.42
  -1   2   0    7.06    0.38
   0   2   0   64.08    3.21
  -1  -2   0  130.16    6.35
  -2  -2   0   51.58    2.53
  -3  -2   0   29.37    1.45
  -4  -2   0    6.31    0.28
  -4  -2   0    6.81    0.35
  -4  -2   0    6.28    0.31
  -4  -2   0    6.17    0.25
  -4  -2   0    6.55    0.29
  -5  -2   0   38.40    1.58
  -5  -2   0   37.67    1.93
  -5  -2   0   39.70    1.61
  -5  -2   0   40.31    1.68
  -6  -2   0    3.44    0.17
  -6  -2   0    3.34    0.19
  -6  -2   0    3.06    0.16
  -7   3   0    5.28    0.26
  -6   3   0   11.50    0.53
  -5   3   0    0.58    0.07
  -5   3   0    0.54    0.08
  -5   3   0    0.59    0.07
  -5   3   0    0.62    0.08
  -4   3   0   17.86    0.76
  -4   3   0   19.00    0.71
  -4   3   0   18.86    0.74
  -4   3   0   17.88    0.80
  -4   3   0   19.40    1.00
  -4   3   0   17.16    0.81
  -3   3   0    0.15    0.04
  -2   3   0    1.61    0.10
  -2   3   0    1.50    0.11
  -1   3   0   32.27    1.68
  -1   3   0   34.36    1.90
   0  -3   0   58.25    2.94
   0   3   0   61.62    3.01
  -1  -3   0   63.08    3.09
  -2  -3   0  102.79    5.03
  -3  -3   0   38.38    1.61
  -3  -3   0   41.43    1.97
  -4  -3   0   15.12    0.66
  -4  -3   0   14.99    0.76
  -4  -3   0   14.69    0.56
  -4  -3   0   14.67    0.62
  -4  -3   0   14.76    0.63
  -5  -3   0    1.69    0.13
  -5  -3   0    1.69    0.11
  -5  -3   0    1.44    0.08
  -5  -3   0    1.68    0.11
  -6  -3   0   10.61    0.44
  -6  -3   0   10.00    0.46
  -6  -3   0    9.99    0.43
  -7   4   0    2.46    0.15
  -6   4   0    6.09    0.29
  -6   4   0    5.40    0.26
  -5   4   0    2.72    0.16
  -5   4   0    2.74    0.15
  -5   4   0    2.48    0.16
  -5   4   0    2.73    0.15
  -5   4   0    2.60    0.15
  -4   4   0    9.60    0.44
  -4   4   0    9.98    0.41
  -4   4   0   10.28    0.55
  -4   4   0    9.52    0.45
  -4   4   0    9.66    0.42
  -3   4   0   18.74    1.01
  -2   4   0  157.19    8.39
  -2   4   0  163.92    8.03
  -1   4   0   30.39    1.55
  -1   4   0   30.99    1.75
   0  -4   0    5.47    0.30
   0   4   0    6.05    0.31
  -1  -4   0   11.02    0.56
  -2  -4   0    9.02    0.47
  -3  -4   0    6.35    0.25
  -3  -4   0    5.95    0.28
  -3  -4   0    6.28    0.28
  -3  -4   0    7.04    0.35
   3   4   0    5.91    0.27
  -4  -4   0   15.53    0.83
  -4  -4   0   16.60    0.61
  -4  -4   0   16.46    0.67
  -4  -4   0   15.77    0.68
  -4  -4   0   16.35    0.72
  -5  -4   0    0.63    0.07
  -5  -4   0    0.64    0.07
  -5  -4   0    0.69    0.06
  -5  -4   0    0.75    0.09
  -6  -4   0    1.02    0.08
  -6  -4   0    1.04    0.09
  -6  -4   0    1.04    0.08
  -7   5   0    8.48    0.39
  -6   5   0    5.12    0.25
  -6   5   0    4.71    0.24
  -5   5   0   22.02    0.95
  -5   5   0   22.48    0.91
  -5   5   0   21.71    0.85
  -5   5   0   20.88    0.96
  -5   5   0   21.94    0.89
  -4   5   0    2.66    0.15
  -4   5   0    2.65    0.15
  -4   5   0    2.83    0.15
  -4   5   0    2.76    0.15
  -4   5   0    2.81    0.19
  -4   5   0    2.68    0.15
  -3   5   0   17.22    0.80
  -3   5   0   19.44    0.99
  -2   5   0   10.37    0.53
  -2   5   0    9.47    0.54
  -2   5   0    9.99    0.58
  -1   5   0   65.61    3.30
  -1   5   0   65.37    3.72
   0   5   0   13.30    0.69
  -1  -5   0   13.75    0.70
  -2  -5   0   13.05    0.64
  -2  -5   0   11.63    0.51
  -3  -5   0    3.94    0.24
  -3  -5   0    4.00    0.18
  -3  -5   0    4.06    0.19
  -4  -5   0    1.13    0.09
  -4  -5   0    1.11    0.09
  -4  -5   0    0.98    0.09
  -4  -5   0    0.91    0.10
  -4  -5   0    1.26    0.11
  -5  -5   0   13.47    0.62
  -5  -5   0   13.78    0.60
  -5  -5   0   13.91    0.52
  -5  -5   0   14.38    0.59
  -6  -5   0   12.69    0.55
  -6  -5   0   13.49    0.54
  -7   6   0    1.59    0.11
  -6   6   0    1.51    0.13
  -6   6   0    1.54    0.12
  -6   6   0    1.42    0.11
  -6   6   0    1.52    0.11
  -5   6   0    2.20    0.15
  -5   6   0    2.32    0.14
  -5   6   0    2.46    0.15
  -5   6   0    2.28    0.15
  -5   6   0    2.04    0.14
  -4   6   0   35.20    1.53
  -4   6   0   36.51    1.46
  -4   6   0   35.77    1.43
  -4   6   0   35.05    1.37
  -4   6   0   35.49    1.56
  -4   6   0   37.21    1.91
  -3   6   0    4.43    0.21
  -3   6   0    4.47    0.22
  -3   6   0    4.11    0.19
  -3   6   0    4.67    0.27
  -2   6   0   54.39    3.02
  -2   6   0   51.72    2.79
  -1   6   0    0.01    0.05
  -1   6   0    0.06    0.02
   0   6   0   77.34    4.39
  -2  -6   0   16.46    0.81
  -2  -6   0   15.15    0.60
  -2  -6   0   15.83    0.66
  -3  -6   0   22.07    0.83
  -3  -6   0   21.00    1.12
  -3  -6   0   22.86    0.91
  -4  -6   0   16.72    0.77
  -4  -6   0   18.16    0.66
  -4  -6   0   17.45    0.73
  -5  -6   0    8.11    0.40
  -5  -6   0    9.12    0.34
  -5  -6   0    8.97    0.38
  -6   7   0    3.40    0.19
  -6   7   0    3.16    0.18
  -6   7   0    3.42    0.18
  -5   7   0   26.66    1.06
  -5   7   0   26.57    1.08
  -5   7   0   26.20    1.15
  -5   7   0   25.20    1.02
  -5   7   0   26.12    1.13
  -4   7   0    6.08    0.29
  -4   7   0    5.94    0.28
  -4   7   0    5.76    0.27
  -4   7   0    5.97    0.29
  -4   7   0    6.06    0.36
  -4   7   0    6.06    0.28
  -3   7   0   16.14    0.88
  -3   7   0   16.93    0.68
  -3   7   0   15.69    0.67
  -3   7   0   15.97    0.66
  -3   7   0   16.80    0.72
  -3   7   0   15.84    0.70
  -2   7   0   17.48    0.74
  -2   7   0   18.06    0.78
  -1   7   0   96.76    4.14
   0   7   0   14.58    0.60
   1   7   0    0.47    0.06
  -2  -7   0   13.45    0.52
  -2  -7   0   14.03    0.57
   2   7   0   12.85    0.52
  -3  -7   0    3.44    0.16
  -3  -7   0    3.37    0.17
  -3  -7   0    2.88    0.21
  -4  -7   0   21.55    0.80
  -4  -7   0   21.13    0.88
  -5  -7   0    0.87    0.06
  -5  -7   0    0.93    0.08
  -6   8   0   14.22    0.57
  -6   8   0   13.90    0.63
  -5   8   0    1.15    0.10
  -5   8   0    1.07    0.10
  -5   8   0    1.04    0.10
  -5   8   0    1.04    0.11
  -5   8   0    1.08    0.09
  -4   8   0   11.29    0.47
  -4   8   0   11.88    0.49
  -4   8   0   11.04    0.48
  -4   8   0   11.39    0.52
  -4   8   0   10.70    0.47
  -3   8   0    1.21    0.09
  -3   8   0    1.09    0.09
  -3   8   0    1.15    0.09
  -3   8   0    1.11    0.07
  -2   8   0   20.92    0.82
  -2   8   0   19.57    0.73
  -2   8   0   21.43    0.87
  -2   8   0   18.10    0.81
  -2   8   0   19.04    0.81
  -1   8   0   17.92    0.68
  -1   8   0   18.38    0.75
  -1   8   0   18.59    0.77
   0   8   0   11.86    0.49
   0   8   0   11.38    0.45
   1   8   0   98.95    3.87
   1   8   0   94.32    3.50
  -2  -8   0   18.26    0.78
  -2  -8   0   19.45    0.72
   2   8   0   18.68    0.72
  -3  -8   0    9.77    0.44
  -3  -8   0   10.44    0.41
  -4  -8   0    0.84    0.08
  -4  -8   0    0.85    0.08
  -5  -8   0    5.94    0.23
  -6   9   0    0.00    0.05
  -6   9   0    0.00    0.04
  -5   9   0    0.15    0.06
  -5   9   0    0.12    0.05
  -5   9   0    0.15    0.07
  -4   9   0    4.68    0.20
  -4   9   0    4.27    0.23
  -4   9   0    4.25    0.22
  -4   9   0    4.61    0.22
  -4   9   0    4.43    0.22
  -3   9   0   10.24    0.44
  -3   9   0   10.69    0.48
  -3   9   0    9.93    0.44
  -3   9   0   10.31    0.44
  -2   9   0    4.51    0.22
  -2   9   0    4.68    0.19
  -2   9   0    4.99    0.23
  -2   9   0    5.15    0.24
  -1   9   0    4.16    0.19
  -1   9   0    3.78    0.20
  -1   9   0    3.91    0.17
   0   9   0   15.59    0.64
   0   9   0   14.68    0.58
   1   9   0    2.35    0.14
   1   9   0    2.46    0.15
  -2  -9   0    4.88    0.23
   2   9   0    5.03    0.23
  -3  -9   0    1.42    0.11
  -3  -9   0    1.71    0.11
  -4  -9   0   14.21    0.63
  -4  -9   0   16.10    0.58
  -6  10   0    3.85    0.19
  -5  10   0    0.38    0.07
  -5  10   0    0.36    0.06
  -5  10   0    0.29    0.06
  -4  10   0    9.82    0.43
  -4  10   0   10.25    0.44
  -4  10   0   10.74    0.48
  -3  10   0    9.63    0.42
  -3  10   0    9.81    0.45
  -2  10   0   68.62    2.74
  -2  10   0   69.75    2.79
  -2  10   0   65.97    2.46
  -1  10   0    1.27    0.10
  -1  10   0    1.37    0.09
  -1  10   0    1.08    0.10
   0  10   0   14.25    0.59
   0  10   0   13.28    0.53
   1  10   0    8.02    0.37
   1  10   0    8.36    0.34
  -2 -10   0    1.23    0.11
   2  10   0    1.15    0.10
  -3 -10   0    9.31    0.37
   3  10   0    9.10    0.38
  -4 -10   0    3.96    0.17
  -6  11   0    0.15    0.05
  -5  11   0   17.34    0.69
  -5  11   0   17.88    0.72
  -4  11   0    0.04    0.06
  -4  11   0    0.03    0.04
  -3  11   0   13.37    0.56
  -2  11   0    1.55    0.11
  -2  11   0    1.63    0.11
  -1  11   0   11.81    0.45
  -1  11   0   11.22    0.50
   0  11   0   36.80    1.49
   0  11   0   36.14    1.34
   1  11   0    2.82    0.17
   1  11   0    3.27    0.17
  -2 -11   0    8.40    0.36
   2  11   0    9.13    0.36
  -3 -11   0    0.20    0.05
   3  11   0    0.29    0.06
  -5  12   0    6.09    0.26
  -4  12   0    6.80    0.30
  -3  12   0    3.03    0.16
  -2  12   0    0.15    0.05
  -1  12   0   20.79    0.77
  -1  12   0   20.79    0.86
   0  12   0   28.52    1.05
   0  12   0   28.05    1.16
   1  12   0    5.15    0.24
   1  12   0    4.93    0.22
  -2 -12   0    0.27    0.05
   2  12   0    0.25    0.06
  -4  13   0    7.16    0.30
  -3  13   0    1.27    0.09
  -2  13   0    6.97    0.31
  -1  13   0    5.10    0.21
  -1  13   0    5.38    0.25
   0  13   0   16.58    0.61
   0  13   0   16.20    0.68
   1  13   0    0.07    0.04
  -3  14   0    3.19    0.16
  -2  14   0    2.59    0.14
  -1  14   0    5.15    0.24
   0  14   0    0.57    0.05
   0  14  -1    2.94    0.13
  -1  14  -1    6.56    0.29
  -2  14  -1    2.45    0.13
  -3  14  -1    0.91    0.08
   2  13  -1    5.08    0.21
   1  13  -1    1.12    0.08
   0  13  -1    1.11    0.08
   0  13  -1    0.97    0.09
  -1  13  -1    0.74    0.06
  -1  13  -1    0.67    0.07
  -2  13  -1    0.09    0.05
  -3  13  -1    1.82    0.11
  -4  13  -1    1.73    0.12
   2  12  -1    0.10    0.05
  -2 -12   1    0.08    0.05
   1  12  -1    6.12    0.25
   1  12  -1    5.54    0.27
   0  12  -1   11.01    0.44
   0  12  -1   11.27    0.48
  -1  12  -1    1.02    0.09
  -1  12  -1    1.06    0.08
  -2  12  -1   38.31    1.55
  -3  12  -1    0.75    0.07
  -4  12  -1   16.48    0.65
  -5  12  -1    2.40    0.14
   3  11  -1    5.23    0.23
  -3 -11   1    5.38    0.23
   2  11  -1   11.48    0.45
  -2 -11   1   10.94    0.45
   1  11  -1   38.99    1.60
   1  11  -1   39.95    1.46
   0  11  -1    2.34    0.13
   0  11  -1    2.23    0.15
  -1  11  -1    7.43    0.30
  -1  11  -1    6.88    0.34
  -1  11  -1    7.57    0.33
  -2  11  -1    5.37    0.25
  -2  11  -1    5.21    0.25
  -3  11  -1    1.77    0.12
  -3  11  -1    1.97    0.12
  -4  11  -1    1.23    0.10
  -4  11  -1    1.20    0.11
  -5  11  -1   30.31    1.16
  -6  11  -1    3.78    0.18
  -4 -10   1    5.30    0.22
   3  10  -1    7.33    0.33
  -3 -10   1    8.12    0.32
   2  10  -1   18.68    0.71
  -2 -10   1   18.41    0.71
   1  10  -1   10.96    0.44
   1  10  -1   11.25    0.48
   0  10  -1   43.57    1.71
   0  10  -1   40.40    1.54
  -1  10  -1    0.72    0.07
  -1  10  -1    0.59    0.07
  -1  10  -1    0.73    0.07
  -2  10  -1   49.85    2.04
  -2  10  -1   49.99    1.84
  -2  10  -1   52.41    2.08
  -3  10  -1    0.14    0.04
  -3  10  -1    0.15    0.05
  -4  10  -1    7.56    0.33
  -4  10  -1    7.80    0.33
  -4  10  -1    7.46    0.36
  -4  10  -1    7.12    0.33
  -5  10  -1    2.96    0.18
  -5  10  -1    3.17    0.18
  -5  10  -1    3.31    0.17
  -6  10  -1    5.01    0.23
  -4  -9   1    3.82    0.19
  -4  -9   1    3.96    0.18
  -3  -9   1   10.57    0.47
  -3  -9   1   11.48    0.44
   2   9  -1   10.72    0.43
  -2  -9   1   10.28    0.42
   1   9  -1    4.51    0.22
   1   9  -1    4.13    0.20
   0   9  -1    0.10    0.04
   0   9  -1    0.15    0.04
  -1   9  -1    0.03    0.04
  -1   9  -1    0.03    0.03
  -1   9  -1    0.07    0.04
  -2   9  -1    8.47    0.36
  -2   9  -1    8.27    0.32
  -2   9  -1    8.12    0.36
  -3   9  -1   11.42    0.48
  -3   9  -1   11.52    0.48
  -3   9  -1   10.59    0.47
  -3   9  -1   11.78    0.52
  -4   9  -1   10.34    0.48
  -4   9  -1   10.53    0.44
  -4   9  -1   10.40    0.44
  -4   9  -1   10.53    0.45
  -4   9  -1   10.00    0.44
  -5   9  -1   33.90    1.49
  -5   9  -1   34.46    1.31
  -5   9  -1   33.81    1.36
  -6   9  -1    4.20    0.20
  -6   9  -1    4.05    0.21
  -5  -8   1   14.54    0.60
  -5  -8   1   14.68    0.54
  -4  -8   1    3.69    0.18
  -4  -8   1    3.84    0.19
  -3  -8   1    0.05    0.04
  -3  -8   1    0.05    0.04
   2   8  -1   13.99    0.54
  -2  -8   1   13.87    0.58
   1   8  -1    1.03    0.08
   1   8  -1    1.02    0.08
   0   8  -1   17.16    0.66
   0   8  -1   17.98    0.73
  -1   8  -1    9.96    0.44
  -1   8  -1   10.06    0.39
  -1   8  -1   10.11    0.46
  -1   8  -1   10.34    0.43
  -2   8  -1   57.99    2.24
  -2   8  -1   52.71    2.21
  -2   8  -1   58.25    2.37
  -2   8  -1   54.53    1.99
  -2   8  -1   50.99    2.20
  -3   8  -1    3.05    0.16
  -3   8  -1    3.00    0.14
  -3   8  -1    2.84    0.15
  -3   8  -1    3.04    0.17
  -4   8  -1   10.22    0.43
  -4   8  -1    9.91    0.42
  -4   8  -1    9.82    0.45
  -4   8  -1   10.03    0.44
  -4   8  -1   10.06    0.42
  -4   8  -1    9.99    0.47
  -5   8  -1    3.40    0.19
  -5   8  -1    3.57    0.19
  -5   8  -1    3.42    0.20
  -5   8  -1    3.40    0.19
  -5   8  -1    3.49    0.19
  -6   8  -1    0.13    0.05
  -6   8  -1    0.17    0.06
  -5  -7   1    0.03    0.03
  -5  -7   1    0.07    0.04
  -4  -7   1    7.97    0.35
  -4  -7   1    7.84    0.32
  -3  -7   1    8.22    0.48
  -3  -7   1    9.41    0.39
  -3  -7   1    8.99    0.36
   2   7  -1    0.63    0.07
  -2  -7   1    0.77    0.07
  -2  -7   1    0.59    0.06
   1   7  -1   19.83    0.82
   0   7  -1    4.63    0.20
   0   7  -1    4.34    0.27
  -2   7  -1   37.76    1.57
  -2   7  -1   39.26    1.67
  -3   7  -1    1.20    0.09
  -3   7  -1    1.25    0.09
  -3   7  -1    1.12    0.07
  -3   7  -1    1.17    0.10
  -3   7  -1    1.09    0.09
  -3   7  -1    1.26    0.09
  -4   7  -1    0.18    0.05
  -4   7  -1    0.32    0.06
  -4   7  -1    0.21    0.06
  -4   7  -1    0.18    0.05
  -4   7  -1    0.16    0.05
  -5   7  -1   20.93    0.94
  -5   7  -1   21.61    0.83
  -5   7  -1   21.12    0.86
  -5   7  -1   21.21    0.88
  -5   7  -1   20.65    0.92
  -6   7  -1    9.51    0.44
  -6   7  -1    9.27    0.44
  -6   7  -1    9.87    0.40
  -5  -6   1    9.84    0.38
  -5  -6   1    9.99    0.43
  -4  -6   1    1.45    0.13
  -4  -6   1    1.46    0.11
  -4  -6   1    1.50    0.10
  -3  -6   1   12.22    0.48
  -3  -6   1   12.17    0.64
  -3  -6   1   12.39    0.52
   2   6  -1   80.50    3.24
  -2  -6   1   81.98    3.31
  -2  -6   1   85.87    4.07
  -1  -6   1    0.07    0.03
   0   6  -1   49.45    2.81
  -1   6  -1   17.77    1.03
  -2   6  -1   12.24    0.69
  -2   6  -1   11.28    0.63
  -3   6  -1   11.56    0.50
  -3   6  -1   11.88    0.54
  -3   6  -1   11.67    0.50
  -3   6  -1   12.94    0.51
  -3   6  -1   12.63    0.66
  -4   6  -1   36.30    1.48
  -4   6  -1   38.17    1.51
  -4   6  -1   37.46    1.62
  -4   6  -1   38.30    1.42
  -4   6  -1   35.79    1.58
  -5   6  -1   23.11    1.02
  -5   6  -1   23.89    0.92
  -5   6  -1   23.32    0.97
  -5   6  -1   23.80    0.95
  -5   6  -1   23.39    1.04
  -6   6  -1    2.68    0.16
  -6   6  -1    2.96    0.17
  -6   6  -1    2.61    0.16
  -7   6  -1    7.98    0.36
  -6  -5   1    7.99    0.34
  -6  -5   1    7.72    0.34
  -5  -5   1   13.07    0.50
  -5  -5   1   12.79    0.60
  -5  -5   1   13.97    0.57
  -5  -5   1   13.47    0.57
  -4  -5   1   48.87    2.04
  -4  -5   1   48.34    2.11
  -4  -5   1   51.78    2.00
  -4  -5   1   52.31    1.81
  -4  -5   1   46.54    2.46
   3   5  -1   59.32    2.46
  -3  -5   1   61.41    2.28
  -3  -5   1   65.26    3.09
  -3  -5   1   64.33    2.52
  -2  -5   1    4.29    0.24
  -1  -5   1    2.94    0.17
  -1   5  -1   56.29    3.20
  -2   5  -1    3.99    0.24
  -2   5  -1    3.68    0.22
  -3   5  -1   18.71    0.87
  -3   5  -1   20.93    1.06
  -4   5  -1   14.14    0.66
  -4   5  -1   15.09    0.63
  -4   5  -1   15.51    0.60
  -4   5  -1   15.10    0.62
  -4   5  -1   15.86    0.83
  -4   5  -1   15.27    0.68
  -5   5  -1   20.46    0.86
  -5   5  -1   20.65    0.92
  -5   5  -1   20.49    0.90
  -5   5  -1   21.21    0.81
  -5   5  -1   20.55    0.84
  -6   5  -1    1.51    0.12
  -6   5  -1    1.58    0.12
  -7   5  -1    0.50    0.06
  -6  -4   1    1.06    0.09
  -6  -4   1    1.09    0.08
  -6  -4   1    1.03    0.08
  -5  -4   1   -0.02    0.04
  -5  -4   1    0.11    0.04
  -5  -4   1    0.11    0.05
  -5  -4   1    0.13    0.04
  -4  -4   1   30.24    1.28
  -4  -4   1   30.41    1.54
  -4  -4   1   30.98    1.13
  -4  -4   1   30.76    1.33
  -4  -4   1   31.48    1.26
   3   4  -1    5.18    0.24
  -3  -4   1    6.16    0.31
  -3  -4   1    5.55    0.23
  -3  -4   1    5.76    0.25
  -3  -4   1    5.16    0.25
  -2  -4   1   39.07    1.93
  -1  -4   1    4.59    0.25
   0  -4   1  167.71    8.18
  -1   4  -1    1.57    0.11
  -2   4  -1   29.90    1.64
  -2   4  -1   27.42    1.51
  -3   4  -1   35.66    1.89
  -4   4  -1   39.66    1.63
  -4   4  -1   39.31    1.71
  -4   4  -1   40.63    1.60
  -4   4  -1   41.31    1.53
  -4   4  -1   39.31    1.75
  -4   4  -1   41.74    2.14
  -5   4  -1   31.66    1.36
  -5   4  -1   31.61    1.21
  -5   4  -1   31.06    1.29
  -5   4  -1   31.67    1.38
  -5   4  -1   31.96    1.26
  -6   4  -1   12.42    0.56
  -7   4  -1    4.28    0.22
  -6  -3   1   10.19    0.47
  -6  -3   1   10.13    0.44
  -6  -3   1   10.65    0.45
  -5  -3   1    6.84    0.28
  -5  -3   1    7.32    0.33
  -5  -3   1    7.48    0.35
  -5  -3   1    7.37    0.32
  -4  -3   1   10.44    0.41
  -4  -3   1   11.02    0.56
  -4  -3   1   10.86    0.49
  -4  -3   1   10.85    0.46
  -4  -3   1   10.80    0.47
  -3  -3   1   30.97    1.49
  -3  -3   1   29.01    1.21
  -2  -3   1   13.62    0.69
  -1  -3   1   34.72    1.71
   0  -3   1  268.07   13.09
  -1   3  -1  390.11   21.70
  -1   3  -1  375.85   19.18
  -2   3  -1   10.35    0.52
  -2   3  -1   10.96    0.57
  -3   3  -1   24.38    1.30
  -4   3  -1   17.25    0.76
  -4   3  -1   18.06    0.68
  -4   3  -1   17.23    0.72
  -4   3  -1   17.40    0.78
  -4   3  -1   17.82    0.71
  -5   3  -1    4.70    0.21
  -5   3  -1    5.01    0.25
  -5   3  -1    4.49    0.24
  -5   3  -1    4.55    0.22
  -5   3  -1    5.17    0.23
  -6   3  -1   33.08    1.42
  -7   3  -1    0.09    0.05
  -7  -2   1    2.13    0.11
  -6  -2   1    8.81    0.41
  -6  -2   1    8.53    0.38
  -6  -2   1    9.20    0.39
  -5  -2   1    0.44    0.06
  -5  -2   1    0.28    0.06
  -5  -2   1    0.48    0.07
  -5  -2   1    0.31    0.05
  -4  -2   1   30.57    1.27
  -4  -2   1   30.73    1.35
  -4  -2   1   30.15    1.15
  -4  -2   1   32.48    1.29
  -4  -2   1   33.04    1.56
  -3  -2   1    1.11    0.09
  -2  -2   1   63.98    3.13
  -1  -2   1   12.18    0.61
  -1   2  -1   60.06    3.40
  -2   2  -1   36.46    1.83
  -2   2  -1   38.50    1.97
  -3   2  -1   12.28    0.61
  -3   2  -1   12.38    0.67
  -4   2  -1    8.21    0.35
  -4   2  -1    8.48    0.41
  -4   2  -1    8.41    0.35
  -4   2  -1    8.31    0.38
  -4   2  -1    8.79    0.34
  -4   2  -1    7.66    0.35
  -4   2  -1    8.09    0.38
  -5   2  -1   35.34    1.53
  -5   2  -1   36.07    1.46
  -6   2  -1    0.42    0.07
  -6   2  -1    0.37    0.04
  -7   2  -1   32.13    1.37
  -7  -1   1    2.86    0.15
  -7  -1   1    2.74    0.13
  -6  -1   1   10.99    0.48
  -6  -1   1   10.73    0.44
  -6  -1   1    9.28    0.43
  -5  -1   1    0.08    0.04
  -5  -1   1    0.12    0.05
  -5  -1   1    0.08    0.04
  -5  -1   1    0.07    0.04
  -4  -1   1    0.45    0.05
  -4  -1   1    0.47    0.06
  -4  -1   1    0.58    0.05
  -4  -1   1    0.59    0.07
  -3  -1   1   93.08    5.00
  -3  -1   1   97.65    4.66
  -2  -1   1    0.90    0.06
  -1  -1   1   18.95    0.93
  -1   1  -1   42.86    2.43
  -2   1  -1   45.24    2.40
  -2   1  -1   46.16    2.23
  -3   1  -1   65.50    3.20
  -3   1  -1   65.29    3.44
  -4   1  -1   27.89    1.31
  -4   1  -1   30.49    1.23
  -4   1  -1   30.38    1.29
  -4   1  -1   31.31    1.48
  -5   1  -1    0.52    0.05
  -5   1  -1    0.43    0.05
  -5   1  -1    0.54    0.07
  -6   1  -1   37.12    1.60
  -6   1  -1   37.69    1.53
  -7   1  -1    0.26    0.05
  -7   0   1    3.83    0.17
  -7   0   1    4.11    0.20
  -6   0   1   12.18    0.51
  -6   0   1   12.01    0.55
  -5   0   1    6.27    0.28
  -5   0   1    6.09    0.33
  -5   0   1    6.32    0.31
  -4   0   1   44.32    2.28
  -4   0   1   42.13    1.83
  -4   0   1   41.92    1.75
  -4   0   1   43.45    2.11
  -3   0   1    2.05    0.14
  -3   0   1    2.01    0.12
  -2   0   1   32.92    1.77
  -2   0   1   34.40    1.65
  -1   0   1    3.48    0.18
  -1   0   1    3.25    0.17
   0   0  -1   44.19    2.51
  -1   0  -1   81.56    3.99
  -2   0  -1   75.63    4.03
  -2   0  -1   78.19    3.76
  -3   0  -1  146.82    7.16
  -4   0  -1    1.89    0.10
  -4   0  -1    2.00    0.13
  -4   0  -1    2.17    0.13
  -5   0  -1   31.46    1.28
  -5   0  -1   30.43    1.54
  -5   0  -1   31.40    1.34
  -6   0  -1    1.60    0.12
  -6   0  -1    1.55    0.09
  -7   0  -1    4.91    0.24
  -7   1   1   22.37    0.96
  -6   1   1    0.36    0.07
  -6   1   1    0.26    0.04
  -5   1   1   15.97    0.65
  -5   1   1   16.26    0.70
  -5   1   1   14.70    0.77
  -4   1   1    1.34    0.08
  -4   1   1    1.41    0.09
  -4   1   1    1.47    0.12
  -4   1   1    1.51    0.10
  -4   1   1    1.36    0.10
  -3   1   1   15.36    0.77
  -3   1   1   16.06    0.85
  -2   1   1   63.76    3.10
  -2   1   1   62.82    3.18
  -2   1   1   63.67    3.33
  -1   1   1    3.96    0.20
  -1   1   1    3.79    0.19
   0   1   1   58.50    2.93
  -2  -1  -1   12.59    0.63
  -3  -1  -1    0.04    0.03
  -4  -1  -1    0.56    0.06
  -4  -1  -1    0.52    0.07
  -4  -1  -1    0.45    0.04
  -4  -1  -1    0.48    0.05
  -4  -1  -1    0.48    0.05
  -5  -1  -1    1.60    0.13
  -5  -1  -1    1.49    0.10
  -5  -1  -1    1.78    0.10
  -5  -1  -1    1.65    0.12
  -6  -1  -1    8.90    0.41
  -6  -1  -1    8.24    0.37
  -6  -1  -1    8.85    0.38
  -7  -1  -1    0.33    0.05
  -7  -1  -1    0.23    0.03
  -7   2   1    6.73    0.32
  -6   2   1    0.09    0.03
  -6   2   1    0.13    0.06
  -5   2   1    0.73    0.08
  -5   2   1    0.81    0.06
  -5   2   1    0.80    0.07
  -4   2   1   37.45    1.50
  -4   2   1   38.22    1.62
  -4   2   1   40.88    2.02
  -4   2   1   38.73    1.44
  -4   2   1   37.31    1.55
  -4   2   1   35.41    1.54
  -3   2   1    2.49    0.16
  -2   2   1   35.17    1.65
  -2   2   1   30.27    1.73
  -1   2   1   48.68    2.44
   0   2   1  209.12   10.46
  -1  -2  -1   72.06    3.44
   1   2   1   68.91    3.52
  -2  -2  -1   27.63    1.36
  -3  -2  -1   32.13    1.59
  -4  -2  -1    0.07    0.03
  -4  -2  -1    0.03    0.03
  -4  -2  -1    0.08    0.05
  -4  -2  -1    0.05    0.04
  -4  -2  -1    0.08    0.03
  -5  -2  -1   40.14    1.64
  -5  -2  -1   38.76    2.01
  -5  -2  -1   41.30    1.67
  -5  -2  -1   42.49    1.75
  -6  -2  -1    7.10    0.34
  -6  -2  -1    6.50    0.30
  -6  -2  -1    7.28    0.31
  -7   3   1    0.05    0.05
  -6   3   1    7.18    0.35
  -5   3   1   19.51    0.78
  -5   3   1   19.91    0.81
  -5   3   1   19.34    0.82
  -5   3   1   20.62    0.87
  -4   3   1    0.02    0.03
  -4   3   1    0.08    0.04
  -4   3   1    0.09    0.04
  -4   3   1    0.00    0.03
  -4   3   1    0.05    0.03
  -4   3   1   -0.01    0.05
  -3   3   1   39.41    2.06
  -3   3   1   42.48    2.16
  -2   3   1    3.82    0.22
  -2   3   1    3.96    0.22
  -1   3   1    0.12    0.02
  -1   3   1    0.07    0.03
   0  -3  -1    4.32    0.23
   0   3   1    4.53    0.24
  -1  -3  -1    6.31    0.31
   1   3   1    5.79    0.31
  -2  -3  -1   96.01    4.70
  -3  -3  -1    0.02    0.03
  -3  -3  -1    0.11    0.04
  -4  -3  -1   41.34    1.68
  -4  -3  -1   40.22    1.71
  -4  -3  -1   42.96    2.07
  -4  -3  -1   41.64    1.52
  -4  -3  -1   42.09    1.78
  -5  -3  -1    6.52    0.29
  -5  -3  -1    5.98    0.25
  -5  -3  -1    6.28    0.31
  -5  -3  -1    6.49    0.29
  -6  -3  -1    2.06    0.12
  -6  -3  -1    1.94    0.12
  -6  -3  -1    2.04    0.13
  -7   4   1    3.34    0.18
  -6   4   1   18.78    0.80
  -6   4   1   17.57    0.76
  -5   4   1    0.02    0.04
  -5   4   1    0.04    0.05
  -5   4   1    0.06    0.06
  -5   4   1    0.05    0.06
  -5   4   1    0.07    0.05
  -4   4   1    3.51    0.19
  -4   4   1    3.96    0.24
  -4   4   1    3.56    0.18
  -4   4   1    3.75    0.18
  -4   4   1    3.54    0.19
  -4   4   1    3.74    0.18
  -3   4   1   30.75    1.59
  -3   4   1   28.98    1.52
  -2   4   1   23.93    1.17
  -2   4   1   22.10    1.22
  -1   4   1   86.36    4.99
  -1   4   1   89.83    4.42
   0  -4  -1   42.29    2.17
   0   4   1   46.40    2.23
  -1  -4  -1   12.29    0.62
   1   4   1   12.25    0.63
  -2  -4  -1    5.33    0.29
  -3  -4  -1   19.73    0.93
  -3  -4  -1   18.16    0.75
  -3  -4  -1   16.85    0.76
  -3  -4  -1   18.15    0.68
  -4  -4  -1    3.56    0.20
  -4  -4  -1    3.48    0.18
  -4  -4  -1    3.86    0.18
  -4  -4  -1    3.69    0.17
  -4  -4  -1    3.60    0.22
  -5  -4  -1   21.60    0.90
  -5  -4  -1   20.74    0.79
  -5  -4  -1   21.84    0.89
  -5  -4  -1   21.79    0.94
  -6  -4  -1    6.14    0.30
  -6  -4  -1    6.28    0.28
  -6  -4  -1    6.26    0.28
  -7   5   1    7.42    0.34
  -6   5   1    0.69    0.08
  -6   5   1    0.64    0.08
  -5   5   1   11.21    0.53
  -5   5   1   11.31    0.48
  -5   5   1   11.70    0.50
  -5   5   1   11.68    0.53
  -5   5   1   12.13    0.50
  -5   5   1   11.76    0.66
  -4   5   1    7.20    0.41
  -4   5   1    7.12    0.31
  -4   5   1    7.01    0.31
  -4   5   1    6.55    0.30
  -4   5   1    6.76    0.33
  -4   5   1    6.80    0.32
  -3   5   1    2.53    0.14
  -3   5   1    2.89    0.18
  -3   5   1    2.75    0.17
  -3   5   1    2.54    0.14
  -2   5   1    8.05    0.46
  -2   5   1    8.94    0.45
  -1   5   1    1.36    0.09
  -1   5   1    1.36    0.11
   0   5   1   47.41    2.23
   0   5   1   40.90    2.50
  -1  -5  -1    1.23    0.09
  -2  -5  -1   70.20    2.98
  -2  -5  -1   78.81    3.66
  -3  -5  -1    1.63    0.13
  -3  -5  -1    1.67    0.11
  -3  -5  -1    1.69    0.10
  -4  -5  -1   13.04    0.73
  -4  -5  -1   14.86    0.59
  -4  -5  -1   14.20    0.63
  -4  -5  -1   14.91    0.54
  -4  -5  -1   12.96    0.60
  -5  -5  -1    0.57    0.08
  -5  -5  -1    0.54    0.06
  -5  -5  -1    0.50    0.06
  -5  -5  -1    0.56    0.06
  -6  -5  -1    5.27    0.23
  -6  -5  -1    4.96    0.24
  -6  -5  -1    5.14    0.23
  -7   6   1    0.48    0.06
  -6   6   1    9.79    0.44
  -6   6   1   10.62    0.48
  -6   6   1   10.87    0.45
  -6   6   1   10.52    0.46
  -5   6   1    2.04    0.14
  -5   6   1    2.32    0.14
  -5   6   1    2.01    0.13
  -5   6   1    1.94    0.14
  -5   6   1    2.00    0.14
  -4   6   1    1.54    0.11
  -4   6   1    1.81    0.11
  -4   6   1    1.64    0.14
  -4   6   1    1.57    0.11
  -4   6   1    1.73    0.12
  -4   6   1    1.73    0.11
  -3   6   1    2.68    0.14
  -3   6   1    2.74    0.18
  -3   6   1    2.45    0.12
  -3   6   1    2.58    0.14
  -3   6   1    2.58    0.14
  -2   6   1   24.86    1.22
  -2   6   1   22.63    1.26
  -1   6   1   14.72    0.77
   0   6   1    7.10    0.39
  -2  -6  -1    2.81    0.14
  -2  -6  -1    2.91    0.18
  -2  -6  -1    2.80    0.14
  -3  -6  -1   15.83    0.61
  -3  -6  -1   16.48    0.66
  -3  -6  -1   15.20    0.82
  -4  -6  -1    1.13    0.09
  -4  -6  -1    1.02    0.10
  -4  -6  -1    0.89    0.08
  -5  -6  -1   18.21    0.83
  -5  -6  -1   19.33    0.70
  -5  -6  -1   19.13    0.78
  -6   7   1    0.20    0.06
  -6   7   1    0.09    0.06
  -6   7   1    0.15    0.06
  -6   7   1    0.21    0.07
  -5   7   1   15.00    0.59
  -5   7   1   14.35    0.63
  -5   7   1   14.06    0.60
  -5   7   1   13.85    0.64
  -5   7   1   13.15    0.57
  -4   7   1    0.38    0.06
  -4   7   1    0.39    0.07
  -4   7   1    0.48    0.06
  -4   7   1    0.36    0.06
  -4   7   1    0.34    0.06
  -4   7   1    0.32    0.06
  -3   7   1   40.40    1.60
  -3   7   1   38.88    2.09
  -3   7   1   41.06    1.71
  -3   7   1   37.44    1.56
  -3   7   1   39.10    1.61
  -2   7   1   36.25    1.56
  -2   7   1   38.41    1.65
  -2   7   1   40.19    1.95
  -1   7   1   23.47    1.21
   0   7   1   43.10    1.74
   1   7   1    0.02    0.04
   1   7   1    0.03    0.04
  -2  -7  -1   19.64    0.74
  -2  -7  -1   20.62    0.81
   2   7   1   18.69    0.74
  -3  -7  -1   11.26    0.45
  -3  -7  -1   11.55    0.49
  -4  -7  -1    6.71    0.35
  -4  -7  -1    7.30    0.33
  -4  -7  -1    7.79    0.30
  -5  -7  -1    1.92    0.10
  -5  -7  -1    2.01    0.12
  -6   8   1    7.14    0.35
  -6   8   1    7.60    0.33
  -6   8   1    8.04    0.34
  -5   8   1    1.18    0.10
  -5   8   1    1.13    0.11
  -5   8   1    1.08    0.11
  -5   8   1    1.14    0.10
  -4   8   1   16.43    0.65
  -4   8   1   14.40    0.86
  -4   8   1   14.47    0.63
  -4   8   1   16.67    0.71
  -4   8   1   16.59    0.67
  -3   8   1   10.08    0.44
  -3   8   1   10.63    0.47
  -3   8   1   10.06    0.43
  -3   8   1   10.25    0.44
  -2   8   1    0.34    0.04
  -2   8   1    0.34    0.04
  -2   8   1    0.43    0.06
  -2   8   1    0.33    0.04
  -2   8   1    0.40    0.05
  -1   8   1   14.95    0.64
  -1   8   1   15.08    0.57
  -1   8   1   15.23    0.63
   0   8   1    0.77    0.07
   0   8   1    0.83    0.07
   1   8   1   38.11    1.44
   1   8   1   40.15    1.59
  -2  -8  -1    0.15    0.05
  -2  -8  -1    0.20    0.05
   2   8   1    0.12    0.05
  -3  -8  -1   14.14    0.60
  -3  -8  -1   14.62    0.56
  -4  -8  -1    2.45    0.14
  -4  -8  -1    2.61    0.14
  -5  -8  -1    6.59    0.25
  -6   9   1    3.54    0.18
  -5   9   1    0.85    0.09
  -5   9   1    0.93    0.10
  -5   9   1    1.03    0.09
  -5   9   1    1.05    0.10
  -4   9   1    9.78    0.42
  -4   9   1    9.84    0.43
  -4   9   1    9.15    0.41
  -4   9   1    9.77    0.45
  -3   9   1    2.56    0.15
  -3   9   1    2.46    0.13
  -3   9   1    2.34    0.14
  -3   9   1    2.33    0.14
  -2   9   1    9.65    0.42
  -2   9   1    9.66    0.37
  -2   9   1   10.31    0.43
  -1   9   1    0.04    0.04
  -1   9   1    0.12    0.04
  -1   9   1    0.08    0.04
   0   9   1   33.84    1.26
   0   9   1   34.70    1.40
   1   9   1    1.99    0.12
   1   9   1    1.92    0.13
  -2  -9  -1   10.25    0.42
   2   9   1   10.34    0.42
  -3  -9  -1    0.15    0.05
  -4  -9  -1    2.53    0.13
  -6  10   1    5.20    0.23
  -5  10   1    0.16    0.07
  -5  10   1    0.08    0.05
  -4  10   1    9.28    0.39
  -4  10   1    8.93    0.40
  -3  10   1   14.31    0.63
  -3  10   1   16.11    0.65
  -2  10   1    4.13    0.18
  -2  10   1    4.39    0.21
  -2  10   1    4.27    0.21
  -1  10   1   24.84    0.99
  -1  10   1   24.55    0.89
  -1  10   1   22.84    1.01
   0  10   1    0.04    0.05
   0  10   1    0.05    0.05
   1  10   1   40.00    1.48
   1  10   1   40.26    1.63
  -2 -10  -1   14.96    0.60
   2  10   1   15.93    0.60
  -3 -10  -1   18.78    0.70
   3  10   1   18.13    0.70
  -4 -10  -1    1.48    0.09
  -5  11   1    0.55    0.08
  -5  11   1    0.45    0.06
  -4  11   1   16.18    0.67
  -4  11   1   16.52    0.65
  -3  11   1    0.36    0.06
  -2  11   1   14.55    0.61
  -1  11   1    0.75    0.07
  -1  11   1    0.79    0.08
   0  11   1    3.07    0.16
   0  11   1    2.90    0.17
   1  11   1   11.34    0.45
   1  11   1   11.37    0.49
  -2 -11  -1    0.87    0.08
   2  11   1    1.04    0.09
  -3 -11  -1    6.29    0.25
   3  11   1    5.67    0.25
  -5  12   1    3.11    0.16
  -4  12   1    0.00    0.05
  -3  12   1    0.05    0.04
  -2  12   1    0.02    0.05
  -1  12   1    9.60    0.37
  -1  12   1    9.51    0.42
   0  12   1    1.18    0.09
   0  12   1    1.36    0.12
   1  12   1   10.48    0.46
   1  12   1   11.01    0.42
  -2 -12  -1    1.66    0.11
   2  12   1    1.68    0.11
  -4  13   1    0.46    0.06
  -3  13   1   11.32    0.48
  -2  13   1   16.53    0.69
  -1  13   1    0.74    0.07
  -1  13   1    0.75    0.05
   0  13   1    5.92    0.24
   0  13   1    5.95    0.27
   1  13   1    2.91    0.14
  -3  14   1   13.80    0.54
  -2  14   1    1.13    0.09
  -1  14   1    0.46    0.06
   0  14  -2    5.66    0.27
   0  14  -2    6.20    0.23
  -1  14  -2    0.12    0.04
  -2  14  -2    7.64    0.33
  -3  14  -2    0.94    0.08
   2  13  -2   -0.01    0.04
   1  13  -2    5.95    0.25
   0  13  -2    7.43    0.29
   0  13  -2    6.82    0.32
  -1  13  -2    2.39    0.12
  -1  13  -2    2.51    0.14
  -2  13  -2    1.72    0.11
  -3  13  -2   12.84    0.54
  -4  13  -2    1.25    0.10
  -3 -12   2    0.08    0.04
   2  12  -2   10.32    0.41
  -2 -12   2   10.36    0.41
   1  12  -2    3.36    0.18
   1  12  -2    3.52    0.17
   0  12  -2    1.04    0.08
   0  12  -2    1.07    0.09
  -1  12  -2   10.45    0.45
  -1  12  -2    9.50    0.46
  -1  12  -2   10.88    0.40
  -2  12  -2   47.43    1.97
  -2  12  -2   48.28    1.93
  -3  12  -2    9.80    0.44
  -3  12  -2   10.61    0.45
  -4  12  -2    1.46    0.11
  -5  12  -2   11.68    0.47
   3  11  -2    1.24    0.09
  -3 -11   2    1.18    0.09
   2  11  -2    0.05    0.05
  -2 -11   2    0.17    0.05
   1  11  -2    8.41    0.37
   1  11  -2    8.09    0.34
   0  11  -2    0.00    0.04
   0  11  -2    0.04    0.05
  -1  11  -2    4.77    0.25
  -1  11  -2    5.27    0.24
  -1  11  -2    5.18    0.22
  -2  11  -2   60.50    2.44
  -2  11  -2   60.86    2.49
  -3  11  -2    0.12    0.04
  -3  11  -2    0.11    0.04
  -4  11  -2    3.56    0.19
  -4  11  -2    3.40    0.19
  -4  11  -2    3.45    0.17
  -5  11  -2    2.50    0.15
  -5  11  -2    2.58    0.15
  -6  11  -2    1.36    0.10
  -4 -10   2    0.25    0.04
  -3 -10   2    0.37    0.06
   2  10  -2   14.85    0.56
  -2 -10   2   13.88    0.56
   1  10  -2    1.94    0.12
   1  10  -2    1.66    0.12
   0  10  -2    8.22    0.34
   0  10  -2    8.72    0.38
  -1  10  -2    1.38    0.10
  -1  10  -2    1.30    0.09
  -1  10  -2    1.06    0.10
  -2  10  -2    1.06    0.09
  -2  10  -2    1.41    0.10
  -2  10  -2    0.98    0.07
  -2  10  -2    1.03    0.09
  -3  10  -2    3.22    0.15
  -3  10  -2    2.64    0.15
  -3  10  -2    3.04    0.17
  -4  10  -2    0.41    0.05
  -4  10  -2    0.38    0.06
  -4  10  -2    0.56    0.08
  -4  10  -2    0.38    0.07
  -5  10  -2   15.05    0.69
  -5  10  -2   15.83    0.62
  -6  10  -2    0.63    0.07
  -6  10  -2    0.58    0.07
  -4  -9   2    1.34    0.09
  -4  -9   2    1.28    0.09
  -3  -9   2    0.08    0.04
  -3  -9   2    0.13    0.05
   2   9  -2    3.35    0.18
  -2  -9   2    3.43    0.17
   1   9  -2    3.53    0.17
   1   9  -2    3.65    0.19
   0   9  -2    2.39    0.14
   0   9  -2    2.35    0.12
  -1   9  -2   40.32    1.70
  -1   9  -2   41.28    1.51
  -1   9  -2   42.64    1.67
  -2   9  -2    8.42    0.37
  -2   9  -2    8.99    0.38
  -2   9  -2    8.66    0.33
  -3   9  -2    2.44    0.13
  -3   9  -2    2.39    0.14
  -3   9  -2    2.21    0.13
  -4   9  -2   16.69    0.64
  -4   9  -2   16.43    0.67
  -4   9  -2   15.40    0.66
  -4   9  -2   15.66    0.72
  -5   9  -2    5.98    0.28
  -5   9  -2    6.13    0.30
  -5   9  -2    6.18    0.28
  -6   9  -2    3.55    0.19
  -6   9  -2    3.77    0.19
  -5  -8   2    1.01    0.08
  -5  -8   2    1.20    0.07
  -4  -8   2   35.71    1.46
  -4  -8   2   35.99    1.32
  -3  -8   2   11.54    0.46
  -3  -8   2   11.92    0.50
   2   8  -2   20.24    0.78
  -2  -8   2   20.44    0.84
  -2  -8   2   20.64    0.78
   1   8  -2    0.79    0.07
   1   8  -2    0.57    0.06
   0   8  -2   19.36    0.77
   0   8  -2   17.94    0.70
  -1   8  -2    6.43    0.29
  -1   8  -2    6.49    0.28
  -1   8  -2    6.21    0.25
  -1   8  -2    6.36    0.30
  -2   8  -2   11.99    0.52
  -2   8  -2   11.20    0.43
  -2   8  -2   11.63    0.48
  -2   8  -2   10.76    0.47
  -3   8  -2   21.46    0.94
  -3   8  -2   21.39    0.88
  -3   8  -2   19.76    0.85
  -3   8  -2   22.08    0.88
  -4   8  -2    0.15    0.05
  -4   8  -2    0.25    0.06
  -4   8  -2    0.12    0.05
  -4   8  -2    0.16    0.05
  -4   8  -2    0.14    0.05
  -4   8  -2    0.09    0.03
  -5   8  -2   20.36    0.89
  -5   8  -2   18.91    0.87
  -5   8  -2   20.24    0.79
  -5   8  -2   20.50    0.82
  -6   8  -2    1.87    0.12
  -6   8  -2    1.89    0.13
  -6   8  -2    1.70    0.13
  -5  -7   2    3.02    0.14
  -5  -7   2    3.14    0.16
  -4  -7   2   -0.01    0.04
  -4  -7   2    0.03    0.04
  -3  -7   2   27.81    1.08
  -3  -7   2   23.85    1.32
  -3  -7   2   26.82    0.98
   2   7  -2    8.21    0.35
  -2  -7   2    7.78    0.32
  -2  -7   2    8.01    0.35
   1   7  -2    7.12    0.32
   1   7  -2    7.71    0.32
   0   7  -2   16.02    0.65
   0   7  -2   15.66    0.92
  -1   7  -2   18.46    1.07
  -2   7  -2    3.86    0.19
  -2   7  -2    3.78    0.18
  -2   7  -2    3.87    0.24
  -2   7  -2    3.50    0.17
  -3   7  -2    6.66    0.28
  -3   7  -2    6.67    0.29
  -3   7  -2    6.68    0.31
  -3   7  -2    6.32    0.29
  -4   7  -2   22.06    0.88
  -4   7  -2   20.78    0.89
  -4   7  -2   21.51    0.84
  -4   7  -2   22.65    0.90
  -4   7  -2   22.10    0.96
  -4   7  -2   20.89    0.93
  -5   7  -2    0.03    0.05
  -5   7  -2    0.12    0.05
  -5   7  -2    0.05    0.05
  -5   7  -2    0.10    0.06
  -5   7  -2    0.04    0.05
  -6   7  -2    0.08    0.05
  -6   7  -2    0.06    0.06
  -6   7  -2    0.00    0.05
  -5  -6   2    0.41    0.06
  -5  -6   2    0.49    0.05
  -5  -6   2    0.49    0.06
  -4  -6   2    5.42    0.24
  -4  -6   2    5.52    0.26
   3   6  -2    0.00    0.04
  -3  -6   2   -0.04    0.04
  -3  -6   2   -0.02    0.03
  -3  -6   2   -0.02    0.03
   2   6  -2   13.84    0.59
  -2  -6   2   14.49    0.60
  -2  -6   2   14.68    0.74
  -1  -6   2   10.64    0.55
   0   6  -2   52.20    2.97
  -1   6  -2   13.46    0.78
  -2   6  -2   39.81    2.28
  -3   6  -2   11.94    0.48
  -3   6  -2   11.05    0.47
  -3   6  -2   10.84    0.47
  -3   6  -2   11.65    0.51
  -4   6  -2    3.86    0.21
  -4   6  -2    4.33    0.20
  -4   6  -2    4.15    0.21
  -4   6  -2    4.19    0.20
  -4   6  -2    4.12    0.20
  -5   6  -2   16.44    0.64
  -5   6  -2   15.87    0.67
  -5   6  -2   15.58    0.70
  -5   6  -2   15.68    0.72
  -5   6  -2   15.71    0.66
  -6   6  -2    2.35    0.15
  -6   6  -2    2.64    0.16
  -6   6  -2    2.73    0.16
  -7   6  -2   35.25    1.50
  -6  -5   2    0.09    0.04
  -6  -5   2    0.08    0.04
  -5  -5   2    5.15    0.24
  -5  -5   2    4.96    0.21
  -5  -5   2    5.11    0.24
  -4  -5   2    8.01    0.34
  -4  -5   2    7.12    0.34
  -4  -5   2    7.74    0.31
  -4  -5   2    7.12    0.41
   3   5  -2   57.97    2.34
  -3  -5   2   60.65    2.94
  -3  -5   2   58.17    2.17
  -3  -5   2   61.36    2.40
  -2  -5   2   12.16    0.62
  -1  -5   2   54.79    2.69
  -1   5  -2    0.68    0.06
  -2   5  -2   91.09    4.92
  -2   5  -2   96.75    5.33
  -3   5  -2    0.09    0.03
  -3   5  -2    0.16    0.04
  -4   5  -2   36.53    1.61
  -4   5  -2   37.72    1.54
  -4   5  -2   38.94    1.44
  -4   5  -2   38.04    1.64
  -4   5  -2   37.90    1.50
  -5   5  -2    2.07    0.13
  -5   5  -2    2.31    0.14
  -5   5  -2    2.18    0.14
  -5   5  -2    2.13    0.14
  -5   5  -2    2.24    0.14
  -6   5  -2   21.41    0.90
  -6   5  -2   19.75    0.91
  -7   5  -2    2.04    0.13
  -6  -4   2   14.59    0.61
  -6  -4   2   14.82    0.62
  -5  -4   2    6.60    0.34
  -5  -4   2    6.80    0.27
  -5  -4   2    7.32    0.32
  -5  -4   2    7.31    0.32
  -4  -4   2   19.33    0.71
  -4  -4   2   17.74    0.82
  -4  -4   2   19.15    0.96
  -4  -4   2   18.19    0.79
  -4  -4   2   19.79    0.78
   3   4  -2    4.03    0.19
  -3  -4   2    4.39    0.23
  -3  -4   2    4.01    0.17
  -3  -4   2    3.88    0.19
  -3  -4   2    3.97    0.19
  -2  -4   2   10.54    0.54
  -1  -4   2   11.85    0.60
   0  -4   2    4.64    0.24
  -1   4  -2   76.73    4.35
  -2   4  -2    3.69    0.22
  -2   4  -2    3.87    0.24
  -3   4  -2  119.09    6.24
  -4   4  -2    8.86    0.35
  -4   4  -2    8.37    0.40
  -4   4  -2    8.41    0.39
  -4   4  -2    8.61    0.37
  -5   4  -2   11.19    0.53
  -5   4  -2   12.12    0.52
  -5   4  -2   11.49    0.47
  -5   4  -2   10.91    0.49
  -6   4  -2    6.57    0.30
  -6   4  -2    5.68    0.30
  -7   4  -2   12.46    0.55
  -6  -3   2    0.91    0.08
  -6  -3   2    1.02    0.08
  -6  -3   2    1.09    0.10
  -5  -3   2   14.62    0.63
  -5  -3   2   14.91    0.67
  -5  -3   2   15.31    0.64
  -4  -3   2   10.34    0.53
  -4  -3   2    9.57    0.46
  -4  -3   2    9.82    0.39
  -4  -3   2   10.38    0.43
  -4  -3   2   10.27    0.44
  -3  -3   2   23.13    1.13
  -3  -3   2   21.96    0.92
  -2  -3   2   47.04    2.31
  -1  -3   2   45.87    2.25
   0  -3   2    1.19    0.08
  -1   3  -2    5.13    0.31
  -2   3  -2   32.30    1.77
  -2   3  -2   34.70    1.91
  -3   3  -2   18.21    0.92
  -3   3  -2   19.11    1.00
  -4   3  -2   15.39    0.67
  -4   3  -2   15.96    0.72
  -4   3  -2   15.94    0.66
  -4   3  -2   16.85    0.66
  -4   3  -2   16.84    0.63
  -4   3  -2   15.99    0.71
  -5   3  -2    1.99    0.12
  -5   3  -2    1.72    0.13
  -5   3  -2    1.70    0.12
  -5   3  -2    1.80    0.09
  -5   3  -2    1.78    0.11
  -6   3  -2   15.27    0.66
  -6   3  -2   14.40    0.61
  -7   3  -2    5.72    0.28
  -7  -2   2    1.19    0.07
  -6  -2   2   22.44    0.90
  -6  -2   2   21.95    0.94
  -6  -2   2   20.57    0.89
  -5  -2   2    0.07    0.05
  -5  -2   2    0.08    0.04
  -5  -2   2    0.12    0.05
  -5  -2   2    0.07    0.04
  -4  -2   2   24.18    1.03
  -4  -2   2   23.78    0.98
  -4  -2   2   24.68    1.19
  -4  -2   2   24.20    0.99
  -4  -2   2   22.74    0.88
  -3  -2   2    5.33    0.31
  -3  -2   2    5.63    0.29
  -2  -2   2   15.80    0.79
  -1  -2   2   75.76    3.70
  -1   2  -2    0.19    0.03
  -2   2  -2    5.19    0.29
  -3   2  -2   58.33    2.85
  -4   2  -2    0.48    0.06
  -4   2  -2    0.49    0.05
  -4   2  -2    0.59    0.06
  -4   2  -2    0.49    0.05
  -4   2  -2    0.52    0.04
  -4   2  -2    0.47    0.06
  -4   2  -2    0.49    0.06
  -5   2  -2   10.65    0.48
  -5   2  -2   10.88    0.44
  -5   2  -2    9.93    0.48
  -6   2  -2   22.30    0.96
  -6   2  -2   21.61    0.90
  -7   2  -2   15.55    0.68
  -7  -1   2    4.01    0.18
  -7  -1   2    4.01    0.20
  -6  -1   2    3.44    0.19
  -6  -1   2    2.92    0.16
  -6  -1   2    3.43    0.16
  -5  -1   2   13.03    0.57
  -5  -1   2   12.48    0.64
  -5  -1   2   11.62    0.52
  -5  -1   2   13.06    0.53
  -4  -1   2    3.02    0.14
  -4  -1   2    2.72    0.16
  -4  -1   2    2.90    0.19
  -4  -1   2    2.92    0.17
  -3  -1   2   23.06    1.23
  -3  -1   2   23.34    1.15
  -2  -1   2   19.11    0.94
  -1  -1   2   36.70    1.80
  -1   1  -2   34.00    1.93
  -2   1  -2   97.64    4.77
  -3   1  -2    0.09    0.02
  -4   1  -2   16.41    0.77
  -4   1  -2   15.04    0.68
  -4   1  -2   15.39    0.64
  -4   1  -2   14.88    0.69
  -5   1  -2    8.26    0.43
  -5   1  -2    8.54    0.36
  -5   1  -2    8.24    0.40
  -6   1  -2   11.05    0.47
  -6   1  -2   11.01    0.51
  -7   1  -2    4.41    0.22
  -7   0   2    1.91    0.12
  -6   0   2   25.43    1.06
  -6   0   2   25.84    1.11
  -5   0   2    7.30    0.35
  -5   0   2    7.33    0.32
  -5   0   2    7.20    0.38
  -4   0   2   25.64    1.12
  -4   0   2   25.45    1.07
  -4   0   2   26.75    1.40
  -4   0   2   26.61    1.29
  -3   0   2   34.52    1.83
  -3   0   2   34.65    1.70
  -2   0   2   45.83    2.29
  -2   0   2   45.82    2.23
  -2   0   2   45.51    2.40
  -1   0   2  128.29    6.38
  -1   0   2  127.03    6.22
   0   0  -2   64.42    3.66
  -1   0  -2    1.85    0.10
  -2   0  -2   37.63    1.84
  -3   0  -2   84.30    4.12
  -4   0  -2    5.58    0.27
  -4   0  -2    6.39    0.27
  -4   0  -2    6.73    0.33
  -4   0  -2    6.17    0.30
  -5   0  -2   15.79    0.65
  -5   0  -2   14.42    0.64
  -5   0  -2   15.66    0.79
  -5   0  -2   16.58    0.70
  -6   0  -2    0.10    0.05
  -6   0  -2    0.11    0.04
  -7   0  -2    0.43    0.04
  -7   0  -2    0.54    0.06
  -7   1   2    3.27    0.18
  -6   1   2    1.13    0.07
  -6   1   2    0.98    0.10
  -5   1   2    3.10    0.17
  -5   1   2    2.67    0.14
  -4   1   2    0.13    0.04
  -4   1   2    0.18    0.04
  -4   1   2    0.16    0.03
  -4   1   2    0.30    0.05
  -4   1   2    0.19    0.05
  -3   1   2    2.56    0.14
  -3   1   2    2.60    0.17
  -2   1   2   89.91    4.56
  -2   1   2   92.29    4.44
  -1   1   2   23.42    1.14
  -1   1   2   23.37    1.18
   0   1   2    0.75    0.05
  -1  -1  -2   25.40    1.25
   1   1   2   24.50    1.27
  -2  -1  -2   13.95    0.70
  -3  -1  -2   13.55    0.68
  -4  -1  -2    8.86    0.40
  -4  -1  -2    8.90    0.44
  -4  -1  -2    8.26    0.36
  -4  -1  -2    8.77    0.37
  -4  -1  -2    7.85    0.32
  -5  -1  -2    7.56    0.36
  -5  -1  -2    7.18    0.39
  -5  -1  -2    7.47    0.32
  -5  -1  -2    7.07    0.32
  -6  -1  -2    9.59    0.43
  -6  -1  -2    9.43    0.40
  -6  -1  -2    8.47    0.39
  -7  -1  -2    7.13    0.32
  -7  -1  -2    8.00    0.34
  -7   2   2    0.00    0.05
  -6   2   2   26.37    1.11
  -6   2   2   24.77    1.04
  -5   2   2    3.04    0.16
  -5   2   2    3.17    0.22
  -5   2   2    3.27    0.18
  -5   2   2    3.01    0.16
  -5   2   2    3.08    0.14
  -4   2   2   53.77    2.08
  -4   2   2   54.26    2.18
  -4   2   2   52.94    2.23
  -4   2   2   56.07    2.34
  -4   2   2   59.93    2.93
  -3   2   2   21.01    1.10
  -3   2   2   22.53    1.16
  -2   2   2    2.37    0.12
  -2   2   2    2.17    0.13
  -1   2   2    6.39    0.34
   0   2   2   15.05    0.77
  -1  -2  -2  148.83    7.29
   1   2   2  149.54    7.45
  -2  -2  -2    3.61    0.20
  -3  -2  -2   42.08    2.08
  -4  -2  -2   32.86    1.26
  -4  -2  -2   35.18    1.48
  -4  -2  -2   34.11    1.39
  -4  -2  -2   35.16    1.42
  -4  -2  -2   35.12    1.71
  -5  -2  -2   46.98    1.94
  -5  -2  -2   42.61    2.25
  -5  -2  -2   46.95    1.87
  -5  -2  -2   45.19    1.83
  -6  -2  -2    8.09    0.35
  -6  -2  -2    8.21    0.38
  -6  -2  -2    7.62    0.34
  -7   3   2    2.87    0.16
  -6   3   2    1.24    0.11
  -5   3   2   14.93    0.61
  -5   3   2   14.85    0.64
  -5   3   2   15.93    0.68
  -5   3   2   15.05    0.63
  -5   3   2   15.20    0.84
  -4   3   2   23.61    0.99
  -4   3   2   23.75    0.97
  -4   3   2   24.60    1.04
  -4   3   2   25.95    1.30
  -4   3   2   22.93    0.93
  -3   3   2    4.79    0.27
  -3   3   2    4.46    0.26
  -2   3   2   21.23    1.08
  -1   3   2   42.80    2.15
   0  -3  -2   30.41    1.56
   0   3   2   33.27    1.61
  -1  -3  -2    0.09    0.03
   1   3   2    0.16    0.03
  -2  -3  -2    4.65    0.25
  -3  -3  -2    3.41    0.17
  -3  -3  -2    3.65    0.21
  -4  -3  -2    2.20    0.12
  -4  -3  -2    2.16    0.11
  -4  -3  -2    2.23    0.15
  -4  -3  -2    2.10    0.12
  -4  -3  -2    2.21    0.15
  -5  -3  -2   11.68    0.50
  -5  -3  -2   10.90    0.44
  -5  -3  -2   12.20    0.49
  -5  -3  -2   11.42    0.53
  -6  -3  -2    1.30    0.09
  -6  -3  -2    1.18    0.09
  -6  -3  -2    1.40    0.11
  -7   4   2    1.63    0.11
  -6   4   2   15.98    0.69
  -6   4   2   15.03    0.65
  -5   4   2    8.01    0.36
  -5   4   2    8.62    0.39
  -5   4   2    8.26    0.37
  -5   4   2    8.21    0.37
  -5   4   2    8.61    0.49
  -4   4   2   20.55    0.81
  -4   4   2   20.08    0.83
  -4   4   2   19.54    0.78
  -4   4   2   21.13    1.09
  -4   4   2   18.54    0.88
  -4   4   2   20.44    0.87
  -3   4   2   22.19    1.15
  -3   4   2   22.82    1.20
  -2   4   2   14.25    0.74
  -1   4   2    0.10    0.04
   0  -4  -2    1.21    0.08
   0   4   2    1.30    0.10
   1   4   2   21.73    1.11
  -2  -4  -2    3.48    0.20
  -3  -4  -2   35.82    1.40
  -3  -4  -2   31.37    1.42
  -3  -4  -2   34.52    1.27
  -3  -4  -2   36.62    1.72
  -4  -4  -2    2.91    0.14
  -4  -4  -2    2.50    0.18
  -4  -4  -2    2.93    0.17
  -4  -4  -2    2.68    0.15
  -4  -4  -2    2.49    0.14
  -5  -4  -2   10.97    0.50
  -5  -4  -2   10.92    0.46
  -5  -4  -2   10.24    0.41
  -5  -4  -2   10.72    0.47
  -6  -4  -2   18.16    0.77
  -6  -4  -2   19.03    0.76
  -6  -4  -2   18.51    0.81
  -7   5   2   13.39    0.59
  -6   5   2    0.96    0.09
  -6   5   2    1.00    0.10
  -6   5   2    1.02    0.09
  -5   5   2    7.81    0.33
  -5   5   2    7.58    0.35
  -5   5   2    6.94    0.36
  -5   5   2    7.74    0.46
  -5   5   2    8.21    0.34
  -5   5   2    7.70    0.36
  -4   5   2   11.11    0.47
  -4   5   2   11.05    0.49
  -4   5   2    9.93    0.49
  -4   5   2   11.27    0.45
  -4   5   2   10.64    0.50
  -4   5   2   11.31    0.46
  -4   5   2   11.62    0.62
  -3   5   2   16.92    0.76
  -3   5   2   18.06    0.94
  -3   5   2   17.35    0.72
  -3   5   2   17.08    0.90
  -2   5   2   16.92    0.87
  -2   5   2   16.58    0.90
  -1   5   2    4.32    0.25
   0   5   2   37.79    1.91
  -1  -5  -2    2.17    0.13
   1   5   2    1.96    0.13
  -2  -5  -2   17.74    0.75
  -2  -5  -2   19.14    0.93
  -3  -5  -2    8.83    0.38
  -3  -5  -2    8.53    0.47
  -3  -5  -2    8.70    0.35
  -4  -5  -2    6.80    0.33
  -4  -5  -2    6.15    0.37
  -4  -5  -2    6.69    0.28
  -4  -5  -2    7.02    0.30
  -5  -5  -2   26.46    0.98
  -5  -5  -2   25.70    1.10
  -5  -5  -2   26.79    1.15
  -5  -5  -2   27.19    1.09
  -6  -5  -2    0.80    0.07
  -6  -5  -2    0.76    0.07
  -7   6   2    0.15    0.05
  -6   6   2   16.64    0.71
  -6   6   2   16.88    0.69
  -6   6   2   16.53    0.74
  -6   6   2   17.05    0.67
  -5   6   2   15.91    0.76
  -5   6   2   17.28    0.72
  -5   6   2   17.05    0.68
  -5   6   2   17.74    0.71
  -5   6   2   17.28    0.75
  -5   6   2   16.85    0.94
  -4   6   2    8.12    0.37
  -4   6   2    8.64    0.36
  -4   6   2    7.91    0.35
  -4   6   2    7.21    0.37
  -4   6   2    8.12    0.38
  -4   6   2    8.54    0.48
  -4   6   2    8.60    0.36
  -3   6   2   21.21    0.89
  -3   6   2   19.89    0.85
  -3   6   2   20.32    0.85
  -3   6   2   20.28    0.83
  -3   6   2   21.12    0.91
  -3   6   2   21.30    1.12
  -3   6   2   21.11    1.08
  -2   6   2    0.02    0.03
  -2   6   2    0.05    0.05
  -2   6   2    0.06    0.03
  -1   6   2   82.92    4.17
   0   6   2   45.64    2.31
   1   6   2   10.99    0.46
  -2  -6  -2    3.14    0.16
  -2  -6  -2    3.32    0.16
  -2  -6  -2    3.44    0.21
  -3  -6  -2   19.49    1.07
  -3  -6  -2   21.66    0.87
  -3  -6  -2   21.91    0.79
  -4  -6  -2    3.12    0.16
  -4  -6  -2    3.15    0.17
  -4  -6  -2    3.12    0.19
  -5  -6  -2    0.42    0.06
  -5  -6  -2    0.35    0.06
  -5  -6  -2    0.40    0.05
  -6   7   2    2.91    0.17
  -6   7   2    2.91    0.16
  -6   7   2    2.87    0.17
  -6   7   2    3.00    0.17
  -5   7   2    9.28    0.42
  -5   7   2    9.71    0.41
  -5   7   2    9.20    0.43
  -5   7   2    9.74    0.40
  -5   7   2    8.90    0.44
  -4   7   2   36.20    1.40
  -4   7   2   35.12    1.96
  -4   7   2   36.98    1.46
  -4   7   2   36.60    1.56
  -4   7   2   38.18    1.50
  -4   7   2   37.09    1.60
  -3   7   2   13.58    0.58
  -3   7   2   13.69    0.58
  -3   7   2   13.59    0.76
  -3   7   2   13.65    0.57
  -3   7   2   14.69    0.62
  -2   7   2   31.94    1.55
  -2   7   2   32.54    1.32
  -2   7   2   27.88    1.23
  -2   7   2   27.30    1.20
  -2   7   2   31.57    1.24
  -1   7   2    2.04    0.11
  -1   7   2    2.33    0.16
   0   7   2    2.59    0.18
   0   7   2    2.59    0.14
   1   7   2    3.58    0.18
   1   7   2    3.45    0.17
  -2  -7  -2   29.43    1.17
  -2  -7  -2   28.66    1.07
   2   7   2   28.07    1.07
  -3  -7  -2   74.40    2.98
  -3  -7  -2   74.21    2.71
  -4  -7  -2    9.48    0.45
  -4  -7  -2   10.00    0.39
  -4  -7  -2    9.73    0.42
  -5  -7  -2    6.59    0.32
  -5  -7  -2    6.98    0.27
  -5  -7  -2    7.18    0.30
  -6   8   2   16.40    0.70
  -6   8   2   17.13    0.66
  -6   8   2   16.53    0.68
  -5   8   2   17.34    0.82
  -5   8   2   18.88    0.78
  -5   8   2   18.89    0.76
  -5   8   2   18.70    0.73
  -4   8   2    2.27    0.19
  -4   8   2    2.68    0.16
  -4   8   2    2.61    0.16
  -4   8   2    2.63    0.16
  -4   8   2    2.93    0.16
  -3   8   2   14.00    0.61
  -3   8   2   15.40    0.67
  -3   8   2   15.04    0.62
  -3   8   2   14.68    0.62
  -2   8   2   13.69    0.52
  -2   8   2   13.79    0.58
  -2   8   2   13.29    0.57
  -2   8   2   15.07    0.59
  -1   8   2   20.75    0.76
  -1   8   2   20.75    0.84
  -1   8   2   20.17    0.86
   0   8   2    2.32    0.13
   0   8   2    2.25    0.12
   1   8   2   11.27    0.46
   1   8   2   12.13    0.50
  -2  -8  -2   13.28    0.52
   2   8   2   13.05    0.52
  -3  -8  -2    8.52    0.38
  -3  -8  -2    8.67    0.35
  -4  -8  -2   11.86    0.50
  -4  -8  -2   11.10    0.53
  -4  -8  -2   12.64    0.46
  -6   9   2    8.63    0.36
  -6   9   2    8.92    0.38
  -5   9   2    0.34    0.07
  -5   9   2    0.15    0.07
  -5   9   2    0.28    0.06
  -5   9   2    0.26    0.06
  -4   9   2    9.00    0.41
  -4   9   2    9.47    0.39
  -4   9   2    9.14    0.43
  -4   9   2    9.13    0.40
  -3   9   2    0.04    0.04
  -3   9   2    0.00    0.04
  -2   9   2    3.86    0.17
  -2   9   2    4.20    0.20
  -2   9   2    4.06    0.19
  -1   9   2    7.55    0.30
  -1   9   2    7.62    0.34
   0   9   2    5.97    0.27
   0   9   2    5.57    0.24
   1   9   2   16.15    0.68
   1   9   2   16.26    0.62
  -2  -9  -2    5.94    0.27
   2   9   2    6.54    0.28
  -3  -9  -2   23.80    0.90
  -4  -9  -2    0.23    0.05
  -6  10   2    6.10    0.26
  -5  10   2    1.50    0.12
  -5  10   2    1.80    0.13
  -4  10   2    0.00    0.06
  -4  10   2   -0.01    0.05
  -4  10   2    0.01    0.05
  -3  10   2    6.07    0.28
  -2  10   2    8.20    0.36
  -1  10   2   24.70    0.91
  -1  10   2   24.59    1.01
   0  10   2    0.03    0.04
   0  10   2    0.06    0.05
   1  10   2    3.72    0.20
   1  10   2    3.73    0.19
  -2 -10  -2    5.25    0.24
   2  10   2    5.21    0.24
  -3 -10  -2    0.45    0.06
   3  10   2    0.41    0.07
  -4 -10  -2    3.26    0.14
  -5  11   2    0.06    0.05
  -5  11   2    0.03    0.05
  -4  11   2    5.06    0.25
  -4  11   2    5.43    0.25
  -3  11   2    0.02    0.04
  -2  11   2    4.65    0.23
  -1  11   2    0.02    0.04
  -1  11   2    0.06    0.05
   0  11   2   17.17    0.74
   0  11   2   17.95    0.67
   1  11   2   16.71    0.64
   1  11   2   16.48    0.70
  -2 -11  -2    0.24    0.05
   2  11   2    0.36    0.06
  -3 -11  -2    3.66    0.17
   3  11   2    3.44    0.17
  -5  12   2    1.93    0.11
  -4  12   2    0.32    0.06
  -3  12   2    5.60    0.26
  -2  12   2    7.68    0.34
  -1  12   2    6.42    0.30
  -1  12   2    6.43    0.26
   0  12   2    0.85    0.08
   0  12   2    0.70    0.07
   1  12   2    8.66    0.39
   1  12   2    9.31    0.36
  -2 -12  -2    2.68    0.15
   2  12   2    2.95    0.14
  -4  13   2    0.09    0.05
  -3  13   2    0.18    0.05
  -3  13   2    0.22    0.06
  -2  13   2    1.32    0.10
  -1  13   2    0.81    0.08
   0  13   2    4.70    0.23
   0  13   2    4.84    0.20
   1  13   2    1.43    0.09
   1  14  -3    0.35    0.04
   0  14  -3    3.70    0.16
   0  14  -3    3.68    0.18
  -1  14  -3    3.32    0.17
  -2  14  -3    0.85    0.07
  -3  14  -3   11.59    0.53
  -3  14  -3   14.09    0.51
   2  13  -3    1.33    0.09
   1  13  -3    8.02    0.32
   0  13  -3    0.57    0.06
   0  13  -3    0.54    0.07
  -1  13  -3    6.40    0.26
  -1  13  -3    6.47    0.29
  -2  13  -3    0.07    0.04
  -2  13  -3    0.05    0.04
  -3  13  -3    0.36    0.05
  -3  13  -3    0.37    0.06
  -4  13  -3    0.30    0.06
  -3 -12   3    2.03    0.11
   2  12  -3    4.51    0.21
  -2 -12   3    4.72    0.21
   1  12  -3    2.99    0.15
   1  12  -3    2.44    0.15
   0  12  -3    3.07    0.17
   0  12  -3    2.98    0.15
  -1  12  -3    2.43    0.15
  -1  12  -3    2.74    0.15
  -1  12  -3    2.75    0.13
  -2  12  -3    8.89    0.39
  -2  12  -3    8.92    0.40
  -3  12  -3    0.04    0.04
  -3  12  -3   -0.04    0.04
  -4  12  -3    5.42    0.25
  -5  12  -3   14.78    0.58
   3  11  -3   13.63    0.54
  -3 -11   3   14.29    0.54
   2  11  -3    0.75    0.08
  -2 -11   3    0.52    0.07
   1  11  -3   17.44    0.66
   1  11  -3   16.93    0.72
   0  11  -3    0.51    0.07
   0  11  -3    0.40    0.06
  -1  11  -3    5.95    0.29
  -1  11  -3    6.30    0.29
  -1  11  -3    6.54    0.26
  -2  11  -3   18.26    0.69
  -2  11  -3   18.85    0.78
  -2  11  -3   19.25    0.80
  -3  11  -3    0.90    0.08
  -3  11  -3    0.97    0.09
  -3  11  -3    0.87    0.07
  -4  11  -3    5.76    0.26
  -4  11  -3    5.76    0.26
  -4  11  -3    5.47    0.28
  -5  11  -3    6.42    0.31
  -5  11  -3    6.39    0.28
  -6  11  -3    0.02    0.04
  -4 -10   3    1.39    0.09
  -3 -10   3    3.09    0.16
   2  10  -3   20.50    0.77
  -2 -10   3   19.73    0.77
   1  10  -3    0.32    0.06
   1  10  -3    0.38    0.06
   0  10  -3    1.62    0.12
   0  10  -3    1.75    0.11
  -1  10  -3   41.77    1.52
  -1  10  -3   42.42    1.68
  -1  10  -3   40.25    1.71
  -2  10  -3   24.31    1.02
  -2  10  -3   25.47    1.10
  -2  10  -3   25.77    1.04
  -2  10  -3   24.37    0.92
  -3  10  -3    7.58    0.33
  -3  10  -3    7.71    0.35
  -3  10  -3    6.70    0.32
  -4  10  -3    8.93    0.43
  -4  10  -3    9.60    0.39
  -4  10  -3    8.78    0.39
  -4  10  -3    9.43    0.39
  -5  10  -3    3.24    0.18
  -5  10  -3    3.27    0.18
  -6  10  -3    0.27    0.05
  -6  10  -3    0.24    0.06
  -4  -9   3    4.81    0.21
  -4  -9   3    4.55    0.22
  -3  -9   3    6.05    0.26
  -3  -9   3    6.06    0.28
   2   9  -3    3.88    0.19
  -2  -9   3    3.96    0.19
   1   9  -3   19.53    0.75
   1   9  -3   19.96    0.82
   0   9  -3    4.36    0.19
   0   9  -3    4.43    0.21
  -1   9  -3   24.63    0.99
  -1   9  -3   23.87    1.01
  -1   9  -3   24.17    0.90
  -2   9  -3    2.10    0.12
  -2   9  -3    2.12    0.13
  -2   9  -3    2.17    0.12
  -2   9  -3    2.05    0.10
  -3   9  -3   -0.01    0.04
  -3   9  -3    0.01    0.03
  -3   9  -3    0.05    0.04
  -4   9  -3   20.34    0.78
  -4   9  -3   19.15    0.81
  -4   9  -3   19.87    0.82
  -4   9  -3   20.00    0.89
  -5   9  -3    3.10    0.18
  -5   9  -3    3.11    0.17
  -6   9  -3   16.49    0.63
  -6   9  -3   15.37    0.71
  -5  -8   3    1.59    0.08
  -5  -8   3    1.55    0.10
  -4  -8   3   24.67    0.92
  -4  -8   3   24.44    1.01
  -3  -8   3    0.34    0.05
  -3  -8   3    0.48    0.07
   2   8  -3   15.60    0.62
  -2  -8   3   16.15    0.62
  -2  -8   3   16.36    0.67
   1   8  -3   11.34    0.45
   1   8  -3   11.78    0.49
   0   8  -3    7.53    0.49
   0   8  -3    8.42    0.32
   0   8  -3    8.49    0.35
  -1   8  -3   26.99    1.06
  -1   8  -3   25.56    1.50
  -1   8  -3   24.94    1.13
  -1   8  -3   26.49    0.96
  -1   8  -3   26.20    1.08
  -2   8  -3    1.19    0.07
  -2   8  -3    1.26    0.08
  -2   8  -3    1.31    0.09
  -2   8  -3    1.27    0.11
  -2   8  -3    1.13    0.07
  -3   8  -3   51.83    2.11
  -3   8  -3   55.42    2.32
  -3   8  -3   53.82    2.19
  -4   8  -3    8.26    0.39
  -4   8  -3    7.86    0.35
  -4   8  -3    7.96    0.34
  -4   8  -3    8.18    0.35
  -5   8  -3   11.09    0.50
  -5   8  -3   11.71    0.45
  -5   8  -3    9.80    0.49
  -6   8  -3    5.79    0.30
  -6   8  -3    6.75    0.28
  -6   8  -3    6.37    0.31
  -5  -7   3    8.77    0.34
  -5  -7   3    8.82    0.38
  -4  -7   3    4.75    0.23
  -4  -7   3    4.50    0.21
   3   7  -3    5.73    0.26
  -3  -7   3    5.29    0.33
  -3  -7   3    5.99    0.27
  -3  -7   3    5.74    0.25
   2   7  -3    3.74    0.18
  -2  -7   3    3.61    0.18
  -2  -7   3    3.52    0.22
   1   7  -3    0.81    0.07
   1   7  -3    0.85    0.07
   0   7  -3   13.74    0.56
   0   7  -3   13.41    0.80
  -1   7  -3    1.97    0.14
  -2   7  -3   28.76    1.22
  -2   7  -3   29.40    1.29
  -2   7  -3   30.75    1.71
  -3   7  -3    2.54    0.14
  -3   7  -3    2.84    0.13
  -3   7  -3    2.91    0.16
  -3   7  -3    3.00    0.15
  -4   7  -3   15.88    0.62
  -4   7  -3   16.12    0.71
  -4   7  -3   15.74    0.65
  -4   7  -3   15.12    0.69
  -4   7  -3   16.49    0.66
  -4   7  -3   15.23    0.65
  -5   7  -3    2.59    0.16
  -5   7  -3    2.47    0.15
  -5   7  -3    2.24    0.15
  -6   7  -3    0.12    0.05
  -6   7  -3    0.13    0.05
  -6   7  -3    0.07    0.06
  -5  -6   3    1.25    0.10
  -5  -6   3    1.29    0.08
  -5  -6   3    1.16    0.10
  -4  -6   3   29.60    1.06
  -4  -6   3   30.20    1.18
  -4  -6   3   26.09    1.45
   3   6  -3   19.06    0.78
  -3  -6   3   19.31    0.98
  -3  -6   3   19.09    0.73
  -3  -6   3   19.63    0.80
   2   6  -3   10.62    0.46
  -2  -6   3   11.21    0.57
  -2  -6   3   11.13    0.47
  -1  -6   3   23.60    1.18
   0   6  -3   87.31    4.96
  -1   6  -3    2.14    0.15
  -2   6  -3    4.95    0.31
  -3   6  -3   19.04    0.78
  -3   6  -3   20.97    0.81
  -3   6  -3   18.74    0.80
  -3   6  -3   19.52    0.86
  -4   6  -3    6.81    0.29
  -4   6  -3    6.53    0.31
  -4   6  -3    6.22    0.27
  -4   6  -3    6.60    0.29
  -4   6  -3    6.17    0.30
  -4   6  -3    6.53    0.28
  -5   6  -3    5.35    0.27
  -5   6  -3    5.12    0.26
  -5   6  -3    5.49    0.25
  -6   6  -3    0.22    0.06
  -6   6  -3    0.21    0.06
  -7   6  -3    4.81    0.23
  -6  -5   3    0.43    0.05
  -6  -5   3    0.37    0.05
  -5  -5   3   19.88    0.81
  -5  -5   3   19.58    0.82
  -5  -5   3   19.07    0.72
   4   5  -3    4.09    0.20
  -4  -5   3    4.24    0.19
  -4  -5   3    4.06    0.21
  -4  -5   3    4.22    0.21
  -4  -5   3    4.03    0.25
   3   5  -3    7.81    0.35
  -3  -5   3    8.16    0.43
  -3  -5   3    8.17    0.32
  -3  -5   3    7.94    0.37
  -3  -5   3    8.39    0.36
  -2  -5   3    0.41    0.05
  -1  -5   3  140.85    6.88
   0  -5   3   84.03    4.11
  -1   5  -3   43.88    2.50
  -2   5  -3   37.01    2.12
  -3   5  -3    0.28    0.04
  -3   5  -3    0.39    0.05
  -4   5  -3   17.14    0.70
  -4   5  -3   16.84    0.75
  -4   5  -3   17.58    0.66
  -4   5  -3   15.85    0.73
  -4   5  -3   16.22    0.69
  -5   5  -3   20.39    0.91
  -5   5  -3   20.28    0.89
  -5   5  -3   20.63    0.80
  -6   5  -3    0.09    0.06
  -6   5  -3    0.20    0.06
  -7   5  -3    8.61    0.39
  -6  -4   3   31.45    1.27
  -6  -4   3   31.27    1.29
  -5  -4   3   13.87    0.57
  -5  -4   3   13.31    0.56
  -5  -4   3   12.79    0.50
   4   4  -3   15.43    0.66
  -4  -4   3   16.33    0.61
  -4  -4   3   16.84    0.68
  -4  -4   3   15.94    0.82
  -4  -4   3   15.97    0.68
   3   4  -3   15.48    0.65
  -3  -4   3   15.63    0.60
  -3  -4   3   15.09    0.68
  -3  -4   3   17.32    0.82
  -3  -4   3   16.84    0.67
  -2  -4   3   15.72    0.79
  -1  -4   3   63.90    3.13
   0  -4   3    0.04    0.02
  -1   4  -3  175.21    9.95
  -2   4  -3    2.44    0.17
  -4   4  -3    4.75    0.21
  -4   4  -3    4.50    0.20
  -4   4  -3    4.72    0.21
  -4   4  -3    4.50    0.23
  -4   4  -3    4.51    0.21
  -4   4  -3    4.63    0.23
  -5   4  -3   14.01    0.62
  -5   4  -3   13.68    0.63
  -5   4  -3   13.37    0.57
  -5   4  -3   14.33    0.56
  -6   4  -3    0.10    0.05
  -6   4  -3    0.17    0.06
  -7   4  -3    0.98    0.09
  -6  -3   3   22.67    1.02
  -6  -3   3   23.20    0.97
  -6  -3   3   24.94    0.98
  -5  -3   3    0.13    0.05
  -5  -3   3    0.04    0.04
  -5  -3   3    0.10    0.04
  -4  -3   3   36.74    1.37
  -4  -3   3   38.14    1.86
  -4  -3   3   38.06    1.55
  -4  -3   3   39.46    1.53
  -4  -3   3   35.69    1.60
  -3  -3   3    8.54    0.44
  -2  -3   3   62.86    3.08
  -1  -3   3    5.40    0.28
   0  -3   3  129.73    6.34
  -1   3  -3    4.80    0.29
  -2   3  -3    7.46    0.45
  -3   3  -3   66.94    3.27
  -4   3  -3   17.66    0.66
  -4   3  -3   16.05    0.70
  -4   3  -3   16.76    0.84
  -4   3  -3   16.63    0.74
  -4   3  -3   16.93    0.70
  -4   3  -3   17.20    0.76
  -4   3  -3   17.42    0.69
  -5   3  -3   21.94    0.90
  -5   3  -3   22.20    0.96
  -5   3  -3   21.55    0.97
  -6   3  -3    6.40    0.30
  -6   3  -3    5.85    0.26
  -6   3  -3    5.62    0.29
  -7   3  -3    0.36    0.06
  -7  -2   3    2.57    0.12
  -6  -2   3    1.85    0.12
  -6  -2   3    1.57    0.11
  -6  -2   3    1.75    0.11
  -5  -2   3    1.67    0.12
  -5  -2   3    1.54    0.12
  -5  -2   3    1.58    0.10
  -5  -2   3    1.35    0.10
  -4  -2   3   12.96    0.58
  -4  -2   3   12.54    0.49
  -4  -2   3   13.61    0.56
  -4  -2   3   13.21    0.66
  -3  -2   3   13.21    0.73
  -3  -2   3   13.97    0.68
  -2  -2   3    3.93    0.22
  -2  -2   3    4.40    0.22
  -1  -2   3   48.01    2.35
   0  -2   3    0.31    0.04
  -1   2  -3  215.94   12.25
  -2   2  -3   12.61    0.74
  -3   2  -3   96.11    4.69
  -4   2  -3   10.73    0.48
  -4   2  -3   10.78    0.53
  -4   2  -3   10.48    0.44
  -4   2  -3   10.83    0.43
  -4   2  -3   10.08    0.48
  -5   2  -3    8.96    0.48
  -5   2  -3    9.55    0.45
  -5   2  -3   10.01    0.40
  -5   2  -3    9.70    0.44
  -6   2  -3    5.04    0.23
  -6   2  -3    5.10    0.26
  -7   2  -3    0.05    0.04
  -7  -1   3    2.12    0.12
  -7  -1   3    2.18    0.10
  -6  -1   3    3.60    0.20
  -6  -1   3    3.67    0.18
  -5  -1   3    9.93    0.51
  -5  -1   3   10.24    0.46
  -5  -1   3    9.15    0.42
  -5  -1   3   10.06    0.43
  -4  -1   3   12.13    0.56
  -4  -1   3   12.49    0.70
  -4  -1   3   13.17    0.64
  -4  -1   3   12.85    0.54
  -3  -1   3    0.11    0.04
  -3  -1   3    0.08    0.03
  -2  -1   3   66.17    3.44
  -2  -1   3   71.33    3.36
  -1  -1   3    9.58    0.48
   0  -1   3   24.10    1.19
  -1   1  -3   25.84    1.48
  -2   1  -3    7.28    0.37
  -3   1  -3   63.76    3.12
  -4   1  -3    5.87    0.30
  -4   1  -3    5.58    0.28
  -4   1  -3    5.75    0.28
  -4   1  -3    5.88    0.25
  -5   1  -3   38.65    1.76
  -5   1  -3   39.45    1.99
  -5   1  -3   41.64    1.66
  -5   1  -3   42.25    1.74
  -6   1  -3    1.13    0.08
  -6   1  -3    1.11    0.10
  -7   1  -3    8.78    0.40
  -7   0   3    0.06    0.04
  -6   0   3   14.07    0.62
  -6   0   3   13.76    0.58
  -5   0   3    7.76    0.35
  -5   0   3    7.10    0.32
  -5   0   3    6.94    0.37
  -4   0   3   21.43    1.12
  -4   0   3   21.85    1.03
  -4   0   3   19.15    0.90
  -3   0   3   12.54    0.61
  -3   0   3   12.08    0.67
  -2   0   3    0.10    0.02
  -2   0   3    0.11    0.02
  -1   0   3   41.75    2.08
  -1   0   3   41.24    2.03
   0   0  -3    0.29    0.03
   0   0   3    0.30    0.03
  -1   0  -3   47.65    2.72
  -2   0  -3    0.02    0.02
  -3   0  -3    0.10    0.03
  -4   0  -3    0.22    0.04
  -4   0  -3    0.15    0.05
  -4   0  -3    0.19    0.03
  -4   0  -3    0.18    0.03
  -4   0  -3    0.22    0.03
  -5   0  -3   15.33    0.65
  -5   0  -3   15.44    0.80
  -5   0  -3   16.66    0.71
  -5   0  -3   16.51    0.66
  -5   0  -3   15.31    0.72
  -6   0  -3   12.02    0.54
  -6   0  -3   12.25    0.50
  -6   0  -3   10.94    0.49
  -7   0  -3    1.02    0.09
  -7   0  -3    0.84    0.06
  -7   1   3    0.04    0.04
  -6   1   3   20.04    0.86
  -6   1   3   19.35    0.81
  -5   1   3    8.34    0.49
  -5   1   3    8.03    0.36
  -5   1   3    8.74    0.39
  -4   1   3   40.69    1.97
  -4   1   3   36.85    1.63
  -4   1   3   44.34    2.14
  -4   1   3   39.68    1.71
  -4   1   3   39.99    1.52
  -3   1   3    3.92    0.20
  -3   1   3    3.87    0.24
  -2   1   3   39.00    1.89
  -2   1   3   38.27    1.94
  -1   1   3 1000.00   49.20
  -1   1   3  969.38   47.98
   0  -1  -3   64.14    3.12
   0  -1  -3   63.78    3.61
   0   1   3   63.38    3.19
  -1  -1  -3  110.27    5.22
   1   1   3  103.75    5.35
  -2  -1  -3   15.18    0.76
  -3  -1  -3   32.70    1.61
  -4  -1  -3   39.29    1.49
  -4  -1  -3   39.78    1.65
  -4  -1  -3   42.57    2.03
  -4  -1  -3   41.41    1.68
  -4  -1  -3   42.25    1.75
  -5  -1  -3    1.38    0.11
  -5  -1  -3    1.26    0.09
  -5  -1  -3    1.47    0.12
  -5  -1  -3    1.42    0.09
  -6  -1  -3    3.45    0.19
  -6  -1  -3    2.91    0.15
  -6  -1  -3    3.13    0.16
  -7  -1  -3    2.83    0.15
  -7   2   3   11.69    0.52
  -6   2   3   66.37    2.81
  -5   2   3    0.17    0.06
  -5   2   3    0.13    0.05
  -5   2   3    0.13    0.05
  -5   2   3    0.08    0.03
  -5   2   3    0.08    0.04
  -4   2   3    1.53    0.10
  -4   2   3    1.55    0.10
  -4   2   3    1.71    0.13
  -4   2   3    1.52    0.10
  -4   2   3    1.49    0.10
  -3   2   3   34.22    1.74
  -3   2   3   31.34    1.66
  -3   2   3   32.96    1.61
  -2   2   3   47.45    2.28
  -2   2   3   46.05    2.35
  -1   2   3  758.40   37.92
   0  -2  -3  167.71    8.54
   0   2   3  182.41    8.76
  -1  -2  -3  388.45   18.86
   1   2   3  383.31   19.28
  -2  -2  -3   16.40    0.82
  -3  -2  -3   17.98    0.88
  -3  -2  -3   17.12    0.72
  -4  -2  -3    6.77    0.27
  -4  -2  -3    6.93    0.37
  -4  -2  -3    6.77    0.30
  -4  -2  -3    6.89    0.33
  -4  -2  -3    6.91    0.30
  -5  -2  -3    3.70    0.18
  -5  -2  -3    3.69    0.21
  -5  -2  -3    3.64    0.18
  -6  -2  -3    6.19    0.27
  -6  -2  -3    5.96    0.30
  -6  -2  -3    5.79    0.27
  -7   3   3    1.21    0.10
  -6   3   3   17.36    0.74
  -6   3   3   15.75    0.69
  -5   3   3    0.04    0.04
  -5   3   3    0.04    0.04
  -5   3   3   -0.02    0.04
  -5   3   3    0.01    0.06
  -5   3   3    0.01    0.05
  -4   3   3   79.26    3.27
  -4   3   3   88.64    4.29
  -4   3   3   80.33    3.19
  -4   3   3   78.82    3.39
  -4   3   3   79.51    3.04
  -4   3   3   81.55    3.42
  -3   3   3    1.86    0.13
  -3   3   3    1.98    0.14
  -2   3   3   51.82    2.61
  -1   3   3    5.27    0.29
   0  -3  -3   97.39    4.91
   0   3   3  103.81    5.04
  -1  -3  -3    0.09    0.03
   1   3   3    0.07    0.03
  -2  -3  -3    4.54    0.25
  -3  -3  -3   15.00    0.68
  -3  -3  -3   16.59    0.67
  -3  -3  -3   16.09    0.61
  -3  -3  -3   17.27    0.83
  -4  -3  -3    4.16    0.19
  -4  -3  -3    4.01    0.18
  -4  -3  -3    4.03    0.24
  -4  -3  -3    3.69    0.19
  -4  -3  -3    4.22    0.22
  -5  -3  -3    7.26    0.30
  -5  -3  -3    7.64    0.33
  -5  -3  -3    7.70    0.37
  -5  -3  -3    7.72    0.34
  -6  -3  -3    1.14    0.10
  -6  -3  -3    1.00    0.08
  -6  -3  -3    1.18    0.09
  -7   4   3   10.61    0.47
  -6   4   3    0.59    0.08
  -6   4   3    0.55    0.07
  -6   4   3    0.74    0.08
  -5   4   3   17.48    0.73
  -5   4   3   17.65    0.69
  -5   4   3   17.36    0.76
  -5   4   3   17.27    0.96
  -5   4   3   16.63    0.71
  -4   4   3    0.84    0.08
  -4   4   3    1.01    0.11
  -4   4   3    0.96    0.08
  -4   4   3    0.88    0.08
  -4   4   3    0.76    0.07
  -4   4   3    0.96    0.08
  -4   4   3    0.96    0.09
  -3   4   3   71.12    3.73
  -3   4   3   77.42    3.91
  -2   4   3    6.32    0.35
  -1   4   3   44.93    2.27
   0  -4  -3    7.92    0.43
   0   4   3    8.75    0.44
   1   4   3   39.90    2.01
  -2  -4  -3   27.42    1.37
  -3  -4  -3   19.48    0.98
  -3  -4  -3   18.89    0.72
  -3  -4  -3   19.27    0.79
  -4  -4  -3   43.84    1.56
  -4  -4  -3   44.62    1.73
  -4  -4  -3   40.77    2.12
  -4  -4  -3   44.54    1.83
  -4  -4  -3   39.73    1.76
  -5  -4  -3    2.45    0.14
  -5  -4  -3    2.41    0.12
  -5  -4  -3    2.56    0.14
  -5  -4  -3    2.57    0.16
  -6  -4  -3   11.95    0.50
  -6  -4  -3   12.21    0.54
  -6  -4  -3   11.80    0.51
  -7   5   3    4.07    0.21
  -6   5   3    7.29    0.34
  -6   5   3    7.40    0.34
  -6   5   3    8.00    0.36
  -5   5   3    0.90    0.09
  -5   5   3    0.87    0.09
  -5   5   3    0.99    0.09
  -5   5   3    1.05    0.10
  -5   5   3    0.96    0.12
  -4   5   3   24.96    0.99
  -4   5   3   25.36    0.95
  -4   5   3   25.58    1.33
  -4   5   3   24.63    1.01
  -4   5   3   25.03    1.06
  -4   5   3   23.41    1.07
  -4   5   3   22.99    1.05
  -3   5   3    0.02    0.03
  -3   5   3    0.05    0.04
  -3   5   3    0.02    0.04
  -3   5   3    0.00    0.03
  -3   5   3    0.04    0.05
  -2   5   3    8.30    0.45
  -1   5   3   22.04    1.13
   0   5   3   14.78    0.77
  -1  -5  -3   53.26    2.62
   1   5   3   52.94    2.68
  -2  -5  -3   15.86    0.68
  -2  -5  -3   17.04    0.84
  -3  -5  -3   72.65    2.87
  -3  -5  -3   71.08    2.60
  -3  -5  -3   70.63    3.52
  -4  -5  -3    0.98    0.09
  -4  -5  -3    1.30    0.09
  -4  -5  -3    1.11    0.11
  -4  -5  -3    0.91    0.11
  -5  -5  -3   13.10    0.60
  -5  -5  -3   13.96    0.53
  -5  -5  -3   14.97    0.59
  -5  -5  -3   14.38    0.63
  -6   6   3    3.94    0.20
  -6   6   3    3.76    0.20
  -6   6   3    3.73    0.20
  -6   6   3    3.75    0.21
  -5   6   3   12.35    0.71
  -5   6   3   12.65    0.54
  -5   6   3   11.38    0.57
  -5   6   3   13.25    0.54
  -5   6   3   12.46    0.56
  -5   6   3   13.31    0.52
  -4   6   3    2.35    0.14
  -4   6   3    2.30    0.14
  -4   6   3    2.22    0.14
  -4   6   3    2.42    0.14
  -4   6   3    2.29    0.14
  -4   6   3    2.32    0.14
  -4   6   3    2.46    0.18
  -3   6   3   10.41    0.57
  -3   6   3   10.79    0.46
  -3   6   3   10.36    0.46
  -3   6   3    9.83    0.55
  -3   6   3    9.76    0.44
  -3   6   3   10.01    0.43
  -2   6   3   15.95    0.88
  -2   6   3   16.00    0.72
  -2   6   3   17.10    0.86
  -1   6   3   70.35    3.55
   0   6   3   17.88    0.93
   1   6   3    2.53    0.14
   1   6   3    2.53    0.18
  -2  -6  -3   54.05    2.03
  -2  -6  -3   57.05    2.23
  -3  -6  -3    6.24    0.38
  -3  -6  -3    6.91    0.29
  -3  -6  -3    7.24    0.31
  -4  -6  -3    0.09    0.05
  -4  -6  -3    0.08    0.06
  -4  -6  -3    0.09    0.05
  -5  -6  -3    0.70    0.07
  -5  -6  -3    0.71    0.08
  -5  -6  -3    0.71    0.06
  -6   7   3   16.54    0.65
  -6   7   3   16.23    0.67
  -6   7   3   15.95    0.68
  -5   7   3    0.15    0.07
  -5   7   3    0.13    0.06
  -5   7   3    0.20    0.07
  -5   7   3    0.30    0.07
  -5   7   3    0.18    0.05
  -5   7   3    0.10    0.06
  -4   7   3    4.84    0.32
  -4   7   3    5.28    0.25
  -4   7   3    5.46    0.25
  -4   7   3    5.11    0.26
  -4   7   3    5.49    0.24
  -3   7   3    1.47    0.11
  -3   7   3    1.38    0.14
  -3   7   3    1.52    0.10
  -3   7   3    1.39    0.12
  -3   7   3    1.40    0.10
  -2   7   3   18.97    0.82
  -2   7   3   21.44    0.84
  -2   7   3   21.28    1.06
  -2   7   3   18.97    0.83
  -2   7   3   21.75    0.89
  -2   7   3   19.27    0.81
  -1   7   3    5.26    0.24
  -1   7   3    5.53    0.32
  -1   7   3    5.49    0.25
   0   7   3    0.56    0.06
   0   7   3    0.48    0.07
   0   7   3    0.62    0.06
   1   7   3    2.98    0.15
   1   7   3    3.05    0.16
  -2  -7  -3    0.02    0.04
  -2  -7  -3    0.10    0.04
   2   7   3    0.13    0.05
  -3  -7  -3    1.66    0.11
  -3  -7  -3    1.56    0.11
  -4  -7  -3    0.05    0.06
  -4  -7  -3    0.16    0.05
  -4  -7  -3    0.06    0.05
  -5  -7  -3   14.66    0.60
  -5  -7  -3   14.53    0.54
  -5  -7  -3   14.25    0.64
  -6   8   3    3.22    0.18
  -6   8   3    3.11    0.17
  -6   8   3    3.06    0.17
  -5   8   3   26.97    1.02
  -5   8   3   25.01    1.15
  -5   8   3   26.96    1.07
  -5   8   3   26.20    1.09
  -4   8   3    0.31    0.06
  -4   8   3    0.40    0.07
  -4   8   3    0.37    0.07
  -4   8   3    0.23    0.07
  -4   8   3    0.35    0.07
  -3   8   3   10.91    0.47
  -3   8   3   11.06    0.48
  -3   8   3   11.78    0.52
  -2   8   3    0.53    0.06
  -2   8   3    0.59    0.09
  -2   8   3    0.57    0.06
  -2   8   3    0.66    0.05
  -1   8   3   12.85    0.49
  -1   8   3   13.04    0.70
  -1   8   3   12.99    0.54
   0   8   3   11.16    0.46
   0   8   3   10.48    0.42
   1   8   3    4.13    0.19
   1   8   3    3.92    0.20
  -2  -8  -3    5.57    0.25
   2   8   3    5.32    0.25
  -3  -8  -3    0.20    0.05
  -3  -8  -3    0.28    0.05
  -4  -8  -3    5.90    0.29
  -4  -8  -3    5.79    0.27
  -4  -8  -3    6.26    0.25
  -6   9   3    7.73    0.33
  -6   9   3    7.29    0.32
  -5   9   3    6.95    0.32
  -5   9   3    6.85    0.32
  -5   9   3    6.83    0.31
  -4   9   3   18.31    0.77
  -4   9   3   18.46    0.76
  -4   9   3   18.50    0.73
  -3   9   3   -0.01    0.04
  -3   9   3   -0.09    0.05
  -2   9   3    4.09    0.17
  -2   9   3    4.44    0.20
  -2   9   3    4.01    0.20
  -1   9   3   12.88    0.49
  -1   9   3   12.92    0.55
   0   9   3   15.36    0.60
   0   9   3   16.08    0.66
   1   9   3    1.59    0.13
   1   9   3    1.86    0.12
  -2  -9  -3    1.35    0.11
   2   9   3    1.48    0.11
  -3  -9  -3   21.05    0.80
  -4  -9  -3    1.32    0.09
  -6  10   3    1.96    0.12
  -6  10   3    1.90    0.11
  -5  10   3   18.73    0.79
  -5  10   3   19.12    0.78
  -5  10   3   19.31    0.75
  -4  10   3    0.16    0.06
  -4  10   3    0.16    0.06
  -4  10   3    0.15    0.06
  -3  10   3    4.16    0.21
  -3  10   3    4.12    0.20
  -2  10   3    7.23    0.32
  -1  10   3    4.42    0.22
  -1  10   3    4.27    0.19
   0  10   3   25.04    1.02
   0  10   3   24.46    0.92
   1  10   3    2.79    0.17
   1  10   3    2.75    0.16
  -2 -10  -3    1.13    0.09
   2  10   3    1.18    0.10
  -3 -10  -3   -0.03    0.04
   3  10   3    0.25    0.06
  -5  11   3    0.95    0.08
  -5  11   3    0.91    0.08
  -4  11   3    2.41    0.15
  -4  11   3    2.35    0.15
  -3  11   3    0.35    0.06
  -2  11   3    0.13    0.05
  -1  11   3    7.17    0.33
  -1  11   3    7.08    0.29
   0  11   3    0.04    0.05
   0  11   3    0.00    0.05
   1  11   3   18.94    0.79
   1  11   3   19.11    0.72
  -2 -11  -3    1.41    0.11
   2  11   3    1.53    0.11
  -3 -11  -3    2.15    0.12
  -4  12   3    1.35    0.10
  -3  12   3   28.29    1.15
  -2  12   3   12.51    0.53
  -1  12   3   20.38    0.83
  -1  12   3   19.60    0.74
   0  12   3    0.19    0.06
   0  12   3    0.16    0.05
   1  12   3    0.05    0.05
   1  12   3    0.05    0.05
   2  12   3    3.89    0.17
  -4  13   3    3.59    0.17
  -3  13   3   19.32    0.72
  -3  13   3   17.77    0.76
  -2  13   3    0.05    0.05
  -1  13   3    1.32    0.11
   0  13   3    3.74    0.19
   0  13   3    3.71    0.16
   1  13   3    7.94    0.31
   1  14  -4    2.63    0.12
   0  14  -4    2.70    0.12
   0  14  -4    2.37    0.14
  -1  14  -4   10.67    0.45
  -2  14  -4    0.08    0.04
  -3  14  -4    5.18    0.22
  -3  14  -4    4.54    0.22
   2  13  -4    3.16    0.15
   1  13  -4    0.94    0.08
   0  13  -4    7.07    0.32
   0  13  -4    7.47    0.29
  -1  13  -4    0.18    0.05
  -1  13  -4    0.27    0.05
  -1  13  -4    0.26    0.05
  -2  13  -4   14.76    0.64
  -2  13  -4   15.31    0.63
  -3  13  -4    0.10    0.04
  -3  13  -4    0.16    0.04
  -3  13  -4    0.23    0.06
  -4  13  -4    7.40    0.31
  -3 -12   4    0.90    0.07
   2  12  -4    2.73    0.14
  -2 -12   4    2.81    0.14
   1  12  -4   11.63    0.45
   1  12  -4   11.51    0.50
   0  12  -4    4.27    0.20
   0  12  -4    4.35    0.22
  -1  12  -4   27.47    1.10
  -1  12  -4   28.24    0.99
  -1  12  -4   24.88    1.12
  -2  12  -4    1.12    0.10
  -2  12  -4    1.12    0.10
  -3  12  -4    0.21    0.04
  -3  12  -4    0.22    0.05
  -4  12  -4    0.30    0.06
  -4  12  -4    0.19    0.04
  -5  12  -4    8.54    0.35
   3  11  -4    2.23    0.13
  -3 -11   4    2.47    0.13
   2  11  -4    9.78    0.39
  -2 -11   4    9.38    0.39
   1  11  -4    4.64    0.23
   1  11  -4    4.95    0.22
   0  11  -4   11.33    0.47
   0  11  -4   10.36    0.43
  -1  11  -4    4.09    0.18
  -1  11  -4    3.98    0.20
  -1  11  -4    3.84    0.20
  -2  11  -4    8.59    0.37
  -2  11  -4    8.50    0.38
  -2  11  -4    8.37    0.33
  -3  11  -4    4.58    0.22
  -3  11  -4    4.66    0.24
  -3  11  -4    4.24    0.21
  -4  11  -4    7.17    0.31
  -4  11  -4    7.44    0.31
  -4  11  -4    6.90    0.34
  -5  11  -4    8.34    0.39
  -5  11  -4    8.55    0.35
  -4 -10   4   21.58    0.80
  -3 -10   4    0.44    0.07
   2  10  -4   17.59    0.67
  -2 -10   4   17.17    0.67
   1  10  -4    3.30    0.17
   1  10  -4    3.28    0.18
   0  10  -4    0.05    0.04
   0  10  -4    0.01    0.04
  -1  10  -4    9.86    0.46
  -1  10  -4   10.95    0.45
  -1  10  -4   10.66    0.41
  -2  10  -4    9.45    0.37
  -2  10  -4    9.66    0.45
  -2  10  -4    9.80    0.42
  -2  10  -4    9.92    0.43
  -3  10  -4   66.02    2.65
  -3  10  -4   68.11    2.80
  -3  10  -4   60.50    2.60
  -4  10  -4   22.16    0.86
  -4  10  -4   21.09    0.98
  -4  10  -4   22.79    0.91
  -5  10  -4    4.88    0.23
  -5  10  -4    4.69    0.25
  -6  10  -4    0.20    0.05
  -6  10  -4    0.19    0.05
  -4  -9   4    4.39    0.19
  -4  -9   4    3.78    0.19
  -3  -9   4   15.16    0.66
  -3  -9   4   16.34    0.61
   2   9  -4   67.61    2.48
  -2  -9   4   68.07    2.48
   1   9  -4   10.34    0.42
   1   9  -4   10.61    0.45
   0   9  -4   17.78    0.73
   0   9  -4   17.38    0.66
  -1   9  -4    8.99    0.35
  -1   9  -4    8.58    0.41
  -1   9  -4    9.53    0.39
  -1   9  -4    8.81    0.40
  -2   9  -4    7.67    0.30
  -2   9  -4    7.97    0.35
  -2   9  -4    7.74    0.34
  -2   9  -4    7.98    0.37
  -3   9  -4    2.15    0.14
  -3   9  -4    2.19    0.12
  -4   9  -4    3.79    0.18
  -4   9  -4    3.76    0.19
  -4   9  -4    3.57    0.19
  -5   9  -4    6.54    0.29
  -5   9  -4    6.47    0.32
  -6   9  -4    5.66    0.28
  -6   9  -4    5.88    0.26
  -5  -8   4    0.44    0.04
  -5  -8   4    0.44    0.05
  -4  -8   4    7.83    0.32
  -4  -8   4    8.00    0.35
  -3  -8   4   15.22    0.64
  -3  -8   4   14.97    0.59
   2   8  -4   -0.03    0.04
   2   8  -4    0.06    0.04
  -2  -8   4    0.08    0.04
  -2  -8   4   -0.01    0.03
   1   8  -4   82.17    3.24
   1   8  -4   86.73    3.31
   1   8  -4   81.89    3.00
   1   8  -4   79.59    4.71
   0   8  -4    0.34    0.05
   0   8  -4    0.30    0.04
   0   8  -4    0.30    0.06
   0   8  -4    0.30    0.04
  -1   8  -4   90.34    3.97
  -1   8  -4   95.58    3.71
  -1   8  -4   92.09    3.35
  -1   8  -4   94.85    5.27
  -1   8  -4   90.53    3.77
  -2   8  -4    1.08    0.07
  -2   8  -4    1.12    0.11
  -2   8  -4    1.17    0.08
  -2   8  -4    1.08    0.07
  -2   8  -4    1.07    0.07
  -3   8  -4   19.59    0.85
  -3   8  -4   19.32    0.79
  -3   8  -4   18.20    0.77
  -4   8  -4    0.00    0.04
  -4   8  -4    0.12    0.05
  -4   8  -4    0.11    0.03
  -4   8  -4    0.14    0.05
  -5   8  -4    7.32    0.36
  -5   8  -4    7.43    0.32
  -6   8  -4    6.16    0.31
  -6   8  -4    6.52    0.28
  -5  -7   4    0.03    0.03
  -5  -7   4    0.12    0.04
  -4  -7   4   43.30    1.76
  -4  -7   4   43.45    1.59
   3   7  -4    6.62    0.29
  -3  -7   4    6.48    0.27
  -3  -7   4    5.83    0.36
  -3  -7   4    6.86    0.30
   2   7  -4   39.62    1.57
  -2  -7   4   39.66    1.46
  -2  -7   4   39.88    1.60
  -2  -7   4   39.23    1.97
   1   7  -4    2.16    0.11
   1   7  -4    2.08    0.11
  -1  -7   4    1.98    0.12
   0   7  -4    1.65    0.12
   0   7  -4    1.38    0.09
  -1   7  -4    2.04    0.15
  -2   7  -4   21.74    0.95
  -2   7  -4   22.78    1.27
  -2   7  -4   20.92    0.90
  -3   7  -4    8.74    0.40
  -3   7  -4    8.59    0.37
  -3   7  -4    8.67    0.37
  -3   7  -4    8.70    0.53
  -4   7  -4   12.25    0.51
  -4   7  -4   12.43    0.57
  -4   7  -4   12.70    0.50
  -4   7  -4   12.06    0.51
  -5   7  -4   21.53    0.99
  -5   7  -4   23.35    1.02
  -5   7  -4   24.14    0.90
  -6   7  -4   41.87    1.71
  -6   7  -4   36.68    1.67
  -5  -6   4    5.79    0.24
  -5  -6   4    5.77    0.28
  -5  -6   4    6.11    0.27
   4   6  -4   11.09    0.48
  -4  -6   4   11.05    0.44
  -4  -6   4   11.37    0.48
   3   6  -4   21.62    0.88
  -3  -6   4   21.99    0.82
  -3  -6   4   21.12    1.10
  -3  -6   4   22.14    0.90
   2   6  -4    0.29    0.05
  -2  -6   4    0.34    0.05
  -2  -6   4    0.20    0.05
  -2  -6   4    0.15    0.04
  -1  -6   4   47.29    2.33
   0   6  -4   77.14    4.39
  -1   6  -4  253.95   14.38
  -2   6  -4   34.36    1.97
  -3   6  -4    3.08    0.17
  -3   6  -4    3.50    0.16
  -3   6  -4    3.24    0.16
  -3   6  -4    3.34    0.16
  -3   6  -4    3.40    0.15
  -3   6  -4    3.12    0.16
  -4   6  -4   10.83    0.49
  -4   6  -4    9.96    0.47
  -4   6  -4   10.41    0.44
  -4   6  -4   10.40    0.44
  -4   6  -4   10.91    0.43
  -5   6  -4    2.07    0.14
  -5   6  -4    2.25    0.15
  -5   6  -4    2.27    0.14
  -6   6  -4   22.41    1.00
  -6   6  -4   23.60    1.02
  -7   6  -4    1.64    0.11
  -6  -5   4    4.20    0.19
  -6  -5   4    4.00    0.19
  -5  -5   4    0.05    0.04
  -5  -5   4    0.07    0.04
  -5  -5   4    0.11    0.04
   4   5  -4   11.82    0.50
  -4  -5   4   11.53    0.52
  -4  -5   4   11.40    0.62
  -4  -5   4   12.27    0.46
  -4  -5   4   12.59    0.51
   3   5  -4    0.92    0.08
  -3  -5   4    0.91    0.07
  -3  -5   4    0.95    0.08
  -3  -5   4    0.85    0.09
  -3  -5   4    0.81    0.08
  -2  -5   4    9.66    0.50
  -1  -5   4    1.30    0.10
   0   5  -4    7.61    0.43
   0  -5   4    6.70    0.37
  -1   5  -4   69.13    3.93
  -2   5  -4    6.55    0.40
  -3   5  -4    1.24    0.09
  -3   5  -4    1.31    0.09
  -4   5  -4   32.87    1.43
  -4   5  -4   31.30    1.40
  -4   5  -4   33.21    1.30
  -4   5  -4   33.47    1.34
  -4   5  -4   33.26    1.25
  -4   5  -4   32.72    1.34
  -5   5  -4   37.42    1.58
  -5   5  -4   35.92    1.37
  -5   5  -4   36.16    1.54
  -5   5  -4   34.61    1.47
  -6   5  -4    0.91    0.09
  -6   5  -4    0.90    0.09
  -7   5  -4    6.55    0.30
  -6  -4   4    1.03    0.08
  -6  -4   4    0.92    0.08
  -5  -4   4    0.25    0.05
  -5  -4   4    0.23    0.04
  -5  -4   4    0.18    0.05
   4   4  -4   16.14    0.68
  -4  -4   4   16.16    0.70
  -4  -4   4   16.54    0.62
  -4  -4   4   17.11    0.69
  -4  -4   4   16.46    0.84
   3   4  -4   58.66    2.31
  -3  -4   4   57.33    2.40
  -3  -4   4   57.80    2.14
  -3  -4   4   61.27    2.89
  -2  -4   4   14.05    0.71
  -1  -4   4   63.73    3.12
   0  -4   4    1.28    0.09
  -1   4  -4    8.14    0.48
  -2   4  -4    4.20    0.27
  -3   4  -4   17.31    0.76
  -4   4  -4    5.98    0.27
  -4   4  -4    6.24    0.26
  -4   4  -4    6.21    0.30
  -4   4  -4    6.02    0.26
  -4   4  -4    6.09    0.31
  -4   4  -4    6.03    0.29
  -5   4  -4    5.56    0.24
  -5   4  -4    5.28    0.27
  -5   4  -4    5.07    0.27
  -5   4  -4    5.14    0.23
  -6   4  -4   12.07    0.53
  -6   4  -4   11.19    0.48
  -6   4  -4   11.45    0.53
  -7   4  -4    0.01    0.04
  -6  -3   4   15.89    0.64
  -6  -3   4   14.56    0.63
  -5  -3   4    6.88    0.31
  -5  -3   4    6.73    0.30
  -5  -3   4    6.37    0.32
  -4  -3   4   30.68    1.48
  -4  -3   4   28.75    1.09
  -4  -3   4   29.44    1.23
  -4  -3   4   30.05    1.21
  -3  -3   4    0.89    0.08
  -2  -3   4    9.54    0.49
  -1  -3   4    0.05    0.02
   0  -3   4   41.01    2.01
  -1   3  -4   23.56    1.35
  -2   3  -4   46.20    2.64
  -3   3  -4    1.70    0.10
  -4   3  -4    0.96    0.09
  -4   3  -4    1.02    0.08
  -4   3  -4    0.89    0.08
  -4   3  -4    0.88    0.06
  -4   3  -4    0.87    0.07
  -5   3  -4   11.18    0.52
  -5   3  -4   11.37    0.52
  -5   3  -4   11.31    0.47
  -6   3  -4    7.07    0.37
  -6   3  -4    8.04    0.33
  -6   3  -4    8.27    0.38
  -7   3  -4    7.35    0.34
  -6  -2   4    0.22    0.04
  -6  -2   4    0.23    0.05
  -6  -2   4    0.28    0.06
  -5  -2   4    9.85    0.42
  -5  -2   4    9.60    0.50
  -5  -2   4    9.31    0.44
  -5  -2   4    9.27    0.41
  -4  -2   4    0.30    0.04
  -4  -2   4    0.29    0.05
  -4  -2   4    0.21    0.05
  -4  -2   4    0.22    0.04
  -3  -2   4   97.47    4.61
  -3  -2   4   91.14    4.94
  -2  -2   4   20.41    1.11
  -2  -2   4   23.46    1.09
  -1  -2   4   30.74    1.51
   0  -2   4   49.85    2.45
  -1   2  -4   15.33    0.88
  -2   2  -4   11.47    0.67
  -3   2  -4    3.40    0.18
  -4   2  -4   45.75    1.71
  -4   2  -4   44.66    1.84
  -4   2  -4   46.41    2.22
  -4   2  -4   45.05    1.96
  -4   2  -4   43.90    1.92
  -5   2  -4   27.46    1.15
  -5   2  -4   26.93    1.08
  -5   2  -4   26.23    1.16
  -5   2  -4   24.87    1.30
  -6   2  -4    1.71    0.10
  -6   2  -4    1.80    0.13
  -6   2  -4    1.62    0.12
  -7   2  -4    0.04    0.04
  -6  -1   4   14.28    0.65
  -6  -1   4   14.76    0.61
  -5  -1   4    5.16    0.26
  -5  -1   4    5.04    0.24
  -5  -1   4    5.05    0.28
  -5  -1   4    5.40    0.24
  -4  -1   4   33.09    1.53
  -4  -1   4   36.47    1.91
  -4  -1   4   38.22    1.77
  -3  -1   4    2.09    0.15
  -3  -1   4    2.31    0.13
  -2  -1   4   59.63    2.83
  -2  -1   4   55.84    2.89
  -1  -1   4   96.30    4.70
   0   1  -4   82.66    4.63
   0  -1   4   80.63    3.99
  -1   1  -4  188.25   10.67
  -2   1  -4   23.14    1.14
  -3   1  -4   33.59    1.65
  -4   1  -4    3.93    0.21
  -4   1  -4    3.82    0.20
  -4   1  -4    3.91    0.17
  -4   1  -4    3.38    0.17
  -5   1  -4   13.23    0.54
  -5   1  -4   12.05    0.53
  -5   1  -4   13.81    0.58
  -5   1  -4   12.30    0.65
  -5   1  -4   12.47    0.58
  -6   1  -4    0.68    0.06
  -6   1  -4    0.93    0.09
  -7   1  -4    2.74    0.15
  -7   1  -4    2.75    0.12
  -7   0   4    7.55    0.34
  -6   0   4    0.03    0.03
  -6   0   4    0.10    0.05
  -5   0   4    6.99    0.30
  -5   0   4    6.32    0.35
  -5   0   4    6.43    0.40
  -5   0   4    7.20    0.33
  -4   0   4    0.19    0.05
  -4   0   4    0.14    0.03
  -4   0   4    0.18    0.06
  -3   0   4   27.46    1.32
  -3   0   4   26.22    1.43
  -2   0   4    6.58    0.35
  -2   0   4    6.91    0.34
  -1   0   4   76.07    3.69
  -1   0   4   74.99    3.78
   0   0  -4  209.11   12.20
   0   0   4  221.87   10.51
  -1   0  -4  366.73   20.78
  -2   0  -4    2.76    0.14
   2   0   4    2.25    0.13
  -3   0  -4    7.57    0.39
  -4   0  -4   13.74    0.55
  -4   0  -4   15.00    0.62
  -4   0  -4   15.41    0.75
  -4   0  -4   14.51    0.61
  -4   0  -4   15.46    0.66
  -5   0  -4    2.45    0.16
  -5   0  -4    2.60    0.13
  -5   0  -4    2.58    0.16
  -5   0  -4    2.64    0.17
  -5   0  -4    2.53    0.13
  -6   0  -4   16.58    0.72
  -6   0  -4   17.75    0.78
  -6   0  -4   18.19    0.73
  -7   0  -4    9.74    0.41
  -7   0  -4    9.92    0.44
  -7   1   4    0.13    0.05
  -6   1   4    7.88    0.35
  -6   1   4    8.42    0.39
  -5   1   4    0.05    0.05
  -5   1   4    0.03    0.05
  -5   1   4    0.01    0.03
  -4   1   4   63.75    3.05
  -4   1   4   61.31    2.34
  -4   1   4   61.03    2.63
  -4   1   4   58.79    2.51
  -4   1   4   67.27    3.30
  -3   1   4   37.47    1.97
  -3   1   4   36.98    1.82
  -2   1   4   23.27    1.13
  -2   1   4   22.67    1.16
  -1   1   4    5.58    0.29
  -1   1   4    5.48    0.30
   0  -1  -4   13.89    0.68
   0  -1  -4   13.70    0.78
   0   1   4   13.76    0.70
  -1  -1  -4   25.15    1.22
   1   1   4   24.39    1.25
  -2  -1  -4    3.48    0.19
  -3  -1  -4  100.57    4.92
  -4  -1  -4    2.63    0.13
  -4  -1  -4    3.08    0.18
  -4  -1  -4    2.89    0.14
  -4  -1  -4    2.85    0.17
  -4  -1  -4    3.00    0.15
  -5  -1  -4   18.87    0.79
  -5  -1  -4   18.57    0.98
  -5  -1  -4   20.66    0.86
  -5  -1  -4   18.68    0.86
  -5  -1  -4   19.98    0.81
  -6  -1  -4    3.17    0.16
  -6  -1  -4    3.01    0.16
  -6  -1  -4    3.30    0.19
  -7   2   4   10.71    0.48
  -6   2   4    2.02    0.14
  -5   2   4   33.69    1.38
  -5   2   4   33.34    1.73
  -5   2   4   31.19    1.32
  -5   2   4   30.21    1.28
  -5   2   4   32.66    1.32
  -4   2   4    1.80    0.11
  -4   2   4    1.77    0.11
  -4   2   4    2.07    0.15
  -4   2   4    1.70    0.12
  -4   2   4    1.82    0.11
  -4   2   4    1.77    0.11
  -3   2   4   17.20    0.92
  -3   2   4   17.78    0.88
  -3   2   4   18.76    0.97
  -2   2   4    1.56    0.09
  -2   2   4    1.46    0.11
  -1   2   4  381.21   19.05
   0  -2  -4   25.84    1.31
   0   2   4   27.27    1.34
  -1  -2  -4    0.39    0.04
   1   2   4    0.40    0.04
  -2  -2  -4  306.74   14.96
  -3  -2  -4    0.09    0.03
  -3  -2  -4    0.11    0.04
  -4  -2  -4   15.38    0.59
  -4  -2  -4   15.59    0.80
  -4  -2  -4   16.13    0.65
  -4  -2  -4   16.33    0.71
  -4  -2  -4   15.33    0.66
  -5  -2  -4    7.35    0.32
  -5  -2  -4    6.65    0.28
  -5  -2  -4    7.32    0.35
  -5  -2  -4    7.32    0.32
  -6  -2  -4    9.29    0.40
  -6  -2  -4    9.23    0.43
  -6  -2  -4    9.32    0.40
  -7   3   4    8.48    0.39
  -6   3   4   33.84    1.40
  -6   3   4   31.70    1.36
  -6   3   4   37.57    1.48
  -5   3   4    0.07    0.04
  -5   3   4    0.08    0.05
  -5   3   4    0.18    0.06
  -5   3   4    0.19    0.08
  -5   3   4    0.13    0.05
  -4   3   4    7.82    0.44
  -4   3   4    7.49    0.33
  -4   3   4    7.40    0.32
  -4   3   4    7.61    0.35
  -4   3   4    7.66    0.34
  -4   3   4    7.37    0.35
  -3   3   4   10.32    0.56
  -3   3   4    9.69    0.53
  -2   3   4    1.12    0.09
  -1   3   4   84.32    4.23
   0  -3  -4    3.92    0.22
   0   3   4    4.37    0.23
  -1  -3  -4   35.03    1.75
   1   3   4   36.04    1.79
  -2  -3  -4    1.48    0.11
  -3  -3  -4   19.96    0.80
  -3  -3  -4   20.73    0.99
  -3  -3  -4   18.19    0.81
  -3  -3  -4   19.09    0.73
  -4  -3  -4    5.40    0.26
  -4  -3  -4    5.65    0.29
  -4  -3  -4    5.61    0.25
  -4  -3  -4    5.57    0.23
  -4  -3  -4    5.37    0.31
  -5  -3  -4    6.51    0.32
  -5  -3  -4    6.37    0.29
  -5  -3  -4    6.24    0.25
  -5  -3  -4    6.40    0.29
  -6  -3  -4    1.39    0.12
  -6  -3  -4    1.36    0.09
  -6  -3  -4    1.51    0.09
  -7   4   4   12.46    0.55
  -6   4   4    0.28    0.07
  -6   4   4    0.28    0.06
  -6   4   4    0.38    0.07
  -5   4   4    8.67    0.36
  -5   4   4    8.43    0.51
  -5   4   4    8.86    0.38
  -5   4   4    8.36    0.40
  -5   4   4    8.55    0.39
  -4   4   4    3.91    0.19
  -4   4   4    4.02    0.19
  -4   4   4    3.98    0.20
  -4   4   4    3.90    0.20
  -4   4   4    4.23    0.26
  -4   4   4    3.81    0.21
  -3   4   4   11.97    0.64
  -3   4   4   13.25    0.67
  -3   4   4   11.23    0.51
  -2   4   4  119.55    5.99
  -1   4   4  110.20    5.53
   0   4   4   36.72    1.86
  -1  -4  -4   37.59    1.85
   1   4   4   37.38    1.89
  -2  -4  -4   13.31    0.66
  -2  -4  -4   12.47    0.53
  -3  -4  -4    1.60    0.10
  -3  -4  -4    1.59    0.13
  -3  -4  -4    1.67    0.10
  -4  -4  -4    9.33    0.38
  -4  -4  -4    8.20    0.48
  -4  -4  -4    8.89    0.35
  -4  -4  -4    8.18    0.39
  -4  -4  -4    9.30    0.42
  -5  -4  -4   17.17    0.72
  -5  -4  -4   16.79    0.73
  -5  -4  -4   18.35    0.77
  -5  -4  -4   16.81    0.64
  -6  -4  -4   10.32    0.46
  -6  -4  -4   11.01    0.49
  -6  -4  -4   11.06    0.45
  -7   5   4    0.71    0.07
  -6   5   4    1.72    0.13
  -6   5   4    1.80    0.13
  -6   5   4    1.85    0.13
  -5   5   4   19.32    0.78
  -5   5   4   18.80    0.75
  -5   5   4   18.99    0.80
  -5   5   4   18.65    1.05
  -5   5   4   19.61    0.84
  -4   5   4   36.32    1.42
  -4   5   4   36.54    1.52
  -4   5   4   36.41    1.36
  -4   5   4   35.73    1.45
  -4   5   4   34.02    1.51
  -4   5   4   36.84    1.90
  -4   5   4   33.31    1.54
  -3   5   4    3.63    0.18
  -3   5   4    4.31    0.25
  -3   5   4    3.80    0.19
  -3   5   4    3.71    0.19
  -3   5   4    4.03    0.24
  -2   5   4    5.74    0.33
  -1   5   4   12.51    0.66
   0   5   4    2.32    0.16
   1   5   4  100.99    5.07
  -2  -5  -4    0.06    0.03
  -2  -5  -4    0.14    0.04
  -2  -5  -4    0.11    0.04
  -3  -5  -4   22.84    0.92
  -3  -5  -4   22.24    0.84
  -3  -5  -4   21.80    1.13
  -4  -5  -4    0.66    0.09
  -4  -5  -4    0.65    0.07
  -4  -5  -4    0.55    0.07
  -5  -5  -4   13.68    0.52
  -5  -5  -4   13.93    0.58
  -5  -5  -4   13.81    0.62
  -6   6   4    3.34    0.19
  -6   6   4    3.46    0.19
  -6   6   4    3.39    0.18
  -6   6   4    3.35    0.19
  -5   6   4    2.05    0.14
  -5   6   4    2.15    0.15
  -5   6   4    2.24    0.14
  -5   6   4    1.72    0.18
  -5   6   4    2.07    0.14
  -4   6   4   17.76    0.73
  -4   6   4   18.30    0.98
  -4   6   4   17.04    0.79
  -4   6   4   18.41    0.70
  -4   6   4   16.53    0.77
  -4   6   4   18.60    0.78
  -4   6   4   18.41    0.75
  -3   6   4   18.99    0.81
  -3   6   4   18.89    0.96
  -3   6   4   18.37    0.74
  -3   6   4   16.85    0.79
  -3   6   4   18.63    1.00
  -2   6   4   11.34    0.60
  -2   6   4   10.72    0.46
  -1   6   4    0.75    0.09
   0   6   4   23.09    0.96
   0   6   4   24.13    1.22
   1   6   4   15.89    0.66
  -2  -6  -4   24.88    0.98
  -2  -6  -4   24.41    0.90
   2   6   4   22.60    0.90
  -3  -6  -4   19.25    0.71
  -3  -6  -4   19.27    0.77
  -3  -6  -4   17.09    0.96
  -4  -6  -4    4.22    0.23
  -4  -6  -4    3.93    0.19
  -4  -6  -4    3.94    0.20
  -5  -6  -4    5.64    0.27
  -5  -6  -4    5.25    0.22
  -5  -6  -4    5.39    0.25
  -6   7   4    9.05    0.38
  -6   7   4    8.89    0.40
  -6   7   4    9.20    0.40
  -5   7   4    8.80    0.38
  -5   7   4    7.81    0.50
  -5   7   4    9.15    0.39
  -5   7   4    8.83    0.36
  -5   7   4    7.82    0.39
  -4   7   4    0.25    0.07
  -4   7   4    0.32    0.06
  -4   7   4    0.19    0.05
  -4   7   4    0.21    0.06
  -4   7   4    0.29    0.06
  -4   7   4    0.24    0.06
  -3   7   4    9.60    0.43
  -3   7   4    9.41    0.41
  -3   7   4    8.83    0.52
  -3   7   4    9.67    0.40
  -3   7   4    8.91    0.52
  -2   7   4    2.23    0.13
  -2   7   4    2.33    0.18
  -2   7   4    2.19    0.12
  -2   7   4    2.33    0.11
  -1   7   4   12.58    0.64
  -1   7   4   10.58    0.48
  -1   7   4   12.16    0.50
  -1   7   4   11.95    0.45
   0   7   4    0.23    0.05
   0   7   4    0.23    0.06
   0   7   4    0.18    0.04
   1   7   4   50.11    2.00
   1   7   4   48.93    1.81
  -2  -7  -4   13.16    0.56
  -2  -7  -4   14.01    0.53
   2   7   4   13.14    0.52
  -3  -7  -4    0.03    0.05
  -3  -7  -4    0.03    0.04
  -4  -7  -4    0.48    0.06
  -4  -7  -4    0.49    0.06
  -4  -7  -4    0.44    0.08
  -5  -7  -4    5.80    0.25
  -5  -7  -4    5.54    0.27
  -5  -7  -4    5.71    0.22
  -6   8   4    2.97    0.17
  -6   8   4    2.89    0.16
  -6   8   4    3.17    0.17
  -5   8   4    0.18    0.07
  -5   8   4    0.21    0.07
  -5   8   4    0.27    0.07
  -5   8   4    0.13    0.07
  -4   8   4    0.54    0.08
  -4   8   4    0.51    0.08
  -4   8   4    0.42    0.08
  -4   8   4    0.58    0.08
  -3   8   4    9.71    0.42
  -3   8   4    9.30    0.55
  -3   8   4   10.02    0.42
  -2   8   4    1.93    0.11
  -2   8   4    1.74    0.09
  -2   8   4    1.85    0.16
  -2   8   4    1.84    0.12
  -1   8   4    4.34    0.21
  -1   8   4    4.38    0.19
  -1   8   4    4.22    0.27
   0   8   4   17.03    0.69
   0   8   4   15.78    0.88
   0   8   4   16.84    0.63
   1   8   4    3.24    0.16
   1   8   4    3.18    0.17
  -2  -8  -4   34.95    1.31
   2   8   4   35.54    1.31
  -3  -8  -4    1.92    0.12
  -3  -8  -4    1.60    0.11
  -4  -8  -4    2.40    0.15
  -4  -8  -4    2.24    0.13
  -4  -8  -4    2.58    0.13
  -6   9   4    2.53    0.14
  -6   9   4    2.68    0.15
  -6   9   4    2.80    0.16
  -5   9   4    1.59    0.13
  -5   9   4    1.70    0.12
  -5   9   4    1.55    0.13
  -4   9   4    4.86    0.24
  -4   9   4    4.93    0.23
  -4   9   4    4.81    0.24
  -3   9   4   41.24    1.67
  -3   9   4   40.97    1.63
  -2   9   4   15.97    0.60
  -2   9   4   16.95    0.68
  -2   9   4   15.81    0.67
  -1   9   4   15.00    0.57
  -1   9   4   15.38    0.64
   0   9   4    0.27    0.05
   0   9   4    0.34    0.06
   1   9   4   14.62    0.57
   1   9   4   14.97    0.63
  -2  -9  -4    1.22    0.10
   2   9   4    1.03    0.10
  -3  -9  -4    2.05    0.12
   3   9   4    1.87    0.13
  -4  -9  -4    3.21    0.15
  -6  10   4    5.65    0.25
  -5  10   4    7.20    0.33
  -5  10   4    7.38    0.32
  -5  10   4    7.77    0.34
  -4  10   4    7.20    0.33
  -4  10   4    7.30    0.33
  -4  10   4    7.36    0.32
  -3  10   4    0.32    0.06
  -3  10   4    0.38    0.06
  -2  10   4   17.27    0.72
  -1  10   4    6.41    0.26
  -1  10   4    6.29    0.30
   0  10   4   19.84    0.84
   0  10   4   20.39    0.76
   1  10   4    2.04    0.14
   1  10   4    2.28    0.15
  -2 -10  -4    2.80    0.16
   2  10   4    3.14    0.16
  -3 -10  -4    4.73    0.21
   3  10   4    4.43    0.21
  -5  11   4    5.06    0.23
  -5  11   4    5.31    0.24
  -4  11   4    1.46    0.12
  -4  11   4    1.70    0.12
  -3  11   4    6.10    0.28
  -2  11   4   -0.03    0.05
  -1  11   4    6.44    0.26
  -1  11   4    6.48    0.30
   0  11   4    0.70    0.08
   0  11   4    0.74    0.08
   1  11   4   14.25    0.60
   1  11   4   14.29    0.55
  -2 -11  -4    2.10    0.13
   2  11   4    2.25    0.13
  -4  12   4    2.95    0.15
  -3  12   4    0.83    0.07
  -2  12   4    5.35    0.25
  -1  12   4    1.83    0.10
  -1  12   4    1.99    0.13
   0 -12  -4   53.98    2.22
   0  12   4   57.15    2.28
   0  12   4   58.90    2.06
   1  12   4    1.53    0.10
   2  12   4    2.33    0.12
  -3  13   4   10.14    0.39
  -3  13   4    9.47    0.42
  -2  13   4    3.16    0.16
   1 -13  -4   11.02    0.45
  -1  13   4   10.57    0.46
   0  13   4    1.03    0.07
   0  13   4    1.18    0.10
   1  14  -5    5.85    0.23
   0  14  -5   -0.06    0.04
   0  14  -5   -0.03    0.03
  -1  14  -5    3.46    0.17
  -2  14  -5    1.28    0.09
  -3  14  -5    5.51    0.23
  -3  14  -5    5.18    0.24
   2  13  -5    5.06    0.21
   1  13  -5    0.57    0.06
   0  13  -5    5.58    0.24
   0  13  -5    5.69    0.26
  -1  13  -5    0.14    0.05
  -1  13  -5    0.06    0.04
  -2  13  -5    6.71    0.30
  -2  13  -5    6.67    0.31
  -3  13  -5    6.07    0.26
  -3  13  -5    5.51    0.26
  -3  13  -5    6.01    0.27
  -4  13  -5    8.60    0.35
  -3 -12   5   10.96    0.42
   2  12  -5    6.19    0.26
  -2 -12   5    6.12    0.26
   1  12  -5   22.53    0.84
   1  12  -5   22.12    0.92
   0  12  -5    0.02    0.04
   0  12  -5    0.02    0.05
  -1  12  -5   13.94    0.64
  -1  12  -5   15.35    0.56
  -1  12  -5   15.01    0.63
  -2  12  -5   -0.01    0.04
  -2  12  -5    0.00    0.04
  -3  12  -5    7.67    0.35
  -3  12  -5    8.45    0.35
  -3  12  -5    8.39    0.36
  -4  12  -5   18.96    0.87
  -4  12  -5   19.89    0.77
  -4  12  -5   20.18    0.82
  -5  12  -5    3.70    0.17
   3  11  -5    0.55    0.07
  -3 -11   5    0.77    0.07
   2  11  -5    4.50    0.21
  -2 -11   5    4.59    0.21
   1  11  -5   31.45    1.31
   1  11  -5   32.78    1.19
   0  11  -5    3.11    0.16
   0  11  -5    2.99    0.17
  -1  11  -5    0.77    0.08
  -1  11  -5    0.80    0.08
  -1  11  -5    0.83    0.07
  -2  11  -5   19.45    0.74
  -2  11  -5   20.22    0.84
  -2  11  -5   20.18    0.82
  -3  11  -5    3.69    0.19
  -3  11  -5    3.34    0.17
  -3  11  -5    3.40    0.18
  -4  11  -5    3.30    0.18
  -4  11  -5    3.50    0.19
  -4  11  -5    3.45    0.17
  -5  11  -5    2.38    0.13
  -5  11  -5    2.23    0.14
  -4 -10   5   -0.02    0.03
  -3 -10   5   13.54    0.53
   2  10  -5    0.15    0.05
  -2 -10   5    0.06    0.05
   1  10  -5   17.83    0.74
   1  10  -5   17.65    0.68
   0  10  -5    4.18    0.20
   0  10  -5    3.93    0.18
  -1  10  -5   90.31    3.55
  -1  10  -5   85.59    3.62
  -1  10  -5   89.86    3.21
  -2  10  -5   15.07    0.64
  -2  10  -5   14.85    0.67
  -2  10  -5   14.66    0.56
  -2  10  -5   15.12    0.62
  -3  10  -5    8.69    0.40
  -3  10  -5    8.45    0.36
  -3  10  -5    7.77    0.36
  -4  10  -5   10.50    0.48
  -4  10  -5   10.14    0.43
  -4  10  -5   10.40    0.44
  -5  10  -5    0.95    0.09
  -5  10  -5    0.77    0.08
  -6  10  -5   28.09    1.08
  -6  10  -5   28.73    1.24
  -4  -9   5   23.98    0.87
  -4  -9   5   22.44    0.95
  -3  -9   5    4.30    0.21
  -3  -9   5    4.43    0.20
   2   9  -5   22.19    0.84
   1   9  -5    7.12    0.31
   1   9  -5    7.04    0.31
   1   9  -5    6.71    0.29
   0   9  -5   15.95    0.63
   0   9  -5   13.58    0.89
   0   9  -5   15.77    0.58
  -1   9  -5   49.61    2.09
  -1   9  -5   53.60    2.05
  -1   9  -5   51.67    1.85
  -1   9  -5   48.78    2.92
  -2   9  -5    0.36    0.05
  -2   9  -5    0.44    0.05
  -2   9  -5    0.47    0.06
  -2   9  -5    0.48    0.05
  -3   9  -5   31.42    1.29
  -3   9  -5   29.85    1.21
  -3   9  -5   26.74    1.19
  -4   9  -5    2.78    0.18
  -4   9  -5    3.40    0.15
  -4   9  -5    3.19    0.17
  -5   9  -5   12.59    0.51
  -5   9  -5   12.50    0.58
  -6   9  -5    0.90    0.08
  -6   9  -5    0.83    0.08
  -5  -8   5   16.14    0.60
  -5  -8   5   16.47    0.67
  -4  -8   5    2.80    0.16
  -4  -8   5    2.84    0.14
   3   8  -5    3.12    0.17
  -3  -8   5    3.18    0.17
  -3  -8   5    3.32    0.16
   2   8  -5   12.51    0.51
   2   8  -5   13.24    0.54
  -2  -8   5   13.32    0.51
  -2  -8   5   12.49    0.54
   1   8  -5   18.29    1.08
   1   8  -5   18.50    0.74
   1   8  -5   18.17    0.75
   1   8  -5   18.04    0.69
   0   8  -5    4.45    0.22
   0   8  -5    5.07    0.32
   0   8  -5    4.72    0.21
   0   8  -5    5.32    0.22
  -1   8  -5    1.06    0.08
  -1   8  -5    1.27    0.08
  -1   8  -5    1.11    0.11
  -1   8  -5    1.08    0.08
  -1   8  -5    1.14    0.07
  -2   8  -5   54.69    2.03
  -2   8  -5   57.51    2.30
  -2   8  -5   53.30    2.25
  -2   8  -5   57.35    2.42
  -2   8  -5   58.19    3.22
  -3   8  -5   10.92    0.72
  -3   8  -5   12.58    0.55
  -3   8  -5   12.60    0.50
  -3   8  -5   11.56    0.49
  -4   8  -5    7.15    0.32
  -4   8  -5    7.38    0.36
  -4   8  -5    7.48    0.32
  -5   8  -5    1.60    0.12
  -5   8  -5    1.75    0.13
  -6   8  -5   11.39    0.52
  -5  -7   5    0.95    0.07
  -5  -7   5    0.91    0.08
  -4  -7   5    0.55    0.07
  -4  -7   5    0.55    0.07
   3   7  -5    7.43    0.33
  -3  -7   5    6.69    0.40
  -3  -7   5    7.70    0.33
  -3  -7   5    7.12    0.30
   2   7  -5   34.66    1.40
  -2  -7   5   35.99    1.43
  -2  -7   5   36.65    1.31
  -2  -7   5   33.92    1.76
   1   7  -5   16.88    0.68
   1   7  -5   17.24    0.69
  -1  -7   5   16.34    0.69
   0   7  -5    9.17    0.41
   0   7  -5   10.28    0.58
  -1   7  -5    7.81    0.33
  -1   7  -5    7.53    0.47
  -2   7  -5    9.34    0.42
  -2   7  -5   10.54    0.57
  -2   7  -5    8.90    0.39
  -2   7  -5    8.70    0.39
  -2   7  -5    9.24    0.40
  -3   7  -5   15.27    0.68
  -3   7  -5   15.65    0.91
  -3   7  -5   14.77    0.60
  -3   7  -5   15.53    0.63
  -3   7  -5   14.95    0.62
  -4   7  -5    2.16    0.13
  -4   7  -5    2.19    0.11
  -4   7  -5    2.28    0.14
  -5   7  -5   23.27    1.02
  -5   7  -5   22.53    0.89
  -6   7  -5    2.50    0.16
  -5  -6   5    8.99    0.41
  -5  -6   5    9.60    0.40
  -5  -6   5    9.12    0.36
   4   6  -5    0.11    0.05
  -4  -6   5    0.05    0.04
  -4  -6   5    0.09    0.04
   3   6  -5   21.06    0.87
  -3  -6   5   21.87    0.81
  -3  -6   5   21.98    0.89
  -3  -6   5   21.14    1.09
   2   6  -5    3.55    0.17
  -2  -6   5    3.43    0.16
  -2  -6   5    3.55    0.21
  -2  -6   5    3.71    0.18
  -1  -6   5   29.39    1.46
   0   6  -5   39.41    2.26
  -1   6  -5   21.50    1.24
  -2   6  -5   25.92    1.50
  -3   6  -5    3.95    0.19
  -3   6  -5    4.20    0.27
  -3   6  -5    3.74    0.19
  -3   6  -5    3.99    0.18
  -3   6  -5    3.96    0.18
  -3   6  -5    4.02    0.20
  -4   6  -5   37.15    1.53
  -4   6  -5   37.91    1.63
  -4   6  -5   37.33    1.42
  -5   6  -5   12.98    0.52
  -5   6  -5   13.21    0.54
  -5   6  -5   13.30    0.60
  -5   6  -5   12.08    0.58
  -6   6  -5    1.59    0.12
  -6   6  -5    2.01    0.13
  -6  -5   5    9.35    0.39
  -6  -5   5    9.17    0.40
  -5  -5   5    0.51    0.06
  -5  -5   5    0.48    0.07
  -5  -5   5    0.50    0.05
   4   5  -5   18.61    0.74
  -4  -5   5   18.92    0.75
  -4  -5   5   16.78    0.92
  -4  -5   5   16.98    0.76
  -4  -5   5   18.58    0.68
   3   5  -5    4.38    0.21
  -3  -5   5    4.46    0.21
  -3  -5   5    4.54    0.26
  -3  -5   5    4.02    0.21
  -3  -5   5    4.53    0.19
  -2  -5   5   37.40    1.85
  -1  -5   5    0.06    0.03
   0   5  -5   21.38    1.23
  -1   5  -5   48.65    2.77
  -2   5  -5    1.48    0.12
  -3   5  -5   18.99    0.77
  -3   5  -5   19.13    0.78
  -4   5  -5    3.25    0.18
  -4   5  -5    3.16    0.17
  -4   5  -5    3.35    0.15
  -4   5  -5    3.16    0.16
  -4   5  -5    2.90    0.17
  -5   5  -5    2.10    0.13
  -5   5  -5    2.28    0.15
  -5   5  -5    2.16    0.11
  -5   5  -5    2.21    0.14
  -6   5  -5   14.32    0.64
  -6   5  -5   13.89    0.63
  -7   5  -5    6.58    0.30
  -6  -4   5    0.16    0.04
  -6  -4   5    0.05    0.04
  -5  -4   5    1.19    0.10
  -5  -4   5    0.97    0.07
  -5  -4   5    1.09    0.09
   4   4  -5    0.63    0.07
  -4  -4   5    0.52    0.05
  -4  -4   5    0.50    0.06
  -4  -4   5    0.32    0.06
  -4  -4   5    0.51    0.06
   3   4  -5   27.80    1.13
  -3  -4   5   28.13    1.05
  -3  -4   5   27.44    1.18
  -3  -4   5   30.40    1.42
  -2  -4   5    7.76    0.41
  -1  -4   5   27.02    1.34
   0   4  -5  104.78    5.75
   0  -4   5   97.89    4.95
  -1   4  -5   34.51    1.97
  -2   4  -5   16.35    0.95
  -3   4  -5   12.12    0.54
  -4   4  -5   22.99    0.95
  -4   4  -5   23.25    0.89
  -4   4  -5   24.36    1.03
  -4   4  -5   22.24    1.00
  -4   4  -5   23.24    1.15
  -5   4  -5    0.19    0.06
  -5   4  -5    0.24    0.04
  -5   4  -5    0.22    0.06
  -6   4  -5   22.58    0.91
  -6   4  -5   22.25    0.99
  -6   4  -5   21.91    0.97
  -7   4  -5    5.53    0.26
  -6  -3   5    0.57    0.06
  -6  -3   5    0.55    0.06
  -5  -3   5    4.64    0.22
  -5  -3   5    4.63    0.23
   4   3  -5   37.92    1.51
  -4  -3   5   38.34    1.88
  -4  -3   5   36.93    1.38
  -4  -3   5   38.52    1.56
  -3  -3   5   30.95    1.53
  -2  -3   5   25.64    1.27
  -1  -3   5   37.89    1.86
   0   3  -5   20.25    1.16
   0  -3   5   19.98    0.99
  -1   3  -5   29.85    1.71
  -2   3  -5   15.53    0.91
  -3   3  -5   26.56    1.28
  -3   3  -5   25.41    1.14
  -4   3  -5    0.32    0.04
  -4   3  -5    0.32    0.05
  -4   3  -5    0.23    0.05
  -4   3  -5    0.26    0.05
  -4   3  -5    0.28    0.03
  -5   3  -5   25.87    1.06
  -5   3  -5   25.78    1.12
  -5   3  -5   25.37    1.14
  -6   3  -5    1.96    0.14
  -6   3  -5    1.76    0.13
  -6   3  -5    1.88    0.10
  -7   3  -5    7.63    0.35
  -6  -2   5   -0.03    0.04
  -6  -2   5   -0.02    0.04
  -5  -2   5   42.46    1.87
  -5  -2   5   45.21    1.81
  -5  -2   5   43.87    1.78
  -5  -2   5   44.29    2.17
  -4  -2   5    0.17    0.04
  -4  -2   5    0.16    0.03
  -3  -2   5   21.34    1.01
  -3  -2   5   19.31    1.09
  -2  -2   5   30.41    1.58
  -2  -2   5   32.46    1.55
  -1  -2   5   19.31    0.95
   0   2  -5   65.38    3.69
   0  -2   5   64.45    3.18
  -1   2  -5    5.36    0.32
  -3   2  -5    0.04    0.03
  -4   2  -5   35.03    1.70
  -4   2  -5   33.46    1.47
  -4   2  -5   34.40    1.41
  -4   2  -5   34.50    1.50
  -5   2  -5    0.20    0.04
  -5   2  -5    0.27    0.04
  -5   2  -5    0.23    0.06
  -5   2  -5    0.34    0.07
  -6   2  -5   12.08    0.54
  -6   2  -5   11.61    0.54
  -6   2  -5   11.89    0.50
  -7   2  -5    5.42    0.26
  -7  -1   5    0.39    0.04
  -6  -1   5   13.33    0.55
  -6  -1   5   12.57    0.58
  -5  -1   5    4.66    0.25
  -5  -1   5    4.58    0.22
  -5  -1   5    4.44    0.23
  -4  -1   5    3.09    0.18
  -4  -1   5    3.56    0.22
  -4  -1   5    3.68    0.20
  -3  -1   5   74.24    3.56
  -3  -1   5   71.05    3.82
  -2  -1   5   37.78    1.80
  -2  -1   5   35.47    1.84
  -1  -1   5  259.96   12.68
   0   1  -5    9.83    0.55
   0  -1   5    9.05    0.48
  -1   1  -5   38.28    2.18
  -2   1  -5   13.12    0.66
  -3   1  -5   55.38    2.72
  -4   1  -5    2.14    0.13
  -4   1  -5    1.77    0.10
  -4   1  -5    1.99    0.13
  -4   1  -5    2.01    0.10
  -4   1  -5    1.60    0.09
  -5   1  -5   21.25    0.92
  -5   1  -5   21.44    1.13
  -5   1  -5   23.72    0.94
  -5   1  -5   22.72    1.01
  -5   1  -5   23.93    0.99
  -6   1  -5    6.42    0.27
  -6   1  -5    5.36    0.26
  -6   1  -5    6.15    0.30
  -7   1  -5    2.24    0.12
  -7   1  -5    1.91    0.10
  -7   0   5    2.50    0.14
  -6   0   5    7.66    0.36
  -6   0   5    7.63    0.33
  -5   0   5   13.31    0.53
  -5   0   5   11.83    0.63
  -5   0   5   12.05    0.70
  -5   0   5   12.87    0.56
  -4   0   5    8.79    0.42
  -4   0   5    9.23    0.44
  -4   0   5   10.61    0.50
  -4   0   5   10.17    0.55
  -3   0   5   30.92    1.66
  -3   0   5   31.53    1.54
  -2   0   5    0.23    0.04
  -2   0   5    0.23    0.03
  -1   0   5    5.21    0.27
  -1   0   5    5.10    0.28
   0   0  -5   97.64    5.78
   0   0   5  102.86    4.99
   0   0   5  105.86    5.11
  -1   0  -5   22.86    1.28
   1   0   5   21.79    1.13
  -2   0  -5   21.28    0.99
   2   0   5   18.62    1.01
  -3   0  -5    9.87    0.51
  -4   0  -5   48.23    1.99
  -4   0  -5   50.44    2.02
  -4   0  -5   51.06    2.11
  -4   0  -5   46.52    1.79
  -4   0  -5   51.05    2.44
  -5   0  -5    0.40    0.06
  -5   0  -5    0.44    0.05
  -5   0  -5    0.43    0.07
  -5   0  -5    0.45    0.05
  -5   0  -5    0.47    0.08
  -6   0  -5   26.51    1.06
  -6   0  -5   25.55    1.11
  -6   0  -5   24.75    1.04
  -7   1   5    1.19    0.09
  -6   1   5    5.65    0.28
  -6   1   5    5.42    0.24
  -5   1   5    5.37    0.26
  -5   1   5    5.62    0.35
  -5   1   5    5.85    0.28
  -4   1   5   24.69    1.19
  -4   1   5   23.31    1.03
  -4   1   5   26.13    1.30
  -4   1   5   23.68    1.04
  -4   1   5   22.96    0.99
  -3   1   5    3.51    0.18
  -3   1   5    3.13    0.19
  -2   1   5   16.50    0.84
  -2   1   5   16.49    0.82
  -1   1   5  799.71   39.69
  -1   1   5  787.78   38.70
   0  -1  -5  113.68    6.55
   0  -1  -5  115.94    5.65
   0   1   5  117.76    5.79
  -1  -1  -5   20.47    1.00
   1   1   5   19.75    1.02
  -2  -1  -5    0.61    0.06
  -3  -1  -5   15.16    0.63
  -3  -1  -5   15.64    0.78
  -4  -1  -5   26.76    1.08
  -4  -1  -5   27.67    1.16
  -4  -1  -5   25.66    0.98
  -4  -1  -5   26.16    1.33
  -4  -1  -5   27.12    1.10
  -5  -1  -5   10.10    0.48
  -5  -1  -5    9.82    0.48
  -5  -1  -5   10.60    0.44
  -5  -1  -5   10.05    0.43
  -6  -1  -5   22.30    1.00
  -6  -1  -5   22.41    0.93
  -6  -1  -5   23.70    0.95
  -7   2   5    9.20    0.41
  -6   2   5    0.23    0.06
  -5   2   5    1.58    0.15
  -5   2   5    1.55    0.11
  -5   2   5    1.33    0.11
  -5   2   5    1.61    0.12
  -4   2   5   26.61    1.33
  -4   2   5   27.89    1.16
  -4   2   5   28.72    1.46
  -4   2   5   26.85    1.11
  -4   2   5   26.05    1.08
  -4   2   5   25.87    1.03
  -4   2   5   28.27    1.16
  -3   2   5   33.81    1.76
  -3   2   5   35.76    1.71
  -2   2   5   45.83    2.33
  -2   2   5   46.52    2.26
  -1   2   5  152.76    7.64
   0  -2  -5    3.78    0.21
   0   2   5    4.14    0.22
  -1  -2  -5    6.45    0.34
   1   2   5    6.70    0.35
  -2  -2  -5  165.67    8.09
  -3  -2  -5    4.00    0.18
  -3  -2  -5    3.72    0.16
  -3  -2  -5    3.62    0.18
  -3  -2  -5    3.86    0.22
  -4  -2  -5   11.94    0.46
  -4  -2  -5   11.77    0.52
  -4  -2  -5   12.27    0.63
  -4  -2  -5   12.36    0.51
  -4  -2  -5   12.35    0.56
  -5  -2  -5    7.57    0.32
  -5  -2  -5    7.59    0.33
  -5  -2  -5    7.57    0.36
  -5  -2  -5    6.81    0.28
  -5  -2  -5    6.89    0.36
  -6  -2  -5    4.16    0.20
  -6  -2  -5    4.14    0.19
  -6  -2  -5    4.24    0.23
  -7   3   5    0.06    0.05
  -6   3   5    2.48    0.16
  -6   3   5    3.30    0.18
  -5   3   5   16.01    0.90
  -5   3   5   16.66    0.68
  -5   3   5   15.46    0.66
  -5   3   5   15.79    0.64
  -5   3   5   16.75    0.71
  -4   3   5    5.05    0.25
  -4   3   5    5.19    0.31
  -4   3   5    4.96    0.23
  -4   3   5    4.93    0.24
  -4   3   5    4.95    0.23
  -4   3   5    4.67    0.22
  -3   3   5   62.60    3.11
  -3   3   5   60.73    2.49
  -2   3   5    0.04    0.04
  -1   3   5   10.09    0.53
   0  -3  -5    0.01    0.02
   0   3   5    0.02    0.04
  -1  -3  -5    3.65    0.20
   1   3   5    3.44    0.20
  -2  -3  -5    8.32    0.44
  -3  -3  -5    3.58    0.17
  -3  -3  -5    3.58    0.21
  -3  -3  -5    3.33    0.15
  -3  -3  -5    3.02    0.17
  -4  -3  -5    3.42    0.18
  -4  -3  -5    3.63    0.17
  -4  -3  -5    3.35    0.22
  -4  -3  -5    3.79    0.18
  -4  -3  -5    3.92    0.21
  -5  -3  -5    4.67    0.25
  -5  -3  -5    4.49    0.22
  -5  -3  -5    4.33    0.19
  -5  -3  -5    4.56    0.22
  -6  -3  -5    7.02    0.32
  -6  -3  -5    7.76    0.31
  -6  -3  -5    6.75    0.34
  -7   4   5    8.03    0.37
  -6   4   5    0.92    0.09
  -6   4   5    0.90    0.12
  -6   4   5    1.06    0.10
  -6   4   5    1.22    0.10
  -5   4   5   41.86    1.67
  -5   4   5   41.69    1.74
  -5   4   5   39.69    2.19
  -5   4   5   39.88    1.55
  -5   4   5   41.11    1.63
  -4   4   5    1.25    0.10
  -4   4   5    1.23    0.10
  -4   4   5    1.27    0.09
  -4   4   5    1.13    0.10
  -4   4   5    1.35    0.10
  -4   4   5    1.30    0.13
  -3   4   5    1.13    0.09
  -3   4   5    1.29    0.11
  -3   4   5    1.17    0.09
  -2   4   5   99.94    5.02
   0   4   5   27.54    1.40
  -1  -4  -5   32.06    1.58
   1   4   5   31.79    1.62
  -2  -4  -5   56.99    2.35
  -2  -4  -5   60.52    2.90
  -3  -4  -5   16.47    0.68
  -3  -4  -5   16.03    0.62
  -3  -4  -5   16.36    0.84
  -4  -4  -5   16.82    0.62
  -4  -4  -5   17.08    0.68
  -4  -4  -5   14.95    0.84
  -5  -4  -5   16.82    0.62
  -5  -4  -5   15.68    0.70
  -5  -4  -5   16.95    0.69
  -5  -4  -5   17.45    0.75
  -6  -4  -5    1.11    0.08
  -6  -4  -5    1.03    0.09
  -6   5   5    9.49    0.42
  -6   5   5    9.33    0.43
  -6   5   5    9.13    0.41
  -5   5   5    2.96    0.17
  -5   5   5    3.13    0.18
  -5   5   5    2.93    0.18
  -5   5   5    2.84    0.22
  -5   5   5    3.05    0.16
  -4   5   5    0.07    0.05
  -4   5   5    0.04    0.04
  -4   5   5    0.05    0.04
  -4   5   5    0.06    0.05
  -4   5   5    0.03    0.04
  -4   5   5    0.15    0.05
  -3   5   5   26.26    1.10
  -3   5   5   26.04    1.33
  -3   5   5   24.68    1.03
  -3   5   5   28.10    1.38
  -3   5   5   24.38    1.12
  -3   5   5   24.71    1.05
  -2   5   5   17.59    0.92
  -1   5   5   23.98    1.23
   0   5   5   11.90    0.63
   1   5   5   15.27    0.79
   1   5   5   14.91    0.63
  -2  -5  -5    9.07    0.37
  -2  -5  -5    9.33    0.39
  -3  -5  -5    3.41    0.17
  -3  -5  -5    3.34    0.22
  -3  -5  -5    3.55    0.18
  -4  -5  -5    0.12    0.06
  -4  -5  -5    0.13    0.05
  -4  -5  -5    0.15    0.05
  -5  -5  -5    3.19    0.14
  -5  -5  -5    3.26    0.19
  -5  -5  -5    3.20    0.16
  -6   6   5   10.14    0.44
  -6   6   5    9.94    0.43
  -5   6   5    1.28    0.11
  -5   6   5    1.31    0.11
  -5   6   5    1.19    0.14
  -5   6   5    1.22    0.11
  -5   6   5    1.24    0.11
  -4   6   5   11.62    0.56
  -4   6   5   12.81    0.54
  -4   6   5   12.89    0.53
  -4   6   5   13.24    0.56
  -4   6   5   12.73    0.71
  -4   6   5   12.70    0.50
  -4   6   5   11.68    0.56
  -3   6   5    0.02    0.04
  -3   6   5    0.14    0.05
  -3   6   5    0.09    0.04
  -3   6   5    0.05    0.04
  -3   6   5    0.07    0.05
  -3   6   5    0.06    0.06
  -2   6   5   56.67    2.40
  -2   6   5   65.95    3.03
  -2   6   5   59.55    2.34
  -2   6   5   56.65    2.39
  -1   6   5    0.05    0.05
  -1   6   5    0.09    0.04
   0   6   5    5.49    0.25
   0   6   5    5.43    0.32
   1   6   5    7.65    0.31
   1   6   5    7.64    0.34
  -2  -6  -5    9.63    0.38
  -2  -6  -5    9.64    0.41
   2   6   5    9.09    0.38
  -3  -6  -5    1.97    0.12
  -3  -6  -5    1.78    0.12
  -4  -6  -5   26.31    1.09
  -4  -6  -5   27.02    1.17
  -4  -6  -5   26.88    1.00
  -5  -6  -5   14.01    0.56
  -5  -6  -5   13.03    0.60
  -5  -6  -5   13.45    0.50
  -6   7   5    3.91    0.20
  -6   7   5    4.17    0.21
  -6   7   5    4.60    0.22
  -5   7   5    6.28    0.29
  -5   7   5    6.25    0.27
  -5   7   5    6.13    0.29
  -5   7   5    5.58    0.38
  -4   7   5    1.31    0.14
  -4   7   5    0.99    0.13
  -4   7   5    1.24    0.11
  -4   7   5    1.30    0.11
  -4   7   5    1.19    0.10
  -4   7   5    1.47    0.12
  -3   7   5   21.15    0.82
  -3   7   5   19.60    1.09
  -3   7   5   20.66    0.84
  -3   7   5   20.15    1.06
  -3   7   5   18.93    0.86
  -2   7   5    0.05    0.04
  -2   7   5    0.04    0.03
  -2   7   5    0.00    0.06
  -2   7   5    0.08    0.04
  -1   7   5   34.35    1.25
  -1   7   5   32.54    1.35
  -1   7   5   35.11    1.76
  -1   7   5   34.84    1.39
   0   7   5    6.01    0.27
   0   7   5    5.92    0.25
   0   7   5    5.87    0.35
   1   7   5    5.84    0.27
   1   7   5    6.00    0.25
  -2  -7  -5   15.58    0.66
   2   7   5   16.50    0.62
  -3  -7  -5    5.72    0.26
  -3  -7  -5    5.97    0.27
  -4  -7  -5   24.74    0.90
  -4  -7  -5   23.35    0.98
  -4  -7  -5   23.90    1.05
  -5  -7  -5   -0.03    0.03
  -6   8   5    4.69    0.22
  -6   8   5    4.60    0.22
  -6   8   5    4.03    0.20
  -5   8   5   -0.08    0.06
  -5   8   5   -0.06    0.06
  -5   8   5    0.09    0.06
  -5   8   5   -0.02    0.05
  -4   8   5    2.38    0.20
  -4   8   5    2.88    0.17
  -4   8   5    2.89    0.16
  -4   8   5    2.95    0.17
  -3   8   5    0.13    0.07
  -3   8   5    0.18    0.06
  -3   8   5    0.13    0.05
  -2   8   5   14.68    0.55
  -2   8   5   14.98    0.81
  -2   8   5   15.24    0.62
  -2   8   5   14.84    0.62
  -1   8   5   31.29    1.21
  -1   8   5   28.90    1.53
  -1   8   5   31.18    1.09
  -1   8   5   27.14    1.18
   0   8   5    1.00    0.08
   0   8   5    0.88    0.08
   0   8   5    1.02    0.12
  -1  -8  -5    0.24    0.06
   1   8   5    0.19    0.06
   1   8   5    0.09    0.05
   2   8   5   17.47    0.67
  -3  -8  -5    5.28    0.24
  -4  -8  -5    0.94    0.09
  -4  -8  -5    0.99    0.08
  -6   9   5    0.72    0.07
  -6   9   5    0.80    0.08
  -6   9   5    0.89    0.08
  -5   9   5    8.95    0.40
  -5   9   5    9.64    0.40
  -5   9   5    8.64    0.38
  -4   9   5    0.52    0.08
  -4   9   5    0.59    0.08
  -4   9   5    0.54    0.08
  -3   9   5   30.94    1.28
  -3   9   5   31.97    1.26
  -2   9   5    2.01    0.12
  -2   9   5    1.77    0.13
  -2   9   5    1.79    0.09
  -1   9   5    7.52    0.33
  -1   9   5    7.32    0.29
  -1   9   5    6.82    0.43
   0   9   5    8.38    0.35
   0   9   5    8.80    0.38
  -1  -9  -5   11.10    0.51
   1   9   5   12.87    0.53
   1   9   5   12.76    0.48
  -2  -9  -5   11.29    0.45
   2   9   5   11.27    0.45
  -3  -9  -5    0.05    0.05
   3   9   5   -0.01    0.06
  -4  -9  -5    9.96    0.38
  -5  10   5    0.77    0.08
  -5  10   5    0.91    0.09
  -5  10   5    0.76    0.08
  -4  10   5    5.46    0.25
  -4  10   5    5.28    0.26
  -4  10   5    5.74    0.27
  -3  10   5    2.39    0.15
  -3  10   5    2.41    0.14
  -2  10   5    3.55    0.19
  -1  10   5    6.31    0.29
  -1  10   5    6.25    0.26
   0  10   5    7.11    0.29
   0  10   5    7.00    0.33
  -1 -10  -5    1.87    0.13
   1  10   5    1.91    0.13
   1  10   5    2.15    0.14
  -2 -10  -5    6.78    0.29
   2  10   5    6.84    0.29
  -3 -10  -5    7.52    0.39
  -3 -10  -5    9.64    0.35
   3  10   5    8.80    0.34
  -5  11   5    5.72    0.25
  -5  11   5    5.08    0.23
  -4  11   5    2.97    0.17
  -4  11   5    2.76    0.15
  -3  11   5   18.07    0.75
  -2  11   5    0.46    0.07
  -1  11   5    1.67    0.11
  -1  11   5    1.64    0.13
   0 -11  -5    9.24    0.41
   0  11   5    9.74    0.38
   0  11   5    9.52    0.42
   1  11   5    1.06    0.09
   1  11   5    1.05    0.09
  -2 -11  -5    9.72    0.40
   2  11   5   10.54    0.40
  -4  12   5    4.39    0.20
  -3  12   5    2.63    0.14
  -3  12   5    2.46    0.14
  -2  12   5    2.43    0.14
  -1  12   5   20.53    0.77
  -1  12   5   21.70    0.87
   0 -12  -5   18.76    0.79
   0  12   5   19.79    0.81
   0  12   5   19.99    0.73
   1  12   5    3.95    0.18
   2 -13  -5    1.99    0.12
  -2  13   5    1.82    0.12
   1 -13  -5    0.95    0.08
  -1  13   5    0.91    0.08
   0  13   5    3.60    0.15
   1  14  -6    1.13    0.08
   0  14  -6    1.32    0.08
   0  14  -6    1.14    0.10
  -1  14  -6    2.68    0.14
  -2  14  -6    5.02    0.23
  -2  14  -6    4.72    0.23
  -3  14  -6    4.61    0.20
   2  13  -6    6.04    0.25
   1  13  -6    3.06    0.15
   0  13  -6   14.34    0.54
   0  13  -6   13.90    0.59
  -1  13  -6    9.10    0.40
  -1  13  -6    9.46    0.36
  -2  13  -6   14.54    0.60
  -2  13  -6   13.91    0.61
  -3  13  -6   12.02    0.50
  -3  13  -6   11.38    0.49
  -3  13  -6   11.23    0.46
  -4  13  -6    0.36    0.05
  -4  13  -6    0.28    0.04
  -3 -12   6    6.94    0.28
   2  12  -6    0.15    0.05
  -2 -12   6    0.12    0.05
   1  12  -6    2.93    0.16
   1  12  -6    3.27    0.16
   0  12  -6    6.22    0.28
   0  12  -6    5.86    0.25
  -1  12  -6    0.12    0.05
  -1  12  -6    0.13    0.04
  -1  12  -6    0.06    0.04
  -2  12  -6   19.38    0.82
  -2  12  -6   19.21    0.80
  -3  12  -6    3.11    0.16
  -3  12  -6    3.04    0.16
  -3  12  -6    3.35    0.17
  -4  12  -6   22.25    0.91
  -4  12  -6   21.84    0.97
  -4  12  -6   22.10    0.85
  -5  12  -6    0.13    0.05
  -5  12  -6    0.15    0.04
   3  11  -6    2.23    0.14
  -3 -11   6    2.43    0.13
   2  11  -6    1.67    0.12
  -2 -11   6    1.81    0.12
   1  11  -6   19.12    0.71
   1  11  -6   18.32    0.78
   0  11  -6    2.25    0.14
   0  11  -6    2.39    0.13
  -1  11  -6    8.50    0.36
  -1  11  -6    7.43    0.37
  -1  11  -6    8.29    0.32
  -2  11  -6    5.60    0.26
  -2  11  -6    5.28    0.22
  -2  11  -6    5.50    0.25
  -3  11  -6   10.82    0.49
  -3  11  -6   10.65    0.44
  -3  11  -6   10.30    0.45
  -3  11  -6   10.99    0.47
  -4  11  -6    2.81    0.16
  -4  11  -6    3.04    0.15
  -4  11  -6    3.02    0.17
  -5  11  -6   12.01    0.50
  -5  11  -6   13.06    0.57
  -4 -10   6    0.38    0.05
  -3 -10   6    4.64    0.21
   2  10  -6    0.98    0.09
  -2 -10   6    1.10    0.10
   1  10  -6    0.24    0.05
   1  10  -6    0.26    0.06
   0  10  -6    0.31    0.05
   0  10  -6    0.29    0.05
  -1  10  -6    8.71    0.41
  -1  10  -6    9.64    0.37
  -1  10  -6    9.53    0.40
  -2  10  -6   10.96    0.50
  -2  10  -6   10.97    0.47
  -2  10  -6   10.92    0.48
  -2  10  -6   11.02    0.42
  -3  10  -6    3.56    0.19
  -3  10  -6    3.33    0.17
  -3  10  -6    3.51    0.17
  -4  10  -6   50.61    2.16
  -4  10  -6   49.51    2.03
  -4  10  -6   48.87    1.88
  -5  10  -6    7.19    0.31
  -5  10  -6    7.64    0.36
  -6  10  -6    3.55    0.19
  -4  -9   6    7.86    0.31
  -4  -9   6    7.22    0.33
  -3  -9   6   10.71    0.44
  -3  -9   6   11.16    0.47
   2   9  -6    0.29    0.06
   2   9  -6    0.23    0.06
  -2  -9   6    0.22    0.06
   1   9  -6    6.09    0.42
   1   9  -6    6.94    0.30
   1   9  -6    6.71    0.30
   1   9  -6    6.57    0.28
   0   9  -6    8.98    0.38
   0   9  -6    8.09    0.53
   0   9  -6    8.55    0.37
   0   9  -6    8.71    0.34
  -1   9  -6   33.27    2.03
  -1   9  -6   35.96    1.29
  -1   9  -6   37.08    1.43
  -1   9  -6   34.43    1.45
  -2   9  -6    0.12    0.04
  -2   9  -6    0.10    0.03
  -2   9  -6    0.07    0.03
  -2   9  -6    0.11    0.03
  -2   9  -6    0.11    0.06
  -3   9  -6    1.49    0.11
  -3   9  -6    1.26    0.08
  -3   9  -6    1.32    0.09
  -4   9  -6   23.81    0.93
  -4   9  -6   24.37    1.06
  -4   9  -6   23.79    0.99
  -5   9  -6    1.84    0.10
  -5   9  -6    1.94    0.14
  -5   9  -6    1.89    0.12
  -6   9  -6    1.86    0.12
  -5  -8   6   10.90    0.42
  -5  -8   6   11.48    0.47
  -4  -8   6    1.36    0.11
  -4  -8   6    1.38    0.10
   3   8  -6   10.71    0.47
  -3  -8   6   10.85    0.43
  -3  -8   6   11.03    0.47
   2   8  -6    0.87    0.08
   2   8  -6    1.14    0.10
  -2  -8   6    0.86    0.08
  -2  -8   6    0.97    0.08
   1   8  -6    7.10    0.29
   1   8  -6    7.03    0.31
   1   8  -6    6.68    0.30
   1   8  -6    6.77    0.44
   0   8  -6    2.62    0.13
   0   8  -6    2.45    0.13
   0   8  -6    2.90    0.20
   0   8  -6    2.71    0.14
  -1   8  -6    0.79    0.09
  -1   8  -6    0.88    0.06
  -1   8  -6    0.92    0.07
  -1   8  -6    0.82    0.07
  -2   8  -6   20.23    0.88
  -2   8  -6   19.90    0.82
  -2   8  -6   20.34    1.18
  -2   8  -6   20.40    0.83
  -2   8  -6   19.22    0.74
  -3   8  -6    0.52    0.05
  -3   8  -6    0.51    0.09
  -3   8  -6    0.52    0.06
  -3   8  -6    0.53    0.06
  -3   8  -6    0.50    0.05
  -4   8  -6   27.86    1.12
  -4   8  -6   27.17    1.20
  -4   8  -6   26.71    1.05
  -5   8  -6    0.03    0.05
  -5   8  -6    0.01    0.05
  -5   8  -6    0.00    0.03
  -6   8  -6    2.07    0.14
  -5  -7   6    0.15    0.04
  -5  -7   6    0.12    0.03
   4   7  -6    0.09    0.05
  -4  -7   6    0.07    0.04
  -4  -7   6    0.10    0.05
   3   7  -6   11.56    0.48
  -3  -7   6   10.81    0.60
  -3  -7   6   11.25    0.45
  -3  -7   6   11.70    0.49
   2   7  -6    6.22    0.28
  -2  -7   6    6.28    0.28
  -2  -7   6    6.43    0.26
  -2  -7   6    5.91    0.35
   1   7  -6   11.22    0.47
  -1  -7   6   10.90    0.47
   0   7  -6   10.73    0.61
   0   7  -6    9.49    0.42
  -1   7  -6   13.62    0.80
  -1   7  -6   13.52    0.56
  -2   7  -6    4.36    0.27
  -2   7  -6    3.75    0.18
  -2   7  -6    3.57    0.17
  -2   7  -6    3.74    0.19
  -3   7  -6   38.73    1.57
  -3   7  -6   40.57    2.31
  -3   7  -6   38.82    1.51
  -3   7  -6   40.33    1.73
  -3   7  -6   40.99    1.63
  -4   7  -6    0.93    0.07
  -4   7  -6    0.98    0.09
  -4   7  -6    1.01    0.10
  -4   7  -6    0.80    0.07
  -5   7  -6    7.20    0.31
  -5   7  -6    7.10    0.31
  -5   7  -6    7.19    0.35
  -6   7  -6    6.07    0.30
  -5  -6   6   32.71    1.29
  -5  -6   6   30.34    1.31
  -5  -6   6   31.93    1.16
   4   6  -6    3.15    0.17
  -4  -6   6    3.06    0.17
  -4  -6   6    2.90    0.15
   3   6  -6    0.62    0.08
  -3  -6   6    0.56    0.07
  -3  -6   6    0.55    0.08
  -3  -6   6    0.58    0.06
   2   6  -6   25.52    1.02
  -2  -6   6   25.08    0.95
  -2  -6   6   25.92    1.28
  -1  -6   6    6.63    0.36
   0   6  -6   48.34    2.76
  -1   6  -6    0.63    0.07
  -2   6  -6   12.91    0.60
  -2   6  -6   14.24    0.81
  -3   6  -6   10.68    0.44
  -3   6  -6   12.29    0.69
  -3   6  -6   11.40    0.51
  -3   6  -6   10.31    0.46
  -3   6  -6   11.41    0.47
  -4   6  -6   52.08    2.05
  -4   6  -6   52.66    2.19
  -4   6  -6   49.00    1.90
  -4   6  -6   47.91    1.98
  -4   6  -6   49.97    2.47
  -5   6  -6   19.52    0.77
  -5   6  -6   19.50    0.81
  -5   6  -6   19.81    0.88
  -6   6  -6    7.92    0.38
  -6  -5   6    4.25    0.19
  -6  -5   6    4.11    0.20
  -5  -5   6    2.13    0.13
  -5  -5   6    1.84    0.10
  -5  -5   6    2.13    0.13
   4   5  -6   14.23    0.58
  -4  -5   6   14.37    0.54
  -4  -5   6   13.27    0.73
  -4  -5   6   14.61    0.60
  -4  -5   6   13.47    0.60
   3   5  -6    3.45    0.17
  -3  -5   6    3.35    0.16
  -3  -5   6    3.39    0.21
  -3  -5   6    3.12    0.17
   2   5  -6    1.08    0.08
  -2  -5   6    1.19    0.09
  -1  -5   6   28.83    1.43
   0   5  -6    0.18    0.05
  -1   5  -6   14.82    0.87
  -2   5  -6    0.24    0.06
  -3   5  -6   78.51    3.32
  -3   5  -6   84.55    3.47
  -3   5  -6   92.97    4.88
  -3   5  -6   85.51    3.67
  -4   5  -6   43.60    1.82
  -4   5  -6   38.18    1.64
  -4   5  -6   42.95    1.70
  -4   5  -6   42.16    2.05
  -4   5  -6   41.28    1.58
  -5   5  -6    0.84    0.09
  -5   5  -6    0.78    0.08
  -5   5  -6    0.84    0.06
  -5   5  -6    0.64    0.08
  -6   5  -6    3.63    0.20
  -6   5  -6    4.14    0.21
  -6   5  -6    3.80    0.17
  -6  -4   6    0.69    0.07
  -6  -4   6    0.68    0.07
  -5  -4   6   14.36    0.62
  -5  -4   6   14.77    0.62
   4   4  -6   30.33    1.20
  -4  -4   6   30.02    1.11
  -4  -4   6   29.74    1.50
  -4  -4   6   29.56    1.25
  -4  -4   6   30.50    1.23
   3   4  -6    2.02    0.12
  -3  -4   6    2.13    0.14
  -3  -4   6    1.85    0.10
  -2  -4   6    2.54    0.15
   0   4  -6   55.45    3.07
   0  -4   6   52.22    2.64
  -1   4  -6    0.75    0.08
  -2   4  -6   34.33    1.97
  -3   4  -6   25.36    1.11
  -3   4  -6   25.29    1.04
  -4   4  -6   23.01    1.11
  -4   4  -6   22.65    0.92
  -4   4  -6   23.49    1.00
  -4   4  -6   20.50    0.97
  -4   4  -6   22.17    0.86
  -5   4  -6    1.37    0.09
  -5   4  -6    1.48    0.12
  -5   4  -6    1.40    0.12
  -6   4  -6    9.01    0.43
  -6   4  -6    9.54    0.40
  -6   4  -6    9.51    0.44
  -7   4  -6    8.56    0.39
  -6  -3   6    3.28    0.17
  -6  -3   6    3.67    0.18
  -5  -3   6    7.35    0.34
  -5  -3   6    7.92    0.35
   4   3  -6    3.07    0.16
  -4  -3   6    3.14    0.16
  -4  -3   6    2.96    0.14
  -4  -3   6    3.06    0.19
  -3  -3   6    9.84    0.51
  -2  -3   6   52.66    2.59
  -1  -3   6   55.31    2.71
   0   3  -6    0.60    0.07
   0  -3   6    0.55    0.06
  -1   3  -6   50.39    2.87
  -2   3  -6    0.83    0.09
  -3   3  -6    7.22    0.38
  -3   3  -6    7.30    0.34
  -4   3  -6   41.60    1.79
  -4   3  -6   42.80    2.03
  -4   3  -6   41.24    1.68
  -4   3  -6   38.89    1.76
  -4   3  -6   41.46    1.56
  -5   3  -6    0.03    0.03
  -5   3  -6    0.08    0.05
  -5   3  -6    0.03    0.05
  -5   3  -6    0.06    0.04
  -6   3  -6   21.66    0.97
  -6   3  -6   21.18    0.96
  -6   3  -6   22.78    0.90
  -7   3  -6    0.90    0.08
  -6  -2   6    0.62    0.06
  -6  -2   6    0.61    0.06
  -5  -2   6   12.92    0.53
  -5  -2   6   11.91    0.63
  -5  -2   6   12.06    0.52
  -4  -2   6   14.65    0.72
  -4  -2   6   13.76    0.53
  -3  -2   6   13.53    0.78
  -3  -2   6   15.25    0.73
  -2  -2   6   14.84    0.72
  -2  -2   6   14.08    0.74
  -1  -2   6    1.75    0.11
   0   2  -6   59.15    3.29
   0  -2   6   56.54    2.83
  -1   2  -6   14.81    0.82
   1  -2   6   13.51    0.71
  -2   2  -6  125.59    7.13
  -3   2  -6    3.47    0.20
  -4   2  -6    5.79    0.30
  -4   2  -6    5.62    0.25
  -4   2  -6    5.87    0.28
  -4   2  -6    5.08    0.24
  -4   2  -6    5.54    0.27
  -5   2  -6   23.52    0.97
  -5   2  -6   23.10    0.98
  -5   2  -6   20.48    0.90
  -5   2  -6   22.91    0.91
  -5   2  -6   20.33    1.10
  -6   2  -6    0.15    0.06
  -6   2  -6    0.09    0.04
  -6   2  -6    0.11    0.05
  -7   2  -6    5.53    0.26
  -6  -1   6    5.93    0.27
  -5  -1   6   20.63    1.05
  -5  -1   6   19.83    0.91
  -5  -1   6   22.71    0.88
  -4  -1   6    4.59    0.24
  -4  -1   6    4.00    0.22
  -4  -1   6    4.27    0.27
  -3  -1   6   98.73    5.27
  -3  -1   6  102.19    4.91
  -2  -1   6    2.72    0.15
  -2  -1   6    2.41    0.15
  -1  -1   6    8.77    0.45
   0   1  -6    9.45    0.54
   0  -1   6    9.33    0.47
  -1   1  -6   32.31    1.85
  -2   1  -6   39.54    1.95
  -3   1  -6   22.32    1.11
  -4   1  -6   20.63    0.87
  -4   1  -6   20.25    0.78
  -4   1  -6   21.75    0.93
  -4   1  -6   22.06    1.07
  -4   1  -6   22.02    0.88
  -5   1  -6    0.35    0.06
  -5   1  -6    0.49    0.08
  -5   1  -6    0.45    0.07
  -5   1  -6    0.33    0.05
  -5   1  -6    0.38    0.05
  -6   1  -6   14.70    0.63
  -6   1  -6   15.38    0.68
  -6   1  -6   16.12    0.64
  -6   1  -6   15.01    0.69
  -6   0   6    1.45    0.09
  -6   0   6    1.50    0.11
  -5   0   6    1.40    0.11
  -5   0   6    1.40    0.13
  -5   0   6    1.24    0.10
  -4   0   6    8.99    0.43
  -4   0   6    7.95    0.38
  -4   0   6    8.01    0.37
  -4   0   6    8.59    0.48
  -3   0   6    0.42    0.05
  -2   0   6   16.71    0.86
  -2   0   6   16.99    0.84
  -1   0   6    0.09    0.03
  -1   0   6    0.11    0.04
   0   0  -6   18.62    1.12
   0   0   6   20.14    0.98
   0   0   6   20.41    1.00
  -1   0  -6   19.52    1.12
   1   0   6   19.68    0.99
  -2   0  -6  215.46   10.19
   2   0   6  202.19   10.43
  -3   0  -6   16.10    0.68
  -3   0  -6   16.14    0.70
  -3   0  -6   17.81    0.84
  -4   0  -6   10.05    0.46
  -4   0  -6    9.44    0.38
  -4   0  -6   10.39    0.52
  -4   0  -6    9.78    0.42
  -4   0  -6    9.83    0.42
  -5   0  -6   13.35    0.57
  -5   0  -6   14.32    0.59
  -5   0  -6   14.15    0.64
  -5   0  -6   13.29    0.63
  -6   0  -6    0.14    0.04
  -6   0  -6    0.11    0.06
  -6   0  -6    0.10    0.04
  -7   1   6    1.43    0.10
  -6   1   6    3.60    0.17
  -6   1   6    3.70    0.20
  -5   1   6   17.25    0.74
  -5   1   6   16.11    0.70
  -5   1   6   16.95    0.93
  -4   1   6    0.44    0.06
  -4   1   6    0.48    0.08
  -4   1   6    0.35    0.06
  -4   1   6    0.37    0.06
  -4   1   6    0.40    0.05
  -3   1   6   25.47    1.33
  -3   1   6   26.79    1.29
  -2   1   6    0.81    0.08
  -2   1   6    0.77    0.07
  -1   1   6  184.08    8.88
  -1   1   6  180.06    9.11
   0  -1  -6    2.88    0.16
   0  -1  -6    2.70    0.17
   0   1   6    2.83    0.17
  -1  -1  -6   14.25    0.71
   1   1   6   13.81    0.72
  -2  -1  -6  177.12    8.65
  -3  -1  -6    1.18    0.08
  -3  -1  -6    1.25    0.08
  -3  -1  -6    1.29    0.10
  -3  -1  -6    1.21    0.08
  -4  -1  -6   90.25    4.43
  -4  -1  -6   93.06    3.61
  -4  -1  -6   88.70    3.26
  -4  -1  -6   88.41    3.81
  -4  -1  -6   90.60    3.67
  -5  -1  -6   -0.01    0.04
  -5  -1  -6    0.10    0.06
  -5  -1  -6    0.21    0.07
  -5  -1  -6    0.11    0.04
  -6  -1  -6   11.11    0.54
  -6  -1  -6   12.54    0.51
  -6  -1  -6   11.95    0.50
  -7   2   6    5.13    0.25
  -6   2   6    9.05    0.38
  -6   2   6    8.14    0.40
  -6   2   6   10.06    0.42
  -5   2   6    7.81    0.47
  -5   2   6    7.79    0.36
  -5   2   6    8.33    0.37
  -4   2   6    9.36    0.51
  -4   2   6    8.67    0.44
  -4   2   6    8.95    0.39
  -4   2   6    8.69    0.40
  -4   2   6    8.13    0.37
  -4   2   6    8.85    0.40
  -3   2   6   26.37    1.33
  -3   2   6   24.19    1.06
  -3   2   6   27.46    1.28
  -2   2   6    1.30    0.09
  -2   2   6    1.23    0.11
  -1   2   6  109.48    5.49
   0  -2  -6   12.72    0.66
   0   2   6   13.45    0.68
  -1  -2  -6   12.40    0.62
   1   2   6   11.99    0.63
  -2  -2  -6    6.58    0.35
  -3  -2  -6    1.31    0.09
  -3  -2  -6    1.60    0.09
  -3  -2  -6    1.61    0.12
  -3  -2  -6    1.43    0.09
  -4  -2  -6    0.86    0.07
  -4  -2  -6    0.61    0.08
  -4  -2  -6    0.69    0.06
  -4  -2  -6    0.89    0.08
  -4  -2  -6    0.69    0.09
  -5  -2  -6    7.78    0.33
  -5  -2  -6    7.37    0.29
  -5  -2  -6    7.49    0.33
  -5  -2  -6    7.31    0.37
  -5  -2  -6    7.31    0.37
  -6  -2  -6    0.46    0.05
  -6  -2  -6    0.41    0.07
  -6  -2  -6    0.40    0.05
  -7   3   6    0.57    0.07
  -6   3   6    6.02    0.28
  -6   3   6    5.74    0.27
  -6   3   6    4.97    0.35
  -5   3   6   32.06    1.32
  -5   3   6   29.34    1.23
  -5   3   6   30.50    1.66
  -5   3   6   31.36    1.27
  -4   3   6    1.24    0.11
  -4   3   6    1.46    0.14
  -4   3   6    1.49    0.11
  -4   3   6    1.58    0.11
  -4   3   6    1.44    0.10
  -3   3   6    0.84    0.09
  -3   3   6    0.79    0.07
  -2   3   6   45.63    2.31
  -1   3   6   18.33    0.95
   0   3   6    3.01    0.19
  -1  -3  -6    5.38    0.29
   1   3   6    5.38    0.30
  -2  -3  -6   35.53    1.51
  -2  -3  -6   39.46    1.86
  -3  -3  -6    0.66    0.06
  -3  -3  -6    0.73    0.09
  -3  -3  -6    0.52    0.05
  -4  -3  -6   51.99    2.72
  -4  -3  -6   57.13    2.00
  -4  -3  -6   58.11    2.21
  -4  -3  -6   52.46    2.25
  -5  -3  -6    0.03    0.06
  -5  -3  -6    0.07    0.04
  -5  -3  -6    0.04    0.03
  -5  -3  -6    0.00    0.04
  -6  -3  -6    1.53    0.10
  -6  -3  -6    1.47    0.11
  -6  -3  -6    1.46    0.09
  -6   4   6    5.16    0.25
  -6   4   6    4.66    0.23
  -6   4   6    4.78    0.24
  -6   4   6    4.37    0.31
  -5   4   6   16.34    0.69
  -5   4   6   16.20    0.91
  -5   4   6   15.35    0.64
  -5   4   6   16.58    0.68
  -5   4   6   16.96    0.72
  -4   4   6    3.35    0.18
  -4   4   6    3.42    0.23
  -4   4   6    2.83    0.16
  -4   4   6    3.37    0.18
  -4   4   6    3.17    0.17
  -4   4   6    3.19    0.17
  -3   4   6    0.05    0.04
  -3   4   6    0.00    0.04
  -3   4   6   -0.01    0.05
  -3   4   6    0.05    0.04
  -2   4   6   24.09    1.24
  -1   4   6   19.59    1.01
   0   4   6   51.34    2.59
  -1  -4  -6   19.73    1.00
   1   4   6   19.95    1.02
  -2  -4  -6    9.57    0.41
  -2  -4  -6    9.48    0.38
  -2  -4  -6   10.33    0.52
  -3  -4  -6   28.65    1.13
  -3  -4  -6   26.59    1.39
  -3  -4  -6   27.48    1.02
  -4  -4  -6    0.13    0.05
  -4  -4  -6    0.09    0.05
  -5  -4  -6    3.17    0.17
  -5  -4  -6    3.41    0.17
  -5  -4  -6    3.01    0.19
  -5  -4  -6    3.48    0.15
  -6  -4  -6    4.52    0.22
  -6   5   6    0.10    0.06
  -6   5   6   -0.02    0.05
  -6   5   6   -0.02    0.05
  -5   5   6   12.76    0.55
  -5   5   6   12.52    0.72
  -5   5   6   13.47    0.54
  -5   5   6   13.60    0.57
  -5   5   6   11.34    0.51
  -4   5   6    3.26    0.19
  -4   5   6    3.47    0.18
  -4   5   6    3.44    0.24
  -4   5   6    3.46    0.18
  -4   5   6    3.45    0.19
  -4   5   6    3.45    0.17
  -3   5   6   15.82    0.65
  -3   5   6   16.02    0.84
  -3   5   6   16.02    0.67
  -3   5   6   15.64    0.69
  -2   5   6    6.44    0.29
  -2   5   6    6.78    0.38
  -1   5   6    8.14    0.45
   0   5   6   15.53    0.78
   0   5   6   14.03    0.61
  -1  -5  -6    0.16    0.04
  -1  -5  -6    0.09    0.04
   1   5   6    0.11    0.05
   1   5   6    0.11    0.04
  -2  -5  -6    1.33    0.09
  -2  -5  -6    1.33    0.09
  -3  -5  -6    0.81    0.11
  -3  -5  -6    0.84    0.08
  -3  -5  -6    0.78    0.08
  -4  -5  -6   13.49    0.57
  -4  -5  -6   13.78    0.53
  -5  -5  -6    0.44    0.05
  -5  -5  -6    0.39    0.05
  -5  -5  -6    0.28    0.07
  -6   6   6    6.07    0.29
  -6   6   6    6.34    0.29
  -5   6   6    1.57    0.16
  -5   6   6    1.77    0.14
  -5   6   6    1.83    0.14
  -5   6   6    1.70    0.12
  -4   6   6   14.76    0.63
  -4   6   6   15.34    0.62
  -4   6   6   14.79    0.82
  -4   6   6   14.36    0.65
  -4   6   6   14.49    0.58
  -3   6   6    1.26    0.11
  -3   6   6    1.31    0.13
  -3   6   6    1.47    0.14
  -3   6   6    1.28    0.11
  -3   6   6    1.43    0.10
  -2   6   6   10.34    0.45
  -2   6   6   10.06    0.45
  -2   6   6   10.41    0.40
  -2   6   6   11.05    0.45
  -2   6   6   11.72    0.59
  -1   6   6   18.47    0.93
  -1   6   6   17.22    0.71
  -1   6   6   17.29    0.66
  -1   6   6   17.67    0.73
   0   6   6   21.97    0.90
   0   6   6   22.51    1.15
   0   6   6   21.83    0.82
  -1  -6  -6    7.00    0.32
   1   6   6    7.51    0.30
   1   6   6    7.73    0.33
  -2  -6  -6    8.85    0.35
  -2  -6  -6    8.63    0.37
   2   6   6    7.94    0.35
  -3  -6  -6   12.90    0.50
  -3  -6  -6   12.66    0.54
  -4  -6  -6    0.06    0.07
  -4  -6  -6    0.09    0.05
  -4  -6  -6    0.24    0.05
  -5  -6  -6   11.23    0.47
  -5  -6  -6   11.08    0.50
  -5  -6  -6   11.04    0.42
  -6   7   6    0.00    0.06
  -6   7   6   -0.01    0.06
  -5   7   6   14.36    0.58
  -5   7   6   15.40    0.62
  -5   7   6   15.53    0.63
  -5   7   6   13.20    0.82
  -4   7   6    0.11    0.07
  -4   7   6    0.12    0.06
  -4   7   6    0.09    0.06
  -4   7   6    0.06    0.06
  -4   7   6    0.09    0.06
  -3   7   6    8.31    0.50
  -3   7   6    9.66    0.39
  -3   7   6    8.61    0.51
  -3   7   6    9.03    0.39
  -3   7   6    8.51    0.41
  -2   7   6    0.03    0.06
  -2   7   6    0.03    0.03
  -2   7   6    0.01    0.04
  -2   7   6    0.04    0.05
  -1   7   6    1.20    0.09
  -1   7   6    1.05    0.09
  -1   7   6    1.25    0.14
  -1   7   6    1.12    0.09
   0   7   6   11.76    0.45
   0   7   6   11.32    0.64
   0   7   6   11.96    0.50
  -1  -7  -6    6.29    0.30
   1   7   6    7.05    0.29
   1   7   6    7.02    0.31
  -2  -7  -6   35.45    1.30
   2   7   6   34.48    1.30
  -3  -7  -6    2.12    0.13
  -3  -7  -6    1.94    0.12
  -4  -7  -6   26.21    1.16
  -4  -7  -6   28.06    0.99
  -4  -7  -6   25.74    1.08
  -6   8   6    5.33    0.26
  -6   8   6    5.65    0.26
  -5   8   6    0.92    0.10
  -5   8   6    0.84    0.09
  -5   8   6    0.71    0.09
  -4   8   6    9.69    0.40
  -4   8   6    7.51    0.51
  -4   8   6    8.32    0.41
  -4   8   6    9.58    0.39
  -4   8   6    9.00    0.37
  -3   8   6    6.91    0.32
  -3   8   6    7.22    0.32
  -2   8   6   16.72    0.68
  -2   8   6   15.81    0.60
  -2   8   6   16.53    0.67
  -1   8   6   34.83    1.24
  -1   8   6   31.89    1.75
  -1   8   6   32.01    1.35
  -1   8   6   36.53    1.38
   0   8   6    0.26    0.05
   0   8   6    0.28    0.06
   0   8   6    0.25    0.08
  -1  -8  -6   21.39    0.91
   1   8   6   23.27    0.85
   1   8   6   23.20    0.94
  -2  -8  -6    2.89    0.16
   2   8   6    3.07    0.16
  -3  -8  -6    6.42    0.27
  -4  -8  -6    0.11    0.05
  -4  -8  -6    0.11    0.04
  -6   9   6    0.11    0.05
  -6   9   6    0.09    0.05
  -5   9   6    8.31    0.37
  -5   9   6    9.25    0.40
  -5   9   6    9.26    0.40
  -4   9   6    2.26    0.16
  -4   9   6    2.21    0.15
  -4   9   6    2.27    0.14
  -3   9   6    2.31    0.14
  -3   9   6    2.76    0.16
  -2   9   6   11.53    0.50
  -2   9   6   12.26    0.50
  -2   9   6   11.39    0.44
  -1   9   6    1.10    0.09
  -1   9   6    1.40    0.11
   0   9   6   11.51    0.49
   0   9   6   11.19    0.44
  -1  -9  -6    0.00    0.05
   1   9   6    0.06    0.06
   1   9   6    0.04    0.05
  -2  -9  -6   15.04    0.59
   2   9   6   15.25    0.59
  -3  -9  -6    0.07    0.05
   3   9   6    0.06    0.06
  -5  10   6    2.77    0.16
  -5  10   6    2.47    0.15
  -4  10   6    1.62    0.14
  -4  10   6    1.63    0.12
  -3  10   6    6.43    0.30
  -3  10   6    6.31    0.29
  -2  10   6    3.93    0.21
  -2  10   6    3.98    0.20
  -1  10   6    4.69    0.21
  -1  10   6    4.76    0.24
   0 -10  -6    0.88    0.09
   0  10   6    0.89    0.08
   0  10   6    0.92    0.09
  -1 -10  -6    3.02    0.17
   1  10   6    3.23    0.17
   1  10   6    3.23    0.18
  -2 -10  -6    0.16    0.06
   2  10   6    0.23    0.06
  -3 -10  -6    5.70    0.24
   3  10   6    5.49    0.24
  -4  11   6    6.88    0.30
  -4  11   6    6.53    0.28
  -3  11   6    3.00    0.16
  -3  11   6    3.12    0.16
  -3  11   6    2.93    0.17
  -2  11   6    8.57    0.38
  -1  11   6    1.17    0.09
  -1  11   6    1.18    0.10
   0 -11  -6    6.17    0.29
   0  11   6    6.30    0.26
   0  11   6    6.41    0.30
   1  11   6    7.94    0.37
   1  11   6    8.80    0.34
  -2 -11  -6   16.16    0.64
   2  11   6   17.75    0.64
  -3  12   6    4.88    0.21
  -3  12   6    4.71    0.23
  -2  12   6    0.02    0.05
   1 -12  -6    5.57    0.26
  -1  12   6    5.62    0.26
   0 -12  -6    0.31    0.06
   0  12   6    0.24    0.06
   0  12   6    0.30    0.05
   1  12   6    1.80    0.10
   2 -13  -6    1.72    0.12
   1 -13  -6    3.59    0.18
   1  14  -7    0.59    0.06
   0  14  -7    2.69    0.12
  -1  14  -7    0.42    0.06
  -2  14  -7    4.18    0.19
  -2  14  -7    3.95    0.20
  -3  14  -7    3.15    0.15
   2  13  -7    3.29    0.15
   1  13  -7    3.27    0.16
   0  13  -7    6.67    0.27
   0  13  -7    6.47    0.30
  -1  13  -7    9.67    0.37
  -1  13  -7    9.26    0.41
  -2  13  -7    0.00    0.04
  -2  13  -7    0.06    0.04
  -3  13  -7    2.26    0.13
  -3  13  -7    2.45    0.13
  -3  13  -7    2.28    0.13
  -4  13  -7    0.14    0.04
  -4  13  -7    0.13    0.03
  -3 -12   7    3.18    0.14
   2  12  -7    8.24    0.32
  -2 -12   7    7.58    0.32
   1  12  -7    5.30    0.26
   1  12  -7    5.61    0.24
   0  12  -7    4.78    0.21
   0  12  -7    4.72    0.23
  -1  12  -7    1.75    0.10
  -1  12  -7    1.55    0.11
  -2  12  -7    7.95    0.35
  -2  12  -7    7.85    0.36
  -3  12  -7    0.56    0.07
  -3  12  -7    0.64    0.06
  -3  12  -7    0.61    0.06
  -4  12  -7    0.20    0.05
  -4  12  -7    0.26    0.05
  -4  12  -7    0.19    0.04
  -3 -11   7    4.50    0.20
   2  11  -7    2.07    0.13
  -2 -11   7    2.28    0.13
   1  11  -7    3.97    0.21
   1  11  -7    4.25    0.20
   0  11  -7    5.97    0.28
   0  11  -7    5.93    0.25
  -1  11  -7   35.28    1.56
  -1  11  -7   39.34    1.38
  -1  11  -7   38.42    1.53
  -2  11  -7   14.80    0.62
  -2  11  -7   14.90    0.63
  -2  11  -7   14.26    0.55
  -3  11  -7    9.08    0.38
  -3  11  -7    9.26    0.40
  -3  11  -7    8.83    0.39
  -3  11  -7    9.28    0.43
  -4  11  -7    1.15    0.10
  -4  11  -7    1.16    0.08
  -4  11  -7    1.21    0.10
  -5  11  -7    5.01    0.24
  -5  11  -7    4.59    0.21
  -4 -10   7    0.10    0.04
  -3 -10   7    0.48    0.06
   2  10  -7    7.38    0.32
  -2 -10   7    7.54    0.32
   1  10  -7    1.89    0.12
   1  10  -7    1.97    0.12
   0  10  -7   35.69    1.32
   0  10  -7   35.79    1.46
  -1  10  -7   30.47    1.34
  -1  10  -7   32.74    1.19
  -1  10  -7   33.33    1.31
  -2  10  -7    7.44    0.37
  -2  10  -7    7.83    0.30
  -2  10  -7    7.82    0.35
  -2  10  -7    7.87    0.34
  -3  10  -7    3.36    0.19
  -3  10  -7    3.26    0.17
  -3  10  -7    3.15    0.17
  -3  10  -7    3.42    0.17
  -4  10  -7   18.90    0.77
  -4  10  -7   19.97    0.88
  -4  10  -7   20.05    0.82
  -5  10  -7    2.16    0.12
  -5  10  -7    2.19    0.11
  -5  10  -7    2.20    0.14
  -4  -9   7    0.36    0.05
  -4  -9   7    0.38    0.06
  -3  -9   7   22.54    0.84
  -3  -9   7   21.75    0.91
   2   9  -7   -0.03    0.04
   2   9  -7    0.09    0.04
  -2  -9   7    0.07    0.04
   1   9  -7   23.29    0.92
   1   9  -7   23.37    0.94
   1   9  -7   21.05    1.34
   1   9  -7   23.56    0.86
   0   9  -7    0.26    0.05
   0   9  -7    0.21    0.06
   0   9  -7    0.19    0.04
   0   9  -7    0.22    0.04
  -1   9  -7    5.52    0.26
  -1   9  -7    5.89    0.23
  -1   9  -7    5.83    0.26
  -1   9  -7    5.11    0.36
  -2   9  -7    2.07    0.12
  -2   9  -7    2.15    0.10
  -2   9  -7    2.14    0.11
  -2   9  -7    2.19    0.13
  -2   9  -7    1.75    0.17
  -3   9  -7   21.85    0.87
  -3   9  -7   23.47    0.94
  -3   9  -7   22.01    0.92
  -3   9  -7   22.97    1.00
  -4   9  -7   76.21    2.96
  -4   9  -7   80.57    3.22
  -4   9  -7   80.13    3.41
  -5   9  -7    0.53    0.08
  -5   9  -7    0.49    0.07
  -5   9  -7    0.53    0.05
  -6   9  -7   13.90    0.62
  -5  -8   7    3.95    0.17
  -5  -8   7    4.76    0.20
  -4  -8   7    0.56    0.07
  -4  -8   7    0.60    0.06
   3   8  -7   39.75    1.60
  -3  -8   7   40.68    1.63
  -3  -8   7   39.69    1.48
   2   8  -7    5.64    0.25
   2   8  -7    5.12    0.24
  -2  -8   7    5.75    0.24
  -2  -8   7    5.26    0.25
   1   8  -7    3.30    0.16
   1   8  -7    3.30    0.16
   1   8  -7    3.32    0.16
   1   8  -7    3.30    0.23
  -1  -8   7    3.09    0.16
   0   8  -7   15.86    0.61
   0   8  -7   14.73    0.65
   0   8  -7   16.91    0.96
   0   8  -7   17.04    0.67
  -1   8  -7    0.79    0.09
  -1   8  -7    0.83    0.07
  -1   8  -7    0.63    0.06
  -2   8  -7   16.20    1.05
  -2   8  -7   17.86    0.66
  -2   8  -7   18.60    0.74
  -2   8  -7   17.94    0.73
  -2   8  -7   17.86    0.79
  -3   8  -7   12.30    0.50
  -3   8  -7   12.30    0.54
  -3   8  -7   11.28    0.49
  -3   8  -7   11.64    0.47
  -3   8  -7   11.26    0.72
  -4   8  -7   27.49    1.15
  -4   8  -7   27.27    1.07
  -4   8  -7   28.58    1.23
  -5   8  -7    0.24    0.04
  -5   8  -7    0.27    0.07
  -5   8  -7    0.26    0.06
  -6   8  -7    0.14    0.05
  -5  -7   7    4.27    0.20
  -5  -7   7    4.00    0.17
   4   7  -7    2.97    0.16
  -4  -7   7    2.70    0.16
  -4  -7   7    2.69    0.14
   3   7  -7   35.01    1.36
  -3  -7   7   30.87    1.70
  -3  -7   7   35.92    1.39
  -3  -7   7   34.42    1.26
   2   7  -7    5.13    0.24
  -2  -7   7    5.46    0.25
  -2  -7   7    5.37    0.23
   1   7  -7    6.37    0.27
   1   7  -7    6.60    0.28
  -1  -7   7    6.28    0.28
   0   7  -7    1.30    0.08
   0   7  -7    1.38    0.12
  -1   7  -7   18.03    0.98
  -1   7  -7   16.07    0.70
  -1   7  -7   16.99    0.68
  -1   7  -7   15.50    0.67
  -2   7  -7   10.73    0.42
  -2   7  -7   11.45    0.51
  -2   7  -7   11.87    0.47
  -2   7  -7    9.75    0.68
  -2   7  -7   12.24    0.48
  -3   7  -7    0.20    0.05
  -3   7  -7    0.20    0.05
  -3   7  -7    0.24    0.05
  -3   7  -7    0.22    0.03
  -3   7  -7    0.33    0.07
  -3   7  -7    0.20    0.03
  -4   7  -7   10.61    0.48
  -4   7  -7    9.64    0.41
  -4   7  -7   10.11    0.43
  -5   7  -7    0.15    0.03
  -5   7  -7    0.06    0.05
  -5   7  -7    0.15    0.06
  -6   7  -7    6.80    0.33
  -5  -6   7    8.24    0.37
  -5  -6   7    8.21    0.32
  -5  -6   7    8.64    0.37
   4   6  -7   14.38    0.60
  -4  -6   7   14.53    0.61
  -4  -6   7   14.38    0.55
   3   6  -7    6.75    0.30
  -3  -6   7    6.51    0.30
  -3  -6   7    6.56    0.27
  -3  -6   7    6.32    0.36
   2   6  -7   31.95    1.29
  -2  -6   7   32.69    1.61
  -2  -6   7   32.25    1.20
   1   6  -7    4.27    0.19
   1   6  -7    4.17    0.19
  -1  -6   7    4.42    0.24
   0   6  -7   74.52    4.24
  -1   6  -7    0.56    0.07
  -2   6  -7   23.82    0.93
  -2   6  -7   22.21    0.91
  -2   6  -7   22.00    0.92
  -2   6  -7   22.32    1.32
  -2   6  -7   22.53    0.99
  -3   6  -7    1.85    0.09
  -3   6  -7    1.55    0.09
  -3   6  -7    1.89    0.16
  -3   6  -7    1.54    0.10
  -3   6  -7    1.80    0.11
  -4   6  -7    0.18    0.03
  -4   6  -7    0.12    0.04
  -4   6  -7    0.09    0.05
  -4   6  -7    0.05    0.05
  -4   6  -7    0.09    0.04
  -5   6  -7    0.30    0.06
  -5   6  -7    0.32    0.04
  -5   6  -7    0.35    0.07
  -6   6  -7    0.59    0.08
  -6  -5   7    1.49    0.10
  -6  -5   7    1.55    0.10
  -5  -5   7    6.90    0.27
  -5  -5   7    6.92    0.32
  -5  -5   7    7.27    0.32
   4   5  -7    0.17    0.05
  -4  -5   7    0.17    0.05
  -4  -5   7    0.25    0.04
  -4  -5   7    0.18    0.05
  -4  -5   7    0.14    0.05
   3   5  -7   26.49    1.05
  -3  -5   7   26.58    0.97
  -3  -5   7   25.10    1.09
  -3  -5   7   25.85    1.31
  -2  -5   7    0.82    0.08
  -1  -5   7   42.20    2.08
   0   5  -7   30.62    1.76
  -1   5  -7    1.08    0.10
  -2   5  -7   30.07    1.74
  -3   5  -7   16.75    0.97
  -3   5  -7   16.71    0.68
  -3   5  -7   15.80    0.66
  -3   5  -7   15.14    0.66
  -3   5  -7   17.02    0.73
  -4   5  -7   11.31    0.57
  -4   5  -7   10.92    0.45
  -4   5  -7   10.05    0.47
  -4   5  -7   11.89    0.47
  -4   5  -7   11.90    0.53
  -5   5  -7   11.12    0.51
  -5   5  -7   10.69    0.46
  -6   5  -7   38.07    1.68
  -6   5  -7   39.28    1.61
  -6   5  -7   40.89    1.72
  -6  -4   7    7.61    0.34
  -6  -4   7    8.35    0.35
  -5  -4   7   14.37    0.59
  -5  -4   7   13.27    0.59
   4   4  -7   30.18    1.18
  -4  -4   7   29.86    1.09
  -4  -4   7   28.60    1.47
  -4  -4   7   29.08    1.23
  -3  -4   7    5.85    0.25
  -3  -4   7    6.07    0.33
  -2  -4   7   43.23    2.13
  -1  -4   7    8.24    0.43
   0   4  -7   62.21    3.40
   0  -4   7   57.10    2.93
  -1   4  -7  184.38   10.45
  -2   4  -7   12.91    0.77
  -3   4  -7   11.44    0.49
  -3   4  -7    9.87    0.44
  -3   4  -7   10.63    0.44
  -3   4  -7   10.29    0.44
  -4   4  -7    2.37    0.15
  -4   4  -7    2.43    0.15
  -4   4  -7    2.43    0.12
  -4   4  -7    2.32    0.13
  -4   4  -7    2.26    0.13
  -5   4  -7   17.82    0.73
  -5   4  -7   18.97    0.80
  -5   4  -7   16.06    0.77
  -6   4  -7    1.91    0.13
  -6   4  -7    1.83    0.10
  -6   4  -7    1.70    0.13
  -6  -3   7    0.01    0.04
  -6  -3   7    0.07    0.04
  -5  -3   7   11.42    0.49
  -5  -3   7   11.52    0.50
   4   3  -7    0.13    0.04
  -4  -3   7    0.03    0.04
  -4  -3   7    0.11    0.03
  -3  -3   7   15.57    0.76
  -3  -3   7   14.35    0.56
  -2  -3   7    0.13    0.04
  -1  -3   7   44.42    2.19
   0   3  -7   15.78    0.90
   0  -3   7   15.37    0.78
  -1   3  -7    0.11    0.04
  -2   3  -7   23.83    1.38
  -3   3  -7    7.56    0.38
  -3   3  -7    7.19    0.31
  -3   3  -7    6.79    0.30
  -4   3  -7   64.89    3.06
  -4   3  -7   66.75    2.69
  -4   3  -7   58.32    2.63
  -4   3  -7   57.54    2.49
  -4   3  -7   63.27    2.53
  -5   3  -7    0.25    0.04
  -5   3  -7    0.27    0.06
  -5   3  -7    0.31    0.05
  -5   3  -7    0.24    0.05
  -5   3  -7    0.28    0.07
  -6   3  -7   13.92    0.57
  -6   3  -7   13.63    0.61
  -6   3  -7   13.68    0.63
  -6  -2   7    5.96    0.28
  -6  -2   7    6.80    0.29
  -5  -2   7    2.57    0.14
  -4  -2   7   22.98    1.12
  -4  -2   7   21.72    0.82
  -3  -2   7    3.15    0.18
  -3  -2   7    2.93    0.19
  -2  -2   7    9.03    0.46
  -2  -2   7    8.90    0.47
  -1  -2   7   22.44    1.11
   0   2  -7   37.81    2.10
   0  -2   7   35.82    1.81
  -1   2  -7   14.66    0.85
  -2   2  -7   12.81    0.76
  -3   2  -7   49.38    2.02
  -3   2  -7   47.30    1.98
  -3   2  -7   51.89    2.44
  -4   2  -7    3.27    0.15
  -4   2  -7    4.16    0.22
  -4   2  -7    4.12    0.22
  -4   2  -7    4.05    0.18
  -4   2  -7    3.70    0.20
  -4   2  -7    3.71    0.18
  -5   2  -7   16.02    0.65
  -5   2  -7   15.09    0.69
  -5   2  -7   15.99    0.71
  -5   2  -7   14.87    0.64
  -6   2  -7    2.17    0.15
  -6   2  -7    2.42    0.12
  -6   2  -7    2.36    0.15
  -6   2  -7    2.14    0.12
  -6  -1   7   -0.01    0.03
  -5  -1   7   23.17    0.93
  -5  -1   7   21.09    1.10
  -4  -1   7    0.44    0.06
  -4  -1   7    0.43    0.07
  -4  -1   7    0.43    0.06
  -3  -1   7    5.00    0.27
  -2  -1   7   78.99    3.79
  -2  -1   7   75.76    3.88
  -1  -1   7   27.52    1.37
  -1  -1   7   26.57    1.34
   0   1  -7   14.76    0.84
   0  -1   7   14.61    0.73
  -1   1  -7    8.36    0.50
  -2   1  -7   26.90    1.33
  -3   1  -7    0.45    0.04
  -3   1  -7    0.40    0.05
  -3   1  -7    0.44    0.04
  -4   1  -7    3.68    0.21
  -4   1  -7    3.93    0.23
  -4   1  -7    3.74    0.18
  -4   1  -7    3.87    0.16
  -4   1  -7    3.87    0.18
  -5   1  -7   26.21    1.10
  -5   1  -7   27.88    1.12
  -5   1  -7   27.66    1.20
  -5   1  -7   26.20    1.18
  -6   1  -7    6.10    0.28
  -6   1  -7    6.21    0.31
  -6   1  -7    6.59    0.28
  -6   1  -7    6.23    0.31
  -6   0   7    2.34    0.15
  -6   0   7    2.66    0.13
  -5   0   7    0.69    0.10
  -5   0   7    0.45    0.06
  -5   0   7    0.54    0.07
  -4   0   7   17.87    0.80
  -4   0   7   18.24    0.77
  -4   0   7   16.75    0.80
  -4   0   7   19.33    1.01
  -4   0   7   19.98    0.92
  -3   0   7    1.70    0.11
  -3   0   7    1.54    0.12
  -2   0   7   50.45    2.43
  -2   0   7   48.53    2.50
  -1   0   7   19.72    1.01
  -1   0   7   21.22    1.04
   0   0  -7   35.98    2.21
   0   0   7   39.86    1.91
   0   0   7   40.79    1.96
  -1   0  -7    8.24    0.49
   1   0   7    8.35    0.44
  -2   0  -7    0.67    0.07
   2   0   7    0.65    0.07
  -3   0  -7   14.45    0.70
  -3   0  -7   13.21    0.52
  -3   0  -7   13.53    0.58
  -3   0  -7   13.83    0.57
  -4   0  -7    1.01    0.08
  -4   0  -7    0.92    0.10
  -4   0  -7    1.01    0.10
  -4   0  -7    1.07    0.08
  -4   0  -7    0.89    0.07
  -5   0  -7   15.13    0.69
  -5   0  -7   14.49    0.68
  -5   0  -7   14.86    0.62
  -5   0  -7   15.44    0.64
  -6   0  -7    2.43    0.13
  -6   0  -7    2.73    0.14
  -6   0  -7    2.26    0.15
  -6   0  -7    2.51    0.16
  -6   1   7    0.78    0.08
  -6   1   7    0.98    0.07
  -5   1   7   30.12    1.65
  -5   1   7   30.33    1.31
  -5   1   7   31.44    1.26
  -4   1   7    2.52    0.15
  -4   1   7    2.28    0.14
  -4   1   7    2.67    0.15
  -4   1   7    2.69    0.19
  -4   1   7    2.49    0.15
  -3   1   7   22.49    1.17
  -3   1   7   22.98    1.13
  -2   1   7   10.11    0.52
  -2   1   7   10.30    0.54
   1  -1  -7    0.06    0.02
  -1   1   7    0.35    0.05
  -1   1   7    0.02    0.03
   0  -1  -7   19.49    1.15
   0  -1  -7   20.26    1.01
   0   1   7   20.97    1.03
  -1  -1  -7   17.82    0.91
   1   1   7   18.26    0.92
  -2  -1  -7  133.84    6.55
  -3  -1  -7    7.59    0.31
  -3  -1  -7    7.52    0.34
  -3  -1  -7    8.48    0.43
  -3  -1  -7    8.07    0.34
  -4  -1  -7   25.70    1.20
  -4  -1  -7   28.08    1.14
  -4  -1  -7   27.92    1.38
  -4  -1  -7   27.96    1.12
  -4  -1  -7   27.82    1.01
  -5  -1  -7    0.29    0.05
  -5  -1  -7    0.21    0.06
  -5  -1  -7    0.34    0.08
  -5  -1  -7    0.37    0.05
  -6  -1  -7    5.59    0.25
  -6  -1  -7    5.62    0.28
  -6  -1  -7    5.73    0.26
  -6   2   7    3.20    0.18
  -6   2   7    3.18    0.17
  -6   2   7    3.09    0.15
  -5   2   7    8.95    0.40
  -5   2   7    8.98    0.53
  -5   2   7    8.70    0.41
  -4   2   7    1.82    0.11
  -4   2   7    1.77    0.12
  -4   2   7    1.87    0.12
  -4   2   7    2.00    0.16
  -4   2   7    1.79    0.12
  -4   2   7    1.94    0.13
  -3   2   7   27.74    1.21
  -3   2   7   31.02    1.47
  -3   2   7   30.43    1.52
  -2   2   7    8.30    0.44
  -2   2   7    7.95    0.42
  -1   2   7   36.19    1.84
   0  -2  -7    6.32    0.35
   0   2   7    6.89    0.36
  -1  -2  -7   93.98    4.54
   1   2   7   91.03    4.64
  -2  -2  -7   47.21    2.33
  -3  -2  -7    3.30    0.17
  -3  -2  -7    3.62    0.17
  -3  -2  -7    3.48    0.16
  -3  -2  -7    3.76    0.22
  -4  -2  -7    4.67    0.27
  -4  -2  -7    5.17    0.24
  -4  -2  -7    5.25    0.24
  -4  -2  -7    5.51    0.22
  -4  -2  -7    5.24    0.31
  -5  -2  -7   10.66    0.52
  -5  -2  -7   11.29    0.42
  -5  -2  -7   10.12    0.52
  -5  -2  -7   11.60    0.48
  -5  -2  -7   11.82    0.47
  -6  -2  -7    3.94    0.19
  -6  -2  -7    3.75    0.19
  -6  -2  -7    4.25    0.21
  -6   3   7    0.39    0.07
  -6   3   7    0.35    0.07
  -5   3   7   18.78    0.77
  -5   3   7   18.22    0.79
  -5   3   7   17.61    0.74
  -5   3   7   17.74    1.00
  -4   3   7   36.47    1.85
  -4   3   7   33.97    1.46
  -4   3   7   34.42    1.41
  -4   3   7   33.33    1.37
  -4   3   7   33.74    1.46
  -3   3   7    2.13    0.13
  -3   3   7    2.32    0.13
  -3   3   7    2.17    0.13
  -3   3   7    2.38    0.16
  -2   3   7   21.56    1.11
  -1   3   7    0.09    0.05
   0   3   7   43.87    2.22
  -1  -3  -7   47.30    2.35
   1   3   7   48.04    2.41
  -2  -3  -7    1.81    0.11
  -2  -3  -7    2.07    0.14
  -3  -3  -7   16.15    0.64
  -3  -3  -7   14.93    0.58
  -3  -3  -7   15.04    0.80
  -4  -3  -7   30.32    1.16
  -4  -3  -7   26.64    1.43
  -4  -3  -7   27.13    1.18
  -4  -3  -7   29.53    1.05
  -5  -3  -7   10.33    0.49
  -5  -3  -7    9.84    0.45
  -5  -3  -7   10.57    0.44
  -5  -3  -7   10.48    0.39
  -6  -3  -7    7.11    0.31
  -6  -3  -7    7.50    0.34
  -6   4   7   12.10    0.53
  -6   4   7   11.72    0.51
  -6   4   7   11.29    0.49
  -5   4   7    8.29    0.38
  -5   4   7    7.80    0.49
  -5   4   7    8.32    0.38
  -5   4   7    8.19    0.37
  -4   4   7   22.72    0.94
  -4   4   7   23.58    1.00
  -4   4   7   22.21    1.00
  -4   4   7   23.75    1.26
  -4   4   7   23.24    0.96
  -3   4   7    0.02    0.05
  -3   4   7    0.03    0.04
  -3   4   7    0.02    0.04
  -3   4   7    0.05    0.04
  -2   4   7   47.17    2.40
  -1   4   7    2.48    0.17
   0   4   7    3.97    0.24
   1   4   7   23.67    1.18
   1   4   7   22.17    0.94
  -2  -4  -7    9.14    0.41
  -2  -4  -7   10.48    0.53
  -2  -4  -7   10.03    0.42
  -2  -4  -7   10.04    0.39
  -3  -4  -7   18.22    0.71
  -3  -4  -7   18.41    0.97
  -3  -4  -7   19.46    0.78
  -4  -4  -7   10.24    0.41
  -4  -4  -7   10.42    0.45
  -5  -4  -7    2.98    0.18
  -5  -4  -7    2.80    0.15
  -5  -4  -7    2.83    0.13
  -6   5   7    1.75    0.13
  -6   5   7    1.68    0.13
  -5   5   7   10.25    0.62
  -5   5   7   10.77    0.50
  -5   5   7   11.09    0.47
  -5   5   7   10.75    0.48
  -4   5   7    5.39    0.28
  -4   5   7    5.49    0.27
  -4   5   7    5.44    0.26
  -4   5   7    5.45    0.35
  -3   5   7    8.13    0.38
  -3   5   7    8.14    0.36
  -3   5   7    8.27    0.47
  -3   5   7    8.40    0.37
  -2   5   7    0.90    0.07
  -2   5   7    1.06    0.08
  -2   5   7    0.96    0.11
  -2   5   7    1.04    0.09
  -1   5   7    0.05    0.05
  -1   5   7    0.03    0.03
   0   5   7   25.45    1.28
   0   5   7   24.16    1.01
  -1  -5  -7    4.42    0.21
   1   5   7    4.44    0.20
   1   5   7    4.72    0.22
  -2  -5  -7   35.23    1.41
  -2  -5  -7   33.24    1.37
  -2  -5  -7   35.96    1.29
  -3  -5  -7    0.04    0.04
  -3  -5  -7    0.08    0.07
  -3  -5  -7    0.04    0.04
  -4  -5  -7    7.50    0.30
  -4  -5  -7    7.10    0.32
  -4  -5  -7    7.16    0.36
  -5  -5  -7    2.22    0.10
  -5  -5  -7    2.04    0.12
  -5  -5  -7    2.21    0.15
  -6   6   7    8.17    0.36
  -6   6   7    7.82    0.36
  -5   6   7    1.69    0.13
  -5   6   7    1.36    0.16
  -5   6   7    1.52    0.14
  -5   6   7    1.61    0.13
  -4   6   7    6.96    0.32
  -4   6   7    6.41    0.41
  -4   6   7    6.71    0.31
  -4   6   7    6.57    0.33
  -3   6   7   15.50    0.85
  -3   6   7   16.28    0.67
  -3   6   7   15.51    0.70
  -3   6   7   16.35    0.66
  -2   6   7    5.82    0.25
  -2   6   7    5.77    0.34
  -2   6   7    5.17    0.24
  -2   6   7    5.45    0.22
  -2   6   7    5.13    0.25
  -1   6   7   49.50    2.01
  -1   6   7   48.61    1.81
  -1   6   7   51.41    2.54
   0   6   7   38.01    1.52
   0   6   7   36.61    1.37
   0   6   7   37.79    1.92
  -1  -6  -7   10.59    0.45
   1   6   7   10.98    0.46
   1   6   7   10.82    0.42
  -2  -6  -7    1.29    0.10
  -2  -6  -7    1.33    0.10
   2   6   7    1.20    0.09
  -3  -6  -7    9.50    0.38
  -3  -6  -7    9.26    0.41
  -4  -6  -7    3.60    0.21
  -4  -6  -7    3.63    0.17
  -4  -6  -7    3.70    0.18
  -5  -6  -7    0.83    0.08
  -5  -6  -7    0.69    0.05
  -6   7   7   11.93    0.50
  -6   7   7   11.75    0.51
  -5   7   7    6.90    0.31
  -5   7   7    6.94    0.31
  -5   7   7    5.55    0.39
  -4   7   7   13.01    0.79
  -4   7   7   13.75    0.63
  -4   7   7   14.80    0.60
  -4   7   7   14.67    0.61
  -3   7   7    2.09    0.14
  -3   7   7    1.89    0.14
  -3   7   7    1.98    0.17
  -3   7   7    1.93    0.18
  -3   7   7    2.21    0.14
  -2   7   7   36.99    1.91
  -2   7   7   35.91    1.35
  -2   7   7   36.55    1.50
  -2   7   7   38.87    1.48
  -1   7   7    0.13    0.08
  -1   7   7    0.08    0.04
  -1   7   7    0.16    0.05
  -1   7   7    0.12    0.04
   0   7   7    2.34    0.19
   0   7   7    2.62    0.15
   0   7   7    2.52    0.13
  -1  -7  -7    1.06    0.09
   1   7   7    1.33    0.10
   1   7   7    1.01    0.09
  -2  -7  -7   29.49    1.11
   2   7   7   29.83    1.11
  -3  -7  -7    6.84    0.32
  -3  -7  -7    7.70    0.31
  -4  -7  -7    8.39    0.39
  -4  -7  -7    7.46    0.35
  -4  -7  -7    8.63    0.33
  -6   8   7    5.40    0.26
  -6   8   7    5.54    0.26
  -5   8   7    7.54    0.35
  -5   8   7    7.71    0.35
  -4   8   7    2.65    0.17
  -4   8   7    3.06    0.17
  -4   8   7    3.08    0.18
  -4   8   7    2.53    0.21
  -3   8   7    8.98    0.42
  -3   8   7    8.71    0.40
  -3   8   7    8.92    0.39
  -3   8   7    9.63    0.40
  -2   8   7    1.26    0.15
  -2   8   7    1.50    0.12
  -2   8   7    1.37    0.08
  -2   8   7    1.48    0.11
  -1   8   7    5.70    0.26
  -1   8   7    5.44    0.26
  -1   8   7    5.78    0.24
  -1   8   7    5.12    0.35
   0   8   7    1.51    0.11
   0   8   7    1.77    0.13
  -1  -8  -7   58.06    2.37
   1   8   7   62.42    2.21
   1   8   7   61.09    2.44
  -2  -8  -7   29.60    1.11
   2   8   7   29.57    1.10
  -3  -8  -7    1.24    0.10
  -4  -8  -7    4.87    0.21
  -4  -8  -7    4.94    0.24
  -5   9   7    2.55    0.16
  -5   9   7    2.25    0.15
  -4   9   7   11.54    0.52
  -4   9   7   12.63    0.52
  -3   9   7    0.42    0.07
  -3   9   7    0.46    0.06
  -2   9   7    3.55    0.20
  -2   9   7    3.75    0.19
  -1   9   7   -0.06    0.05
  -1   9   7    0.05    0.05
   0  -9  -7   15.74    0.65
   0   9   7   15.38    0.66
   0   9   7   15.80    0.60
  -1  -9  -7    6.34    0.30
   1   9   7    6.40    0.28
   1   9   7    6.70    0.31
  -2  -9  -7    2.00    0.13
   2   9   7    1.80    0.13
  -3  -9  -7   13.34    0.50
   3   9   7   12.43    0.50
  -5  10   7   -0.03    0.05
  -5  10   7    0.02    0.05
  -4  10   7    3.06    0.18
  -3  10   7    1.31    0.11
  -3  10   7    1.36    0.11
  -2  10   7    1.08    0.09
  -2  10   7    1.27    0.11
  -1  10   7    6.51    0.26
  -1  10   7    6.06    0.30
   0 -10  -7    3.01    0.17
   0  10   7    2.78    0.15
   0  10   7    2.85    0.17
  -1 -10  -7    3.35    0.17
   1  10   7    3.33    0.19
   1  10   7    3.26    0.17
  -2 -10  -7    3.85    0.19
   2  10   7    3.74    0.18
   4 -11  -7    2.51    0.14
  -4  11   7    2.33    0.15
  -3  11   7    0.08    0.05
  -3  11   7    0.03    0.06
  -2  11   7    5.71    0.27
   1 -11  -7    1.81    0.13
  -1  11   7    1.30    0.09
  -1  11   7    1.61    0.12
   0 -11  -7    3.76    0.20
   0  11   7    3.86    0.20
   0  11   7    3.91    0.18
   1  11   7    5.37    0.23
   2  11   7    3.66    0.17
   3 -12  -7    7.88    0.32
  -3  12   7    7.08    0.32
   2 -12  -7    0.73    0.08
  -2  12   7    0.57    0.07
   1 -12  -7    3.73    0.19
  -1  12   7    3.73    0.19
   0 -12  -7    0.32    0.06
   0  12   7    0.46    0.06
   0  12   7    0.39    0.05
   1  12   7    0.02    0.04
   0  14  -8    7.48    0.29
  -1  14  -8    3.35    0.17
  -2  14  -8   11.37    0.46
  -2  14  -8   10.43    0.47
   2  13  -8    0.23    0.05
   1  13  -8    6.98    0.28
   0  13  -8    3.06    0.17
   0  13  -8    3.52    0.16
  -1  13  -8    3.32    0.17
  -1  13  -8    3.36    0.15
  -2  13  -8    3.21    0.17
  -2  13  -8    3.30    0.17
  -3  13  -8    1.05    0.08
  -3  13  -8    1.12    0.08
  -4  13  -8    6.03    0.26
   2  12  -8    5.01    0.22
  -2 -12   8    4.97    0.22
   1  12  -8    1.49    0.11
   0  12  -8    9.98    0.39
   0  12  -8    9.64    0.43
  -1  12  -8    0.15    0.04
  -1  12  -8    0.20    0.05
  -2  12  -8    5.65    0.27
  -2  12  -8    5.68    0.26
  -3  12  -8    0.22    0.05
  -3  12  -8    0.15    0.04
  -4  12  -8    0.82    0.07
  -4  12  -8    0.86    0.08
  -4  12  -8    1.03    0.07
  -3 -11   8    4.13    0.18
   2  11  -8    1.30    0.10
  -2 -11   8    1.38    0.10
   1  11  -8    4.39    0.22
   1  11  -8    4.52    0.21
   0  11  -8    2.32    0.14
   0  11  -8    2.09    0.12
  -1  11  -8    9.08    0.43
  -1  11  -8    9.78    0.42
  -1  11  -8    9.76    0.38
  -2  11  -8    0.99    0.09
  -2  11  -8    0.96    0.09
  -2  11  -8    0.99    0.07
  -3  11  -8    6.39    0.29
  -3  11  -8    7.04    0.31
  -3  11  -8    6.71    0.33
  -3  11  -8    6.98    0.30
  -4  11  -8    8.91    0.41
  -4  11  -8    9.27    0.39
  -4  11  -8   10.55    0.42
  -4  11  -8   10.08    0.45
  -5  11  -8    0.10    0.05
  -4 -10   8    6.68    0.27
  -3 -10   8    0.29    0.05
   2  10  -8   49.16    1.86
  -2 -10   8   52.37    1.87
   1  10  -8    0.60    0.07
   1  10  -8    0.42    0.06
   1  10  -8    0.50    0.06
   0  10  -8    7.00    0.29
   0  10  -8    6.85    0.31
  -1  10  -8   13.49    0.61
  -1  10  -8   14.22    0.54
  -1  10  -8   15.02    0.60
  -2  10  -8    2.88    0.16
  -2  10  -8    2.74    0.15
  -2  10  -8    2.93    0.13
  -3  10  -8   22.38    0.93
  -3  10  -8   23.24    1.00
  -3  10  -8   20.70    0.87
  -3  10  -8   23.68    0.94
  -4  10  -8    1.78    0.12
  -4  10  -8    1.30    0.09
  -4  10  -8    1.54    0.10
  -4  10  -8    1.46    0.11
  -5  10  -8    0.08    0.05
  -5  10  -8    0.05    0.03
  -5  10  -8    0.08    0.04
  -4  -9   8    0.02    0.04
  -4  -9   8   -0.01    0.04
   3   9  -8   14.61    0.61
  -3  -9   8   14.56    0.56
  -3  -9   8   14.21    0.61
   2   9  -8    5.89    0.26
   2   9  -8    5.39    0.25
  -2  -9   8    5.48    0.25
   1   9  -8    1.90    0.12
   1   9  -8    2.05    0.12
   1   9  -8    1.90    0.12
   0   9  -8    2.91    0.14
   0   9  -8    3.09    0.15
   0   9  -8    2.84    0.22
   0   9  -8    2.71    0.15
  -1   9  -8    5.12    0.25
  -1   9  -8    5.20    0.36
  -1   9  -8    5.29    0.23
  -1   9  -8    5.75    0.25
  -2   9  -8   15.96    0.74
  -2   9  -8   16.48    0.62
  -2   9  -8   17.25    0.70
  -2   9  -8   16.71    0.69
  -3   9  -8    9.44    0.41
  -3   9  -8    9.76    0.42
  -3   9  -8    9.42    0.45
  -4   9  -8    0.24    0.06
  -4   9  -8    0.24    0.06
  -4   9  -8    0.21    0.04
  -4   9  -8    0.14    0.04
  -5   9  -8    0.03    0.05
  -5   9  -8    0.04    0.04
  -5   9  -8    0.05    0.03
  -6   9  -8    6.68    0.32
  -5  -8   8    3.03    0.15
   4   8  -8    0.26    0.06
  -4  -8   8    0.27    0.05
  -4  -8   8    0.40    0.06
   3   8  -8    0.64    0.08
  -3  -8   8    0.70    0.08
  -3  -8   8    0.58    0.07
   2   8  -8   20.94    0.84
   2   8  -8   19.28    0.78
  -2  -8   8   20.60    0.85
  -2  -8   8   20.88    0.78
   1   8  -8    0.05    0.03
   1   8  -8    0.08    0.04
   1   8  -8    0.08    0.03
   1   8  -8    0.03    0.04
  -1  -8   8    0.06    0.04
   0   8  -8   58.19    2.45
   0   8  -8   66.07    2.51
   0   8  -8   63.06    2.27
  -1   8  -8    5.25    0.25
  -1   8  -8    4.97    0.24
  -1   8  -8    5.69    0.35
  -1   8  -8    5.62    0.23
  -2   8  -8   19.75    0.79
  -2   8  -8   19.03    0.71
  -2   8  -8   20.06    0.81
  -2   8  -8   19.18    0.85
  -2   8  -8   17.82    1.14
  -3   8  -8    4.05    0.19
  -3   8  -8    3.77    0.19
  -3   8  -8    4.04    0.21
  -3   8  -8    3.22    0.28
  -3   8  -8    3.79    0.18
  -4   8  -8    1.32    0.12
  -4   8  -8    1.51    0.09
  -4   8  -8    1.17    0.10
  -5   8  -8   19.76    0.81
  -5   8  -8   21.69    0.94
  -5   8  -8   21.71    0.87
  -6   8  -8    0.02    0.05
  -5  -7   8    8.01    0.33
  -5  -7   8    7.04    0.29
   4   7  -8    2.00    0.13
  -4  -7   8    1.88    0.12
  -4  -7   8    1.89    0.11
   3   7  -8   71.95    2.78
  -3  -7   8   63.91    3.48
  -3  -7   8   74.28    2.84
  -3  -7   8   71.57    2.57
   2   7  -8    2.77    0.15
  -2  -7   8    2.62    0.15
  -2  -7   8    2.65    0.14
   1   7  -8   23.85    1.32
   1   7  -8   23.05    0.92
   1   7  -8   21.73    0.84
   1   7  -8   22.47    0.91
  -1  -7   8   21.66    0.92
  -1  -7   8   22.12    0.84
   0   7  -8   23.09    0.90
   0   7  -8   24.18    1.29
   0   7  -8   20.97    0.82
   0   7  -8   19.84    0.88
  -1   7  -8    1.35    0.12
  -1   7  -8    1.30    0.08
  -1   7  -8    1.29    0.08
  -1   7  -8    1.25    0.08
  -1   7  -8    1.35    0.09
  -2   7  -8   43.83    2.51
  -2   7  -8   43.29    1.89
  -2   7  -8   43.66    1.75
  -2   7  -8   44.83    1.79
  -2   7  -8   42.15    1.58
  -3   7  -8    6.05    0.26
  -3   7  -8    4.73    0.38
  -3   7  -8    5.73    0.25
  -3   7  -8    5.92    0.28
  -3   7  -8    5.89    0.26
  -4   7  -8   14.82    0.60
  -4   7  -8   15.57    0.65
  -4   7  -8   14.80    0.59
  -4   7  -8   11.95    0.71
  -4   7  -8   13.95    0.56
  -5   7  -8    1.75    0.14
  -5   7  -8    1.55    0.11
  -5   7  -8    1.81    0.10
  -6   7  -8   11.21    0.52
   5   6  -8    3.30    0.16
  -5  -6   8    3.01    0.17
  -5  -6   8    2.85    0.13
  -5  -6   8    3.41    0.17
   4   6  -8   28.63    1.15
  -4  -6   8   28.27    1.18
  -4  -6   8   28.97    1.06
   3   6  -8   10.14    0.42
  -3  -6   8    9.86    0.39
  -3  -6   8    9.35    0.52
   2   6  -8   11.20    0.47
  -2  -6   8   10.64    0.43
  -2  -6   8   11.30    0.58
   1   6  -8   20.47    0.82
   0   6  -8   11.53    0.67
   0   6  -8   10.99    0.47
  -1   6  -8   31.28    1.73
  -1   6  -8   28.79    1.21
  -2   6  -8    4.37    0.20
  -2   6  -8    4.50    0.23
  -2   6  -8    4.74    0.31
  -2   6  -8    4.49    0.21
  -2   6  -8    4.63    0.21
  -2   6  -8    4.72    0.19
  -3   6  -8   15.90    0.68
  -3   6  -8   15.77    0.63
  -3   6  -8   14.50    0.55
  -3   6  -8   13.21    0.90
  -3   6  -8   14.69    0.61
  -3   6  -8   15.56    0.62
  -4   6  -8    2.62    0.16
  -4   6  -8    2.56    0.14
  -4   6  -8    2.68    0.15
  -4   6  -8    2.71    0.13
  -4   6  -8    2.20    0.15
  -5   6  -8    8.38    0.40
  -5   6  -8    7.99    0.35
  -6   6  -8    0.33    0.04
  -6   6  -8    0.38    0.07
  -6  -5   8    0.25    0.04
  -6  -5   8    0.28    0.04
   5   5  -8   10.84    0.46
  -5  -5   8   11.53    0.47
  -5  -5   8   11.25    0.48
  -5  -5   8    9.99    0.41
   4   5  -8    1.20    0.10
  -4  -5   8    1.12    0.08
  -4  -5   8    1.03    0.09
  -4  -5   8    1.17    0.10
  -4  -5   8    0.95    0.10
   3   5  -8   12.09    0.50
  -3  -5   8   11.90    0.62
  -3  -5   8   11.85    0.46
  -2  -5   8   37.72    1.80
  -2  -5   8   34.61    1.33
  -1  -5   8   19.51    0.98
   0   5  -8   23.31    1.35
  -1   5  -8    5.71    0.36
  -2   5  -8   13.53    0.57
  -2   5  -8   15.07    0.83
  -2   5  -8   13.09    0.62
  -3   5  -8    0.34    0.04
  -3   5  -8    0.27    0.07
  -3   5  -8    0.26    0.06
  -3   5  -8    0.30    0.04
  -3   5  -8    0.27    0.03
  -3   5  -8    0.36    0.05
  -4   5  -8   36.62    1.39
  -4   5  -8   38.04    1.49
  -4   5  -8   34.55    1.46
  -4   5  -8   32.67    1.79
  -4   5  -8   35.90    1.44
  -4   5  -8   40.17    1.59
  -5   5  -8    1.46    0.13
  -5   5  -8    1.65    0.10
  -6   5  -8   14.41    0.65
  -6   5  -8   13.94    0.59
  -6  -4   8    3.95    0.19
  -6  -4   8    3.75    0.18
  -5  -4   8    1.66    0.11
  -5  -4   8    1.60    0.11
   4   4  -8   13.71    0.56
  -4  -4   8   13.35    0.58
  -4  -4   8   12.36    0.68
  -4  -4   8   13.68    0.51
  -3  -4   8    4.61    0.26
  -3  -4   8    4.43    0.20
  -2  -4   8   42.09    2.08
  -1  -4   8  120.75    5.90
   0   4  -8   97.80    5.44
   0  -4   8   93.63    4.69
  -1   4  -8   55.26    3.15
  -2   4  -8    1.28    0.12
  -3   4  -8   36.46    1.45
  -3   4  -8   34.44    1.29
  -3   4  -8   34.50    1.29
  -3   4  -8   37.24    1.55
  -3   4  -8   35.31    1.40
  -3   4  -8   34.77    1.43
  -4   4  -8   19.09    0.82
  -4   4  -8   18.77    0.75
  -4   4  -8   17.10    0.74
  -4   4  -8   18.10    0.91
  -4   4  -8   17.25    0.73
  -5   4  -8    1.92    0.14
  -5   4  -8    1.68    0.13
  -5   4  -8    1.84    0.10
  -5   4  -8    1.57    0.10
  -6   4  -8   10.54    0.49
  -6   4  -8    9.84    0.47
  -6   4  -8   10.66    0.44
  -6  -3   8   16.88    0.72
  -6  -3   8   18.20    0.74
  -5  -3   8   11.04    0.48
  -5  -3   8   10.72    0.47
   4   3  -8    3.81    0.19
  -4  -3   8    3.87    0.17
  -4  -3   8    3.96    0.23
  -3  -3   8   13.35    0.51
  -3  -3   8   13.70    0.69
  -2  -3   8   24.25    1.28
  -2  -3   8   26.19    1.26
  -1  -3   8    1.18    0.09
   0   3  -8   77.32    4.35
   0  -3   8   75.93    3.75
  -1   3  -8   20.58    1.19
  -2   3  -8   13.98    0.83
  -3   3  -8    4.17    0.18
  -3   3  -8    4.78    0.25
  -3   3  -8    4.15    0.20
  -3   3  -8    4.37    0.20
  -3   3  -8    4.50    0.20
  -4   3  -8    4.28    0.23
  -4   3  -8    4.63    0.26
  -4   3  -8    4.94    0.25
  -4   3  -8    4.73    0.21
  -4   3  -8    4.46    0.21
  -5   3  -8    0.16    0.06
  -5   3  -8    0.18    0.04
  -5   3  -8    0.19    0.06
  -5   3  -8    0.19    0.04
  -6   3  -8   14.37    0.58
  -6   3  -8   13.66    0.64
  -6   3  -8   13.83    0.62
  -6  -2   8    0.14    0.04
  -6  -2   8    0.11    0.04
  -5  -2   8   -0.03    0.04
  -4  -2   8   19.33    0.73
  -4  -2   8   20.21    1.00
  -3  -2   8   13.05    0.52
  -3  -2   8   14.36    0.70
  -2  -2   8   12.86    0.67
  -2  -2   8   12.75    0.65
  -1  -2   8   21.61    1.08
   0   2  -8   15.52    0.88
   0  -2   8   15.06    0.77
  -1   2  -8   35.11    2.01
  -2   2  -8    6.44    0.40
  -3   2  -8    7.53    0.32
  -3   2  -8    7.67    0.39
  -3   2  -8    7.37    0.29
  -3   2  -8    7.22    0.31
  -3   2  -8    6.89    0.31
  -4   2  -8    9.97    0.45
  -4   2  -8    9.51    0.49
  -4   2  -8    8.87    0.35
  -4   2  -8    8.25    0.43
  -4   2  -8    9.69    0.40
  -4   2  -8    9.39    0.40
  -5   2  -8   18.56    0.79
  -5   2  -8   19.14    0.86
  -5   2  -8   19.34    0.84
  -5   2  -8   19.30    0.80
  -6   2  -8    0.64    0.05
  -6   2  -8    0.70    0.08
  -6   2  -8    0.66    0.08
  -6   2  -8    0.52    0.05
  -6  -1   8    3.74    0.18
  -4  -1   8    2.52    0.15
  -4  -1   8    2.84    0.17
  -4  -1   8    2.62    0.19
  -3  -1   8    7.68    0.40
  -2  -1   8   31.86    1.56
  -2  -1   8   31.09    1.60
  -1  -1   8    4.50    0.25
  -1  -1   8    4.79    0.26
   0   1  -8   53.64    3.06
   0  -1   8   54.04    2.64
  -1   1  -8    8.55    0.51
  -2   1  -8   18.55    0.89
   2  -1   8   16.80    0.90
  -3   1  -8    0.35    0.04
  -3   1  -8    0.39    0.04
  -3   1  -8    0.41    0.06
  -3   1  -8    0.29    0.04
  -3   1  -8    0.28    0.06
  -3   1  -8    0.35    0.06
  -4   1  -8    5.93    0.27
  -4   1  -8    5.93    0.24
  -4   1  -8    6.19    0.27
  -4   1  -8    5.92    0.30
  -4   1  -8    6.34    0.34
  -5   1  -8   10.83    0.46
  -5   1  -8   10.68    0.46
  -5   1  -8   11.15    0.50
  -5   1  -8   10.11    0.51
  -6   1  -8    4.88    0.22
  -6   1  -8    4.44    0.25
  -6   1  -8    5.23    0.25
  -6   1  -8    5.25    0.23
  -6   0   8   13.09    0.55
  -5   0   8    2.81    0.18
  -5   0   8    3.25    0.22
  -5   0   8    3.37    0.17
  -4   0   8   30.95    1.64
  -4   0   8   30.78    1.51
  -4   0   8   30.17    1.30
  -4   0   8   30.11    1.25
  -3   0   8    0.53    0.07
  -3   0   8    0.57    0.06
  -2   0   8   12.54    0.65
  -2   0   8   12.32    0.63
  -1   0   8    2.83    0.17
  -1   0   8    3.07    0.18
   0   0  -8    3.03    0.19
   0   0   8    3.22    0.18
   0   0   8    3.22    0.19
  -1   0  -8   62.39    3.06
  -1   0  -8   61.32    3.54
   1   0   8   63.03    3.13
  -2   0  -8    0.47    0.06
   2   0   8    0.65    0.07
  -3   0  -8    2.77    0.14
  -3   0  -8    2.86    0.18
  -3   0  -8    2.50    0.14
  -3   0  -8    2.88    0.14
  -3   0  -8    2.71    0.13
  -4   0  -8    0.10    0.06
  -4   0  -8    0.04    0.03
  -4   0  -8    0.03    0.04
  -4   0  -8    0.07    0.04
  -4   0  -8    0.05    0.03
  -5   0  -8    1.36    0.13
  -5   0  -8    1.37    0.10
  -5   0  -8    1.42    0.13
  -5   0  -8    1.52    0.10
  -6   0  -8   10.67    0.46
  -6   0  -8   10.45    0.43
  -6   0  -8    8.43    0.46
  -6   0  -8   10.20    0.42
  -6   1   8    3.20    0.15
  -6   1   8    2.98    0.17
  -5   1   8    9.39    0.44
  -5   1   8   10.05    0.57
  -5   1   8   10.03    0.44
  -4   1   8   20.20    0.93
  -4   1   8   22.51    0.94
  -4   1   8   21.22    1.08
  -4   1   8   21.69    0.90
  -4   1   8   23.06    1.19
  -3   1   8    6.61    0.35
  -3   1   8    6.65    0.37
  -2   1   8  156.60    7.57
  -2   1   8  153.46    7.77
  -1   1   8   25.31    1.29
  -1   1   8   25.30    1.26
   0  -1  -8   18.36    0.97
   0   1   8   20.36    0.99
  -1  -1  -8    0.41    0.06
   1   1   8    0.48    0.06
  -2  -1  -8    3.65    0.17
  -2  -1  -8    3.84    0.22
  -3  -1  -8    9.61    0.38
  -3  -1  -8    9.88    0.52
  -3  -1  -8    9.18    0.42
  -3  -1  -8   10.12    0.41
  -4  -1  -8    1.20    0.11
  -4  -1  -8    1.06    0.09
  -4  -1  -8    1.30    0.08
  -4  -1  -8    1.23    0.12
  -4  -1  -8    1.21    0.09
  -5  -1  -8    0.92    0.10
  -5  -1  -8    1.10    0.09
  -5  -1  -8    0.98    0.09
  -5  -1  -8    0.94    0.10
  -6  -1  -8    1.95    0.13
  -6  -1  -8    2.08    0.12
  -6  -1  -8    2.14    0.12
  -6   2   8    7.01    0.32
  -6   2   8    6.93    0.33
  -6   2   8    7.08    0.30
  -5   2   8    5.06    0.26
  -5   2   8    5.26    0.34
  -5   2   8    5.54    0.26
  -4   2   8    1.19    0.10
  -4   2   8    1.25    0.10
  -4   2   8    1.30    0.14
  -4   2   8    1.30    0.09
  -4   2   8    1.35    0.11
  -4   2   8    1.51    0.11
  -3   2   8    0.33    0.05
  -3   2   8    0.31    0.06
  -3   2   8    0.29    0.06
  -3   2   8    0.32    0.05
  -2   2   8  130.79    6.48
  -2   2   8  127.57    6.31
  -1   2   8   52.33    2.64
   0   2   8    0.51    0.07
  -1  -2  -8    9.37    0.49
   1   2   8    9.31    0.50
  -2  -2  -8   15.89    0.67
  -2  -2  -8   16.75    0.84
  -3  -2  -8   73.60    2.86
  -3  -2  -8   68.24    2.59
  -3  -2  -8   71.81    3.52
  -4  -2  -8    6.13    0.31
  -4  -2  -8    6.08    0.28
  -4  -2  -8    5.62    0.35
  -4  -2  -8    6.29    0.28
  -4  -2  -8    6.05    0.25
  -5  -2  -8   15.76    0.68
  -5  -2  -8   15.33    0.63
  -5  -2  -8   14.82    0.69
  -5  -2  -8   14.64    0.56
  -5  -2  -8   14.56    0.64
  -6  -2  -8   15.70    0.66
  -6  -2  -8   15.07    0.62
  -6  -2  -8   14.36    0.63
  -6   3   8    9.55    0.42
  -6   3   8    9.09    0.43
  -5   3   8   10.57    0.48
  -5   3   8   10.14    0.45
  -5   3   8   10.15    0.61
  -5   3   8   10.96    0.47
  -4   3   8   11.35    0.50
  -4   3   8   11.81    0.54
  -4   3   8   11.58    0.53
  -4   3   8   12.49    0.68
  -4   3   8   12.14    0.52
  -3   3   8   21.12    0.92
  -3   3   8   21.17    0.86
  -3   3   8   20.95    0.88
  -3   3   8   21.84    1.11
  -2   3   8  305.71   15.30
  -1   3   8   51.75    2.62
   0   3   8   26.28    1.35
  -1  -3  -8    0.64    0.07
   1   3   8    0.34    0.07
  -2  -3  -8   22.59    0.92
  -2  -3  -8   23.59    1.15
  -2  -3  -8   21.59    0.90
  -3  -3  -8   14.32    0.58
  -3  -3  -8   13.60    0.54
  -3  -3  -8   13.74    0.73
  -4  -3  -8    4.64    0.22
  -4  -3  -8    4.68    0.26
  -4  -3  -8    4.58    0.21
  -5  -3  -8   10.90    0.40
  -5  -3  -8   10.91    0.45
  -5  -3  -8   10.23    0.49
  -5  -3  -8   11.39    0.50
  -5  -3  -8    9.64    0.46
  -6   4   8    8.58    0.39
  -5   4   8    1.99    0.14
  -5   4   8    2.06    0.16
  -5   4   8    2.04    0.15
  -5   4   8    2.12    0.15
  -5   4   8    1.97    0.19
  -4   4   8    0.74    0.11
  -4   4   8    0.90    0.10
  -4   4   8    0.84    0.09
  -4   4   8    0.96    0.09
  -3   4   8   41.23    1.80
  -3   4   8   42.84    2.18
  -3   4   8   43.29    1.70
  -3   4   8   43.72    1.74
  -2   4   8   14.93    0.59
  -2   4   8   13.56    0.60
  -2   4   8   13.54    0.60
  -2   4   8   16.08    0.78
  -1   4   8   35.32    1.50
  -1   4   8   39.44    1.91
   0   4   8    2.12    0.16
   0   4   8    1.87    0.11
  -1  -4  -8   52.62    2.10
  -1  -4  -8   52.20    2.16
   1   4   8   54.29    2.17
   1   4   8   56.05    2.73
  -2  -4  -8   10.31    0.43
  -2  -4  -8   10.36    0.41
  -2  -4  -8    9.90    0.55
  -2  -4  -8   10.42    0.44
  -3  -4  -8    2.56    0.14
  -3  -4  -8    2.26    0.19
  -3  -4  -8    2.60    0.14
  -4  -4  -8   12.78    0.49
  -4  -4  -8   12.24    0.53
  -4  -4  -8   12.51    0.58
  -5  -4  -8    2.24    0.13
  -5  -4  -8    2.21    0.15
  -5  -4  -8    2.12    0.10
  -6   5   8    1.49    0.12
  -6   5   8    1.37    0.11
  -5   5   8    5.89    0.29
  -5   5   8    5.56    0.27
  -5   5   8    5.10    0.36
  -5   5   8    5.59    0.28
  -4   5   8   42.87    1.74
  -4   5   8   42.18    2.28
  -4   5   8   41.46    1.81
  -4   5   8   44.09    1.70
  -3   5   8    1.70    0.13
  -3   5   8    1.73    0.12
  -3   5   8    1.80    0.12
  -3   5   8    1.52    0.16
  -2   5   8    4.60    0.28
  -2   5   8    4.25    0.20
  -2   5   8    4.09    0.18
  -2   5   8    4.65    0.21
  -2   5   8    4.23    0.21
  -1   5   8    6.87    0.38
  -1   5   8    6.19    0.26
  -1   5   8    6.05    0.28
   0  -5  -8    9.79    0.43
   0   5   8   10.29    0.44
   0   5   8   10.74    0.56
   0   5   8   10.00    0.40
  -1  -5  -8   13.92    0.57
   1   5   8   13.83    0.59
   1   5   8   13.90    0.53
  -2  -5  -8    7.52    0.30
  -2  -5  -8    7.11    0.31
  -2  -5  -8    6.89    0.31
   2   5   8    6.84    0.30
  -3  -5  -8    4.83    0.23
  -3  -5  -8    5.12    0.24
  -4  -5  -8    1.86    0.14
  -4  -5  -8    1.52    0.11
  -4  -5  -8    1.78    0.11
  -5  -5  -8   10.30    0.45
  -5  -5  -8    9.49    0.37
  -5  -5  -8    9.62    0.41
  -6   6   8    1.31    0.11
  -6   6   8    1.11    0.10
  -5   6   8    9.43    0.60
  -5   6   8   10.63    0.46
  -5   6   8   11.06    0.47
  -5   6   8   10.41    0.48
  -4   6   8    4.89    0.33
  -4   6   8    5.29    0.25
  -4   6   8    4.65    0.26
  -4   6   8    5.15    0.26
  -3   6   8   26.54    1.08
  -3   6   8   26.09    1.12
  -3   6   8   27.18    1.05
  -3   6   8   24.37    1.36
  -2   6   8    0.41    0.04
  -2   6   8    0.36    0.05
  -2   6   8    0.41    0.06
  -2   6   8    0.35    0.06
  -2   6   8    0.34    0.09
  -1   6   8   12.22    0.52
  -1   6   8   12.43    0.67
  -1   6   8   12.11    0.47
   0  -6  -8    5.45    0.25
   0   6   8    5.61    0.34
   0   6   8    5.32    0.23
   0   6   8    5.70    0.26
  -1  -6  -8    9.97    0.43
   1   6   8   10.25    0.44
   1   6   8   10.02    0.40
  -2  -6  -8   19.56    0.84
  -2  -6  -8   21.26    0.78
  -2  -6  -8   20.33    0.82
   2   6   8   20.40    0.77
  -3  -6  -8    0.56    0.07
  -3  -6  -8    0.49    0.07
  -4  -6  -8   16.70    0.73
  -4  -6  -8   18.12    0.78
  -4  -6  -8   17.99    0.66
  -6   7   8    7.69    0.34
  -6   7   8    7.43    0.34
  -5   7   8    3.21    0.20
  -5   7   8    3.47    0.20
  -5   7   8    3.42    0.20
  -4   7   8    1.41    0.12
  -4   7   8    1.32    0.15
  -4   7   8    1.36    0.12
  -4   7   8    1.50    0.12
  -3   7   8    0.88    0.08
  -3   7   8    1.10    0.10
  -3   7   8    1.12    0.13
  -3   7   8    1.13    0.10
  -3   7   8    1.20    0.11
  -2   7   8   11.62    0.44
  -2   7   8   11.86    0.50
  -2   7   8   11.24    0.66
  -2   7   8   12.30    0.50
  -1   7   8   15.09    0.89
  -1   7   8   17.06    0.69
  -1   7   8   17.31    0.63
  -1   7   8   16.60    0.68
   0  -7  -8   12.77    0.52
   0   7   8   12.46    0.48
   0   7   8   11.48    0.68
   0   7   8   12.71    0.53
  -1  -7  -8   13.28    0.56
   1   7   8   13.42    0.52
   1   7   8   13.18    0.57
  -2  -7  -8    1.30    0.11
   2   7   8    1.27    0.11
  -3  -7  -8    0.70    0.08
  -4  -7  -8    0.73    0.07
  -4  -7  -8    0.69    0.08
  -6   8   8    0.35    0.06
  -6   8   8    0.45    0.07
  -5   8   8    8.61    0.39
  -5   8   8    8.61    0.39
  -4   8   8    1.75    0.14
  -4   8   8    1.77    0.14
  -4   8   8    2.04    0.15
  -3   8   8   13.48    0.59
  -3   8   8   13.93    0.63
  -3   8   8   15.24    0.60
  -2   8   8    2.25    0.15
  -2   8   8    2.11    0.11
  -2   8   8    2.24    0.14
  -1   8   8    6.14    0.25
  -1   8   8    5.62    0.27
  -1   8   8    5.71    0.28
   0  -8  -8    0.26    0.06
   0   8   8    0.06    0.05
   0   8   8    0.13    0.06
  -1  -8  -8    2.68    0.16
   1   8   8    2.91    0.17
   1   8   8    3.03    0.16
  -2  -8  -8    2.41    0.14
   2   8   8    2.45    0.15
  -3  -8  -8   12.54    0.48
   3   8   8   12.05    0.49
  -4  -8  -8    6.51    0.26
  -5   9   8    0.49    0.08
  -5   9   8    0.51    0.07
  -4   9   8   15.32    0.62
  -4   9   8   14.20    0.63
  -3   9   8    1.07    0.09
  -3   9   8    1.28    0.11
  -2   9   8   26.58    1.09
  -2   9   8   26.39    1.07
  -1   9   8    4.46    0.24
  -1   9   8    5.42    0.22
  -1   9   8    5.12    0.25
   0  -9  -8    6.73    0.31
   0   9   8    6.58    0.31
   0   9   8    6.43    0.28
  -1  -9  -8    2.79    0.16
   1   9   8    2.80    0.17
   1   9   8    2.89    0.16
  -2  -9  -8    0.14    0.06
   2   9   8    0.11    0.06
  -3  -9  -8    6.72    0.27
   3   9   8    6.38    0.27
  -5  10   8    1.88    0.13
  -4  10   8    0.75    0.09
  -3  10   8    2.11    0.14
  -3  10   8    2.20    0.15
  -2  10   8    5.59    0.25
  -2  10   8    4.75    0.25
   1 -10  -8    1.94    0.14
  -1  10   8    1.80    0.14
  -1  10   8    1.94    0.11
   0 -10  -8    5.38    0.26
   0  10   8    5.20    0.26
   0  10   8    5.46    0.24
  -1 -10  -8    6.46    0.30
   1  10   8    6.85    0.28
   1  10   8    6.55    0.30
  -2 -10  -8    5.29    0.23
   2  10   8    5.55    0.23
  -4  11   8   14.75    0.60
   3 -11  -8    1.72    0.12
  -3  11   8    1.82    0.12
  -3  11   8    1.73    0.13
   2 -11  -8    6.36    0.29
  -2  11   8    6.01    0.29
   1 -11  -8    5.94    0.27
  -1  11   8    5.38    0.23
  -1  11   8    5.81    0.27
   0 -11  -8    0.37    0.06
   0  11   8    0.33    0.07
   0  11   8    0.36    0.06
   1  11   8    4.64    0.20
   3 -12  -8    0.08    0.05
   2 -12  -8    3.10    0.16
  -2  12   8    2.96    0.16
   1 -12  -8    0.10    0.05
  -1  12   8    0.23    0.05
   0  12   8    8.60    0.32
   0  14  -9    1.19    0.08
  -1  14  -9    3.78    0.18
  -2  14  -9    0.53    0.06
   1  13  -9    8.16    0.32
   0  13  -9    2.21    0.12
   0  13  -9    2.15    0.13
  -1  13  -9    0.64    0.06
  -1  13  -9    0.47    0.06
  -2  13  -9    4.80    0.24
  -2  13  -9    5.26    0.24
  -3  13  -9    0.70    0.06
  -3  13  -9    0.77    0.07
  -4  13  -9    4.66    0.21
   2  12  -9    5.51    0.23
  -2 -12   9    5.14    0.23
   1  12  -9    0.36    0.06
   0  12  -9    0.01    0.04
   0  12  -9    0.05    0.04
  -1  12  -9    0.12    0.05
  -1  12  -9    0.07    0.04
  -2  12  -9    1.17    0.09
  -2  12  -9    1.10    0.10
  -3  12  -9    9.91    0.42
  -3  12  -9    9.78    0.43
  -4  12  -9    0.67    0.07
  -4  12  -9    0.82    0.07
  -4  12  -9    0.69    0.06
  -3 -11   9    1.93    0.11
   2  11  -9    5.77    0.25
  -2 -11   9    5.51    0.25
   1  11  -9    5.89    0.25
   1  11  -9    5.52    0.27
   0  11  -9   22.61    0.93
   0  11  -9   22.38    0.85
  -1  11  -9    8.21    0.33
  -1  11  -9    8.25    0.37
  -2  11  -9    7.40    0.32
  -2  11  -9    7.00    0.28
  -2  11  -9    7.06    0.33
  -3  11  -9    4.85    0.22
  -3  11  -9    4.89    0.23
  -3  11  -9    4.29    0.24
  -4  11  -9   12.98    0.60
  -4  11  -9   14.33    0.57
  -4  11  -9   12.65    0.55
  -5  11  -9    0.77    0.06
  -5  11  -9    0.61    0.07
  -4 -10   9    7.08    0.28
  -3 -10   9    3.35    0.16
   2  10  -9   14.03    0.60
   2  10  -9   16.06    0.65
  -2 -10   9   16.41    0.61
   1  10  -9   12.95    0.56
   1  10  -9   13.07    0.52
   1  10  -9   13.29    0.55
   0  10  -9    8.79    0.39
   0  10  -9    8.85    0.36
  -1  10  -9    4.38    0.21
  -1  10  -9    4.35    0.19
  -1  10  -9    3.66    0.21
  -2  10  -9    3.03    0.17
  -2  10  -9    3.21    0.16
  -2  10  -9    3.07    0.14
  -3  10  -9   33.37    1.53
  -3  10  -9   35.00    1.42
  -3  10  -9   36.56    1.45
  -4  10  -9   -0.03    0.03
  -4  10  -9    0.03    0.03
  -4  10  -9    0.01    0.04
  -5  10  -9    2.89    0.17
  -5  10  -9    3.09    0.14
  -4  -9   9    7.51    0.34
  -4  -9   9    8.25    0.31
   3   9  -9   14.33    0.59
  -3  -9   9   13.91    0.60
  -3  -9   9   14.33    0.55
   2   9  -9   26.83    1.05
   2   9  -9   28.95    1.13
  -2  -9   9   28.19    1.05
   1   9  -9    0.00    0.04
   1   9  -9    0.02    0.03
   1   9  -9    0.00    0.04
  -1  -9   9    0.05    0.04
   0   9  -9   18.47    0.74
   0   9  -9   18.05    0.67
   0   9  -9   16.36    0.72
  -1   9  -9    0.20    0.06
  -1   9  -9    0.22    0.04
  -1   9  -9    0.19    0.04
  -1   9  -9    0.20    0.04
  -2   9  -9    8.11    0.35
  -2   9  -9    7.77    0.31
  -2   9  -9    7.81    0.36
  -3   9  -9    0.58    0.06
  -3   9  -9    0.60    0.08
  -3   9  -9    0.50    0.06
  -4   9  -9   22.80    0.95
  -4   9  -9   20.37    0.88
  -4   9  -9   20.38    0.87
  -5   9  -9    2.53    0.16
  -5   9  -9    2.69    0.13
   4   8  -9   29.84    1.19
  -4  -8   9   29.90    1.10
  -4  -8   9   29.13    1.21
   3   8  -9    4.34    0.22
  -3  -8   9    4.38    0.22
  -3  -8   9    4.42    0.20
   2   8  -9    0.16    0.05
   2   8  -9    0.07    0.05
  -2  -8   9    0.04    0.04
  -2  -8   9    0.09    0.04
   1   8  -9    2.89    0.15
   1   8  -9    2.63    0.21
   1   8  -9    2.89    0.15
   1   8  -9    2.71    0.15
  -1  -8   9    2.68    0.15
   0   8  -9   12.76    0.51
   0   8  -9   11.29    0.50
   0   8  -9   11.98    0.73
   0   8  -9   12.31    0.47
  -1   8  -9   21.49    0.80
  -1   8  -9   21.57    1.27
  -2   8  -9    2.00    0.12
  -2   8  -9    1.95    0.10
  -2   8  -9    1.87    0.17
  -2   8  -9    1.97    0.12
  -2   8  -9    1.92    0.12
  -2   8  -9    2.07    0.11
  -3   8  -9   93.50    3.55
  -3   8  -9   90.91    3.91
  -3   8  -9   88.18    3.64
  -3   8  -9   90.88    3.70
  -4   8  -9    3.93    0.21
  -4   8  -9    3.32    0.17
  -4   8  -9    3.57    0.18
  -5   8  -9   23.01    1.06
  -5   8  -9   24.49    0.98
  -6   8  -9    2.68    0.16
  -5  -7   9    4.20    0.20
   4   7  -9    8.49    0.37
  -4  -7   9    8.32    0.34
  -4  -7   9    8.31    0.37
   3   7  -9    4.43    0.22
  -3  -7   9    4.48    0.22
  -3  -7   9    4.45    0.20
  -3  -7   9    3.42    0.25
   2   7  -9   64.21    2.55
  -2  -7   9   64.90    2.60
  -2  -7   9   64.69    2.36
   1   7  -9    2.09    0.12
   1   7  -9    1.89    0.11
   1   7  -9    2.11    0.17
  -1  -7   9    2.17    0.12
   0   7  -9   99.17    3.69
   0   7  -9   91.86    3.34
   0   7  -9   99.62    5.25
   0   7  -9   82.50    3.58
   0   7  -9   87.78    3.60
  -1   7  -9    0.11    0.03
  -1   7  -9    0.07    0.03
  -1   7  -9    0.13    0.03
  -1   7  -9    0.11    0.03
  -1   7  -9    0.22    0.06
  -2   7  -9   24.91    1.00
  -2   7  -9   23.94    1.10
  -2   7  -9   25.76    1.04
  -2   7  -9   25.85    1.47
  -2   7  -9   25.08    0.92
  -2   7  -9   24.68    1.02
  -3   7  -9    0.84    0.08
  -3   7  -9    0.74    0.07
  -3   7  -9    0.80    0.08
  -3   7  -9    0.82    0.06
  -3   7  -9    0.82    0.07
  -3   7  -9    0.87    0.12
  -4   7  -9    0.21    0.06
  -4   7  -9    0.19    0.04
  -4   7  -9    0.22    0.06
  -4   7  -9    0.26    0.04
  -4   7  -9    0.16    0.04
  -5   7  -9   37.03    1.60
  -5   7  -9   35.97    1.50
  -6   7  -9    1.84    0.13
   5   6  -9   14.41    0.58
  -5  -6   9   13.50    0.61
  -5  -6   9   14.64    0.60
   4   6  -9    4.58    0.23
  -4  -6   9    4.62    0.23
  -4  -6   9    4.87    0.21
   3   6  -9   14.04    0.57
  -3  -6   9   12.34    0.70
  -3  -6   9   13.92    0.52
   2   6  -9    5.76    0.26
  -2  -6   9    5.61    0.32
  -2  -6   9    5.75    0.25
   1   6  -9    0.57    0.06
   1   6  -9    0.56    0.08
   0   6  -9   12.16    0.72
  -1   6  -9   31.27    1.69
  -1   6  -9   28.93    1.18
  -1   6  -9   27.48    1.16
  -2   6  -9    1.45    0.09
  -2   6  -9    1.68    0.15
  -2   6  -9    1.56    0.10
  -2   6  -9    1.57    0.09
  -2   6  -9    1.69    0.09
  -2   6  -9    1.43    0.10
  -3   6  -9    7.37    0.32
  -3   6  -9    7.11    0.28
  -3   6  -9    7.86    0.33
  -3   6  -9    7.12    0.32
  -3   6  -9    7.44    0.36
  -4   6  -9   14.69    0.65
  -4   6  -9   13.65    0.59
  -4   6  -9   13.53    0.72
  -4   6  -9   15.05    0.60
  -4   6  -9   14.16    0.59
  -5   6  -9   15.55    0.64
  -5   6  -9   15.06    0.70
  -6   6  -9    4.68    0.24
  -6   6  -9    4.72    0.21
   5   5  -9    1.48    0.11
  -5  -5   9    1.53    0.11
  -5  -5   9    1.47    0.11
   4   5  -9   21.64    0.86
  -4  -5   9   19.89    0.88
  -4  -5   9   21.13    0.78
   3   5  -9    6.33    0.28
  -3  -5   9    6.16    0.26
  -3  -5   9    5.97    0.34
  -2  -5   9   16.02    0.62
  -2  -5   9   16.57    0.83
  -1  -5   9    0.03    0.03
   0   5  -9   13.40    0.79
  -1   5  -9   27.12    1.14
  -1   5  -9   29.42    1.63
  -2   5  -9   35.85    1.94
  -2   5  -9   34.10    1.33
  -2   5  -9   33.24    1.35
  -2   5  -9   33.44    1.38
  -2   5  -9   31.57    1.46
  -2   5  -9   33.06    1.23
  -3   5  -9    0.75    0.06
  -3   5  -9    0.79    0.11
  -3   5  -9    0.86    0.08
  -3   5  -9    0.87    0.06
  -3   5  -9    0.84    0.06
  -3   5  -9    0.88    0.08
  -4   5  -9    8.91    0.38
  -4   5  -9    8.29    0.37
  -4   5  -9    8.69    0.38
  -4   5  -9    9.16    0.42
  -4   5  -9    8.25    0.45
  -5   5  -9   15.98    0.63
  -5   5  -9   13.02    0.61
  -5   5  -9   15.87    0.69
  -6   5  -9    0.91    0.06
  -6   5  -9    0.82    0.09
  -6  -4   9    8.72    0.37
  -6  -4   9    8.47    0.37
   5   4  -9    0.51    0.07
  -5  -4   9    0.59    0.07
  -5  -4   9    0.52    0.06
   4   4  -9    0.06    0.05
  -4  -4   9    0.02    0.03
  -4  -4   9    0.02    0.04
  -3  -4   9   17.82    0.90
  -3  -4   9   17.73    0.67
  -2  -4   9    1.67    0.10
  -2  -4   9    1.94    0.13
  -1  -4   9   31.15    1.55
   0   4  -9   16.14    0.94
  -1   4  -9   15.26    0.89
  -2   4  -9   17.23    0.71
  -2   4  -9   16.27    0.77
  -2   4  -9   18.31    1.02
  -3   4  -9   65.11    2.39
  -3   4  -9   65.71    2.85
  -3   4  -9   66.76    2.58
  -3   4  -9   65.93    2.64
  -3   4  -9   68.87    2.69
  -3   4  -9   63.90    2.39
  -4   4  -9   36.35    1.42
  -4   4  -9   35.17    1.51
  -4   4  -9   34.33    1.37
  -4   4  -9   32.16    1.71
  -4   4  -9   34.20    1.39
  -5   4  -9    0.08    0.03
  -5   4  -9    0.15    0.06
  -5   4  -9    0.05    0.03
  -6   4  -9   10.29    0.49
  -6   4  -9   10.82    0.45
  -6  -3   9    0.93    0.08
  -6  -3   9    0.85    0.07
  -5  -3   9   13.74    0.59
  -4  -3   9   44.13    1.57
  -4  -3   9   41.82    2.13
  -3  -3   9    0.15    0.04
  -3  -3   9    0.14    0.04
  -2  -3   9   19.88    1.05
  -2  -3   9   21.24    1.03
  -1  -3   9    2.05    0.14
   0   3  -9   12.28    0.70
   0  -3   9   11.70    0.61
  -1   3  -9    0.30    0.05
  -2   3  -9   41.70    2.30
  -2   3  -9   38.28    1.61
  -3   3  -9   43.92    1.77
  -3   3  -9   46.03    2.14
  -3   3  -9   41.60    1.70
  -3   3  -9   42.31    1.58
  -3   3  -9   42.64    1.74
  -4   3  -9    1.16    0.08
  -4   3  -9    1.00    0.07
  -4   3  -9    1.29    0.08
  -4   3  -9    1.16    0.10
  -4   3  -9    1.31    0.12
  -4   3  -9    1.02    0.10
  -5   3  -9    0.77    0.07
  -5   3  -9    0.84    0.09
  -5   3  -9    0.84    0.10
  -5   3  -9    0.90    0.07
  -6   3  -9    0.70    0.07
  -6   3  -9    0.55    0.05
  -6   3  -9    0.75    0.06
  -6   3  -9    0.77    0.08
  -6  -2   9    4.18    0.21
  -6  -2   9    4.74    0.21
  -5  -2   9   23.40    0.98
  -4  -2   9    0.54    0.05
  -4  -2   9    0.51    0.07
  -3  -2   9    0.30    0.05
  -3  -2   9    0.25    0.04
  -2  -2   9    0.01    0.03
  -2  -2   9    0.00    0.03
  -1  -2   9   51.15    2.52
   0   2  -9    0.03    0.03
   0  -2   9    0.16    0.04
  -1   2  -9   18.71    1.08
  -2   2  -9   18.45    0.78
  -2   2  -9   20.04    1.13
  -3   2  -9   33.26    1.32
  -3   2  -9   32.44    1.19
  -3   2  -9   30.24    1.29
  -3   2  -9   34.47    1.63
  -3   2  -9   32.87    1.35
  -4   2  -9   11.71    0.54
  -4   2  -9   11.86    0.49
  -4   2  -9   11.40    0.43
  -4   2  -9   10.58    0.52
  -4   2  -9   12.13    0.49
  -4   2  -9   10.99    0.60
  -5   2  -9    6.45    0.29
  -5   2  -9    6.78    0.34
  -5   2  -9    6.34    0.32
  -5   2  -9    6.91    0.30
  -6   2  -9    4.16    0.18
  -6   2  -9    3.72    0.18
  -6   2  -9    3.99    0.20
  -6   2  -9    3.84    0.21
  -6  -1   9    3.95    0.20
  -6  -1   9    4.67    0.21
  -4  -1   9   10.10    0.41
  -4  -1   9   11.28    0.56
  -4  -1   9   11.09    0.47
  -4  -1   9   10.88    0.61
  -3  -1   9    0.07    0.04
  -3  -1   9    0.06    0.03
  -2  -1   9   56.52    2.80
  -2  -1   9   57.58    2.88
   1   1  -9    0.14    0.04
  -1  -1   9    0.18    0.05
  -1  -1   9    0.19    0.04
   0   1  -9   61.47    3.58
   0  -1   9   64.48    3.17
   0  -1   9   62.92    3.09
  -1   1  -9    0.13    0.04
   1  -1   9    0.12    0.04
  -2   1  -9   12.96    0.61
  -2   1  -9   11.65    0.49
   2  -1   9   10.97    0.62
  -3   1  -9   27.08    1.29
  -3   1  -9   29.92    1.24
  -3   1  -9   32.02    1.22
  -3   1  -9   30.76    1.10
  -3   1  -9   31.72    1.50
  -3   1  -9   28.48    1.19
  -4   1  -9   12.64    0.52
  -4   1  -9   12.54    0.56
  -4   1  -9   12.57    0.47
  -4   1  -9   11.70    0.65
  -4   1  -9   12.29    0.53
  -5   1  -9    9.10    0.40
  -5   1  -9    9.45    0.43
  -5   1  -9    8.97    0.40
  -5   1  -9    9.08    0.44
  -6   1  -9    0.09    0.05
  -6   1  -9    0.10    0.03
  -6   1  -9    0.06    0.03
  -6   1  -9    0.13    0.05
  -6   0   9    7.61    0.33
  -5   0   9   17.76    0.73
  -5   0   9   16.78    0.96
  -4   0   9    1.73    0.13
  -4   0   9    1.71    0.12
  -4   0   9    1.74    0.15
  -4   0   9    1.62    0.12
  -3   0   9   33.22    1.53
  -3   0   9   30.68    1.58
  -3   0   9   28.99    1.13
  -3   0   9   30.65    1.31
  -2   0   9    0.60    0.08
  -2   0   9    0.53    0.06
   1   0  -9   25.84    1.57
  -1   0   9   28.97    1.41
  -1   0   9   28.01    1.37
   0   0  -9   18.38    1.09
   0   0   9   18.95    0.95
   0   0   9   19.77    0.98
  -1   0  -9   37.36    1.79
  -1   0  -9   35.09    2.06
   1   0   9   35.91    1.83
  -2   0  -9   13.39    0.67
  -2   0  -9   12.41    0.54
  -3   0  -9    2.37    0.13
  -3   0  -9    2.27    0.13
  -3   0  -9    2.41    0.16
  -3   0  -9    2.11    0.12
  -3   0  -9    2.30    0.11
  -4   0  -9   29.05    1.56
  -4   0  -9   31.73    1.26
  -4   0  -9   31.01    1.35
  -4   0  -9   32.43    1.14
  -4   0  -9   31.15    1.29
  -5   0  -9    1.88    0.12
  -5   0  -9    1.94    0.12
  -5   0  -9    1.89    0.15
  -5   0  -9    2.14    0.15
  -6   0  -9    3.65    0.21
  -6   0  -9    4.12    0.21
  -6   0  -9    4.18    0.19
  -6   0  -9    4.10    0.19
  -6   1   9   10.47    0.45
  -5   1   9    0.01    0.06
  -5   1   9    0.10    0.05
  -5   1   9   -0.02    0.05
  -4   1   9   21.50    0.89
  -4   1   9   20.46    0.92
  -4   1   9   22.54    1.17
  -4   1   9   21.84    0.92
  -4   1   9   20.32    1.06
  -3   1   9    2.05    0.13
  -3   1   9    1.96    0.12
  -3   1   9    1.95    0.13
  -3   1   9    1.99    0.15
  -2   1   9   32.50    1.66
  -2   1   9   32.62    1.61
  -1   1   9   62.67    3.13
  -1   1   9   61.51    3.05
   0   1   9   49.35    2.49
  -1  -1  -9    2.70    0.17
   1   1   9    2.74    0.17
  -2  -1  -9    5.69    0.32
  -2  -1  -9    5.43    0.25
  -2  -1  -9    5.65    0.24
  -2  -1  -9    5.83    0.25
  -3  -1  -9   30.69    1.57
  -3  -1  -9   30.51    1.24
  -3  -1  -9   32.53    1.15
  -3  -1  -9   28.94    1.29
  -3  -1  -9   33.61    1.27
  -4  -1  -9    0.67    0.07
  -4  -1  -9    0.89    0.07
  -4  -1  -9    0.83    0.07
  -4  -1  -9    0.69    0.09
  -4  -1  -9    0.76    0.09
  -5  -1  -9   27.27    1.16
  -5  -1  -9   25.20    1.10
  -5  -1  -9   27.15    1.09
  -5  -1  -9   26.72    1.18
  -6  -1  -9    1.22    0.08
  -6  -1  -9    1.17    0.09
  -6  -1  -9    1.19    0.08
  -6   2   9    2.05    0.14
  -6   2   9    1.95    0.11
  -5   2   9    9.45    0.44
  -5   2   9    9.60    0.57
  -5   2   9   10.27    0.44
  -4   2   9    2.34    0.15
  -4   2   9    2.63    0.16
  -4   2   9    2.49    0.15
  -4   2   9    2.59    0.20
  -4   2   9    2.54    0.16
  -3   2   9    1.01    0.10
  -3   2   9    1.02    0.11
  -3   2   9    1.07    0.09
  -3   2   9    0.98    0.09
  -2   2   9    0.67    0.06
  -2   2   9    0.64    0.09
  -2   2   9    0.63    0.07
  -1   2   9    0.35    0.07
   0   2   9    5.05    0.29
  -1  -2  -9   53.50    2.65
   1   2   9   54.03    2.72
  -2  -2  -9   33.48    1.26
  -2  -2  -9   32.90    1.35
  -2  -2  -9   35.36    1.71
  -2  -2  -9   34.74    1.38
  -3  -2  -9   47.77    1.86
  -3  -2  -9   44.51    2.29
  -3  -2  -9   45.90    1.69
  -4  -2  -9    1.77    0.10
  -4  -2  -9    1.46    0.14
  -4  -2  -9    1.71    0.11
  -4  -2  -9    1.45    0.11
  -5  -2  -9    0.00    0.04
  -5  -2  -9    0.03    0.04
  -5  -2  -9    0.03    0.03
  -5  -2  -9    0.04    0.06
  -5  -2  -9    0.13    0.06
  -6  -2  -9    5.19    0.25
  -6   3   9    5.54    0.27
  -5   3   9    5.71    0.29
  -5   3   9    5.46    0.27
  -5   3   9    5.26    0.35
  -5   3   9    4.78    0.26
  -4   3   9   34.14    1.78
  -4   3   9   32.61    1.35
  -4   3   9   32.48    1.32
  -4   3   9   32.20    1.40
  -3   3   9    0.47    0.05
  -3   3   9    0.54    0.07
  -3   3   9    0.53    0.08
  -3   3   9    0.42    0.08
  -3   3   9    0.45    0.06
  -2   3   9  209.41    9.86
  -2   3   9  183.96    7.83
  -1   3   9   15.44    0.81
  -1   3   9   15.05    0.63
   0   3   9   19.59    0.82
   0   3   9   20.36    1.04
  -1  -3  -9   35.01    1.39
  -1  -3  -9   34.49    1.43
   1   3   9   35.87    1.81
   1   3   9   36.10    1.43
  -2  -3  -9    7.29    0.32
  -2  -3  -9    7.56    0.31
  -2  -3  -9    7.31    0.41
  -2  -3  -9    7.39    0.32
  -3  -3  -9   47.50    2.64
  -3  -3  -9   54.70    1.94
  -3  -3  -9   56.97    2.14
  -4  -3  -9    6.43    0.29
  -4  -3  -9    6.29    0.33
  -4  -3  -9    6.59    0.27
  -5  -3  -9   21.44    0.98
  -5  -3  -9   21.72    0.81
  -5  -3  -9   22.25    0.90
  -5  -3  -9   22.69    0.96
  -6   4   9    1.49    0.12
  -5   4   9   19.88    0.82
  -5   4   9   20.97    0.88
  -5   4   9   20.29    0.84
  -5   4   9   18.85    1.10
  -4   4   9    1.78    0.14
  -4   4   9    1.71    0.17
  -4   4   9    1.67    0.14
  -4   4   9    1.90    0.15
  -3   4   9    3.21    0.17
  -3   4   9    2.79    0.15
  -3   4   9    3.05    0.18
  -3   4   9    3.29    0.17
  -3   4   9    3.14    0.22
  -2   4   9   62.07    2.91
  -2   4   9   56.38    2.07
  -2   4   9   57.59    2.25
  -2   4   9   54.31    2.30
  -2   4   9   55.31    2.29
   1  -4  -9    2.40    0.13
  -1   4   9    2.48    0.12
  -1   4   9    2.41    0.13
  -1   4   9    2.48    0.18
   0  -4  -9   21.02    0.87
   0   4   9   22.49    0.90
   0   4   9   22.31    1.14
   0   4   9   21.31    0.81
  -1  -4  -9    2.27    0.13
  -1  -4  -9    2.34    0.13
   1   4   9    2.58    0.14
   1   4   9    2.22    0.18
  -2  -4  -9   12.76    0.53
  -2  -4  -9   13.03    0.54
  -3  -4  -9   11.09    0.42
  -3  -4  -9    8.59    0.56
  -3  -4  -9   11.21    0.45
  -4  -4  -9    4.88    0.26
  -4  -4  -9    4.92    0.21
  -4  -4  -9    4.64    0.23
  -5  -4  -9    1.52    0.10
  -5  -4  -9    1.62    0.12
  -5  -4  -9    1.43    0.08
  -5  -4  -9    1.37    0.11
  -6   5   9    3.50    0.20
  -6   5   9    3.96    0.20
  -5   5   9    8.58    0.39
  -5   5   9    7.15    0.48
  -5   5   9    8.00    0.37
  -5   5   9    8.28    0.37
  -4   5   9   13.48    0.56
  -4   5   9   12.84    0.74
  -4   5   9   12.86    0.56
  -4   5   9   12.67    0.59
  -3   5   9    7.51    0.34
  -3   5   9    7.54    0.46
  -3   5   9    8.42    0.36
  -3   5   9    7.70    0.37
  -3   5   9    8.02    0.36
  -2   5   9   16.16    0.59
  -2   5   9   15.75    0.66
  -2   5   9   15.41    0.67
  -2   5   9   15.70    0.66
  -2   5   9   16.53    0.86
  -1   5   9    3.59    0.18
  -1   5   9    3.70    0.25
  -1   5   9    3.65    0.16
   0  -5  -9    0.23    0.05
   0   5   9    0.29    0.05
   0   5   9    0.25    0.05
   0   5   9    0.28    0.08
  -1  -5  -9   14.66    0.60
   1   5   9   14.12    0.56
   1   5   9   14.75    0.61
  -2  -5  -9    0.48    0.06
  -2  -5  -9    0.69    0.08
  -2  -5  -9    0.49    0.07
   2   5   9    0.55    0.07
  -3  -5  -9   19.39    0.79
  -3  -5  -9   18.77    0.73
  -4  -5  -9    3.85    0.17
  -4  -5  -9    3.68    0.21
  -4  -5  -9    3.26    0.18
  -5  -5  -9    8.44    0.39
  -6   6   9    0.08    0.06
  -6   6   9    0.07    0.06
  -5   6   9    6.46    0.31
  -5   6   9    6.71    0.31
  -5   6   9    5.67    0.40
  -5   6   9    6.90    0.33
  -4   6   9    1.35    0.12
  -4   6   9    1.45    0.16
  -4   6   9    1.35    0.13
  -4   6   9    1.33    0.12
  -3   6   9   10.29    0.49
  -3   6   9   10.38    0.45
  -3   6   9   10.81    0.47
  -3   6   9   10.16    0.60
  -3   6   9   11.31    0.46
  -2   6   9    7.98    0.36
  -2   6   9    8.13    0.31
  -2   6   9    8.32    0.48
  -2   6   9    8.01    0.36
  -1   6   9   12.22    0.69
  -1   6   9   12.80    0.53
  -1   6   9   12.60    0.48
   0  -6  -9   47.50    1.87
   0   6   9   50.22    1.92
   0   6   9   47.60    1.74
   0   6   9   44.68    2.43
  -1  -6  -9    5.33    0.26
   1   6   9    5.47    0.26
   1   6   9    5.62    0.25
  -2  -6  -9   14.54    0.56
  -2  -6  -9   14.01    0.59
   2   6   9   13.80    0.55
  -3  -6  -9    0.02    0.05
  -3  -6  -9    0.00    0.05
  -4  -6  -9    8.81    0.40
  -4  -6  -9    9.32    0.34
  -4  -6  -9    7.64    0.37
  -6   7   9    2.34    0.14
  -6   7   9    2.30    0.14
  -5   7   9    6.01    0.29
  -5   7   9    6.08    0.31
  -5   7   9    5.97    0.29
  -4   7   9   10.37    0.44
  -4   7   9    9.13    0.57
  -4   7   9    9.94    0.44
  -4   7   9   10.05    0.46
  -3   7   9    7.76    0.35
  -3   7   9    7.93    0.37
  -3   7   9    8.70    0.37
  -3   7   9    7.59    0.38
  -3   7   9    8.07    0.48
  -2   7   9    4.63    0.19
  -2   7   9    4.13    0.31
  -2   7   9    4.49    0.22
  -2   7   9    4.55    0.23
  -1   7   9    4.30    0.21
  -1   7   9    3.65    0.28
  -1   7   9    4.65    0.19
  -1   7   9    4.00    0.21
   0  -7  -9    2.61    0.15
   0   7   9    2.63    0.16
   0   7   9    2.42    0.14
   0   7   9    1.94    0.20
  -1  -7  -9   19.89    0.81
   1   7   9   19.77    0.76
   1   7   9   19.92    0.83
  -2  -7  -9    2.37    0.15
  -2  -7  -9    2.14    0.14
   2   7   9    2.37    0.15
  -3  -7  -9    5.48    0.24
  -4  -7  -9    1.12    0.08
  -4  -7  -9    1.10    0.10
  -5   8   9    0.13    0.07
  -5   8   9    0.05    0.06
  -4   8   9   10.04    0.44
  -4   8   9   10.26    0.45
  -4   8   9    9.65    0.46
  -3   8   9    4.93    0.24
  -3   8   9    5.26    0.25
  -3   8   9    4.48    0.26
  -2   8   9   11.01    0.47
  -2   8   9   10.66    0.41
  -2   8   9   11.00    0.47
   1  -8  -9    0.79    0.09
  -1   8   9    0.77    0.08
  -1   8   9    0.74    0.09
  -1   8   9    0.88    0.08
   0  -8  -9   18.71    0.73
   0   8   9   18.60    0.68
   0   8   9   16.01    0.73
   0   8   9   17.85    0.75
  -1  -8  -9    0.09    0.06
   1   8   9    0.13    0.06
   1   8   9    0.12    0.06
  -2  -8  -9    1.55    0.12
   2   8   9    1.47    0.11
  -3  -8  -9    2.53    0.14
   3   8   9    2.29    0.14
  -5   9   9    0.05    0.05
  -5   9   9   -0.01    0.05
  -4   9   9    2.45    0.16
   3  -9  -9    1.74    0.13
  -3   9   9    1.56    0.13
  -3   9   9    1.62    0.12
   2  -9  -9    6.48    0.29
  -2   9   9    5.75    0.29
  -2   9   9    6.14    0.29
   1  -9  -9    9.46    0.41
  -1   9   9    8.11    0.40
  -1   9   9    9.23    0.41
  -1   9   9    9.92    0.36
   0  -9  -9    0.13    0.06
   0   9   9    0.10    0.06
   0   9   9    0.09    0.06
  -1  -9  -9   16.97    0.69
   1   9   9   16.96    0.64
   1   9   9   16.52    0.71
  -2  -9  -9    0.09    0.05
   2   9   9    0.02    0.06
  -3  -9  -9    8.13    0.38
  -3  -9  -9    8.38    0.33
  -4  10   9    4.03    0.21
   3 -10  -9    4.60    0.22
  -3  10   9    4.58    0.22
  -3  10   9    4.33    0.23
   2 -10  -9    9.94    0.42
  -2  10   9    9.82    0.42
  -2  10   9    9.06    0.42
   1 -10  -9    0.06    0.06
  -1  10   9    0.02    0.06
  -1  10   9   -0.07    0.04
   0 -10  -9    2.29    0.14
   0  10   9    2.29    0.13
   0  10   9    2.24    0.15
  -1 -10  -9    1.25    0.10
   1  10   9    1.33    0.10
   2  10   9    3.66    0.17
   3 -11  -9    6.51    0.29
  -3  11   9    6.42    0.29
  -3  11   9    6.30    0.29
   2 -11  -9    0.52    0.07
  -2  11   9    0.50    0.07
   1 -11  -9   23.14    0.92
  -1  11   9   22.49    0.94
   0 -11  -9    0.04    0.05
   0  11   9    0.04    0.05
   0  11   9    0.05    0.05
   1  11   9    2.57    0.13
   2 -12  -9    2.62    0.14
   1 -12  -9    0.18    0.05
   0  14 -10    1.47    0.08
   1  13 -10    0.17    0.04
   0  13 -10   10.97    0.40
   0  13 -10    9.76    0.44
  -1  13 -10    0.70    0.07
  -1  13 -10    0.80    0.06
  -2  13 -10    5.52    0.26
  -2  13 -10    5.80    0.26
  -3  13 -10    1.29    0.09
  -3  13 -10    1.23    0.09
   2  12 -10    0.08    0.04
  -2 -12  10    0.00    0.03
   1  12 -10    2.50    0.14
   0  12 -10    0.17    0.05
   0  12 -10    0.23    0.05
  -1  12 -10   14.55    0.54
  -1  12 -10   13.83    0.60
  -2  12 -10    3.32    0.17
  -2  12 -10    3.04    0.17
  -3  12 -10    3.61    0.18
  -3  12 -10    3.81    0.18
  -4  12 -10    6.02    0.29
  -4  12 -10    7.25    0.29
  -3 -11  10    4.54    0.20
   2  11 -10    5.40    0.24
  -2 -11  10    5.35    0.24
   1  11 -10    0.60    0.07
   0  11 -10   30.44    1.12
   0  11 -10   29.54    1.23
  -1  11 -10    0.05    0.04
  -1  11 -10    0.07    0.04
  -2  11 -10   11.98    0.50
  -2  11 -10   11.32    0.51
  -2  11 -10   11.65    0.44
  -3  11 -10   12.84    0.55
  -3  11 -10   12.79    0.54
  -4  11 -10    3.49    0.16
  -4  11 -10    3.13    0.18
  -4  11 -10    3.24    0.16
  -5  11 -10    8.06    0.34
  -4 -10  10    0.93    0.07
  -3 -10  10    7.31    0.30
   2  10 -10    3.02    0.16
  -2 -10  10    2.85    0.16
   1  10 -10    2.75    0.16
   1  10 -10    3.14    0.16
   1  10 -10    3.03    0.16
   0  10 -10    0.22    0.05
   0  10 -10    0.23    0.05
  -1  10 -10   18.92    0.78
  -1  10 -10   18.47    0.71
  -2  10 -10    2.93    0.16
  -2  10 -10    2.87    0.14
  -2  10 -10    3.02    0.16
  -3  10 -10    3.13    0.16
  -3  10 -10    3.03    0.18
  -3  10 -10    3.17    0.17
  -4  10 -10    3.15    0.18
  -4  10 -10    3.40    0.17
  -4  10 -10    3.20    0.16
  -5  10 -10    1.58    0.12
  -5  10 -10    1.81    0.09
  -4  -9  10    9.62    0.43
  -4  -9  10   10.61    0.39
   3   9 -10    0.15    0.05
  -3  -9  10    0.09    0.04
  -3  -9  10    0.13    0.04
   2   9 -10    6.15    0.28
   2   9 -10    6.94    0.30
  -2  -9  10    6.67    0.29
   1   9 -10    8.36    0.35
   1   9 -10    8.17    0.34
   1   9 -10    7.55    0.36
  -1  -9  10    8.16    0.34
   0   9 -10   65.22    2.38
  -1   9 -10   42.66    1.59
  -1   9 -10   43.89    1.76
  -2   9 -10    7.62    0.31
  -2   9 -10    7.48    0.35
  -2   9 -10    7.97    0.34
  -3   9 -10    3.59    0.18
  -3   9 -10    3.36    0.20
  -3   9 -10    3.77    0.18
  -4   9 -10    1.56    0.12
  -4   9 -10    1.76    0.11
  -4   9 -10    1.36    0.10
  -5   9 -10   20.92    0.93
  -5   9 -10   20.97    0.87
   4   8 -10    5.40    0.25
  -4  -8  10    5.01    0.25
  -4  -8  10    5.52    0.23
   3   8 -10    5.97    0.28
  -3  -8  10    5.74    0.28
  -3  -8  10    5.77    0.25
   2   8 -10    0.02    0.04
   2   8 -10    0.00    0.04
  -2  -8  10   -0.01    0.04
  -2  -8  10    0.05    0.04
   1   8 -10   21.50    0.81
   1   8 -10   20.82    0.89
   1   8 -10   22.20    0.87
  -1  -8  10   21.31    0.82
   0   8 -10   20.82    0.78
   0   8 -10   22.00    0.86
   0   8 -10   20.75    1.22
   0   8 -10   19.47    0.84
  -1   8 -10    0.21    0.04
  -1   8 -10    0.23    0.06
  -1   8 -10    0.23    0.04
  -1   8 -10    0.20    0.04
  -2   8 -10   29.68    1.18
  -2   8 -10   30.03    1.09
  -2   8 -10   30.35    1.21
  -2   8 -10   27.88    1.73
  -2   8 -10   29.98    1.23
  -3   8 -10   73.68    2.78
  -3   8 -10   76.82    3.15
  -3   8 -10   77.18    3.09
  -3   8 -10   76.95    3.32
  -3   8 -10   81.15    3.02
  -4   8 -10    4.80    0.25
  -4   8 -10    4.59    0.22
  -4   8 -10    4.85    0.23
  -5   8 -10    0.97    0.10
  -5   8 -10    0.89    0.07
  -5  -7  10    0.39    0.05
   4   7 -10    5.35    0.26
  -4  -7  10    5.67    0.24
  -4  -7  10    5.36    0.26
   3   7 -10   31.88    1.30
  -3  -7  10   33.00    1.33
  -3  -7  10   32.16    1.20
   2   7 -10   55.83    2.17
  -2  -7  10   53.89    2.01
   1   7 -10    1.07    0.12
   1   7 -10    1.17    0.08
   1   7 -10    1.16    0.09
   1   7 -10    1.37    0.09
  -1  -7  10    1.36    0.10
   0   7 -10    7.11    0.43
   0   7 -10    6.72    0.28
   0   7 -10    6.24    0.29
   0   7 -10    7.12    0.30
   0   7 -10    6.32    0.29
  -1   7 -10    5.97    0.29
  -1   7 -10    6.94    0.42
  -1   7 -10    6.31    0.29
  -1   7 -10    6.47    0.29
  -1   7 -10    6.65    0.27
  -2   7 -10    0.13    0.04
  -2   7 -10    0.08    0.04
  -2   7 -10    0.11    0.06
  -2   7 -10    0.12    0.03
  -2   7 -10    0.15    0.05
  -2   7 -10    0.13    0.04
  -3   7 -10   17.68    0.68
  -3   7 -10   18.68    0.76
  -3   7 -10   18.36    0.83
  -3   7 -10   18.78    0.78
  -3   7 -10   18.88    0.76
  -4   7 -10    2.59    0.14
  -4   7 -10    2.50    0.15
  -4   7 -10    2.40    0.13
  -4   7 -10    2.66    0.16
  -5   7 -10   21.65    0.88
  -5   7 -10   20.78    0.95
  -6   7 -10    1.04    0.09
   5   6 -10    3.23    0.16
  -5  -6  10    3.30    0.17
  -5  -6  10    2.94    0.17
   4   6 -10   10.33    0.45
  -4  -6  10   10.19    0.40
  -4  -6  10   10.22    0.45
   3   6 -10    2.68    0.15
  -3  -6  10    2.74    0.14
  -3  -6  10    2.25    0.17
   2   6 -10    0.17    0.05
  -2  -6  10    0.16    0.04
  -2  -6  10    0.22    0.06
   1   6 -10    0.70    0.06
   1   6 -10    0.56    0.08
   1   6 -10    0.56    0.06
  -1  -6  10    0.63    0.06
   0   6 -10    3.89    0.18
   0   6 -10    4.21    0.27
   0   6 -10    3.79    0.19
  -1   6 -10   12.06    0.71
  -1   6 -10   11.46    0.49
  -1   6 -10   11.70    0.45
  -1   6 -10   11.83    0.49
  -2   6 -10   22.91    1.28
  -2   6 -10   19.62    0.95
  -2   6 -10   22.02    0.89
  -2   6 -10   21.44    0.90
  -2   6 -10   21.91    0.80
  -2   6 -10   22.07    0.87
  -3   6 -10    7.33    0.51
  -3   6 -10    8.04    0.31
  -3   6 -10    7.57    0.38
  -3   6 -10    8.05    0.34
  -3   6 -10    8.20    0.35
  -3   6 -10    8.08    0.35
  -4   6 -10   26.53    1.06
  -4   6 -10   27.43    1.18
  -4   6 -10   25.24    1.32
  -4   6 -10   25.78    1.08
  -4   6 -10   27.29    1.10
  -5   6 -10    2.17    0.15
  -5   6 -10    2.12    0.11
  -5   6 -10    1.81    0.11
  -6   6 -10    4.97    0.22
  -6   6 -10    5.07    0.25
   5   5 -10    1.05    0.09
  -5  -5  10    0.92    0.08
  -5  -5  10    0.97    0.09
   4   5 -10    7.98    0.36
  -4  -5  10    8.32    0.32
  -4  -5  10    7.47    0.36
  -3  -5  10    2.48    0.13
  -3  -5  10    2.31    0.17
  -2  -5  10   16.63    0.64
  -2  -5  10   16.80    0.85
   1   5 -10    5.92    0.29
   1   5 -10    7.15    0.42
  -1  -5  10    6.69    0.36
   0   5 -10   25.81    1.49
  -1   5 -10   11.71    0.49
  -1   5 -10   10.96    0.48
  -1   5 -10   12.49    0.70
  -2   5 -10    1.05    0.09
  -2   5 -10    1.18    0.08
  -2   5 -10    1.19    0.12
  -2   5 -10    1.12    0.08
  -2   5 -10    1.16    0.07
  -2   5 -10    1.06    0.09
  -3   5 -10   47.49    2.10
  -3   5 -10   48.22    1.95
  -3   5 -10   50.23    1.98
  -3   5 -10   48.55    1.76
  -3   5 -10   47.55    2.80
  -4   5 -10    2.07    0.11
  -4   5 -10    2.11    0.13
  -4   5 -10    1.93    0.14
  -4   5 -10    1.92    0.11
  -4   5 -10    2.01    0.15
  -5   5 -10    6.75    0.32
  -5   5 -10    7.71    0.33
  -5   5 -10    7.90    0.37
  -6   5 -10    0.26    0.06
  -6   5 -10    0.19    0.03
  -6  -4  10    3.48    0.17
  -6  -4  10    3.63    0.17
   5   4 -10    9.44    0.41
  -5  -4  10    9.64    0.43
  -5  -4  10    9.85    0.42
   4   4 -10    0.59    0.08
  -4  -4  10    0.71    0.07
  -3  -4  10   18.84    0.97
  -3  -4  10   19.44    0.72
  -2  -4  10    0.80    0.09
  -2  -4  10    0.80    0.09
  -2  -4  10    0.74    0.07
   1   4 -10    1.31    0.12
  -1  -4  10    1.18    0.10
   0   4 -10   47.45    2.71
  -1   4 -10   19.43    0.83
  -1   4 -10   21.55    1.19
  -2   4 -10    8.55    0.38
  -2   4 -10    9.33    0.54
  -2   4 -10    8.18    0.34
  -2   4 -10    9.23    0.37
  -2   4 -10    8.23    0.40
  -3   4 -10    0.74    0.06
  -3   4 -10    0.57    0.08
  -3   4 -10    0.64    0.06
  -3   4 -10    0.80    0.08
  -3   4 -10    0.60    0.05
  -3   4 -10    0.66    0.06
  -4   4 -10    0.43    0.07
  -4   4 -10    0.36    0.05
  -4   4 -10    0.49    0.07
  -4   4 -10    0.35    0.05
  -4   4 -10    0.44    0.07
  -5   4 -10   10.11    0.46
  -5   4 -10    9.71    0.41
  -5   4 -10    8.90    0.40
  -6   4 -10    9.58    0.41
  -6   4 -10    9.63    0.45
  -6  -3  10    0.04    0.04
  -6  -3  10    0.10    0.04
   5   3 -10    0.22    0.06
  -5  -3  10    0.20    0.05
  -4  -3  10   20.61    1.10
  -4  -3  10   22.88    0.81
  -3  -3  10    3.40    0.16
  -3  -3  10    3.46    0.21
  -2  -3  10   42.19    1.96
  -2  -3  10   39.04    2.00
  -2  -3  10   37.22    1.44
   1   3 -10    1.16    0.11
  -1  -3  10    1.07    0.10
   0   3 -10   27.13    1.51
   0  -3  10   25.09    1.30
  -1   3 -10    5.38    0.33
  -1   3 -10    5.21    0.23
  -2   3 -10    2.97    0.16
  -2   3 -10    3.43    0.15
  -2   3 -10    2.83    0.15
  -2   3 -10    3.31    0.14
  -2   3 -10    3.44    0.23
  -3   3 -10   31.89    1.25
  -3   3 -10   32.27    1.54
  -3   3 -10   30.77    1.13
  -3   3 -10   30.86    1.27
  -3   3 -10   28.50    1.23
  -4   3 -10    0.03    0.03
  -4   3 -10   -0.03    0.05
  -4   3 -10    0.00    0.03
  -4   3 -10    0.00    0.05
  -4   3 -10   -0.03    0.03
  -4   3 -10    0.06    0.04
  -5   3 -10   50.84    2.18
  -5   3 -10   50.81    2.05
  -5   3 -10   48.49    2.01
  -6   3 -10    2.95    0.14
  -6   3 -10    2.98    0.17
  -6   3 -10    2.57    0.13
  -6  -2  10    8.28    0.37
  -6  -2  10    8.86    0.38
  -4  -2  10    9.46    0.37
  -4  -2  10    9.36    0.42
  -4  -2  10    9.79    0.51
  -3  -2  10    1.15    0.10
  -3  -2  10    0.97    0.08
  -2  -2  10   16.72    0.84
  -2  -2  10   16.40    0.86
   1   2 -10    7.85    0.48
  -1  -2  10    8.35    0.43
  -1  -2  10    7.58    0.42
   0   2 -10   80.95    4.56
   0  -2  10   79.59    3.94
  -1   2 -10    7.76    0.47
  -2   2 -10   36.26    1.45
  -2   2 -10   35.94    1.35
  -2   2 -10   36.91    1.48
  -2   2 -10   38.06    2.12
   2  -2  10   36.93    1.87
  -3   2 -10    9.17    0.42
  -3   2 -10    9.96    0.43
  -3   2 -10   10.92    0.53
  -3   2 -10   10.09    0.39
  -3   2 -10   10.10    0.43
  -4   2 -10   18.15    0.73
  -4   2 -10   16.14    0.90
  -4   2 -10   18.71    0.81
  -4   2 -10   17.86    0.74
  -4   2 -10   17.36    0.66
  -5   2 -10    2.85    0.15
  -5   2 -10    2.78    0.17
  -5   2 -10    2.97    0.15
  -5   2 -10    3.08    0.19
  -6   2 -10   10.25    0.46
  -6   2 -10   10.69    0.42
  -6   2 -10    9.51    0.42
  -6   2 -10    9.57    0.45
  -6  -1  10    8.50    0.35
  -6  -1  10    7.26    0.34
  -4  -1  10   11.38    0.60
  -4  -1  10   11.75    0.65
  -4  -1  10   11.76    0.52
  -4  -1  10   10.95    0.43
  -4  -1  10   11.81    0.50
  -3  -1  10    2.79    0.17
  -3  -1  10    2.54    0.12
  -3  -1  10    2.55    0.15
  -2  -1  10   17.57    0.90
  -2  -1  10   18.08    0.93
   1   1 -10    8.01    0.50
  -1  -1  10    8.51    0.44
  -1  -1  10    8.78    0.46
   0   1 -10    1.55    0.12
   0  -1  10    1.66    0.12
   0  -1  10    1.63    0.12
  -1   1 -10   66.25    3.90
   1  -1  10   70.88    3.45
  -2   1 -10    0.65    0.06
  -2   1 -10    0.81    0.08
  -2   1 -10    0.60    0.06
  -2   1 -10    0.82    0.09
   2  -1  10    0.60    0.07
  -3   1 -10   38.56    1.41
  -3   1 -10   37.33    1.52
  -3   1 -10   39.83    1.56
  -3   1 -10   38.96    1.92
  -3   1 -10   37.93    1.59
  -4   1 -10    1.58    0.14
  -4   1 -10    1.81    0.13
  -4   1 -10    1.70    0.09
  -4   1 -10    1.72    0.11
  -4   1 -10    1.66    0.11
  -5   1 -10   21.20    0.91
  -5   1 -10   22.03    0.96
  -5   1 -10   21.88    0.90
  -5   1 -10   22.25    0.98
  -6   1 -10    3.30    0.15
  -6   1 -10    3.00    0.15
  -6   1 -10    3.15    0.17
  -6   1 -10    2.99    0.16
  -6   0  10    0.24    0.05
  -5   0  10    5.77    0.27
  -5   0  10    5.18    0.35
  -4   0  10    4.04    0.21
  -4   0  10    4.06    0.27
  -4   0  10    4.10    0.22
  -4   0  10    3.94    0.23
  -3   0  10   16.53    0.73
  -3   0  10   15.70    0.88
  -3   0  10   16.50    0.62
  -3   0  10   17.95    0.85
  -2   0  10   16.03    0.83
  -2   0  10   16.79    0.86
  -1   0  10    1.05    0.10
  -1   0  10    1.05    0.09
   0   0  10   31.96    1.63
  -1   0 -10    0.02    0.04
   1   0  10    0.01    0.04
  -2   0 -10   21.39    1.03
  -2   0 -10   19.80    0.76
  -2   0 -10   20.72    0.84
  -2   0 -10   19.62    0.82
  -3   0 -10    1.67    0.12
  -3   0 -10    2.08    0.12
  -3   0 -10    1.75    0.11
  -3   0 -10    1.62    0.14
  -3   0 -10    1.87    0.10
  -4   0 -10   45.34    1.87
  -4   0 -10   47.03    1.65
  -4   0 -10   47.59    1.84
  -4   0 -10   47.34    1.94
  -4   0 -10   39.40    2.25
  -5   0 -10    6.64    0.33
  -5   0 -10    7.13    0.35
  -5   0 -10    6.82    0.30
  -5   0 -10    6.56    0.31
  -6   0 -10    3.20    0.15
  -6   0 -10    3.17    0.17
  -6   0 -10    3.18    0.15
  -6   1  10   11.18    0.47
  -5   1  10    2.40    0.20
  -5   1  10    2.62    0.16
  -4   1  10   23.08    0.95
  -4   1  10   24.15    1.25
  -4   1  10   21.57    1.14
  -4   1  10   22.62    0.99
  -3   1  10    3.08    0.18
  -3   1  10    2.78    0.16
  -3   1  10    2.97    0.17
  -3   1  10    2.78    0.13
  -3   1  10    2.91    0.20
  -2   1  10   13.21    0.70
  -2   1  10   12.94    0.67
  -1   1  10   43.84    2.20
  -1   1  10   42.94    2.14
   0   1  10   11.21    0.60
  -1  -1 -10   27.63    1.36
  -1  -1 -10   26.44    1.10
   1   1  10   27.62    1.39
  -2  -1 -10    0.54    0.08
  -2  -1 -10    0.50    0.06
  -2  -1 -10    0.50    0.06
  -2  -1 -10    0.43    0.05
  -3  -1 -10   18.90    0.76
  -3  -1 -10   17.80    0.94
  -3  -1 -10   18.51    0.69
  -3  -1 -10   18.19    0.75
  -4  -1 -10    5.28    0.28
  -4  -1 -10    5.34    0.22
  -4  -1 -10    4.94    0.25
  -4  -1 -10    5.49    0.25
  -5  -1 -10   12.14    0.52
  -5  -1 -10   11.86    0.53
  -5  -1 -10   12.83    0.57
  -5  -1 -10   13.12    0.58
  -6   2  10    0.42    0.07
  -6   2  10    0.25    0.04
  -5   2  10    4.49    0.32
  -5   2  10    5.04    0.25
  -4   2  10    8.83    0.41
  -4   2  10    9.99    0.56
  -4   2  10    9.49    0.44
  -4   2  10    9.12    0.42
  -3   2  10   15.84    0.77
  -3   2  10   15.26    0.63
  -3   2  10   15.76    0.82
  -3   2  10   14.24    0.57
  -3   2  10   15.22    0.67
  -2   2  10   30.32    1.26
  -2   2  10   30.19    1.14
  -2   2  10   33.11    1.61
  -1   2  10    3.69    0.23
  -1   2  10    3.33    0.17
   0   2  10    7.35    0.33
   0   2  10    7.50    0.41
  -1  -2 -10   14.67    0.61
  -1  -2 -10   14.61    0.61
   1   2  10   14.92    0.62
   1   2  10   15.29    0.78
  -2  -2 -10    9.16    0.40
  -2  -2 -10    9.70    0.41
  -2  -2 -10    9.39    0.51
  -3  -2 -10    1.79    0.16
  -3  -2 -10    1.76    0.13
  -3  -2 -10    2.02    0.12
  -3  -2 -10    2.03    0.13
  -4  -2 -10    7.86    0.35
  -4  -2 -10    7.68    0.31
  -4  -2 -10    7.91    0.38
  -5  -2 -10   13.73    0.59
  -5  -2 -10   13.02    0.57
  -5  -2 -10   12.11    0.54
  -5  -2 -10   13.11    0.53
  -5  -2 -10   11.63    0.47
  -6   3  10    4.01    0.21
  -5   3  10   17.11    0.76
  -5   3  10   16.29    0.71
  -5   3  10   18.02    0.73
  -5   3  10   16.88    0.96
  -4   3  10   34.75    1.82
  -4   3  10   33.77    1.39
  -4   3  10   33.14    1.44
  -4   3  10   33.02    1.35
  -3   3  10   14.77    0.60
  -3   3  10   14.03    0.64
  -3   3  10   14.19    0.78
  -3   3  10   14.69    0.62
   2  -3 -10    0.26    0.05
  -2   3  10    0.25    0.04
  -2   3  10    0.20    0.04
  -2   3  10    0.48    0.09
   1  -3 -10    2.83    0.15
  -1   3  10    3.12    0.16
  -1   3  10    3.15    0.14
  -1   3  10    3.08    0.21
   0  -3 -10    0.41    0.05
   0   3  10    0.40    0.06
   0   3  10    0.40    0.07
   0   3  10    0.40    0.05
  -1  -3 -10   81.40    3.03
  -1  -3 -10   81.48    3.34
  -1  -3 -10   86.55    3.25
   1   3  10   83.47    4.21
   1   3  10   80.54    3.03
   1   3  10   87.11    3.35
  -2  -3 -10   25.38    0.94
  -2  -3 -10   25.26    1.01
  -2  -3 -10   24.69    1.03
  -3  -3 -10   48.03    1.69
  -3  -3 -10   50.06    1.87
  -3  -3 -10   40.17    2.30
  -4  -3 -10    4.69    0.23
  -4  -3 -10    4.70    0.21
  -4  -3 -10    4.44    0.25
  -5  -3 -10    7.17    0.32
  -5  -3 -10    5.98    0.25
  -5  -3 -10    6.76    0.29
  -5  -3 -10    6.53    0.32
  -6   4  10    0.08    0.06
  -5   4  10    7.58    0.35
  -5   4  10    7.07    0.46
  -5   4  10    7.47    0.34
  -5   4  10    7.59    0.37
  -4   4  10   16.18    0.90
  -4   4  10   15.76    0.67
  -4   4  10   15.70    0.68
  -3   4  10   12.12    0.52
  -3   4  10   11.69    0.67
  -3   4  10   11.87    0.51
  -3   4  10   12.42    0.51
   2  -4 -10   26.69    1.07
  -2   4  10   27.24    0.98
  -2   4  10   27.15    1.39
  -2   4  10   27.96    1.09
  -2   4  10   25.83    1.07
  -2   4  10   25.41    1.10
   1  -4 -10    1.19    0.09
  -1   4  10    1.12    0.08
  -1   4  10    1.25    0.10
  -1   4  10    1.12    0.13
   0  -4 -10   11.01    0.46
   0   4  10   10.57    0.61
   0   4  10   11.56    0.47
   0   4  10   10.99    0.43
  -1  -4 -10    9.42    0.39
  -1  -4 -10    8.81    0.37
   1   4  10    9.41    0.40
   1   4  10    8.73    0.37
  -2  -4 -10   19.83    0.81
  -2  -4 -10   19.58    0.82
  -2  -4 -10   20.37    0.76
  -3  -4 -10    0.87    0.08
  -3  -4 -10    0.66    0.08
  -4  -4 -10    7.45    0.34
  -4  -4 -10    7.68    0.31
  -4  -4 -10    7.79    0.37
  -5  -4 -10    1.55    0.10
  -5  -4 -10    1.63    0.11
  -6   5  10    8.93    0.41
  -6   5  10    9.52    0.40
  -5   5  10    2.60    0.18
  -5   5  10    2.64    0.17
  -5   5  10    2.26    0.20
  -5   5  10    2.11    0.16
  -4   5  10    9.78    0.44
  -4   5  10    9.98    0.44
  -4   5  10    9.94    0.58
  -4   5  10    9.45    0.46
  -3   5  10   20.58    0.90
  -3   5  10   19.43    1.09
  -3   5  10   20.35    0.85
  -3   5  10   20.71    0.86
  -3   5  10   21.46    0.85
   2  -5 -10    1.18    0.10
  -2   5  10    0.92    0.09
  -2   5  10    0.97    0.09
  -2   5  10    1.12    0.09
  -2   5  10    1.05    0.13
  -2   5  10    1.03    0.08
   1  -5 -10   19.75    0.81
  -1   5  10   20.64    0.75
  -1   5  10   19.69    1.07
  -1   5  10   20.35    0.83
   0  -5 -10    0.47    0.07
   0   5  10    0.37    0.06
   0   5  10    0.48    0.06
   0   5  10    0.28    0.09
  -1  -5 -10   24.24    0.95
   1   5  10   23.84    0.97
   1   5  10   22.69    0.89
  -2  -5 -10    1.96    0.13
  -2  -5 -10    2.22    0.14
  -2  -5 -10    2.05    0.13
   2   5  10    2.03    0.14
  -3  -5 -10   16.10    0.62
  -3  -5 -10   16.39    0.68
  -4  -5 -10   23.02    0.99
  -4  -5 -10   21.21    0.93
  -4  -5 -10   23.85    0.84
  -6   6  10    2.02    0.14
  -6   6  10    2.30    0.14
  -5   6  10    4.67    0.23
  -5   6  10    4.10    0.24
  -5   6  10    4.20    0.23
  -4   6  10    1.35    0.15
  -4   6  10    1.60    0.13
  -4   6  10    1.33    0.13
  -4   6  10    1.56    0.13
   3  -6 -10    0.14    0.06
  -3   6  10    0.07    0.06
  -3   6  10    0.09    0.05
  -3   6  10    0.06    0.06
  -3   6  10    0.06    0.06
   2  -6 -10    3.15    0.17
  -2   6  10    2.82    0.13
  -2   6  10    2.73    0.23
  -2   6  10    2.91    0.16
  -2   6  10    2.77    0.17
   1  -6 -10    0.04    0.05
  -1   6  10    0.02    0.05
  -1   6  10    0.04    0.04
  -1   6  10    0.02    0.08
   0  -6 -10    8.09    0.35
   0   6  10    8.20    0.33
   0   6  10    8.44    0.36
   0   6  10    6.90    0.46
  -1  -6 -10    3.59    0.19
   1   6  10    3.58    0.19
   1   6  10    3.53    0.19
  -2  -6 -10    3.86    0.20
  -2  -6 -10    3.79    0.19
   2   6  10    3.89    0.20
  -3  -6 -10   11.26    0.45
  -4  -6 -10    4.46    0.23
  -4  -6 -10    4.41    0.19
  -5   7  10    2.45    0.17
  -5   7  10    2.48    0.17
  -5   7  10    2.72    0.17
  -4   7  10    1.07    0.11
  -4   7  10    0.79    0.12
  -4   7  10    0.97    0.10
  -4   7  10    0.98    0.11
   3  -7 -10    2.79    0.17
  -3   7  10    2.88    0.17
  -3   7  10    2.63    0.18
  -3   7  10    2.92    0.18
  -3   7  10    2.59    0.22
  -3   7  10    2.97    0.16
   2  -7 -10    0.19    0.06
  -2   7  10    0.17    0.06
  -2   7  10    0.11    0.05
  -2   7  10    0.08    0.04
   1  -7 -10    0.53    0.08
  -1   7  10    0.39    0.07
  -1   7  10    0.52    0.07
  -1   7  10    0.33    0.07
   0  -7 -10    5.12    0.25
   0   7  10    5.35    0.26
   0   7  10    5.29    0.24
  -1  -7 -10    2.31    0.15
   1   7  10    2.39    0.15
   1   7  10    2.35    0.15
  -2  -7 -10    6.95    0.29
  -2  -7 -10    6.61    0.30
   2   7  10    6.55    0.29
  -3  -7 -10   10.50    0.41
  -4  -7 -10    8.87    0.34
  -5   8  10    3.73    0.20
  -5   8  10    3.76    0.20
  -4   8  10    2.29    0.16
  -4   8  10    2.27    0.15
  -4   8  10    2.20    0.16
   3  -8 -10    0.30    0.07
  -3   8  10    0.27    0.06
  -3   8  10    0.27    0.07
  -3   8  10    0.32    0.07
   2  -8 -10   12.18    0.50
  -2   8  10   10.63    0.43
  -2   8  10   11.45    0.50
  -2   8  10   11.90    0.50
   1  -8 -10    0.29    0.07
  -1   8  10    0.28    0.07
  -1   8  10    0.23    0.07
  -1   8  10    0.28    0.06
   0  -8 -10   17.45    0.71
   0   8  10   16.44    0.71
   0   8  10   17.35    0.73
   0   8  10   17.52    0.66
  -1  -8 -10    0.40    0.07
   1   8  10    0.40    0.07
   1   8  10    0.34    0.07
  -2  -8 -10    3.97    0.19
   2   8  10    3.99    0.19
  -3  -8 -10    3.22    0.15
   3   8  10    2.83    0.15
  -5   9  10    8.94    0.38
  -4   9  10    1.38    0.13
  -4   9  10    1.67    0.13
   3  -9 -10   12.77    0.53
  -3   9  10   12.59    0.53
  -3   9  10   13.20    0.54
  -3   9  10   11.83    0.56
   2  -9 -10    1.75    0.13
  -2   9  10    1.55    0.12
  -2   9  10    1.46    0.13
  -2   9  10    1.34    0.12
   1  -9 -10    0.77    0.09
  -1   9  10    0.90    0.08
  -1   9  10    0.75    0.09
  -1   9  10    0.76    0.09
   0  -9 -10    6.42    0.30
   0   9  10    6.37    0.30
   0   9  10    6.40    0.27
  -1  -9 -10   12.42    0.50
   1   9  10   11.28    0.52
   1   9  10   12.41    0.47
  -2  -9 -10    5.38    0.24
   2   9  10    5.69    0.24
  -4  10  10   10.91    0.46
   3 -10 -10    0.80    0.08
  -3  10  10    0.84    0.09
  -3  10  10    0.66    0.07
   2 -10 -10    3.62    0.18
  -2  10  10    3.12    0.18
  -2  10  10    3.09    0.18
   1 -10 -10    0.42    0.07
  -1  10  10    0.33    0.05
  -1  10  10    0.39    0.07
   0 -10 -10   26.91    1.04
   0  10  10   24.74    1.07
   0  10  10   26.51    0.96
  -1 -10 -10   13.82    0.58
   1  10  10   14.82    0.54
   3 -11 -10    8.37    0.35
   2 -11 -10    0.07    0.05
  -2  11  10    0.15    0.05
   1 -11 -10    5.48    0.25
  -1  11  10    5.16    0.25
   0 -11 -10    6.94    0.30
   0  11  10    6.78    0.27
   1  13 -11    0.39    0.05
   0  13 -11    8.71    0.31
   0  13 -11    7.06    0.34
  -1  13 -11    2.82    0.15
  -1  13 -11    2.82    0.13
  -2  13 -11    2.65    0.15
  -2  13 -11    2.87    0.15
  -3  13 -11    2.98    0.15
  -3  13 -11    2.78    0.14
   2  12 -11    0.16    0.04
  -2 -12  11    0.04    0.04
   1  12 -11    9.47    0.38
   0  12 -11    2.04    0.12
   0  12 -11    1.89    0.12
  -1  12 -11    3.43    0.18
  -1  12 -11    3.45    0.16
  -2  12 -11   25.35    1.01
  -2  12 -11   23.65    1.03
  -3  12 -11    2.15    0.12
  -3  12 -11    2.07    0.12
  -4  12 -11    4.46    0.20
  -3 -11  11    0.03    0.03
   2  11 -11    6.37    0.27
  -2 -11  11    6.47    0.27
   1  11 -11    2.80    0.15
   0  11 -11    1.16    0.10
   0  11 -11    1.24    0.10
  -1  11 -11   14.61    0.55
  -1  11 -11   13.72    0.60
  -2  11 -11    1.54    0.09
  -2  11 -11    1.41    0.11
  -2  11 -11    1.65    0.11
  -3  11 -11   28.37    1.19
  -3  11 -11   28.71    1.17
  -4  11 -11    1.21    0.08
  -4  11 -11    1.04    0.08
  -4  11 -11    1.01    0.09
  -3 -10  11    2.61    0.13
   2  10 -11    7.41    0.33
  -2 -10  11    7.00    0.31
   1  10 -11    4.89    0.22
   1  10 -11    4.49    0.23
  -1 -10  11    4.80    0.22
   0  10 -11    4.95    0.24
   0  10 -11    4.94    0.22
  -1  10 -11    0.63    0.07
  -1  10 -11    0.58    0.07
  -2  10 -11    1.69    0.10
  -2  10 -11    1.73    0.11
  -2  10 -11    1.70    0.12
  -3  10 -11    1.57    0.10
  -3  10 -11    1.47    0.11
  -4  10 -11    2.94    0.15
  -4  10 -11    2.68    0.16
  -4  10 -11    2.62    0.14
  -5  10 -11    0.03    0.03
  -5  10 -11    0.09    0.04
  -4  -9  11    6.16    0.25
   3   9 -11    0.91    0.09
  -3  -9  11    0.67    0.07
  -3  -9  11    0.84    0.08
   2   9 -11    3.38    0.18
   2   9 -11    3.85    0.19
  -2  -9  11    3.87    0.19
   1   9 -11    0.17    0.05
   1   9 -11    0.14    0.05
   1   9 -11    0.12    0.04
  -1  -9  11    0.29    0.06
   0   9 -11   25.29    1.06
   0   9 -11   26.21    0.97
  -1   9 -11    4.31    0.21
  -1   9 -11    4.47    0.20
  -2   9 -11    7.94    0.35
  -2   9 -11    7.88    0.35
  -2   9 -11    8.08    0.32
  -2   9 -11    7.61    0.36
  -3   9 -11   13.52    0.64
  -3   9 -11   14.41    0.59
  -3   9 -11   14.11    0.60
  -4   9 -11   18.57    0.83
  -4   9 -11   18.80    0.78
  -4   9 -11   18.13    0.76
  -5   9 -11   28.53    1.24
  -5   9 -11   28.09    1.16
   4   8 -11    0.04    0.05
  -4  -8  11    0.03    0.04
  -4  -8  11    0.01    0.04
   3   8 -11   11.66    0.51
  -3  -8  11   11.94    0.51
  -3  -8  11   11.92    0.47
   2   8 -11    0.07    0.05
  -2  -8  11    0.10    0.04
  -2  -8  11    0.10    0.04
   1   8 -11    9.43    0.38
   1   8 -11    9.29    0.40
   1   8 -11    8.74    0.40
  -1  -8  11    9.48    0.38
   0   8 -11   41.83    1.51
   0   8 -11   40.27    1.67
  -1   8 -11    2.85    0.23
  -1   8 -11    3.10    0.15
  -1   8 -11    2.96    0.16
  -1   8 -11    3.02    0.16
  -2   8 -11    8.18    0.35
  -2   8 -11    7.58    0.35
  -2   8 -11    7.80    0.32
  -2   8 -11    7.82    0.35
  -3   8 -11    9.55    0.45
  -3   8 -11    9.98    0.42
  -3   8 -11    9.77    0.42
  -3   8 -11    9.75    0.42
  -3   8 -11    9.09    0.37
  -4   8 -11   13.35    0.54
  -4   8 -11   12.15    0.53
  -4   8 -11   12.64    0.59
  -4   8 -11   12.70    0.54
  -5   8 -11    3.55    0.19
  -5   8 -11    3.38    0.17
  -5  -7  11    1.57    0.10
   4   7 -11   10.93    0.46
  -4  -7  11   10.87    0.42
  -4  -7  11   10.64    0.47
   3   7 -11    4.68    0.23
  -3  -7  11    4.64    0.24
  -3  -7  11    4.79    0.22
   2   7 -11    5.49    0.26
  -2  -7  11    5.46    0.25
   1   7 -11    9.46    0.60
   1   7 -11    9.34    0.42
   1   7 -11   10.20    0.40
   1   7 -11   10.60    0.42
  -1  -7  11    9.78    0.40
   0   7 -11    0.00    0.03
   0   7 -11    0.04    0.04
   0   7 -11    0.01    0.03
  -1   7 -11   24.69    1.00
  -1   7 -11   23.87    0.98
  -1   7 -11   24.46    0.91
  -1   7 -11   24.62    1.43
  -2   7 -11    1.14    0.10
  -2   7 -11    1.10    0.13
  -2   7 -11    1.15    0.08
  -2   7 -11    1.24    0.08
  -2   7 -11    1.14    0.09
  -3   7 -11   25.63    1.03
  -3   7 -11   25.88    1.05
  -3   7 -11   24.77    0.93
  -3   7 -11   24.78    1.12
  -4   7 -11    1.66    0.10
  -4   7 -11    1.51    0.12
  -4   7 -11    1.56    0.12
  -4   7 -11    1.56    0.10
  -5   7 -11    1.75    0.10
  -5   7 -11    2.01    0.11
  -5   7 -11    2.05    0.14
   5   6 -11    0.24    0.05
  -5  -6  11    0.17    0.05
  -5  -6  11    0.17    0.05
   4   6 -11    1.59    0.13
  -4  -6  11    1.71    0.12
  -4  -6  11    1.85    0.11
   3   6 -11    0.16    0.06
  -3  -6  11    0.19    0.06
  -3  -6  11    0.21    0.05
  -2  -6  11    9.07    0.36
  -2  -6  11    8.69    0.48
   1   6 -11   22.70    1.25
   1   6 -11   19.36    0.87
   1   6 -11   21.29    0.80
  -1  -6  11   21.69    0.80
   0   6 -11    5.92    0.27
   0   6 -11    6.49    0.40
   0   6 -11    6.41    0.26
   0   6 -11    6.13    0.28
  -1   6 -11   31.05    1.29
  -1   6 -11   32.78    1.20
  -1   6 -11   33.54    1.32
  -1   6 -11   32.97    1.89
  -2   6 -11   19.44    0.83
  -2   6 -11   18.05    0.88
  -2   6 -11   20.18    1.18
  -2   6 -11   20.68    0.81
  -2   6 -11   20.01    0.74
  -2   6 -11   20.70    0.82
  -3   6 -11    0.06    0.05
  -3   6 -11    0.01    0.04
  -3   6 -11    0.04    0.03
  -3   6 -11    0.07    0.03
  -3   6 -11    0.07    0.03
  -4   6 -11    7.82    0.35
  -4   6 -11    8.02    0.36
  -4   6 -11    8.33    0.40
  -4   6 -11    8.22    0.36
  -5   6 -11    4.44    0.22
  -5   6 -11    5.18    0.26
  -5   6 -11    5.13    0.23
  -6   6 -11   15.53    0.69
  -6   6 -11   15.16    0.63
   5   5 -11    0.67    0.07
  -5  -5  11    0.53    0.07
  -5  -5  11    0.61    0.07
   4   5 -11    3.72    0.20
  -4  -5  11    3.36    0.20
  -4  -5  11    3.86    0.17
  -3  -5  11    7.63    0.43
  -3  -5  11    8.15    0.33
  -2  -5  11    9.02    0.36
  -2  -5  11    8.98    0.48
   1   5 -11   22.26    1.23
   1   5 -11   19.91    0.79
  -1  -5  11   20.76    1.07
  -1  -5  11   21.05    0.79
   0   5 -11    1.65    0.10
   0   5 -11    1.49    0.10
   0   5 -11    1.82    0.14
  -1   5 -11   20.71    0.85
  -1   5 -11   20.51    0.79
  -1   5 -11   21.94    1.23
  -1   5 -11   20.96    0.86
  -2   5 -11   38.30    2.17
  -2   5 -11   38.45    1.49
  -2   5 -11   37.44    1.38
  -2   5 -11   38.81    1.52
  -2   5 -11   36.75    1.54
  -2   5 -11   35.41    1.63
  -3   5 -11   30.17    1.13
  -3   5 -11   31.13    1.25
  -3   5 -11   31.03    1.27
  -3   5 -11   30.29    1.36
  -3   5 -11   31.59    1.24
  -4   5 -11   10.57    0.46
  -4   5 -11   11.18    0.52
  -4   5 -11   10.86    0.47
  -4   5 -11   11.39    0.47
  -5   5 -11    7.77    0.35
  -5   5 -11    8.26    0.36
  -5   5 -11    8.64    0.40
  -6   5 -11    8.08    0.38
  -6   5 -11    8.23    0.35
   5   4 -11    6.86    0.31
  -5  -4  11    6.72    0.32
  -5  -4  11    6.93    0.31
   4   4 -11    0.44    0.07
  -4  -4  11    0.41    0.05
  -3  -4  11   16.74    0.90
  -3  -4  11   18.33    0.67
  -2  -4  11    2.53    0.17
  -2  -4  11    2.30    0.16
  -2  -4  11    2.31    0.12
   1   4 -11    0.20    0.05
  -1  -4  11    0.18    0.05
   0   4 -11    9.73    0.43
   0   4 -11   10.75    0.62
  -1   4 -11    0.93    0.07
  -1   4 -11    0.94    0.07
  -1   4 -11    1.04    0.10
  -1   4 -11    1.01    0.07
  -1   4 -11    0.99    0.08
  -2   4 -11   41.38    2.36
  -2   4 -11   40.15    1.68
  -2   4 -11   42.97    1.65
  -2   4 -11   40.01    1.62
  -2   4 -11   39.56    1.78
  -2   4 -11   41.75    1.50
  -3   4 -11    4.84    0.24
  -3   4 -11    4.84    0.21
  -3   4 -11    4.82    0.23
  -3   4 -11    4.82    0.21
  -3   4 -11    5.01    0.22
  -3   4 -11    5.05    0.28
  -3   4 -11    4.82    0.25
  -4   4 -11    1.36    0.12
  -4   4 -11    1.40    0.08
  -4   4 -11    1.53    0.10
  -4   4 -11    1.52    0.12
  -4   4 -11    1.56    0.10
  -4   4 -11    1.64    0.13
  -5   4 -11    1.49    0.10
  -5   4 -11    1.41    0.13
  -5   4 -11    1.49    0.09
  -6   4 -11    5.16    0.25
  -6   4 -11    6.24    0.26
  -6   4 -11    6.57    0.29
  -6  -3  11    5.03    0.24
  -6  -3  11    5.40    0.24
   5   3 -11    3.92    0.20
  -5  -3  11    4.20    0.21
  -4  -3  11    4.25    0.18
  -4  -3  11    3.96    0.25
  -3  -3  11    0.08    0.04
  -3  -3  11    0.09    0.05
  -2  -3  11   13.17    0.67
  -2  -3  11   12.41    0.50
  -2  -3  11   13.20    0.69
   1   3 -11    3.47    0.24
  -1  -3  11    3.58    0.21
  -1  -3  11    3.57    0.22
   0   3 -11    1.01    0.10
   0   3 -11    0.94    0.07
  -1   3 -11   28.16    1.14
  -1   3 -11   27.15    1.12
  -1   3 -11   28.99    1.63
  -2   3 -11    0.11    0.04
  -2   3 -11    0.10    0.03
  -2   3 -11    0.16    0.05
  -2   3 -11    0.08    0.03
  -2   3 -11    0.05    0.03
  -3   3 -11    6.77    0.31
  -3   3 -11    6.94    0.32
  -3   3 -11    7.25    0.31
  -3   3 -11    7.27    0.35
  -3   3 -11    6.98    0.28
  -3   3 -11    7.29    0.39
  -4   3 -11    0.64    0.08
  -4   3 -11    0.61    0.06
  -4   3 -11    0.58    0.06
  -4   3 -11    0.56    0.05
  -4   3 -11    0.49    0.08
  -4   3 -11    0.60    0.05
  -4   3 -11    0.61    0.08
  -5   3 -11   28.28    1.21
  -5   3 -11   26.54    1.10
  -5   3 -11   26.79    1.12
  -6   3 -11   10.24    0.45
  -6   3 -11   10.20    0.41
  -6   3 -11    8.61    0.40
  -6  -2  11    0.05    0.04
  -6  -2  11    0.12    0.04
   5   2 -11    4.19    0.21
  -4  -2  11    5.92    0.34
  -4  -2  11    6.15    0.24
  -4  -2  11    5.75    0.28
  -3  -2  11   37.42    1.81
  -3  -2  11   35.43    1.34
  -2  -2  11   21.35    0.85
  -2  -2  11   23.64    1.15
  -2  -2  11   23.23    1.17
   1   2 -11   11.90    0.73
  -1  -2  11   13.01    0.66
  -1  -2  11   12.66    0.64
   0   2 -11   58.91    3.53
   0  -2  11   62.27    3.05
   0  -2  11   65.03    3.13
  -1   2 -11    0.46    0.05
  -1   2 -11    0.42    0.06
  -1   2 -11    0.54    0.07
   1  -2  11    0.41    0.06
  -2   2 -11   22.49    0.91
  -2   2 -11   22.63    0.84
  -2   2 -11   23.49    1.15
  -2   2 -11   22.06    1.33
  -2   2 -11   23.63    0.93
   2  -2  11   22.08    1.17
  -3   2 -11   15.03    0.65
  -3   2 -11   15.47    0.58
  -3   2 -11   15.27    0.64
  -3   2 -11   15.40    0.80
  -3   2 -11   16.24    0.64
  -4   2 -11    5.47    0.24
  -4   2 -11    5.43    0.27
  -4   2 -11    4.63    0.30
  -4   2 -11    5.07    0.24
  -4   2 -11    5.06    0.21
  -4   2 -11    4.35    0.24
  -5   2 -11    3.62    0.18
  -5   2 -11    3.63    0.18
  -5   2 -11    3.64    0.21
  -6   2 -11    0.81    0.08
  -6   2 -11    0.74    0.06
  -6   2 -11    0.86    0.06
  -6  -1  11    2.07    0.12
  -6  -1  11    1.98    0.12
  -5  -1  11    3.75    0.20
  -4  -1  11    4.25    0.28
  -4  -1  11    4.02    0.24
  -4  -1  11    4.07    0.22
  -4  -1  11    3.96    0.21
  -4  -1  11    3.99    0.17
  -3  -1  11   25.23    1.14
  -3  -1  11   28.29    1.34
  -3  -1  11   26.70    0.99
  -2  -1  11    5.18    0.29
  -2  -1  11    5.04    0.28
  -2  -1  11    4.59    0.21
   1   1 -11   78.78    4.93
  -1  -1  11   89.26    4.26
  -1  -1  11   92.47    4.37
   0   1 -11    1.21    0.10
   0  -1  11    1.43    0.11
   0  -1  11    1.50    0.11
  -1   1 -11   49.99    1.99
  -1   1 -11   49.28    1.94
  -1   1 -11   47.82    2.83
   1  -1  11   50.88    2.50
  -2   1 -11    3.34    0.21
  -2   1 -11    3.06    0.15
  -2   1 -11    3.38    0.16
  -2   1 -11    3.20    0.17
  -3   1 -11   11.32    0.48
  -3   1 -11   11.29    0.49
  -3   1 -11   11.99    0.49
  -3   1 -11   11.14    0.60
  -3   1 -11   11.48    0.44
  -4   1 -11    4.03    0.19
  -4   1 -11    3.88    0.17
  -4   1 -11    3.61    0.21
  -4   1 -11    3.81    0.19
  -5   1 -11    0.14    0.05
  -5   1 -11    0.19    0.05
  -5   1 -11    0.16    0.06
  -5   1 -11    0.12    0.04
  -6   1 -11   18.31    0.76
  -6   0  11    9.87    0.42
  -5   0  11    2.39    0.20
  -5   0  11    2.75    0.16
  -4   0  11   18.70    1.00
  -4   0  11   17.63    0.76
  -4   0  11   17.10    0.90
  -4   0  11   18.24    0.79
  -3   0  11    2.71    0.16
  -3   0  11    2.39    0.12
  -3   0  11    2.35    0.15
  -3   0  11    2.52    0.19
  -2   0  11   18.93    0.98
  -2   0  11   20.65    1.02
  -2   0  11   18.92    0.73
  -1   0  11    0.06    0.04
  -1   0  11    0.06    0.05
   0   0  11    5.10    0.29
  -1   0 -11   68.21    2.72
  -1   0 -11   73.28    3.44
  -1   0 -11   69.41    2.80
   1   0  11   68.33    3.52
  -2   0 -11   26.32    1.27
  -2   0 -11   25.50    1.02
  -2   0 -11   24.24    0.93
  -2   0 -11   23.97    1.00
  -3   0 -11   10.34    0.40
  -3   0 -11   10.35    0.44
  -3   0 -11    9.93    0.55
  -3   0 -11   10.64    0.44
  -4   0 -11    6.53    0.32
  -4   0 -11    7.21    0.32
  -4   0 -11    7.38    0.28
  -4   0 -11    7.05    0.35
  -5   0 -11    6.97    0.31
  -5   0 -11    6.53    0.31
  -5   0 -11    7.59    0.35
  -5   0 -11    6.83    0.33
  -6   1  11    1.06    0.08
  -6   1  11    0.88    0.09
  -5   1  11    0.17    0.06
  -5   1  11    0.17    0.08
  -4   1  11    0.58    0.08
  -4   1  11    0.66    0.07
  -4   1  11    0.57    0.11
  -4   1  11    0.70    0.09
  -3   1  11   26.22    1.22
  -3   1  11   23.83    1.05
  -3   1  11   22.79    0.98
  -3   1  11   25.16    1.27
  -3   1  11   23.74    0.90
  -2   1  11    0.62    0.07
  -2   1  11    0.63    0.06
  -2   1  11    0.77    0.10
  -1   1  11   28.10    1.45
   0  -1 -11    3.09    0.16
   0   1  11    3.29    0.21
  -1  -1 -11   22.30    0.89
  -1  -1 -11   21.09    1.13
  -1  -1 -11   22.63    0.91
   1   1  11   23.01    1.15
  -2  -1 -11   38.53    1.42
  -2  -1 -11   37.91    1.93
  -2  -1 -11   39.29    1.56
  -2  -1 -11   38.69    1.53
  -3  -1 -11    7.28    0.31
  -3  -1 -11    6.48    0.39
  -3  -1 -11    6.95    0.31
  -3  -1 -11    6.90    0.28
  -4  -1 -11   26.85    1.18
  -4  -1 -11   27.58    1.00
  -4  -1 -11   26.74    1.11
  -5  -1 -11    7.91    0.34
  -5  -1 -11    8.18    0.38
  -5  -1 -11    7.96    0.37
  -5  -1 -11    7.14    0.34
  -6   2  11    1.55    0.09
  -6   2  11    1.36    0.11
  -5   2  11    4.61    0.24
  -5   2  11    4.27    0.30
  -4   2  11    0.77    0.12
  -4   2  11    0.90    0.10
  -4   2  11    1.09    0.11
  -4   2  11    0.98    0.10
  -3   2  11    0.27    0.04
  -3   2  11    0.12    0.06
  -3   2  11    0.19    0.06
  -3   2  11    0.25    0.08
  -2   2  11    5.94    0.25
  -2   2  11    6.52    0.37
   1  -2 -11    9.36    0.42
  -1   2  11   10.53    0.43
  -1   2  11    9.51    0.39
  -1   2  11   10.69    0.55
   0  -2 -11   23.53    0.97
   0   2  11   25.48    0.99
   0   2  11   24.47    1.25
   0   2  11   23.35    0.90
  -1  -2 -11   27.15    1.11
  -1  -2 -11   28.48    1.09
  -1  -2 -11   26.72    1.02
   1   2  11   26.45    1.02
   1   2  11   28.14    1.41
  -2  -2 -11    8.96    0.51
  -2  -2 -11    9.25    0.40
  -2  -2 -11    9.31    0.38
  -2  -2 -11    9.86    0.41
  -3  -2 -11    6.06    0.28
  -3  -2 -11    5.36    0.35
  -3  -2 -11    6.02    0.26
  -3  -2 -11    6.30    0.28
  -4  -2 -11    1.18    0.11
  -4  -2 -11    1.28    0.09
  -4  -2 -11    1.06    0.09
  -5  -2 -11   10.05    0.45
  -5  -2 -11    9.64    0.41
  -5  -2 -11    9.10    0.44
  -6   3  11    1.66    0.13
  -5   3  11   12.57    0.56
  -5   3  11   11.59    0.70
  -5   3  11   12.28    0.54
  -4   3  11    0.22    0.07
  -4   3  11    0.18    0.07
  -4   3  11    0.29    0.07
  -4   3  11    0.09    0.08
  -3   3  11    6.93    0.33
  -3   3  11    7.07    0.43
  -3   3  11    7.86    0.35
  -3   3  11    6.85    0.29
  -3   3  11    7.69    0.34
   2  -3 -11    1.31    0.10
  -2   3  11    1.56    0.15
  -2   3  11    1.55    0.09
  -2   3  11    1.37    0.10
   1  -3 -11    6.35    0.29
  -1   3  11    6.17    0.26
  -1   3  11    6.50    0.29
  -1   3  11    6.91    0.39
   0  -3 -11    3.64    0.18
   0   3  11    3.61    0.24
   0   3  11    3.76    0.19
   0   3  11    3.59    0.17
  -1  -3 -11    4.68    0.22
  -1  -3 -11    4.51    0.21
   1   3  11    4.73    0.22
   1   3  11    4.33    0.21
   1   3  11    4.37    0.28
  -2  -3 -11    1.16    0.10
  -2  -3 -11    0.98    0.08
  -2  -3 -11    1.02    0.09
  -3  -3 -11   26.77    1.07
  -3  -3 -11   26.43    0.97
  -3  -3 -11   25.02    1.04
  -4  -3 -11   13.32    0.61
  -4  -3 -11   13.21    0.51
  -4  -3 -11   13.48    0.56
  -5  -3 -11    2.62    0.15
  -5  -3 -11    2.51    0.13
  -5  -3 -11    2.68    0.15
  -6   4  11    3.45    0.19
  -5   4  11    0.14    0.06
  -5   4  11    0.09    0.08
  -5   4  11    0.10    0.07
  -5   4  11    0.08    0.07
  -4   4  11    0.14    0.09
  -4   4  11    0.09    0.06
  -4   4  11    0.08    0.07
  -4   4  11    0.14    0.07
  -3   4  11   41.84    2.36
  -3   4  11   50.03    1.95
  -3   4  11   47.33    1.88
  -3   4  11   45.10    1.83
   2  -4 -11    7.24    0.32
  -2   4  11    6.89    0.33
  -2   4  11    7.44    0.29
  -2   4  11    7.12    0.44
  -2   4  11    7.74    0.33
  -2   4  11    7.62    0.33
   1  -4 -11    0.81    0.08
  -1   4  11    0.68    0.07
  -1   4  11    0.82    0.12
  -1   4  11    0.69    0.07
   0  -4 -11    2.33    0.13
   0   4  11    2.11    0.13
   0   4  11    2.02    0.18
   0   4  11    2.15    0.14
  -1  -4 -11    0.30    0.06
  -1  -4 -11    0.35    0.06
   1   4  11    0.33    0.06
   1   4  11    0.32    0.06
  -2  -4 -11    0.18    0.06
  -2  -4 -11    0.23    0.06
  -2  -4 -11    0.09    0.05
   2   4  11    0.24    0.06
  -3  -4 -11   14.86    0.63
  -3  -4 -11   14.97    0.58
  -4  -4 -11    9.22    0.35
  -4  -4 -11    8.80    0.39
  -4  -4 -11    8.83    0.42
  -6   5  11    4.34    0.21
  -5   5  11   11.03    0.49
  -5   5  11   11.15    0.48
  -5   5  11   10.92    0.51
  -4   5  11   13.58    0.57
  -4   5  11   12.52    0.56
  -4   5  11   13.69    0.60
  -4   5  11   12.32    0.75
  -3   5  11   25.58    1.06
  -3   5  11   26.76    1.13
  -3   5  11   25.90    1.07
  -3   5  11   26.21    1.09
   2  -5 -11    5.22    0.25
  -2   5  11    5.53    0.26
  -2   5  11    4.83    0.34
  -2   5  11    5.03    0.26
  -2   5  11    5.46    0.22
  -2   5  11    5.48    0.25
   1  -5 -11   15.54    0.64
  -1   5  11   15.85    0.65
  -1   5  11   14.57    0.84
  -1   5  11   15.80    0.59
   0  -5 -11    1.91    0.13
   0   5  11    1.77    0.13
   0   5  11    1.61    0.17
   0   5  11    2.04    0.13
  -1  -5 -11   17.50    0.71
   1   5  11   17.70    0.73
   1   5  11   16.89    0.67
  -2  -5 -11   17.39    0.71
  -2  -5 -11   17.68    0.66
   2   5  11   16.51    0.66
  -3  -5 -11    6.64    0.28
  -3  -5 -11    6.37    0.29
  -4  -5 -11    1.36    0.09
  -4  -5 -11    1.51    0.12
  -4  -5 -11    1.43    0.09
  -5   6  11    0.63    0.09
  -5   6  11    0.50    0.08
  -5   6  11    0.55    0.09
  -4   6  11    8.90    0.38
  -4   6  11    7.23    0.49
  -4   6  11    8.67    0.40
  -4   6  11    8.27    0.38
  -3   6  11    4.08    0.23
  -3   6  11    3.86    0.20
  -3   6  11    4.02    0.22
  -3   6  11    3.94    0.22
   2  -6 -11   15.05    0.62
  -2   6  11   14.73    0.62
  -2   6  11   14.64    0.63
  -2   6  11   14.97    0.56
   1  -6 -11    6.00    0.28
  -1   6  11    5.85    0.25
  -1   6  11    6.06    0.29
   0  -6 -11   22.63    0.93
   0   6  11   23.27    0.95
   0   6  11   22.70    0.86
  -1  -6 -11    0.55    0.08
   1   6  11    0.36    0.07
   1   6  11    0.48    0.07
  -2  -6 -11    0.11    0.06
  -2  -6 -11   -0.07    0.05
   2   6  11   -0.02    0.06
  -3  -6 -11    7.55    0.31
  -4  -6 -11   -0.03    0.04
  -4  -6 -11    0.02    0.05
  -5   7  11    6.61    0.30
  -5   7  11    6.24    0.30
  -5   7  11    6.26    0.31
  -4   7  11    1.14    0.11
  -4   7  11    1.21    0.11
  -4   7  11    1.04    0.10
   3  -7 -11    8.12    0.35
  -3   7  11    6.52    0.46
  -3   7  11    8.49    0.36
  -3   7  11    7.23    0.35
  -3   7  11    8.07    0.35
  -3   7  11    8.01    0.37
   2  -7 -11    5.47    0.26
  -2   7  11    5.58    0.26
  -2   7  11    5.20    0.22
  -2   7  11    5.20    0.27
   1  -7 -11    7.30    0.34
  -1   7  11    7.43    0.35
  -1   7  11    7.67    0.35
  -1   7  11    7.78    0.31
   0  -7 -11    9.54    0.42
   0   7  11    9.82    0.43
   0   7  11    9.39    0.39
  -1  -7 -11    9.37    0.40
   1   7  11    9.02    0.37
   1   7  11    8.64    0.40
  -2  -7 -11   14.29    0.55
  -2  -7 -11   13.46    0.57
   2   7  11   14.03    0.54
  -3  -7 -11    2.03    0.12
  -5   8  11    0.86    0.08
  -5   8  11    0.93    0.08
  -4   8  11    8.58    0.39
  -4   8  11    8.82    0.41
  -4   8  11    9.09    0.39
   3  -8 -11    0.00    0.05
  -3   8  11   -0.03    0.06
  -3   8  11   -0.02    0.06
  -3   8  11    0.00    0.05
   2  -8 -11    5.46    0.27
  -2   8  11    5.49    0.27
  -2   8  11    5.76    0.28
   1  -8 -11    0.42    0.08
  -1   8  11    0.44    0.06
  -1   8  11    0.43    0.08
  -1   8  11    0.45    0.08
   0  -8 -11    1.26    0.11
   0   8  11    1.47    0.11
   0   8  11    1.33    0.11
   0   8  11    1.25    0.10
  -1  -8 -11   42.34    1.65
   1   8  11   40.50    1.69
   1   8  11   42.50    1.54
  -2  -8 -11    0.30    0.06
   2   8  11    0.19    0.06
  -3  -8 -11    9.13    0.35
  -4   9  11    1.01    0.09
  -4   9  11    1.04    0.10
   3  -9 -11    7.36    0.33
  -3   9  11    7.23    0.35
  -3   9  11    7.88    0.34
  -3   9  11    7.37    0.33
   2  -9 -11   11.88    0.47
  -2   9  11   10.33    0.49
  -2   9  11   11.21    0.48
  -2   9  11   10.78    0.47
   1  -9 -11   -0.03    0.06
  -1   9  11   -0.09    0.06
  -1   9  11    0.01    0.06
  -1   9  11    0.01    0.05
   0  -9 -11   10.99    0.46
   0   9  11   10.66    0.47
   0   9  11   11.03    0.42
  -1  -9 -11    1.34    0.11
   1   9  11    1.49    0.11
  -2  -9 -11    0.03    0.05
   2   9  11    0.03    0.05
   3 -10 -11    0.64    0.07
  -3  10  11    0.65    0.07
  -3  10  11    0.54    0.07
   2 -10 -11   -0.01    0.05
  -2  10  11    0.11    0.06
  -2  10  11    0.03    0.05
   1 -10 -11    0.79    0.08
  -1  10  11    0.77    0.08
  -1  10  11    0.68    0.05
   0 -10 -11    0.08    0.05
   0  10  11    0.15    0.06
   0  10  11    0.19    0.05
   1  10  11    8.88    0.34
   2 -11 -11    3.43    0.17
   1 -11 -11    3.68    0.18
   1  13 -12    1.18    0.08
   0  13 -12    1.69    0.10
  -1  13 -12    4.19    0.17
  -1  13 -12    3.85    0.19
  -2  13 -12    0.62    0.06
  -2  13 -12    0.53    0.07
   2  12 -12    0.32    0.05
  -2 -12  12    0.30    0.05
   1  12 -12    2.75    0.14
   0  12 -12    9.56    0.36
   0  12 -12    8.76    0.40
  -1  12 -12    1.91    0.12
  -1  12 -12    1.94    0.11
  -2  12 -12    3.02    0.15
  -2  12 -12    2.64    0.15
  -3  12 -12    0.02    0.03
  -3  12 -12    0.03    0.03
  -4  12 -12    4.31    0.20
  -3 -11  12    2.42    0.12
   2  11 -12    2.43    0.13
  -2 -11  12    2.45    0.13
   1  11 -12   29.95    1.12
   0  11 -12    0.84    0.08
   0  11 -12    0.89    0.08
  -1  11 -12   12.92    0.48
  -1  11 -12   11.96    0.53
  -2  11 -12    0.77    0.06
  -2  11 -12    0.79    0.08
  -2  11 -12    0.79    0.08
  -3  11 -12    4.92    0.23
  -3  11 -12    4.75    0.23
  -4  11 -12    0.56    0.05
  -4  11 -12    0.64    0.06
  -3 -10  12    3.34    0.16
   2  10 -12    5.73    0.26
   2  10 -12    6.14    0.28
  -2 -10  12    5.91    0.26
   1  10 -12    5.50    0.23
   1  10 -12    4.78    0.24
  -1 -10  12    5.08    0.24
   0  10 -12    0.14    0.05
   0  10 -12    0.11    0.04
  -1  10 -12    6.16    0.25
  -1  10 -12    5.70    0.28
  -2  10 -12    3.81    0.20
  -2  10 -12    4.10    0.20
  -2  10 -12    4.03    0.18
  -3  10 -12    3.25    0.16
  -3  10 -12    3.01    0.17
  -4  10 -12    9.58    0.45
  -4  10 -12    9.81    0.42
  -4  10 -12   10.23    0.43
  -5  10 -12    2.23    0.11
  -4  -9  12    0.83    0.06
   3   9 -12    0.40    0.07
  -3  -9  12    0.40    0.06
   2   9 -12    0.84    0.09
   2   9 -12    0.98    0.09
  -2  -9  12    1.03    0.09
   1   9 -12   20.41    0.85
   1   9 -12   21.32    0.80
  -1  -9  12   20.70    0.80
   0   9 -12    6.36    0.30
   0   9 -12    6.57    0.28
  -1   9 -12    6.60    0.28
  -1   9 -12    6.42    0.30
  -2   9 -12   11.55    0.49
  -2   9 -12   11.47    0.44
  -2   9 -12   11.43    0.49
  -2   9 -12   10.82    0.50
  -3   9 -12   17.78    0.75
  -3   9 -12   17.58    0.74
  -4   9 -12    3.06    0.18
  -4   9 -12    3.28    0.17
  -4   9 -12    3.43    0.16
  -5   9 -12    1.29    0.08
  -5   9 -12    0.98    0.08
  -5   9 -12    1.26    0.10
   4   8 -12    2.34    0.13
  -4  -8  12    2.02    0.12
  -4  -8  12    2.12    0.11
   3   8 -12    9.64    0.42
  -3  -8  12    9.21    0.38
  -3  -8  12    9.51    0.42
   2   8 -12    9.44    0.41
  -2  -8  12    8.86    0.41
  -2  -8  12    9.48    0.38
   1   8 -12    0.23    0.06
   1   8 -12    0.12    0.05
  -1  -8  12    0.13    0.05
   0   8 -12    8.45    0.34
   0   8 -12    8.11    0.37
  -1   8 -12    0.13    0.05
  -1   8 -12    0.05    0.04
  -1   8 -12    0.07    0.04
  -2   8 -12    2.80    0.15
  -2   8 -12    2.75    0.15
  -2   8 -12    2.82    0.16
  -2   8 -12    2.67    0.14
  -3   8 -12    9.69    0.38
  -3   8 -12   10.12    0.43
  -3   8 -12    9.63    0.46
  -3   8 -12   10.23    0.43
  -3   8 -12    9.71    0.43
  -4   8 -12    0.31    0.06
  -4   8 -12    0.32    0.07
  -4   8 -12    0.28    0.05
  -4   8 -12    0.31    0.05
  -5   8 -12    4.17    0.21
  -5   8 -12    3.75    0.18
  -5   8 -12    4.19    0.19
   4   7 -12    7.45    0.33
  -4  -7  12    7.16    0.33
  -4  -7  12    7.31    0.30
   3   7 -12   31.20    1.25
  -3  -7  12   30.54    1.16
  -3  -7  12   31.25    1.28
   2   7 -12    3.40    0.18
  -2  -7  12    3.34    0.17
   1   7 -12    7.13    0.30
   1   7 -12    7.28    0.32
  -1  -7  12    6.87    0.30
   0   7 -12    0.46    0.06
   0   7 -12    0.38    0.05
   0   7 -12    0.36    0.07
  -1   7 -12    8.33    0.37
  -1   7 -12    8.86    0.37
  -1   7 -12    8.67    0.35
  -1   7 -12    8.28    0.54
  -2   7 -12    4.56    0.21
  -2   7 -12    4.17    0.21
  -2   7 -12    4.51    0.22
  -2   7 -12    4.33    0.19
  -3   7 -12    1.20    0.11
  -3   7 -12    1.14    0.09
  -3   7 -12    1.24    0.08
  -3   7 -12    1.26    0.09
  -3   7 -12    1.38    0.11
  -4   7 -12    3.69    0.21
  -4   7 -12    3.84    0.20
  -4   7 -12    3.61    0.18
  -4   7 -12    3.58    0.18
  -5   7 -12    2.25    0.12
  -5   7 -12    2.27    0.14
  -5   7 -12    1.94    0.11
   5   6 -12    6.81    0.29
  -5  -6  12    6.50    0.30
   4   6 -12   24.19    0.96
  -4  -6  12   22.96    0.87
  -4  -6  12   23.26    0.97
   3   6 -12   38.05    1.53
  -3  -6  12   38.31    1.41
  -2  -6  12    6.24    0.27
   1   6 -12    1.04    0.09
   1   6 -12    1.18    0.12
  -1  -6  12    1.22    0.10
   0   6 -12    7.85    0.33
   0   6 -12    7.53    0.47
   0   6 -12    6.94    0.32
   0   6 -12    7.66    0.31
  -1   6 -12    2.02    0.11
  -1   6 -12    1.97    0.17
  -1   6 -12    1.90    0.11
  -1   6 -12    1.90    0.12
  -2   6 -12   20.63    0.77
  -2   6 -12   21.66    0.84
  -2   6 -12   20.58    0.83
  -2   6 -12   20.09    0.86
  -2   6 -12   19.06    1.21
  -3   6 -12    4.74    0.22
  -3   6 -12    4.49    0.23
  -3   6 -12    4.65    0.22
  -3   6 -12    4.77    0.25
  -3   6 -12    4.44    0.20
  -4   6 -12   39.05    1.59
  -4   6 -12   37.94    1.56
  -4   6 -12   37.29    1.53
  -4   6 -12   39.73    1.69
  -5   6 -12    1.40    0.11
  -5   6 -12    1.18    0.08
  -5   6 -12    1.32    0.09
   5   5 -12    5.83    0.26
  -5  -5  12    6.10    0.27
  -5  -5  12    5.53    0.27
   4   5 -12    2.32    0.15
  -4  -5  12    2.11    0.12
  -4  -5  12    1.90    0.14
  -3  -5  12   21.90    1.21
  -3  -5  12   25.81    0.90
   2   5 -12    4.54    0.32
  -2  -5  12    4.90    0.21
  -2  -5  12    4.73    0.28
   1   5 -12  110.37    6.05
   1   5 -12  102.24    3.85
  -1  -5  12  106.32    3.85
   0   5 -12    0.63    0.07
   0   5 -12    0.53    0.06
   0   5 -12    0.60    0.08
   0   5 -12    0.60    0.06
  -1   5 -12   20.04    1.18
  -1   5 -12   20.51    0.83
  -1   5 -12   19.85    0.81
  -1   5 -12   19.91    0.76
  -2   5 -12   10.92    0.41
  -2   5 -12   10.34    0.44
  -2   5 -12   10.22    0.45
  -2   5 -12   10.01    0.48
  -2   5 -12   10.93    0.44
  -2   5 -12    9.86    0.64
  -3   5 -12    9.96    0.45
  -3   5 -12   10.68    0.49
  -3   5 -12   10.19    0.45
  -3   5 -12   10.62    0.44
  -3   5 -12   10.40    0.40
  -4   5 -12    6.55    0.29
  -4   5 -12    6.52    0.29
  -4   5 -12    6.63    0.33
  -4   5 -12    6.16    0.30
  -5   5 -12    0.55    0.05
  -5   5 -12    0.61    0.08
  -5   5 -12    0.48    0.05
  -6   5 -12   11.46    0.48
   5   4 -12    1.17    0.10
  -5  -4  12    1.31    0.10
  -5  -4  12    1.25    0.10
   4   4 -12    3.72    0.19
  -4  -4  12    3.43    0.16
  -3  -4  12    0.74    0.07
  -3  -4  12    0.66    0.09
   2   4 -12   36.41    2.22
  -2  -4  12   38.05    1.42
  -2  -4  12   38.96    1.96
  -2  -4  12   40.34    1.92
   1   4 -12    2.26    0.17
  -1  -4  12    2.23    0.16
  -1  -4  12    2.37    0.13
   0   4 -12   25.89    1.41
   0   4 -12   25.54    0.99
   0   4 -12   22.58    0.97
   0   4 -12   23.60    0.90
   0   4 -12   23.33    0.90
  -1   4 -12    0.11    0.03
  -1   4 -12    0.11    0.04
  -1   4 -12    0.16    0.05
  -1   4 -12    0.08    0.03
  -1   4 -12    0.09    0.04
  -2   4 -12   10.31    0.49
  -2   4 -12   10.90    0.42
  -2   4 -12   11.05    0.46
  -2   4 -12   11.23    0.45
  -2   4 -12   10.57    0.65
  -2   4 -12   10.06    0.46
  -3   4 -12    3.60    0.17
  -3   4 -12    3.70    0.18
  -3   4 -12    3.69    0.21
  -3   4 -12    3.66    0.18
  -3   4 -12    3.65    0.23
  -3   4 -12    3.77    0.17
  -3   4 -12    3.78    0.20
  -4   4 -12    6.58    0.29
  -4   4 -12    6.56    0.29
  -4   4 -12    6.43    0.30
  -4   4 -12    6.74    0.33
  -4   4 -12    6.01    0.25
  -5   4 -12   21.05    0.92
  -5   4 -12   20.93    0.86
  -5   4 -12   19.91    0.84
  -6   4 -12    0.05    0.03
  -6  -3  12    0.63    0.06
   5   3 -12   33.66    1.33
  -5  -3  12   32.98    1.38
  -4  -3  12    1.40    0.12
  -4  -3  12    1.60    0.09
  -3  -3  12   16.78    0.64
  -3  -3  12   16.80    0.86
   2   3 -12    0.00    0.05
  -2  -3  12   -0.03    0.03
  -2  -3  12    0.04    0.05
  -2  -3  12    0.07    0.05
   1   3 -12   25.88    1.55
  -1  -3  12   29.05    1.39
  -1  -3  12   26.94    1.35
  -1  -3  12   25.57    1.00
   0   3 -12   36.82    2.08
   0   3 -12   36.03    1.43
   0   3 -12   35.49    1.46
  -1   3 -12    1.12    0.11
  -1   3 -12    1.14    0.08
  -1   3 -12    1.09    0.09
  -1   3 -12    1.09    0.08
  -2   3 -12   20.40    1.25
  -2   3 -12   22.63    0.87
  -2   3 -12   21.44    0.86
  -2   3 -12   21.77    0.80
   2  -3  12   20.29    1.10
  -3   3 -12   22.23    1.00
  -3   3 -12   23.09    0.91
  -3   3 -12   22.09    0.83
  -3   3 -12   22.90    0.92
  -3   3 -12   22.44    1.14
  -3   3 -12   21.85    0.94
  -4   3 -12   18.22    0.70
  -4   3 -12   19.28    0.79
  -4   3 -12   18.46    0.77
  -4   3 -12   17.96    0.70
  -4   3 -12   19.69    0.78
  -4   3 -12   19.77    0.86
  -5   3 -12    0.91    0.08
  -5   3 -12    0.98    0.08
  -5   3 -12    1.02    0.10
  -6   3 -12    7.25    0.31
  -6  -2  12    1.64    0.10
  -6  -2  12    1.90    0.11
   5   2 -12    4.16    0.21
  -4  -2  12    0.46    0.07
  -4  -2  12    0.50    0.05
  -3  -2  12    1.14    0.08
  -3  -2  12    1.23    0.12
   2   2 -12   32.81    2.23
  -2  -2  12   41.51    1.93
  -2  -2  12   41.40    1.98
  -2  -2  12   39.70    1.43
   1   2 -12   10.31    0.65
  -1  -2  12   11.63    0.60
  -1  -2  12   11.49    0.58
  -1  -2  12   10.89    0.43
   0   2 -12    1.37    0.09
   0   2 -12    1.53    0.10
   0   2 -12    1.55    0.12
   0  -2  12    1.53    0.13
   0  -2  12    1.56    0.13
  -1   2 -12    0.32    0.06
  -1   2 -12    0.30    0.04
  -1   2 -12    0.41    0.06
  -1   2 -12    0.27    0.05
   1  -2  12    0.31    0.06
  -2   2 -12   43.08    1.68
  -2   2 -12   42.92    1.56
  -2   2 -12   42.79    2.11
  -2   2 -12   44.69    1.72
   2  -2  12   39.18    2.16
  -3   2 -12   57.63    2.25
  -3   2 -12   54.71    2.77
  -3   2 -12   57.10    2.20
  -3   2 -12   53.27    2.29
  -3   2 -12   57.38    2.04
  -4   2 -12    1.64    0.09
  -4   2 -12    1.67    0.11
  -4   2 -12    1.90    0.14
  -4   2 -12    1.61    0.11
  -4   2 -12    1.53    0.12
  -5   2 -12   16.88    0.75
  -5   2 -12   16.49    0.69
  -5   2 -12   16.46    0.70
  -6  -1  12    4.51    0.20
  -6  -1  12    3.99    0.20
  -5  -1  12   12.29    0.53
  -4  -1  12    0.59    0.06
  -4  -1  12    0.75    0.09
  -4  -1  12    0.75    0.09
  -4  -1  12    0.87    0.12
  -4  -1  12    0.79    0.09
  -3  -1  12    8.59    0.43
  -3  -1  12    7.46    0.37
  -3  -1  12    7.76    0.32
  -2  -1  12    2.11    0.12
  -2  -1  12    2.66    0.18
  -2  -1  12    2.55    0.16
  -1  -1  12   12.71    0.66
  -1  -1  12   11.53    0.47
  -1  -1  12   12.72    0.64
   0   1 -12    7.08    0.32
   0   1 -12    7.69    0.33
   0  -1  12    7.69    0.41
   0  -1  12    8.02    0.42
  -1   1 -12   11.46    0.60
  -1   1 -12   11.15    0.44
  -1   1 -12   11.80    0.48
  -1   1 -12   11.65    0.48
   1  -1  12   11.44    0.61
  -2   1 -12   10.47    0.56
  -2   1 -12   10.18    0.41
  -2   1 -12   10.75    0.45
  -2   1 -12   10.81    0.45
  -3   1 -12    0.35    0.06
  -3   1 -12    0.46    0.07
  -3   1 -12    0.61    0.07
  -3   1 -12    0.48    0.06
  -3   1 -12    0.36    0.06
  -4   1 -12    5.47    0.27
  -4   1 -12    5.24    0.26
  -4   1 -12    5.94    0.23
  -4   1 -12    5.88    0.26
  -5   1 -12    0.68    0.06
  -5   1 -12    0.73    0.07
  -5   1 -12    0.82    0.09
  -6   0  12    9.40    0.40
  -5   0  12    0.20    0.06
  -4   0  12   11.23    0.49
  -4   0  12   11.51    0.51
  -4   0  12   11.10    0.65
  -4   0  12   10.65    0.58
  -3   0  12    0.05    0.04
  -3   0  12   -0.05    0.03
  -3   0  12    0.06    0.06
  -3   0  12    0.05    0.05
  -2   0  12    3.14    0.21
  -2   0  12    2.95    0.15
  -2   0  12    3.17    0.20
   1   0 -12    6.56    0.31
  -1   0  12    6.84    0.28
  -1   0  12    7.36    0.40
  -1   0  12    7.38    0.39
   0   0 -12    0.45    0.06
   0   0  12    0.43    0.06
   0   0  12    0.50    0.07
  -1   0 -12   12.32    0.50
  -1   0 -12   12.08    0.63
  -1   0 -12   12.15    0.50
   1   0  12   11.12    0.47
   1   0  12   11.68    0.63
  -2   0 -12    0.16    0.04
  -2   0 -12    0.18    0.05
  -2   0 -12    0.14    0.05
  -2   0 -12    0.25    0.05
  -3   0 -12   13.81    0.55
  -3   0 -12   13.14    0.55
  -3   0 -12   11.98    0.69
  -3   0 -12   13.27    0.50
  -4   0 -12    1.48    0.11
  -4   0 -12    1.44    0.09
  -4   0 -12    1.34    0.12
  -4   0 -12    1.32    0.10
  -5   0 -12    3.42    0.18
  -5   0 -12    3.56    0.17
  -5   0 -12    3.15    0.17
  -5   0 -12    3.64    0.20
  -6   1  12    0.12    0.05
  -6   1  12    0.13    0.04
  -5   1  12    4.02    0.21
  -5   1  12    3.81    0.28
  -4   1  12    0.30    0.08
  -4   1  12    0.38    0.07
  -4   1  12    0.29    0.09
  -3   1  12    8.00    0.38
  -3   1  12    8.61    0.34
  -3   1  12    8.75    0.49
  -3   1  12    8.61    0.46
  -3   1  12    9.09    0.41
  -2   1  12    0.69    0.06
  -2   1  12    0.66    0.08
  -2   1  12    0.83    0.11
   1  -1 -12   41.15    1.68
  -1   1  12   41.69    1.57
  -1   1  12   45.91    2.19
   0  -1 -12    1.38    0.10
   0   1  12    1.33    0.13
   0   1  12    1.27    0.10
  -1  -1 -12   14.79    0.57
  -1  -1 -12   15.04    0.62
  -1  -1 -12   15.68    0.61
   1   1  12   14.40    0.78
   1   1  12   14.29    0.57
  -2  -1 -12    3.14    0.16
  -2  -1 -12    2.76    0.20
  -2  -1 -12    3.02    0.16
  -2  -1 -12    2.83    0.15
  -3  -1 -12    0.62    0.07
  -3  -1 -12    0.72    0.08
  -3  -1 -12    0.55    0.09
  -3  -1 -12    0.71    0.07
  -4  -1 -12    9.35    0.41
  -4  -1 -12    9.78    0.37
  -4  -1 -12    9.33    0.44
  -5  -1 -12    0.34    0.05
  -5  -1 -12    0.56    0.07
  -5  -1 -12    0.56    0.07
  -5  -1 -12    0.57    0.06
  -6   2  12   14.77    0.60
  -6   2  12   14.09    0.61
  -5   2  12    0.03    0.06
  -5   2  12    0.10    0.08
  -4   2  12   15.66    0.69
  -4   2  12   16.28    0.72
  -3   2  12    0.12    0.05
  -3   2  12    0.04    0.07
  -3   2  12    0.08    0.05
  -3   2  12    0.15    0.04
  -2   2  12   21.77    1.13
  -2   2  12   21.21    0.80
   1  -2 -12    1.85    0.12
  -1   2  12    1.83    0.11
  -1   2  12    1.91    0.16
   0  -2 -12    0.07    0.04
   0   2  12    0.11    0.05
   0   2  12    0.04    0.06
  -1  -2 -12   23.73    0.90
  -1  -2 -12   25.18    0.97
  -1  -2 -12   23.47    0.98
   1   2  12   24.47    0.90
   1   2  12   23.31    1.25
  -2  -2 -12    0.63    0.07
  -2  -2 -12    0.58    0.07
  -2  -2 -12    0.84    0.08
  -3  -2 -12   13.57    0.59
  -3  -2 -12   14.22    0.55
  -3  -2 -12   14.70    0.60
  -4  -2 -12    2.58    0.13
  -4  -2 -12    2.45    0.16
  -4  -2 -12    2.56    0.15
  -5  -2 -12    5.33    0.26
  -5  -2 -12    5.47    0.27
  -5  -2 -12    5.38    0.24
  -6   3  12    1.48    0.11
  -5   3  12   10.77    0.48
  -5   3  12    9.79    0.46
  -4   3  12   12.01    0.52
  -4   3  12    9.77    0.64
  -4   3  12   10.67    0.48
  -4   3  12   11.55    0.49
  -3   3  12   36.64    1.44
  -3   3  12   33.86    1.28
  -3   3  12   35.38    1.41
  -3   3  12   37.77    1.50
  -3   3  12   31.95    1.81
   2  -3 -12   13.66    0.58
  -2   3  12   14.22    0.54
  -2   3  12   14.72    0.59
  -2   3  12   14.10    0.77
   1  -3 -12    4.22    0.21
  -1   3  12    4.49    0.22
  -1   3  12    4.18    0.19
  -1   3  12    4.58    0.29
   0  -3 -12   13.02    0.54
   0   3  12   13.33    0.56
   0   3  12   13.23    0.51
   0   3  12   12.74    0.71
  -1  -3 -12    6.93    0.31
  -1  -3 -12    6.72    0.29
   1   3  12    6.80    0.29
  -2  -3 -12    0.91    0.08
  -2  -3 -12    0.98    0.09
  -2  -3 -12    0.79    0.08
  -3  -3 -12    7.62    0.31
  -3  -3 -12    7.08    0.33
  -3  -3 -12    7.72    0.34
  -4  -3 -12   15.70    0.58
  -4  -3 -12   15.20    0.64
  -4  -3 -12   15.19    0.68
  -6   4  12   10.72    0.46
  -5   4  12    1.17    0.11
  -5   4  12    1.20    0.11
  -5   4  12    1.49    0.13
  -4   4  12    3.82    0.21
  -4   4  12    4.31    0.23
  -4   4  12    3.40    0.28
  -3   4  12    7.90    0.37
  -3   4  12    8.24    0.39
  -3   4  12    8.16    0.38
   2  -4 -12    0.18    0.06
  -2   4  12    0.06    0.08
  -2   4  12    0.13    0.06
  -2   4  12    0.09    0.05
  -2   4  12    0.09    0.04
  -2   4  12    0.04    0.05
   1  -4 -12    9.27    0.40
  -1   4  12    8.77    0.53
  -1   4  12    9.30    0.37
  -1   4  12   10.09    0.42
   0  -4 -12    8.63    0.37
   0   4  12    8.57    0.35
   0   4  12    7.69    0.49
   0   4  12    8.95    0.38
  -1  -4 -12   39.53    1.54
  -1  -4 -12   43.06    1.65
   1   4  12   42.13    1.54
   1   4  12   42.21    1.70
  -2  -4 -12   29.07    1.12
  -2  -4 -12   26.23    1.14
  -2  -4 -12   28.98    1.04
   2   4  12   27.09    1.04
  -3  -4 -12    3.85    0.20
  -3  -4 -12    4.18    0.19
  -4  -4 -12    0.28    0.05
  -4  -4 -12    0.33    0.05
  -4  -4 -12    0.21    0.06
  -5   5  12    0.55    0.08
  -5   5  12    0.44    0.08
  -5   5  12    0.41    0.07
  -4   5  12   16.44    0.69
  -4   5  12   17.11    0.72
  -4   5  12   14.08    0.90
  -4   5  12   16.77    0.68
  -3   5  12  123.94    5.10
  -3   5  12  120.55    4.91
  -3   5  12  122.24    4.79
   2  -5 -12    8.14    0.36
  -2   5  12    8.22    0.37
  -2   5  12    8.34    0.37
  -2   5  12    8.24    0.32
  -2   5  12    7.71    0.37
   1  -5 -12   13.02    0.53
  -1   5  12   13.22    0.54
  -1   5  12   10.89    0.69
  -1   5  12   12.81    0.49
   0  -5 -12    9.97    0.43
   0   5  12   10.16    0.44
   0   5  12    9.55    0.40
  -1  -5 -12    5.18    0.25
   1   5  12    5.04    0.24
   1   5  12    4.94    0.25
  -2  -5 -12   14.72    0.58
  -2  -5 -12   15.07    0.62
   2   5  12   14.70    0.58
  -3  -5 -12   11.17    0.44
  -4  -5 -12    8.72    0.33
  -4  -5 -12    8.35    0.39
  -5   6  12   -0.08    0.06
  -5   6  12   -0.04    0.06
  -5   6  12    0.09    0.07
  -4   6  12    6.25    0.31
  -4   6  12    6.16    0.30
  -4   6  12    6.00    0.30
  -3   6  12    0.91    0.10
  -3   6  12    0.83    0.09
  -3   6  12    0.87    0.10
   2  -6 -12    0.20    0.07
  -2   6  12    0.15    0.06
  -2   6  12    0.12    0.05
  -2   6  12    0.10    0.07
   1  -6 -12   19.80    0.82
  -1   6  12   19.84    0.83
  -1   6  12   20.53    0.84
  -1   6  12   20.29    0.76
   0  -6 -12    0.05    0.06
   0   6  12   -0.03    0.06
   0   6  12   -0.01    0.06
  -1  -6 -12    7.20    0.33
   1   6  12    7.66    0.31
   1   6  12    6.95    0.33
  -2  -6 -12    0.03    0.06
  -2  -6 -12   -0.03    0.05
   2   6  12    0.04    0.06
  -3  -6 -12    7.01    0.29
  -5   7  12    8.72    0.39
  -5   7  12    9.01    0.38
  -4   7  12    0.16    0.07
  -4   7  12    0.24    0.07
  -4   7  12    0.21    0.07
   3  -7 -12    0.06    0.05
  -3   7  12    0.11    0.06
  -3   7  12    0.07    0.07
  -3   7  12    0.09    0.08
  -3   7  12    0.13    0.06
   2  -7 -12   12.19    0.51
  -2   7  12   11.44    0.45
  -2   7  12   11.65    0.51
  -2   7  12   11.97    0.51
   1  -7 -12    7.98    0.36
  -1   7  12    8.03    0.32
  -1   7  12    7.81    0.37
  -1   7  12    8.02    0.36
   0  -7 -12    3.02    0.17
   0   7  12    2.90    0.17
   0   7  12    2.81    0.18
   0   7  12    2.95    0.16
  -1  -7 -12    1.70    0.13
   1   7  12    1.56    0.13
   1   7  12    1.65    0.13
  -2  -7 -12    8.92    0.37
  -2  -7 -12    8.85    0.39
   2   7  12    9.51    0.37
  -3  -7 -12    0.89    0.07
  -4   8  12    2.36    0.16
  -4   8  12    2.64    0.16
   3  -8 -12    7.03    0.32
  -3   8  12    7.49    0.34
  -3   8  12    7.32    0.35
  -3   8  12    7.37    0.33
   2  -8 -12    1.66    0.13
  -2   8  12    1.73    0.14
  -2   8  12    1.21    0.11
   1  -8 -12   18.92    0.77
  -1   8  12   19.39    0.71
  -1   8  12   18.47    0.79
  -1   8  12   18.42    0.77
   0  -8 -12    6.49    0.30
   0   8  12    6.28    0.30
   0   8  12    6.41    0.27
   0   8  12    6.20    0.29
  -1  -8 -12    4.79    0.23
   1   8  12    4.90    0.22
  -2  -8 -12    2.27    0.13
   2   8  12    2.38    0.13
  -4   9  12    1.47    0.12
  -4   9  12    1.20    0.10
   3  -9 -12    1.38    0.11
  -3   9  12    1.68    0.13
  -3   9  12    1.41    0.12
   2  -9 -12    3.72    0.19
  -2   9  12    3.84    0.20
  -2   9  12    3.54    0.20
  -2   9  12    3.52    0.19
   1  -9 -12    1.50    0.12
  -1   9  12    1.45    0.12
  -1   9  12    1.56    0.10
  -1   9  12    1.29    0.10
   0  -9 -12   17.45    0.70
   0   9  12   16.79    0.72
   0   9  12   17.50    0.65
  -1  -9 -12   10.11    0.43
   1   9  12   10.49    0.40
   2 -10 -12    0.34    0.06
  -2  10  12    0.41    0.06
  -2  10  12    0.38    0.06
   1 -10 -12    8.81    0.36
  -1  10  12    8.08    0.37
   0 -10 -12    2.01    0.12
   0  10  12    1.98    0.10
   0  13 -13    0.25    0.04
  -1  13 -13    5.77    0.22
  -2  13 -13    3.42    0.17
   1  12 -13    0.05    0.04
   0  12 -13    4.79    0.23
   0  12 -13    5.42    0.22
  -1  12 -13    4.57    0.22
  -1  12 -13    4.77    0.20
  -2  12 -13    4.81    0.25
  -2  12 -13    5.54    0.24
  -3  12 -13    0.90    0.07
  -3  12 -13    0.88    0.07
   2  11 -13    0.59    0.07
  -2 -11  13    0.46    0.06
   1  11 -13    6.09    0.26
   0  11 -13    0.28    0.05
   0  11 -13    0.13    0.05
  -1  11 -13   13.64    0.51
  -1  11 -13   12.84    0.56
  -2  11 -13    2.55    0.15
  -2  11 -13    2.72    0.15
  -2  11 -13    2.60    0.12
  -3  11 -13    4.23    0.21
  -3  11 -13    4.49    0.21
  -4  11 -13    2.82    0.14
  -4  11 -13    2.93    0.14
  -3 -10  13    0.02    0.03
   2  10 -13    3.56    0.17
   2  10 -13    3.50    0.18
  -2 -10  13    3.27    0.17
   1  10 -13    0.06    0.04
   1  10 -13    0.02    0.04
  -1 -10  13    0.09    0.05
   0  10 -13    5.41    0.24
   0  10 -13    5.15    0.25
  -1  10 -13    0.31    0.05
  -1  10 -13    0.41    0.06
  -2  10 -13    8.28    0.33
  -2  10 -13    7.82    0.37
  -2  10 -13    8.54    0.37
  -3  10 -13    1.79    0.12
  -3  10 -13    1.85    0.11
  -4  10 -13    2.12    0.12
  -4  10 -13    2.24    0.12
  -4  -9  13    2.15    0.10
   3   9 -13   27.73    1.08
  -3  -9  13   25.97    1.00
   2   9 -13    2.31    0.14
   2   9 -13    2.71    0.15
  -2  -9  13    2.76    0.15
   1   9 -13   12.31    0.48
   1   9 -13   11.64    0.51
  -1  -9  13   12.09    0.49
   0   9 -13    1.98    0.13
   0   9 -13    2.05    0.13
  -1   9 -13    8.38    0.34
  -1   9 -13    8.30    0.37
  -2   9 -13   12.16    0.56
  -2   9 -13   13.03    0.54
  -2   9 -13   13.01    0.49
  -2   9 -13   12.67    0.54
  -3   9 -13    6.42    0.30
  -3   9 -13    6.87    0.29
  -3   9 -13    5.85    0.29
  -4   9 -13    6.94    0.34
  -4   9 -13    7.19    0.32
  -4   9 -13    7.53    0.32
  -5   9 -13    0.31    0.04
   4   8 -13   11.50    0.47
  -4  -8  13   11.72    0.42
  -4  -8  13    9.99    0.47
   3   8 -13    2.71    0.15
  -3  -8  13    2.35    0.14
  -3  -8  13    2.44    0.14
   2   8 -13    0.90    0.09
  -2  -8  13    0.87    0.09
  -2  -8  13    0.86    0.08
   1   8 -13    0.89    0.09
   1   8 -13    0.87    0.09
  -1  -8  13    0.94    0.09
   0   8 -13   19.01    0.80
   0   8 -13   19.34    0.74
  -1   8 -13    3.77    0.18
  -1   8 -13    3.37    0.17
  -1   8 -13    3.28    0.18
  -2   8 -13    2.64    0.13
  -2   8 -13    2.61    0.14
  -2   8 -13    2.40    0.15
  -2   8 -13    2.77    0.16
  -3   8 -13    9.08    0.37
  -3   8 -13    9.78    0.43
  -3   8 -13    9.88    0.43
  -3   8 -13   10.24    0.42
  -4   8 -13    6.20    0.28
  -4   8 -13    5.91    0.27
  -4   8 -13    6.12    0.27
  -4   8 -13    5.66    0.29
  -5   8 -13    1.52    0.11
  -5   8 -13    1.50    0.09
  -5   8 -13    1.75    0.09
   4   7 -13    0.12    0.05
  -4  -7  13    0.02    0.04
  -4  -7  13    0.01    0.03
   3   7 -13    6.23    0.30
  -3  -7  13    6.12    0.27
  -3  -7  13    6.67    0.30
   2   7 -13    2.38    0.15
  -2  -7  13    2.52    0.15
   1   7 -13   87.29    3.52
   1   7 -13   92.38    3.27
  -1  -7  13   89.55    3.27
   0   7 -13   16.22    0.63
   0   7 -13   16.39    0.68
  -1   7 -13   20.43    0.83
  -1   7 -13   19.42    0.81
  -1   7 -13   19.87    0.76
  -2   7 -13    0.14    0.04
  -2   7 -13    0.12    0.04
  -2   7 -13    0.10    0.05
  -2   7 -13    0.12    0.04
  -3   7 -13    8.02    0.35
  -3   7 -13    7.79    0.34
  -3   7 -13    7.20    0.30
  -3   7 -13    7.85    0.35
  -3   7 -13    7.75    0.37
  -4   7 -13    9.51    0.42
  -4   7 -13    9.22    0.45
  -4   7 -13   10.05    0.41
  -4   7 -13    9.65    0.42
  -5   7 -13    0.91    0.07
  -5   7 -13    1.09    0.09
  -5   7 -13    1.10    0.08
   5   6 -13    0.30    0.05
  -5  -6  13    0.34    0.05
   4   6 -13   38.26    1.51
  -4  -6  13   37.93    1.54
  -4  -6  13   37.51    1.39
   3   6 -13    0.30    0.07
  -3  -6  13    0.30    0.06
  -2  -6  13   11.28    0.45
   1   6 -13    6.61    0.29
  -1  -6  13    6.91    0.29
   0   6 -13    0.98    0.08
   0   6 -13    0.79    0.11
   0   6 -13    0.88    0.08
   0   6 -13    1.02    0.09
  -1   6 -13   38.65    2.33
  -1   6 -13   39.31    1.59
  -1   6 -13   42.90    1.63
  -1   6 -13   40.08    1.48
  -2   6 -13   13.91    0.56
  -2   6 -13   13.43    0.56
  -2   6 -13   13.30    0.51
  -2   6 -13   12.38    0.57
  -3   6 -13   28.29    1.10
  -3   6 -13   27.51    1.00
  -3   6 -13   25.93    1.19
  -3   6 -13   26.20    1.13
  -3   6 -13   27.62    1.11
  -4   6 -13    3.83    0.19
  -4   6 -13    3.70    0.20
  -4   6 -13    3.61    0.21
  -4   6 -13    3.67    0.18
  -5   6 -13   13.65    0.58
  -5   6 -13   14.61    0.64
  -5   6 -13   14.23    0.59
   5   5 -13    5.45    0.25
  -5  -5  13    4.99    0.25
  -5  -5  13    5.93    0.25
   4   5 -13    5.04    0.25
  -4  -5  13    4.78    0.21
  -3  -5  13   17.51    0.67
  -2  -5  13   26.76    1.39
  -2  -5  13   28.13    1.03
   1   5 -13   21.72    0.84
   1   5 -13   22.21    1.30
  -1  -5  13   22.64    0.84
   0   5 -13   16.28    0.61
   0   5 -13   15.88    0.94
   0   5 -13   15.52    0.65
   0   5 -13   16.69    0.66
   0  -5  13   14.88    0.61
  -1   5 -13    4.68    0.32
  -1   5 -13    4.91    0.22
  -1   5 -13    4.83    0.23
  -1   5 -13    4.86    0.21
  -2   5 -13    8.03    0.31
  -2   5 -13    7.90    0.33
  -2   5 -13    6.96    0.34
  -2   5 -13    6.67    0.48
  -2   5 -13    7.90    0.34
  -3   5 -13    0.17    0.06
  -3   5 -13    0.19    0.04
  -3   5 -13    0.19    0.05
  -3   5 -13    0.15    0.05
  -3   5 -13    0.14    0.04
  -3   5 -13    0.18    0.04
  -4   5 -13   25.54    1.02
  -4   5 -13   25.35    1.03
  -4   5 -13   24.12    1.04
  -4   5 -13   25.56    1.12
  -5   5 -13    3.19    0.18
  -5   5 -13    3.00    0.15
  -5   5 -13    3.44    0.16
   5   4 -13    0.18    0.06
  -5  -4  13    0.34    0.05
  -5  -4  13    0.29    0.05
   4   4 -13    9.86    0.42
  -4  -4  13    9.39    0.38
  -3  -4  13    0.42    0.06
  -3  -4  13    0.35    0.07
   2   4 -13    0.06    0.05
  -2  -4  13    0.08    0.06
  -2  -4  13    0.09    0.06
  -2  -4  13    0.06    0.04
   1   4 -13    6.46    0.42
  -1  -4  13    6.32    0.38
  -1  -4  13    7.20    0.39
  -1  -4  13    6.51    0.28
   0   4 -13    0.52    0.05
   0   4 -13    0.49    0.06
   0   4 -13    0.47    0.06
   0   4 -13    0.63    0.07
   0   4 -13    0.47    0.07
   0  -4  13    0.41    0.06
  -1   4 -13   19.06    0.77
  -1   4 -13   19.35    0.71
  -1   4 -13   17.82    1.11
  -1   4 -13   19.12    0.78
  -2   4 -13    8.21    0.32
  -2   4 -13    7.12    0.50
  -2   4 -13    8.28    0.35
  -2   4 -13    8.24    0.32
  -2   4 -13    7.29    0.37
  -2   4 -13    8.41    0.35
  -3   4 -13   25.84    0.95
  -3   4 -13   24.46    1.06
  -3   4 -13   24.14    1.29
  -3   4 -13   25.42    1.13
  -3   4 -13   26.18    0.95
  -3   4 -13   26.27    1.05
  -3   4 -13   26.61    1.04
  -4   4 -13    0.69    0.09
  -4   4 -13    0.65    0.05
  -4   4 -13    0.68    0.07
  -4   4 -13    0.74    0.07
  -4   4 -13    0.90    0.09
  -5   4 -13    9.18    0.40
  -5   4 -13    9.82    0.44
  -5   4 -13    9.27    0.41
   5   3 -13    9.56    0.42
  -5  -3  13   10.04    0.44
  -4  -3  13    1.98    0.14
  -4  -3  13    1.97    0.11
  -3  -3  13   13.79    0.52
  -3  -3  13   13.21    0.71
   2   3 -13   12.40    0.83
  -2  -3  13   14.52    0.73
  -2  -3  13   14.56    0.54
  -2  -3  13   14.58    0.75
   1   3 -13   23.34    1.42
  -1  -3  13   25.48    1.28
  -1  -3  13   25.13    1.24
  -1  -3  13   24.43    0.92
   0   3 -13   21.84    0.85
   0   3 -13   22.14    1.31
   0   3 -13   23.02    0.91
   0   3 -13   22.02    0.92
   0  -3  13   22.15    0.85
   0  -3  13   24.48    1.18
  -1   3 -13    3.37    0.15
  -1   3 -13    3.26    0.17
  -1   3 -13    3.38    0.16
  -1   3 -13    2.93    0.22
   1  -3  13    3.01    0.21
  -2   3 -13   12.57    0.66
  -2   3 -13   13.51    0.53
  -2   3 -13   11.17    0.75
  -2   3 -13   12.93    0.48
  -2   3 -13   13.31    0.53
   2  -3  13   11.74    0.67
  -3   3 -13   33.83    1.23
  -3   3 -13   31.32    1.68
  -3   3 -13   35.23    1.36
  -3   3 -13   33.65    1.47
  -3   3 -13   32.41    1.39
  -3   3 -13   34.63    1.34
  -4   3 -13   12.40    0.51
  -4   3 -13   11.77    0.46
  -4   3 -13   12.52    0.52
  -4   3 -13   11.72    0.46
  -4   3 -13   12.03    0.52
  -4   3 -13   12.30    0.57
  -5   3 -13    3.57    0.20
  -5   3 -13    3.47    0.17
  -5   3 -13    3.70    0.18
   5   2 -13    0.05    0.05
  -4  -2  13    8.86    0.39
  -4  -2  13    8.43    0.34
  -3  -2  13    0.20    0.05
  -3  -2  13    0.43    0.07
  -2  -2  13    0.51    0.06
  -2  -2  13    0.43    0.07
  -2  -2  13    0.50    0.08
  -1  -2  13   31.89    1.60
  -1  -2  13   31.76    1.18
  -1  -2  13   32.49    1.65
   0   2 -13    0.29    0.04
   0   2 -13    0.26    0.05
   0   2 -13    0.13    0.04
   0  -2  13    0.20    0.06
   0  -2  13    0.19    0.05
  -1   2 -13    5.58    0.25
  -1   2 -13    5.62    0.26
  -1   2 -13    5.60    0.24
   1  -2  13    5.41    0.32
  -2   2 -13    7.28    0.32
  -2   2 -13    6.97    0.40
  -2   2 -13    7.16    0.31
  -2   2 -13    7.12    0.29
  -3   2 -13    2.45    0.15
  -3   2 -13    2.57    0.18
  -3   2 -13    2.69    0.14
  -3   2 -13    2.55    0.13
  -3   2 -13    2.34    0.14
  -4   2 -13    6.99    0.35
  -4   2 -13    6.77    0.30
  -4   2 -13    6.87    0.31
  -4   2 -13    6.84    0.27
  -4   2 -13    6.77    0.31
  -5   2 -13    7.90    0.34
  -5   2 -13    7.43    0.34
  -5   2 -13    8.15    0.38
  -6  -1  13    0.39    0.05
  -5  -1  13   21.89    0.91
  -4  -1  13   11.41    0.72
  -4  -1  13   12.94    0.57
  -4  -1  13   13.84    0.56
  -3  -1  13   27.02    1.19
  -3  -1  13   27.92    1.03
  -3  -1  13   28.73    1.40
  -2  -1  13    7.65    0.42
  -2  -1  13    6.90    0.34
  -2  -1  13    7.32    0.40
  -2  -1  13    7.44    0.30
   1   1 -13    7.60    0.36
  -1  -1  13    8.70    0.47
  -1  -1  13    8.86    0.46
  -1  -1  13    8.42    0.34
   0   1 -13    4.17    0.19
   0   1 -13    3.65    0.18
   0  -1  13    3.99    0.19
   0  -1  13    4.19    0.25
  -1   1 -13    1.56    0.10
  -1   1 -13    1.53    0.10
  -1   1 -13    1.80    0.11
   1  -1  13    1.57    0.13
  -2   1 -13   11.02    0.62
  -2   1 -13   11.37    0.46
  -2   1 -13   12.65    0.50
  -2   1 -13   12.06    0.50
  -3   1 -13    0.30    0.05
  -3   1 -13    0.26    0.07
  -3   1 -13    0.29    0.05
  -3   1 -13    0.33    0.06
  -4   1 -13   18.57    0.82
  -4   1 -13   17.55    0.74
  -4   1 -13   17.06    0.76
  -4   1 -13   18.46    0.67
  -4   1 -13   18.58    0.75
  -5   1 -13    2.60    0.14
  -5   1 -13    2.98    0.14
  -5   1 -13    2.96    0.17
  -6   0  13   12.38    0.52
  -5   0  13    2.58    0.16
  -4   0  13    0.66    0.09
  -4   0  13    0.60    0.08
  -4   0  13    0.50    0.11
  -3   0  13   24.40    1.23
  -3   0  13   26.07    1.06
  -3   0  13   22.49    1.28
  -3   0  13   25.09    0.91
  -2   0  13    8.09    0.47
  -2   0  13    8.36    0.45
  -2   0  13    8.43    0.33
   1   0 -13   15.27    0.64
  -1   0  13   16.03    0.60
  -1   0  13   15.97    0.84
   0   0 -13    3.81    0.19
   0   0  13    3.76    0.18
   0   0  13    3.87    0.24
  -1   0 -13   21.51    0.85
  -1   0 -13   21.25    0.86
  -1   0 -13   20.79    0.79
   1   0  13   20.69    1.09
   1   0  13   20.45    0.79
  -2   0 -13    5.03    0.22
  -2   0 -13    4.86    0.23
  -2   0 -13    4.55    0.21
  -2   0 -13    4.35    0.28
  -3   0 -13   13.15    0.52
  -3   0 -13   14.09    0.57
  -3   0 -13   13.10    0.56
  -4   0 -13    3.74    0.17
  -4   0 -13    3.61    0.18
  -5   0 -13    4.49    0.22
  -5   0 -13    5.23    0.25
  -5   0 -13    5.09    0.22
  -6   1  13    1.70    0.09
  -5   1  13    5.92    0.29
  -4   1  13    2.76    0.17
  -4   1  13    2.55    0.22
  -4   1  13    2.82    0.18
  -3   1  13    5.34    0.22
  -3   1  13    4.61    0.33
  -3   1  13    5.50    0.27
  -2   1  13    8.91    0.51
  -2   1  13    9.12    0.36
   1  -1 -13    2.09    0.13
  -1   1  13    2.35    0.12
  -1   1  13    2.26    0.18
   0  -1 -13   31.22    1.21
   0   1  13   29.99    1.57
   0   1  13   30.32    1.13
  -1  -1 -13    0.40    0.05
  -1  -1 -13    0.61    0.07
  -1  -1 -13    0.51    0.07
   1   1  13    0.37    0.08
   1   1  13    0.46    0.07
  -2  -1 -13   43.92    1.74
  -2  -1 -13   43.19    1.70
  -2  -1 -13   42.13    1.58
  -3  -1 -13    4.41    0.21
  -3  -1 -13    4.86    0.23
  -3  -1 -13    4.38    0.23
  -4  -1 -13   14.81    0.70
  -4  -1 -13   16.26    0.59
  -4  -1 -13   16.20    0.66
  -5  -1 -13    4.20    0.22
  -5  -1 -13    4.24    0.19
  -5   2  13    2.08    0.15
  -4   2  13    1.93    0.14
  -4   2  13    1.75    0.19
  -4   2  13    1.86    0.15
  -3   2  13   58.89    2.38
  -3   2  13   54.11    2.05
  -3   2  13   56.57    2.23
  -2   2  13    4.61    0.19
  -2   2  13    4.12    0.29
   1  -2 -13   13.83    0.58
  -1   2  13   14.28    0.76
  -1   2  13   13.92    0.54
   0  -2 -13    0.29    0.06
   0   2  13    0.24    0.06
   0   2  13    0.30    0.08
  -1  -2 -13    7.79    0.32
  -1  -2 -13    8.14    0.34
   1   2  13    8.04    0.32
   1   2  13    6.85    0.44
  -2  -2 -13   10.36    0.42
  -2  -2 -13   10.40    0.45
  -2  -2 -13   10.56    0.45
  -3  -2 -13   22.34    0.92
  -3  -2 -13   23.30    0.94
  -3  -2 -13   22.58    0.85
  -4  -2 -13    0.35    0.06
  -4  -2 -13    0.58    0.08
  -4  -2 -13    0.49    0.06
  -5   3  13    5.48    0.28
  -5   3  13    5.05    0.26
  -4   3  13    0.92    0.11
  -4   3  13    0.97    0.10
  -4   3  13    0.83    0.13
  -4   3  13    0.91    0.10
  -3   3  13    3.97    0.21
  -3   3  13    3.98    0.22
  -3   3  13    3.33    0.16
  -3   3  13    3.68    0.21
   2  -3 -13   23.59    0.97
  -2   3  13   25.25    0.98
  -2   3  13   23.28    1.28
  -2   3  13   24.68    0.90
   1  -3 -13    0.08    0.05
  -1   3  13    0.04    0.05
  -1   3  13    0.07    0.07
   0  -3 -13    8.37    0.36
   0   3  13    7.27    0.47
   0   3  13    8.82    0.34
  -1  -3 -13    2.55    0.15
  -1  -3 -13    2.39    0.14
   1   3  13    2.55    0.15
  -2  -3 -13   12.70    0.52
  -2  -3 -13   12.84    0.48
  -2  -3 -13   11.67    0.52
   2   3  13   11.68    0.50
  -3  -3 -13    0.98    0.09
  -3  -3 -13    1.04    0.09
  -3  -3 -13    0.80    0.08
  -4  -3 -13   19.03    0.81
  -4  -3 -13   19.30    0.86
  -4  -3 -13   20.86    0.73
  -5   4  13    1.84    0.15
  -5   4  13    2.02    0.14
  -5   4  13    1.85    0.14
  -4   4  13    7.99    0.36
  -4   4  13    8.25    0.37
  -4   4  13    8.28    0.39
  -4   4  13    7.20    0.48
  -3   4  13   19.75    0.80
  -3   4  13   18.77    0.85
  -3   4  13   19.65    0.82
   2  -4 -13   16.84    0.69
  -2   4  13   15.83    0.71
  -2   4  13   16.62    0.69
  -2   4  13   17.46    0.63
   1  -4 -13    4.61    0.23
  -1   4  13    4.83    0.23
  -1   4  13    3.94    0.30
  -1   4  13    4.58    0.21
   0  -4 -13   10.85    0.47
   0   4  13   11.34    0.48
   0   4  13   10.64    0.43
  -1  -4 -13    3.68    0.19
  -1  -4 -13    3.14    0.18
   1   4  13    3.64    0.19
  -2  -4 -13    0.47    0.07
  -2  -4 -13    0.38    0.07
   2   4  13    0.30    0.07
  -3  -4 -13    5.52    0.26
  -3  -4 -13    6.18    0.25
  -4  -4 -13    7.56    0.29
  -4  -4 -13    7.12    0.34
  -5   5  13   10.87    0.48
  -5   5  13   10.03    0.44
  -5   5  13   10.40    0.46
  -4   5  13   29.90    1.21
  -4   5  13   30.29    1.25
  -4   5  13   30.31    1.29
  -3   5  13    2.73    0.18
  -3   5  13    3.03    0.18
  -3   5  13    2.84    0.18
   2  -5 -13    8.43    0.37
  -2   5  13    8.19    0.37
  -2   5  13    8.20    0.37
  -2   5  13    8.09    0.33
   1  -5 -13    1.30    0.11
  -1   5  13    1.55    0.11
  -1   5  13    1.34    0.11
   0  -5 -13   43.36    1.74
   0   5  13   45.25    1.79
   0   5  13   43.21    1.61
  -1  -5 -13    4.01    0.21
   1   5  13    3.98    0.20
  -2  -5 -13    5.41    0.26
  -2  -5 -13    5.72    0.25
   2   5  13    5.20    0.25
  -3  -5 -13    8.34    0.34
  -4  -5 -13    1.12    0.07
  -5   6  13   17.84    0.75
  -5   6  13   17.14    0.72
  -5   6  13   16.39    0.70
  -4   6  13    0.17    0.07
  -4   6  13    0.25    0.07
  -4   6  13    0.05    0.06
  -3   6  13    2.91    0.18
  -3   6  13    3.24    0.19
  -3   6  13    3.23    0.19
   2  -6 -13    0.12    0.06
  -2   6  13    0.13    0.05
  -2   6  13    0.14    0.07
  -2   6  13    0.09    0.06
   1  -6 -13    7.99    0.36
  -1   6  13    8.22    0.33
  -1   6  13    7.96    0.36
  -1   6  13    8.01    0.37
   0  -6 -13    6.15    0.29
   0   6  13    6.23    0.27
   0   6  13    5.92    0.29
  -1  -6 -13    9.86    0.43
   1   6  13   10.10    0.40
  -2  -6 -13    2.08    0.14
  -2  -6 -13    2.10    0.13
   2   6  13    2.21    0.14
  -3  -6 -13    5.34    0.23
  -4   7  13   20.97    0.88
  -4   7  13   20.78    0.83
  -4   7  13   19.49    0.84
  -3   7  13    0.08    0.07
  -3   7  13    0.12    0.07
   2  -7 -13   17.77    0.72
  -2   7  13   18.10    0.72
  -2   7  13   17.37    0.73
  -2   7  13   16.48    0.64
   1  -7 -13    0.56    0.08
  -1   7  13    0.61    0.07
  -1   7  13    0.48    0.08
  -1   7  13    0.48    0.08
   0  -7 -13   10.11    0.43
   0   7  13    9.70    0.43
   0   7  13   10.22    0.44
   0   7  13    9.92    0.40
  -1  -7 -13    4.00    0.21
   1   7  13    4.03    0.20
  -2  -7 -13    7.54    0.31
  -2  -7 -13    7.26    0.32
   2   7  13    7.96    0.31
  -4   8  13    1.16    0.10
  -4   8  13    1.11    0.09
   3  -8 -13    6.57    0.30
  -3   8  13    7.23    0.32
  -3   8  13    6.95    0.33
   2  -8 -13    2.36    0.15
  -2   8  13    2.03    0.14
  -2   8  13    2.06    0.15
   1  -8 -13   10.76    0.45
  -1   8  13   10.18    0.46
  -1   8  13   10.64    0.41
  -1   8  13   10.43    0.45
   0  -8 -13    8.68    0.36
   0   8  13    8.05    0.37
   0   8  13    7.81    0.36
   0   8  13    8.37    0.33
  -1  -8 -13    4.52    0.22
   1   8  13    4.94    0.21
   2   8  13   -0.08    0.05
   3  -9 -13    0.31    0.06
  -3   9  13    0.56    0.07
  -3   9  13    0.47    0.07
   2  -9 -13    0.46    0.07
  -2   9  13    0.48    0.07
  -2   9  13    0.43    0.07
   1  -9 -13    1.03    0.09
  -1   9  13    0.92    0.08
  -1   9  13    0.94    0.07
  -1   9  13    0.98    0.09
   0  -9 -13    0.18    0.06
   0   9  13    0.17    0.05
   1   9  13    4.75    0.20
   1 -10 -13    1.18    0.09
   0  13 -14    0.89    0.07
   1  12 -14    0.05    0.04
   0  12 -14    4.89    0.21
  -1  12 -14    5.67    0.22
  -1  12 -14    5.35    0.25
  -2  12 -14    1.49    0.10
   2  11 -14    3.39    0.16
  -2 -11  14    3.35    0.16
   1  11 -14    9.30    0.36
  -1 -11  14    8.69    0.37
   0  11 -14    0.31    0.05
   0  11 -14    0.30    0.05
  -1  11 -14   17.65    0.67
  -1  11 -14   17.66    0.74
  -2  11 -14    4.47    0.21
  -2  11 -14    4.38    0.18
  -3  11 -14    0.56    0.06
  -3  11 -14    0.65    0.06
  -3 -10  14    1.47    0.09
   2  10 -14    3.69    0.18
   2  10 -14    3.58    0.18
  -2 -10  14    3.83    0.18
   1  10 -14    9.54    0.42
   1  10 -14   10.59    0.41
  -1 -10  14    9.92    0.41
   0  10 -14   14.03    0.59
   0  10 -14   14.11    0.55
  -1  10 -14   12.25    0.51
  -1  10 -14   11.50    0.46
  -2  10 -14    1.23    0.08
  -2  10 -14    1.45    0.10
  -3  10 -14   15.02    0.66
  -3  10 -14   15.85    0.64
  -4  10 -14    0.01    0.03
  -4  10 -14    0.05    0.03
   3   9 -14    9.47    0.40
  -3  -9  14    9.29    0.37
   2   9 -14    3.45    0.18
   2   9 -14    4.16    0.20
  -2  -9  14    3.87    0.19
   1   9 -14    5.57    0.25
   1   9 -14    5.59    0.26
  -1  -9  14    5.90    0.26
   0   9 -14   13.35    0.54
   0   9 -14   13.98    0.58
  -1   9 -14    0.52    0.06
  -1   9 -14    0.48    0.06
  -2   9 -14   67.29    2.50
  -2   9 -14   70.34    2.77
  -2   9 -14   68.48    2.70
  -3   9 -14    0.38    0.07
  -3   9 -14    0.26    0.05
  -3   9 -14    0.30    0.05
  -4   9 -14   18.52    0.76
  -4   9 -14   18.61    0.78
   4   8 -14    1.01    0.09
  -4  -8  14    1.08    0.07
   3   8 -14   15.64    0.62
  -3  -8  14   14.43    0.62
  -3  -8  14   14.17    0.57
   2   8 -14    5.65    0.27
  -2  -8  14    5.79    0.26
   1   8 -14   12.90    0.51
   1   8 -14   12.74    0.54
  -1  -8  14   12.51    0.51
   0   8 -14    0.04    0.04
   0   8 -14    0.05    0.04
  -1   8 -14    7.71    0.34
  -1   8 -14    7.17    0.34
  -1   8 -14    7.53    0.31
  -2   8 -14    0.05    0.05
  -2   8 -14    0.09    0.04
  -2   8 -14    0.04    0.04
  -3   8 -14   13.91    0.56
  -3   8 -14   15.42    0.63
  -3   8 -14   14.68    0.64
  -3   8 -14   15.90    0.63
  -4   8 -14    0.19    0.05
  -4   8 -14    0.00    0.03
  -4   8 -14    0.01    0.04
  -4   8 -14    0.07    0.03
  -5   8 -14    0.18    0.03
   4   7 -14    1.73    0.12
  -4  -7  14    1.76    0.10
  -4  -7  14    1.59    0.11
   3   7 -14    0.46    0.07
  -3  -7  14    0.52    0.07
  -3  -7  14    0.46    0.06
   2   7 -14    0.12    0.06
  -2  -7  14    0.12    0.05
   1   7 -14   35.87    1.34
   1   7 -14   35.84    1.44
  -1  -7  14   36.12    1.34
   0   7 -14    7.91    0.34
   0   7 -14    8.33    0.36
  -1   7 -14    0.88    0.09
  -1   7 -14    0.72    0.07
  -1   7 -14    0.72    0.08
  -2   7 -14   39.40    1.59
  -2   7 -14   38.75    1.55
  -2   7 -14   38.94    1.44
  -3   7 -14    8.81    0.39
  -3   7 -14    9.28    0.39
  -3   7 -14    8.58    0.35
  -3   7 -14    8.87    0.40
  -4   7 -14    7.70    0.34
  -4   7 -14    7.96    0.35
  -4   7 -14    8.16    0.35
  -4   7 -14    7.25    0.37
  -5   7 -14   12.86    0.51
  -5   7 -14   12.31    0.55
  -5   7 -14   11.45    0.50
   4   6 -14    2.82    0.16
  -4  -6  14    2.61    0.15
  -4  -6  14    2.75    0.13
   3   6 -14    2.22    0.14
  -3  -6  14    2.08    0.13
  -2  -6  14   14.19    0.56
   1   6 -14   12.83    0.52
  -1  -6  14   13.10    0.51
   0   6 -14    0.98    0.08
   0   6 -14    0.89    0.09
   0   6 -14    1.19    0.10
  -1   6 -14   31.17    1.17
  -1   6 -14   30.52    1.26
  -1   6 -14   32.58    1.28
  -2   6 -14    0.17    0.06
  -2   6 -14    0.09    0.04
  -2   6 -14    0.06    0.04
  -3   6 -14    0.04    0.04
  -3   6 -14    0.06    0.04
  -3   6 -14    0.14    0.05
  -3   6 -14    0.15    0.06
  -3   6 -14    0.06    0.04
  -4   6 -14   18.65    0.80
  -4   6 -14   19.61    0.78
  -4   6 -14   19.22    0.78
  -4   6 -14   18.47    0.85
  -5   6 -14    8.36    0.39
  -5   6 -14    8.24    0.36
  -5   6 -14    8.61    0.36
   5   5 -14    3.70    0.18
  -5  -5  14    3.71    0.18
   4   5 -14   10.14    0.43
  -4  -5  14    9.42    0.38
  -3  -5  14    8.62    0.36
  -2  -5  14    4.90    0.22
  -2  -5  14    4.18    0.29
   1   5 -14    3.27    0.18
  -1  -5  14    3.40    0.23
  -1  -5  14    3.71    0.18
   0   5 -14   18.96    1.20
   0   5 -14   21.28    0.78
   0   5 -14   20.69    0.83
   0   5 -14   20.64    0.84
   0  -5  14   20.45    0.78
  -1   5 -14   -0.02    0.03
  -1   5 -14    0.02    0.05
  -1   5 -14    0.00    0.05
  -1   5 -14    0.03    0.03
  -2   5 -14   30.67    1.13
  -2   5 -14   30.46    1.24
  -2   5 -14   30.14    1.22
  -3   5 -14    0.16    0.06
  -3   5 -14    0.19    0.05
  -3   5 -14    0.11    0.04
  -3   5 -14    0.20    0.04
  -3   5 -14    0.13    0.04
  -4   5 -14    6.72    0.34
  -4   5 -14    7.48    0.32
  -4   5 -14    6.70    0.31
  -4   5 -14    6.86    0.30
  -5   5 -14    0.12    0.04
  -5   5 -14    0.11    0.05
  -5   5 -14    0.10    0.03
   5   4 -14    1.13    0.10
  -5  -4  14    1.20    0.10
  -5  -4  14    1.28    0.09
   4   4 -14    0.19    0.06
  -4  -4  14    0.10    0.04
  -3  -4  14   20.79    0.79
  -2  -4  14    9.33    0.35
  -2  -4  14    8.01    0.47
  -2  -4  14    8.35    0.48
   1   4 -14    3.64    0.27
  -1  -4  14    4.32    0.26
  -1  -4  14    4.23    0.19
   0   4 -14    3.21    0.16
   0   4 -14    3.45    0.16
   0   4 -14    2.94    0.23
   0   4 -14    3.20    0.17
   0  -4  14    3.14    0.16
  -1   4 -14   49.92    1.91
  -1   4 -14   43.37    2.78
  -1   4 -14   50.30    1.78
  -1   4 -14   50.33    1.78
  -1   4 -14   49.50    1.95
   1  -4  14   47.17    2.47
  -2   4 -14    1.33    0.09
  -2   4 -14    1.56    0.12
  -2   4 -14    1.49    0.10
  -2   4 -14    1.36    0.09
   2  -4  14    1.16    0.13
  -3   4 -14   13.18    0.54
  -3   4 -14   11.76    0.54
  -3   4 -14   12.96    0.49
  -3   4 -14   12.25    0.58
  -3   4 -14   13.05    0.54
  -3   4 -14   12.78    0.49
  -4   4 -14    1.83    0.13
  -4   4 -14    1.77    0.11
  -4   4 -14    1.63    0.09
  -4   4 -14    1.71    0.13
  -4   4 -14    1.78    0.11
  -5   4 -14    5.04    0.23
  -5   4 -14    5.24    0.25
  -5   4 -14    4.85    0.22
   5   3 -14    0.03    0.05
  -5  -3  14    0.06    0.04
  -4  -3  14    8.52    0.38
  -4  -3  14    8.30    0.33
  -3  -3  14    0.57    0.07
  -2  -3  14   32.60    1.67
  -2  -3  14   35.11    1.24
  -2  -3  14   32.28    1.72
  -1  -3  14    0.28    0.08
  -1  -3  14    0.20    0.06
  -1  -3  14    0.21    0.05
   0   3 -14   17.63    0.68
   0   3 -14   17.87    0.68
   0   3 -14   17.25    0.73
   0   3 -14   17.77    0.72
   0  -3  14   18.27    0.94
   0  -3  14   17.99    0.68
  -1   3 -14    0.34    0.06
  -1   3 -14    0.24    0.04
  -1   3 -14    0.29    0.05
   1  -3  14    0.23    0.06
  -2   3 -14   55.03    2.11
  -2   3 -14   47.88    2.26
  -2   3 -14   55.29    2.06
  -2   3 -14   49.90    2.59
  -2   3 -14   52.98    1.91
  -3   3 -14   50.23    1.90
  -3   3 -14   50.18    1.94
  -3   3 -14   47.70    2.09
  -3   3 -14   48.47    1.75
  -3   3 -14   43.08    1.97
  -4   3 -14    5.72    0.28
  -4   3 -14    5.65    0.24
  -4   3 -14    6.22    0.31
  -4   3 -14    6.57    0.27
  -4   3 -14    6.16    0.28
  -5   3 -14   10.29    0.46
  -5   3 -14    9.90    0.42
  -5   3 -14    9.61    0.43
   5   2 -14    4.43    0.22
  -4  -2  14    0.07    0.03
  -4  -2  14    0.01    0.05
  -3  -2  14    4.10    0.18
  -3  -2  14    3.50    0.23
  -2  -2  14    4.87    0.29
  -2  -2  14    4.79    0.31
  -2  -2  14    5.21    0.22
  -1  -2  14   12.89    0.70
  -1  -2  14   13.60    0.72
  -1  -2  14   13.60    0.52
   0   2 -14    0.35    0.05
   0   2 -14    0.57    0.07
   0  -2  14    0.47    0.08
   0  -2  14    0.47    0.07
  -1   2 -14   26.31    1.06
  -1   2 -14   26.18    0.97
  -1   2 -14   26.82    1.05
   1  -2  14   25.00    1.35
  -2   2 -14   65.63    2.36
  -2   2 -14   60.00    3.20
  -2   2 -14   67.41    2.60
  -2   2 -14   65.36    2.53
  -3   2 -14    0.64    0.06
  -3   2 -14    0.60    0.07
  -3   2 -14    0.66    0.08
  -4   2 -14    2.30    0.11
  -4   2 -14    2.04    0.13
  -4   2 -14    2.37    0.12
  -4   2 -14    2.39    0.16
  -4   2 -14    2.34    0.13
  -4   2 -14    2.25    0.15
  -5   2 -14    3.40    0.18
  -5   2 -14    3.32    0.16
  -5   2 -14    3.16    0.16
  -5  -1  14    0.05    0.05
  -4  -1  14    0.09    0.06
  -4  -1  14    0.19    0.06
  -3  -1  14    0.45    0.06
  -3  -1  14    0.65    0.08
  -3  -1  14    0.45    0.08
  -2  -1  14    8.07    0.47
  -2  -1  14    8.16    0.45
  -2  -1  14    8.51    0.33
   1   1 -14    1.21    0.09
  -1  -1  14    0.77    0.07
  -1  -1  14    0.98    0.12
  -1  -1  14    0.98    0.11
   0   1 -14   17.84    0.71
   0   1 -14   16.99    0.67
   0  -1  14   17.21    0.92
   0  -1  14   17.74    0.67
  -1   1 -14    2.66    0.15
  -1   1 -14    2.77    0.14
   1  -1  14    2.52    0.19
   1  -1  14    2.57    0.15
  -2   1 -14    3.92    0.18
  -2   1 -14    3.12    0.23
  -2   1 -14    3.77    0.19
  -2   1 -14    3.61    0.17
  -3   1 -14    8.49    0.39
  -3   1 -14    8.80    0.38
  -3   1 -14    9.10    0.35
  -4   1 -14    9.55    0.37
  -4   1 -14    9.38    0.45
  -4   1 -14    9.74    0.41
  -4   1 -14    9.25    0.41
  -5   1 -14   15.79    0.68
  -5   1 -14   15.94    0.62
  -5   1 -14   13.86    0.63
  -5   0  14    3.14    0.18
  -4   0  14    9.42    0.42
  -4   0  14    9.74    0.44
  -4   0  14    8.97    0.56
  -3   0  14    2.35    0.17
  -3   0  14    2.50    0.13
  -3   0  14    2.31    0.16
  -2   0  14    0.16    0.06
  -2   0  14    0.18    0.05
  -2   0  14    0.21    0.07
   1   0 -14    9.05    0.39
  -1   0  14    9.59    0.37
  -1   0  14    9.10    0.52
   0   0 -14    1.80    0.12
   0   0  14    1.40    0.11
   0   0  14    1.57    0.14
  -1   0 -14    8.59    0.34
  -1   0 -14    8.94    0.37
  -1   0 -14    8.29    0.36
   1   0  14    8.20    0.34
   1   0  14    7.47    0.46
  -2   0 -14   11.30    0.48
  -2   0 -14   10.55    0.44
  -2   0 -14   11.53    0.48
  -3   0 -14    3.96    0.20
  -3   0 -14    4.05    0.21
  -3   0 -14    4.02    0.19
  -4   0 -14   13.82    0.64
  -4   0 -14   14.02    0.53
  -4   0 -14   14.19    0.59
  -5   0 -14    3.47    0.19
  -5   0 -14    3.35    0.16
  -5   1  14    1.64    0.13
  -4   1  14   12.27    0.54
  -4   1  14   10.86    0.68
  -4   1  14   11.91    0.52
  -3   1  14    0.85    0.10
  -3   1  14    0.71    0.06
  -2   1  14   14.15    0.52
  -2   1  14   12.59    0.73
  -2   1  14   13.27    0.56
   1  -1 -14    2.99    0.16
  -1   1  14    2.88    0.22
  -1   1  14    3.15    0.15
   0  -1 -14   88.03    3.30
   0   1  14   87.27    3.07
   0   1  14   78.08    4.26
  -1  -1 -14    1.16    0.10
  -1  -1 -14    0.98    0.08
  -1  -1 -14    0.85    0.08
   1   1  14    0.92    0.09
   1   1  14    0.80    0.11
  -2  -1 -14    1.51    0.12
  -2  -1 -14    1.39    0.11
  -2  -1 -14    1.35    0.10
  -3  -1 -14    9.52    0.42
  -3  -1 -14    9.79    0.42
  -3  -1 -14    9.48    0.38
  -4  -1 -14    0.35    0.05
  -4  -1 -14    0.31    0.05
  -5   2  14   17.38    0.73
  -4   2  14    1.96    0.20
  -4   2  14    2.24    0.16
  -4   2  14    2.36    0.16
  -3   2  14   21.40    0.91
  -3   2  14   20.14    0.77
  -3   2  14   20.77    0.85
  -2   2  14    1.24    0.16
  -2   2  14    0.93    0.09
  -2   2  14    0.97    0.08
   1  -2 -14   16.24    0.66
  -1   2  14   15.95    0.61
  -1   2  14   15.54    0.86
   0  -2 -14    4.36    0.21
   0   2  14    3.73    0.28
   0   2  14    4.58    0.20
  -1  -2 -14   14.71    0.61
  -1  -2 -14   14.45    0.57
   1   2  14   14.54    0.57
  -2  -2 -14    8.48    0.39
  -2  -2 -14    9.53    0.40
  -2  -2 -14    9.30    0.37
  -3  -2 -14    3.97    0.20
  -3  -2 -14    4.01    0.19
  -3  -2 -14    3.96    0.20
  -4  -2 -14    5.27    0.24
  -4  -2 -14    5.67    0.22
  -4  -2 -14    4.66    0.25
  -5   3  14    0.96    0.09
  -4   3  14   12.66    0.55
  -4   3  14   12.12    0.53
  -4   3  14   11.06    0.69
  -4   3  14   12.03    0.51
  -3   3  14    0.64    0.09
  -3   3  14    0.54    0.05
  -3   3  14    0.68    0.09
  -3   3  14    0.63    0.09
   2  -3 -14   10.74    0.47
  -2   3  14   11.15    0.43
  -2   3  14   11.48    0.48
   1  -3 -14    0.03    0.05
  -1   3  14    0.02    0.05
   0  -3 -14   17.00    0.70
   0   3  14   17.14    0.65
  -1  -3 -14   28.08    1.07
  -1  -3 -14   29.04    1.15
   1   3  14   28.56    1.07
  -2  -3 -14   15.68    0.62
  -2  -3 -14   15.16    0.58
   2   3  14   13.74    0.58
  -3  -3 -14   16.73    0.70
  -3  -3 -14   16.72    0.71
  -3  -3 -14   17.85    0.65
  -4  -3 -14    5.63    0.26
  -4  -3 -14    6.73    0.24
  -4  -3 -14    5.89    0.29
  -5   4  14    2.70    0.17
  -5   4  14    2.74    0.16
  -4   4  14    0.04    0.06
  -4   4  14    0.17    0.07
  -4   4  14   -0.03    0.06
  -3   4  14   14.05    0.59
  -3   4  14   13.83    0.63
  -3   4  14   13.85    0.60
   2  -4 -14   22.37    0.90
  -2   4  14   23.12    0.91
  -2   4  14   20.70    0.93
  -2   4  14   22.86    0.83
   1  -4 -14   14.41    0.60
  -1   4  14   14.35    0.55
   0  -4 -14   23.58    0.95
   0   4  14   23.27    0.88
  -1  -4 -14    2.89    0.17
  -1  -4 -14    2.80    0.17
   1   4  14    3.20    0.17
  -2  -4 -14   47.85    1.74
  -2  -4 -14   47.72    1.87
   2   4  14   46.69    1.74
  -3  -4 -14    2.01    0.12
  -4  -4 -14    2.23    0.11
  -5   5  14    0.50    0.07
  -5   5  14    0.54    0.07
  -5   5  14    0.62    0.08
  -4   5  14    0.09    0.06
  -4   5  14   -0.03    0.06
  -4   5  14    0.02    0.07
  -3   5  14   25.41    1.04
  -3   5  14   26.20    1.11
  -3   5  14   25.44    1.06
   2  -5 -14   13.48    0.56
  -2   5  14   13.20    0.51
  -2   5  14   13.24    0.57
   1  -5 -14    3.38    0.19
  -1   5  14    3.60    0.17
   0  -5 -14    3.00    0.18
   0   5  14    3.47    0.18
  -1  -5 -14   20.13    0.81
   1   5  14   19.52    0.75
  -2  -5 -14    1.19    0.10
  -2  -5 -14    1.14    0.09
   2   5  14    1.02    0.10
  -3  -5 -14    1.90    0.11
  -4   6  14    0.00    0.06
  -4   6  14   -0.06    0.06
  -4   6  14    0.03    0.06
  -3   6  14    3.93    0.21
  -3   6  14    4.17    0.23
   2  -6 -14    0.04    0.06
  -2   6  14    0.09    0.04
  -2   6  14    0.14    0.07
   1  -6 -14    1.96    0.14
  -1   6  14    2.00    0.12
  -1   6  14    1.76    0.14
   0  -6 -14    3.46    0.19
   0   6  14    3.38    0.17
  -1  -6 -14    0.15    0.06
   1   6  14    0.16    0.06
  -2  -6 -14    4.87    0.23
  -2  -6 -14    4.86    0.22
   2   6  14    5.30    0.23
  -3  -6 -14    2.75    0.13
  -4   7  14    8.25    0.36
  -4   7  14    8.41    0.38
  -3   7  14    0.10    0.06
  -3   7  14    0.14    0.06
   2  -7 -14    3.08    0.18
  -2   7  14    3.11    0.19
   1  -7 -14    8.32    0.38
  -1   7  14    8.49    0.38
  -1   7  14    8.64    0.34
   0  -7 -14    1.43    0.12
   0   7  14    1.43    0.10
   0   7  14    1.57    0.13
  -1  -7 -14   16.02    0.63
   1   7  14   15.96    0.58
   1   7  14   13.93    0.62
  -2  -7 -14    1.26    0.10
   2   7  14    1.46    0.11
  -4   8  14    4.04    0.20
  -3   8  14    3.89    0.21
  -3   8  14    4.27    0.21
   2  -8 -14    2.08    0.14
  -2   8  14    2.29    0.15
  -2   8  14    2.19    0.15
   1  -8 -14    1.12    0.10
  -1   8  14    1.10    0.08
  -1   8  14    1.08    0.10
   0  -8 -14    1.74    0.13
   0   8  14    1.80    0.13
   0   8  14    2.04    0.11
  -1  -8 -14    0.34    0.06
   1   8  14    0.37    0.06
   2  -9 -14    1.21    0.10
  -2   9  14    0.93    0.08
  -2   9  14    1.20    0.10
   1  -9 -14    3.25    0.16
  -1   9  14    2.78    0.16
   0  -9 -14    4.71    0.22
   0   9  14    4.72    0.19
   1  12 -15    5.78    0.23
   0  12 -15    0.09    0.03
  -1  12 -15    3.69    0.15
  -1  12 -15    3.14    0.16
  -2  12 -15    0.10    0.03
  -2 -11  15    2.00    0.11
   1  11 -15    0.02    0.04
  -1 -11  15    0.07    0.04
   0  11 -15    7.64    0.31
  -1  11 -15    0.78    0.07
  -1  11 -15    0.69    0.07
  -2  11 -15    5.60    0.25
  -2  11 -15    5.45    0.22
  -3  11 -15    0.83    0.07
  -3  11 -15    0.75    0.07
  -3 -10  15    1.77    0.10
   2  10 -15   14.33    0.58
   2  10 -15   15.59    0.62
  -2 -10  15   15.93    0.59
   1  10 -15    6.31    0.27
  -1 -10  15    6.19    0.27
   0  10 -15    0.05    0.04
   0  10 -15    0.04    0.04
  -1  10 -15    6.14    0.28
  -1  10 -15    6.35    0.26
  -2  10 -15    1.29    0.09
  -2  10 -15    1.33    0.08
  -3  10 -15    1.03    0.08
  -3  10 -15    1.08    0.08
  -4  10 -15    7.05    0.31
   3   9 -15    1.60    0.10
  -3  -9  15    1.41    0.09
   2   9 -15    8.90    0.38
   2   9 -15    9.62    0.40
  -2  -9  15    9.47    0.38
   1   9 -15    0.74    0.08
   1   9 -15    0.65    0.07
  -1  -9  15    0.67    0.08
   0   9 -15   22.63    0.97
   0   9 -15   24.50    0.89
  -1   9 -15    0.08    0.04
  -1   9 -15   -0.01    0.03
  -2   9 -15   14.82    0.62
  -2   9 -15   14.86    0.56
  -2   9 -15   14.61    0.62
  -3   9 -15   -0.02    0.03
  -3   9 -15    0.01    0.03
  -4   9 -15    0.13    0.03
  -4   9 -15    0.17    0.04
   3   8 -15   10.21    0.41
  -3  -8  15    9.67    0.38
  -3  -8  15    8.61    0.41
   2   8 -15    8.25    0.37
  -2  -8  15    8.35    0.35
   1   8 -15   19.66    0.74
   1   8 -15   18.64    0.79
  -1  -8  15   19.44    0.74
   0   8 -15   17.66    0.74
   0   8 -15   17.70    0.68
  -1   8 -15    0.32    0.06
  -1   8 -15    0.23    0.05
  -1   8 -15    0.17    0.05
  -2   8 -15   10.54    0.47
  -2   8 -15   10.89    0.47
  -2   8 -15   11.30    0.43
  -3   8 -15   10.66    0.44
  -3   8 -15    9.46    0.38
  -3   8 -15    9.98    0.44
  -3   8 -15   10.21    0.43
  -4   8 -15    5.22    0.24
  -4   8 -15    5.09    0.23
  -4   8 -15    4.94    0.23
   4   7 -15    0.14    0.05
  -4  -7  15    0.14    0.04
  -4  -7  15    0.21    0.04
   3   7 -15    0.13    0.05
  -3  -7  15    0.17    0.05
  -3  -7  15    0.05    0.05
   2   7 -15   31.91    1.26
  -2  -7  15   30.46    1.17
   1   7 -15    2.60    0.15
   1   7 -15    2.44    0.14
  -1  -7  15    2.66    0.15
   0   7 -15    3.38    0.18
   0   7 -15    3.52    0.18
  -1   7 -15    0.29    0.05
  -1   7 -15    0.26    0.06
  -1   7 -15    0.28    0.05
  -2   7 -15   53.15    2.17
  -2   7 -15   54.35    1.97
  -2   7 -15   53.78    2.12
  -3   7 -15   16.12    0.65
  -3   7 -15   15.84    0.64
  -3   7 -15   14.32    0.66
  -3   7 -15   15.40    0.58
  -4   7 -15    9.43    0.39
  -4   7 -15    9.15    0.40
  -4   7 -15    9.70    0.39
  -4   7 -15    8.15    0.42
   4   6 -15    0.24    0.06
  -4  -6  15    0.22    0.05
  -4  -6  15    0.23    0.04
   3   6 -15    5.31    0.26
  -3  -6  15    5.55    0.24
  -2  -6  15    8.46    0.35
   1   6 -15   12.35    0.49
  -1  -6  15   12.13    0.49
   0   6 -15    2.78    0.15
   0   6 -15    3.08    0.16
   0   6 -15    2.81    0.16
   0  -6  15    2.71    0.16
  -1   6 -15    0.32    0.06
  -1   6 -15    0.36    0.07
  -1   6 -15    0.34    0.05
  -2   6 -15   37.72    1.53
  -2   6 -15   37.45    1.50
  -2   6 -15   38.00    1.39
  -3   6 -15    0.61    0.07
  -3   6 -15    1.05    0.10
  -3   6 -15    0.68    0.06
  -3   6 -15    0.65    0.07
  -4   6 -15    4.40    0.21
  -4   6 -15    4.75    0.22
  -4   6 -15    4.34    0.23
  -4   6 -15    4.66    0.21
  -5   6 -15    0.05    0.03
  -5   6 -15   -0.01    0.03
   4   5 -15    1.70    0.13
  -4  -5  15    1.73    0.10
  -3  -5  15    5.36    0.24
  -2  -5  15   17.37    0.67
   1   5 -15    0.56    0.07
  -1  -5  15    0.49    0.07
   0   5 -15   11.70    0.45
   0   5 -15   11.40    0.48
   0   5 -15   10.85    0.48
   0  -5  15   11.03    0.45
  -1   5 -15    1.20    0.10
  -1   5 -15    1.03    0.09
  -1   5 -15    1.08    0.09
  -2   5 -15    0.43    0.06
  -2   5 -15    0.49    0.06
  -2   5 -15    0.61    0.08
  -3   5 -15   11.36    0.52
  -3   5 -15   12.92    0.51
  -3   5 -15   12.69    0.46
  -3   5 -15   12.25    0.51
  -3   5 -15   10.57    0.54
  -4   5 -15    0.23    0.04
  -4   5 -15    0.34    0.06
  -4   5 -15    0.31    0.05
  -4   5 -15    0.37    0.07
  -5   5 -15   13.07    0.55
  -5   5 -15   12.91    0.54
   5   4 -15    2.82    0.15
  -5  -4  15    2.84    0.15
  -5  -4  15    2.61    0.14
   4   4 -15    3.17    0.17
  -4  -4  15    2.88    0.14
  -3  -4  15    2.08    0.13
  -2  -4  15    8.49    0.32
  -2  -4  15    6.92    0.43
  -1  -4  15    1.06    0.09
  -1  -4  15    1.17    0.13
   0   4 -15    6.28    0.29
   0   4 -15    6.42    0.29
   0   4 -15    6.45    0.28
   0  -4  15    6.20    0.38
   0  -4  15    6.77    0.28
  -1   4 -15    6.89    0.30
  -1   4 -15    6.52    0.28
  -1   4 -15    6.94    0.28
  -1   4 -15    6.74    0.30
   1  -4  15    5.84    0.39
  -2   4 -15    9.24    0.39
  -2   4 -15    9.37    0.36
  -2   4 -15    7.53    0.48
  -2   4 -15    8.88    0.36
  -2   4 -15    9.08    0.38
  -3   4 -15    1.57    0.11
  -3   4 -15    1.40    0.11
  -3   4 -15    1.50    0.12
  -3   4 -15    1.54    0.10
  -4   4 -15    6.70    0.28
  -4   4 -15    6.82    0.32
  -4   4 -15    7.67    0.32
  -4   4 -15    7.18    0.35
  -4   4 -15    8.04    0.33
  -5   4 -15    0.97    0.07
  -5   4 -15    0.96    0.07
  -5   4 -15    1.12    0.09
   5   3 -15   -0.05    0.04
  -5  -3  15    0.05    0.04
  -4  -3  15   13.56    0.51
  -4  -3  15   13.78    0.59
  -3  -3  15    2.23    0.13
  -2  -3  15    3.82    0.18
  -2  -3  15    3.24    0.23
  -1  -3  15   14.42    0.79
  -1  -3  15   14.75    0.56
   0   3 -15   12.43    0.49
   0   3 -15   12.75    0.52
   0   3 -15   12.35    0.49
   0  -3  15   12.61    0.68
  -1   3 -15   13.28    0.54
  -1   3 -15   13.04    0.50
  -1   3 -15   13.17    0.54
   1  -3  15   11.95    0.70
  -2   3 -15    3.72    0.17
  -2   3 -15    3.51    0.24
  -2   3 -15    3.73    0.20
  -2   3 -15    3.69    0.18
  -3   3 -15    3.06    0.15
  -3   3 -15    2.82    0.18
  -3   3 -15    3.08    0.18
  -3   3 -15    3.06    0.15
  -3   3 -15    3.09    0.16
  -4   3 -15    2.40    0.15
  -4   3 -15    2.54    0.13
  -4   3 -15    2.28    0.13
  -4   3 -15    2.38    0.11
  -4   3 -15    2.72    0.15
  -5   3 -15   14.21    0.63
  -5   3 -15   14.32    0.58
  -5   3 -15   13.54    0.59
   5   2 -15    0.92    0.08
  -4  -2  15    0.55    0.05
  -4  -2  15    0.56    0.08
  -3  -2  15   15.85    0.60
  -2  -2  15    0.24    0.07
  -2  -2  15    0.25    0.06
  -1  -2  15   25.19    0.91
  -1  -2  15   23.50    1.24
  -1  -2  15   24.26    1.27
   0   2 -15    4.00    0.20
   0   2 -15    3.84    0.18
   0  -2  15    3.97    0.19
   0  -2  15    3.87    0.25
  -1   2 -15   18.53    0.71
  -1   2 -15   17.92    0.71
  -1   2 -15   16.84    0.65
   1  -2  15   15.36    0.91
  -2   2 -15    0.88    0.09
  -2   2 -15    0.76    0.07
  -2   2 -15    0.61    0.10
  -2   2 -15    0.81    0.08
  -3   2 -15    0.23    0.05
  -3   2 -15    0.31    0.07
  -3   2 -15    0.24    0.05
  -3   2 -15    0.21    0.06
  -4   2 -15   18.04    0.67
  -4   2 -15   18.70    0.74
  -4   2 -15   17.96    0.67
  -4   2 -15   18.44    0.75
  -4   2 -15   17.89    0.82
  -5   2 -15    0.87    0.07
  -5  -1  15    3.53    0.19
  -4  -1  15   11.62    0.51
  -3  -1  15    0.29    0.05
  -2  -1  15   13.80    0.51
  -2  -1  15   12.27    0.68
   1   1 -15   15.34    0.64
  -1  -1  15   15.51    0.84
  -1  -1  15   15.99    0.60
   0   1 -15    0.28    0.06
   0   1 -15    0.38    0.06
   0  -1  15    0.32    0.08
   0  -1  15    0.33    0.06
  -1   1 -15    8.04    0.32
  -1   1 -15    7.97    0.34
  -1   1 -15    8.31    0.35
   1  -1  15    6.98    0.44
   1  -1  15    7.43    0.33
  -2   1 -15   17.57    0.71
  -2   1 -15   16.92    0.70
  -2   1 -15   16.55    0.65
  -3   1 -15   16.05    0.66
  -3   1 -15   15.97    0.61
  -3   1 -15   16.12    0.67
  -4   1 -15    0.44    0.05
  -4   1 -15    0.34    0.05
  -4   1 -15    0.40    0.07
  -4   1 -15    0.42    0.07
  -5   0  15    6.03    0.28
  -4   0  15    0.17    0.06
  -4   0  15    0.12    0.06
  -4   0  15    0.21    0.09
  -3   0  15    9.16    0.36
  -3   0  15    9.08    0.42
  -2   0  15    6.26    0.26
   1   0 -15    4.34    0.21
  -1   0  15    3.82    0.27
  -1   0  15    4.20    0.19
   0   0 -15    8.20    0.35
   0   0  15    7.06    0.45
   0   0  15    8.33    0.33
  -1   0 -15    1.41    0.10
  -1   0 -15    1.45    0.12
  -1   0 -15    1.19    0.10
   1   0  15    1.27    0.10
  -2   0 -15   58.99    2.41
  -2   0 -15   59.14    2.18
  -2   0 -15   61.27    2.35
  -3   0 -15    0.09    0.04
  -3   0 -15    0.08    0.06
  -3   0 -15    0.07    0.05
  -4   0 -15   14.16    0.59
  -4   0 -15   14.07    0.64
  -4   0 -15   14.29    0.53
  -5   1  15    0.19    0.06
  -4   1  15    3.13    0.19
  -4   1  15    3.17    0.18
  -4   1  15    2.61    0.25
  -3   1  15    7.73    0.31
  -3   1  15    8.05    0.38
  -2   1  15   10.05    0.44
  -2   1  15   10.23    0.40
   1  -1 -15   12.45    0.53
  -1   1  15   12.68    0.49
   0  -1 -15    5.56    0.26
   0   1  15    5.35    0.24
  -1  -1 -15   21.93    0.83
  -1  -1 -15   21.81    0.89
   1   1  15   21.60    0.83
  -2  -1 -15    1.64    0.11
  -2  -1 -15    1.69    0.12
  -2  -1 -15    1.72    0.13
  -3  -1 -15   19.01    0.78
  -3  -1 -15   19.12    0.79
  -3  -1 -15   19.51    0.73
  -4  -1 -15    4.89    0.25
  -4  -1 -15    4.78    0.20
  -4  -1 -15    4.56    0.22
  -5   2  15    7.04    0.32
  -4   2  15    3.18    0.19
  -4   2  15    3.28    0.20
  -3   2  15    0.18    0.06
  -3   2  15    0.14    0.04
  -3   2  15    0.01    0.06
  -3   2  15    0.05    0.06
  -2   2  15    3.57    0.17
  -2   2  15    3.68    0.20
   1  -2 -15    0.12    0.06
  -1   2  15    0.23    0.06
   0  -2 -15   22.09    0.90
   0   2  15   22.15    0.83
  -1  -2 -15    1.97    0.13
  -1  -2 -15    1.86    0.14
   1   2  15    2.10    0.14
  -2  -2 -15   19.39    0.80
  -2  -2 -15   19.88    0.75
  -3  -2 -15    2.55    0.13
  -3  -2 -15    2.45    0.15
  -3  -2 -15    2.30    0.13
  -4  -2 -15    3.67    0.15
  -4  -2 -15    3.48    0.19
  -4  -2 -15    3.26    0.16
  -5   3  15    2.30    0.14
  -4   3  15    2.20    0.15
  -4   3  15    2.20    0.16
  -4   3  15    2.08    0.14
  -3   3  15    1.89    0.15
  -3   3  15    1.79    0.14
  -3   3  15    2.08    0.14
  -2   3  15    5.60    0.24
  -2   3  15    5.42    0.27
   1  -3 -15    8.39    0.37
  -1   3  15    8.53    0.35
   0  -3 -15    9.39    0.42
   0   3  15    9.65    0.39
  -1  -3 -15    3.93    0.20
  -1  -3 -15    3.84    0.21
   1   3  15    3.85    0.20
  -2  -3 -15    0.41    0.07
  -2  -3 -15    0.45    0.07
   2   3  15    0.34    0.07
  -3  -3 -15    1.61    0.12
  -3  -3 -15    1.90    0.11
  -3  -3 -15    1.91    0.12
  -4  -3 -15    7.53    0.29
  -5   4  15    6.54    0.30
  -4   4  15    0.11    0.07
  -4   4  15    0.01    0.05
  -4   4  15   -0.01    0.06
  -3   4  15    3.78    0.21
  -3   4  15    3.83    0.21
   2  -4 -15    1.65    0.13
  -2   4  15    1.98    0.15
  -2   4  15    1.86    0.11
  -2   4  15    1.78    0.13
   1  -4 -15    0.09    0.06
  -1   4  15    0.01    0.05
   0  -4 -15   20.20    0.83
   0   4  15   20.23    0.77
  -1  -4 -15    4.80    0.24
  -1  -4 -15    5.35    0.25
   1   4  15    5.35    0.24
  -2  -4 -15   24.66    0.97
  -2  -4 -15   24.39    0.91
   2   4  15   23.55    0.91
  -3  -4 -15    0.94    0.09
  -3  -4 -15    1.14    0.09
  -4   5  15   -0.01    0.06
  -4   5  15    0.00    0.06
  -4   5  15    0.05    0.05
  -3   5  15   13.13    0.58
  -3   5  15   13.97    0.57
  -3   5  15   13.82    0.61
   2  -5 -15    4.54    0.23
  -2   5  15    4.69    0.24
  -2   5  15    4.37    0.19
   1  -5 -15    4.48    0.22
  -1   5  15    4.19    0.23
  -1   5  15    4.32    0.20
   0  -5 -15    0.14    0.06
   0   5  15    0.11    0.06
  -1  -5 -15   -0.01    0.06
   1   5  15    0.09    0.06
  -2  -5 -15    9.39    0.40
  -2  -5 -15    9.52    0.38
   2   5  15    9.33    0.38
  -3  -5 -15    5.91    0.24
  -4   6  15    8.92    0.41
  -4   6  15   10.35    0.44
  -4   6  15    9.69    0.41
  -3   6  15    1.76    0.14
  -3   6  15    1.85    0.14
   2  -6 -15    6.59    0.29
  -2   6  15    6.59    0.30
  -2   6  15    5.93    0.25
   1  -6 -15    0.03    0.06
  -1   6  15    0.01    0.05
  -1   6  15   -0.02    0.06
   0  -6 -15   15.80    0.65
   0   6  15   16.31    0.65
   0   6  15   15.20    0.60
  -1  -6 -15    2.20    0.14
   1   6  15    2.23    0.14
  -2  -6 -15   10.77    0.41
  -2  -6 -15   10.23    0.44
   2   6  15   10.94    0.42
  -4   7  15    3.41    0.18
  -4   7  15    3.17    0.17
  -3   7  15   12.19    0.54
  -3   7  15   12.08    0.51
   2  -7 -15   11.70    0.49
  -2   7  15   12.24    0.53
  -2   7  15   11.55    0.50
   1  -7 -15    6.19    0.29
  -1   7  15    6.33    0.25
  -1   7  15    6.08    0.29
   0  -7 -15    0.07    0.06
   0   7  15    0.02    0.05
   0   7  15   -0.06    0.05
  -1  -7 -15    4.91    0.22
   1   7  15    4.91    0.21
   1   7  15    4.35    0.22
  -3   8  15    0.83    0.08
  -3   8  15    0.68    0.07
   2  -8 -15    0.62    0.07
  -2   8  15    0.67    0.07
  -2   8  15    0.49    0.07
   1  -8 -15    1.96    0.12
  -1   8  15    1.67    0.13
  -1   8  15    1.70    0.09
   0  -8 -15    3.08    0.16
   0   8  15    3.05    0.14
   0  12 -16    1.56    0.08
  -1  12 -16    5.08    0.20
   1  11 -16    0.25    0.05
  -1 -11  16    0.17    0.04
   0  11 -16   12.07    0.46
  -1  11 -16    2.31    0.13
  -1  11 -16    2.46    0.12
  -2  11 -16    0.83    0.07
   2  10 -16    2.11    0.12
  -2 -10  16    2.18    0.11
   1  10 -16   10.06    0.40
  -1 -10  16    9.83    0.40
   0  10 -16    0.42    0.06
  -1  10 -16    0.91    0.08
  -1  10 -16    1.06    0.08
  -2  10 -16    8.57    0.37
  -2  10 -16    8.40    0.33
  -3  10 -16    0.95    0.07
  -3  10 -16    0.99    0.07
  -3  -9  16    0.53    0.05
   2   9 -16    4.33    0.20
   2   9 -16    4.37    0.21
  -2  -9  16    4.38    0.20
   1   9 -16    7.15    0.31
  -1  -9  16    7.41    0.31
   0   9 -16    3.04    0.16
  -1   9 -16    7.14    0.33
  -1   9 -16    7.65    0.31
  -2   9 -16    0.48    0.07
  -2   9 -16    0.47    0.06
  -2   9 -16    0.50    0.05
  -3   9 -16    6.49    0.31
  -3   9 -16    7.12    0.30
   3   8 -16    1.22    0.09
  -3  -8  16    0.86    0.07
   2   8 -16    0.31    0.06
  -2  -8  16    0.22    0.05
   1   8 -16    6.24    0.27
   1   8 -16    5.56    0.27
  -1  -8  16    6.21    0.27
   0   8 -16    9.15    0.36
   0   8 -16    8.21    0.38
  -1   8 -16    9.64    0.42
  -1   8 -16   10.04    0.39
  -1   8 -16    9.44    0.42
  -2   8 -16    0.93    0.08
  -2   8 -16    1.05    0.10
  -2   8 -16    1.05    0.09
  -3   8 -16    3.29    0.18
  -3   8 -16    3.56    0.17
  -3   8 -16    3.97    0.19
  -3   8 -16    3.35    0.14
  -4   8 -16   19.01    0.82
  -4   8 -16   20.45    0.81
   4   7 -16    9.43    0.40
   3   7 -16    0.07    0.05
  -3  -7  16    0.14    0.04
  -3  -7  16    0.03    0.04
   2   7 -16   11.73    0.49
  -2  -7  16   11.42    0.46
   1   7 -16    5.20    0.25
   1   7 -16    5.24    0.24
  -1  -7  16    5.60    0.25
   0   7 -16    1.94    0.12
   0   7 -16    2.13    0.13
  -1   7 -16    3.69    0.18
  -1   7 -16    3.86    0.19
  -1   7 -16    3.80    0.20
  -2   7 -16    0.52    0.06
  -2   7 -16    0.77    0.07
  -2   7 -16    0.73    0.08
  -3   7 -16    2.24    0.13
  -3   7 -16    2.18    0.11
  -3   7 -16    2.51    0.15
  -3   7 -16    2.49    0.13
  -4   7 -16    2.67    0.14
  -4   7 -16    2.45    0.13
  -4   7 -16    2.32    0.13
   4   6 -16    0.90    0.08
  -4  -6  16    0.95    0.08
  -4  -6  16    0.84    0.06
   3   6 -16    8.88    0.39
  -3  -6  16    8.94    0.36
  -2  -6  16    7.70    0.33
   1   6 -16    1.80    0.12
  -1  -6  16    1.87    0.13
   0   6 -16   11.55    0.44
   0   6 -16   10.03    0.46
   0  -6  16   10.60    0.44
  -1   6 -16    6.28    0.29
  -1   6 -16    6.40    0.29
  -1   6 -16    6.31    0.27
  -2   6 -16   13.20    0.56
  -2   6 -16   13.03    0.56
  -2   6 -16   13.74    0.52
  -3   6 -16    0.01    0.04
  -3   6 -16    0.03    0.03
  -3   6 -16    0.04    0.05
  -4   6 -16    9.01    0.40
  -4   6 -16    9.75    0.40
  -4   6 -16   10.00    0.40
  -4   6 -16    8.67    0.43
   4   5 -16    0.85    0.09
  -4  -5  16    0.77    0.06
  -3  -5  16    1.48    0.11
  -2  -5  16   13.26    0.52
   1   5 -16   23.13    0.88
  -1  -5  16   23.27    0.88
   0   5 -16   50.11    2.01
   0   5 -16   51.70    1.88
   0  -5  16   51.25    1.88
  -1   5 -16    0.05    0.04
  -1   5 -16    0.17    0.06
  -1   5 -16    0.09    0.04
  -2   5 -16    5.37    0.27
  -2   5 -16    5.75    0.25
  -2   5 -16    6.07    0.27
  -3   5 -16    1.25    0.09
  -3   5 -16    1.36    0.11
  -3   5 -16    1.25    0.09
  -4   5 -16    0.22    0.04
  -4   5 -16    0.28    0.05
  -4   5 -16    0.44    0.06
  -4   5 -16    0.33    0.05
   4   4 -16   -0.01    0.05
  -4  -4  16    0.03    0.03
  -3  -4  16    9.89    0.39
  -2  -4  16    4.25    0.20
  -1  -4  16   10.04    0.41
   0   4 -16    4.86    0.24
   0   4 -16    5.15    0.23
   0  -4  16    4.81    0.23
  -1   4 -16    4.79    0.24
  -1   4 -16    5.03    0.22
  -1   4 -16    4.99    0.23
  -1   4 -16    4.91    0.22
  -2   4 -16   22.84    0.87
  -2   4 -16   22.96    0.87
  -2   4 -16   23.50    0.95
  -2   4 -16   23.08    0.94
  -3   4 -16    6.17    0.28
  -3   4 -16    5.34    0.30
  -3   4 -16    6.39    0.25
  -3   4 -16    6.62    0.29
  -4   4 -16    5.55    0.27
  -4   4 -16    6.19    0.27
  -4   4 -16    6.30    0.27
  -4   4 -16    5.82    0.29
  -4  -3  16   17.88    0.72
  -4  -3  16   16.62    0.63
  -3  -3  16   16.98    0.65
  -2  -3  16   18.08    0.69
  -1  -3  16   10.93    0.44
   0   3 -16    0.50    0.07
   0   3 -16    0.43    0.06
   0   3 -16    0.45    0.07
   0  -3  16    0.34    0.06
  -1   3 -16   11.85    0.52
  -1   3 -16   12.84    0.52
  -1   3 -16   12.19    0.48
  -1   3 -16   12.44    0.49
  -2   3 -16    1.03    0.09
  -2   3 -16    1.13    0.10
  -2   3 -16    0.92    0.08
  -3   3 -16    7.43    0.33
  -3   3 -16    7.50    0.30
  -3   3 -16    6.84    0.35
  -3   3 -16    7.48    0.30
  -3   3 -16    7.50    0.33
  -4   3 -16    1.67    0.10
  -4   3 -16    1.77    0.12
  -4   3 -16    1.51    0.08
  -4   3 -16    1.59    0.12
   5   2 -16    3.48    0.17
  -4  -2  16    0.11    0.05
  -3  -2  16    0.51    0.06
  -2  -2  16    2.34    0.14
  -1  -2  16    0.50    0.07
   0   2 -16   14.20    0.58
   0   2 -16   13.22    0.54
   0  -2  16   14.12    0.54
  -1   2 -16    0.07    0.05
  -1   2 -16    0.05    0.05
  -1   2 -16    0.07    0.04
  -2   2 -16   39.03    1.55
  -2   2 -16   37.03    1.40
  -2   2 -16   38.27    1.52
  -3   2 -16    5.69    0.27
  -3   2 -16    5.36    0.29
  -3   2 -16    5.73    0.24
  -3   2 -16    5.82    0.26
  -4   2 -16   13.46    0.50
  -4   2 -16   12.91    0.61
  -4   2 -16   13.58    0.56
  -4   2 -16   14.09    0.56
   5   1 -16    2.06    0.12
  -5  -1  16    2.19    0.13
  -4  -1  16    4.26    0.22
  -3  -1  16   20.19    0.76
  -2  -1  16   18.20    0.69
   1   1 -16   25.24    1.04
  -1  -1  16   26.32    0.97
   0   1 -16    2.72    0.15
   0   1 -16    2.66    0.16
   0  -1  16    2.69    0.15
  -1   1 -16    8.04    0.37
  -1   1 -16    8.69    0.35
  -1   1 -16    9.05    0.38
   1  -1  16    8.32    0.36
  -2   1 -16   13.62    0.53
  -2   1 -16   13.74    0.57
  -2   1 -16   13.59    0.58
  -3   1 -16    2.39    0.15
  -3   1 -16    2.47    0.13
  -3   1 -16    2.59    0.15
  -3   1 -16    2.44    0.14
  -4   1 -16   10.32    0.39
  -4   1 -16   10.53    0.48
  -4   1 -16   11.01    0.44
  -4   1 -16   10.46    0.40
  -4   1 -16   10.03    0.44
  -5   0  16    1.50    0.11
  -4   0  16    1.75    0.13
  -4   0  16    1.92    0.14
  -3   0  16    2.57    0.13
  -3   0  16    2.51    0.16
  -2   0  16   12.86    0.49
  -2   0  16   12.28    0.56
   1   0 -16    3.48    0.19
  -1   0  16    3.56    0.18
   0   0 -16    9.66    0.41
   0   0  16    9.33    0.39
  -1   0 -16    0.20    0.07
  -1   0 -16    0.07    0.05
   1   0  16    0.13    0.06
  -2   0 -16    4.93    0.22
  -2   0 -16    4.76    0.23
  -2   0 -16    4.85    0.24
  -3   0 -16    2.11    0.12
  -3   0 -16    2.06    0.14
  -3   0 -16    2.18    0.13
  -4   0 -16    5.25    0.20
  -4   0 -16    4.84    0.23
  -4   0 -16    5.22    0.26
  -5   1  16    3.61    0.19
  -4   1  16    7.81    0.35
  -4   1  16    7.33    0.36
  -3   1  16    3.89    0.17
  -3   1  16    4.17    0.22
  -2   1  16    0.27    0.06
  -2   1  16    0.36    0.07
   1  -1 -16    6.42    0.30
  -1   1  16    6.93    0.29
   0  -1 -16    1.56    0.12
   0   1  16    1.59    0.12
  -1  -1 -16    2.57    0.16
  -1  -1 -16    2.36    0.15
   1   1  16    2.41    0.15
  -2  -1 -16    0.61    0.07
  -2  -1 -16    0.85    0.09
  -2  -1 -16    0.82    0.08
  -3  -1 -16    7.03    0.28
  -3  -1 -16    6.32    0.30
  -3  -1 -16    6.92    0.30
  -4  -1 -16    2.27    0.15
  -4  -1 -16    2.57    0.11
  -5   2  16    2.69    0.15
  -4   2  16    8.37    0.38
  -4   2  16    8.19    0.39
  -3   2  16    0.00    0.05
  -3   2  16   -0.01    0.06
  -3   2  16    0.00    0.03
  -3   2  16    0.01    0.06
  -2   2  16   14.47    0.56
  -2   2  16   14.66    0.61
   1  -2 -16    1.45    0.12
  -1   2  16    1.32    0.10
   0  -2 -16    2.41    0.16
   0   2  16    2.59    0.15
  -1  -2 -16    1.03    0.09
  -1  -2 -16    1.07    0.10
   1   2  16    0.96    0.09
  -2  -2 -16    0.00    0.06
  -2  -2 -16   -0.04    0.05
   2   2  16    0.00    0.05
  -3  -2 -16    8.36    0.36
  -3  -2 -16    8.58    0.34
  -5   3  16   -0.01    0.05
  -4   3  16    5.19    0.27
  -4   3  16    5.46    0.26
  -3   3  16    1.19    0.12
  -3   3  16    1.25    0.11
  -3   3  16    1.07    0.10
  -2   3  16    0.51    0.08
  -2   3  16    0.39    0.06
  -2   3  16    0.52    0.08
   1  -3 -16    9.42    0.42
  -1   3  16    9.82    0.39
   0  -3 -16    1.91    0.14
   0   3  16    2.06    0.14
  -1  -3 -16   16.92    0.69
  -1  -3 -16   16.61    0.65
   1   3  16   16.99    0.65
  -2  -3 -16    0.74    0.07
  -2  -3 -16    0.80    0.09
   2   3  16    0.57    0.08
  -3  -3 -16    2.17    0.12
  -3  -3 -16    1.93    0.12
  -4   4  16    6.69    0.32
  -4   4  16    7.39    0.33
  -4   4  16    7.58    0.35
  -3   4  16    0.01    0.06
  -3   4  16   -0.02    0.06
  -3   4  16    0.03    0.06
   2  -4 -16    6.94    0.32
  -2   4  16    6.94    0.29
  -2   4  16    7.44    0.33
   1  -4 -16    4.43    0.23
  -1   4  16    4.72    0.21
   0  -4 -16   14.26    0.60
   0   4  16   14.50    0.56
  -1  -4 -16    2.60    0.15
  -1  -4 -16    2.67    0.16
   1   4  16    2.78    0.16
  -2  -4 -16    0.10    0.05
  -2  -4 -16    0.26    0.06
   2   4  16    0.26    0.07
  -3  -4 -16    0.05    0.04
  -4   5  16    6.61    0.31
  -4   5  16    7.36    0.33
  -4   5  16    6.59    0.30
  -3   5  16   26.36    1.02
  -3   5  16   26.85    1.09
  -3   5  16   22.95    1.04
   2  -5 -16    0.03    0.06
  -2   5  16   -0.04    0.06
  -2   5  16    0.03    0.04
   1  -5 -16    3.13    0.18
  -1   5  16    3.19    0.16
  -1   5  16    3.17    0.19
   0  -5 -16    1.03    0.10
   0   5  16    1.15    0.09
  -1  -5 -16    0.20    0.06
   1   5  16    0.23    0.06
  -2  -5 -16    1.57    0.11
  -2  -5 -16    1.55    0.11
   2   5  16    1.74    0.12
  -4   6  16    6.90    0.32
  -3   6  16    1.42    0.12
  -3   6  16    1.24    0.11
   2  -6 -16    0.79    0.08
  -2   6  16    0.75    0.09
  -2   6  16    0.63    0.09
   1  -6 -16    0.79    0.09
  -1   6  16    0.85    0.08
  -1   6  16    0.89    0.09
   0  -6 -16    6.47    0.30
   0   6  16    6.70    0.28
   0   6  16    6.99    0.30
  -1  -6 -16    1.02    0.08
   1   6  16    0.85    0.08
   1   6  16    0.95    0.08
  -3   7  16    1.90    0.13
  -3   7  16    1.96    0.14
   2  -7 -16    0.63    0.07
  -2   7  16    0.62    0.08
  -2   7  16    0.58    0.08
   1  -7 -16   16.62    0.66
  -1   7  16   15.55    0.60
  -1   7  16   16.25    0.66
   0  -7 -16    1.85    0.12
   0   7  16    1.74    0.11
   0   7  16    1.64    0.12
   1   7  16   -0.05    0.04
   0  11 -17    2.45    0.12
  -1  11 -17    3.79    0.16
  -2 -10  17    0.23    0.04
   1  10 -17    1.01    0.08
  -1 -10  17    0.77    0.07
   0  10 -17    2.24    0.12
  -1  10 -17    0.15    0.04
  -1  10 -17    0.12    0.03
  -2  10 -17    6.35    0.28
  -2  10 -17    6.19    0.24
   2   9 -17    3.72    0.18
   2   9 -17    3.64    0.17
  -2  -9  17    3.77    0.17
   1   9 -17    0.58    0.06
  -1  -9  17    0.68    0.07
   0   9 -17    3.58    0.17
  -1   9 -17    4.35    0.21
  -1   9 -17    4.88    0.20
  -2   9 -17    0.28    0.04
  -2   9 -17    0.24    0.04
  -3   9 -17    2.91    0.14
   3   8 -17    2.02    0.12
  -3  -8  17    2.10    0.11
   2   8 -17    5.80    0.27
  -2  -8  17    6.10    0.26
   1   8 -17    2.28    0.13
  -1  -8  17    2.20    0.13
   0   8 -17    4.58    0.21
  -1   8 -17   20.58    0.76
  -1   8 -17   19.64    0.81
  -1   8 -17   19.88    0.83
  -2   8 -17    6.89    0.32
  -2   8 -17    7.32    0.29
  -2   8 -17    7.03    0.31
  -3   8 -17    0.11    0.04
  -3   8 -17    0.15    0.05
   3   7 -17    6.29    0.27
  -3  -7  17    5.38    0.26
  -3  -7  17    5.88    0.24
   2   7 -17    4.52    0.22
  -2  -7  17    4.47    0.21
   1   7 -17    9.67    0.44
   1   7 -17   10.49    0.42
  -1  -7  17   10.92    0.42
   0   7 -17    3.14    0.16
   0  -7  17    2.79    0.16
  -1   7 -17   23.32    0.97
  -1   7 -17   23.56    0.95
  -1   7 -17   23.90    0.89
  -2   7 -17    1.91    0.13
  -2   7 -17    2.19    0.12
  -2   7 -17    2.11    0.12
  -3   7 -17   16.18    0.64
  -3   7 -17   15.59    0.65
  -3   7 -17   14.99    0.58
  -4   7 -17    1.55    0.10
  -4   7 -17    1.47    0.09
   4   6 -17   25.80    1.03
   3   6 -17    2.43    0.15
  -3  -6  17    2.69    0.13
   2   6 -17    3.15    0.17
  -2  -6  17    3.00    0.16
   1   6 -17    0.40    0.07
  -1  -6  17    0.44    0.07
   0   6 -17   10.26    0.41
   0  -6  17    9.71    0.41
  -1   6 -17    0.20    0.06
  -1   6 -17    0.19    0.04
  -1   6 -17    0.17    0.05
  -2   6 -17   15.70    0.67
  -2   6 -17   16.47    0.68
  -2   6 -17   16.22    0.62
  -3   6 -17    0.38    0.05
  -3   6 -17    0.42    0.05
  -3   6 -17    0.48    0.07
  -4   6 -17    4.66    0.21
  -4   6 -17    4.00    0.21
  -4   6 -17    4.80    0.20
   4   5 -17    0.83    0.08
   3   5 -17   -0.04    0.05
  -3  -5  17   -0.03    0.04
  -2  -5  17    7.84    0.33
   1   5 -17   15.25    0.61
  -1  -5  17   15.93    0.61
   0   5 -17    4.81    0.24
   0   5 -17    5.17    0.23
   0  -5  17    5.28    0.24
  -1   5 -17   12.86    0.55
  -1   5 -17   13.23    0.51
  -1   5 -17   12.88    0.55
  -2   5 -17    5.79    0.28
  -2   5 -17    5.74    0.25
  -2   5 -17    6.09    0.27
  -3   5 -17   28.40    1.18
  -3   5 -17   29.08    1.15
  -3   5 -17   29.12    1.06
  -4   5 -17    5.12    0.22
  -4   5 -17    4.29    0.22
  -4   5 -17    5.17    0.22
   4   4 -17    2.18    0.13
  -3  -4  17    0.54    0.06
  -2  -4  17   22.17    0.84
  -1  -4  17    0.11    0.06
   0   4 -17    6.80    0.32
   0   4 -17    7.26    0.30
  -1   4 -17    6.62    0.31
  -1   4 -17    6.69    0.29
  -1   4 -17    6.70    0.30
  -2   4 -17    2.17    0.14
  -2   4 -17    2.17    0.12
  -2   4 -17    2.15    0.13
  -3   4 -17   19.62    0.83
  -3   4 -17   20.43    0.75
  -3   4 -17   20.20    0.82
  -4   4 -17    0.93    0.08
  -4   4 -17    0.99    0.08
  -4   4 -17    1.11    0.09
  -4  -3  17    3.13    0.17
  -3  -3  17    6.24    0.26
  -2  -3  17    0.86    0.08
  -1  -3  17   11.16    0.45
   0   3 -17    0.17    0.05
   0   3 -17    0.20    0.05
   0   3 -17    0.13    0.06
   0  -3  17    0.06    0.06
  -1   3 -17    9.77    0.43
  -1   3 -17   10.21    0.41
  -1   3 -17   10.31    0.44
  -1   3 -17   10.07    0.41
  -2   3 -17    1.12    0.10
  -2   3 -17    1.16    0.09
  -2   3 -17    1.10    0.09
  -2   3 -17    1.01    0.09
  -3   3 -17    1.78    0.12
  -3   3 -17    1.82    0.10
  -3   3 -17    1.71    0.11
  -3   3 -17    1.48    0.12
  -3   3 -17    1.63    0.10
  -4   3 -17    5.96    0.30
  -4   3 -17    6.67    0.28
  -4   3 -17    6.68    0.28
  -4  -2  17    3.99    0.21
  -3  -2  17    0.12    0.04
  -2  -2  17    8.89    0.36
  -1  -2  17    0.33    0.06
   0   2 -17    4.26    0.21
   0   2 -17    4.58    0.21
   0   2 -17    4.30    0.22
   0  -2  17    4.29    0.21
  -1   2 -17    1.23    0.10
  -1   2 -17    1.16    0.10
   1  -2  17    0.80    0.08
  -2   2 -17   16.94    0.69
  -2   2 -17   16.72    0.64
  -2   2 -17   16.62    0.70
  -3   2 -17    1.13    0.09
  -3   2 -17    1.38    0.11
  -3   2 -17    1.05    0.09
  -3   2 -17    1.06    0.10
  -3   2 -17    1.29    0.09
  -4   2 -17    2.84    0.14
  -4   2 -17    2.69    0.11
  -4   2 -17    2.86    0.14
  -4   2 -17    2.58    0.16
  -4  -1  17    0.59    0.08
  -3  -1  17   29.27    1.08
  -2  -1  17    0.09    0.05
  -1  -1  17    7.54    0.32
   0   1 -17    3.39    0.17
   0   1 -17    3.28    0.18
   0  -1  17    3.35    0.18
  -1   1 -17   47.58    1.75
  -1   1 -17   47.39    1.89
   1  -1  17   48.25    1.76
  -2   1 -17   34.65    1.24
  -2   1 -17   33.64    1.34
  -2   1 -17   32.39    1.36
  -3   1 -17    1.08    0.08
  -3   1 -17    0.74    0.08
  -3   1 -17    0.95    0.09
  -3   1 -17    0.85    0.07
  -4   1 -17    9.22    0.35
  -4   1 -17    9.67    0.40
  -4   0  17    3.05    0.18
  -3   0  17    1.87    0.14
  -3   0  17    1.60    0.10
  -2   0  17    4.72    0.25
  -2   0  17    4.87    0.22
   1   0 -17    1.81    0.13
  -1   0  17    2.01    0.13
   0   0 -17   17.32    0.71
   0   0  17   17.12    0.66
  -1   0 -17   21.99    0.85
  -1   0 -17   23.14    0.92
   1   0  17   22.67    0.86
  -2   0 -17    1.03    0.09
  -2   0 -17    1.07    0.10
  -2   0 -17    0.66    0.07
  -3   0 -17    0.05    0.04
  -3   0 -17    0.05    0.04
  -3   0 -17    0.08    0.05
  -3   0 -17    0.07    0.05
  -4   1  17    0.25    0.06
  -4   1  17    0.23    0.07
  -3   1  17    6.45    0.27
  -3   1  17    7.04    0.34
  -3   1  17    7.60    0.33
  -2   1  17    1.54    0.11
  -2   1  17    1.56    0.13
  -2   1  17    1.59    0.13
   1  -1 -17    7.60    0.34
  -1   1  17    7.75    0.32
   0  -1 -17    6.72    0.31
   0   1  17    6.79    0.29
  -1  -1 -17    3.78    0.20
  -1  -1 -17    3.72    0.19
   1   1  17    3.42    0.19
  -2  -1 -17    5.24    0.25
  -2  -1 -17    5.00    0.23
  -3  -1 -17    2.02    0.11
  -3  -1 -17    1.77    0.13
  -4   2  17    7.86    0.36
  -4   2  17    7.81    0.37
  -3   2  17    0.06    0.07
  -3   2  17    0.04    0.06
  -2   2  17    4.79    0.21
  -2   2  17    4.85    0.24
   1  -2 -17    0.02    0.06
  -1   2  17    0.09    0.06
   0  -2 -17    0.48    0.08
   0   2  17    0.50    0.07
  -1  -2 -17   10.30    0.42
  -1  -2 -17   10.60    0.46
   1   2  17   10.77    0.43
  -2  -2 -17    1.75    0.11
  -2  -2 -17    1.44    0.12
   2   2  17    1.47    0.11
  -3  -2 -17   11.06    0.47
  -3  -2 -17   11.58    0.43
  -4   3  17    0.02    0.06
  -4   3  17    0.02    0.06
  -3   3  17    5.77    0.28
  -3   3  17    6.43    0.31
  -3   3  17    6.15    0.29
  -2   3  17    0.21    0.06
  -2   3  17    0.30    0.05
  -2   3  17    0.38    0.07
   1  -3 -17    4.90    0.25
  -1   3  17    5.32    0.23
   0  -3 -17    4.95    0.24
   0   3  17    4.97    0.23
  -1  -3 -17    5.97    0.26
  -1  -3 -17    6.02    0.28
   1   3  17    6.12    0.27
  -2  -3 -17    1.05    0.09
  -2  -3 -17    0.93    0.08
   2   3  17    0.82    0.09
  -3  -3 -17    0.06    0.04
  -4   4  17   22.03    0.91
  -4   4  17   20.26    0.87
  -3   4  17    1.84    0.14
  -3   4  17    1.90    0.14
  -3   4  17    2.12    0.15
  -2   4  17    1.68    0.14
  -2   4  17    1.48    0.10
   1  -4 -17    2.92    0.17
  -1   4  17    3.08    0.18
  -1   4  17    3.07    0.16
   0  -4 -17    5.31    0.25
   0   4  17    5.04    0.23
  -1  -4 -17    2.00    0.13
  -1  -4 -17    2.36    0.14
   1   4  17    2.37    0.14
  -2  -4 -17    0.11    0.05
  -2  -4 -17    0.13    0.05
   2   4  17    0.08    0.06
  -4   5  17    0.07    0.06
  -3   5  17   10.68    0.47
  -3   5  17    9.92    0.44
   2  -5 -17    0.42    0.07
  -2   5  17    0.48    0.08
  -2   5  17    0.38    0.08
  -2   5  17    0.31    0.04
   1  -5 -17    8.34    0.38
  -1   5  17    8.75    0.38
  -1   5  17    8.97    0.35
   0  -5 -17    4.41    0.22
   0   5  17    4.66    0.23
   0   5  17    4.64    0.21
  -1  -5 -17    8.45    0.37
   1   5  17    8.68    0.34
  -3   6  17    5.26    0.26
  -3   6  17    4.90    0.24
   2  -6 -17    1.17    0.10
  -2   6  17    1.17    0.10
  -2   6  17    1.43    0.12
   1  -6 -17    5.23    0.25
  -1   6  17    5.41    0.22
  -1   6  17    5.79    0.26
   0  -6 -17    0.05    0.05
   0   6  17    0.17    0.05
   0   6  17    0.04    0.05
  -1  -6 -17   13.56    0.55
   1   6  17   13.69    0.51
  -2   7  17   16.76    0.72
   1  -7 -17    9.90    0.41
   1  10 -18    0.02    0.03
   0  10 -18    5.70    0.23
  -1  10 -18    1.87    0.10
  -2  -9  18    1.00    0.07
   1   9 -18    4.10    0.19
  -1  -9  18    4.48    0.20
   0   9 -18    0.66    0.07
  -1   9 -18    8.05    0.29
  -1   9 -18    6.50    0.31
  -2   9 -18    4.61    0.18
  -2   9 -18    4.14    0.20
   2   8 -18   11.00    0.47
  -2  -8  18   11.98    0.45
   1   8 -18    0.03    0.04
  -1  -8  18    0.04    0.04
   0   8 -18    4.08    0.19
  -1   8 -18    2.98    0.15
  -1   8 -18    2.87    0.16
  -1   8 -18    2.89    0.15
  -2   8 -18    2.34    0.13
  -2   8 -18    2.46    0.12
  -2   8 -18    2.33    0.14
  -3   8 -18   11.01    0.48
  -3   8 -18   11.86    0.47
   3   7 -18    0.78    0.07
  -3  -7  18    0.62    0.05
   2   7 -18    0.85    0.08
  -2  -7  18    0.81    0.07
   1   7 -18   25.97    0.98
  -1  -7  18   26.22    0.98
   0   7 -18    0.53    0.07
   0  -7  18    0.32    0.06
  -1   7 -18   14.22    0.52
  -1   7 -18   12.75    0.56
  -1   7 -18   13.18    0.55
  -2   7 -18    1.01    0.09
  -2   7 -18    1.07    0.08
  -2   7 -18    1.01    0.08
  -3   7 -18   -0.02    0.04
  -3   7 -18   -0.03    0.03
  -3   7 -18    0.00    0.02
   3   6 -18    1.40    0.11
  -3  -6  18    1.63    0.09
   2   6 -18   23.12    0.92
  -2  -6  18   22.52    0.86
   1   6 -18    9.81    0.44
   1   6 -18   10.94    0.42
  -1  -6  18   10.71    0.42
   0   6 -18    0.38    0.06
   0  -6  18    0.35    0.06
  -1   6 -18    1.12    0.09
  -1   6 -18    1.02    0.09
  -1   6 -18    1.04    0.09
  -2   6 -18    6.88    0.28
  -2   6 -18    6.95    0.31
  -2   6 -18    6.83    0.31
  -3   6 -18    2.67    0.12
  -3   6 -18    2.76    0.15
  -3   6 -18    2.85    0.14
   3   5 -18    6.43    0.29
  -3  -5  18    6.37    0.26
  -2  -5  18    0.94    0.08
   1   5 -18    3.77    0.20
  -1  -5  18    4.19    0.19
   0   5 -18    7.20    0.31
   0  -5  18    7.13    0.31
  -1   5 -18   58.92    2.08
  -1   5 -18   53.86    2.29
  -1   5 -18   57.88    2.23
  -2   5 -18    9.28    0.37
  -2   5 -18    9.11    0.40
  -2   5 -18    9.12    0.40
  -3   5 -18    5.16    0.24
  -3   5 -18    5.05    0.21
  -3   5 -18    5.35    0.24
  -4   5 -18    9.04    0.38
   4   4 -18    8.93    0.38
  -3  -4  18    3.98    0.18
  -2  -4  18    9.33    0.38
  -1  -4  18    6.51    0.28
   0   4 -18    5.06    0.24
   0   4 -18    5.05    0.23
   0  -4  18    5.11    0.24
  -1   4 -18   16.62    0.67
  -1   4 -18   16.71    0.62
  -1   4 -18   15.23    0.67
  -2   4 -18    0.37    0.06
  -2   4 -18    0.42    0.06
  -2   4 -18    0.47    0.07
  -3   4 -18   13.51    0.56
  -3   4 -18   13.62    0.51
  -3   4 -18   13.18    0.56
  -4   4 -18    0.03    0.04
   4   3 -18    1.96    0.12
  -4  -3  18    1.90    0.12
  -3  -3  18    2.55    0.13
  -2  -3  18    9.14    0.37
  -1  -3  18    9.46    0.39
   0   3 -18    3.79    0.20
   0   3 -18    3.66    0.19
   0  -3  18    4.05    0.19
  -1   3 -18    3.76    0.18
  -1   3 -18    3.81    0.19
  -1   3 -18    3.73    0.20
  -2   3 -18   10.14    0.44
  -2   3 -18   10.31    0.40
  -2   3 -18   10.27    0.40
  -2   3 -18   10.00    0.44
  -3   3 -18    0.03    0.05
  -3   3 -18   -0.03    0.03
  -3   3 -18    0.01    0.04
  -4  -2  18    3.89    0.20
  -3  -2  18    0.07    0.04
  -2  -2  18    2.36    0.13
  -1  -2  18    5.68    0.25
   0   2 -18    3.07    0.17
   0   2 -18    3.07    0.17
   0   2 -18    3.08    0.17
   0  -2  18    3.12    0.17
  -1   2 -18   11.99    0.46
  -1   2 -18   11.70    0.46
  -1   2 -18   11.60    0.50
   1  -2  18   11.36    0.47
  -2   2 -18    2.33    0.14
  -2   2 -18    2.52    0.14
  -2   2 -18    2.54    0.14
  -2   2 -18    2.67    0.16
  -3   2 -18    8.17    0.35
  -3   2 -18    8.28    0.32
  -3   2 -18    7.63    0.35
  -3   2 -18    8.24    0.32
  -4  -1  18    0.30    0.06
  -3  -1  18    5.29    0.22
  -2  -1  18    3.47    0.17
  -1  -1  18    0.03    0.05
   0   1 -18    4.89    0.23
   0   1 -18    4.83    0.23
   0   1 -18    5.16    0.25
   0  -1  18    5.37    0.24
  -1   1 -18    3.76    0.18
  -1   1 -18    3.59    0.19
   1  -1  18    3.32    0.19
  -2   1 -18   11.31    0.45
  -2   1 -18   11.43    0.48
  -3   1 -18    3.46    0.17
  -3   1 -18    2.88    0.17
  -3   1 -18    3.62    0.15
  -3   1 -18    3.20    0.16
  -3   1 -18    3.49    0.15
  -4   0  18    2.69    0.16
  -3   0  18    3.43    0.16
  -3   0  18    4.04    0.20
  -2   0  18    5.63    0.23
  -2   0  18    4.85    0.27
   1   0 -18    3.68    0.20
  -1   0  18    4.03    0.19
   0   0 -18    2.79    0.16
   0   0  18    2.68    0.16
  -1   0 -18   10.13    0.41
  -1   0 -18   10.17    0.44
   1   0  18   10.07    0.41
  -2   0 -18    0.05    0.05
  -2   0 -18   -0.02    0.05
  -3   0 -18    5.07    0.21
  -3   0 -18    5.08    0.23
  -4   1  18    4.17    0.22
  -4   1  18    4.73    0.22
  -3   1  18    6.95    0.35
  -3   1  18    7.81    0.34
  -2   1  18    5.36    0.26
  -2   1  18    5.77    0.24
  -2   1  18    5.29    0.27
   1  -1 -18    2.81    0.17
  -1   1  18    2.82    0.16
   0  -1 -18    6.55    0.30
   0   1  18    6.47    0.28
  -1  -1 -18    7.78    0.34
  -1  -1 -18    7.43    0.32
   1   1  18    7.47    0.32
  -2  -1 -18    8.63    0.35
  -2  -1 -18    8.72    0.38
  -3  -1 -18    0.13    0.05
  -3  -1 -18    0.02    0.04
  -4   2  18    1.72    0.13
  -4   2  18    2.02    0.13
  -3   2  18    2.73    0.17
  -3   2  18    2.55    0.17
  -2   2  18    3.18    0.19
  -2   2  18    3.40    0.16
  -2   2  18    3.11    0.18
  -2   2  18    3.28    0.19
   1  -2 -18    4.27    0.22
  -1   2  18    4.31    0.20
   0  -2 -18    0.40    0.08
   0   2  18    0.48    0.07
  -1  -2 -18    8.78    0.37
  -1  -2 -18    8.89    0.39
   1   2  18    9.35    0.37
  -2  -2 -18    0.14    0.05
  -2  -2 -18    0.11    0.06
   2   2  18    0.00    0.06
  -3  -2 -18   17.35    0.64
  -4   3  18    3.68    0.19
  -3   3  18    0.61    0.08
  -3   3  18    0.52    0.07
  -3   3  18    0.59    0.08
  -2   3  18   10.38    0.49
  -2   3  18   12.10    0.52
  -2   3  18   11.96    0.49
  -2   3  18   11.06    0.43
   1  -3 -18    7.89    0.36
  -1   3  18    8.45    0.36
  -1   3  18    7.99    0.33
   0  -3 -18    4.09    0.21
   0   3  18    3.89    0.19
  -1  -3 -18    0.58    0.08
  -1  -3 -18    0.66    0.08
   1   3  18    0.54    0.07
  -2  -3 -18   21.38    0.77
  -2  -3 -18   20.65    0.83
   2   3  18   19.99    0.77
  -3   4  18    4.35    0.23
  -3   4  18    4.09    0.21
  -2   4  18    0.34    0.07
  -2   4  18    0.15    0.07
  -2   4  18    0.25    0.04
   1  -4 -18   11.27    0.50
  -1   4  18   12.19    0.47
  -1   4  18   12.90    0.51
   0  -4 -18    0.13    0.06
   0   4  18    0.06    0.06
  -1  -4 -18    8.74    0.37
  -1  -4 -18    8.48    0.35
   1   4  18    8.87    0.35
  -3   5  18    0.83    0.08
  -2   5  18    4.64    0.23
  -2   5  18    4.58    0.24
   1  -5 -18    9.95    0.43
  -1   5  18   10.68    0.44
  -1   5  18   10.12    0.39
   0  -5 -18    5.50    0.25
   0   5  18    5.39    0.25
   0   5  18    5.41    0.23
  -1  -5 -18    3.65    0.18
   1   5  18    3.45    0.16
  -2   6  18    0.42    0.07
  -1   6  18    9.23    0.40
   0   6  18    8.39    0.32
   0  10 -19    1.57    0.09
  -1  10 -19    4.90    0.20
   1   9 -19    3.29    0.15
  -1  -9  19    3.44    0.16
   0   9 -19    8.95    0.35
  -1   9 -19    2.35    0.12
  -2   9 -19    3.30    0.14
  -2  -8  19    7.29    0.29
   1   8 -19    4.35    0.19
  -1  -8  19    4.35    0.20
   0   8 -19    3.94    0.18
  -1   8 -19   11.75    0.45
  -2   8 -19    0.12    0.05
  -2   8 -19    0.19    0.04
  -2   8 -19    0.16    0.03
   2   7 -19    3.81    0.18
  -2  -7  19    3.99    0.18
   1   7 -19    1.99    0.11
  -1  -7  19    1.72    0.11
   0   7 -19    3.39    0.16
   0  -7  19    3.06    0.16
  -1   7 -19    0.05    0.04
  -1   7 -19    0.03    0.04
  -2   7 -19   13.41    0.58
  -2   7 -19   14.89    0.53
  -2   7 -19   13.96    0.58
  -3   7 -19    3.33    0.16
   3   6 -19    0.32    0.05
  -3  -6  19    0.20    0.03
   2   6 -19   12.84    0.54
  -2  -6  19   13.31    0.50
   1   6 -19   15.91    0.61
  -1  -6  19   15.80    0.61
   0   6 -19    0.34    0.05
   0  -6  19    0.18    0.05
  -1   6 -19   18.31    0.77
  -1   6 -19   19.52    0.72
  -2   6 -19    1.29    0.10
  -2   6 -19    1.35    0.09
  -2   6 -19    1.21    0.09
  -3   6 -19   10.01    0.39
  -3   6 -19    9.14    0.39
  -3   6 -19    8.71    0.34
   3   5 -19    8.20    0.35
  -3  -5  19    7.87    0.31
  -2  -5  19   15.09    0.58
   1   5 -19    3.67    0.20
  -1  -5  19    4.13    0.19
   0   5 -19   13.46    0.52
   0  -5  19   13.22    0.52
  -1   5 -19    3.60    0.19
  -1   5 -19    3.68    0.18
  -2   5 -19    1.53    0.10
  -2   5 -19    1.71    0.12
  -2   5 -19    1.76    0.10
  -3   5 -19    1.75    0.09
  -3   5 -19    1.83    0.11
  -3   5 -19    2.06    0.12
  -3  -4  19    2.14    0.11
  -2  -4  19    0.82    0.07
  -1  -4  19    0.60    0.07
   0   4 -19   33.08    1.24
   0   4 -19   32.42    1.33
   0  -4  19   34.86    1.25
  -1   4 -19   26.22    0.98
  -1   4 -19   26.13    1.05
  -2   4 -19    4.78    0.21
  -2   4 -19    4.79    0.23
  -2   4 -19    4.49    0.22
  -3   4 -19   11.56    0.43
  -3   4 -19   11.70    0.47
  -3   4 -19   10.62    0.47
  -3  -3  19    1.28    0.08
  -2  -3  19    2.71    0.14
  -1  -3  19    1.72    0.12
   0   3 -19   30.56    1.14
   0   3 -19   30.35    1.22
   0  -3  19   31.05    1.14
  -1   3 -19    2.10    0.13
  -1   3 -19    2.06    0.14
   1  -3  19    2.06    0.14
  -2   3 -19    1.23    0.10
  -2   3 -19    1.23    0.09
  -2   3 -19    1.11    0.09
  -3   3 -19    0.25    0.06
  -3   3 -19    0.20    0.04
  -3   3 -19    0.23    0.04
  -3  -2  19    2.60    0.12
  -2  -2  19    0.48    0.06
  -1  -2  19   14.31    0.56
   0   2 -19    0.51    0.07
   0   2 -19    0.36    0.06
   0  -2  19    0.55    0.07
  -1   2 -19    5.05    0.22
  -1   2 -19    4.80    0.24
  -1   2 -19    4.89    0.22
   1  -2  19    4.86    0.23
  -2   2 -19    7.77    0.35
  -2   2 -19    7.99    0.32
  -2   2 -19    8.02    0.32
  -3   2 -19    4.84    0.23
  -3   2 -19    4.92    0.20
  -3  -1  19    0.44    0.04
  -3  -1  19    0.77    0.08
  -2  -1  19    9.69    0.38
  -1  -1  19    1.67    0.12
   0   1 -19    4.88    0.23
   0   1 -19    4.67    0.22
   0   1 -19    4.59    0.22
   0  -1  19    4.84    0.22
  -1   1 -19    7.39    0.33
  -1   1 -19    7.64    0.31
  -1   1 -19    6.97    0.31
   1  -1  19    7.70    0.32
  -2   1 -19    1.14    0.10
  -2   1 -19    1.20    0.09
  -2   1 -19    1.25    0.10
  -3   1 -19    0.17    0.04
  -3   1 -19    0.25    0.05
  -3   0  19    1.14    0.10
  -2   0  19   -0.01    0.04
  -1   0  19   20.03    0.75
  -1   0  19   19.76    0.81
   0   0 -19   -0.01    0.05
   0   0  19    0.03    0.06
  -1   0 -19    6.81    0.30
  -1   0 -19    7.31    0.32
   1   0  19    7.37    0.31
  -2   0 -19    0.75    0.08
  -2   0 -19    0.74    0.07
  -3   0 -19   19.41    0.72
  -3   0 -19   19.53    0.72
  -3   1  19    0.99    0.09
  -3   1  19    1.20    0.10
  -2   1  19   21.50    0.78
  -2   1  19   20.15    0.90
   1  -1 -19    0.84    0.09
  -1   1  19    0.76    0.08
[truncated: 7,460 more chars]
