# Supplementary material for: Structural effects of meso-halogenation on porphyrins
Source: Beilstein J Org Chem. 2021 May 14;17:1149–70. doi: 10.3762/bjoc.17.88 (PMC8144917; doi:10.3762/bjoc.17.88)
Supplement: File 3 — Crystal structure determination compounds 1, 2a, 4–11, 13, 16a and 24. [file Beilstein_J_Org_Chem-17-1149-s003.zip › Compound+6.cif]

data_kjf150xp
_audit_creation_date               2020-06-27
_audit_creation_method
;
Olex2 1.2
(compiled 2018.05.29 svn.r3508 for OlexSys, GUI svn.r5506)
;
_shelx_SHELXL_version_number       '2018/1'
_audit_contact_author_address      ?
_audit_contact_author_email        ?
_audit_contact_author_name         ''
_audit_contact_author_phone        ?
_publ_contact_author_id_orcid      ?
_publ_section_references
;
1.	Bruker (2013). SAINT v8.37A, Bruker AXS Inc., Madison, WI, USA. 
2.	Bruker (2016). APEX3 v2016.9-0, Bruker AXS Inc., Madison, WI, USA. 
3.	Bruker (2016/2). SADABS, Bruker AXS Inc., Madison, WI, USA. 
4.	Dolomanov, O.V., Bourhis, L.J., Gildea, R.J, Howard, J.A.K. and Puschmann, H. (2009), J. Appl. Cryst. 42, 339-341. 
5.	Sheldrick, G.M. (2008). Acta Cryst. A64, 112-122. 
6.	Sheldrick, G.M. (2015). Acta Cryst. A71, 3-8.

Dolomanov, O.V., Bourhis, L.J., Gildea, R.J, Howard, J.A.K. & Puschmann, H.
 (2009), J. Appl. Cryst. 42, 339-341.

Sheldrick, G.M. (2015). Acta Cryst. C71, 3-8.
;
_chemical_name_common              ?
_chemical_name_systematic          5-bromo-10,20-dihexyl-15-phenylporphyrin
_chemical_formula_moiety           'C38 H41 Br N4'
_chemical_formula_sum              'C38 H41 Br N4'
_chemical_formula_weight           633.66
_chemical_melting_point            ?
loop_
  _atom_type_symbol
  _atom_type_description
  _atom_type_scat_dispersion_real
  _atom_type_scat_dispersion_imag
  _atom_type_scat_source
 'C' 'C' 0.0033 0.0016 'International Tables Vol C Tables 4.2.6.8 and 6.1.1.4'
 'H' 'H' 0.0000 0.0000 'International Tables Vol C Tables 4.2.6.8 and 6.1.1.4'
 'Br' 'Br' -0.2901 2.4595
 'International Tables Vol C Tables 4.2.6.8 and 6.1.1.4'
 'N' 'N' 0.0061 0.0033 'International Tables Vol C Tables 4.2.6.8 and 6.1.1.4'

_shelx_space_group_comment
;
The symmetry employed for this shelxl refinement is uniquely defined
by the following loop, which should always be used as a source of
symmetry information in preference to the above space-group names.
They are only intended as comments.
;
_space_group_crystal_system        'triclinic'
_space_group_IT_number             2
_space_group_name_H-M_alt          'P -1'
_space_group_name_Hall             '-P 1'
loop_
  _space_group_symop_operation_xyz
 'x, y, z'
 '-x, -y, -z'

_cell_length_a                     4.8845(6)
_cell_length_b                     12.1267(12)
_cell_length_c                     26.324(3)
_cell_angle_alpha                  100.441(3)
_cell_angle_beta                   91.101(3)
_cell_angle_gamma                  90.923(3)
_cell_volume                       1532.8(3)
_cell_formula_units_Z              2
_cell_measurement_reflns_used      9105
_cell_measurement_temperature      100(2)
_cell_measurement_theta_max        25.23
_cell_measurement_theta_min        2.36
_shelx_estimated_absorpt_T_max     0.852
_shelx_estimated_absorpt_T_min     0.577
_exptl_absorpt_coefficient_mu      1.375
_exptl_absorpt_correction_T_max    0.7452
_exptl_absorpt_correction_T_min    0.5537
_exptl_absorpt_correction_type     multi-scan
_exptl_absorpt_process_details    
 'SADABS-2016/2 (Bruker,2016/2) was used for absorption correction. wR2(int) was 0.0947 before and 0.0746 after correction. The Ratio of minimum to maximum transmission is 0.7430. The \l/2 correction factor is Not present.'
_exptl_absorpt_special_details     ?
_exptl_crystal_colour              red
_exptl_crystal_colour_primary      red
_exptl_crystal_density_diffrn      1.373
_exptl_crystal_density_meas        ?
_exptl_crystal_density_method      ?
_exptl_crystal_description         Needle
_exptl_crystal_F_000               664
_exptl_crystal_size_max            0.45
_exptl_crystal_size_mid            0.3
_exptl_crystal_size_min            0.12
_exptl_transmission_factor_max     ?
_exptl_transmission_factor_min     ?
_diffrn_reflns_av_R_equivalents    0.0972
_diffrn_reflns_av_unetI/netI       0.0765
_diffrn_reflns_Laue_measured_fraction_full  1.000
_diffrn_reflns_Laue_measured_fraction_max  0.992
_diffrn_reflns_limit_h_max         5
_diffrn_reflns_limit_h_min         -5
_diffrn_reflns_limit_k_max         14
_diffrn_reflns_limit_k_min         -14
_diffrn_reflns_limit_l_max         31
_diffrn_reflns_limit_l_min         -31
_diffrn_reflns_number              37076
_diffrn_reflns_point_group_measured_fraction_full  1.000
_diffrn_reflns_point_group_measured_fraction_max  0.992
_diffrn_reflns_theta_full          25.242
_diffrn_reflns_theta_max           25.631
_diffrn_reflns_theta_min           1.574
_diffrn_ambient_temperature        100(2)
_diffrn_detector_area_resol_mean   7.9
_diffrn_detector_type              'CCD area detector'
_diffrn_measured_fraction_theta_full  1.000
_diffrn_measured_fraction_theta_max  0.992
_diffrn_measurement_device         'three-circle diffractometer'
_diffrn_measurement_device_type    'Bruker SMART APEX2 area detector'
_diffrn_measurement_method         '\w and \f scans'
_diffrn_radiation_type             MoK\a
_diffrn_radiation_wavelength       0.71073
_diffrn_source                     ?
_diffrn_standards_number           0
_reflns_Friedel_coverage           0.000
_reflns_Friedel_fraction_full      .
_reflns_Friedel_fraction_max       .
_reflns_number_gt                  4227
_reflns_number_total               5709
_reflns_special_details
;
 Reflections were merged by SHELXL according to the crystal
 class for the calculation of statistics and refinement.
 
 _reflns_Friedel_fraction is defined as the number of unique
 Friedel pairs measured divided by the number that would be
 possible theoretically, ignoring centric projections and
 systematic absences.
;
_reflns_threshold_expression       'I > 2\s(I)'
_computing_cell_refinement         'SAINT v8.37A (Bruker, 2015)'
_computing_data_collection         'APEX 3 (Bruker, 2016) '
_computing_data_reduction          'SAINT v8.37A (Bruker, 2015)'
_computing_molecular_graphics      'Olex2 (Dolomanov et al., 2009)'
_computing_publication_material    'Olex2 (Dolomanov et al., 2009)'
_computing_structure_refinement    'ShelXL (Sheldrick, 2015)'
_computing_structure_solution      'XT (Sheldrick, 2015)'
_refine_diff_density_max           0.852
_refine_diff_density_min           -0.947
_refine_diff_density_rms           0.096
_refine_ls_extinction_coef         .
_refine_ls_extinction_method       none
_refine_ls_goodness_of_fit_ref     1.043
_refine_ls_hydrogen_treatment      constr
_refine_ls_matrix_type             full
_refine_ls_number_parameters       454
_refine_ls_number_reflns           5709
_refine_ls_number_restraints       73
_refine_ls_R_factor_all            0.0949
_refine_ls_R_factor_gt             0.0652
_refine_ls_restrained_S_all        1.037
_refine_ls_shift/su_max            0.000
_refine_ls_shift/su_mean           0.000
_refine_ls_structure_factor_coef   Fsqd
_refine_ls_weighting_details      
 'w=1/[\s^2^(Fo^2^)+(0.0556P)^2^+6.1796P] where P=(Fo^2^+2Fc^2^)/3'
_refine_ls_weighting_scheme        calc
_refine_ls_wR_factor_gt            0.1525
_refine_ls_wR_factor_ref           0.1646
_refine_special_details            ?
_olex2_refinement_description
;
1. Fixed Uiso
 At 1.2 times of:
  All C(H) groups, All C(H,H) groups, All C(H,H,H,H) groups, All N(H) groups
 At 1.5 times of:
  All C(H,H,H) groups
2. Restrained distances
 C2A-C15 \\sim C15-C151
 with sigma of 0.02
3. Uiso/Uaniso restraints and constraints
C105 \\sim C106 \\sim C1A \\sim C104: within 2A with sigma of 0.001 and sigma
for terminal atoms of 0.002
C151 \\sim C156 \\sim C155 \\sim C154 \\sim C153 \\sim C152: within 2A with
sigma of 0.001 and sigma for terminal atoms of 0.002
Uanis(C151) \\sim Ueq, Uanis(C2A) \\sim Ueq: with sigma of 0.001 and sigma for
terminal atoms of 0.002
4. Others
 Fixed Sof: C1A(0.5) H1AA(0.5) H1AB(0.5) H1AC(0.5) C2A(0.5) C3A(0.5) H3A(0.5)
 C4A(0.5) H4A(0.5) C5A(0.5) H5A(0.5) C6A(0.5) H6A(0.5) C7A(0.5) H7A(0.5)
 H21(0.9) H22(0.1) H23(0.9) H24(0.1) H10I(0.5) H10J(0.5) H10K(0.5) H10L(0.5)
 C106(0.5) H10M(0.5) H10N(0.5) H10O(0.5) C151(0.5) C156(0.5) H156(0.5)
 C155(0.5) H155(0.5) C154(0.5) H154(0.5) C153(0.5) H153(0.5) C152(0.5) H152(0.5)
5.a Secondary CH2 refined with riding coordinates:
 C101(H10A,H10B), C102(H10C,H10D), C103(H10E,H10F), C104(H10G,H10H), C105(H10I,
 H10J), C105(H10K,H10L), C201(H20A,H20B), C202(H20C,H20D), C203(H20E,H20F),
 C204(H20G,H20H), C205(H20I,H20J)
5.b Aromatic/amide H refined with riding coordinates:
 C2(H2), C3(H3), C3A(H3A), C4A(H4A), C5A(H5A), C6A(H6A), C7(H7), C7A(H7A),
 C8(H8), C12(H12), C13(H13), C17(H17), C18(H18), N21(H21), N22(H22), N23(H23),
 N24(H24), C156(H156), C155(H155), C154(H154), C153(H153), C152(H152)
5.c Idealised Me refined as rotating group:
 C1A(H1AA,H1AB,H1AC), C106(H10M,H10N,H10O), C206(H20K,H20L,H20M)
;
_atom_sites_solution_hydrogens     geom
_atom_sites_solution_primary       ?
_atom_sites_solution_secondary     ?
loop_
  _atom_site_label
  _atom_site_type_symbol
  _atom_site_fract_x
  _atom_site_fract_y
  _atom_site_fract_z
  _atom_site_U_iso_or_equiv
  _atom_site_adp_type
  _atom_site_occupancy
  _atom_site_site_symmetry_order
  _atom_site_calc_flag
  _atom_site_refinement_flags_posn
  _atom_site_refinement_flags_adp
  _atom_site_refinement_flags_occupancy
  _atom_site_disorder_assembly
  _atom_site_disorder_group
 Br1 Br 0.42973(13) 0.32650(5) 0.02796(2) 0.03239(19) Uani 1 1 d . . . . .
 C1 C 0.2026(10) 0.2997(4) 0.20890(18) 0.0220(11) Uani 1 1 d . . . . .
 C1A C 1.840(2) 0.9540(11) 0.0278(4) 0.0395(12) Uani 0.5 1 d . U P A 2
 H1AA H 1.978167 0.895581 0.021818 0.059 Uiso 0.5 1 calc GR . P A 2
 H1AB H 1.920496 1.025325 0.022378 0.059 Uiso 0.5 1 calc GR . P A 2
 H1AC H 1.684540 0.932949 0.003762 0.059 Uiso 0.5 1 calc GR . P A 2
 C2 C 0.0469(11) 0.2313(4) 0.16753(19) 0.0272(12) Uani 1 1 d . . . . .
 H2 H -0.098285 0.180653 0.171394 0.033 Uiso 1 1 calc R . . . .
 C2A C 0.871(3) 0.6353(8) 0.4125(4) 0.012(3) Uani 0.5 1 d D U P B 2
 C3 C 0.1421(11) 0.2516(4) 0.12260(19) 0.0274(12) Uani 1 1 d . . . . .
 H3 H 0.076678 0.217753 0.089082 0.033 Uiso 1 1 calc R . . . .
 C3A C 0.665(2) 0.6666(8) 0.4451(4) 0.026(2) Uani 0.5 1 d . . P B 2
 H3A H 0.481343 0.655001 0.432427 0.031 Uiso 0.5 1 calc R . P B 2
 C4 C 0.3606(10) 0.3334(4) 0.13417(19) 0.0236(11) Uani 1 1 d . . . . .
 C4A C 0.712(2) 0.7154(9) 0.4971(4) 0.030(3) Uani 0.5 1 d . . P B 2
 H4A H 0.560871 0.736202 0.518800 0.036 Uiso 0.5 1 calc R . P B 2
 C5 C 0.5108(10) 0.3795(4) 0.09943(17) 0.0214(11) Uani 1 1 d . . . . .
 C5A C 0.968(4) 0.7331(9) 0.5163(6) 0.027(4) Uani 0.5 1 d . . P B 2
 H5A H 0.997461 0.768894 0.551262 0.033 Uiso 0.5 1 calc R . P B 2
 C6 C 0.7205(10) 0.4630(4) 0.10977(17) 0.0201(10) Uani 1 1 d . . . . .
 C6A C 1.196(2) 0.6985(9) 0.4848(4) 0.028(2) Uani 0.5 1 d . . P B 2
 H6A H 1.377695 0.707804 0.498852 0.034 Uiso 0.5 1 calc R . P B 2
 C7 C 0.8615(10) 0.5140(4) 0.07196(19) 0.0240(11) Uani 1 1 d . . . . .
 H7 H 0.829217 0.498754 0.035632 0.029 Uiso 1 1 calc R . . . .
 C7A C 1.150(2) 0.6508(8) 0.4331(4) 0.027(2) Uani 0.5 1 d . . P B 2
 H7A H 1.299373 0.628448 0.411320 0.033 Uiso 0.5 1 calc R . P B 2
 C8 C 1.0468(11) 0.5870(4) 0.09788(19) 0.0249(11) Uani 1 1 d . . . . .
 H8 H 1.170494 0.632833 0.083084 0.030 Uiso 1 1 calc R . . . .
 C9 C 1.0252(10) 0.5836(4) 0.15245(18) 0.0203(10) Uani 1 1 d . . . . .
 C10 C 1.1813(10) 0.6483(4) 0.19241(19) 0.0220(11) Uani 1 1 d . . . . .
 C11 C 1.1398(10) 0.6519(4) 0.24475(18) 0.0221(11) Uani 1 1 d . . . . .
 C12 C 1.2836(11) 0.7272(4) 0.28608(19) 0.0296(12) Uani 1 1 d . . . . .
 H12 H 1.426783 0.778697 0.282181 0.036 Uiso 1 1 calc R . . . .
 C13 C 1.1777(12) 0.7108(5) 0.3309(2) 0.0349(14) Uani 1 1 d . . . . .
 H13 H 1.229992 0.750601 0.364264 0.042 Uiso 1 1 calc R . . . .
 C14 C 0.9735(10) 0.6238(4) 0.32004(18) 0.0242(11) Uani 1 1 d . . . . .
 C15 C 0.8267(10) 0.5752(4) 0.35649(18) 0.0256(11) Uani 1 1 d D . . . .
 C16 C 0.6332(11) 0.4875(4) 0.34441(18) 0.0241(11) Uani 1 1 d . . . . .
 C17 C 0.5016(11) 0.4311(4) 0.38131(19) 0.0290(12) Uani 1 1 d . . . . .
 H17 H 0.536118 0.444644 0.417571 0.035 Uiso 1 1 calc R . . . .
 C18 C 0.3216(11) 0.3561(4) 0.35526(19) 0.0283(12) Uani 1 1 d . . . . .
 H18 H 0.205162 0.306939 0.369659 0.034 Uiso 1 1 calc R . . . .
 C19 C 0.3370(11) 0.3638(4) 0.30122(18) 0.0232(11) Uani 1 1 d . . . . .
 C20 C 0.1741(10) 0.3001(4) 0.26168(18) 0.0218(11) Uani 1 1 d . . . . .
 N21 N 0.3933(8) 0.3595(3) 0.18660(15) 0.0212(9) Uani 1 1 d . . . . .
 H21 H 0.516462 0.406890 0.203417 0.025 Uiso 0.9 1 calc R . P C 1
 N22 N 0.8201(8) 0.5073(3) 0.15806(15) 0.0194(9) Uani 1 1 d . . . . .
 H22 H 0.764166 0.490313 0.187332 0.023 Uiso 0.1 1 calc R . P D 2
 N23 N 0.9533(8) 0.5922(3) 0.26729(15) 0.0225(9) Uani 1 1 d . . . . .
 H23 H 0.837690 0.541290 0.250576 0.027 Uiso 0.9 1 calc R . P E 1
 N24 N 0.5335(8) 0.4431(3) 0.29590(15) 0.0223(9) Uani 1 1 d . . . . .
 H24 H 0.585644 0.461764 0.266741 0.027 Uiso 0.1 1 calc R . P F 2
 C101 C 1.4002(10) 0.7289(4) 0.17685(18) 0.0199(10) Uani 1 1 d . . . . .
 H10A H 1.553587 0.738392 0.202497 0.024 Uiso 1 1 calc R . . . .
 H10B H 1.473663 0.695403 0.142853 0.024 Uiso 1 1 calc R . . . .
 C102 C 1.2860(11) 0.8419(4) 0.1738(2) 0.0294(12) Uani 1 1 d . . . . .
 H10C H 1.223814 0.877146 0.208393 0.035 Uiso 1 1 calc R . . . .
 H10D H 1.124079 0.831497 0.150059 0.035 Uiso 1 1 calc R . . . .
 C103 C 1.4904(11) 0.9209(4) 0.15500(19) 0.0287(12) Uani 1 1 d . . . . .
 H10E H 1.656088 0.928430 0.177708 0.034 Uiso 1 1 calc R . . . .
 H10F H 1.408803 0.995958 0.158124 0.034 Uiso 1 1 calc R . . . .
 C104 C 1.5747(12) 0.8819(5) 0.0993(2) 0.0390(10) Uani 1 1 d . U . . .
 H10G H 1.675718 0.811127 0.097133 0.047 Uiso 1 1 calc R . . . .
 H10H H 1.407344 0.865433 0.077225 0.047 Uiso 1 1 calc R . . . .
 C105 C 1.7510(12) 0.9653(5) 0.0781(2) 0.0397(10) Uani 1 1 d . U . . .
 H10I H 1.899478 0.993548 0.103435 0.048 Uiso 0.5 1 calc R . P A 1
 H10J H 1.836650 0.927147 0.045990 0.048 Uiso 0.5 1 calc R . P A 1
 H10K H 1.652291 1.036968 0.084847 0.048 Uiso 0.5 1 calc R . P A 2
 H10L H 1.918406 0.976734 0.100328 0.048 Uiso 0.5 1 calc R . P A 2
 C106 C 1.598(2) 1.0577(10) 0.0671(4) 0.0381(12) Uani 0.5 1 d . U P A 1
 H10M H 1.698154 1.094592 0.042733 0.057 Uiso 0.5 1 calc GR . P A 1
 H10N H 1.571834 1.111309 0.099197 0.057 Uiso 0.5 1 calc GR . P A 1
 H10O H 1.419340 1.030633 0.051907 0.057 Uiso 0.5 1 calc GR . P A 1
 C151 C 0.895(3) 0.6119(12) 0.4130(4) 0.0260(12) Uani 0.5 1 d D U P B 1
 C156 C 0.866(2) 0.7255(9) 0.4323(4) 0.0261(11) Uani 0.5 1 d . U P B 1
 H156 H 0.801195 0.772731 0.409746 0.031 Uiso 0.5 1 calc R . P B 1
 C155 C 0.927(2) 0.7721(9) 0.4831(4) 0.0263(11) Uani 0.5 1 d . U P B 1
 H155 H 0.918746 0.850839 0.494591 0.032 Uiso 0.5 1 calc R . P B 1
 C154 C 1.003(4) 0.7018(14) 0.5175(8) 0.0261(12) Uani 0.5 1 d . U P B 1
 H154 H 1.047770 0.732047 0.552585 0.031 Uiso 0.5 1 calc R . P B 1
 C153 C 1.012(2) 0.5865(8) 0.4993(4) 0.0261(11) Uani 0.5 1 d . U P B 1
 H153 H 1.053062 0.537233 0.522532 0.031 Uiso 0.5 1 calc R . P B 1
 C152 C 0.960(2) 0.5434(9) 0.4475(4) 0.0260(11) Uani 0.5 1 d . U P B 1
 H152 H 0.970236 0.464839 0.435611 0.031 Uiso 0.5 1 calc R . P B 1
 C201 C -0.0450(10) 0.2205(4) 0.27746(19) 0.0229(11) Uani 1 1 d . . . . .
 H20A H -0.112139 0.253026 0.312104 0.027 Uiso 1 1 calc R . . . .
 H20B H -0.202110 0.213681 0.252700 0.027 Uiso 1 1 calc R . . . .
 C202 C 0.0655(11) 0.1050(4) 0.2786(2) 0.0279(12) Uani 1 1 d . . . . .
 H20C H 0.227545 0.112775 0.302251 0.033 Uiso 1 1 calc R . . . .
 H20D H 0.126978 0.072058 0.243616 0.033 Uiso 1 1 calc R . . . .
 C203 C -0.1417(11) 0.0242(4) 0.29600(19) 0.0278(12) Uani 1 1 d . . . . .
 H20E H -0.066543 -0.052303 0.289478 0.033 Uiso 1 1 calc R . . . .
 H20F H -0.311914 0.022686 0.274837 0.033 Uiso 1 1 calc R . . . .
 C204 C -0.2125(12) 0.0554(4) 0.35326(19) 0.0299(12) Uani 1 1 d . . . . .
 H20G H -0.041110 0.062894 0.374408 0.036 Uiso 1 1 calc R . . . .
 H20H H -0.302462 0.129025 0.359298 0.036 Uiso 1 1 calc R . . . .
 C205 C -0.4001(12) -0.0309(5) 0.37072(19) 0.0330(13) Uani 1 1 d . . . . .
 H20I H -0.313456 -0.105201 0.363210 0.040 Uiso 1 1 calc R . . . .
 H20J H -0.574357 -0.036076 0.350520 0.040 Uiso 1 1 calc R . . . .
 C206 C -0.4626(15) -0.0034(5) 0.4283(2) 0.0484(17) Uani 1 1 d . . . . .
 H20K H -0.553367 0.069085 0.435846 0.073 Uiso 1 1 calc GR . . . .
 H20L H -0.291376 0.000470 0.448573 0.073 Uiso 1 1 calc GR . . . .
 H20M H -0.583233 -0.061938 0.437242 0.073 Uiso 1 1 calc GR . . . .

loop_
  _atom_site_aniso_label
  _atom_site_aniso_U_11
  _atom_site_aniso_U_22
  _atom_site_aniso_U_33
  _atom_site_aniso_U_23
  _atom_site_aniso_U_13
  _atom_site_aniso_U_12
 Br1 0.0467(4) 0.0283(3) 0.0196(3) -0.00051(19) -0.0077(2) -0.0098(2)
 C1 0.022(3) 0.022(3) 0.022(2) 0.004(2) -0.005(2) -0.004(2)
 C1A 0.034(3) 0.053(3) 0.034(2) 0.016(2) -0.004(2) -0.009(2)
 C2 0.030(3) 0.024(3) 0.027(3) 0.006(2) -0.010(2) -0.014(2)
 C2A 0.012(3) 0.012(3) 0.012(3) 0.0023(11) -0.0002(10) 0.0005(10)
 C3 0.033(3) 0.023(3) 0.024(3) 0.000(2) -0.008(2) -0.006(2)
 C3A 0.032(6) 0.018(5) 0.026(5) -0.001(4) -0.009(4) -0.012(4)
 C4 0.026(3) 0.018(3) 0.025(3) 0.001(2) -0.006(2) 0.000(2)
 C4A 0.034(6) 0.033(6) 0.022(5) 0.000(4) 0.002(4) -0.020(5)
 C5 0.025(3) 0.023(3) 0.014(2) -0.0024(19) -0.0060(19) 0.005(2)
 C5A 0.044(9) 0.018(8) 0.017(5) -0.006(6) -0.007(5) -0.002(7)
 C6 0.020(3) 0.021(3) 0.018(2) 0.0026(19) -0.0018(19) 0.004(2)
 C6A 0.028(6) 0.034(6) 0.018(5) 0.000(4) -0.010(4) -0.017(5)
 C7 0.029(3) 0.023(3) 0.020(2) 0.004(2) 0.000(2) 0.001(2)
 C7A 0.035(6) 0.017(5) 0.030(5) 0.007(4) -0.002(5) -0.008(4)
 C8 0.028(3) 0.023(3) 0.025(3) 0.008(2) -0.002(2) -0.004(2)
 C9 0.023(3) 0.013(2) 0.025(2) 0.0037(19) -0.001(2) 0.002(2)
 C10 0.022(3) 0.016(2) 0.028(3) 0.003(2) -0.002(2) 0.001(2)
 C11 0.025(3) 0.018(2) 0.022(2) 0.003(2) -0.003(2) -0.002(2)
 C12 0.028(3) 0.032(3) 0.027(3) 0.002(2) 0.001(2) -0.013(2)
 C13 0.037(3) 0.042(3) 0.021(3) -0.004(2) -0.003(2) -0.017(3)
 C14 0.029(3) 0.026(3) 0.017(2) 0.001(2) -0.005(2) -0.006(2)
 C15 0.027(3) 0.028(3) 0.020(2) -0.001(2) -0.004(2) -0.004(2)
 C16 0.030(3) 0.023(3) 0.020(2) 0.003(2) -0.001(2) -0.004(2)
 C17 0.042(3) 0.026(3) 0.019(2) 0.003(2) -0.002(2) -0.001(2)
 C18 0.042(3) 0.019(3) 0.024(3) 0.004(2) 0.005(2) -0.007(2)
 C19 0.030(3) 0.016(2) 0.023(3) 0.0022(19) -0.001(2) -0.003(2)
 C20 0.024(3) 0.018(3) 0.024(2) 0.003(2) 0.002(2) -0.002(2)
 N21 0.024(2) 0.017(2) 0.021(2) 0.0021(16) -0.0053(17) -0.0063(17)
 N22 0.023(2) 0.014(2) 0.021(2) 0.0012(16) -0.0047(17) -0.0037(17)
 N23 0.029(2) 0.017(2) 0.021(2) 0.0018(16) -0.0055(17) -0.0087(18)
 N24 0.028(2) 0.017(2) 0.021(2) 0.0017(16) -0.0059(17) -0.0060(18)
 C101 0.020(3) 0.019(2) 0.019(2) -0.0013(19) -0.0008(19) -0.001(2)
 C102 0.033(3) 0.026(3) 0.029(3) 0.005(2) 0.004(2) -0.006(2)
 C103 0.037(3) 0.021(3) 0.028(3) 0.005(2) -0.001(2) -0.009(2)
 C104 0.033(2) 0.053(3) 0.034(2) 0.0161(19) -0.0044(17) -0.0083(19)
 C105 0.034(2) 0.054(3) 0.035(2) 0.0170(18) -0.0039(17) -0.0084(18)
 C106 0.033(3) 0.051(3) 0.033(2) 0.017(2) -0.005(2) -0.009(2)
 C151 0.0268(14) 0.0259(14) 0.0254(14) 0.0050(9) -0.0007(9) -0.0012(9)
 C156 0.0272(16) 0.0259(16) 0.0252(15) 0.0049(12) -0.0011(12) -0.0020(12)
 C155 0.0276(17) 0.0260(17) 0.0252(16) 0.0046(14) -0.0012(13) -0.0024(14)
 C154 0.0276(17) 0.0260(17) 0.0249(17) 0.0051(14) -0.0014(14) -0.0024(14)
 C153 0.0275(17) 0.0260(16) 0.0250(16) 0.0054(14) -0.0013(13) -0.0024(14)
 C152 0.0272(16) 0.0258(16) 0.0252(15) 0.0053(12) -0.0011(12) -0.0019(12)
 C201 0.021(3) 0.022(3) 0.024(2) -0.001(2) 0.002(2) -0.005(2)
 C202 0.032(3) 0.023(3) 0.028(3) 0.003(2) 0.004(2) -0.007(2)
 C203 0.032(3) 0.023(3) 0.027(3) 0.002(2) -0.003(2) -0.007(2)
 C204 0.039(3) 0.025(3) 0.024(3) 0.001(2) -0.005(2) -0.010(2)
 C205 0.043(3) 0.030(3) 0.024(3) 0.002(2) 0.001(2) -0.014(3)
 C206 0.068(5) 0.046(4) 0.027(3) -0.001(3) 0.005(3) -0.021(3)

_geom_special_details
;
 All esds (except the esd in the dihedral angle between two l.s. planes)
 are estimated using the full covariance matrix.  The cell esds are taken
 into account individually in the estimation of esds in distances, angles
 and torsion angles; correlations between esds in cell parameters are only
 used when they are defined by crystal symmetry.  An approximate (isotropic)
 treatment of cell esds is used for estimating esds involving l.s. planes.
;
loop_
  _geom_bond_atom_site_label_1
  _geom_bond_atom_site_label_2
  _geom_bond_distance
  _geom_bond_site_symmetry_2
  _geom_bond_publ_flag
 Br1 C5 1.907(4) . ?
 C1 C2 1.439(6) . ?
 C1 C20 1.398(7) . ?
 C1 N21 1.376(6) . ?
 C1A H1AA 0.9800 . ?
 C1A H1AB 0.9800 . ?
 C1A H1AC 0.9800 . ?
 C1A C105 1.383(12) . ?
 C2 H2 0.9500 . ?
 C2 C3 1.341(7) . ?
 C2A C3A 1.350(16) . ?
 C2A C7A 1.452(16) . ?
 C2A C15 1.531(10) . ?
 C3 H3 0.9500 . ?
 C3 C4 1.435(7) . ?
 C3A H3A 0.9500 . ?
 C3A C4A 1.401(13) . ?
 C4 C5 1.373(7) . ?
 C4 N21 1.365(6) . ?
 C4A H4A 0.9500 . ?
 C4A C5A 1.34(2) . ?
 C5 C6 1.416(7) . ?
 C5A H5A 0.9500 . ?
 C5A C6A 1.43(2) . ?
 C6 C7 1.443(7) . ?
 C6 N22 1.364(6) . ?
 C6A H6A 0.9500 . ?
 C6A C7A 1.393(13) . ?
 C7 H7 0.9500 . ?
 C7 C8 1.342(7) . ?
 C7A H7A 0.9500 . ?
 C8 H8 0.9500 . ?
 C8 C9 1.450(7) . ?
 C9 C10 1.398(6) . ?
 C9 N22 1.381(6) . ?
 C10 C11 1.389(7) . ?
 C10 C101 1.547(7) . ?
 C11 C12 1.449(7) . ?
 C11 N23 1.365(6) . ?
 C12 H12 0.9500 . ?
 C12 C13 1.343(7) . ?
 C13 H13 0.9500 . ?
 C13 C14 1.428(7) . ?
 C14 C15 1.414(7) . ?
 C14 N23 1.373(6) . ?
 C15 C16 1.399(7) . ?
 C15 C151 1.502(11) . ?
 C16 C17 1.441(7) . ?
 C16 N24 1.370(6) . ?
 C17 H17 0.9500 . ?
 C17 C18 1.340(7) . ?
 C18 H18 0.9500 . ?
 C18 C19 1.445(7) . ?
 C19 C20 1.404(7) . ?
 C19 N24 1.374(6) . ?
 C20 C201 1.542(6) . ?
 N21 H21 0.8800 . ?
 N22 H22 0.8800 . ?
 N23 H23 0.8800 . ?
 N24 H24 0.8800 . ?
 C101 H10A 0.9900 . ?
 C101 H10B 0.9900 . ?
 C101 C102 1.502(7) . ?
 C102 H10C 0.9900 . ?
 C102 H10D 0.9900 . ?
 C102 C103 1.522(7) . ?
 C103 H10E 0.9900 . ?
 C103 H10F 0.9900 . ?
 C103 C104 1.524(7) . ?
 C104 H10G 0.9900 . ?
 C104 H10H 0.9900 . ?
 C104 C105 1.507(8) . ?
 C105 H10I 0.9900 . ?
 C105 H10J 0.9900 . ?
 C105 H10K 0.9900 . ?
 C105 H10L 0.9900 . ?
 C105 C106 1.425(13) . ?
 C106 H10M 0.9800 . ?
 C106 H10N 0.9800 . ?
 C106 H10O 0.9800 . ?
 C151 C156 1.390(17) . ?
 C151 C152 1.375(17) . ?
 C156 H156 0.9500 . ?
 C156 C155 1.379(14) . ?
 C155 H155 0.9500 . ?
 C155 C154 1.40(2) . ?
 C154 H154 0.9500 . ?
 C154 C153 1.40(2) . ?
 C153 H153 0.9500 . ?
 C153 C152 1.385(13) . ?
 C152 H152 0.9500 . ?
 C201 H20A 0.9900 . ?
 C201 H20B 0.9900 . ?
 C201 C202 1.514(7) . ?
 C202 H20C 0.9900 . ?
 C202 H20D 0.9900 . ?
 C202 C203 1.530(7) . ?
 C203 H20E 0.9900 . ?
 C203 H20F 0.9900 . ?
 C203 C204 1.534(7) . ?
 C204 H20G 0.9900 . ?
 C204 H20H 0.9900 . ?
 C204 C205 1.519(7) . ?
 C205 H20I 0.9900 . ?
 C205 H20J 0.9900 . ?
 C205 C206 1.529(7) . ?
 C206 H20K 0.9800 . ?
 C206 H20L 0.9800 . ?
 C206 H20M 0.9800 . ?

loop_
  _geom_angle_atom_site_label_1
  _geom_angle_atom_site_label_2
  _geom_angle_atom_site_label_3
  _geom_angle
  _geom_angle_site_symmetry_1
  _geom_angle_site_symmetry_3
  _geom_angle_publ_flag
 C20 C1 C2 126.1(4) . . ?
 N21 C1 C2 107.1(4) . . ?
 N21 C1 C20 126.7(4) . . ?
 H1AA C1A H1AB 109.5 . . ?
 H1AA C1A H1AC 109.5 . . ?
 H1AB C1A H1AC 109.5 . . ?
 C105 C1A H1AA 109.5 . . ?
 C105 C1A H1AB 109.5 . . ?
 C105 C1A H1AC 109.5 . . ?
 C1 C2 H2 125.9 . . ?
 C3 C2 C1 108.2(4) . . ?
 C3 C2 H2 125.9 . . ?
 C3A C2A C7A 117.9(8) . . ?
 C3A C2A C15 123.7(10) . . ?
 C7A C2A C15 118.2(9) . . ?
 C2 C3 H3 126.1 . . ?
 C2 C3 C4 107.8(4) . . ?
 C4 C3 H3 126.1 . . ?
 C2A C3A H3A 118.8 . . ?
 C2A C3A C4A 122.4(10) . . ?
 C4A C3A H3A 118.8 . . ?
 C5 C4 C3 127.0(4) . . ?
 N21 C4 C3 107.9(4) . . ?
 N21 C4 C5 125.1(4) . . ?
 C3A C4A H4A 119.8 . . ?
 C5A C4A C3A 120.4(12) . . ?
 C5A C4A H4A 119.8 . . ?
 C4 C5 Br1 116.9(3) . . ?
 C4 C5 C6 128.2(4) . . ?
 C6 C5 Br1 114.9(3) . . ?
 C4A C5A H5A 119.8 . . ?
 C4A C5A C6A 120.5(13) . . ?
 C6A C5A H5A 119.8 . . ?
 C5 C6 C7 126.2(4) . . ?
 N22 C6 C5 124.1(4) . . ?
 N22 C6 C7 109.7(4) . . ?
 C5A C6A H6A 120.5 . . ?
 C7A C6A C5A 118.9(11) . . ?
 C7A C6A H6A 120.5 . . ?
 C6 C7 H7 126.5 . . ?
 C8 C7 C6 106.9(4) . . ?
 C8 C7 H7 126.5 . . ?
 C2A C7A H7A 120.1 . . ?
 C6A C7A C2A 119.7(10) . . ?
 C6A C7A H7A 120.1 . . ?
 C7 C8 H8 126.0 . . ?
 C7 C8 C9 108.0(4) . . ?
 C9 C8 H8 126.0 . . ?
 C10 C9 C8 125.8(4) . . ?
 N22 C9 C8 108.1(4) . . ?
 N22 C9 C10 126.1(4) . . ?
 C9 C10 C101 117.0(4) . . ?
 C11 C10 C9 124.9(5) . . ?
 C11 C10 C101 117.9(4) . . ?
 C10 C11 C12 124.8(5) . . ?
 N23 C11 C10 128.2(4) . . ?
 N23 C11 C12 107.0(4) . . ?
 C11 C12 H12 126.2 . . ?
 C13 C12 C11 107.6(4) . . ?
 C13 C12 H12 126.2 . . ?
 C12 C13 H13 125.7 . . ?
 C12 C13 C14 108.6(4) . . ?
 C14 C13 H13 125.7 . . ?
 C15 C14 C13 126.8(4) . . ?
 N23 C14 C13 107.2(4) . . ?
 N23 C14 C15 126.0(4) . . ?
 C14 C15 C2A 114.2(6) . . ?
 C14 C15 C151 119.0(7) . . ?
 C16 C15 C2A 120.2(6) . . ?
 C16 C15 C14 125.2(4) . . ?
 C16 C15 C151 115.6(7) . . ?
 C15 C16 C17 125.3(4) . . ?
 N24 C16 C15 125.7(4) . . ?
 N24 C16 C17 108.9(4) . . ?
 C16 C17 H17 126.2 . . ?
 C18 C17 C16 107.6(4) . . ?
 C18 C17 H17 126.2 . . ?
 C17 C18 H18 126.3 . . ?
 C17 C18 C19 107.5(4) . . ?
 C19 C18 H18 126.3 . . ?
 C20 C19 C18 124.5(4) . . ?
 N24 C19 C18 108.6(4) . . ?
 N24 C19 C20 126.9(4) . . ?
 C1 C20 C19 125.1(4) . . ?
 C1 C20 C201 117.4(4) . . ?
 C19 C20 C201 117.5(4) . . ?
 C1 N21 H21 125.5 . . ?
 C4 N21 C1 108.9(4) . . ?
 C4 N21 H21 125.5 . . ?
 C6 N22 C9 107.2(4) . . ?
 C6 N22 H22 126.4 . . ?
 C9 N22 H22 126.4 . . ?
 C11 N23 C14 109.6(4) . . ?
 C11 N23 H23 125.2 . . ?
 C14 N23 H23 125.2 . . ?
 C16 N24 C19 107.3(4) . . ?
 C16 N24 H24 126.3 . . ?
 C19 N24 H24 126.3 . . ?
 C10 C101 H10A 109.2 . . ?
 C10 C101 H10B 109.2 . . ?
 H10A C101 H10B 107.9 . . ?
 C102 C101 C10 112.1(4) . . ?
 C102 C101 H10A 109.2 . . ?
 C102 C101 H10B 109.2 . . ?
 C101 C102 H10C 108.8 . . ?
 C101 C102 H10D 108.8 . . ?
 C101 C102 C103 113.6(4) . . ?
 H10C C102 H10D 107.7 . . ?
 C103 C102 H10C 108.8 . . ?
 C103 C102 H10D 108.8 . . ?
 C102 C103 H10E 108.8 . . ?
 C102 C103 H10F 108.8 . . ?
 C102 C103 C104 113.6(4) . . ?
 H10E C103 H10F 107.7 . . ?
 C104 C103 H10E 108.8 . . ?
 C104 C103 H10F 108.8 . . ?
 C103 C104 H10G 108.7 . . ?
 C103 C104 H10H 108.7 . . ?
 H10G C104 H10H 107.6 . . ?
 C105 C104 C103 114.3(5) . . ?
 C105 C104 H10G 108.7 . . ?
 C105 C104 H10H 108.7 . . ?
 C1A C105 C104 125.9(7) . . ?
 C1A C105 H10K 105.8 . . ?
 C1A C105 H10L 105.8 . . ?
 C104 C105 H10I 109.2 . . ?
 C104 C105 H10J 109.2 . . ?
 C104 C105 H10K 105.8 . . ?
 C104 C105 H10L 105.8 . . ?
 H10I C105 H10J 107.9 . . ?
 H10K C105 H10L 106.2 . . ?
 C106 C105 C104 112.2(7) . . ?
 C106 C105 H10I 109.2 . . ?
 C106 C105 H10J 109.2 . . ?
 C105 C106 H10M 109.5 . . ?
 C105 C106 H10N 109.5 . . ?
 C105 C106 H10O 109.5 . . ?
 H10M C106 H10N 109.5 . . ?
 H10M C106 H10O 109.5 . . ?
 H10N C106 H10O 109.5 . . ?
 C156 C151 C15 115.7(11) . . ?
 C152 C151 C15 126.4(11) . . ?
 C152 C151 C156 117.6(10) . . ?
 C151 C156 H156 118.8 . . ?
 C155 C156 C151 122.4(10) . . ?
 C155 C156 H156 118.8 . . ?
 C156 C155 H155 120.4 . . ?
 C156 C155 C154 119.1(12) . . ?
 C154 C155 H155 120.4 . . ?
 C155 C154 H154 120.6 . . ?
 C153 C154 C155 118.8(16) . . ?
 C153 C154 H154 120.6 . . ?
 C154 C153 H153 119.9 . . ?
 C152 C153 C154 120.3(12) . . ?
 C152 C153 H153 119.9 . . ?
 C151 C152 C153 121.5(10) . . ?
 C151 C152 H152 119.3 . . ?
 C153 C152 H152 119.3 . . ?
 C20 C201 H20A 109.2 . . ?
 C20 C201 H20B 109.2 . . ?
 H20A C201 H20B 107.9 . . ?
 C202 C201 C20 112.1(4) . . ?
 C202 C201 H20A 109.2 . . ?
 C202 C201 H20B 109.2 . . ?
 C201 C202 H20C 108.7 . . ?
 C201 C202 H20D 108.7 . . ?
 C201 C202 C203 114.0(4) . . ?
 H20C C202 H20D 107.6 . . ?
 C203 C202 H20C 108.7 . . ?
 C203 C202 H20D 108.7 . . ?
 C202 C203 H20E 108.9 . . ?
 C202 C203 H20F 108.9 . . ?
 C202 C203 C204 113.6(4) . . ?
 H20E C203 H20F 107.7 . . ?
 C204 C203 H20E 108.9 . . ?
 C204 C203 H20F 108.9 . . ?
 C203 C204 H20G 109.1 . . ?
 C203 C204 H20H 109.1 . . ?
 H20G C204 H20H 107.8 . . ?
 C205 C204 C203 112.7(4) . . ?
 C205 C204 H20G 109.1 . . ?
 C205 C204 H20H 109.1 . . ?
 C204 C205 H20I 108.9 . . ?
 C204 C205 H20J 108.9 . . ?
 C204 C205 C206 113.2(4) . . ?
 H20I C205 H20J 107.8 . . ?
 C206 C205 H20I 108.9 . . ?
 C206 C205 H20J 108.9 . . ?
 C205 C206 H20K 109.5 . . ?
 C205 C206 H20L 109.5 . . ?
 C205 C206 H20M 109.5 . . ?
 H20K C206 H20L 109.5 . . ?
 H20K C206 H20M 109.5 . . ?
 H20L C206 H20M 109.5 . . ?

loop_
  _geom_hbond_atom_site_label_D
  _geom_hbond_atom_site_label_H
  _geom_hbond_atom_site_label_A
  _geom_hbond_distance_DH
  _geom_hbond_distance_HA
  _geom_hbond_distance_DA
  _geom_hbond_angle_DHA
  _geom_hbond_site_symmetry_A
  _geom_hbond_publ_flag
 N21 H21 N22 0.88 2.38 2.924(5) 120.6 . yes
 N21 H21 N24 0.88 2.39 2.936(5) 120.1 . yes
 N23 H23 N24 0.88 2.36 2.911(6) 120.8 . yes

loop_
  _geom_torsion_atom_site_label_1
  _geom_torsion_atom_site_label_2
  _geom_torsion_atom_site_label_3
  _geom_torsion_atom_site_label_4
  _geom_torsion
  _geom_torsion_site_symmetry_1
  _geom_torsion_site_symmetry_2
  _geom_torsion_site_symmetry_3
  _geom_torsion_site_symmetry_4
  _geom_torsion_publ_flag
 Br1 C5 C6 C7 3.7(6) . . . . ?
 Br1 C5 C6 N22 -176.1(4) . . . . ?
 C1 C2 C3 C4 -0.1(6) . . . . ?
 C1 C20 C201 C202 87.7(5) . . . . ?
 C2 C1 C20 C19 176.9(5) . . . . ?
 C2 C1 C20 C201 -0.3(8) . . . . ?
 C2 C1 N21 C4 1.1(6) . . . . ?
 C2 C3 C4 C5 -178.6(5) . . . . ?
 C2 C3 C4 N21 0.7(6) . . . . ?
 C2A C3A C4A C5A 0.0(16) . . . . ?
 C2A C15 C16 C17 -12.9(9) . . . . ?
 C2A C15 C16 N24 165.6(6) . . . . ?
 C3 C4 C5 Br1 -2.0(7) . . . . ?
 C3 C4 C5 C6 177.6(5) . . . . ?
 C3 C4 N21 C1 -1.1(6) . . . . ?
 C3A C2A C7A C6A -1.1(15) . . . . ?
 C3A C2A C15 C14 130.4(10) . . . . ?
 C3A C2A C15 C16 -43.3(12) . . . . ?
 C3A C4A C5A C6A -2.4(17) . . . . ?
 C4 C5 C6 C7 -175.9(5) . . . . ?
 C4 C5 C6 N22 4.3(8) . . . . ?
 C4A C5A C6A C7A 2.9(17) . . . . ?
 C5 C4 N21 C1 178.2(5) . . . . ?
 C5 C6 C7 C8 -178.9(5) . . . . ?
 C5 C6 N22 C9 178.6(4) . . . . ?
 C5A C6A C7A C2A -1.1(15) . . . . ?
 C6 C7 C8 C9 -0.2(6) . . . . ?
 C7 C6 N22 C9 -1.2(5) . . . . ?
 C7 C8 C9 C10 -179.3(5) . . . . ?
 C7 C8 C9 N22 -0.5(6) . . . . ?
 C7A C2A C3A C4A 1.7(15) . . . . ?
 C7A C2A C15 C14 -55.2(10) . . . . ?
 C7A C2A C15 C16 131.0(9) . . . . ?
 C8 C9 C10 C11 173.4(5) . . . . ?
 C8 C9 C10 C101 -1.2(7) . . . . ?
 C8 C9 N22 C6 1.1(5) . . . . ?
 C9 C10 C11 C12 -173.5(5) . . . . ?
 C9 C10 C11 N23 2.9(9) . . . . ?
 C9 C10 C101 C102 88.6(5) . . . . ?
 C10 C9 N22 C6 179.8(5) . . . . ?
 C10 C11 C12 C13 176.4(5) . . . . ?
 C10 C11 N23 C14 -177.9(5) . . . . ?
 C10 C101 C102 C103 -176.1(4) . . . . ?
 C11 C10 C101 C102 -86.4(5) . . . . ?
 C11 C12 C13 C14 1.9(7) . . . . ?
 C12 C11 N23 C14 -0.9(6) . . . . ?
 C12 C13 C14 C15 175.0(5) . . . . ?
 C12 C13 C14 N23 -2.5(7) . . . . ?
 C13 C14 C15 C2A 8.6(9) . . . . ?
 C13 C14 C15 C16 -178.0(6) . . . . ?
 C13 C14 C15 C151 -3.4(11) . . . . ?
 C13 C14 N23 C11 2.1(6) . . . . ?
 C14 C15 C16 C17 174.1(5) . . . . ?
 C14 C15 C16 N24 -7.5(9) . . . . ?
 C14 C15 C151 C156 59.2(15) . . . . ?
 C14 C15 C151 C152 -126.6(13) . . . . ?
 C15 C2A C3A C4A 176.1(9) . . . . ?
 C15 C2A C7A C6A -175.8(8) . . . . ?
 C15 C14 N23 C11 -175.5(5) . . . . ?
 C15 C16 C17 C18 177.2(5) . . . . ?
 C15 C16 N24 C19 -176.5(5) . . . . ?
 C15 C151 C156 C155 -178.3(10) . . . . ?
 C15 C151 C152 C153 -178.0(11) . . . . ?
 C16 C15 C151 C156 -125.7(11) . . . . ?
 C16 C15 C151 C152 48.5(17) . . . . ?
 C16 C17 C18 C19 0.1(6) . . . . ?
 C17 C16 N24 C19 2.2(6) . . . . ?
 C17 C18 C19 C20 -178.4(5) . . . . ?
 C17 C18 C19 N24 1.2(6) . . . . ?
 C18 C19 C20 C1 -174.3(5) . . . . ?
 C18 C19 C20 C201 2.9(8) . . . . ?
 C18 C19 N24 C16 -2.1(6) . . . . ?
 C19 C20 C201 C202 -89.7(5) . . . . ?
 C20 C1 C2 C3 -177.4(5) . . . . ?
 C20 C1 N21 C4 177.8(5) . . . . ?
 C20 C19 N24 C16 177.5(5) . . . . ?
 C20 C201 C202 C203 177.9(4) . . . . ?
 N21 C1 C2 C3 -0.6(6) . . . . ?
 N21 C1 C20 C19 0.7(9) . . . . ?
 N21 C1 C20 C201 -176.4(4) . . . . ?
 N21 C4 C5 Br1 178.8(4) . . . . ?
 N21 C4 C5 C6 -1.6(8) . . . . ?
 N22 C6 C7 C8 0.9(6) . . . . ?
 N22 C9 C10 C11 -5.2(8) . . . . ?
 N22 C9 C10 C101 -179.8(4) . . . . ?
 N23 C11 C12 C13 -0.7(6) . . . . ?
 N23 C14 C15 C2A -174.3(6) . . . . ?
 N23 C14 C15 C16 -0.9(9) . . . . ?
 N23 C14 C15 C151 173.7(8) . . . . ?
 N24 C16 C17 C18 -1.4(6) . . . . ?
 N24 C19 C20 C1 6.2(9) . . . . ?
 N24 C19 C20 C201 -176.7(5) . . . . ?
 C101 C10 C11 C12 1.1(8) . . . . ?
 C101 C10 C11 N23 177.5(5) . . . . ?
 C101 C102 C103 C104 65.5(6) . . . . ?
 C102 C103 C104 C105 173.3(5) . . . . ?
 C103 C104 C105 C1A -175.5(8) . . . . ?
 C103 C104 C105 C106 -73.8(8) . . . . ?
 C151 C15 C16 C17 -0.7(10) . . . . ?
 C151 C15 C16 N24 177.7(8) . . . . ?
 C151 C156 C155 C154 -4.8(19) . . . . ?
 C156 C151 C152 C153 -4(2) . . . . ?
 C156 C155 C154 C153 0(2) . . . . ?
 C155 C154 C153 C152 3(2) . . . . ?
 C154 C153 C152 C151 -1.2(19) . . . . ?
 C152 C151 C156 C155 7(2) . . . . ?
 C201 C202 C203 C204 -69.1(6) . . . . ?
 C202 C203 C204 C205 -175.3(5) . . . . ?
 C203 C204 C205 C206 177.6(5) . . . . ?

_shelx_res_file
;
TITL kjf150xp_a.res in P-1
    kjf150xp.res
    created by SHELXL-2018/1 at 00:17:44 on 27-Jun-2020
REM Old TITL KJF150xp in P-1
REM SHELXT solution in P-1
REM R1 0.186, Rweak 0.031, Alpha 0.054, Orientation as input
REM Formula found by SHELXT: C47 Br
CELL 0.71073 4.8845 12.1267 26.3237 100.441 91.101 90.923
ZERR 2 0.0006 0.0012 0.0029 0.003 0.003 0.003
LATT 1
SFAC C H Br N
UNIT 76 82 2 8
SADI C2A C15 C15 C151
SIMU 0.001 0.002 2 C105 C106 C1A C104
SIMU 0.001 0.002 2 C151 C156 C155 C154 C153 C152
ISOR 0.001 0.002 C151 C2A

L.S. 4
PLAN  20
SIZE 0.12 0.3 0.45
TEMP -173(2)
HTAB N21 N22
HTAB N21 N24
HTAB N23 N24
BOND $H
list 4
CONF
WPDB
HTAB
fmap 2
acta
OMIT 0 0 1
OMIT -1 3 0
REM <olex2.extras>
REM <HklSrc "%.\\KJF150xp.hkl">
REM </olex2.extras>

WGHT    0.055600    6.179600
FVAR       0.35304
BR1   3    0.429732    0.326504    0.027960    11.00000    0.04668    0.02834 =
         0.01964   -0.00051   -0.00773   -0.00978
C1    1    0.202562    0.299694    0.208904    11.00000    0.02188    0.02156 =
         0.02224    0.00422   -0.00462   -0.00382
PART 2
C1A   1    1.840037    0.953963    0.027844    10.50000    0.03390    0.05254 =
         0.03440    0.01574   -0.00422   -0.00932
AFIX 137
H1AA  2    1.978167    0.895581    0.021818    10.50000   -1.50000
H1AB  2    1.920496    1.025325    0.022378    10.50000   -1.50000
H1AC  2    1.684540    0.932949    0.003762    10.50000   -1.50000
AFIX   0
PART 0
C2    1    0.046896    0.231346    0.167532    11.00000    0.03031    0.02377 =
         0.02712    0.00576   -0.01028   -0.01394
AFIX  43
H2    2   -0.098285    0.180653    0.171394    11.00000   -1.20000
AFIX   0
PART 2
C2A   1    0.870847    0.635292    0.412490    10.50000    0.01163    0.01172 =
         0.01181    0.00229   -0.00016    0.00050
PART 0
C3    1    0.142128    0.251562    0.122597    11.00000    0.03328    0.02265 =
         0.02431    0.00029   -0.00759   -0.00571
AFIX  43
H3    2    0.076678    0.217753    0.089082    11.00000   -1.20000
AFIX   0
PART 2
C3A   1    0.664851    0.666560    0.445140    10.50000    0.03159    0.01815 =
         0.02555   -0.00086   -0.00876   -0.01222
AFIX  43
H3A   2    0.481343    0.655001    0.432427    10.50000   -1.20000
AFIX   0
PART 0
C4    1    0.360607    0.333403    0.134174    11.00000    0.02645    0.01806 =
         0.02508    0.00117   -0.00600   -0.00036
PART 2
C4A   1    0.711676    0.715439    0.497093    10.50000    0.03353    0.03303 =
         0.02190    0.00049    0.00164   -0.02005
AFIX  43
H4A   2    0.560871    0.736202    0.518800    10.50000   -1.20000
AFIX   0
PART 0
C5    1    0.510840    0.379500    0.099434    11.00000    0.02471    0.02299 =
         0.01430   -0.00241   -0.00600    0.00499
PART 2
C5A   1    0.967806    0.733079    0.516347    10.50000    0.04373    0.01752 =
         0.01728   -0.00558   -0.00684   -0.00190
AFIX  43
H5A   2    0.997461    0.768894    0.551262    10.50000   -1.20000
AFIX   0
PART 0
C6    1    0.720458    0.463036    0.109770    11.00000    0.02041    0.02119 =
         0.01828    0.00258   -0.00178    0.00382
PART 2
C6A   1    1.196460    0.698458    0.484790    10.50000    0.02836    0.03422 =
         0.01843   -0.00035   -0.01037   -0.01727
AFIX  43
H6A   2    1.377695    0.707804    0.498852    10.50000   -1.20000
AFIX   0
PART 0
C7    1    0.861468    0.513991    0.071956    11.00000    0.02875    0.02348 =
         0.01982    0.00412   -0.00014    0.00098
AFIX  43
H7    2    0.829217    0.498754    0.035632    11.00000   -1.20000
AFIX   0
PART 2
C7A   1    1.149585    0.650769    0.433063    10.50000    0.03534    0.01691 =
         0.02969    0.00680   -0.00187   -0.00775
AFIX  43
H7A   2    1.299373    0.628448    0.411320    10.50000   -1.20000
AFIX   0
PART 0
C8    1    1.046801    0.586988    0.097879    11.00000    0.02812    0.02254 =
         0.02520    0.00804   -0.00181   -0.00354
AFIX  43
H8    2    1.170494    0.632833    0.083084    11.00000   -1.20000
AFIX   0
C9    1    1.025155    0.583618    0.152448    11.00000    0.02296    0.01296 =
         0.02495    0.00370   -0.00065    0.00177
C10   1    1.181346    0.648331    0.192411    11.00000    0.02180    0.01570 =
         0.02778    0.00252   -0.00153    0.00050
C11   1    1.139788    0.651944    0.244750    11.00000    0.02520    0.01840 =
         0.02221    0.00331   -0.00281   -0.00227
C12   1    1.283556    0.727162    0.286083    11.00000    0.02802    0.03239 =
         0.02653    0.00156    0.00054   -0.01318
AFIX  43
H12   2    1.426783    0.778697    0.282181    11.00000   -1.20000
AFIX   0
C13   1    1.177714    0.710849    0.330909    11.00000    0.03731    0.04189 =
         0.02102   -0.00412   -0.00253   -0.01747
AFIX  43
H13   2    1.229992    0.750601    0.364264    11.00000   -1.20000
AFIX   0
C14   1    0.973468    0.623757    0.320036    11.00000    0.02864    0.02606 =
         0.01652    0.00092   -0.00480   -0.00585
C15   1    0.826673    0.575198    0.356486    11.00000    0.02680    0.02779 =
         0.01986   -0.00118   -0.00423   -0.00358
C16   1    0.633224    0.487536    0.344409    11.00000    0.02962    0.02280 =
         0.01955    0.00321   -0.00087   -0.00403
C17   1    0.501564    0.431117    0.381313    11.00000    0.04196    0.02568 =
         0.01864    0.00286   -0.00218   -0.00073
AFIX  43
H17   2    0.536118    0.444644    0.417571    11.00000   -1.20000
AFIX   0
C18   1    0.321608    0.356134    0.355256    11.00000    0.04243    0.01865 =
         0.02383    0.00392    0.00504   -0.00654
AFIX  43
H18   2    0.205162    0.306939    0.369659    11.00000   -1.20000
AFIX   0
C19   1    0.337042    0.363780    0.301223    11.00000    0.02967    0.01622 =
         0.02304    0.00224   -0.00090   -0.00320
C20   1    0.174117    0.300116    0.261682    11.00000    0.02366    0.01784 =
         0.02368    0.00305    0.00161   -0.00203
N21   4    0.393323    0.359498    0.186602    11.00000    0.02396    0.01742 =
         0.02115    0.00213   -0.00533   -0.00626
PART 1
AFIX  43
H21   2    0.516462    0.406890    0.203417    10.90000   -1.20000
AFIX   0
PART 0
N22   4    0.820110    0.507269    0.158060    11.00000    0.02290    0.01362 =
         0.02057    0.00122   -0.00472   -0.00374
PART 2
AFIX  43
H22   2    0.764166    0.490313    0.187332    10.10000   -1.20000
AFIX   0
PART 0
N23   4    0.953253    0.592222    0.267290    11.00000    0.02853    0.01701 =
         0.02068    0.00177   -0.00550   -0.00874
PART 1
AFIX  43
H23   2    0.837690    0.541290    0.250576    10.90000   -1.20000
AFIX   0
PART 0
N24   4    0.533535    0.443053    0.295904    11.00000    0.02751    0.01737 =
         0.02090    0.00174   -0.00585   -0.00598
PART 2
AFIX  43
H24   2    0.585644    0.461764    0.266741    10.10000   -1.20000
AFIX   0
PART 0
C101  1    1.400196    0.728944    0.176848    11.00000    0.01980    0.01931 =
         0.01882   -0.00134   -0.00077   -0.00101
AFIX  23
H10A  2    1.553587    0.738392    0.202497    11.00000   -1.20000
H10B  2    1.473663    0.695403    0.142853    11.00000   -1.20000
AFIX   0
C102  1    1.286042    0.841900    0.173754    11.00000    0.03317    0.02597 =
         0.02925    0.00544    0.00449   -0.00639
AFIX  23
H10C  2    1.223814    0.877146    0.208393    11.00000   -1.20000
H10D  2    1.124079    0.831497    0.150059    11.00000   -1.20000
AFIX   0
C103  1    1.490387    0.920888    0.154996    11.00000    0.03684    0.02131 =
         0.02795    0.00510   -0.00149   -0.00873
AFIX  23
H10E  2    1.656088    0.928430    0.177708    11.00000   -1.20000
H10F  2    1.408803    0.995958    0.158124    11.00000   -1.20000
AFIX   0
C104  1    1.574723    0.881895    0.099291    11.00000    0.03278    0.05295 =
         0.03380    0.01615   -0.00444   -0.00827
AFIX  23
H10G  2    1.675718    0.811127    0.097133    11.00000   -1.20000
H10H  2    1.407344    0.865433    0.077225    11.00000   -1.20000
AFIX   0
C105  1    1.750978    0.965302    0.078060    11.00000    0.03380    0.05365 =
         0.03454    0.01702   -0.00395   -0.00841
PART 1
AFIX  23
H10I  2    1.899478    0.993548    0.103435    10.50000   -1.20000
H10J  2    1.836650    0.927147    0.045990    10.50000   -1.20000
AFIX  23
PART 0
PART 2
H10K  2    1.652291    1.036968    0.084847    10.50000   -1.20000
H10L  2    1.918406    0.976734    0.100328    10.50000   -1.20000
AFIX   0
PART 0
PART 1
C106  1    1.598146    1.057670    0.067120    10.50000    0.03290    0.05108 =
         0.03325    0.01676   -0.00463   -0.00898
AFIX 137
H10M  2    1.698154    1.094592    0.042733    10.50000   -1.50000
H10N  2    1.571834    1.111309    0.099197    10.50000   -1.50000
H10O  2    1.419340    1.030633    0.051907    10.50000   -1.50000
AFIX   0
C151  1    0.894978    0.611939    0.412952    10.50000    0.02683    0.02594 =
         0.02539    0.00502   -0.00072   -0.00116
C156  1    0.865864    0.725490    0.432305    10.50000    0.02725    0.02595 =
         0.02516    0.00493   -0.00108   -0.00197
AFIX  43
H156  2    0.801195    0.772731    0.409746    10.50000   -1.20000
AFIX   0
C155  1    0.927498    0.772085    0.483100    10.50000    0.02755    0.02595 =
         0.02518    0.00463   -0.00121   -0.00241
AFIX  43
H155  2    0.918746    0.850839    0.494591    10.50000   -1.20000
AFIX   0
C154  1    1.003115    0.701778    0.517491    10.50000    0.02758    0.02596 =
         0.02488    0.00505   -0.00135   -0.00244
AFIX  43
H154  2    1.047770    0.732047    0.552585    10.50000   -1.20000
AFIX   0
C153  1    1.011718    0.586453    0.499300    10.50000    0.02754    0.02596 =
         0.02497    0.00542   -0.00129   -0.00236
AFIX  43
H153  2    1.053062    0.537233    0.522532    10.50000   -1.20000
AFIX   0
C152  1    0.960239    0.543420    0.447515    10.50000    0.02715    0.02577 =
         0.02518    0.00529   -0.00106   -0.00192
AFIX  43
H152  2    0.970236    0.464839    0.435611    10.50000   -1.20000
AFIX   0
PART 0
C201  1   -0.044966    0.220490    0.277463    11.00000    0.02073    0.02219 =
         0.02364   -0.00125    0.00159   -0.00538
AFIX  23
H20A  2   -0.112139    0.253026    0.312104    11.00000   -1.20000
H20B  2   -0.202110    0.213681    0.252700    11.00000   -1.20000
AFIX   0
C202  1    0.065455    0.105011    0.278620    11.00000    0.03153    0.02348 =
         0.02766    0.00259    0.00409   -0.00695
AFIX  23
H20C  2    0.227545    0.112775    0.302251    11.00000   -1.20000
H20D  2    0.126978    0.072058    0.243616    11.00000   -1.20000
AFIX   0
C203  1   -0.141694    0.024179    0.296003    11.00000    0.03172    0.02308 =
         0.02724    0.00226   -0.00268   -0.00717
AFIX  23
H20E  2   -0.066543   -0.052303    0.289478    11.00000   -1.20000
H20F  2   -0.311914    0.022686    0.274837    11.00000   -1.20000
AFIX   0
C204  1   -0.212488    0.055368    0.353263    11.00000    0.03885    0.02539 =
         0.02376    0.00104   -0.00491   -0.00982
AFIX  23
H20G  2   -0.041110    0.062894    0.374408    11.00000   -1.20000
H20H  2   -0.302462    0.129025    0.359298    11.00000   -1.20000
AFIX   0
C205  1   -0.400100   -0.030942    0.370724    11.00000    0.04299    0.03014 =
         0.02443    0.00218    0.00071   -0.01368
AFIX  23
H20I  2   -0.313456   -0.105201    0.363210    11.00000   -1.20000
H20J  2   -0.574357   -0.036076    0.350520    11.00000   -1.20000
AFIX   0
C206  1   -0.462629   -0.003356    0.428258    11.00000    0.06841    0.04607 =
         0.02729   -0.00109    0.00501   -0.02098
AFIX 137
H20K  2   -0.553367    0.069085    0.435846    11.00000   -1.50000
H20L  2   -0.291376    0.000470    0.448573    11.00000   -1.50000
H20M  2   -0.583233   -0.061938    0.437242    11.00000   -1.50000
AFIX   0
HKLF 4


REM  kjf150xp_a.res in P-1
REM R1 =  0.0652 for    4227 Fo > 4sig(Fo)  and  0.0949 for all    5709 data
REM    454 parameters refined using     73 restraints

END

WGHT      0.0556      6.1861

REM Instructions for potential hydrogen bonds
HTAB N21 N22
HTAB N21 N24
HTAB N22 N21
HTAB N22 N23
HTAB N23 N22
HTAB N23 N24
HTAB N24 N21
HTAB N24 N23

REM Highest difference peak  0.852,  deepest hole -0.947,  1-sigma level  0.096
Q1    1   0.5949  0.2809  0.0254  11.00000  0.05    0.85
Q2    1   0.5207  0.3860  0.0272  11.00000  0.05    0.59
Q3    1   1.6042  0.6880  0.0501  11.00000  0.05    0.51
Q4    1   1.3095  0.9831  0.1286  11.00000  0.05    0.48
Q5    1   0.7524  0.3195  0.0313  11.00000  0.05    0.39
Q6    1   0.1645  0.3040  0.0593  11.00000  0.05    0.39
Q7    1   0.9597  0.6807  0.4192  11.00000  0.05    0.38
Q8    1   0.4478  0.2207  0.0453  11.00000  0.05    0.38
Q9    1   0.0482  0.2578  0.2724  11.00000  0.05    0.38
Q10   1   0.0926  0.3298  0.0280  11.00000  0.05    0.37
Q11   1   0.2386  0.3819  0.0399  11.00000  0.05    0.37
Q12   1   1.5178  0.6834  0.1694  11.00000  0.05    0.36
Q13   1   0.3142  0.2668  0.0271  11.00000  0.05    0.36
Q14   1   0.1613  0.3786  0.0490  11.00000  0.05    0.36
Q15   1   1.2490  0.8437  0.5598  11.00000  0.05    0.35
Q16   1   1.5080  0.8359  0.2906  11.00000  0.05    0.35
Q17   1   1.2591  0.9401  0.0614  11.00000  0.05    0.33
Q18   1   0.4207  0.2983  0.0918  11.00000  0.05    0.33
Q19   1   0.9135  0.5203  0.2533  11.00000  0.05    0.33
Q20   1   1.7295  0.9108  0.0592  11.00000  0.05    0.33
;
_shelx_res_checksum                38799
_shelx_hkl_file
;
  -1   0   0   49.00    5.70
  -1   0   0   32.60    5.50
  -1   0   0   37.60    6.60
  -1   0   0   25.80    5.70
  -1   0   0   37.00    5.00
   1   0   0   39.60    7.10
   1   0   0   34.00    5.60
   1   0   0   25.40    5.40
   1   0   0   36.00    5.60
   1   0   0   36.50    4.60
  -2   0   0  252.57   26.00
  -2   0   0  316.07   26.40
  -2   0   0  291.37   26.60
  -2   0   0  292.37   27.70
  -2   0   0  320.37   26.30
  -2   0   0  264.77   26.30
  -2   0   0  318.07   26.40
   2   0   0  340.07   29.00
   2   0   0  317.97   26.60
   2   0   0  316.97   26.50
   2   0   0  295.37   26.20
  -3   0   0   52.29    8.80
  -3   0   0   55.19   10.10
  -3   0   0   58.29    8.60
  -3   0   0   67.69    9.60
  -3   0   0   49.99    8.10
   3   0   0   65.99    8.50
   3   0   0   52.39   12.50
   3   0   0   66.89    9.40
  -4   0   0    5.10    8.00
  -4   0   0   -0.50    3.50
  -4   0   0    9.00    6.90
  -4   0   0    6.10    7.60
  -4   0   0   14.70    9.90
   4   0   0    2.80    8.30
   4   0   0   -3.80   14.40
   4   0   0   13.80    7.90
  -5   0   0   30.40   12.50
  -5   0   0   12.70    9.80
  -5   0   0   20.20    9.50
   5   0   0  -37.40   19.20
   5   0   0   22.70    8.80
   5   0   0    4.10    8.20
   5   0   0   21.00   11.00
   5  -1   0    0.10    9.00
   5  -1   0   -2.30   10.20
  -5   1   0   -1.90    9.60
  -5   1   0    0.20    8.80
  -5   1   0   10.60   12.70
   4  -1   0   14.90    7.40
   4  -1   0   -0.80   13.80
   4  -1   0    9.20    8.30
  -4   1   0    7.00    9.50
  -4   1   0   11.10    4.20
  -4   1   0   42.40    8.70
  -4   1   0   29.60    9.10
  -4   1   0   14.40    7.20
   3  -1   0  267.57   24.10
   3  -1   0  245.88   27.90
  -3   1   0  276.87   24.00
  -3   1   0  276.57   24.40
  -3   1   0  261.07   23.00
  -3   1   0  273.67   24.20
  -3   1   0  266.77   24.20
   2  -1   0  347.37   31.80
   2  -1   0  372.86   34.20
   2  -1   0  377.76   32.10
   2  -1   0  382.06   32.20
   2  -1   0  363.16   31.70
   2  -1   0  361.06   32.00
  -2   1   0  364.26   32.00
  -2   1   0  395.66   32.00
  -2   1   0  380.66   32.00
  -2   1   0  365.66   32.00
  -2   1   0  370.86   32.00
  -2   1   0  383.26   32.20
  -2   1   0  354.56   33.50
   1  -1   0   79.69    8.20
   1  -1   0   80.29    8.80
   1  -1   0   87.79    8.20
   1  -1   0   73.49    8.40
   1  -1   0   80.69   11.20
   1  -1   0   80.09    8.60
   1  -1   0   77.79    8.60
  -1   1   0   80.49    8.20
  -1   1   0   81.69    8.30
  -1   1   0   80.49   11.60
  -1   1   0   66.59    8.50
  -1   1   0   77.39    8.60
  -1   1   0   75.59    8.60
   0  -1   0 1743.73  140.89
   0  -1   0 1680.23  140.69
   0  -1   0 1641.24  140.69
   0  -1   0 1664.73  140.79
   0   1   0 1717.33  140.69
   0   1   0 1678.33  140.79
   0   1   0 1672.63  140.89
   0   1   0 1694.13  140.69
   0   1   0 1681.43  140.79
  -1  -1   0  369.96   33.20
  -1  -1   0  383.16   33.30
  -1  -1   0  368.06   33.30
  -1  -1   0  417.06   33.20
  -1  -1   0  386.96   33.30
  -1  -1   0  418.76   34.10
   1   1   0  376.26   33.30
   1   1   0  400.16   33.10
   1   1   0  367.36   33.20
   1   1   0  410.66   33.10
   1   1   0  398.16   34.10
   1   1   0  383.36   33.30
  -2  -1   0    4.20    6.50
  -2  -1   0   14.40    4.70
  -2  -1   0   23.40    5.70
  -2  -1   0   11.30    5.10
  -2  -1   0    8.00    5.70
  -2  -1   0    9.60    6.20
   2   1   0    3.90    5.90
   2   1   0    5.20    5.80
   2   1   0   23.90    8.50
   2   1   0   11.80    5.20
   2   1   0   10.70    5.60
   2   1   0    7.60    4.00
  -3  -1   0  174.28   20.60
  -3  -1   0  184.88   18.90
  -3  -1   0  220.58   18.80
  -3  -1   0  214.88   19.20
  -3  -1   0  216.68   19.30
   3   1   0  190.78   19.30
   3   1   0  217.38   18.90
   3   1   0  182.68   23.00
  -4  -1   0   48.20   11.00
  -4  -1   0   90.09   11.00
  -4  -1   0   79.69    9.70
  -4  -1   0   25.50    8.30
   4   1   0   40.90    9.60
   4   1   0   13.40   15.40
   4   1   0   50.59    9.10
   4   1   0   38.10    8.10
  -5  -1   0    4.10   12.20
  -5  -1   0    9.50   10.70
  -5  -1   0    5.00   14.80
  -5  -1   0   10.10    9.60
   5   1   0    6.10    8.40
   5   1   0   20.30    9.70
   5   1   0   15.90   11.20
   5  -2   0    7.10    9.30
   5  -2   0    5.20   10.50
   5  -2   0  -25.30   17.40
  -5   2   0    5.60   13.20
  -5   2   0   20.50   11.30
  -5   2   0   -1.60    9.60
   4  -2   0   35.60    8.50
   4  -2   0   43.20   10.40
   4  -2   0   31.90   15.00
  -4   2   0   91.39   10.50
  -4   2   0   63.09   10.60
  -4   2   0   37.90   10.40
  -4   2   0   29.40    8.20
   3  -2   0  112.79   13.30
   3  -2   0   97.59   17.80
   3  -2   0  114.29   12.30
  -3   2   0  109.89   12.70
  -3   2   0  118.09   13.40
  -3   2   0  116.69   13.00
  -3   2   0  126.89   11.30
  -3   2   0  119.19   12.50
   2  -2   0  220.08   20.60
   2  -2   0  221.38   20.20
   2  -2   0  244.28   20.70
   2  -2   0  222.68   20.50
   2  -2   0  242.88   20.50
   2  -2   0  214.88   23.20
   2  -2   0  224.58   20.90
  -2   2   0  207.68   20.30
  -2   2   0  231.78   23.70
  -2   2   0  224.38   20.70
  -2   2   0  243.28   20.80
  -2   2   0  233.48   20.00
  -2   2   0  244.48   20.40
  -2   2   0  238.48   20.40
   1  -2   0  341.97   30.30
   1  -2   0  340.57   30.30
   1  -2   0  328.27   30.10
   1  -2   0  363.86   32.30
   1  -2   0  374.66   30.10
   1  -2   0  400.46   30.20
   1  -2   0  336.37   30.20
  -1   2   0  394.06   30.20
  -1   2   0  318.07   30.10
  -1   2   0  355.86   30.30
  -1   2   0  374.36   30.30
  -1   2   0  346.07   30.20
  -1   2   0  333.27   30.20
   0  -2   0   27.50    2.50
   0  -2   0   23.40    2.60
   0  -2   0   26.30    3.30
   0  -2   0   27.70    3.80
   0  -2   0   16.70    3.20
   0  -2   0   12.80    3.70
   0  -2   0   23.90    2.90
   0   2   0   25.00    3.60
   0   2   0   23.80    2.60
   0   2   0   16.60    3.40
   0   2   0   23.20    3.90
   0   2   0   26.30    2.60
   0   2   0   20.50    3.30
   0   2   0   20.20    4.30
  -1  -2   0  242.48   19.70
  -1  -2   0  232.48   21.20
  -1  -2   0  221.38   19.90
  -1  -2   0  219.78   20.00
  -1  -2   0  200.48   19.30
  -1  -2   0  229.58   19.90
  -1  -2   0  274.07   19.90
  -1  -2   0  208.38   20.00
  -1  -2   0  213.88   19.80
   1   2   0  212.08   19.80
   1   2   0  230.28   20.30
   1   2   0  215.48   20.00
   1   2   0  218.28   19.80
   1   2   0  247.48   19.70
   1   2   0  234.28   21.30
   1   2   0  247.98   19.80
   1   2   0  223.68   19.90
  -2  -2   0  262.57   24.10
  -2  -2   0  264.47   24.00
  -2  -2   0  270.17   24.00
  -2  -2   0  276.27   23.80
  -2  -2   0  255.57   25.40
   2   2   0  275.57   23.60
   2   2   0  262.17   24.10
   2   2   0  280.67   23.60
   2   2   0  290.17   23.80
   2   2   0  264.97   23.90
   2   2   0  275.77   25.80
  -3  -2   0   38.30    6.90
  -3  -2   0   29.50    8.60
  -3  -2   0   36.90    7.10
  -3  -2   0   39.40    7.80
   3   2   0   20.50    5.90
   3   2   0   42.40    7.70
   3   2   0   42.80    7.50
   3   2   0   26.20   10.70
   3   2   0   39.50    6.90
  -4  -2   0    4.70   10.10
  -4  -2   0   29.90    9.10
  -4  -2   0   -4.70    6.80
  -4  -2   0   -3.50    7.40
   4   2   0   -8.20    6.20
   4   2   0   -5.90    6.90
   4   2   0    2.00    8.50
   4   2   0    8.90    7.80
   4   2   0  -13.70   12.60
  -5  -2   0    8.60   14.00
  -5  -2   0    6.90   10.90
  -5  -2   0   10.20   12.40
  -5  -2   0   11.90    9.20
   5   2   0   -0.20    8.90
   5   2   0    2.40    8.00
   5   2   0   10.20   10.30
   5   2   0  -24.90   16.00
   5   2   0    3.20    8.70
   5  -3   0  -20.60   17.50
   5  -3   0   18.40   11.60
   5  -3   0   26.30   10.40
  -5   3   0   20.10   10.90
  -5   3   0    8.30   11.10
  -5   3   0   26.60    9.10
  -5   3   0   20.20   14.40
   4  -3   0    9.20   12.90
   4  -3   0   14.20    7.60
  -4   3   0   14.00    7.30
  -4   3   0   16.20    9.70
  -4   3   0   25.40    8.90
  -4   3   0    3.20    8.80
  -4   3   0   12.10    5.80
   3  -3   0   28.70    7.30
   3  -3   0   25.50    6.70
   3  -3   0   15.10   10.80
  -3   3   0   12.80    4.40
  -3   3   0   15.90    6.80
  -3   3   0   12.80    6.10
  -3   3   0   25.80    7.00
  -3   3   0   13.90    7.20
   2  -3   0   17.50    5.70
   2  -3   0   18.90    5.50
   2  -3   0   16.00    4.70
   2  -3   0   18.30    8.30
   2  -3   0   18.30    5.50
   2  -3   0   17.40    5.60
   2  -3   0   19.10    5.50
  -2   3   0   11.30    4.70
  -2   3   0    6.70    4.50
  -2   3   0   21.00    5.40
  -2   3   0   14.40    4.40
  -2   3   0   17.80    5.50
  -2   3   0   22.00    6.20
   1  -3   0  732.13   66.19
   1  -3   0  816.62   66.19
   1  -3   0  856.41   66.19
   1  -3   0  770.82   66.19
   1  -3   0  747.03   66.19
   1  -3   0  780.52   67.89
   1  -3   0  766.72   66.19
   1  -3   0  783.32   66.19
  -1   3   0  789.12   66.19
  -1   3   0  823.02   66.19
  -1   3   0  780.52   66.09
  -1   3   0  821.62   66.19
   0  -3   0 2723.63  224.38
   0  -3   0 2864.21  224.38
   0  -3   0 2531.25  224.48
   0  -3   0 2762.22  224.18
   0  -3   0 2696.83  224.38
   0  -3   0 2603.94  224.18
   0  -3   0 2653.23  224.28
   0   3   0 2809.62  224.38
   0   3   0 2743.13  224.28
   0   3   0 2661.13  224.18
   0   3   0 2484.55  224.38
   0   3   0 2582.34  224.18
   0   3   0 2804.22  224.48
   0   3   0 2710.33  224.28
  -1  -3   0  559.04   50.39
  -1  -3   0  571.34   50.29
  -1  -3   0  611.84   50.19
  -1  -3   0  590.94   50.39
  -1  -3   0  535.75   51.29
  -1  -3   0  619.24   50.59
  -1  -3   0  654.83   50.39
  -1  -3   0  602.24   50.39
  -1  -3   0  615.04   50.39
   1   3   0  662.03   50.69
   1   3   0  585.14   50.39
   1   3   0  607.04   50.19
   1   3   0  666.53   50.49
   1   3   0  604.54   50.29
   1   3   0  541.85   50.19
   1   3   0  537.65   50.29
   1   3   0  624.54   50.39
  -2  -3   0   66.29   10.10
  -2  -3   0   51.89    7.90
  -2  -3   0   66.69    7.60
  -2  -3   0   62.39    8.00
  -2  -3   0   61.39    7.70
  -2  -3   0   63.09    8.00
  -2  -3   0   56.09    6.00
   2   3   0   72.69    8.40
   2   3   0   50.29    7.90
   2   3   0   57.59    7.10
   2   3   0   79.29    8.00
   2   3   0   55.39   10.20
   2   3   0   74.69    7.70
  -3  -3   0   35.60    4.10
  -3  -3   0   29.60    7.00
  -3  -3   0   48.10    8.10
  -3  -3   0   40.90    7.10
  -3  -3   0   31.50    8.90
   3   3   0   39.60    7.20
   3   3   0   38.40    7.40
   3   3   0   41.00    7.50
   3   3   0   51.49    8.10
   3   3   0   40.70    9.90
  -4  -3   0   63.69   12.10
  -4  -3   0   68.19   11.30
  -4  -3   0   42.70    9.50
  -4  -3   0   52.99    9.60
   4   3   0   45.20    9.20
   4   3   0   47.50   12.50
   4   3   0   57.09    9.50
   4   3   0   56.69   10.20
   4   3   0   32.70    8.90
  -5  -3   0   47.00   14.60
  -5  -3   0   42.90   11.20
  -5  -3   0   51.69   11.60
  -5  -3   0   49.40   15.30
   5   3   0   21.30   10.30
   5   3   0   32.20   12.30
   5   3   0   18.40   10.50
   5   3   0   33.30    9.50
   5  -4   0   12.30   18.80
   5  -4   0   15.40   11.40
   5  -4   0   14.50   10.10
  -5   4   0   28.20   11.30
  -5   4   0   28.20   12.90
  -5   4   0    9.30   10.50
   4  -4   0   16.90   13.40
   4  -4   0   12.40    7.50
  -4   4   0   14.10    5.40
  -4   4   0   27.90   10.00
  -4   4   0   24.80    7.90
  -4   4   0   42.70   13.40
  -4   4   0    8.40    9.00
   3  -4   0   54.49    8.80
   3  -4   0   58.09    9.00
   3  -4   0   48.50   12.20
   3  -4   0   58.79    8.20
  -3   4   0   39.90    6.40
  -3   4   0   44.00    8.60
  -3   4   0   31.30    7.10
  -3   4   0   56.59    8.20
  -3   4   0   43.10    8.10
   2  -4   0  718.63   67.89
   2  -4   0  802.42   67.59
   2  -4   0  842.72   70.19
   2  -4   0  838.72   67.49
   2  -4   0  807.12   67.49
   2  -4   0  820.82   67.59
  -2   4   0  727.93   67.39
  -2   4   0  803.32   67.59
  -2   4   0  750.72   67.49
  -2   4   0  890.01   67.59
   1  -4   0  597.64   52.49
   1  -4   0  597.54   52.49
   1  -4   0  622.54   52.39
   1  -4   0  592.44   52.49
   1  -4   0  572.54   52.49
   1  -4   0  677.83   54.89
   1  -4   0  677.13   52.49
  -1   4   0  597.24   52.29
  -1   4   0  594.64   52.59
  -1   4   0  615.34   52.49
  -1   4   0  638.54   52.69
  -1   4   0  675.23   52.49
  -1   4   0  658.93   52.29
   0  -4   0    4.80    3.30
   0  -4   0   10.20    2.30
   0  -4   0    6.10    2.10
   0  -4   0   15.20    4.10
   0  -4   0    4.30    4.60
   0  -4   0   11.00    3.60
   0  -4   0    3.20    4.20
   0   4   0    5.90    3.40
   0   4   0   10.50    4.10
   0   4   0    7.90    4.50
   0   4   0    8.30    2.10
   0   4   0   10.40    5.00
   0   4   0    1.60    3.60
   0   4   0    6.00    2.30
  -1  -4   0    6.70    6.00
  -1  -4   0   15.50    4.20
  -1  -4   0   13.30    4.90
  -1  -4   0   11.80    4.10
  -1  -4   0   16.30    4.10
  -1  -4   0   13.40    3.80
  -1  -4   0   12.40    4.10
  -1  -4   0   18.40    4.00
  -1  -4   0   10.60    3.50
   1   4   0   25.40    6.20
   1   4   0   14.30    3.50
   1   4   0    9.70    2.90
   1   4   0   13.50    3.00
   1   4   0    6.80    3.70
   1   4   0   12.00    3.70
   1   4   0    7.60    3.40
   1   4   0   11.90    4.20
  -2  -4   0  122.09   10.20
  -2  -4   0  125.99   11.70
  -2  -4   0  113.59   11.70
  -2  -4   0   97.39   14.10
  -2  -4   0  107.69   11.80
  -2  -4   0  106.79   11.50
  -2  -4   0  103.99   11.60
   2   4   0  112.59   12.10
   2   4   0  119.69   11.50
   2   4   0  114.29   11.20
   2   4   0  109.49   11.50
   2   4   0  114.99   11.60
  -3  -4   0  217.38   18.60
  -3  -4   0  191.78   16.60
  -3  -4   0  194.68   18.70
  -3  -4   0  196.78   19.30
  -3  -4   0  160.18   20.60
  -3  -4   0  185.78   18.40
   3   4   0  216.88   18.50
   3   4   0  177.88   18.60
   3   4   0  193.98   18.50
   3   4   0  200.78   18.30
   3   4   0  208.48   20.90
  -4  -4   0    7.30    8.10
  -4  -4   0   15.00    9.90
  -4  -4   0   14.90    7.80
   4   4   0   19.60    8.40
   4   4   0   38.50   11.40
   4   4   0    7.00    7.40
   4   4   0   12.60    8.80
   4   4   0   18.80    7.90
  -5  -4   0   12.30   10.50
  -5  -4   0   45.70   16.20
  -5  -4   0   20.10   13.60
  -5  -4   0   33.00   11.10
   5   4   0   28.70   10.70
   5   4   0   24.40   11.50
   5   4   0   20.60   11.50
   5   4   0   26.90   10.20
   5  -5   0   39.10   10.90
   5  -5   0   19.10   19.90
   5  -5   0   35.20   12.70
  -5   5   0   36.80    9.50
  -5   5   0   37.40   12.90
  -5   5   0   35.10   13.50
   4  -5   0   30.80    8.50
   4  -5   0   40.00   15.80
   4  -5   0   34.50   10.40
  -4   5   0   53.49   12.40
  -4   5   0   45.20    7.30
  -4   5   0   30.90    9.70
  -4   5   0   58.79   11.70
   3  -5   0    4.30    7.30
   3  -5   0   19.30    6.30
   3  -5   0    5.10   11.00
   3  -5   0   22.10    6.70
  -3   5   0    5.00    5.30
  -3   5   0    5.70    6.80
  -3   5   0   19.60    7.20
  -3   5   0   19.30    6.60
   2  -5   0  999.60   83.09
   2  -5   0  971.00   81.19
   2  -5   0  945.91   80.39
   2  -5   0  950.70   80.19
   2  -5   0 1007.40   80.19
  -2   5   0  858.61   80.29
  -2   5   0  973.30   80.29
  -2   5   0  867.31   80.29
  -2   5   0 1012.60   80.19
   1  -5   0   61.49    7.60
   1  -5   0   66.19    7.20
   1  -5   0   68.19    6.60
   1  -5   0   63.29    7.00
   1  -5   0   64.99    6.90
   1  -5   0   58.49    7.10
   1  -5   0   65.29    7.00
  -1   5   0   65.99    7.20
  -1   5   0   66.99    7.50
  -1   5   0   64.89    7.10
  -1   5   0   42.90    6.20
  -1   5   0   61.09    7.20
   0  -5   0  194.18   17.40
   0  -5   0  197.98   17.00
   0  -5   0  216.68   16.90
   0  -5   0  188.58   17.30
   0  -5   0  188.48   16.90
   0  -5   0  192.88   17.90
   0   5   0  200.58   17.40
   0   5   0  204.38   17.10
   0   5   0  190.78   16.40
   0   5   0  182.58   17.10
   0   5   0  181.58   17.40
   0   5   0  184.38   16.40
  -1  -5   0  569.24   48.10
  -1  -5   0  601.84   48.30
  -1  -5   0  537.65   48.10
  -1  -5   0  557.74   48.10
  -1  -5   0  562.54   48.40
  -1  -5   0  583.74   48.10
  -1  -5   0  515.25   48.10
  -1  -5   0  599.54   48.30
   1   5   0  603.74   48.80
   1   5   0  563.34   48.10
   1   5   0  610.84   48.30
   1   5   0  562.24   48.00
  -2  -5   0  229.78   20.10
  -2  -5   0  201.98   22.10
  -2  -5   0  210.78   20.00
  -2  -5   0  229.18   19.30
  -2  -5   0  220.28   20.30
  -2  -5   0  227.98   20.00
   2   5   0  220.58   20.00
   2   5   0  214.88   19.60
   2   5   0  241.38   20.00
   2   5   0  224.18   19.70
   2   5   0  242.88   20.70
  -3  -5   0  261.37   24.30
  -3  -5   0  259.47   24.30
  -3  -5   0  300.47   25.50
  -3  -5   0  292.87   24.30
  -3  -5   0  265.67   22.90
   3   5   0  242.98   24.10
   3   5   0  274.07   24.20
   3   5   0  273.67   24.40
   3   5   0  258.17   24.80
  -4  -5   0   -1.90   10.30
  -4  -5   0    6.10    7.70
  -4  -5   0    7.00    7.70
   4   5   0    1.20    7.30
   4   5   0    4.80    8.40
   4   5   0   -0.70    8.30
   4   5   0   -3.40    8.00
   4   5   0   22.70    9.20
  -5  -5   0   -2.90   13.70
  -5  -5   0  -11.60   10.50
  -5  -5   0    3.00    9.30
   5   5   0   -0.50   10.70
   5   5   0   -4.10    9.90
   5   5   0   -8.90    9.40
   5   5   0   25.30    9.70
   5  -6   0   -4.70   17.20
   5  -6   0   -4.10   10.00
  -5   6   0   16.00   11.70
   4  -6   0    3.80    8.00
   4  -6   0    3.60   15.10
   4  -6   0    4.60   10.40
  -4   6   0   -2.30    9.20
  -4   6   0    3.20   10.70
  -4   6   0   -8.20   11.00
  -4   6   0   13.20    6.40
   3  -6   0   36.80    7.40
   3  -6   0   15.90    7.70
   3  -6   0   14.00   11.00
   3  -6   0   43.30    7.20
  -3   6   0   45.60    8.10
  -3   6   0   22.90    8.00
  -3   6   0   25.40    6.30
  -3   6   0   18.90    7.80
  -3   6   0   19.80    8.30
   2  -6   0  476.35   42.90
   2  -6   0  491.15   39.30
   2  -6   0  480.95   39.10
   2  -6   0  447.86   39.00
  -2   6   0  384.56   39.10
  -2   6   0  474.85   39.30
  -2   6   0  451.75   38.80
   1  -6   0  368.56   29.50
   1  -6   0  353.56   29.40
   1  -6   0  373.56   29.50
   1  -6   0  348.07   29.30
   1  -6   0  333.67   29.70
  -1   6   0  303.57   29.60
  -1   6   0  393.56   30.20
  -1   6   0  290.07   29.30
  -1   6   0  361.46   29.40
  -1   6   0  342.17   29.80
   0  -6   0  161.78   13.00
   0  -6   0  143.99   13.10
   0  -6   0  134.29   13.00
   0   6   0  125.09   13.70
   0   6   0  146.79   12.40
   0   6   0  146.19   13.70
   0   6   0  137.29   12.20
   0   6   0  146.19   13.40
  -1  -6   0  526.25   42.00
  -1  -6   0  493.15   41.60
  -1  -6   0  477.65   41.60
  -1  -6   0  484.35   41.70
  -1  -6   0  477.55   41.70
  -1  -6   0  497.95   41.80
  -1  -6   0  495.35   41.90
   1   6   0  511.15   42.50
   1   6   0  484.15   41.80
   1   6   0  445.46   41.60
   1   6   0  511.45   41.60
   1   6   0  530.85   42.00
   1   6   0  494.85   41.80
  -2  -6   0   17.40    7.50
  -2  -6   0    1.80    4.80
  -2  -6   0   16.50    4.80
  -2  -6   0    6.10    4.80
  -2  -6   0   -0.90    5.70
  -2  -6   0   -0.20    3.20
   2   6   0    6.10    3.80
   2   6   0    0.90    3.60
   2   6   0    6.10    6.70
   2   6   0    8.20    5.00
   2   6   0    5.40    4.50
  -3  -6   0    1.50    6.40
  -3  -6   0    2.10    6.20
  -3  -6   0    5.20    3.40
  -3  -6   0    2.70    7.90
  -3  -6   0   13.80    6.30
   3   6   0   -1.70    7.70
   3   6   0    2.90    5.60
   3   6   0    9.70    6.60
   3   6   0   -0.40    5.80
   3   6   0    7.70    5.70
  -4  -6   0  175.88   17.70
  -4  -6   0  155.88   16.60
   4   6   0  142.89   17.30
   4   6   0  170.88   17.30
   4   6   0  125.89   16.20
   4   6   0  142.79   16.30
  -5  -6   0   21.60   11.20
  -5  -6   0    7.20   10.30
  -5  -6   0   -4.20   13.50
   5   6   0   24.20   10.30
   5   6   0    6.80   10.20
   5   6   0   -5.90    8.80
   5  -7   0    3.90   10.30
   5  -7   0  -11.40   16.80
  -5   7   0   24.50   11.40
   4  -7   0    4.90   10.20
   4  -7   0    9.90    8.20
   4  -7   0    2.10   16.20
  -4   7   0    5.50    7.00
  -4   7   0   -4.30    9.40
  -4   7   0    5.80   11.20
   3  -7   0   61.19    9.60
   3  -7   0   42.90   14.10
   3  -7   0   73.09   10.60
  -3   7   0   65.39    9.70
  -3   7   0   35.20    8.30
  -3   7   0   64.79    8.80
  -3   7   0   70.69    9.90
  -3   7   0   45.30    9.40
   2  -7   0   88.09   10.50
   2  -7   0  116.79   20.20
   2  -7   0   91.89   10.90
   2  -7   0  123.79   11.00
  -2   7   0  140.39   12.30
  -2   7   0  103.49   12.10
  -2   7   0  102.09   11.50
  -2   7   0  100.49   11.40
   1  -7   0   25.80    5.90
   1  -7   0   27.70    4.20
   1  -7   0   22.30    4.40
   1  -7   0   20.80    4.00
   1  -7   0   17.90    3.50
  -1   7   0   20.70    5.80
  -1   7   0   10.50    5.20
  -1   7   0   27.80    5.90
  -1   7   0   15.50    4.00
  -1   7   0   21.80    3.80
   0  -7   0   32.20    5.70
   0  -7   0   25.40    4.40
   0   7   0   23.70    4.90
   0   7   0   22.10    6.00
   0   7   0   18.70    5.10
  -1  -7   0    6.40    4.10
  -1  -7   0    8.30    3.50
  -1  -7   0    3.30    3.50
  -1  -7   0   -1.60    3.50
  -1  -7   0   -0.60    3.70
   1   7   0    8.70    6.30
   1   7   0    5.40    4.40
   1   7   0    3.40    3.20
   1   7   0    3.60    3.20
   1   7   0    1.10    3.80
  -2  -7   0  201.78   19.20
  -2  -7   0  205.08   19.60
  -2  -7   0  221.08   19.40
  -2  -7   0  221.38   19.30
   2   7   0  227.38   19.50
   2   7   0  215.58   20.60
   2   7   0  202.38   19.00
  -3  -7   0   63.89   10.30
  -3  -7   0   46.10    8.20
  -3  -7   0   54.99    8.30
   3   7   0   52.49    8.20
   3   7   0   48.20    8.00
   3   7   0   52.49    7.30
   3   7   0   43.30    9.70
  -4  -7   0  177.48   23.20
  -4  -7   0  190.58   19.30
  -4  -7   0  185.08   18.40
   4   7   0  154.28   16.70
   4   7   0  180.18   19.00
   4   7   0  120.29   16.50
  -5  -7   0    6.80   14.60
  -5  -7   0    9.00   16.50
  -5  -7   0    2.70   11.60
  -5  -7   0    8.90   10.30
   5   7   0   14.20    8.80
   5   7   0    2.10   11.20
   5  -8   0  -14.30   30.20
   4  -8   0   13.30   10.90
   4  -8   0   19.90   15.80
   4  -8   0   11.80    8.50
  -4   8   0   21.20   10.10
  -4   8   0   38.10    9.90
  -4   8   0   16.20    7.90
   3  -8   0   29.10    8.10
   3  -8   0   15.70    8.10
   3  -8   0   24.50   13.10
  -3   8   0   27.80    6.80
  -3   8   0   22.60    8.40
  -3   8   0   52.99   11.30
  -3   8   0   19.70    6.50
  -3   8   0   29.30    9.60
   2  -8   0   22.60   12.50
   2  -8   0   21.70    5.90
   2  -8   0   22.90    5.80
   2  -8   0   18.50    4.90
  -2   8   0   18.40    7.40
  -2   8   0   27.30    6.30
  -2   8   0   26.50    7.50
  -2   8   0   30.30    6.80
   1  -8   0   15.10    3.50
   1  -8   0   18.60    3.90
   1  -8   0   20.80    4.50
   1  -8   0   24.40    4.30
  -1   8   0   21.30    6.40
  -1   8   0   28.00    5.70
  -1   8   0   19.10    4.40
  -1   8   0   10.70    6.00
   0  -8   0   25.50    3.80
   0  -8   0   30.00    4.60
   0   8   0   23.00    5.30
   0   8   0   23.80    6.30
   0   8   0   14.70    5.20
  -1  -8   0  243.98   20.00
  -1  -8   0  222.88   20.20
  -1  -8   0  226.78   19.90
  -1  -8   0  211.08   20.20
  -1  -8   0  232.18   20.40
   1   8   0  236.68   21.80
   1   8   0  241.08   20.60
   1   8   0  236.18   20.60
   1   8   0  230.78   19.90
  -2  -8   0  180.88   16.70
  -2  -8   0  192.48   17.90
  -2  -8   0  171.38   16.50
  -2  -8   0  183.18   17.10
   2   8   0  168.88   16.30
   2   8   0  161.28   18.10
   2   8   0  189.98   16.90
  -3  -8   0  201.18   19.00
  -3  -8   0  121.79   14.40
  -3  -8   0  126.69   15.10
   3   8   0  141.39   15.90
   3   8   0  121.29   14.80
  -4  -8   0   23.90    8.10
  -4  -8   0   31.90    9.80
   4   8   0   13.00    7.80
   4   8   0   17.30    9.90
   4  -9   0    7.70   15.60
   4  -9   0   -5.20   10.60
   4  -9   0    1.50   10.30
  -4   9   0   20.70    8.70
  -4   9   0   16.50   11.60
  -4   9   0    8.40   10.60
   3  -9   0    9.20    8.90
   3  -9   0   10.50   16.70
   3  -9   0   -0.30    7.40
  -3   9   0   19.20    9.30
  -3   9   0    7.00    6.70
  -3   9   0    2.20    8.70
   2  -9   0   57.99    8.70
   2  -9   0   71.09    9.20
   2  -9   0   71.29   16.20
  -2   9   0   67.49   10.20
  -2   9   0   87.49    9.40
  -2   9   0   62.89   10.10
   1  -9   0  133.29   12.90
   1  -9   0  132.09   13.00
   1  -9   0  140.99   12.70
   1  -9   0  167.28   21.20
  -1   9   0  110.59   13.80
  -1   9   0  161.28   14.30
  -1   9   0  142.79   14.10
  -1   9   0  138.29   12.90
   0  -9   0   74.39    7.00
   0  -9   0   48.40    6.00
   0  -9   0   57.19    6.40
   0   9   0   59.79    7.70
   0   9   0   56.89    7.80
   0   9   0   57.99    8.60
  -1  -9   0   80.79    8.30
  -1  -9   0   59.89    7.30
  -1  -9   0   79.09    7.80
  -1  -9   0   72.49    8.50
  -1  -9   0   76.49    8.10
   1   9   0   76.69    8.80
   1   9   0   74.89    8.50
   1   9   0   79.29   10.80
  -2  -9   0  113.19   12.50
  -2  -9   0  169.48   16.90
  -2  -9   0  110.69   12.90
   2   9   0  126.69   13.50
   2   9   0  136.59   15.00
  -3  -9   0   15.00    7.20
  -3  -9   0   11.70   12.30
  -3  -9   0   16.00    6.80
   3   9   0   15.70    7.00
   3   9   0   -2.10    8.90
  -4  -9   0   30.80    8.90
  -4  -9   0   38.60   13.80
  -4  -9   0   38.20    9.90
   4   9   0   40.70    8.70
   4   9   0   34.80   12.70
   4 -10   0   14.80   17.90
   4 -10   0   27.30   11.00
  -4  10   0   21.60   10.10
  -4  10   0   21.50   10.80
   3 -10   0   10.90   15.10
   3 -10   0    6.90    7.90
   3 -10   0    6.70    9.50
  -3  10   0   11.00    9.10
  -3  10   0    1.20    7.30
  -3  10   0   29.50   10.30
   2 -10   0   37.40    7.90
   2 -10   0   50.59    7.80
   2 -10   0   59.99   16.80
  -2  10   0   48.50    9.70
  -2  10   0   59.69    9.50
  -2  10   0   47.40    9.80
   1 -10   0  111.19   18.20
   1 -10   0   91.09   10.50
  -1  10   0  106.79   11.90
  -1  10   0  137.69   12.40
  -1  10   0   88.49   11.90
   0 -10   0    8.80    4.20
   0 -10   0   10.10    4.80
   0  10   0   10.00    5.80
   0  10   0   11.70    7.10
   0  10   0   18.80    6.30
  -1 -10   0    5.30    4.70
  -1 -10   0    3.50    5.80
   1  10   0   -6.40    5.30
   1  10   0    3.20    5.60
  -2 -10   0  206.68   19.40
  -2 -10   0  229.08   20.30
  -2 -10   0  209.28   18.50
   2  10   0  190.08   19.40
   2  10   0  173.28   20.50
  -3 -10   0   53.09    8.80
  -3 -10   0   68.29   10.10
  -3 -10   0   83.49   13.60
   3  10   0   35.40   12.30
   3  10   0   52.59    9.30
  -4 -10   0   87.19   13.50
  -4 -10   0   77.89   11.80
   4  10   0   88.49   11.60
   4  10   0   71.19   13.80
   3 -11   0   13.00    8.70
   3 -11   0   10.60   16.80
  -3  11   0   16.60    9.90
  -3  11   0   21.50    9.60
   2 -11   0    1.10    6.00
   2 -11   0   12.10   19.50
  -2  11   0    7.10    8.20
  -2  11   0    4.30    7.00
  -2  11   0   -4.60    8.60
   1 -11   0    3.20   13.50
  -1  11   0   -7.60    6.10
  -1  11   0   -1.00    7.50
  -1  11   0    3.70    6.80
   0 -11   0   34.40    6.30
   0  11   0   56.89    7.80
   0  11   0   46.90    9.10
   0  11   0   28.00    8.10
  -1 -11   0   -1.40    4.90
   1  11   0   -1.00    5.90
   1  11   0    8.40    6.20
  -2 -11   0  134.59   13.90
  -2 -11   0  119.09   12.50
   2  11   0  139.89   15.70
   2  11   0  113.59   13.80
  -3 -11   0    8.20    7.80
  -3 -11   0   12.10    6.70
   3  11   0   21.70   11.60
   3  11   0   17.30    7.50
   3 -12   0   -6.60    7.40
   3 -12   0    2.30   19.50
  -3  12   0    8.20   10.40
   2 -12   0    0.80   16.20
  -2  12   0    6.80    8.00
  -2  12   0    1.60    9.40
   1 -12   0   18.70   16.20
   1 -12   0   29.70    5.80
  -1  12   0   26.00    8.30
  -1  12   0   21.10    7.70
   0 -12   0   36.40    6.50
   0  12   0   26.20    8.70
   0  12   0   43.70    7.60
  -1 -12   0    8.40    5.40
   1  12   0    8.70    6.10
   1  12   0    4.60    6.80
   2  12   0   96.69   12.20
  -3 -12   0    9.10    8.50
   3  12   0   11.00   13.60
   2 -13   0    4.00   17.50
  -2  13   0    4.60    8.90
  -2  13   0   -4.00    8.20
   1 -13   0   14.10   15.40
  -1  13   0    8.10   10.50
  -1  13   0   13.50    8.40
   0  13   0   11.60    8.70
   0  13   0   18.50    7.10
   1  13   0   22.10    8.00
   1  13   0   21.60    7.40
  -2 -13   0    6.30   27.90
   2  13   0   34.90   25.20
   1 -14   0   11.10   20.50
  -1  14   0    2.60    8.60
  -1  14   0    5.80    9.20
   0 -14   0   18.70   17.30
   0  14   0   19.70   10.00
   0  14   0    5.20    7.60
   1  14   0   -0.80    7.80
   1  14  -1  156.88   16.50
   0  14  -1    2.50    9.20
   0 -14   1    9.80   16.00
  -1  14  -1   15.20    9.50
  -1  14  -1   20.80    8.60
   1 -14   1   21.60   20.60
   2  13  -1   20.90   24.20
  -2 -13   1   21.00   34.40
   1  13  -1   31.30    9.10
   1  13  -1   32.00    8.00
   0  13  -1   -5.30    8.20
   0  13  -1   11.80    8.10
   0 -13   1    7.30   14.10
  -1  13  -1    0.30    8.40
  -1  13  -1    8.20    7.50
   1 -13   1   15.10   18.60
  -2  13  -1   15.40    8.90
  -2  13  -1   18.40    9.40
   2 -13   1   22.20   18.40
   3  12  -1   26.80   11.30
  -3 -12   1   47.70   10.90
   2  12  -1   22.40    7.40
   2  12  -1   16.90    9.80
  -2 -12   1    0.90    6.70
   1  12  -1  -10.60    5.90
   1  12  -1   -1.60    6.80
  -1 -12   1   -7.70    5.30
   0  12  -1   48.00    8.20
   0  12  -1   40.10    9.20
   0 -12   1   54.39    7.60
  -1  12  -1   22.60    8.30
  -1  12  -1   35.90    8.10
   1 -12   1   28.40   16.10
   1 -12   1   33.60    6.20
  -2  12  -1   38.20    9.60
  -2  12  -1   39.30   10.50
   2 -12   1   45.00   18.30
  -3  12  -1   19.40    9.40
  -3  12  -1   18.40   10.70
   3 -12   1   16.60    9.00
   3 -12   1   27.70   17.30
   3  11  -1    3.30   10.10
   3  11  -1   10.00    7.40
  -3 -11   1   25.50    8.00
  -3 -11   1   21.00    6.80
   2  11  -1  116.99   13.50
   2  11  -1  127.79   15.50
  -2 -11   1  115.29   13.40
  -2 -11   1  119.89   11.80
   1  11  -1  118.49   14.30
   1  11  -1  146.89   14.30
  -1 -11   1  141.49   13.70
   0  11  -1   70.49    9.00
   0  11  -1   62.89    9.60
   0  11  -1   49.80    9.90
   0 -11   1   78.09    8.30
  -1  11  -1    4.10    7.50
  -1  11  -1   10.20    7.10
  -1  11  -1    9.80    6.50
   1 -11   1    3.40   12.70
  -2  11  -1    2.90    8.90
  -2  11  -1   11.10    8.30
  -2  11  -1    6.00    7.20
   2 -11   1   20.60   16.50
   2 -11   1    9.70    5.10
  -3  11  -1   29.20    8.60
  -3  11  -1    7.60    9.70
   3 -11   1   16.40   15.10
   3 -11   1   13.70    8.50
   4  10  -1   15.80   11.80
  -4 -10   1   18.20   10.00
  -4 -10   1   26.30    8.30
   3  10  -1  139.09   17.30
   3  10  -1  141.29   15.70
  -3 -10   1  179.38   20.80
  -3 -10   1  149.19   15.40
  -3 -10   1  143.49   16.50
   2  10  -1  139.69   15.30
   2  10  -1  148.19   17.00
  -2 -10   1  179.88   17.30
  -2 -10   1  149.79   15.40
  -2 -10   1  144.79   14.20
   1  10  -1   37.70    8.40
   1  10  -1   41.60    6.90
   1  10  -1   44.30    7.00
  -1 -10   1   38.10    6.60
  -1 -10   1   44.70    6.40
   0  10  -1   14.50    6.50
   0  10  -1   19.60    6.20
   0  10  -1   26.70    7.10
   0 -10   1   12.50    4.90
  -1  10  -1   68.19   10.20
  -1  10  -1   53.19    9.70
  -1  10  -1   66.39    9.20
   1 -10   1   71.09   15.70
   1 -10   1   77.39    7.90
  -2  10  -1   20.30    8.90
  -2  10  -1   37.00    7.70
  -2  10  -1   27.20    8.70
   2 -10   1   28.20    7.90
   2 -10   1   26.10   14.40
   2 -10   1   30.90    7.00
  -3  10  -1   26.50   10.20
  -3  10  -1   10.30    9.50
  -3  10  -1   34.60    8.20
   3 -10   1    9.40    9.90
   3 -10   1   21.60    8.80
   3 -10   1   21.40   14.50
  -4  10  -1   23.50   10.60
   4 -10   1   10.80    9.30
   4 -10   1   20.40   11.40
   4 -10   1   -1.20   18.10
   4   9  -1   10.60    7.60
   4   9  -1   11.50   11.90
  -4  -9   1   14.20    8.90
  -4  -9   1   17.00    8.10
   3   9  -1  126.49   15.90
   3   9  -1  125.79   13.90
  -3  -9   1  135.29   13.80
  -3  -9   1  114.39   14.30
  -3  -9   1  172.98   19.20
   2   9  -1    7.00    8.40
   2   9  -1   21.50    6.10
  -2  -9   1   20.00    7.20
  -2  -9   1   17.00    5.90
  -2  -9   1   14.90    5.30
   1   9  -1   12.50    5.10
   1   9  -1   14.10    7.70
   1   9  -1   19.80    5.60
  -1  -9   1   19.20    4.80
  -1  -9   1   14.00    4.50
  -1  -9   1   13.80    5.00
   0   9  -1  104.89   10.90
   0   9  -1  113.79   11.70
   0   9  -1   94.69   10.90
   0  -9   1  102.59   10.60
  -1   9  -1   85.59   10.50
  -1   9  -1   77.89   10.70
  -1   9  -1   78.89    8.50
  -1   9  -1   90.69    9.90
   1  -9   1  107.49   16.90
   1  -9   1   80.39    8.90
   1  -9   1   87.89    9.00
  -2   9  -1   55.99    8.50
  -2   9  -1   66.99    9.50
  -2   9  -1   49.50    9.30
   2  -9   1   45.70   14.60
   2  -9   1   56.99    8.10
   2  -9   1   47.10    7.80
  -3   9  -1   15.80    8.70
  -3   9  -1    5.80    9.10
  -3   9  -1    7.50    7.50
   3  -9   1   29.50    9.40
   3  -9   1   13.50   14.80
   3  -9   1   16.40    8.80
  -4   9  -1   12.00    8.30
  -4   9  -1   19.60   11.20
  -4   9  -1    8.50   10.20
   4  -9   1    4.30    9.80
   4  -9   1    1.30   18.60
   4   8  -1   11.90    9.70
   4   8  -1    0.20    7.10
  -4  -8   1    4.50    7.70
  -4  -8   1    4.10    8.70
   3   8  -1   16.30    9.20
   3   8  -1   15.70    6.60
  -3  -8   1    7.40    8.90
  -3  -8   1    8.60    7.00
  -3  -8   1    8.80    6.40
   2   8  -1  255.27   24.50
   2   8  -1  285.67   26.10
   2   8  -1  313.57   25.10
  -2  -8   1  258.97   24.50
  -2  -8   1  282.07   24.60
  -2  -8   1  293.67   25.40
  -2  -8   1  287.97   25.00
   1   8  -1  147.29   13.20
   1   8  -1  150.68   13.20
   1   8  -1  163.78   14.30
   1   8  -1  139.29   15.60
   1   8  -1  151.68   14.10
  -1  -8   1  152.88   13.20
  -1  -8   1  158.68   13.80
  -1  -8   1  152.58   13.90
  -1  -8   1  142.19   13.20
  -1  -8   1  134.69   13.60
   0   8  -1  314.97   28.50
   0   8  -1  312.57   28.30
   0   8  -1  321.27   28.40
   0  -8   1  350.26   28.10
  -1   8  -1   22.00    5.50
  -1   8  -1   21.10    6.50
  -1   8  -1   15.40    6.00
  -1   8  -1   20.40    3.80
  -1   8  -1   19.50    3.50
   1  -8   1   18.00    4.00
   1  -8   1   20.70    3.80
   1  -8   1   21.30    4.40
   1  -8   1   22.00   10.90
   1  -8   1   16.30    3.30
  -2   8  -1    5.60    5.70
  -2   8  -1    9.30    6.70
  -2   8  -1    4.60    7.20
  -2   8  -1    3.10    6.00
   2  -8   1   -3.60    4.40
   2  -8   1    0.00    5.00
   2  -8   1    6.40    5.50
   2  -8   1    7.80   11.00
  -3   8  -1  283.77   28.40
  -3   8  -1  351.86   29.90
  -3   8  -1  357.46   28.50
   3  -8   1  345.47   34.20
   3  -8   1  281.17   29.10
   3  -8   1  255.97   28.40
  -4   8  -1   12.80    9.20
  -4   8  -1    4.20    7.80
  -4   8  -1    8.90   10.20
   4  -8   1    9.60   14.80
   4  -8   1   10.50   10.70
   4  -8   1   -3.30    9.70
   5  -8   1    7.40   10.50
   5   7  -1   11.10    9.90
   5   7  -1   -1.60    8.30
  -5  -7   1   -9.00    9.20
  -5  -7   1    3.70    9.70
   4   7  -1   38.80   10.50
   4   7  -1   40.10    8.60
   4   7  -1   33.70    8.60
  -4  -7   1   66.19   13.20
  -4  -7   1   54.79   10.40
  -4  -7   1   57.69   10.30
   3   7  -1   51.99    9.00
   3   7  -1   69.69   10.70
   3   7  -1   58.99    7.90
   3   7  -1   56.49    8.50
  -3  -7   1   63.79    8.90
  -3  -7   1   63.19    9.10
  -3  -7   1   87.69   11.30
   2   7  -1   61.89    8.10
   2   7  -1   73.29   10.60
   2   7  -1   69.69    8.60
  -2  -7   1   68.59    8.30
  -2  -7   1   81.29   12.60
  -2  -7   1   76.49    8.40
  -2  -7   1   83.29    9.30
  -2  -7   1   71.09    8.50
   1   7  -1   32.90    5.50
   1   7  -1   39.30    7.80
   1   7  -1   44.60    4.70
   1   7  -1   34.10    5.70
   1   7  -1   36.80    4.70
  -1  -7   1   37.40    5.10
  -1  -7   1   36.90    4.80
  -1  -7   1   43.30    4.70
  -1  -7   1   37.90    5.10
  -1  -7   1   41.80    5.60
  -1  -7   1   38.70    5.40
   0   7  -1   13.90    4.40
   0   7  -1    4.40    4.40
   0   7  -1   -0.20    5.30
   0  -7   1   11.20    3.70
   0  -7   1    6.20    3.70
   0  -7   1    9.60    4.90
  -1   7  -1   57.89    7.90
  -1   7  -1   61.89    6.60
  -1   7  -1   49.30    6.10
  -1   7  -1   59.59    7.40
  -1   7  -1   54.39    7.90
   1  -7   1   60.99    6.70
   1  -7   1   57.69   12.00
   1  -7   1   60.69    6.70
   1  -7   1   54.29    6.00
   1  -7   1   51.09    6.40
   1  -7   1   82.69    8.00
  -2   7  -1   81.69    9.50
  -2   7  -1   89.49    9.60
  -2   7  -1   82.09   10.30
  -2   7  -1   87.69   10.20
   2  -7   1   83.59    9.10
   2  -7   1   72.19    9.20
   2  -7   1   85.29    9.50
   2  -7   1   86.89   14.70
  -3   7  -1  261.27   24.60
  -3   7  -1  228.18   23.30
  -3   7  -1  237.58   23.40
  -3   7  -1  222.18   23.50
  -3   7  -1  314.07   23.40
   3  -7   1  281.57   23.20
   3  -7   1  234.08   29.60
   3  -7   1  252.77   24.20
  -4   7  -1   30.90    9.90
  -4   7  -1   38.10   11.90
  -4   7  -1   27.00    9.50
   4  -7   1   23.40   10.20
   4  -7   1   36.00   10.80
   4  -7   1   26.30   18.00
  -5   7  -1    8.20   11.90
   5  -7   1   -6.90   15.30
   5  -7   1    6.20   10.70
   5   6  -1   22.00    9.00
   5   6  -1   10.10   10.50
   5   6  -1    3.00    9.90
  -5  -6   1   18.60   10.00
  -5  -6   1   -7.30   10.20
  -5  -6   1    5.50   14.10
   4   6  -1   37.50    9.80
   4   6  -1   64.59   11.50
   4   6  -1   69.59    9.70
  -4  -6   1   57.69   10.10
  -4  -6   1   58.79   10.00
  -4  -6   1   93.39   14.40
   3   6  -1   19.70    8.70
   3   6  -1   42.60    6.90
   3   6  -1   23.20    6.60
   3   6  -1   31.30    6.10
   3   6  -1   28.60    7.10
  -3  -6   1   30.60    8.60
  -3  -6   1   26.50    4.30
  -3  -6   1   25.70    7.10
  -3  -6   1   33.70    7.30
  -3  -6   1   36.50    7.10
   2   6  -1   26.10    5.40
   2   6  -1   21.90    4.40
   2   6  -1   42.30    7.60
   2   6  -1   24.70    5.60
   2   6  -1   25.00    4.30
  -2  -6   1   29.60    5.60
  -2  -6   1   34.40    8.20
  -2  -6   1   26.00    4.30
  -2  -6   1   26.40    5.70
  -2  -6   1   33.50    5.60
  -2  -6   1   14.00    5.60
   1   6  -1   59.59    6.20
   1   6  -1   60.29    6.70
   1   6  -1   57.99    8.30
   1   6  -1   49.70    6.40
   1   6  -1   55.29    6.70
   1   6  -1   61.19    6.90
  -1  -6   1   58.29    6.60
  -1  -6   1   54.79    6.70
  -1  -6   1   49.70    6.70
  -1  -6   1   69.19    6.70
  -1  -6   1   60.99    6.70
  -1  -6   1   63.49    6.30
  -1  -6   1   67.29    6.40
   0   6  -1  257.57   23.10
   0   6  -1  263.67   22.70
   0   6  -1  240.08   22.80
   0   6  -1  273.27   23.10
   0   6  -1  271.47   23.40
   0  -6   1  271.77   22.60
   0  -6   1  254.87   22.70
   0  -6   1  260.97   22.50
  -1   6  -1  214.18   20.90
  -1   6  -1  247.18   20.20
  -1   6  -1  196.48   20.10
  -1   6  -1  196.18   20.60
  -1   6  -1  229.68   20.80
   1  -6   1  237.48   20.70
   1  -6   1  245.48   20.20
   1  -6   1  249.18   20.00
   1  -6   1  255.07   20.20
   1  -6   1  239.98   25.00
   1  -6   1  250.57   20.20
  -2   6  -1  142.09   13.20
  -2   6  -1  173.98   14.00
  -2   6  -1  112.39   14.10
  -2   6  -1  163.78   14.30
   2  -6   1  135.89   13.50
   2  -6   1  158.98   13.90
   2  -6   1  131.99   14.00
   2  -6   1  152.28   20.30
  -3   6  -1   34.20    8.80
  -3   6  -1   40.90    6.90
  -3   6  -1   54.19    9.50
  -3   6  -1   30.90    8.60
  -3   6  -1   36.20    7.80
   3  -6   1   34.70   13.30
   3  -6   1   54.29    7.80
   3  -6   1   37.30    8.70
   3  -6   1   31.20    7.40
  -4   6  -1    8.90   10.00
  -4   6  -1   13.80    9.70
  -4   6  -1    3.20    6.60
  -4   6  -1    1.60   10.20
   4  -6   1    6.80    9.70
   4  -6   1   -1.60   15.40
   4  -6   1    8.70    7.70
  -5   6  -1    8.20   12.70
  -5   6  -1   16.70   12.20
   5  -6   1    8.00   12.20
   5  -6   1    5.20    9.70
   5  -6   1   -6.10   16.50
   5   5  -1   -5.40   10.40
   5   5  -1  -10.40    9.60
   5   5  -1   -2.60    9.90
   5   5  -1   14.80    9.30
  -5  -5   1    4.10   13.60
  -5  -5   1  -12.40   10.40
  -5  -5   1   -5.50    9.90
   4   5  -1    4.20    7.00
   4   5  -1   -0.30    8.00
   4   5  -1    2.70    8.20
   4   5  -1    8.10    7.40
  -4  -5   1    7.90    7.90
  -4  -5   1    6.90    7.50
  -4  -5   1    1.60   10.20
   3   5  -1   70.19   10.40
   3   5  -1   69.29    8.90
   3   5  -1   81.19    9.40
   3   5  -1   68.19    8.80
  -3  -5   1   75.99    9.50
  -3  -5   1   76.79    9.30
  -3  -5   1   56.89    7.00
  -3  -5   1   89.09    9.60
  -3  -5   1   83.19   10.00
  -3  -5   1   57.59   11.60
   2   5  -1  651.43   51.79
   2   5  -1  586.14   51.19
   2   5  -1  594.34   51.09
   2   5  -1  677.83   51.29
   2   5  -1  598.64   50.99
  -2  -5   1  593.74   51.19
  -2  -5   1  648.54   51.39
  -2  -5   1  571.14   51.69
  -2  -5   1  582.14   52.59
  -2  -5   1  566.74   51.29
  -2  -5   1  625.24   50.89
  -2  -5   1  573.24   51.19
   1   5  -1  355.66   30.80
   1   5  -1  354.96   30.60
   1   5  -1  411.16   31.80
   1   5  -1  381.46   30.90
  -1  -5   1  339.57   30.70
  -1  -5   1  361.16   30.90
  -1  -5   1  377.56   30.90
  -1  -5   1  361.46   31.00
  -1  -5   1  365.16   30.70
  -1  -5   1  339.37   30.70
  -1  -5   1  351.46   31.10
  -1  -5   1  357.86   30.90
  -1  -5   1  360.66   30.70
   0   5  -1  172.58   16.00
   0   5  -1  173.78   15.70
   0   5  -1  157.58   15.60
   0   5  -1  173.98   15.10
   0   5  -1  169.78   15.30
   0  -5   1  178.38   15.20
   0  -5   1  171.38   16.00
   0  -5   1  162.58   15.00
   0  -5   1  163.18   15.60
   0  -5   1  169.78   15.20
  -1   5  -1  907.61   74.29
  -1   5  -1  895.01   73.99
  -1   5  -1  789.62   74.09
  -1   5  -1  830.02   74.29
   1  -5   1  781.52   74.09
   1  -5   1  936.71   74.39
   1  -5   1  911.11   73.99
   1  -5   1  883.51   73.99
   1  -5   1  938.91   76.59
   1  -5   1  878.01   74.09
   1  -5   1  923.01   73.89
   1  -5   1  917.81   73.99
  -2   5  -1  205.38   16.60
  -2   5  -1  169.78   16.40
  -2   5  -1  143.69   16.50
  -2   5  -1  195.68   16.40
  -2   5  -1  176.78   16.50
   2  -5   1  191.98   16.20
   2  -5   1  164.88   16.40
   2  -5   1  165.48   20.80
   2  -5   1  199.48   17.00
   2  -5   1  165.88   16.50
  -3   5  -1   45.40    8.40
  -3   5  -1   48.80    8.80
  -3   5  -1   58.79    9.00
  -3   5  -1   53.59    7.00
   3  -5   1   40.70    8.00
   3  -5   1   44.10    8.50
   3  -5   1   37.90   12.40
   3  -5   1   54.59    7.90
  -4   5  -1   42.90   11.10
  -4   5  -1   51.69   11.30
  -4   5  -1   52.59    7.40
  -4   5  -1   52.99   10.90
   4  -5   1   30.30   15.00
   4  -5   1   37.70    8.70
  -5   5  -1   36.90   11.80
  -5   5  -1   31.30   11.30
   5  -5   1    6.00   16.70
   5  -5   1   23.40   12.70
   5  -5   1   16.80   10.50
   5   4  -1  -15.40    8.90
   5   4  -1   18.80    9.70
   5   4  -1   -4.30   10.70
   5   4  -1    1.50    8.50
  -5  -4   1   20.70   10.20
  -5  -4   1  -10.10   10.80
  -5  -4   1    8.10    9.10
   4   4  -1   19.00    7.70
   4   4  -1   12.00    8.00
   4   4  -1    9.80    8.60
   4   4  -1   35.50   10.50
   4   4  -1   22.10    8.60
  -4  -4   1   23.20   10.00
  -4  -4   1   21.40    8.00
  -4  -4   1   19.00    8.30
   3   4  -1   71.59    9.10
   3   4  -1   51.09    8.70
   3   4  -1   61.39   10.00
   3   4  -1   48.90    8.20
   3   4  -1   52.29    7.90
  -3  -4   1   46.90    9.70
  -3  -4   1   71.59    8.60
  -3  -4   1   48.70    5.60
  -3  -4   1   60.09    8.10
  -3  -4   1   45.80    8.50
  -3  -4   1   46.50    7.80
   2   4  -1   93.49    9.90
   2   4  -1   58.99    8.40
   2   4  -1   77.59    9.00
   2   4  -1   59.59    7.70
   2   4  -1   82.59    9.10
   2   4  -1   84.89    8.90
  -2  -4   1   86.99    8.90
  -2  -4   1   72.29    8.80
  -2  -4   1   68.89   10.30
  -2  -4   1   76.19    8.80
  -2  -4   1   82.59    9.00
  -2  -4   1   79.39    8.90
  -2  -4   1   68.69    7.30
   1   4  -1    2.00    3.40
   1   4  -1    2.80    3.90
   1   4  -1   -1.10    3.60
   1   4  -1   -0.40    3.10
   1   4  -1    4.10    5.90
   1   4  -1    3.90    3.30
  -1  -4   1    9.70    4.70
  -1  -4   1   12.30    3.80
  -1  -4   1    3.20    3.70
  -1  -4   1    0.70    3.80
  -1  -4   1   -6.50    4.00
  -1  -4   1    3.40    3.20
  -1  -4   1    8.80    3.60
  -1  -4   1   -4.80    3.70
   0   4  -1   29.90    4.40
   0   4  -1   28.10    5.30
   0   4  -1   37.60    5.60
   0   4  -1   32.40    4.70
   0   4  -1   36.60    6.00
   0  -4   1   27.10    4.70
   0  -4   1   30.30    4.20
   0  -4   1   25.70    5.40
   0  -4   1   37.30    5.60
   0  -4   1   36.40    5.20
  -1   4  -1 2310.77  204.78
  -1   4  -1 2520.05  204.88
  -1   4  -1 2697.33  204.58
  -1   4  -1 2420.86  204.78
  -1   4  -1 2476.65  204.68
   1  -4   1 2416.46  204.78
   1  -4   1 2429.86  204.68
   1  -4   1 2211.58  204.78
   1  -4   1 2555.94  206.38
   1  -4   1 2476.65  204.68
   1  -4   1 2416.86  204.68
   1  -4   1 2484.85  204.68
  -2   4  -1  347.07   31.20
  -2   4  -1  365.96   31.20
  -2   4  -1  388.66   31.30
  -2   4  -1  363.76   31.30
   2  -4   1  305.77   31.10
   2  -4   1  347.17   34.20
   2  -4   1  376.06   31.40
   2  -4   1  373.56   31.30
   2  -4   1  379.56   31.50
   2  -4   1  378.46   31.20
  -3   4  -1  108.19   12.50
  -3   4  -1  117.69   12.80
  -3   4  -1  104.29   11.50
  -3   4  -1  125.09   12.90
   3  -4   1  113.09   12.90
   3  -4   1  118.29   13.30
   3  -4   1  106.79   19.10
   3  -4   1  103.09   12.50
  -4   4  -1   96.59   12.30
  -4   4  -1  109.79   14.00
  -4   4  -1   78.99   11.80
  -4   4  -1   71.19    9.30
  -4   4  -1   63.79   10.10
   4  -4   1   51.39   15.10
   4  -4   1   67.19   10.20
  -5   4  -1   14.40   12.60
  -5   4  -1   17.60   11.30
   5  -4   1    7.50   10.90
   5  -4   1   12.80   10.00
   5  -4   1   -9.60   18.10
   5   3  -1    5.30   10.40
   5   3  -1   -5.90    9.30
   5   3  -1   -4.70    8.20
   5   3  -1    8.30    8.70
  -5  -3   1    7.10    9.20
  -5  -3   1  -14.30   12.20
  -5  -3   1   -7.20   10.20
  -5  -3   1   10.80   13.80
   4   3  -1   31.10   11.40
   4   3  -1   23.20    7.80
   4   3  -1   37.40    8.80
   4   3  -1   27.40    9.10
   4   3  -1   39.70    8.50
  -4  -3   1   26.80    8.90
  -4  -3   1   45.20    8.60
  -4  -3   1   57.09   10.50
   3   3  -1   16.00    6.50
   3   3  -1   24.80    6.90
   3   3  -1   11.70    6.70
   3   3  -1   18.40    8.70
   3   3  -1   18.90    5.90
  -3  -3   1   17.30    6.20
  -3  -3   1   15.80    6.90
  -3  -3   1   18.50    6.30
  -3  -3   1   12.70    6.80
   2   3  -1   54.39    7.60
   2   3  -1   50.19    6.40
   2   3  -1   36.30    8.70
   2   3  -1   50.09    7.10
   2   3  -1   56.09    6.80
   2   3  -1   52.89    7.00
  -2  -3   1   58.49    7.20
  -2  -3   1   57.19    8.80
  -2  -3   1   45.60    7.50
  -2  -3   1   45.10    5.30
  -2  -3   1   63.99    7.10
  -2  -3   1   51.89    6.60
   1   3  -1  459.75   40.70
   1   3  -1  463.25   40.50
   1   3  -1  487.45   40.60
   1   3  -1  511.15   41.10
   1   3  -1  422.76   40.60
   1   3  -1  522.65   40.70
   1   3  -1  546.15   40.70
  -1  -3   1  491.75   40.50
  -1  -3   1  522.45   40.80
  -1  -3   1  539.85   40.70
  -1  -3   1  432.06   41.30
  -1  -3   1  474.85   40.70
  -1  -3   1  468.15   40.60
  -1  -3   1  446.66   40.70
  -1  -3   1  496.85   40.90
  -1  -3   1  435.56   40.60
   0   3  -1   22.70    4.60
   0   3  -1   15.60    5.20
   0   3  -1    8.30    3.80
   0   3  -1   18.10    3.40
   0   3  -1   28.10    4.90
   0  -3   1   13.00    3.80
   0  -3   1   18.60    3.00
   0  -3   1   19.20    4.50
   0  -3   1   27.10    4.40
   0  -3   1   35.50    4.70
  -1   3  -1 4886.81  407.96
  -1   3  -1 4884.81  407.96
  -1   3  -1 4866.51  407.86
  -1   3  -1 5098.69  407.96
  -1   3  -1 5011.00  407.96
  -1   3  -1 5148.08  407.96
  -1   3  -1 5073.79  407.86
   1  -3   1 4833.52  407.96
   1  -3   1 4915.71  409.06
   1  -3   1 4998.80  407.96
   1  -3   1 4776.02  407.96
   1  -3   1 4919.61  407.96
   1  -3   1 4899.71  407.86
   1  -3   1 4519.85  407.96
   1  -3   1 4513.55  407.96
  -2   3  -1  137.39   13.00
  -2   3  -1   61.29   12.30
  -2   3  -1   90.09    9.70
  -2   3  -1   97.49    9.90
  -2   3  -1   58.39    8.20
  -2   3  -1   86.09    9.50
  -2   3  -1   89.89    9.50
   2  -3   1   92.99    9.80
   2  -3   1   73.69    9.20
   2  -3   1   63.19    8.70
   2  -3   1   94.79   14.50
   2  -3   1   93.09   10.00
   2  -3   1   92.79    9.70
   2  -3   1   84.49    9.50
  -3   3  -1   75.29    8.70
  -3   3  -1   39.20    8.70
  -3   3  -1   48.00    6.60
  -3   3  -1   48.60    7.80
  -3   3  -1   80.09    9.20
   3  -3   1   65.49    8.30
   3  -3   1   46.90    8.50
   3  -3   1   43.40   12.70
  -4   3  -1   17.90    8.90
  -4   3  -1    4.30    7.50
  -4   3  -1    1.50    8.20
  -4   3  -1   12.90    8.80
  -4   3  -1    6.50    4.80
   4  -3   1    6.90    6.90
   4  -3   1    6.60   13.80
   4  -3   1    5.60    8.80
  -5   3  -1   13.90   10.80
  -5   3  -1    2.40    8.50
  -5   3  -1   20.30   11.60
   5  -3   1    2.40    9.30
   5  -3   1  -12.80   18.50
   5  -3   1   -1.10   11.00
   5   2  -1   -1.00   10.50
   5   2  -1   -2.50    9.10
   5   2  -1   10.80    8.70
   5   2  -1   -9.10    8.00
  -5  -2   1    7.40   12.90
  -5  -2   1   -1.70   10.10
  -5  -2   1    8.70   10.70
   4   2  -1    4.30    7.70
   4   2  -1   -3.10    7.10
   4   2  -1    3.80    8.10
   4   2  -1  -14.10   12.40
  -4  -2   1   19.90   10.30
  -4  -2   1    5.50    7.60
  -4  -2   1    4.70    9.10
  -4  -2   1    4.30    7.00
   3   2  -1   70.39   12.50
   3   2  -1   71.49   10.10
   3   2  -1   94.09    9.70
   3   2  -1   94.29    9.80
  -3  -2   1   67.59    9.20
  -3  -2   1   76.09   11.10
  -3  -2   1   96.29   10.10
  -3  -2   1   75.59   10.20
   2   2  -1  681.43   59.29
   2   2  -1  714.33   60.09
   2   2  -1  695.53   58.99
   2   2  -1  748.93   59.09
   2   2  -1  699.43   59.19
  -2  -2   1  670.63   59.09
  -2  -2   1  695.33   59.29
  -2  -2   1  665.03   59.79
  -2  -2   1  756.82   59.19
  -2  -2   1  676.53   59.09
  -2  -2   1  696.03   59.29
   1   2  -1  707.63   63.49
   1   2  -1  728.43   63.49
   1   2  -1  752.62   63.49
   1   2  -1  762.02   63.99
   1   2  -1  821.12   63.69
   1   2  -1  802.62   63.49
   1   2  -1  823.12   63.49
   1   2  -1  725.73   63.49
  -1  -2   1  718.93   63.49
  -1  -2   1  829.12   63.59
  -1  -2   1  710.63   63.49
  -1  -2   1  757.32   63.99
  -1  -2   1  736.03   63.49
  -1  -2   1  723.83   63.59
   0   2  -1   60.19    5.70
   0   2  -1   37.30    5.30
   0   2  -1   41.80    4.90
   0   2  -1   49.00    4.80
   0  -2   1   46.20    4.90
   0  -2   1   35.20    5.20
   0  -2   1   63.19    5.50
  -1   2  -1 8188.38  770.92
  -1   2  -1 9999.00  771.12
  -1   2  -1 9307.67  772.02
  -1   2  -1 9615.64  771.12
  -1   2  -1 9238.38  770.82
  -1   2  -1 9500.65  770.72
  -1   2  -1 8717.93  770.92
   1  -2   1 7889.21  773.52
   1  -2   1 9205.28  770.92
   1  -2   1 9636.24  770.92
   1  -2   1 9542.65  770.82
   1  -2   1 9299.07  770.72
   1  -2   1 9763.12  770.82
   1  -2   1 9372.56  771.02
   1  -2   1 9343.87  771.12
  -2   2  -1   16.10    5.20
  -2   2  -1   27.60    5.80
  -2   2  -1   20.00    4.00
  -2   2  -1   17.70    8.70
  -2   2  -1   32.20    6.20
  -2   2  -1   15.40    5.30
  -2   2  -1   10.80    4.00
  -2   2  -1   26.90    6.20
   2  -2   1   27.90    6.00
   2  -2   1   22.70    5.10
   2  -2   1   22.20    5.80
   2  -2   1   23.90    6.30
   2  -2   1   39.70    6.40
   2  -2   1   32.20    5.90
   2  -2   1   19.70    9.40
  -3   2  -1   24.50    6.20
  -3   2  -1   38.60    7.40
  -3   2  -1   30.10    8.00
  -3   2  -1   34.90    7.40
  -3   2  -1   27.40    4.60
   3  -2   1   21.30   10.80
   3  -2   1   33.60    6.80
  -4   2  -1   22.20    9.80
  -4   2  -1   14.30    8.30
  -4   2  -1   19.30    9.50
  -4   2  -1   14.70    5.10
  -4   2  -1    9.10    7.60
   4  -2   1    4.30   14.40
   4  -2   1   23.90    7.90
   4  -2   1   22.50    8.70
  -5   2  -1   18.40   10.40
  -5   2  -1   14.10   14.30
  -5   2  -1   17.70   11.10
  -5   2  -1   31.70    9.00
   5  -2   1  -21.00   18.30
   5  -2   1   10.30    9.00
   5  -2   1   13.00   11.10
   5   1  -1    3.70    8.00
   5   1  -1   -1.00    9.80
   5   1  -1    3.60    9.30
  -5  -1   1    9.80    8.70
  -5  -1   1  -14.00   11.80
  -5  -1   1    3.70   13.70
  -5  -1   1    1.50    9.80
   4   1  -1  153.98   15.90
   4   1  -1  142.69   16.80
   4   1  -1  133.69   21.20
  -4  -1   1  172.48   18.80
  -4  -1   1  130.49   15.80
  -4  -1   1  152.88   16.60
  -4  -1   1  141.69   15.70
   3   1  -1   45.00   11.70
   3   1  -1   44.50    7.90
   3   1  -1   46.50    8.50
  -3  -1   1   66.39    8.30
  -3  -1   1   48.60    7.80
  -3  -1   1   45.00    9.00
  -3  -1   1   48.10    8.40
   2   1  -1  267.07   24.70
   2   1  -1  239.28   22.50
   2   1  -1  246.38   21.90
   2   1  -1  268.87   22.90
   2   1  -1  238.88   22.40
   2   1  -1  262.97   22.70
  -2  -1   1  239.68   22.40
  -2  -1   1  282.47   22.40
  -2  -1   1  241.58   23.60
  -2  -1   1  243.18   22.40
  -2  -1   1  245.58   22.60
  -2  -1   1  255.87   22.60
   1   1  -1   97.39   10.30
   1   1  -1  107.39    9.80
   1   1  -1   92.99   10.00
   1   1  -1   95.39   10.40
  -1  -1   1   94.39   10.30
  -1  -1   1  109.09    9.90
  -1  -1   1   99.49   10.30
  -1  -1   1   84.99   10.00
  -1  -1   1   96.09   10.20
  -1  -1   1  118.39   10.80
   0   1  -1    8.20    1.70
   0   1  -1    1.10    1.20
   0   1  -1    1.40    1.90
   0   1  -1    2.70    1.70
   0   1  -1    3.40    1.00
   0  -1   1    0.50    1.80
   0  -1   1    1.40    0.80
   0  -1   1    5.40    1.70
   0  -1   1    1.90    2.10
   0  -1   1    0.80    0.50
   0  -1   1   -0.90    1.00
  -1   1  -1  240.78   23.60
  -1   1  -1  270.37   21.60
  -1   1  -1  232.48   21.20
  -1   1  -1  242.28   21.80
  -1   1  -1  273.07   21.60
  -1   1  -1  251.97   21.70
  -1   1  -1  253.87   21.70
   1  -1   1  271.47   21.60
   1  -1   1  248.78   21.60
   1  -1   1  228.68   23.50
   1  -1   1  237.28   21.70
   1  -1   1  238.38   21.70
   1  -1   1  268.67   21.40
   1  -1   1  230.78   21.80
  -2   1  -1  202.78   21.60
  -2   1  -1  217.08   19.20
  -2   1  -1  227.98   19.60
  -2   1  -1  189.08   19.00
  -2   1  -1  211.18   19.20
  -2   1  -1  183.48   18.30
  -2   1  -1  243.18   19.40
  -2   1  -1  220.08   19.50
   2  -1   1  212.78   22.60
   2  -1   1  219.48   19.40
   2  -1   1  213.08   19.10
   2  -1   1  222.18   19.30
  -3   1  -1  166.98   16.90
  -3   1  -1  169.68   16.90
  -3   1  -1  159.38   16.80
  -3   1  -1  177.58   16.50
  -3   1  -1  164.08   15.00
   3  -1   1  185.28   16.70
   3  -1   1  157.98   21.50
   3  -1   1  175.58   17.40
  -4   1  -1  158.48   16.40
  -4   1  -1  120.09   11.90
  -4   1  -1  120.79   14.00
  -4   1  -1  142.69   15.50
  -4   1  -1   98.79   13.60
   4  -1   1  116.69   13.90
   4  -1   1  111.69   20.60
   4  -1   1  123.89   15.40
  -5   1  -1    2.90   11.90
  -5   1  -1   -3.20    8.10
  -5   1  -1   23.80   10.70
   5  -1   1   13.30   10.40
   5  -1   1   -7.10    8.20
   5  -1   1  -38.60   19.10
   5   0  -1    7.60   10.60
   5   0  -1   -3.90    9.10
  -5   0   1    0.90   11.60
  -5   0   1   -1.50    8.80
  -5   0   1   18.60   10.60
   4   0  -1   13.50    8.70
   4   0  -1  -12.70   14.20
   4   0  -1   -0.60    6.90
  -4   0   1    6.40    9.30
  -4   0   1    9.70    8.20
  -4   0   1    0.30    4.10
  -4   0   1    5.60    8.90
  -4   0   1    9.00    7.20
   3   0  -1   36.50    8.30
   3   0  -1   36.80   11.60
   3   0  -1   45.90    7.80
  -3   0   1   52.29    7.80
  -3   0   1   63.29    8.40
  -3   0   1   48.80    8.80
  -3   0   1   36.10    9.20
  -3   0   1   33.20    7.00
   2   0  -1    7.80    7.80
   2   0  -1    8.40    5.70
   2   0  -1    4.40    4.50
   2   0  -1    8.60    5.70
   2   0  -1    5.10    6.00
   2   0  -1    1.90    2.30
  -2   0   1    7.50    3.90
  -2   0   1   10.40    6.20
  -2   0   1    6.10    5.10
  -2   0   1    9.00    5.60
  -2   0   1    1.60    6.70
  -2   0   1    1.70    5.60
   1   0  -1  190.78   18.40
   1   0  -1  198.08   16.80
   1   0  -1  192.58   16.70
   1   0  -1  194.08   17.10
   1   0  -1  193.78   17.40
   1   0  -1  192.28   17.20
  -1   0   1  176.68   17.00
  -1   0   1  192.48   18.10
  -1   0   1  185.88   17.10
  -1   0   1  197.48   17.20
  -1   0   1  206.48   17.40
   0   0  -1    0.00    0.20
   0   0  -1    0.00    0.10
   0   0  -1   -0.20    0.20
   0   0  -1    0.00    0.20
   0   0  -1    0.00    0.10
   0   0   1   -0.10    0.20
   0   0   1    0.30    0.20
   0   0   1    0.10    0.10
   0   0   1    0.20    0.20
   0   0   1    0.10    0.10
   0   0   1    0.00    0.10
  -1   0  -1 1384.26  117.59
  -1   0  -1 1385.26  116.99
  -1   0  -1 1436.86  116.99
  -1   0  -1 1327.77  116.69
  -1   0  -1 1411.86  116.99
  -1   0  -1 1329.87  116.89
  -1   0  -1 1447.76  116.99
   1   0   1 1421.36  117.69
   1   0   1 1365.36  116.89
   1   0   1 1447.16  116.99
   1   0   1 1369.06  116.89
   1   0   1 1457.35  116.99
  -2   0  -1  124.39   11.50
  -2   0  -1  138.29   13.00
  -2   0  -1  121.69   15.40
  -2   0  -1  133.29   13.20
  -2   0  -1  139.29   13.40
  -2   0  -1  124.89   12.60
  -2   0  -1  121.29   13.50
  -2   0  -1  127.69   13.40
   2   0   1  142.89   16.90
   2   0   1  140.09   13.30
   2   0   1  135.49   13.70
   2   0   1  123.19   12.50
   2   0   1  139.99   13.20
  -3   0  -1   23.20    7.10
  -3   0  -1   12.50    3.10
  -3   0  -1   17.20    6.40
  -3   0  -1   16.30    7.90
  -3   0  -1   22.80    6.30
  -3   0  -1   15.40    9.30
   3   0   1   11.10    7.10
   3   0   1   18.20    6.00
   3   0   1   23.20   11.60
  -4   0  -1    2.90    6.80
  -4   0  -1    6.00    9.30
  -4   0  -1    1.40    9.90
  -4   0  -1    3.20    3.60
  -4   0  -1    0.90    7.90
   4   0   1    0.60    7.50
   4   0   1    7.00    8.50
   4   0   1  -16.70   14.30
  -5   0  -1   38.50   11.90
  -5   0  -1   26.50    9.70
  -5   0  -1   24.30   14.80
  -5   0  -1   25.60   12.50
   5   0   1   44.20   12.10
   5   0   1   29.80    9.10
   5  -1  -1   -2.10   10.40
   5  -1  -1    0.60    9.40
  -5   1   1    6.70   15.20
  -5   1   1   14.30    9.00
  -5   1   1  -13.30   10.90
  -5   1   1    5.50    9.90
   4  -1  -1   36.80    9.90
   4  -1  -1   44.70    9.00
   4  -1  -1   36.10   15.10
  -4   1   1   53.39   11.00
  -4   1   1   45.90    9.90
  -4   1   1   63.39   10.80
  -4   1   1   32.60    8.00
  -4   1   1   35.00    5.80
   3  -1  -1  104.89   17.20
   3  -1  -1  124.19   12.70
  -3   1   1  111.49   12.60
  -3   1   1  104.99   12.60
  -3   1   1  106.09   12.40
  -3   1   1  126.29   12.80
   2  -1  -1  112.29   13.10
   2  -1  -1  152.38   14.00
   2  -1  -1  113.79   13.10
   2  -1  -1  147.69   16.90
   2  -1  -1  151.98   13.90
   2  -1  -1  139.79   13.80
  -2   1   1  149.29   13.60
  -2   1   1  144.69   13.70
  -2   1   1  141.89   13.60
  -2   1   1  138.49   14.00
  -2   1   1  145.99   13.90
  -2   1   1  151.28   13.60
  -2   1   1  133.19   16.00
   1  -1  -1   99.89   10.30
   1  -1  -1   97.99   13.00
   1  -1  -1  100.39   10.00
   1  -1  -1  101.49   10.30
   1  -1  -1  106.49   10.50
   1  -1  -1  111.09   10.50
  -1   1   1   84.29   12.40
  -1   1   1  109.39   10.10
  -1   1   1  116.59   10.50
  -1   1   1  108.49   10.10
  -1   1   1  112.69   10.50
  -1   1   1  102.79   10.60
   0  -1  -1   69.79    6.40
   0  -1  -1   70.39    6.40
   0  -1  -1   76.29    6.40
   0  -1  -1   74.49    6.40
   0  -1  -1   76.79    6.40
   0   1   1   58.99    6.40
   0   1   1   75.69    6.40
   0   1   1   72.89    6.40
   0   1   1   78.79    6.50
   0   1   1   77.99    6.40
   0   1   1   65.29    6.40
  -1  -1  -1  148.39   15.50
  -1  -1  -1  168.08   15.50
  -1  -1  -1  196.08   17.70
  -1  -1  -1  156.48   15.40
  -1  -1  -1  175.68   15.30
  -1  -1  -1  161.48   15.60
   1   1   1  179.48   15.20
   1   1   1  172.38   15.00
   1   1   1  180.68   17.90
   1   1   1  162.68   15.50
   1   1   1  157.08   15.40
   1   1   1  178.08   15.10
   1   1   1  174.98   15.50
  -2  -1  -1    9.30    5.10
  -2  -1  -1    6.50    5.40
  -2  -1  -1    7.20    6.00
  -2  -1  -1    5.00    7.00
  -2  -1  -1    8.20    5.00
  -2  -1  -1    2.80    5.60
   2   1   1    8.70    3.90
   2   1   1    7.60    4.90
   2   1   1    1.10    5.70
   2   1   1    1.00    4.40
   2   1   1    3.60    5.60
   2   1   1    3.00    5.70
   2   1   1    8.50    8.90
  -3  -1  -1   39.70    9.70
  -3  -1  -1   68.39    8.10
  -3  -1  -1   46.60    8.50
  -3  -1  -1   47.60    7.60
  -3  -1  -1   70.09    9.60
  -3  -1  -1   43.70    5.10
   3   1   1   53.39    7.10
   3   1   1   56.39   12.90
   3   1   1   47.40    8.50
   3   1   1   51.99    8.00
  -4  -1  -1   86.19   11.00
  -4  -1  -1  103.79   13.20
  -4  -1  -1   70.79   10.70
  -4  -1  -1   99.59   12.90
   4   1   1   78.59   10.80
   4   1   1   79.19   10.20
   4   1   1   88.89   12.00
   4   1   1   59.59   17.40
  -5  -1  -1   47.70   11.40
  -5  -1  -1   43.10   13.70
  -5  -1  -1   27.10    9.80
  -5  -1  -1   85.39   18.40
   5   1   1   42.30   12.00
   5   1   1   17.20    9.10
   5   1   1   47.40   10.20
   5  -2  -1   17.40   11.20
   5  -2  -1  -15.60   17.00
   5  -2  -1    7.40    9.50
  -5   2   1   14.50   10.20
  -5   2   1   13.00   12.30
  -5   2   1   18.80    8.70
   4  -2  -1  217.38   30.20
   4  -2  -1  262.87   23.00
  -4   2   1  211.78   21.70
  -4   2   1  255.07   24.70
  -4   2   1  287.97   24.40
  -4   2   1  226.08   23.10
  -4   2   1  247.68   22.90
   3  -2  -1   52.19    9.20
   3  -2  -1   50.99   12.20
   3  -2  -1   66.59    8.70
  -3   2   1   74.19    8.40
  -3   2   1   50.09    6.80
  -3   2   1  104.99   10.70
  -3   2   1   69.89    9.40
  -3   2   1   52.29    8.60
   2  -2  -1    4.40    5.50
   2  -2  -1    8.30    4.20
   2  -2  -1    8.50    5.80
   2  -2  -1    3.60    5.60
   2  -2  -1    0.10    7.90
   2  -2  -1   11.50    5.30
  -2   2   1    8.30    5.20
  -2   2   1    8.10    4.60
  -2   2   1    3.80    7.80
  -2   2   1    0.50    5.50
  -2   2   1    8.10    4.60
  -2   2   1    7.60    5.40
  -2   2   1   10.00    6.00
   1  -2  -1 2662.63  223.38
   1  -2  -1 2626.54  223.48
   1  -2  -1 2623.64  223.48
   1  -2  -1 2528.85  223.38
   1  -2  -1 2752.02  223.48
   1  -2  -1 2815.72  223.48
   1  -2  -1 2257.67  224.28
  -1   2   1 2783.62  223.48
  -1   2   1 2880.91  223.48
  -1   2   1 2527.75  223.38
  -1   2   1 2655.63  223.38
  -1   2   1 2825.32  223.48
  -1   2   1 2706.33  223.48
  -1   2   1 2825.02  223.38
   0  -2  -1   32.50    4.30
   0  -2  -1   34.90    4.20
   0  -2  -1   42.30    4.00
   0  -2  -1   42.10    4.10
   0  -2  -1   38.50    4.40
   0  -2  -1   33.80    4.30
   0  -2  -1   50.99    4.80
   0  -2  -1   34.40    4.30
   0   2   1   40.90    4.90
   0   2   1   38.60    4.40
   0   2   1   35.70    4.40
   0   2   1   45.60    4.10
   0   2   1   34.90    4.40
  -1  -2  -1  318.67   28.90
  -1  -2  -1  335.87   29.10
  -1  -2  -1  343.47   28.90
  -1  -2  -1  369.46   28.90
  -1  -2  -1  316.97   28.90
  -1  -2  -1  330.97   29.00
  -1  -2  -1  363.76   28.90
  -1  -2  -1  332.47   30.30
  -1  -2  -1  338.17   28.40
   1   2   1  311.17   28.80
   1   2   1  353.76   29.10
   1   2   1  320.87   30.60
   1   2   1  360.26   28.90
   1   2   1  335.77   28.90
   1   2   1  328.47   28.90
   1   2   1  354.46   28.80
   1   2   1  333.47   28.90
  -2  -2  -1  752.32   64.59
  -2  -2  -1  742.23   64.69
  -2  -2  -1  823.92   64.59
  -2  -2  -1  756.22   64.59
  -2  -2  -1  761.02   64.69
  -2  -2  -1  738.93   65.69
   2   2   1  762.82   64.69
   2   2   1  790.82   64.59
   2   2   1  777.22   64.49
   2   2   1  688.43   64.59
   2   2   1  769.12   65.99
   2   2   1  818.22   64.49
   2   2   1  772.02   64.79
  -3  -2  -1  140.29   14.30
  -3  -2  -1  163.28   14.40
  -3  -2  -1  148.69   14.50
  -3  -2  -1  148.79   14.30
  -3  -2  -1  113.89   16.50
   3   2   1  125.69   18.70
   3   2   1  130.29   13.90
   3   2   1  144.99   14.70
   3   2   1  140.39   14.70
   3   2   1  139.79   13.70
  -4  -2  -1  128.49   14.70
  -4  -2  -1  135.39   14.90
  -4  -2  -1  134.69   14.90
  -4  -2  -1  137.29   15.00
   4   2   1  129.29   19.70
   4   2   1  111.59   13.90
   4   2   1  124.99   14.30
   4   2   1  125.79   14.10
   4   2   1  124.69   14.90
  -5  -2  -1   14.20   13.00
  -5  -2  -1    5.90    9.80
  -5  -2  -1   19.90   10.70
   5   2   1    9.70   10.30
   5   2   1    4.90    9.10
   5   2   1    6.80    8.80
   5   2   1  -11.60   15.50
   5   2   1   -4.70    8.70
   5  -3  -1  -23.90   17.00
   5  -3  -1    9.40    8.70
   5  -3  -1    3.40   10.70
  -5   3   1   -0.70   10.40
  -5   3   1    3.20    8.60
  -5   3   1   -4.30   10.70
   4  -3  -1   34.40    8.40
   4  -3  -1   11.40   12.40
  -4   3   1   43.30   11.40
  -4   3   1   20.90    9.20
  -4   3   1   29.50    8.10
  -4   3   1   43.70    6.00
  -4   3   1   44.50   13.20
   3  -3  -1    4.20    6.20
   3  -3  -1    2.60    6.80
   3  -3  -1    4.50   10.10
  -3   3   1   -1.90    6.50
  -3   3   1   -0.50    4.20
  -3   3   1    3.10    5.50
  -3   3   1    2.90    6.40
  -3   3   1   -2.80    6.50
   2  -3  -1  151.88   18.60
   2  -3  -1  140.09   14.20
   2  -3  -1  132.09   14.00
   2  -3  -1  144.69   14.20
   2  -3  -1  142.99   14.20
   2  -3  -1  159.18   14.20
   2  -3  -1  142.29   13.50
  -2   3   1  155.68   14.50
  -2   3   1  158.48   13.80
  -2   3   1  147.89   14.20
  -2   3   1  146.99   13.70
  -2   3   1  135.49   13.90
   1  -3  -1  298.57   26.00
   1  -3  -1  290.77   26.10
   1  -3  -1  299.37   26.10
   1  -3  -1  301.17   26.10
   1  -3  -1  306.77   26.20
   1  -3  -1  309.47   26.20
   1  -3  -1  294.67   26.20
  -1   3   1  304.57   26.20
  -1   3   1  341.57   26.30
  -1   3   1  266.47   26.00
  -1   3   1  326.77   26.00
  -1   3   1  301.87   26.20
  -1   3   1  321.67   26.20
   0  -3  -1  401.56   31.00
   0  -3  -1  340.07   30.60
   0  -3  -1  365.16   30.60
   0   3   1  358.66   30.70
  -1  -3  -1  179.88   16.00
  -1  -3  -1  195.68   16.20
  -1  -3  -1  180.78   15.60
  -1  -3  -1  151.58   18.00
  -1  -3  -1  188.58   16.40
  -1  -3  -1  188.18   16.00
  -1  -3  -1  179.78   16.10
  -1  -3  -1  198.08   16.10
  -1  -3  -1  169.68   16.10
   1   3   1  209.38   16.60
   1   3   1  176.28   15.60
   1   3   1  166.88   15.90
   1   3   1  151.08   15.80
   1   3   1  176.88   16.00
   1   3   1  196.08   16.00
   1   3   1  196.18   16.10
   1   3   1  162.28   15.90
  -2  -3  -1  694.13   55.99
  -2  -3  -1  658.33   56.19
  -2  -3  -1  650.43   55.99
  -2  -3  -1  629.24   57.49
  -2  -3  -1  618.24   55.99
  -2  -3  -1  682.63   55.39
  -2  -3  -1  655.73   56.19
   2   3   1  694.13   56.09
   2   3   1  652.13   56.09
   2   3   1  647.04   55.99
   2   3   1  664.83   55.89
   2   3   1  664.73   57.49
   2   3   1  688.23   55.99
  -3  -3  -1  -13.00    7.50
  -3  -3  -1    7.80    6.00
  -3  -3  -1   -1.70    6.70
  -3  -3  -1   -3.60    5.90
   3   3   1    0.60    6.60
   3   3   1    2.40    5.70
   3   3   1    9.80    9.10
   3   3   1    5.20    5.90
   3   3   1   -0.70    6.00
  -4  -3  -1   28.50    9.00
  -4  -3  -1   38.60    9.00
  -4  -3  -1   76.09   10.90
  -4  -3  -1   52.79   10.40
   4   3   1   38.10    8.50
   4   3   1   32.80    8.90
   4   3   1   43.90    8.50
   4   3   1   31.70   10.20
   4   3   1   37.50   12.30
  -5  -3  -1   97.29   14.20
  -5  -3  -1   86.59   13.60
  -5  -3  -1   60.39   12.90
   5   3   1   68.19   12.60
   5   3   1   73.09   13.00
   5   3   1   66.89   13.80
   5   3   1   92.89   13.30
   5  -4  -1    2.10   11.10
   5  -4  -1  -12.10   16.40
   5  -4  -1    5.80    9.00
  -5   4   1    3.60   12.00
  -5   4   1   11.50    9.70
  -5   4   1   17.60   15.30
  -5   4   1    4.60   11.20
   4  -4  -1   25.00    9.60
   4  -4  -1   23.40   13.40
   4  -4  -1   31.30    8.70
  -4   4   1   34.00   10.30
  -4   4   1   28.20    9.60
  -4   4   1   23.50   10.60
  -4   4   1   25.30    6.60
  -4   4   1   25.50    7.80
   3  -4  -1    5.00    9.70
   3  -4  -1    3.20    6.80
   3  -4  -1    8.70    6.30
  -3   4   1   11.40    5.80
  -3   4   1    7.80    7.10
  -3   4   1   19.40    7.10
  -3   4   1   12.10    4.90
  -3   4   1   45.00    7.80
   2  -4  -1  136.89   13.60
   2  -4  -1  141.19   13.90
   2  -4  -1  138.09   13.10
   2  -4  -1  129.49   17.70
   2  -4  -1  151.48   13.10
   2  -4  -1  143.59   13.40
  -2   4   1  133.59   13.50
  -2   4   1  125.39   13.10
  -2   4   1  134.79   13.40
   1  -4  -1   25.80    4.90
   1  -4  -1   33.50    4.80
   1  -4  -1   32.20    4.40
   1  -4  -1   30.30    4.40
   1  -4  -1   26.60    4.50
   1  -4  -1   35.50    4.90
  -1   4   1   42.50    5.00
  -1   4   1   25.20    5.10
  -1   4   1   27.80    5.20
  -1   4   1   17.20    4.80
  -1   4   1   25.90    4.30
  -1   4   1   24.00    4.10
   0  -4  -1  203.68   17.30
   0  -4  -1  203.68   17.20
   0  -4  -1  200.18   17.70
   0  -4  -1  202.98   17.20
   0  -4  -1  214.48   17.30
   0  -4  -1  198.38   17.80
   0  -4  -1  211.48   17.50
   0  -4  -1  200.78   17.80
   0   4   1  200.98   17.30
   0   4   1  183.48   17.90
   0   4   1  204.08   17.80
   0   4   1  202.18   17.80
   0   4   1  194.18   17.20
  -1  -4  -1   24.80    5.30
  -1  -4  -1   20.90    4.50
  -1  -4  -1   15.00    4.00
  -1  -4  -1   22.00    4.90
  -1  -4  -1   29.20    4.50
  -1  -4  -1   19.80    3.70
  -1  -4  -1   13.00    6.70
  -1  -4  -1   26.20    4.50
  -1  -4  -1   27.00    4.50
   1   4   1   20.80    4.70
   1   4   1   25.10    4.10
   1   4   1   18.60    3.80
   1   4   1   24.30    3.80
   1   4   1   16.30    3.80
   1   4   1   19.60    6.20
   1   4   1   18.50    4.20
  -2  -4  -1   17.40    8.30
  -2  -4  -1   20.20    5.40
  -2  -4  -1   21.60    5.00
  -2  -4  -1   27.70    5.50
  -2  -4  -1   19.30    7.30
  -2  -4  -1   11.10    2.90
  -2  -4  -1   18.10    6.20
   2   4   1   18.30    5.20
   2   4   1   20.00    4.40
   2   4   1   15.70    6.00
   2   4   1    3.70    3.80
   2   4   1   15.20    5.40
   2   4   1   24.40    5.30
  -3  -4  -1   87.59   10.60
  -3  -4  -1   65.59   12.30
  -3  -4  -1   82.89    9.80
  -3  -4  -1   83.99    9.80
   3   4   1   79.59   12.70
   3   4   1   83.59   10.30
   3   4   1   84.89   10.40
   3   4   1   91.39   10.30
   3   4   1   75.99    9.60
  -4  -4  -1   62.19   12.10
  -4  -4  -1   56.59   12.60
  -4  -4  -1   52.99   10.60
  -4  -4  -1   52.39    9.60
   4   4   1   56.49   13.20
   4   4   1   67.09   10.00
   4   4   1   58.09   10.30
   4   4   1   48.40    9.50
   4   4   1   44.90   10.20
  -5  -4  -1  131.39   16.40
  -5  -4  -1  119.19   18.00
  -5  -4  -1   77.59   15.30
   5   4   1   78.19   15.00
   5   4   1  110.49   14.60
   5   4   1  102.69   13.90
   5   4   1  125.29   15.70
   5  -5  -1   31.20    9.40
   5  -5  -1    0.40   16.70
  -5   5   1   21.90    9.80
  -5   5   1   19.10   12.30
  -5   5   1   39.90   12.60
   4  -5  -1   50.79    9.60
   4  -5  -1   45.50   15.50
   4  -5  -1   57.59   11.80
  -4   5   1   46.20   12.00
  -4   5   1   38.10   10.20
  -4   5   1   55.99   13.50
  -4   5   1   49.50    7.90
   3  -5  -1    8.70    7.20
   3  -5  -1    3.30    9.80
   3  -5  -1   10.50    6.10
   3  -5  -1   15.80    6.40
  -3   5   1    8.10    6.90
  -3   5   1    1.00    6.20
  -3   5   1   21.60    7.80
  -3   5   1    8.40    5.30
   2  -5  -1   33.40   10.50
   2  -5  -1   29.00    6.20
   2  -5  -1   28.50    5.40
   2  -5  -1   41.30    6.10
  -2   5   1   19.80    6.10
  -2   5   1   34.10    5.60
   1  -5  -1   27.00    4.90
   1  -5  -1   33.20    4.90
  -1   5   1   27.20    4.30
  -1   5   1   29.30    5.30
  -1   5   1   16.50    5.00
  -1   5   1   35.00    5.70
  -1   5   1   26.90    4.80
   0  -5  -1  243.28   21.00
   0  -5  -1  261.57   21.20
   0  -5  -1  242.68   21.50
   0  -5  -1  236.38   21.90
   0  -5  -1  248.38   21.10
   0  -5  -1  260.27   21.10
   0  -5  -1  231.08   21.50
   0  -5  -1  253.97   21.40
   0  -5  -1  246.38   21.70
   0  -5  -1  250.67   21.00
   0   5   1  265.17   21.70
   0   5   1  242.48   21.70
   0   5   1  234.68   21.00
   0   5   1  237.68   20.90
   0   5   1  258.77   21.40
  -1  -5  -1  149.29   14.40
  -1  -5  -1  145.89   14.20
  -1  -5  -1  151.78   14.20
  -1  -5  -1  154.28   14.10
  -1  -5  -1  161.58   14.20
  -1  -5  -1  171.38   14.10
  -1  -5  -1  160.58   14.30
  -1  -5  -1  163.58   14.60
   1   5   1  164.28   14.10
   1   5   1  150.48   14.20
   1   5   1  144.89   15.30
   1   5   1  141.09   13.90
   1   5   1  169.68   14.50
   1   5   1  161.48   14.10
  -2  -5  -1  181.68   18.40
  -2  -5  -1  192.88   21.20
  -2  -5  -1  196.08   18.90
  -2  -5  -1  208.88   18.60
  -2  -5  -1  202.28   17.70
  -2  -5  -1  216.78   18.70
   2   5   1  190.18   18.00
   2   5   1  209.38   18.30
   2   5   1  222.48   19.40
   2   5   1  232.48   18.60
   2   5   1  201.18   18.40
   2   5   1  216.08   19.70
  -3  -5  -1  509.95   47.20
  -3  -5  -1  612.14   47.50
  -3  -5  -1  547.45   47.50
  -3  -5  -1  580.44   47.90
  -3  -5  -1  526.15   46.30
   3   5   1  482.95   47.10
   3   5   1  579.54   47.30
   3   5   1  596.84   47.50
   3   5   1  551.04   47.40
  -4  -5  -1   43.60   12.80
  -4  -5  -1   37.20    9.10
  -4  -5  -1   36.80    9.80
   4   5   1   45.30    8.80
   4   5   1   42.10    9.60
   4   5   1   34.00    9.30
   4   5   1   45.00   11.10
   4   5   1   55.69    9.90
  -5  -5  -1   31.60   12.50
  -5  -5  -1   32.90   14.30
  -5  -5  -1   25.50   10.80
  -5  -5  -1   59.49   18.20
   5   5   1    9.50    9.30
   5   5   1   24.20   10.90
   5   5   1   38.30   10.30
   5   5   1    9.90   10.80
   5  -6  -1   -5.50   14.50
   5  -6  -1   19.40   11.60
  -5   6   1   11.20    9.00
  -5   6   1   12.40   11.10
   4  -6  -1    3.70   10.00
   4  -6  -1   14.10    9.90
   4  -6  -1   -3.70   13.60
  -4   6   1   10.10   12.20
  -4   6   1  -11.10    6.70
  -4   6   1    7.30    9.30
  -4   6   1  -23.80   11.20
   3  -6  -1   96.99   13.00
   3  -6  -1  147.09   13.80
   3  -6  -1  124.09   14.20
   3  -6  -1  133.09   19.50
  -3   6   1  128.89   14.20
  -3   6   1  129.59   13.50
  -3   6   1  115.79   13.60
  -3   6   1  118.29   15.10
   2  -6  -1   38.20    6.50
   2  -6  -1   49.99    6.10
   2  -6  -1   36.30    6.40
   2  -6  -1   39.50   11.60
   2  -6  -1   35.80    6.80
  -2   6   1   45.50    7.20
  -2   6   1   42.50    5.70
  -2   6   1   33.60    6.90
  -2   6   1   30.90    6.30
  -2   6   1   38.90    6.50
  -2   6   1   43.00    7.30
   1  -6  -1   54.39    5.70
   1  -6  -1   28.40    4.70
   1  -6  -1   36.40    4.80
   1  -6  -1   34.30    4.80
   1  -6  -1   32.30    4.30
  -1   6   1   28.10    5.00
  -1   6   1   27.00    4.50
  -1   6   1   24.00    5.50
  -1   6   1   26.10    5.60
  -1   6   1   27.10    5.80
   0  -6  -1  241.38   20.60
   0  -6  -1  233.68   20.70
   0  -6  -1  240.48   20.20
   0  -6  -1  234.88   20.10
   0  -6  -1  252.17   20.50
   0  -6  -1  233.88   20.20
   0  -6  -1  241.08   20.20
   0   6   1  231.28   20.80
   0   6   1  223.78   20.10
   0   6   1  221.68   21.00
   0   6   1  248.08   21.00
  -1  -6  -1   68.69    8.40
  -1  -6  -1   65.79    7.90
  -1  -6  -1   69.69    8.00
  -1  -6  -1   70.69    8.10
  -1  -6  -1  103.09   10.00
  -1  -6  -1   90.69    8.30
  -1  -6  -1   75.29    8.20
  -1  -6  -1   62.19    8.10
   1   6   1   88.89    8.40
   1   6   1   81.09    8.20
   1   6   1   83.99    9.50
   1   6   1   68.19    7.80
   1   6   1   79.89    7.80
  -2  -6  -1   51.29    9.80
  -2  -6  -1   43.10    5.20
  -2  -6  -1   38.40    6.90
  -2  -6  -1   38.20    6.50
  -2  -6  -1   39.00    6.20
  -2  -6  -1   33.70    7.10
   2   6   1   38.90    8.20
   2   6   1   55.89    6.90
   2   6   1   48.70    6.30
   2   6   1   44.90    5.70
   2   6   1   37.80    5.70
  -3  -6  -1    2.10    4.20
  -3  -6  -1    4.50    6.30
  -3  -6  -1    2.10    7.20
  -3  -6  -1    9.70    6.80
  -3  -6  -1    5.90    6.40
   3   6   1    9.80    6.00
   3   6   1    1.70    6.10
   3   6   1    5.20    6.10
   3   6   1   12.10    7.90
   3   6   1    5.10    5.70
  -4  -6  -1    8.70    8.00
  -4  -6  -1    1.30   11.20
  -4  -6  -1    9.60    7.50
   4   6   1   -1.20    8.20
   4   6   1    5.70    8.00
   4   6   1    9.10    7.80
   4   6   1    2.50    7.60
  -5  -6  -1   16.60   13.80
  -5  -6  -1    7.70    9.90
  -5  -6  -1   -4.80   10.90
  -5  -6  -1    3.60   14.80
   5   6   1    2.80   10.40
   5   6   1    7.50    9.10
   5   6   1   -3.30   10.10
   5  -7  -1   -1.20   10.70
   5  -7  -1  -10.10   15.80
  -5   7   1   -1.10    7.90
  -5   7   1    2.10   10.80
   4  -7  -1   32.10   15.90
   4  -7  -1   28.20   11.10
   4  -7  -1   37.70   10.40
  -4   7   1   37.80    9.20
  -4   7   1   45.30   10.60
   3  -7  -1   87.09   17.50
   3  -7  -1  113.89   12.50
   3  -7  -1  106.99   13.30
  -3   7   1  100.39   11.60
  -3   7   1  107.69   12.90
  -3   7   1   99.09   13.40
  -3   7   1  126.99   14.80
  -3   7   1  121.09   13.00
   2  -7  -1   21.80   11.10
   2  -7  -1   17.20    5.10
   2  -7  -1   28.30    5.80
   2  -7  -1   22.10    6.30
  -2   7   1   38.10    7.10
  -2   7   1   36.20    7.10
  -2   7   1   27.30    6.00
  -2   7   1   32.90    7.10
   1  -7  -1  227.28   19.20
   1  -7  -1  201.58   19.40
   1  -7  -1  242.78   19.10
   1  -7  -1  216.18   18.80
   1  -7  -1  260.47   19.10
  -1   7   1  218.98   19.80
  -1   7   1  198.88   19.10
  -1   7   1  179.28   19.20
  -1   7   1  265.67   20.00
  -1   7   1  232.98   19.90
  -1   7   1  172.98   19.20
   0  -7  -1  284.57   22.40
   0  -7  -1  278.07   22.80
   0  -7  -1  258.67   22.40
   0  -7  -1  242.08   22.60
   0  -7  -1  252.27   22.90
   0  -7  -1  272.97   22.40
   0   7   1  255.37   22.30
   0   7   1  257.87   23.10
   0   7   1  253.17   22.40
   0   7   1  256.37   23.30
   0   7   1  297.07   23.30
  -1  -7  -1    3.70    3.80
  -1  -7  -1    9.90    4.00
  -1  -7  -1    4.60    4.40
  -1  -7  -1    7.80    4.20
  -1  -7  -1    7.40    3.70
   1   7   1   12.10    3.50
   1   7   1    6.90    4.60
   1   7   1    6.60    6.20
   1   7   1   -1.80    4.00
   1   7   1    2.50    5.50
  -2  -7  -1   33.00    5.90
  -2  -7  -1   26.00    6.30
  -2  -7  -1   24.00    5.30
  -2  -7  -1   27.50    6.80
   2   7   1   21.60    5.30
   2   7   1   14.50    5.90
   2   7   1   21.60    7.70
  -3  -7  -1    2.50    8.40
  -3  -7  -1    7.50    6.40
  -3  -7  -1    2.60    6.10
   3   7   1   -3.50    5.20
   3   7   1   -0.90    6.20
   3   7   1    4.80    6.30
   3   7   1   -0.10    8.60
  -4  -7  -1   23.80    8.30
  -4  -7  -1   21.60   12.50
  -4  -7  -1   36.00    9.40
   4   7   1   19.70    7.90
   4   7   1   19.10    9.40
   4   7   1   29.10    7.60
  -5  -7  -1   32.60   16.20
  -5  -7  -1   56.99   12.10
  -5  -7  -1   13.40   12.70
   5   7   1   32.30    9.60
   5   7   1   54.99   12.60
   4  -8  -1   52.49   11.30
   4  -8  -1   40.90   14.00
   4  -8  -1   58.69   18.00
  -4   8   1   75.69   11.90
  -4   8   1   51.29   11.00
  -4   8   1   60.49   11.90
   3  -8  -1   25.40   13.50
   3  -8  -1    1.70    7.70
   3  -8  -1    4.80    7.70
  -3   8   1    8.50    9.30
  -3   8   1   41.20    9.60
  -3   8   1   13.10    7.70
  -3   8   1   38.90    9.00
   2  -8  -1    2.40    4.40
   2  -8  -1    2.20    5.60
   2  -8  -1    9.00    5.70
   2  -8  -1   -2.40   10.90
  -2   8   1   11.40    6.90
  -2   8   1   12.20    6.90
  -2   8   1    4.40    6.70
  -2   8   1    6.60    6.20
   1  -8  -1    5.90    3.30
   1  -8  -1    9.30    5.70
   1  -8  -1    9.60    4.30
   1  -8  -1   10.50    4.00
   1  -8  -1    4.90    4.20
  -1   8   1   14.60    4.50
  -1   8   1    9.50    6.00
  -1   8   1   -0.80    4.90
  -1   8   1   10.80    5.70
   0  -8  -1   36.30    8.70
   0  -8  -1   27.00    4.60
   0  -8  -1   28.00    4.60
   0  -8  -1   28.70    3.90
   0   8   1   26.60    5.70
   0   8   1   27.70    5.80
   0   8   1   25.80    6.40
  -1  -8  -1   94.19   10.30
  -1  -8  -1   88.69   10.10
  -1  -8  -1   83.59   10.00
  -1  -8  -1   98.29    9.70
  -1  -8  -1  104.79    9.80
   1   8   1  102.29   10.50
   1   8   1  105.59   10.60
   1   8   1  130.39   12.20
  -2  -8  -1   43.80    7.20
  -2  -8  -1   60.09    8.00
  -2  -8  -1   56.09    7.20
  -2  -8  -1   40.60    7.90
   2   8   1   51.69    6.90
   2   8   1   42.30    9.10
   2   8   1   44.70    7.60
  -3  -8  -1  375.46   28.90
  -3  -8  -1  275.97   26.60
  -3  -8  -1  270.07   26.90
   3   8   1  283.07   27.50
   3   8   1  292.27   27.00
  -4  -8  -1   20.30    8.10
  -4  -8  -1    3.10   12.80
  -4  -8  -1   12.00    9.20
   4   8   1   29.50   11.30
   4   8   1   16.20    7.70
   4  -9  -1    1.00    9.50
   4  -9  -1   -1.80   10.70
   4  -9  -1    5.00   16.60
  -4   9   1    7.80   10.10
  -4   9   1    8.10    8.20
   3  -9  -1   -5.20    8.80
   3  -9  -1   13.50    9.30
   3  -9  -1    8.10   15.10
  -3   9   1   -3.20    8.90
  -3   9   1   11.10    9.10
  -3   9   1    2.30    6.60
   2  -9  -1   59.19    8.40
   2  -9  -1   55.19   14.20
   2  -9  -1   65.19    8.80
  -2   9   1   48.10    9.30
  -2   9   1   67.49    8.70
  -2   9   1   48.10    9.10
   1  -9  -1   30.80    5.30
   1  -9  -1   32.00    5.10
   1  -9  -1   34.90    5.60
  -1   9   1   22.40    7.10
  -1   9   1   22.30    6.90
  -1   9   1   27.90    6.40
  -1   9   1   32.50    6.00
   0  -9  -1   42.30    5.80
   0  -9  -1   37.60    5.60
   0  -9  -1   45.50    5.00
   0   9   1   47.80    6.90
   0   9   1   34.80    7.60
   0   9   1   38.70    7.00
  -1  -9  -1   59.59    7.70
  -1  -9  -1   55.39    6.00
  -1  -9  -1   53.69    6.80
  -1  -9  -1   43.20    6.80
  -1  -9  -1   62.09    6.80
   1   9   1   43.80    7.10
   1   9   1   42.60    7.50
  -2  -9  -1   46.40    6.90
  -2  -9  -1   46.70    6.90
  -2  -9  -1   32.50    7.90
   2   9   1   40.00    9.30
   2   9   1   38.00    7.40
  -3  -9  -1   27.00    7.60
  -3  -9  -1   28.70    7.40
  -3  -9  -1   38.10    9.90
   3   9   1   31.90    7.80
   3   9   1    9.40   10.50
  -4  -9  -1   11.70    8.30
  -4  -9  -1    7.00    8.50
   4   9   1   20.00    7.90
   4   9   1   26.40   10.10
   4 -10  -1   20.60   18.00
   4 -10  -1   17.50   11.50
  -4  10   1   14.70    9.10
  -4  10   1   20.70   11.10
   3 -10  -1   17.10   10.20
   3 -10  -1   22.00   17.60
   3 -10  -1   24.70    9.80
  -3  10   1    9.40    8.60
  -3  10   1   32.20   13.20
  -3  10   1   33.30    9.90
   2 -10  -1   24.80    7.60
   2 -10  -1   36.30    7.70
   2 -10  -1   25.70   14.00
  -2  10   1   32.90    8.70
  -2  10   1   32.10    7.70
  -2  10   1   48.10    9.10
   1 -10  -1   10.10    5.00
   1 -10  -1    6.50    4.60
  -1  10   1    9.30    6.00
  -1  10   1    3.80    6.70
  -1  10   1   11.30    6.90
   0 -10  -1   19.40    5.50
   0 -10  -1   32.60    5.30
   0  10   1   34.10    6.70
   0  10   1   23.30    7.00
   0  10   1   23.30    7.60
  -1 -10  -1    8.90    4.90
  -1 -10  -1   -0.10    3.00
  -1 -10  -1   -4.70    6.20
   1  10   1    8.10    6.00
   1  10   1    8.60    5.20
  -2 -10  -1   20.40    9.00
  -2 -10  -1   23.80    6.60
  -2 -10  -1   29.30    6.30
   2  10   1   32.70    7.50
   2  10   1   32.90    9.70
  -3 -10  -1   21.00    7.60
  -3 -10  -1   28.10    7.20
  -3 -10  -1   24.40   11.40
   3  10   1    8.70   10.20
   3  10   1    6.70    7.30
  -4 -10  -1   27.30   10.80
  -4 -10  -1   60.39   15.00
  -4 -10  -1   44.30    9.30
   4  10   1   30.10   11.00
   4  10   1   43.30    9.00
   3 -11  -1   10.40    8.00
   3 -11  -1   18.50   22.30
  -3  11   1   -2.00    9.50
  -3  11   1  -10.20    8.50
   2 -11  -1    1.90    6.20
   2 -11  -1    1.80   15.00
  -2  11   1    3.80    8.70
  -2  11   1    3.70    7.10
   1 -11  -1   25.90   14.30
  -1  11   1    4.40    6.70
  -1  11   1   13.60    6.60
   0 -11  -1  116.09   12.30
   0  11   1  119.09   13.50
   0  11   1  127.09   14.00
   0  11   1  126.99   13.70
  -1 -11  -1   17.30    5.40
   1  11   1    9.30    6.50
   1  11   1   16.40    6.40
  -2 -11  -1   51.49    8.00
  -2 -11  -1   51.39    7.40
   2  11   1   41.10    8.40
  -3 -11  -1   57.29    8.80
  -3 -11  -1   63.49   10.50
   3  11   1   37.30   13.80
   3  11   1   44.90    9.20
   3 -12  -1   -3.00    9.00
   3 -12  -1   16.30   18.90
  -3  12   1   12.20   10.60
  -3  12   1    6.20    9.30
   2 -12  -1    3.70   18.40
  -2  12   1   -5.20    9.30
  -2  12   1    5.00    7.70
   1 -12  -1   16.10   17.80
  -1  12   1    3.40    7.30
  -1  12   1   21.70    8.30
   0  12   1  109.99   11.40
   0  12   1   66.69   11.90
   1  12   1   -1.20    6.00
   1  12   1   -9.20    6.70
   2  12   1    4.10    7.20
  -3 -12  -1    6.90    7.50
   3  12   1  -11.20   10.00
   2 -13  -1   11.50   21.00
  -2  13   1    4.00    9.30
  -2  13   1    5.10    9.80
   1 -13  -1    5.80   15.70
  -1  13   1   -1.00    7.50
  -1  13   1    4.30    8.20
   0  13   1    6.30    9.30
   0  13   1    7.30    7.10
   1  13   1   58.89    9.20
   1  13   1   42.30    9.80
  -2 -13  -1   13.60   28.40
   2  13   1   18.20   23.10
   1 -14  -1    9.80   16.10
  -1  14   1    6.70    9.00
  -1  14   1    3.80    8.40
   0  14   1   93.39   14.70
   0  14   1  118.09   13.90
   1  14   1   -0.10    7.10
  -1 -14   2  130.39   25.90
   0  14  -2   22.90    8.60
   0 -14   2   34.90   16.60
  -1  14  -2   27.20    9.50
  -1  14  -2   22.60    9.00
   1 -14   2   29.80   21.90
   2  13  -2   76.69   27.90
  -2 -13   2   76.79   33.60
   1  13  -2   80.09   11.10
   0  13  -2   16.80    8.70
   0 -13   2   13.10   14.50
   0 -13   2   14.30    7.40
  -1  13  -2    2.90    7.40
  -1  13  -2   -5.20    8.20
   1 -13   2   11.10   23.60
   1 -13   2   11.90    6.10
  -2  13  -2   32.30   10.10
   2 -13   2   41.10   25.50
   3  12  -2    9.30   10.70
  -3 -12   2   15.70    9.20
   2  12  -2   46.60   12.30
  -2 -12   2   68.49   10.00
   1  12  -2   -1.70    6.30
   1  12  -2   -3.70    5.90
  -1 -12   2   -4.30    5.20
   0  12  -2   17.70    8.30
   0  12  -2   19.20    7.10
   0 -12   2   14.10    5.90
   0 -12   2   25.30   14.20
  -1  12  -2   20.50    9.90
  -1  12  -2   35.40    7.90
  -1  12  -2   24.40    8.30
   1 -12   2   42.60   16.40
   1 -12   2   17.80    5.90
  -2  12  -2   35.00   10.20
  -2  12  -2   47.50   10.60
  -2  12  -2   39.40   11.00
   2 -12   2   37.50   17.70
  -3  12  -2   28.50    9.90
  -3  12  -2   37.50   11.00
   3 -12   2    7.00   20.90
   3  11  -2   -0.50   10.30
  -3 -11   2    7.20    6.30
  -3 -11   2   11.40    7.60
   2  11  -2   -4.40    9.10
   2  11  -2   -4.50    5.80
  -2 -11   2   -5.30    4.40
  -2 -11   2   -2.50    6.20
   1  11  -2   85.79   10.40
   1  11  -2   92.09   10.20
   1  11  -2   86.89   12.50
  -1 -11   2   83.59    9.80
   0  11  -2   58.69    8.40
   0  11  -2   41.00    8.60
   0  11  -2   63.69    9.70
   0 -11   2   71.79    8.00
  -1  11  -2   35.60    8.50
  -1  11  -2   50.89    8.10
  -1  11  -2   48.50    9.30
   1 -11   2   41.20   14.90
  -2  11  -2    8.30    8.90
  -2  11  -2   14.70    8.30
  -2  11  -2   10.70    8.10
   2 -11   2    3.70    6.10
   2 -11   2   11.30   16.00
  -3  11  -2    7.20    8.10
  -3  11  -2   11.60   10.90
  -3  11  -2   15.00    9.60
   3 -11   2    9.10    8.20
   3 -11   2    3.60   17.70
   4  10  -2   32.70   12.40
  -4 -10   2   43.20    9.80
  -4 -10   2   29.60    8.80
   3  10  -2   46.00   12.40
   3  10  -2   83.79   10.40
  -3 -10   2  133.49   15.90
  -3 -10   2   80.49   10.20
  -3 -10   2   73.19   11.00
   2  10  -2   11.30    9.40
   2  10  -2   17.50    5.90
  -2 -10   2   15.60    5.10
  -2 -10   2   19.00    7.80
  -2 -10   2    8.90    5.70
   1  10  -2  216.28   20.60
   1  10  -2  241.98   20.90
   1  10  -2  245.88   22.30
  -1 -10   2  218.48   20.40
  -1 -10   2  219.88   20.30
   0  10  -2    1.00    5.20
   0  10  -2    2.20    6.70
   0  10  -2    6.50    6.10
   0 -10   2   12.00    5.00
  -1  10  -2   -3.30    6.90
  -1  10  -2   13.70    7.40
  -1  10  -2    5.90    6.60
   1 -10   2    5.00    4.10
   1 -10   2   17.60   13.00
  -2  10  -2   35.20    8.50
  -2  10  -2   20.80    7.10
  -2  10  -2   28.00    9.10
   2 -10   2   22.70    5.80
   2 -10   2   26.10   14.30
   2 -10   2   30.50    7.40
  -3  10  -2   41.90   10.30
  -3  10  -2   50.79    9.90
  -3  10  -2   37.90   10.90
   3 -10   2   24.60   15.00
   3 -10   2   45.90   11.50
   3 -10   2   37.80    8.50
  -4  10  -2   79.99   13.60
  -4  10  -2   84.39   14.70
   4 -10   2   70.29   11.50
   4 -10   2   70.19   22.00
   4   9  -2    6.70    7.40
   4   9  -2   14.10   12.30
  -4  -9   2    5.90   13.20
  -4  -9   2    4.70    8.30
  -4  -9   2   12.70    7.90
   3   9  -2   40.50    8.20
   3   9  -2   46.90   11.30
  -3  -9   2   54.59    9.00
  -3  -9   2   73.19   12.90
  -3  -9   2   51.89    8.30
   2   9  -2    3.60    5.30
   2   9  -2    9.30    8.30
  -2  -9   2    2.00    5.30
  -2  -9   2   -0.20    5.00
  -2  -9   2    4.10    6.50
   1   9  -2  124.09   12.20
   1   9  -2   98.49   10.00
   1   9  -2   90.69   10.20
  -1  -9   2   78.89    9.40
  -1  -9   2   91.59   10.20
  -1  -9   2  102.89   10.20
   0   9  -2   97.39   10.80
   0   9  -2   85.49    9.90
   0   9  -2   81.59    9.80
   0  -9   2   94.09    9.80
  -1   9  -2   59.69    8.10
  -1   9  -2   55.59    8.90
  -1   9  -2   62.59    9.50
   1  -9   2   53.39    7.10
   1  -9   2   74.39   14.00
   1  -9   2   63.49    7.60
  -2   9  -2  245.98   22.50
  -2   9  -2  208.18   22.10
   2  -9   2  222.08   22.10
   2  -9   2  239.28   21.50
   2  -9   2  286.67   29.10
  -3   9  -2   17.50    8.40
  -3   9  -2    2.00    9.10
  -3   9  -2   12.20    8.50
   3  -9   2    7.30   13.10
   3  -9   2    4.20    9.00
   3  -9   2    1.00    7.80
  -4   9  -2   20.40   11.70
  -4   9  -2   14.40    8.10
  -4   9  -2   13.40   10.10
   4  -9   2   10.80   16.50
   4  -9   2   18.90   10.60
   4  -9   2    2.70    8.90
   4   8  -2    6.30    6.90
   4   8  -2   -9.20   10.60
  -4  -8   2   12.50    8.40
  -4  -8   2   -3.60    8.00
  -4  -8   2    2.10   12.60
   3   8  -2   -0.10    8.80
   3   8  -2    6.80    6.20
  -3  -8   2    8.00    8.40
  -3  -8   2    8.60    6.80
  -3  -8   2   -2.70    6.30
   2   8  -2   41.70    6.30
   2   8  -2   51.29    9.70
   2   8  -2   44.40    7.10
  -2  -8   2   46.10    7.00
  -2  -8   2   52.89    7.60
  -2  -8   2   54.59    6.90
  -2  -8   2   53.59    6.90
   1   8  -2   30.80    5.70
   1   8  -2   29.90    4.50
   1   8  -2   34.10    5.60
   1   8  -2   29.10    8.30
  -1  -8   2   40.40    4.40
  -1  -8   2   36.40    5.00
  -1  -8   2   45.80    5.30
  -1  -8   2   36.20    5.60
   0   8  -2  140.69   15.40
   0   8  -2  157.48   15.80
   0   8  -2  195.18   16.00
   0  -8   2  174.48   15.10
  -1   8  -2   65.39    8.70
  -1   8  -2   72.89    6.40
  -1   8  -2   46.00    6.00
  -1   8  -2   58.99    7.90
  -1   8  -2   64.29    8.00
   1  -8   2   64.69    5.80
   1  -8   2   61.79    7.00
   1  -8   2   63.79   12.40
   1  -8   2   48.20    6.30
   1  -8   2   57.49    6.80
  -2   8  -2   49.99    7.10
  -2   8  -2   34.50    7.80
  -2   8  -2   37.70    6.80
  -2   8  -2   31.60    8.40
   2  -8   2   38.70    5.90
   2  -8   2   43.90    6.60
   2  -8   2   32.80    6.80
   2  -8   2   33.30   12.40
  -3   8  -2  196.58   22.40
  -3   8  -2  283.97   23.00
  -3   8  -2  234.88   22.20
  -3   8  -2  258.07   23.00
   3  -8   2  217.08   29.20
   3  -8   2  218.38   22.10
  -4   8  -2   11.50    9.60
  -4   8  -2    0.80    8.70
  -4   8  -2   18.50   10.60
   4  -8   2   -1.30    8.90
   4  -8   2    6.30   10.30
   4  -8   2    3.50   17.20
   5  -8   2   10.10    9.50
   5   7  -2    2.00   11.80
   5   7  -2   -2.50    8.10
  -5  -7   2    0.00   10.50
  -5  -7   2   13.90   11.40
   4   7  -2   10.80    7.20
   4   7  -2    2.20    6.80
   4   7  -2   27.40   10.60
  -4  -7   2   20.60    8.60
  -4  -7   2   25.90   12.70
  -4  -7   2   23.60    9.30
   3   7  -2   13.90    9.00
   3   7  -2   14.50    6.70
   3   7  -2    6.30    5.40
   3   7  -2   14.30    6.10
  -3  -7   2   16.20    6.80
  -3  -7   2   29.40    7.10
  -3  -7   2   33.80    9.50
   2   7  -2  189.68   16.40
   2   7  -2  185.68   18.00
   2   7  -2  180.18   16.10
  -2  -7   2  169.68   18.60
  -2  -7   2  188.88   16.60
  -2  -7   2  161.98   16.30
  -2  -7   2  178.38   16.20
  -2  -7   2  164.18   16.00
   1   7  -2  101.49    9.80
   1   7  -2  118.79   10.80
   1   7  -2  123.79   12.80
   1   7  -2  119.89    9.80
   1   7  -2  111.09   10.50
  -1  -7   2   98.59   10.40
  -1  -7   2  105.59    9.70
  -1  -7   2  106.79   10.10
  -1  -7   2   96.59   10.50
  -1  -7   2   95.19   10.00
  -1  -7   2  106.79    9.80
   0   7  -2   13.60    5.70
   0   7  -2   11.30    5.60
   0   7  -2   15.00    4.70
   0   7  -2   11.90    4.30
   0   7  -2   10.00    5.30
   0  -7   2   15.30    3.90
   0  -7   2    7.80    3.60
  -1   7  -2    1.80    5.60
  -1   7  -2    4.30    5.60
  -1   7  -2   -1.30    3.20
  -1   7  -2    1.40    3.10
  -1   7  -2    2.70    4.80
   1  -7   2    2.90    3.30
   1  -7   2    6.20    2.70
   1  -7   2    0.60    3.10
   1  -7   2    4.60    3.20
   1  -7   2    0.90    8.70
  -2   7  -2   23.90    7.10
  -2   7  -2    7.00    5.50
  -2   7  -2   17.90    5.50
  -2   7  -2    8.60    6.30
   2  -7   2    7.30   10.30
   2  -7   2   20.50    5.10
   2  -7   2   10.50    5.60
   2  -7   2   19.90    4.70
  -3   7  -2  232.58   25.60
  -3   7  -2  292.07   26.60
  -3   7  -2  251.87   25.80
  -3   7  -2  329.67   25.40
  -3   7  -2  317.07   26.10
   3  -7   2  261.47   25.40
   3  -7   2  239.28   26.20
   3  -7   2  350.66   32.00
  -4   7  -2    8.90   10.00
  -4   7  -2   12.90    7.40
   4  -7   2   12.70   15.60
   4  -7   2    7.20    8.40
  -5   7  -2   33.10   11.60
   5  -7   2   -3.00   18.10
   5  -7   2   25.40   10.30
   5  -7   2   30.80   13.40
   5   6  -2   20.60   10.40
   5   6  -2   23.20    9.20
   5   6  -2   16.30   11.00
  -5  -6   2   14.40   10.10
  -5  -6   2   12.40   11.90
   4   6  -2   -0.30    8.60
   4   6  -2   -1.30    7.50
   4   6  -2   -0.90    8.20
   4   6  -2    0.10    7.10
  -4  -6   2    7.90   12.30
  -4  -6   2    1.30    7.80
  -4  -6   2   12.30    8.30
   3   6  -2   32.70    6.70
   3   6  -2   26.50    6.60
   3   6  -2   28.00    8.50
   3   6  -2   32.80    6.10
   3   6  -2   30.60    6.80
  -3  -6   2   41.00    7.10
  -3  -6   2   29.10    7.90
  -3  -6   2   29.50    4.40
  -3  -6   2   35.30    6.80
  -3  -6   2   42.50    6.90
  -3  -6   2    7.10    9.50
   2   6  -2    4.90    4.70
   2   6  -2    4.80    3.50
   2   6  -2   15.40    7.10
   2   6  -2   11.80    4.90
   2   6  -2   11.30    3.50
  -2  -6   2   19.30    5.20
  -2  -6   2   10.30    4.70
  -2  -6   2   19.30    5.00
  -2  -6   2   20.40    7.20
  -2  -6   2   11.00    3.50
  -2  -6   2   11.50    5.80
   1   6  -2  355.56   30.60
   1   6  -2  367.46   31.00
   1   6  -2  375.96   31.10
   1   6  -2  399.36   30.90
   1   6  -2  376.96   32.00
  -1  -6   2  345.67   30.70
  -1  -6   2  344.07   30.70
  -1  -6   2  379.26   30.90
  -1  -6   2  365.16   30.70
  -1  -6   2  327.17   30.60
  -1  -6   2  365.16   31.00
  -1  -6   2  364.46   31.00
   0   6  -2  344.37   29.80
   0   6  -2  370.26   30.50
   0   6  -2  331.57   30.10
   0   6  -2  362.46   30.00
   0   6  -2  343.07   30.20
   0  -6   2  372.86   29.80
   0  -6   2  333.27   29.70
   0  -6   2  336.67   29.80
  -1   6  -2  209.98   20.00
  -1   6  -2  225.88   20.10
  -1   6  -2  200.48   19.30
  -1   6  -2  240.18   19.40
  -1   6  -2  230.88   20.10
   1  -6   2  236.88   24.00
   1  -6   2  229.68   19.50
   1  -6   2  231.98   19.40
   1  -6   2  213.98   20.00
   1  -6   2  233.78   19.40
   1  -6   2  206.58   19.80
   1  -6   2  233.88   19.30
  -2   6  -2 2217.48  170.98
  -2   6  -2 2207.18  170.78
  -2   6  -2 1885.91  170.98
  -2   6  -2 1957.90  170.58
  -2   6  -2 1747.03  170.68
   2  -6   2 2127.19  170.78
   2  -6   2 2051.69  170.88
   2  -6   2 2009.30  170.78
   2  -6   2 2190.48  173.68
  -3   6  -2   53.89    8.90
  -3   6  -2   64.49    9.40
  -3   6  -2   63.29    9.70
  -3   6  -2   66.49    7.80
  -3   6  -2   55.69    9.90
   3  -6   2   51.09    8.40
   3  -6   2   42.40   13.30
   3  -6   2   63.29    8.90
   3  -6   2   65.99    9.60
  -4   6  -2   -7.70    9.70
  -4   6  -2   -3.80    9.80
  -4   6  -2    2.30    9.30
  -4   6  -2    4.00    6.40
   4  -6   2    7.40   14.40
   4  -6   2    5.40    8.50
  -5   6  -2   -0.50   10.70
  -5   6  -2   -9.50   12.10
   5  -6   2   13.30    9.10
   5  -6   2   -7.70   11.30
   5  -6   2    4.30   17.90
   5   5  -2   -1.20   10.40
   5   5  -2   -1.70   10.40
   5   5  -2    5.70    9.00
   5   5  -2   -1.60    9.70
  -5  -5   2   16.20    9.90
  -5  -5   2  -10.10   13.30
  -5  -5   2    6.90    9.80
   4   5  -2   20.80    9.60
   4   5  -2   19.10    8.60
   4   5  -2   29.20    8.40
   4   5  -2   20.50    7.90
  -4  -5   2   19.90    8.30
  -4  -5   2   30.00   12.30
  -4  -5   2   27.20    8.30
   3   5  -2   47.40    9.10
   3   5  -2   40.60    7.40
   3   5  -2   46.00    7.80
   3   5  -2   33.60    6.90
  -3  -5   2   30.10    8.90
  -3  -5   2   62.89    7.50
  -3  -5   2   36.20    7.60
  -3  -5   2   36.90    7.50
  -3  -5   2   43.30    4.80
  -3  -5   2   35.20    7.60
   2   5  -2  151.18   14.40
   2   5  -2  156.18   14.20
   2   5  -2  168.88   14.60
   2   5  -2  159.88   15.80
   2   5  -2  158.68   14.80
  -2  -5   2  156.28   14.00
  -2  -5   2  160.68   15.00
  -2  -5   2  154.18   14.80
  -2  -5   2  156.18   14.70
  -2  -5   2  163.88   14.80
  -2  -5   2  148.59   16.90
  -2  -5   2  150.08   15.00
   1   5  -2  321.97   29.20
   1   5  -2  334.07   29.50
   1   5  -2  376.66   29.30
   1   5  -2  370.66   30.30
  -1  -5   2  373.26   29.30
  -1  -5   2  345.87   29.20
  -1  -5   2  327.17   29.60
  -1  -5   2  334.27   29.20
  -1  -5   2  333.47   29.20
  -1  -5   2  350.66   29.40
  -1  -5   2  311.77   29.10
  -1  -5   2  361.46   29.50
   0   5  -2  308.77   28.40
   0   5  -2  339.07   28.40
   0   5  -2  332.37   28.10
   0   5  -2  355.46   28.90
   0   5  -2  342.17   28.60
   0  -5   2  317.37   28.30
   0  -5   2  332.07   28.30
   0  -5   2  330.67   28.10
   0  -5   2  321.97   28.40
  -1   5  -2   45.90    6.60
  -1   5  -2   51.89    6.50
  -1   5  -2   38.60    5.20
  -1   5  -2   26.60    5.50
   1  -5   2   47.90    5.00
   1  -5   2   36.80    6.20
   1  -5   2   30.80    5.20
   1  -5   2   45.40    4.80
   1  -5   2   41.70   10.10
   1  -5   2   39.30    5.10
   1  -5   2   41.30    6.40
   1  -5   2   35.70    5.10
  -2   5  -2  706.13   62.19
  -2   5  -2  781.02   62.09
  -2   5  -2  700.23   61.99
  -2   5  -2  622.34   62.09
  -2   5  -2  788.12   61.89
  -2   5  -2  690.03   62.19
   2  -5   2  747.43   62.19
   2  -5   2  790.82   62.09
   2  -5   2  754.52   61.99
   2  -5   2  774.62   61.99
   2  -5   2  722.23   64.69
  -3   5  -2   34.50    7.90
  -3   5  -2   32.50    6.00
  -3   5  -2   35.00    8.50
  -3   5  -2   45.10    8.70
   3  -5   2   37.00    8.00
   3  -5   2   43.40    7.10
   3  -5   2   38.10    7.40
   3  -5   2   31.70   12.00
  -4   5  -2   10.00   10.10
  -4   5  -2    1.50   10.00
  -4   5  -2   24.00    7.00
  -4   5  -2   11.60    9.20
   4  -5   2   15.00   14.70
   4  -5   2   12.90    7.80
  -5   5  -2   29.30   11.50
  -5   5  -2    9.40   14.10
  -5   5  -2   30.70   13.00
   5  -5   2   11.60    9.70
   5  -5   2   12.20   12.60
   5  -5   2   -5.40   19.60
   5   4  -2    8.90    8.50
   5   4  -2    2.90   11.10
   5   4  -2   10.00    9.60
   5   4  -2   15.30    9.80
  -5  -4   2   -0.10    9.70
  -5  -4   2  -11.30   13.80
  -5  -4   2   15.10    9.70
   4   4  -2   46.30   10.30
   4   4  -2   37.60    8.70
   4   4  -2   29.30    9.20
   4   4  -2   21.40    8.40
   4   4  -2   36.60    8.90
  -4  -4   2    9.50    7.80
  -4  -4   2   27.20   10.00
  -4  -4   2   19.50    8.10
   3   4  -2   13.20    6.50
   3   4  -2   19.60    7.60
   3   4  -2    9.30    7.20
   3   4  -2   17.30    6.60
   3   4  -2   13.10    5.90
  -3  -4   2   22.50    6.10
  -3  -4   2    7.30    2.80
  -3  -4   2   17.50    6.10
  -3  -4   2    2.00    7.00
  -3  -4   2    9.70    6.10
  -3  -4   2    7.50    6.60
   2   4  -2  103.19   10.50
   2   4  -2   97.79    9.80
   2   4  -2   87.39    9.90
   2   4  -2   78.99    9.00
   2   4  -2   84.69    9.30
  -2  -4   2   88.29    9.70
  -2  -4   2   75.99    8.20
  -2  -4   2   98.79    9.80
  -2  -4   2   91.89   10.30
  -2  -4   2   88.29    9.80
  -2  -4   2   79.79   11.60
   1   4  -2  127.49   12.30
   1   4  -2  147.09   13.30
   1   4  -2  159.28   12.40
   1   4  -2  108.49   12.10
  -1  -4   2  122.79   12.20
  -1  -4   2  161.88   12.50
  -1  -4   2  166.28   12.20
  -1  -4   2  107.59   12.60
  -1  -4   2  125.39   12.30
  -1  -4   2  130.99   12.20
  -1  -4   2  120.09   12.10
  -1  -4   2  148.59   12.20
   0   4  -2  172.58   15.10
   0   4  -2  160.08   14.50
   0   4  -2  160.38   15.20
   0   4  -2  177.58   15.60
   0   4  -2  164.58   15.20
   0  -4   2  153.08   15.10
   0  -4   2  167.18   14.40
   0  -4   2  183.28   15.40
   0  -4   2  168.48   15.00
   0  -4   2  158.28   14.80
  -1   4  -2  112.09   10.80
  -1   4  -2  103.69   10.40
  -1   4  -2  130.59   10.90
  -1   4  -2  132.39   10.80
   1  -4   2  112.79   10.30
   1  -4   2  105.09   10.30
   1  -4   2  107.49   10.40
   1  -4   2  110.79   15.30
   1  -4   2   97.59   10.10
   1  -4   2   91.69   10.50
   1  -4   2   99.39   10.20
   1  -4   2   99.69   10.00
  -2   4  -2   30.10    5.60
  -2   4  -2   47.20    6.60
  -2   4  -2   47.40    7.30
  -2   4  -2   36.90    5.60
  -2   4  -2   44.20    6.20
   2  -4   2   46.30    6.40
   2  -4   2   42.20    6.30
   2  -4   2   43.60    6.30
   2  -4   2   23.30    9.40
   2  -4   2   34.20    6.60
   2  -4   2   44.50    7.90
  -3   4  -2   89.19   10.90
  -3   4  -2  101.19   11.30
  -3   4  -2   86.99   10.50
  -3   4  -2   71.19    9.00
   3  -4   2   85.59   10.70
   3  -4   2  112.59   11.20
   3  -4   2   78.29   15.20
   3  -4   2   82.09   10.30
  -4   4  -2   39.70    7.00
  -4   4  -2   64.49   10.10
  -4   4  -2   43.00   11.50
  -4   4  -2   48.40   10.60
   4  -4   2   32.40   14.70
   4  -4   2   56.29   10.60
   4  -4   2   65.29    9.20
  -5   4  -2    6.60   12.10
  -5   4  -2    9.60   11.20
   5  -4   2    3.00   12.30
   5  -4   2  -23.90   17.40
   5  -4   2   -1.50    9.30
   5   3  -2   24.70    9.40
   5   3  -2   31.70   10.10
   5   3  -2   19.40    9.50
   5   3  -2   16.30   10.40
  -5  -3   2   24.10   10.10
  -5  -3   2   17.00   10.70
  -5  -3   2    7.10   15.80
  -5  -3   2   22.20   13.40
   4   3  -2   -3.70    7.90
   4   3  -2   11.40    9.90
   4   3  -2   10.10    8.20
   4   3  -2    4.80    6.90
   4   3  -2    5.30    8.60
  -4  -3   2    4.90    9.40
  -4  -3   2    0.80    7.30
  -4  -3   2    6.40    7.60
   3   3  -2  235.28   23.00
   3   3  -2  235.78   20.90
   3   3  -2  252.57   21.50
   3   3  -2  240.58   21.30
   3   3  -2  233.68   21.70
  -3  -3   2  244.98   21.30
  -3  -3   2  227.58   22.60
  -3  -3   2  208.28   21.40
  -3  -3   2  201.08   21.30
   2   3  -2   99.79   10.70
   2   3  -2   72.29   11.80
   2   3  -2   94.69   10.00
   2   3  -2   93.19   10.60
   2   3  -2   91.69   10.40
   2   3  -2  102.29    9.70
  -2  -3   2  101.69   10.40
  -2  -3   2   87.89   10.40
  -2  -3   2   91.49   11.70
  -2  -3   2   85.29   10.40
  -2  -3   2   90.29   10.20
  -2  -3   2  112.39   10.30
   1   3  -2   99.79    9.40
   1   3  -2  109.69   11.10
   1   3  -2  103.89    9.60
   1   3  -2  107.49    9.50
   1   3  -2   96.09    9.60
   1   3  -2   84.19    9.80
   1   3  -2  100.59    9.40
  -1  -3   2   98.09    9.70
  -1  -3   2   95.69    9.70
  -1  -3   2   94.19    9.30
  -1  -3   2  117.59   10.20
  -1  -3   2  100.89    9.90
  -1  -3   2   79.29   10.80
  -1  -3   2   89.69    9.60
  -1  -3   2  123.59    9.50
   0   3  -2   39.20    5.40
   0   3  -2   42.00    4.90
   0   3  -2   43.90    6.60
   0   3  -2   49.00    6.10
   0   3  -2   51.19    6.00
   0  -3   2   58.69    6.40
   0  -3   2   48.10    4.70
   0  -3   2   49.00    5.90
   0  -3   2   57.29    6.10
   0  -3   2   37.50    5.30
  -1   3  -2 1410.56  116.09
  -1   3  -2 1380.46  115.99
  -1   3  -2 1367.36  115.99
  -1   3  -2 1410.26  115.99
  -1   3  -2 1433.46  116.19
  -1   3  -2 1462.75  115.99
  -1   3  -2 1350.56  116.09
   1  -3   2 1396.16  116.09
   1  -3   2 1295.17  116.09
   1  -3   2 1458.75  116.09
   1  -3   2 1400.36  115.99
   1  -3   2 1355.96  117.49
   1  -3   2 1401.16  115.99
   1  -3   2 1303.57  115.99
  -2   3  -2  262.27   21.60
  -2   3  -2  286.57   21.80
  -2   3  -2  212.08   21.50
  -2   3  -2  240.78   24.50
  -2   3  -2  209.18   21.10
   2  -3   2  259.97   21.50
   2  -3   2  247.78   21.40
   2  -3   2  201.48   21.30
   2  -3   2  207.48   21.40
   2  -3   2  261.77   21.60
   2  -3   2  262.37   21.80
   2  -3   2  263.67   25.40
  -3   3  -2   78.59    8.50
  -3   3  -2   66.69    9.40
  -3   3  -2   89.89   11.20
  -3   3  -2  110.19   11.40
  -3   3  -2   90.69   10.40
   3  -3   2   83.59    9.80
   3  -3   2   73.09   14.60
  -4   3  -2   -2.60    6.80
  -4   3  -2   28.20    8.70
  -4   3  -2   -0.40    4.50
  -4   3  -2    7.40    8.40
  -4   3  -2    6.00   10.00
   4  -3   2    1.40    7.40
   4  -3   2   11.90   15.00
   4  -3   2    8.90    8.80
  -5   3  -2    4.80   10.70
  -5   3  -2   -2.50   11.40
  -5   3  -2   -6.40   13.80
  -5   3  -2    1.60    9.30
   5  -3   2    2.70    8.30
   5  -3   2   14.90   11.10
   5  -3   2  -15.60   18.00
   5   2  -2    6.80    9.40
   5   2  -2   -2.70    8.30
   5   2  -2    4.80    8.80
   5   2  -2   -2.10   11.00
  -5  -2   2   -2.70    9.10
  -5  -2   2    0.50   13.00
  -5  -2   2    8.50   14.00
  -5  -2   2   -0.70    9.10
   4   2  -2   19.80    7.50
   4   2  -2   25.00    7.90
   4   2  -2    0.20   12.10
   4   2  -2    8.50    8.60
  -4  -2   2   32.60   10.60
  -4  -2   2   27.30   10.00
  -4  -2   2   22.60    8.40
  -4  -2   2    8.90    8.00
   3   2  -2  140.69   18.30
   3   2  -2  154.38   15.80
   3   2  -2  159.28   15.60
  -3  -2   2  143.99   15.30
  -3  -2   2  157.08   15.60
  -3  -2   2  164.68   15.30
  -3  -2   2  150.38   16.70
   2   2  -2  367.66   31.90
   2   2  -2  362.76   30.90
   2   2  -2  363.46   30.60
   2   2  -2  355.66   31.10
  -2  -2   2  364.66   31.00
  -2  -2   2  353.36   30.80
  -2  -2   2  353.86   31.20
  -2  -2   2  349.96   30.90
  -2  -2   2  347.97   30.80
  -2  -2   2  335.07   30.70
   1   2  -2   65.49    8.20
   1   2  -2   84.59    8.00
   1   2  -2  100.59    8.70
   1   2  -2   74.69    8.30
   1   2  -2   62.99    8.40
   1   2  -2   70.79    8.60
   1   2  -2   81.49    8.50
  -1  -2   2   83.49    8.50
  -1  -2   2   70.99    8.50
  -1  -2   2   84.19    8.60
  -1  -2   2   71.99    8.30
  -1  -2   2  106.79    8.50
  -1  -2   2   78.49    9.20
   0   2  -2  639.64   52.39
   0   2  -2  635.74   52.29
   0   2  -2  618.14   52.39
   0   2  -2  614.44   52.19
   0  -2   2  621.34   52.29
   0  -2   2  608.24   52.19
   0  -2   2  630.24   52.39
   0  -2   2  637.14   52.39
   0  -2   2  614.94   52.99
  -1   2  -2  465.85   38.90
  -1   2  -2  457.35   38.90
  -1   2  -2  495.35   38.90
  -1   2  -2  463.65   38.90
  -1   2  -2  402.56   38.70
  -1   2  -2  472.75   38.90
  -1   2  -2  410.86   40.30
   1  -2   2  469.45   38.90
   1  -2   2  461.65   38.90
   1  -2   2  441.26   38.90
   1  -2   2  489.45   40.80
   1  -2   2  498.55   38.80
   1  -2   2  460.15   38.70
   1  -2   2  482.15   38.90
   1  -2   2  421.26   38.90
  -2   2  -2   -0.50    3.30
  -2   2  -2    7.60    4.80
  -2   2  -2    1.20    5.90
  -2   2  -2    1.30    3.10
  -2   2  -2    3.30    8.40
  -2   2  -2    6.00    5.70
  -2   2  -2    9.20    5.70
  -2   2  -2   -2.30    4.60
   2  -2   2   11.80    8.40
   2  -2   2    1.30    5.40
   2  -2   2    5.70    5.50
   2  -2   2    0.70    4.50
   2  -2   2    9.80    5.10
   2  -2   2   -1.50    4.90
  -3   2  -2    6.60    6.40
  -3   2  -2    9.00    6.40
  -3   2  -2   -6.20    5.60
  -3   2  -2    4.20    7.30
  -3   2  -2   12.50    3.70
   3  -2   2    2.20    5.70
   3  -2   2    8.60    7.30
   3  -2   2    5.40   10.70
  -4   2  -2   54.59   11.30
  -4   2  -2   56.59   10.30
  -4   2  -2   46.50    6.40
  -4   2  -2   53.39    8.90
  -4   2  -2   58.39    9.90
   4  -2   2   58.49    9.50
   4  -2   2   35.70   16.30
   4  -2   2   56.39   10.40
  -5   2  -2    7.60   11.40
  -5   2  -2    0.90   10.80
  -5   2  -2    0.60    8.20
  -5   2  -2   20.70   16.20
   5  -2   2   11.80   10.90
   5  -2   2  -34.40   19.30
   5  -2   2   12.30    9.30
   5   1  -2   17.40   10.80
   5   1  -2   -5.30    9.20
   5   1  -2    2.20    9.00
  -5  -1   2   12.10   13.50
  -5  -1   2   18.60   10.10
  -5  -1   2   13.70    9.90
  -5  -1   2    0.60   12.20
   4   1  -2   -0.60    7.00
   4   1  -2   -5.10   14.00
   4   1  -2   16.60    8.70
  -4  -1   2   13.20    9.90
  -4  -1   2   15.50    7.50
  -4  -1   2   13.00    9.40
  -4  -1   2   34.90    8.60
   3   1  -2  438.06   38.00
   3   1  -2  448.16   37.70
   3   1  -2  422.16   39.90
  -3  -1   2  466.45   37.80
  -3  -1   2  415.26   37.60
  -3  -1   2  449.06   37.70
  -3  -1   2  407.96   38.80
   2   1  -2   88.99   12.40
   2   1  -2   85.39    9.20
   2   1  -2   82.29    9.10
   2   1  -2   70.89    8.80
  -2  -1   2   68.89   10.80
  -2  -1   2   87.99    9.20
  -2  -1   2   68.39    8.60
  -2  -1   2   75.09    9.60
  -2  -1   2   88.19    9.70
  -2  -1   2   80.79    8.90
   1   1  -2   99.79   11.30
   1   1  -2  108.19   11.10
   1   1  -2  108.39   11.00
  -1  -1   2  107.29   11.30
  -1  -1   2  118.59   11.20
  -1  -1   2  131.19   10.90
  -1  -1   2  121.59   11.20
  -1  -1   2  109.49   10.80
  -1  -1   2  108.29   11.10
   0   1  -2  141.19   11.30
   0   1  -2  130.29   11.00
   0   1  -2  136.39   11.00
   0   1  -2  135.79   11.20
   0   1  -2  109.69   11.10
   0   1  -2  124.89   11.90
   0   1  -2  139.49   11.20
   0  -1   2  133.29   11.80
   0  -1   2  125.89   11.20
   0  -1   2  126.69   11.00
   0  -1   2  137.59   11.00
   0  -1   2  138.09   11.10
   0  -1   2  134.19   11.30
   0  -1   2  109.49   11.00
  -1   1  -2  137.29   11.40
  -1   1  -2  136.29   12.10
  -1   1  -2  121.69   14.90
  -1   1  -2  139.79   12.30
  -1   1  -2  132.59   12.10
  -1   1  -2  129.89   12.00
  -1   1  -2  121.99   12.50
   1  -1   2  133.39   11.70
   1  -1   2  120.39   11.20
   1  -1   2  121.49   12.20
   1  -1   2  112.29   12.50
   1  -1   2  123.99   12.10
   1  -1   2  140.69   15.80
   1  -1   2  116.69   12.10
  -2   1  -2  257.57   22.80
  -2   1  -2  272.67   22.90
  -2   1  -2  237.28   25.20
  -2   1  -2  259.77   22.70
  -2   1  -2  264.67   22.90
  -2   1  -2  262.67   23.00
  -2   1  -2  272.47   22.80
  -2   1  -2  252.97   21.90
   2  -1   2  254.27   26.10
   2  -1   2  265.47   22.90
   2  -1   2  267.47   22.90
   2  -1   2  231.18   22.30
   2  -1   2  261.77   23.30
   2  -1   2  241.28   22.40
  -3   1  -2  230.48   20.10
  -3   1  -2  211.98   20.10
  -3   1  -2  210.28   18.40
  -3   1  -2  168.48   19.50
  -3   1  -2  213.98   19.90
   3  -1   2  217.78   19.90
   3  -1   2  217.98   25.00
   3  -1   2  227.18   20.30
  -4   1  -2   55.79    9.90
  -4   1  -2   86.09   12.50
  -4   1  -2   83.19   12.40
  -4   1  -2   75.69   10.90
  -4   1  -2   77.09    8.00
   4  -1   2   71.49   11.60
   4  -1   2   80.19   10.60
   4  -1   2   71.09   18.30
  -5   1  -2   46.00    9.70
  -5   1  -2   59.19   13.00
  -5   1  -2   49.80   16.00
  -5   1  -2   39.20   12.60
   5  -1   2   44.60    9.90
   5  -1   2   38.00   11.60
   5  -1   2  -14.10   19.80
   5   0  -2   -3.90   10.30
   5   0  -2   -4.80    9.70
   5   0  -2  -36.90   18.00
  -5   0   2   15.30   15.90
  -5   0   2    9.80   11.90
  -5   0   2   15.90    9.80
  -5   0   2    6.40    8.90
   4   0  -2    9.70    7.90
   4   0  -2    2.40    8.40
   4   0  -2   -6.60   14.00
  -4   0   2    6.70    9.60
  -4   0   2    3.90   10.00
  -4   0   2   12.60    7.20
  -4   0   2   19.70    9.30
   3   0  -2  210.38   24.00
   3   0  -2  231.58   20.20
  -3   0   2  221.98   20.20
  -3   0   2  194.18   22.20
  -3   0   2  227.88   20.20
  -3   0   2  208.78   20.10
  -3   0   2  227.68   20.30
   2   0  -2  145.99   13.80
   2   0  -2  135.59   13.70
   2   0  -2  134.69   13.30
   2   0  -2  148.69   13.10
   2   0  -2  141.79   16.30
   2   0  -2  141.09   14.20
  -2   0   2  118.39   13.50
  -2   0   2  145.89   14.20
  -2   0   2  139.19   13.60
  -2   0   2  123.69   15.30
  -2   0   2  157.88   13.80
   1   0  -2   69.69    7.90
   1   0  -2   79.19    7.70
   1   0  -2   55.69    7.60
   1   0  -2   73.59    7.70
   1   0  -2   79.29    7.70
   1   0  -2   58.49    9.80
  -1   0   2   62.19    8.10
  -1   0   2   86.29    7.70
  -1   0   2   81.29    7.90
  -1   0   2   78.19    7.70
   0   0  -2   16.50    2.30
   0   0  -2   32.50    2.70
   0   0   2   24.30    2.70
  -1   0  -2 1197.18  102.49
  -1   0  -2 1250.67  102.19
  -1   0  -2 1183.38  103.29
  -1   0  -2 1215.28  102.39
  -1   0  -2 1224.18  102.59
  -1   0  -2 1228.58  102.49
  -1   0  -2 1246.58  102.49
   1   0   2 1244.88  102.59
   1   0   2 1252.87  102.49
   1   0   2 1226.68  102.19
   1   0   2 1269.27  102.39
   1   0   2 1196.18  102.49
   1   0   2 1184.28  103.39
  -2   0  -2  183.08   16.20
  -2   0  -2  196.68   17.60
  -2   0  -2  208.58   17.90
  -2   0  -2  181.68   17.30
  -2   0  -2  193.98   17.60
  -2   0  -2  172.48   19.70
  -2   0  -2  191.78   17.40
  -2   0  -2  197.88   17.80
   2   0   2  203.28   21.30
   2   0   2  180.18   17.00
   2   0   2  183.48   17.10
   2   0   2  194.38   17.80
   2   0   2  196.68   17.70
   2   0   2  189.58   17.60
  -3   0  -2  288.47   25.10
  -3   0  -2  286.57   24.80
  -3   0  -2  275.27   24.80
  -3   0  -2  268.57   24.80
  -3   0  -2  277.97   23.30
   3   0   2  225.58   28.80
   3   0   2  279.37   25.20
   3   0   2  286.47   24.80
  -4   0  -2    2.10    7.00
  -4   0  -2    1.80    3.10
  -4   0  -2   -2.40    8.50
  -4   0  -2   -1.20    9.40
  -4   0  -2    5.70    8.10
   4   0   2    3.30    7.00
   4   0   2    2.00    5.80
   4   0   2   12.50    8.60
   4   0   2   -6.60   15.00
  -5   0  -2    5.90   11.80
  -5   0  -2    3.20    9.20
  -5   0  -2    9.90   11.10
  -5   0  -2   37.30   16.40
   5   0   2    5.50    8.60
   5   0   2    5.70   11.00
   5  -1  -2    4.20    8.70
   5  -1  -2  -36.40   17.40
   5  -1  -2    3.30   10.70
  -5   1   2   11.00    9.10
  -5   1   2   -4.90   10.60
  -5   1   2   16.20   14.60
  -5   1   2    0.80   11.60
   4  -1  -2    0.80    7.50
   4  -1  -2    8.40   13.30
  -4   1   2    8.50    9.40
  -4   1   2   18.00    9.00
  -4   1   2   -0.30    4.60
  -4   1   2   24.70   10.20
  -4   1   2    7.60    6.80
   3  -1  -2   24.20    9.90
   3  -1  -2   30.50    6.90
   3  -1  -2   24.60    7.50
  -3   1   2   26.10    6.40
  -3   1   2   35.20    7.70
  -3   1   2   27.10    9.00
  -3   1   2   33.70    7.10
  -3   1   2   18.60    7.30
   2  -1  -2  123.29   15.40
   2  -1  -2  124.79   12.20
   2  -1  -2  123.09   12.80
   2  -1  -2  119.99   13.00
   2  -1  -2  129.59   12.50
  -2   1   2  113.59   12.20
  -2   1   2  125.99   12.40
  -2   1   2  109.59   12.30
  -2   1   2  136.19   13.20
  -2   1   2  127.09   12.50
  -2   1   2  124.39   15.70
  -2   1   2  118.59   12.50
   1  -1  -2   94.59    9.60
   1  -1  -2   92.89    9.10
   1  -1  -2   96.19    9.30
   1  -1  -2   91.49    9.40
   1  -1  -2   74.49   12.10
   1  -1  -2   91.09    9.00
  -1   1   2   87.49    9.20
  -1   1   2   93.59    9.30
  -1   1   2   69.49    8.70
  -1   1   2   99.59    9.60
  -1   1   2   94.89    8.90
  -1   1   2   84.79    9.40
   0  -1  -2   96.19    8.70
   0  -1  -2   95.69    8.80
   0  -1  -2  112.19    8.80
   0  -1  -2  105.29    8.40
   0   1   2   82.99    8.70
   0   1   2   91.19    8.50
   0   1   2  101.59    8.80
   0   1   2   87.49    8.70
   0   1   2  109.99    8.70
   0   1   2   96.19    8.70
  -1  -1  -2  374.96   32.20
  -1  -1  -2  362.76   32.10
  -1  -1  -2  361.36   32.00
  -1  -1  -2  407.66   31.90
  -1  -1  -2  362.76   32.10
  -1  -1  -2  400.16   31.90
  -1  -1  -2  391.66   33.60
   1   1   2  368.26   31.90
   1   1   2  373.46   33.80
   1   1   2  346.27   32.10
   1   1   2  395.86   32.10
   1   1   2  386.76   31.90
   1   1   2  352.86   32.10
   1   1   2  376.26   32.20
  -2  -1  -2    2.30    7.10
  -2  -1  -2    9.00    5.50
  -2  -1  -2    1.20    6.00
  -2  -1  -2   -1.20    4.90
  -2  -1  -2   17.20    6.90
  -2  -1  -2    2.30    5.50
   2   1   2    1.70    5.30
   2   1   2   -0.90    5.10
   2   1   2   -1.30    3.90
   2   1   2   -2.40    4.20
   2   1   2   10.90    9.10
   2   1   2    3.50    5.70
   2   1   2    0.60    5.60
  -3  -1  -2   12.50    6.50
  -3  -1  -2   25.30    6.20
  -3  -1  -2   15.70    6.70
  -3  -1  -2   14.90   10.00
  -3  -1  -2   14.70    7.90
   3   1   2    5.70    7.00
   3   1   2    7.80    5.20
   3   1   2   11.90   11.40
   3   1   2   18.70    6.20
  -4  -1  -2   68.89   10.40
  -4  -1  -2   92.99   12.50
  -4  -1  -2   88.59   11.70
  -4  -1  -2   81.39   12.90
   4   1   2   75.79   18.40
   4   1   2  101.99   12.40
   4   1   2   74.19   10.00
   4   1   2   79.59   10.80
  -5  -1  -2   19.30   12.60
  -5  -1  -2   19.60    9.30
  -5  -1  -2   17.20   10.80
  -5  -1  -2    3.70   12.20
   5   1   2   14.00    9.90
   5   1   2   -5.30   10.50
   5   1   2  -29.20   17.80
   5   1   2    9.50    8.70
   5  -2  -2  -22.40   17.50
   5  -2  -2   -1.00   10.50
   5  -2  -2    3.00    8.70
  -5   2   2   13.30   12.10
  -5   2   2   11.60   10.90
  -5   2   2   12.40    8.80
   4  -2  -2   45.90    9.90
   4  -2  -2   42.00   14.70
  -4   2   2  102.29   11.80
  -4   2   2   43.50    7.40
  -4   2   2   79.79   11.50
  -4   2   2   53.89    9.50
  -4   2   2   59.79   11.30
   3  -2  -2  156.38   20.60
   3  -2  -2  169.48   17.20
   3  -2  -2  164.38   16.40
  -3   2   2  190.78   17.10
  -3   2   2  167.98   16.30
  -3   2   2  160.68   16.70
  -3   2   2  168.58   16.70
   2  -2  -2   36.20    6.50
   2  -2  -2   29.70    6.00
   2  -2  -2   32.20    6.30
   2  -2  -2   27.70    5.20
   2  -2  -2   22.50    8.90
   2  -2  -2   34.60    6.40
  -2   2   2   21.70    6.50
  -2   2   2   31.20    6.20
  -2   2   2   41.60    6.70
  -2   2   2   36.50    5.70
  -2   2   2   30.90    6.10
  -2   2   2   25.80    5.50
   1  -2  -2   14.00    4.50
   1  -2  -2   19.00    4.70
   1  -2  -2   15.10    4.80
   1  -2  -2   20.00    4.00
   1  -2  -2    8.00    4.90
  -1   2   2   24.80    4.60
  -1   2   2   20.10    5.10
  -1   2   2   13.60    3.60
  -1   2   2   18.10    4.90
  -1   2   2   29.90    4.20
   0  -2  -2  487.05   40.20
   0  -2  -2  477.85   40.10
   0  -2  -2  465.65   40.20
   0  -2  -2  506.45   40.20
   0  -2  -2  472.35   40.10
   0  -2  -2  504.55   40.10
   0   2   2  428.56   40.20
   0   2   2  477.95   40.10
   0   2   2  501.75   40.20
   0   2   2  452.55   40.20
   0   2   2  490.65   40.10
   0   2   2  468.35   40.20
  -1  -2  -2  145.59   11.30
  -1  -2  -2  134.79   11.90
  -1  -2  -2  126.39   11.70
  -1  -2  -2  119.99   11.80
  -1  -2  -2  125.99   11.50
  -1  -2  -2  120.79   11.60
  -1  -2  -2  111.39   14.70
  -1  -2  -2  118.89   11.70
   1   2   2  109.39   14.80
   1   2   2  117.59   10.50
   1   2   2  118.89   11.40
   1   2   2  123.99   11.50
   1   2   2  115.49   11.80
   1   2   2  112.29   11.10
   1   2   2  122.29   11.60
   1   2   2  108.99   11.00
   1   2   2  113.79   11.70
  -2  -2  -2  224.78   21.30
  -2  -2  -2  245.68   21.50
  -2  -2  -2  257.37   21.30
  -2  -2  -2  239.88   21.20
  -2  -2  -2  222.18   23.70
  -2  -2  -2  243.08   21.30
   2   2   2  228.18   21.00
   2   2   2  257.57   21.00
   2   2   2  243.08   21.40
   2   2   2  229.68   21.00
   2   2   2  245.38   21.30
   2   2   2  222.48   20.70
   2   2   2  220.28   24.30
  -3  -2  -2   69.59    9.00
  -3  -2  -2   81.09   10.60
  -3  -2  -2   55.29   11.30
  -3  -2  -2   75.29    9.80
  -3  -2  -2   74.39    8.80
   3   2   2   51.89    8.50
   3   2   2   67.99   13.30
   3   2   2   73.59    8.30
   3   2   2   67.69    9.50
   3   2   2   66.89    9.20
  -4  -2  -2   59.89   11.40
  -4  -2  -2   48.40   11.10
  -4  -2  -2   43.80    8.60
  -4  -2  -2   39.70    9.20
   4   2   2   42.80    8.00
   4   2   2   24.90    8.20
   4   2   2   31.80    8.40
   4   2   2   56.59    9.90
   4   2   2   32.10   15.10
  -5  -2  -2   17.90   10.70
  -5  -2  -2   -1.40    8.30
  -5  -2  -2   11.70   12.70
  -5  -2  -2   17.90   15.40
   5   2   2   -0.20   10.30
   5   2   2    5.90   11.10
   5   2   2  -10.00   15.80
   5   2   2    0.20    9.50
   5  -3  -2    8.10   11.50
   5  -3  -2  -16.90   16.60
   5  -3  -2   10.90    9.30
  -5   3   2    7.80   10.50
  -5   3   2   15.30    9.90
  -5   3   2    3.70   11.60
   4  -3  -2   35.90    9.70
   4  -3  -2   29.60   14.00
   4  -3  -2   44.20    9.00
  -4   3   2   43.10   10.30
  -4   3   2   26.90   12.30
  -4   3   2   35.80    6.40
  -4   3   2   40.70   10.10
  -4   3   2   35.90    8.20
   3  -3  -2    5.70    6.90
   3  -3  -2    3.10    9.70
   3  -3  -2   -0.50    5.90
  -3   3   2    5.40    4.40
  -3   3   2    6.60    7.40
  -3   3   2    1.40    7.50
  -3   3   2   -2.20    6.40
  -3   3   2    3.00    5.40
   2  -3  -2  232.98   23.70
   2  -3  -2  235.48   20.30
   2  -3  -2  224.18   20.20
   2  -3  -2  220.08   20.20
   2  -3  -2  226.68   20.00
   2  -3  -2  237.28   20.00
  -2   3   2  188.28   20.10
  -2   3   2  241.68   20.00
  -2   3   2  204.98   19.70
  -2   3   2  213.58   19.80
  -2   3   2  223.48   20.10
  -2   3   2  239.38   20.10
   1  -3  -2  139.19   12.50
   1  -3  -2  142.79   12.70
   1  -3  -2  149.39   12.80
   1  -3  -2  131.09   12.60
   1  -3  -2  134.59   12.30
   1  -3  -2  115.99   12.00
   1  -3  -2  136.59   12.50
  -1   3   2  132.29   12.10
  -1   3   2  143.89   12.80
  -1   3   2  127.89   12.70
  -1   3   2  130.99   12.80
  -1   3   2  145.29   13.00
   0  -3  -2 1065.69   85.39
   0  -3  -2 1050.49   85.49
   0  -3  -2 1057.29   85.39
   0  -3  -2 1014.20   85.39
   0  -3  -2  992.00   85.39
   0  -3  -2 1015.20   85.49
   0  -3  -2 1049.30   85.39
   0   3   2  994.60   85.29
   0   3   2 1074.99   85.49
   0   3   2 1008.10   85.39
   0   3   2 1049.89   85.49
   0   3   2  989.40   85.39
   0   3   2  999.20   85.29
   0   3   2  939.51   85.49
  -1  -3  -2  393.46   32.40
  -1  -3  -2  401.06   32.50
  -1  -3  -2  348.87   34.00
  -1  -3  -2  400.16   32.20
  -1  -3  -2  365.36   32.30
  -1  -3  -2  356.66   32.40
  -1  -3  -2  381.06   32.00
  -1  -3  -2  380.46   32.40
  -1  -3  -2  371.06   32.30
   1   3   2  407.86   32.20
   1   3   2  369.36   32.30
   1   3   2  393.36   32.60
   1   3   2  356.66   32.20
   1   3   2  353.16   32.30
   1   3   2  414.36   32.40
   1   3   2  381.26   32.00
  -2  -3  -2  141.89   14.40
  -2  -3  -2  144.99   14.30
  -2  -3  -2  141.79   14.00
  -2  -3  -2  140.79   17.40
  -2  -3  -2  156.88   13.70
  -2  -3  -2  148.19   13.90
  -2  -3  -2  149.79   14.10
   2   3   2  139.19   13.30
   2   3   2  146.39   14.00
   2   3   2  155.98   14.20
   2   3   2  114.39   13.50
   2   3   2  158.58   14.10
   2   3   2  141.99   14.00
   2   3   2  140.79   17.80
  -3  -3  -2   35.40    7.70
  -3  -3  -2   37.50    7.20
  -3  -3  -2   54.59    8.60
  -3  -3  -2   33.30   11.40
   3   3   2   40.80    7.50
   3   3   2   44.10   11.10
   3   3   2   50.09    8.00
   3   3   2   58.09    8.50
   3   3   2   47.70    7.60
  -4  -3  -2  260.97   23.50
  -4  -3  -2  211.88   22.70
  -4  -3  -2  189.08   22.10
  -4  -3  -2  217.18   21.90
   4   3   2  217.98   26.60
   4   3   2  217.08   22.10
   4   3   2  197.08   21.80
   4   3   2  233.98   21.30
   4   3   2  249.18   22.10
  -5  -3  -2    6.80   10.90
  -5  -3  -2   28.10   14.30
  -5  -3  -2   11.30    9.00
  -5  -3  -2   20.70   15.30
   5   3   2   42.70   18.90
   5   3   2    7.90   10.60
   5   3   2   13.90    9.90
   5   3   2   12.10   10.90
   5  -4  -2  -17.70   16.30
   5  -4  -2   -1.20    9.20
  -5   4   2    7.60    7.90
  -5   4   2   -8.60   10.60
  -5   4   2  -12.20   11.70
  -5   4   2   -3.80    8.90
   4  -4  -2    9.20    9.50
   4  -4  -2    2.20   13.50
   4  -4  -2    0.80    8.50
  -4   4   2   12.30   10.00
  -4   4   2    6.60    9.50
  -4   4   2    4.70    9.40
  -4   4   2  -10.30    5.70
  -4   4   2   -3.00    7.40
   3  -4  -2  135.69   14.60
   3  -4  -2  132.69   14.00
   3  -4  -2  133.09   19.10
  -3   4   2  149.79   13.40
  -3   4   2  127.39   13.70
  -3   4   2  108.69   13.80
  -3   4   2  131.49   14.10
  -3   4   2  147.89   14.90
   2  -4  -2  417.36   35.70
   2  -4  -2  389.46   35.50
   2  -4  -2  402.66   35.30
   2  -4  -2  429.76   35.50
   2  -4  -2  377.56   38.40
   2  -4  -2  440.26   35.60
  -2   4   2  457.15   35.70
  -2   4   2  420.86   35.70
  -2   4   2  432.06   35.50
  -2   4   2  395.86   35.50
  -2   4   2  397.86   35.50
   1  -4  -2  404.26   33.00
   1  -4  -2  357.96   32.70
   1  -4  -2  371.06   32.90
   1  -4  -2  397.56   32.90
   1  -4  -2  391.66   32.80
   1  -4  -2  395.16   33.00
   1  -4  -2  363.56   32.80
  -1   4   2  361.46   33.10
  -1   4   2  384.76   32.80
  -1   4   2  403.46   32.80
  -1   4   2  391.96   33.00
  -1   4   2  388.86   33.10
  -1   4   2  399.76   33.20
  -1   4   2  406.86   32.90
   0  -4  -2   71.19    7.70
   0  -4  -2   67.89    7.70
   0  -4  -2   61.79    7.20
   0  -4  -2   67.09    6.90
   0  -4  -2   70.59    7.00
   0  -4  -2   73.09    7.20
   0  -4  -2   72.29    7.00
   0  -4  -2   77.89    6.90
   0   4   2   72.19    7.80
   0   4   2   72.99    7.80
   0   4   2   65.49    6.90
   0   4   2   66.19    7.90
   0   4   2   75.09    7.00
  -1  -4  -2  288.97   26.40
  -1  -4  -2  308.87   26.30
  -1  -4  -2  284.77   28.30
  -1  -4  -2  316.87   26.40
  -1  -4  -2  289.17   26.50
  -1  -4  -2  310.17   26.70
  -1  -4  -2  299.17   26.50
  -1  -4  -2  305.87   26.20
  -1  -4  -2  328.37   26.50
   1   4   2  332.57   26.60
   1   4   2  313.67   26.20
   1   4   2  294.87   26.20
   1   4   2  308.87   26.80
   1   4   2  312.97   26.20
   1   4   2  331.97   26.30
   1   4   2  297.07   26.30
  -2  -4  -2   30.80    5.50
  -2  -4  -2   26.00    3.50
  -2  -4  -2   30.70    6.50
  -2  -4  -2   35.40    6.10
  -2  -4  -2   27.60    9.10
  -2  -4  -2   29.20    5.80
   2   4   2   31.10    6.80
   2   4   2   37.90    6.00
   2   4   2   30.70    8.80
   2   4   2   37.70    5.90
   2   4   2   26.40    4.90
   2   4   2   25.30    5.70
  -3  -4  -2   83.99   10.80
  -3  -4  -2  103.99   12.30
  -3  -4  -2  105.19   11.40
   3   4   2   98.59   11.00
   3   4   2  105.79   11.50
   3   4   2   95.19   15.70
   3   4   2  102.49   11.70
   3   4   2   95.19   11.40
  -4  -4  -2   54.69   12.70
  -4  -4  -2   47.10   12.40
  -4  -4  -2   63.39    9.70
  -4  -4  -2   46.20   10.30
   4   4   2   51.19    9.40
   4   4   2   61.99   11.00
   4   4   2   60.49    9.70
   4   4   2   52.89   10.70
   4   4   2   64.49   13.60
  -5  -4  -2   23.80   10.30
  -5  -4  -2   64.99   15.10
  -5  -4  -2   32.00   12.30
  -5  -4  -2   36.20   14.40
   5   4   2   32.20   11.40
   5   4   2   22.50    9.70
   5   4   2   29.50   11.70
   5  -5  -2   -1.60    9.70
   5  -5  -2   -6.80   14.50
  -5   5   2    3.80   12.20
  -5   5   2   -9.80   13.80
  -5   5   2    1.40   11.30
  -5   5   2   11.00    8.80
   4  -5  -2   32.80   14.80
   4  -5  -2   25.00   10.00
   4  -5  -2   43.30   10.80
  -4   5   2   43.40   14.10
  -4   5   2   40.80    7.90
  -4   5   2   36.20   10.00
  -4   5   2   53.79   11.50
   3  -5  -2   87.49   10.20
   3  -5  -2   65.39   14.50
   3  -5  -2   75.59   10.70
   3  -5  -2   73.59    9.70
  -3   5   2   89.39   10.60
  -3   5   2  104.39   10.80
  -3   5   2   64.99   10.10
  -3   5   2   79.49    9.20
   2  -5  -2  186.78   18.80
   2  -5  -2  242.28   19.20
   2  -5  -2  203.28   19.10
   2  -5  -2  199.68   23.30
   2  -5  -2  214.88   19.00
  -2   5   2  252.87   19.10
  -2   5   2  187.78   19.00
  -2   5   2  208.98   19.30
  -2   5   2  205.48   19.20
   1  -5  -2   19.70    4.00
   1  -5  -2   23.50    4.50
   1  -5  -2   23.60    4.70
   1  -5  -2   23.00    4.50
   1  -5  -2   14.20    4.00
   1  -5  -2   27.10    4.40
  -1   5   2   15.30    4.20
  -1   5   2   15.40    5.30
  -1   5   2   24.90    5.20
  -1   5   2   16.10    4.60
  -1   5   2   17.00    4.70
  -1   5   2   22.10    4.70
   0  -5  -2   21.20    3.60
   0  -5  -2   26.00    3.40
   0  -5  -2   17.60    4.70
   0  -5  -2   31.10    4.40
   0  -5  -2   18.60    3.40
   0  -5  -2   21.40    3.90
   0  -5  -2   22.70    3.50
   0  -5  -2   17.50    4.10
   0   5   2   19.60    4.50
   0   5   2   21.80    4.80
   0   5   2   23.30    4.70
   0   5   2   15.00    3.00
   0   5   2   20.30    3.60
  -1  -5  -2   85.99    8.80
  -1  -5  -2   84.79   11.40
  -1  -5  -2   76.99    7.90
  -1  -5  -2   78.39    8.40
  -1  -5  -2   81.39    8.90
  -1  -5  -2   86.69    8.50
  -1  -5  -2   72.19    8.80
  -1  -5  -2   85.39    8.50
  -1  -5  -2   63.99    8.10
   1   5   2   93.19    8.40
   1   5   2   81.99    8.10
   1   5   2   72.09    8.20
   1   5   2   84.19    9.00
   1   5   2   71.49    8.20
   1   5   2   98.09    9.70
  -2  -5  -2  218.58   20.70
  -2  -5  -2  220.38   23.50
  -2  -5  -2  218.28   20.30
  -2  -5  -2  227.48   20.40
  -2  -5  -2  219.18   19.50
  -2  -5  -2  239.68   20.30
   2   5   2  230.38   20.20
   2   5   2  254.57   20.60
   2   5   2  225.28   20.10
   2   5   2  236.48   20.90
   2   5   2  214.28   20.30
  -3  -5  -2    6.00    6.60
  -3  -5  -2    9.80    7.20
  -3  -5  -2   13.40    6.30
  -3  -5  -2   20.30    7.20
   3   5   2    6.00    7.10
   3   5   2   18.50    6.30
   3   5   2   11.90    6.40
   3   5   2   16.20    6.30
  -4  -5  -2   24.70   12.10
  -4  -5  -2   28.50    8.40
  -4  -5  -2   22.30    8.90
  -4  -5  -2   33.70   11.90
   4   5   2   19.20    8.90
   4   5   2   25.00    8.00
   4   5   2   25.50    8.90
   4   5   2   39.80   11.90
   4   5   2   22.50    8.90
  -5  -5  -2   13.10   11.80
  -5  -5  -2   13.90   14.20
  -5  -5  -2    8.10   10.10
  -5  -5  -2  -16.60   13.60
   5   5   2   -4.80    9.90
   5   5   2    0.50   10.00
   5   5   2   11.80    9.00
   5  -6  -2   -6.70   16.90
   5  -6  -2   -3.50    9.80
  -5   6   2   18.10   14.60
  -5   6   2   12.10   10.90
   4  -6  -2   -8.40    8.20
   4  -6  -2    9.90    9.60
   4  -6  -2    4.70   13.60
  -4   6   2    0.80    7.10
  -4   6   2   13.70    9.00
  -4   6   2  -16.70   11.00
  -4   6   2    7.90   11.90
   3  -6  -2   14.80    7.00
   3  -6  -2   10.10    6.70
   3  -6  -2   10.20   12.60
   3  -6  -2    4.40    6.50
  -3   6   2    2.80    6.60
  -3   6   2   30.20    9.70
  -3   6   2   13.90    6.00
  -3   6   2    6.20    7.10
   2  -6  -2    8.30    5.40
   2  -6  -2   14.00    4.70
   2  -6  -2    3.10    9.70
   2  -6  -2   -0.60    5.10
   2  -6  -2    7.80    5.30
  -2   6   2    4.20    4.90
  -2   6   2    6.50    5.90
  -2   6   2    2.50    6.00
  -2   6   2    0.60    4.20
  -2   6   2   -2.00    5.80
  -2   6   2    3.20    5.40
   1  -6  -2   47.00    5.40
   1  -6  -2   57.79    6.20
   1  -6  -2   62.39    6.20
   1  -6  -2   41.20    5.70
   1  -6  -2   55.99    6.10
   1  -6  -2   45.20    5.60
  -1   6   2   40.30    6.10
  -1   6   2   42.00    6.40
  -1   6   2   47.80    6.80
  -1   6   2   41.40    6.00
  -1   6   2   44.30    5.70
  -1   6   2   43.90    6.80
   0  -6  -2   96.89    9.00
   0  -6  -2   98.49    9.40
   0  -6  -2  100.99    9.10
   0  -6  -2  100.29    8.90
   0  -6  -2   93.19   10.80
   0  -6  -2   94.59    9.40
   0  -6  -2  102.39    9.20
   0   6   2   84.19    8.60
   0   6   2   96.29   10.10
   0   6   2   94.59    9.90
   0   6   2  106.09   10.40
   0   6   2   97.39    9.00
  -1  -6  -2   37.10    5.70
  -1  -6  -2   49.30    6.40
  -1  -6  -2   48.00    6.10
  -1  -6  -2   53.39    6.00
  -1  -6  -2   38.30    6.40
  -1  -6  -2   58.79    6.10
   1   6   2   50.79    6.70
   1   6   2   59.59    6.00
   1   6   2   52.69    6.10
   1   6   2   56.99    5.90
   1   6   2   43.50    7.80
  -2  -6  -2    4.70    3.30
  -2  -6  -2   14.30    4.60
  -2  -6  -2    6.40    4.90
  -2  -6  -2    8.70    5.10
  -2  -6  -2    5.30    6.10
   2   6   2    7.80    6.40
   2   6   2    2.50    4.20
   2   6   2    6.70    4.10
   2   6   2   14.10    4.80
   2   6   2    8.20    5.40
  -3  -6  -2    2.40    7.10
  -3  -6  -2   -4.30    7.10
  -3  -6  -2   -4.10    6.00
  -3  -6  -2   10.80    6.10
   3   6   2    0.40    5.70
   3   6   2    3.00    6.20
   3   6   2    3.80    7.70
   3   6   2    0.10    6.20
  -4  -6  -2   31.50    9.10
  -4  -6  -2   25.30    9.90
  -4  -6  -2   30.50   12.60
   4   6   2   38.20    8.40
   4   6   2   54.19   10.80
   4   6   2   34.00    9.00
   4   6   2   32.30    8.70
  -5  -6  -2    3.10    9.80
  -5  -6  -2   -1.60   14.00
  -5  -6  -2   10.90   10.50
   5   6   2    4.50    9.00
   5   6   2    0.90    9.70
   5  -7  -2   -9.70    9.70
   5  -7  -2    3.90   12.70
   5  -7  -2  -11.30   17.30
  -5   7   2   18.70   11.20
  -5   7   2    2.60    9.70
   4  -7  -2    4.00   13.70
   4  -7  -2   -4.00    8.60
   4  -7  -2    4.80   10.40
  -4   7   2   -2.90   12.30
  -4   7   2   -4.40    8.20
  -4   7   2    1.40    9.40
   3  -7  -2   56.79    9.30
   3  -7  -2   45.20    9.50
   3  -7  -2   49.80   14.50
  -3   7   2   54.39    9.00
  -3   7   2   66.99    9.70
  -3   7   2   60.69   11.20
  -3   7   2   46.80    9.00
  -3   7   2   45.70    9.50
   2  -7  -2   52.79   13.40
   2  -7  -2   65.39    7.30
   2  -7  -2   52.99    7.30
   2  -7  -2   40.20    6.30
   2  -7  -2   45.00    7.50
  -2   7   2   54.39    8.30
  -2   7   2   50.99    7.80
  -2   7   2   35.30    5.70
  -2   7   2   50.19    5.90
  -2   7   2   55.49    7.50
  -2   7   2   52.09    7.70
   1  -7  -2  386.96   30.20
   1  -7  -2  370.56   30.30
   1  -7  -2  351.86   29.90
   1  -7  -2  329.77   30.20
  -1   7   2  395.56   30.80
  -1   7   2  306.47   30.10
  -1   7   2  355.86   30.60
  -1   7   2  340.57   30.80
  -1   7   2  340.07   30.10
   0  -7  -2    6.80    3.10
   0  -7  -2   11.60    3.40
   0  -7  -2    9.50    3.40
   0  -7  -2    9.10    4.50
   0  -7  -2    8.40    3.00
   0  -7  -2    5.20    3.60
   0   7   2    2.60    5.00
   0   7   2    2.10    4.30
   0   7   2    4.50    3.20
   0   7   2    8.70    2.70
   0   7   2    7.00    4.40
  -1  -7  -2   10.20    4.70
  -1  -7  -2    9.90    4.70
  -1  -7  -2   16.30    4.20
  -1  -7  -2   11.40    4.30
  -1  -7  -2    9.30    3.90
   1   7   2    2.10    6.00
   1   7   2   16.60    5.00
   1   7   2   12.30    3.90
   1   7   2   14.70    4.30
  -2  -7  -2   10.70    5.80
  -2  -7  -2    5.60    6.30
  -2  -7  -2   10.30    4.70
  -2  -7  -2   12.20    5.40
   2   7   2    8.30    7.00
   2   7   2   10.10    5.60
   2   7   2   10.40    3.40
   2   7   2   13.20    5.00
  -3  -7  -2  135.59   13.00
  -3  -7  -2  114.79   12.80
  -3  -7  -2  123.59   14.90
   3   7   2   83.29   12.10
   3   7   2  126.19   12.90
   3   7   2  129.39   13.00
   3   7   2  135.99   14.10
  -4  -7  -2   41.70   13.40
  -4  -7  -2   36.60    9.00
  -4  -7  -2   38.20    9.10
   4   7   2   17.80    7.90
   4   7   2   26.70    8.00
   4   7   2   34.30   10.60
  -5  -7  -2   22.30   15.50
  -5  -7  -2   40.60   11.40
  -5  -7  -2   27.00   10.90
   5   7   2   26.40    9.50
   4  -8  -2   60.29   12.20
   4  -8  -2   47.10   19.40
   4  -8  -2   40.60   13.30
  -4   8   2   86.59   12.50
  -4   8   2   77.59   13.80
  -4   8   2   86.69   12.00
   3  -8  -2   18.60    8.60
   3  -8  -2   12.90    8.40
   3  -8  -2   40.20   14.40
  -3   8   2   29.40    7.90
  -3   8   2   38.50    9.10
  -3   8   2   20.60    8.90
  -3   8   2   19.20    7.60
   2  -8  -2    5.80    4.70
   2  -8  -2    3.40    5.70
   2  -8  -2    3.30    5.60
   2  -8  -2    1.90   11.40
  -2   8   2    0.20    7.40
  -2   8   2    3.10    5.90
  -2   8   2   -2.90    6.50
  -2   8   2    0.40    6.60
   1  -8  -2   -2.60    3.40
   1  -8  -2    5.70    4.30
   1  -8  -2   23.90    5.60
   1  -8  -2   -1.20    4.20
   1  -8  -2   17.60    4.70
  -1   8   2    6.50    5.00
  -1   8   2   -0.30    6.00
  -1   8   2    4.90    5.20
  -1   8   2    5.80    5.80
  -1   8   2   11.50    5.40
   0  -8  -2   63.39    7.10
   0  -8  -2   49.50    5.90
   0  -8  -2   53.89    5.80
   0  -8  -2   51.39    5.70
   0  -8  -2   54.49    5.70
   0  -8  -2   50.49    6.20
   0   8   2   45.00    5.70
   0   8   2   44.50    5.50
   0   8   2   50.29    6.90
   0   8   2   41.10    7.50
   0   8   2   44.90    6.90
  -1  -8  -2  108.89   11.50
  -1  -8  -2  114.69   11.00
  -1  -8  -2  112.19   11.10
  -1  -8  -2  100.69   11.70
  -1  -8  -2  111.59   11.00
   1   8   2  120.89   11.80
   1   8   2  131.59   12.10
  -2  -8  -2   44.00    6.80
  -2  -8  -2   58.39    7.10
  -2  -8  -2   32.60    7.90
   2   8   2   42.10    6.50
   2   8   2   41.20    5.90
   2   8   2   29.20    8.60
   2   8   2   51.69    7.70
  -3  -8  -2   63.39    9.10
  -3  -8  -2   56.69    9.50
  -3  -8  -2   63.39   10.90
   3   8   2   58.29   10.50
   3   8   2   61.29    9.40
  -4  -8  -2   32.80   13.40
  -4  -8  -2   22.40    8.30
  -4  -8  -2   21.90    9.00
   4   8   2   29.30    9.60
   4   8   2   28.80    8.30
   4  -9  -2   29.00   11.90
   4  -9  -2    6.30   15.90
   4  -9  -2   21.50   11.30
  -4   9   2   14.80    8.70
  -4   9   2   38.80   10.70
   3  -9  -2   -1.70    7.70
   3  -9  -2   -4.20    7.80
   3  -9  -2    7.70   13.80
  -3   9   2    7.80    7.00
  -3   9   2   13.30    9.00
  -3   9   2   15.20    9.00
   2  -9  -2    6.40    6.40
   2  -9  -2    4.90    6.30
   2  -9  -2   10.60   12.10
  -2   9   2    8.20    7.30
  -2   9   2   19.10    7.10
  -2   9   2   14.60    6.50
   1  -9  -2   36.30    5.90
   1  -9  -2   28.40    5.60
   1  -9  -2   30.10    6.00
   1  -9  -2   46.50    7.70
  -1   9   2   24.40    7.40
  -1   9   2   28.30    6.10
  -1   9   2   35.50    7.80
  -1   9   2   36.10    6.80
  -1   9   2   36.30    6.80
   0  -9  -2   49.99    7.00
   0  -9  -2   57.79    6.30
   0  -9  -2   57.39    6.30
   0  -9  -2   68.39    6.60
   0   9   2   73.89    7.90
   0   9   2   43.20    6.20
   0   9   2   61.69    8.40
   0   9   2   40.20    7.70
  -1  -9  -2  258.07   22.20
  -1  -9  -2  229.38   22.60
  -1  -9  -2  302.67   22.60
  -1  -9  -2  213.38   22.90
  -1  -9  -2  275.87   22.60
   1   9   2  248.08   22.10
   1   9   2  278.47   23.00
   1   9   2  252.77   23.10
  -2  -9  -2  149.59   15.80
  -2  -9  -2  126.49   12.90
  -2  -9  -2  130.79   13.40
   2   9   2  130.29   13.70
   2   9   2  125.09   14.90
   2   9   2  105.19   12.60
  -3  -9  -2    4.20    6.90
  -3  -9  -2   12.00    6.90
   3   9   2    3.90    6.90
   3   9   2   14.60    8.50
  -4  -9  -2    0.20   13.60
  -4  -9  -2   11.50    9.90
  -4  -9  -2   -4.60    7.80
   4   9   2    1.10   11.30
   4   9   2   -8.10    7.40
   4 -10  -2   -8.00    9.90
   4 -10  -2   -6.60   11.00
   4 -10  -2   -0.60   15.50
  -4  10   2   21.80   11.20
  -4  10   2    9.50    8.50
   3 -10  -2   21.40   16.20
   3 -10  -2   17.60    9.70
   3 -10  -2    8.80    9.00
  -3  10   2   20.30    9.60
  -3  10   2   13.70   10.00
   2 -10  -2   44.90    8.30
   2 -10  -2   43.60   15.40
   2 -10  -2   50.79    8.90
  -2  10   2   45.10    8.40
  -2  10   2   51.69    9.60
  -2  10   2   42.00    8.70
   1 -10  -2   11.50    4.90
   1 -10  -2    5.70    5.20
  -1  10   2    7.60    6.50
  -1  10   2   10.20    6.10
  -1  10   2   -1.80    7.10
   0 -10  -2    9.40    5.50
   0 -10  -2   11.10    4.40
   0  10   2    5.70    6.10
   0  10   2    5.40    6.90
   0  10   2   10.70    6.20
  -1 -10  -2    4.80    4.70
  -1 -10  -2    5.00    3.50
  -1 -10  -2   -0.40    6.10
   1  10   2    9.40    5.50
   1  10   2   -1.60    6.20
  -2 -10  -2   90.79   11.50
  -2 -10  -2  112.09   11.70
  -2 -10  -2  129.79   13.50
   2  10   2   97.19   13.50
   2  10   2  103.29   12.50
   2  10   2  110.39   11.40
  -3 -10  -2   72.19   14.80
  -3 -10  -2   53.59    9.40
  -3 -10  -2   64.69   11.10
   3  10   2   75.89   10.20
   3  10   2   63.49   11.50
  -4 -10  -2   25.20    9.10
  -4 -10  -2   32.70   11.90
  -4 -10  -2   74.39   17.60
   4  10   2   34.90    8.70
   4  10   2   30.90   10.50
   3 -11  -2   -0.20    9.50
   3 -11  -2   -0.20   15.90
  -3  11   2   -8.20    7.80
  -3  11   2   28.60   10.20
   2 -11  -2   -3.00   13.60
   2 -11  -2    2.10    7.60
  -2  11   2   -1.70    8.60
  -2  11   2    3.80    7.10
  -1  11   2   -6.20    6.70
  -1  11   2   11.60    7.00
   0 -11  -2   79.79    8.80
   0  11   2   65.29   10.50
   0  11   2   87.49   10.20
  -1 -11  -2  257.87   22.60
   1  11   2  234.88   23.20
   1  11   2  256.37   23.30
  -2 -11  -2   68.29    9.60
  -2 -11  -2   77.59    9.00
   2  11   2   57.09    9.80
  -3 -11  -2   27.40    7.50
   3  11   2   15.80   12.30
   3  11   2   18.00    7.90
   3 -12  -2    8.80   19.00
   3 -12  -2    4.90    8.00
  -3  12   2    8.20   10.30
  -3  12   2   -3.20   10.30
   2 -12  -2   25.60   16.00
   2 -12  -2   16.20    7.40
  -2  12   2   38.90   10.20
  -2  12   2   16.70    9.00
   1 -12  -2   17.40   14.60
  -1  12   2    3.60    7.70
  -1  12   2   19.50    7.60
   0  12   2   56.49    9.40
   0  12   2   54.39    9.90
   1  12   2  131.29   15.20
   1  12   2  151.98   15.10
   2  12   2   22.70    8.00
  -3 -12  -2   10.80    7.30
   3  12   2    7.50   10.90
   2 -13  -2   24.40   19.40
  -2  13   2    4.60    9.50
  -2  13   2   18.70    9.20
   1 -13  -2   45.30   20.70
  -1  13   2   48.90   10.10
  -1  13   2   37.60    9.60
   0  13   2    3.20    8.20
   0  13   2   -2.80    8.70
   1  13   2    3.60    7.10
   1  13   2    2.90    7.60
   2  13   2   18.20    9.20
   1 -14  -2   12.20   18.50
  -1  14   2   12.60    9.20
   0  14   2   47.50   11.80
   0  14   2   85.39   11.10
  -1 -14   3   20.70   18.40
   0  14  -3   73.79   11.20
   0 -14   3   75.89   19.40
  -1  14  -3   10.30    9.00
   1 -14   3   12.80   23.90
   2  13  -3   30.60   11.20
  -1 -13   3    6.10    5.90
  -1 -13   3   29.40   14.90
   0  13  -3   -0.90    6.90
   0 -13   3    3.30   13.10
   0 -13   3    0.40    5.70
  -1  13  -3    1.50    8.20
  -1  13  -3   -1.80    7.70
   1 -13   3    1.50    5.50
   1 -13   3    7.70   23.40
  -2  13  -3   11.40    9.00
  -2  13  -3   -0.40    7.70
   2 -13   3   -1.60   17.50
   3  12  -3   22.10   11.10
  -3 -12   3   18.70    8.70
   2  12  -3   42.80   11.20
  -2 -12   3   31.00    7.60
   1  12  -3    0.70    6.30
  -1 -12   3   -0.70    5.20
   0  12  -3   18.90    6.80
   0 -12   3    3.20   13.60
   0 -12   3    4.10    5.60
  -1  12  -3   26.00    9.80
  -1  12  -3   17.00    8.30
  -1  12  -3   37.60    7.90
   1 -12   3   33.90   17.80
   1 -12   3   36.70    6.40
  -2  12  -3    8.30   10.40
  -2  12  -3   12.80    9.60
  -2  12  -3    7.20    9.10
   2 -12   3   15.50   16.80
  -3  12  -3   32.90   10.60
  -3  12  -3   29.30   10.50
   3 -12   3   14.70    8.50
   3 -12   3   26.30   17.00
   3  11  -3    6.10   10.70
  -3 -11   3   19.40    7.90
  -3 -11   3    1.40    6.10
   2  11  -3    5.90    9.70
   2  11  -3    9.80    6.20
  -2 -11   3    5.40    6.00
  -2 -11   3    8.70    4.40
   1  11  -3   85.19   10.20
   1  11  -3   72.19   10.00
   1  11  -3   90.89   12.90
  -1 -11   3   91.79    9.80
   0  11  -3  223.78   18.70
   0  11  -3  158.88   18.20
   0  11  -3  161.78   18.60
   0 -11   3  166.98   17.30
   0 -11   3  220.18   24.40
  -1  11  -3   54.19    8.50
  -1  11  -3   41.90    9.70
  -1  11  -3   35.80    8.60
   1 -11   3   49.00   17.80
  -2  11  -3    8.50    9.40
  -2  11  -3   -3.90    8.30
  -2  11  -3   17.30    7.30
   2 -11   3   -0.80    5.20
   2 -11   3   13.70   16.10
  -3  11  -3   54.39   12.60
  -3  11  -3   91.39   12.50
  -3  11  -3   98.89   11.80
   3 -11   3   57.09   19.10
   3 -11   3   57.19   11.20
   4  10  -3   18.80   11.50
  -4 -10   3   24.00    7.90
  -4 -10   3    6.00    8.90
   3  10  -3   40.70    7.80
   3  10  -3   26.30   10.90
  -3 -10   3   43.30    7.70
  -3 -10   3   56.99   12.10
  -3 -10   3   36.60    8.70
   2  10  -3   53.79    8.50
   2  10  -3   56.69   11.60
  -2 -10   3   74.99    8.00
  -2 -10   3   66.49    8.90
  -2 -10   3   89.29   10.70
   1  10  -3   28.40    6.40
   1  10  -3   27.70    6.20
   1  10  -3   46.50    9.40
  -1 -10   3   30.20    6.30
  -1 -10   3   48.50    6.20
   0  10  -3    3.30    6.70
   0  10  -3    0.60    5.60
   0  10  -3   -1.00    5.20
   0 -10   3    4.40    4.90
   0 -10   3   -8.30    9.90
  -1  10  -3    7.30    7.00
  -1  10  -3    6.30    5.90
  -1  10  -3   11.80    7.60
   1 -10   3    9.40    4.10
   1 -10   3    6.60   11.90
  -2  10  -3   18.70    8.70
  -2  10  -3   -0.60    7.60
  -2  10  -3   12.00    6.80
   2 -10   3    3.30    6.30
   2 -10   3   11.30    6.90
   2 -10   3    0.20   12.80
  -3  10  -3   18.00   11.40
  -3  10  -3   32.10   10.50
  -3  10  -3   25.10    9.40
   3 -10   3   22.90   10.30
   3 -10   3   19.80    8.30
   3 -10   3   19.50   15.10
  -4  10  -3  149.09   17.80
  -4  10  -3  141.89   17.40
  -4  10  -3  168.58   18.40
   4 -10   3  116.19   24.90
   4   9  -3   14.80    7.70
   4   9  -3   16.60   12.00
  -4  -9   3   11.20    9.20
  -4  -9   3   15.20    7.90
   3   9  -3   29.40   10.40
   3   9  -3   32.00    7.20
  -3  -9   3   46.50   11.00
  -3  -9   3   37.00    7.20
  -3  -9   3   22.40    8.10
   2   9  -3    4.40    8.90
   2   9  -3    1.20    5.00
  -2  -9   3    2.40    7.50
  -2  -9   3    4.90    5.30
  -2  -9   3    6.30    4.90
   1   9  -3    0.00    4.40
   1   9  -3    7.20    7.80
   1   9  -3    7.10    4.90
  -1  -9   3    2.10    4.20
  -1  -9   3   -0.50    3.70
  -1  -9   3   -4.40    4.30
   0   9  -3   66.69    8.10
   0   9  -3   80.39    9.50
   0   9  -3   56.29    8.40
   0  -9   3   68.09    7.90
  -1   9  -3   93.89   12.40
  -1   9  -3  109.49   12.40
  -1   9  -3  145.79   12.90
   1  -9   3  119.39   11.20
   1  -9   3  142.89   20.70
   1  -9   3   96.69   10.50
  -2   9  -3   38.30    8.80
  -2   9  -3   39.00    8.00
   2  -9   3   26.00    5.60
   2  -9   3   28.80   13.60
   2  -9   3   20.20    6.60
  -3   9  -3  127.79   14.00
  -3   9  -3  150.68   13.40
  -3   9  -3  103.69   14.20
   3  -9   3   88.29   12.10
   3  -9   3   99.49   19.90
   3  -9   3   96.39   14.30
  -4   9  -3   50.09   11.90
  -4   9  -3   52.89   13.10
   4  -9   3   48.00   10.00
   4  -9   3   36.10   17.70
   4   8  -3   11.20   11.40
   4   8  -3    6.20    6.80
  -4  -8   3   -3.80   11.30
  -4  -8   3   -1.60    7.70
  -4  -8   3    1.80    8.70
   3   8  -3   24.70    6.80
   3   8  -3   21.90    9.20
  -3  -8   3   23.40    7.20
  -3  -8   3   25.70    7.50
  -3  -8   3   19.40    9.20
   2   8  -3    3.40    8.20
   2   8  -3    7.00    4.50
   2   8  -3   -2.30    5.00
  -2  -8   3   24.00    7.40
  -2  -8   3    8.20    5.20
  -2  -8   3    8.20    5.60
  -2  -8   3    8.20    4.80
  -2  -8   3   13.20    4.80
   1   8  -3  170.88   15.90
   1   8  -3  178.28   17.20
   1   8  -3  170.48   16.20
  -1  -8   3  173.18   15.80
  -1  -8   3  189.08   15.60
  -1  -8   3  164.48   15.40
  -1  -8   3  175.18   16.00
   0   8  -3  220.48   18.20
   0   8  -3  174.88   18.00
   0   8  -3  197.88   18.30
   0   8  -3  203.18   18.30
   0   8  -3  184.18   17.90
   0  -8   3  200.18   17.60
  -1   8  -3  101.49   11.40
  -1   8  -3  106.39   11.50
  -1   8  -3  127.09   11.50
  -1   8  -3  112.29    9.30
  -1   8  -3   82.39    9.30
   1  -8   3  107.39   10.40
   1  -8   3  121.89   17.50
   1  -8   3   99.99    9.80
  -2   8  -3   13.10    5.50
  -2   8  -3   23.20    7.30
  -2   8  -3   15.10    5.90
  -2   8  -3   27.60    8.00
   2  -8   3   19.30    5.60
   2  -8   3   18.70   11.70
   2  -8   3   10.50    4.80
   2  -8   3   16.80    5.20
  -3   8  -3  223.88   24.30
  -3   8  -3  285.97   24.00
  -3   8  -3  273.37   24.50
   3  -8   3  213.98   32.50
   3  -8   3  254.57   23.40
   3  -8   3  259.17   24.20
  -4   8  -3   34.30    8.10
  -4   8  -3   49.10   11.40
  -4   8  -3   28.30    9.90
   4  -8   3   26.10   16.60
   4  -8   3   22.50    9.20
   5  -8   3    2.00   11.70
   5   7  -3    9.20    8.70
   5   7  -3   21.90   12.20
  -5  -7   3   17.80   10.40
  -5  -7   3   12.80   10.60
   4   7  -3    4.60    7.00
   4   7  -3    3.90   10.20
   4   7  -3   14.50    7.50
  -4  -7   3   17.30    8.10
  -4  -7   3   21.40    8.00
  -4  -7   3   13.20   11.60
   3   7  -3  134.19   14.80
   3   7  -3  122.49   13.00
   3   7  -3  130.09   12.90
   3   7  -3  107.39   12.10
  -3  -7   3  106.19   13.70
  -3  -7   3  126.29   14.10
  -3  -7   3  128.29   13.20
   2   7  -3  145.49   15.60
   2   7  -3  166.38   14.50
   2   7  -3  145.19   14.40
  -2  -7   3  148.69   14.80
  -2  -7   3  160.08   14.90
  -2  -7   3  142.79   14.30
  -2  -7   3  154.88   16.80
  -2  -7   3  159.08   14.50
   1   7  -3  102.19   11.00
   1   7  -3  106.99    9.90
   1   7  -3  114.29    9.90
   1   7  -3  113.39   10.60
   1   7  -3  128.79   12.40
  -1  -7   3  104.59   10.90
  -1  -7   3  100.59   10.10
  -1  -7   3  108.09   10.00
  -1  -7   3  112.09    9.90
  -1  -7   3  109.39   10.20
  -1  -7   3  113.99   10.50
   0   7  -3    7.90    6.00
   0   7  -3    3.70    5.20
   0   7  -3   -0.70    4.20
   0   7  -3    2.50    4.00
   0   7  -3   12.00    5.40
   0  -7   3    5.40    3.30
   0  -7   3    6.00    3.70
  -1   7  -3    6.20    5.90
  -1   7  -3   10.90    5.80
  -1   7  -3    6.10    3.10
  -1   7  -3    2.00    4.70
  -1   7  -3    9.80    3.10
   1  -7   3    6.40   10.00
   1  -7   3    4.80    3.10
   1  -7   3    4.90    3.70
   1  -7   3    6.80    3.20
   1  -7   3    6.20    2.70
  -2   7  -3   52.69    6.50
  -2   7  -3   32.40    7.30
  -2   7  -3   45.40    6.70
  -2   7  -3   29.00    8.00
   2  -7   3   30.50    6.60
   2  -7   3   36.40    5.60
   2  -7   3   35.20   10.80
   2  -7   3   37.40    6.00
  -3   7  -3   15.60    7.60
  -3   7  -3   45.60    9.50
  -3   7  -3   21.60    8.80
  -3   7  -3   50.49    8.30
   3  -7   3   36.80    7.40
   3  -7   3   25.80    8.90
   3  -7   3   45.00   13.10
  -4   7  -3   47.80   11.00
  -4   7  -3   43.20    8.50
   4  -7   3   37.00   16.40
   4  -7   3   37.30    9.20
  -5   7  -3    7.20   12.20
   5  -7   3   20.30    9.90
   5  -7   3   13.30   17.60
   5  -7   3   14.90   14.00
   5   6  -3   25.80   11.00
   5   6  -3   22.50    9.30
   5   6  -3   25.60   11.60
  -5  -6   3   34.60   10.90
  -5  -6   3   55.29   17.10
  -5  -6   3   20.50   10.60
   4   6  -3   34.60    9.80
   4   6  -3   19.80    8.70
   4   6  -3   35.90    8.10
   4   6  -3   26.80    8.30
  -4  -6   3   42.60   11.60
  -4  -6   3   36.60    9.70
  -4  -6   3   40.40    9.00
   3   6  -3   22.10    8.30
   3   6  -3   12.10    6.10
   3   6  -3   18.20    5.60
   3   6  -3   11.30    6.30
   3   6  -3   14.90    5.90
  -3  -6   3   -7.20    8.10
  -3  -6   3   20.10    6.20
  -3  -6   3   18.00    3.70
  -3  -6   3   13.50    6.60
  -3  -6   3   17.40    6.40
  -3  -6   3   25.30    6.50
   2   6  -3   86.19    8.20
   2   6  -3   60.99    7.10
   2   6  -3   76.39    8.00
   2   6  -3   57.59    7.20
   2   6  -3   72.49    9.90
  -2  -6   3   64.29   10.70
  -2  -6   3   80.59    8.20
  -2  -6   3   81.89    8.80
  -2  -6   3   70.29    7.70
  -2  -6   3   78.49    8.80
  -2  -6   3   84.59    8.10
   1   6  -3   96.59    9.50
   1   6  -3  105.99    9.90
   1   6  -3  120.89   12.30
   1   6  -3  106.19   10.30
  -1  -6   3   94.89    9.50
  -1  -6   3  101.29    9.60
  -1  -6   3  102.99    9.60
  -1  -6   3  108.89   10.90
  -1  -6   3  114.69   10.40
  -1  -6   3   92.09    9.40
  -1  -6   3  114.99    9.90
   0   6  -3   80.09    9.20
   0   6  -3   70.89    8.20
   0   6  -3   89.59    9.00
   0   6  -3   83.29    8.70
   0   6  -3   77.29    9.00
   0  -6   3   68.19    7.70
   0  -6   3   73.89    8.10
   0  -6   3   74.39    8.20
  -1   6  -3   43.80    7.00
  -1   6  -3   42.90    6.60
  -1   6  -3   32.00    4.60
  -1   6  -3   44.50    4.80
  -1   6  -3   38.10    5.90
   1  -6   3   33.40    4.90
   1  -6   3   32.10    4.60
   1  -6   3   40.90    4.80
   1  -6   3   38.60    5.10
   1  -6   3   38.30   10.40
   1  -6   3   44.60    4.50
   1  -6   3   46.20    6.80
  -2   6  -3  461.25   44.40
  -2   6  -3  467.45   44.20
  -2   6  -3  531.55   45.00
  -2   6  -3  459.05   44.80
  -2   6  -3  576.94   44.60
  -2   6  -3  600.34   44.80
   2  -6   3  613.94   44.60
   2  -6   3  535.75   48.00
   2  -6   3  549.35   44.80
   2  -6   3  478.95   44.50
  -3   6  -3   38.10    8.40
  -3   6  -3   43.30    7.90
  -3   6  -3   38.20    9.00
  -3   6  -3   35.30    8.90
  -3   6  -3   34.90    6.80
   3  -6   3   84.79    8.80
   3  -6   3   52.79   14.30
   3  -6   3   40.50    8.50
  -4   6  -3    2.20    9.30
  -4   6  -3   22.30    9.30
  -4   6  -3    7.40    9.70
  -4   6  -3    5.10    6.40
   4  -6   3   11.50    7.80
   4  -6   3   17.10   16.20
  -5   6  -3    2.80   12.40
   5  -6   3   -3.40   11.80
   5  -6   3   -0.20    8.40
   5  -6   3  -24.60   20.80
   5   5  -3    0.70   10.80
   5   5  -3   -8.70    9.00
   5   5  -3    1.30    9.00
   5   5  -3    6.00   10.40
  -5  -5   3  -20.10   14.80
  -5  -5   3   -2.60   10.40
  -5  -5   3   13.80    9.40
   4   5  -3    3.80    8.40
   4   5  -3   17.10    8.80
   4   5  -3   -1.30    7.10
   4   5  -3    2.20    7.50
  -4  -5   3   13.80    9.50
  -4  -5   3   15.20    8.10
  -4  -5   3    2.90    7.30
   3   5  -3   29.50    6.50
   3   5  -3   18.90    7.90
   3   5  -3   29.40    7.10
   3   5  -3   30.10    7.20
  -3  -5   3   33.30    6.70
  -3  -5   3   28.70    6.60
  -3  -5   3   35.70    6.90
  -3  -5   3   22.80    7.60
  -3  -5   3   25.90    3.90
  -3  -5   3   22.20    7.80
   2   5  -3   16.10    4.50
   2   5  -3    4.70    4.30
   2   5  -3    8.80    4.00
   2   5  -3    4.00    6.40
   2   5  -3    7.20    4.60
  -2  -5   3    9.50    5.40
  -2  -5   3   17.20    4.80
  -2  -5   3   11.40    6.50
  -2  -5   3    9.40    3.20
  -2  -5   3   12.20    4.80
  -2  -5   3   18.40    5.10
   1   5  -3  662.03   59.19
   1   5  -3  753.82   59.99
   1   5  -3  735.73   59.49
   1   5  -3  760.82   59.29
  -1  -5   3  671.33   59.19
  -1  -5   3  738.53   59.39
  -1  -5   3  741.63   59.49
  -1  -5   3  679.83   59.19
  -1  -5   3  618.64   59.09
  -1  -5   3  753.32   59.29
  -1  -5   3  682.83   59.19
  -1  -5   3  693.83   59.59
   0   5  -3  103.19   10.60
   0   5  -3  111.19   10.70
   0   5  -3  112.19   10.10
   0   5  -3  107.49   11.60
   0   5  -3  117.69   10.90
   0  -5   3  102.79   10.40
   0  -5   3  100.29   10.30
   0  -5   3  106.19   11.20
   0  -5   3  120.79   10.60
   0  -5   3   94.29    9.70
  -1   5  -3  190.18   16.50
  -1   5  -3  161.88   16.20
  -1   5  -3  171.78   16.30
  -1   5  -3  179.08   15.60
   1  -5   3  194.08   15.60
   1  -5   3  187.18   15.70
   1  -5   3  164.98   15.70
   1  -5   3  169.58   16.60
   1  -5   3  156.68   16.20
   1  -5   3  186.18   15.90
   1  -5   3  184.38   15.70
   1  -5   3  182.98   20.10
  -2   5  -3  351.46   33.20
  -2   5  -3  358.56   33.30
  -2   5  -3  378.46   33.40
  -2   5  -3  402.46   33.30
  -2   5  -3  394.36   33.10
  -2   5  -3  338.77   33.20
   2  -5   3  427.86   33.30
   2  -5   3  407.56   37.00
   2  -5   3  389.96   33.20
   2  -5   3  384.86   33.20
   2  -5   3  418.76   33.40
  -3   5  -3    7.10    7.10
  -3   5  -3    9.70    6.70
  -3   5  -3   -2.10    4.60
  -3   5  -3    2.20    6.80
   3  -5   3    6.20    6.50
   3  -5   3    1.20   11.70
   3  -5   3    0.70    6.50
   3  -5   3   11.30    6.30
  -4   5  -3   -4.20    5.50
  -4   5  -3   12.10    9.70
  -4   5  -3    0.30    9.90
  -4   5  -3    0.00    9.80
   4  -5   3    0.00    9.60
   4  -5   3   10.10    7.80
   4  -5   3   -1.40   13.40
  -5   5  -3   23.50   12.40
  -5   5  -3   24.20   11.50
   5  -5   3   14.30   11.70
   5  -5   3  -17.40   19.10
   5  -5   3   10.80    8.60
   5   4  -3   -1.50   10.70
   5   4  -3    9.50    8.90
   5   4  -3   -1.50   10.10
   5   4  -3    0.30    9.60
  -5  -4   3   16.80   13.90
  -5  -4   3   10.60   13.40
  -5  -4   3    2.10   10.30
  -5  -4   3   27.40    9.50
   4   4  -3   46.60   10.00
   4   4  -3   16.60    8.30
   4   4  -3   26.10    9.40
   4   4  -3   33.60    9.10
   4   4  -3   19.50    8.50
  -4  -4   3   36.80    9.70
  -4  -4   3   33.60    8.60
  -4  -4   3   25.40    9.00
   3   4  -3  117.69   13.60
   3   4  -3  121.39   14.20
   3   4  -3  132.59   13.20
   3   4  -3  136.99   14.60
   3   4  -3  132.49   13.30
  -3  -4   3  124.69   12.90
  -3  -4   3  118.19   13.90
  -3  -4   3  113.89   13.50
  -3  -4   3  136.69   13.40
  -3  -4   3  105.29   13.90
   2   4  -3  319.27   29.80
   2   4  -3  350.06   30.20
   2   4  -3  348.37   30.00
   2   4  -3  363.56   29.90
   2   4  -3  380.06   30.60
  -2  -4   3  375.06   30.30
  -2  -4   3  332.07   30.10
  -2  -4   3  350.26   29.50
  -2  -4   3  350.46   30.00
  -2  -4   3  346.27   30.30
  -2  -4   3  341.47   30.10
  -2  -4   3  334.87   30.80
   1   4  -3  100.49   10.40
   1   4  -3   80.49   10.00
   1   4  -3  130.29   10.20
   1   4  -3  123.79   12.20
  -1  -4   3  109.59   10.30
  -1  -4   3  142.49   10.30
  -1  -4   3  118.59   10.60
  -1  -4   3   91.59   10.10
  -1  -4   3  104.09   10.40
  -1  -4   3  115.99   10.30
  -1  -4   3  102.19   10.20
   0   4  -3    0.30    5.30
   0   4  -3    6.70    3.70
   0   4  -3    6.20    3.10
   0   4  -3   12.20    5.50
   0   4  -3    0.20    4.70
   0  -4   3   -0.70    3.40
   0  -4   3    3.40    6.80
   0  -4   3    3.30    4.00
   0  -4   3    4.10    4.90
   0  -4   3    3.70    2.40
   0  -4   3    6.20    4.50
  -1   4  -3   32.90    5.30
  -1   4  -3   50.79    6.00
  -1   4  -3   24.70    7.40
  -1   4  -3   56.19    6.90
  -1   4  -3   41.40    5.00
  -1   4  -3   18.90    4.70
   1  -4   3   43.90    6.30
   1  -4   3   40.70    5.00
   1  -4   3   26.10    5.50
   1  -4   3   38.70    9.60
   1  -4   3   36.60    4.90
   1  -4   3   44.30    5.00
   1  -4   3   38.40    5.10
   1  -4   3   46.30    5.20
  -2   4  -3  116.69   12.10
  -2   4  -3  123.49   11.80
  -2   4  -3  115.59   11.80
  -2   4  -3  114.89   12.30
   2  -4   3  116.79   12.30
   2  -4   3  113.39   12.50
   2  -4   3  115.09   11.40
   2  -4   3  131.79   12.00
   2  -4   3  120.79   18.20
   2  -4   3  127.29   11.90
  -3   4  -3  100.29   12.40
  -3   4  -3  130.99   12.60
  -3   4  -3  113.09   11.30
  -3   4  -3  120.59   12.80
   3  -4   3  119.79   12.50
   3  -4   3  105.69   12.10
   3  -4   3   78.69   16.00
  -4   4  -3   68.49   12.10
  -4   4  -3   54.59    8.00
  -4   4  -3   80.09   12.50
  -4   4  -3   68.29   11.10
   4  -4   3   42.90   16.30
   4  -4   3   85.09   10.00
   4  -4   3   61.79   11.10
  -5   4  -3   42.90   16.00
  -5   4  -3   45.70   12.30
  -5   4  -3   19.60   12.10
   5  -4   3   -5.40   18.90
   5  -4   3   30.80   12.20
   5  -4   3   26.60    8.90
   5   3  -3   -7.60    8.70
   5   3  -3    6.00   10.30
   5   3  -3   -7.00    9.60
   5   3  -3    4.80    9.50
  -5  -3   3   -1.40    8.70
  -5  -3   3   22.10   15.80
  -5  -3   3   14.50    9.20
  -5  -3   3    4.30   12.80
   4   3  -3   11.50    9.70
   4   3  -3   22.70    8.80
   4   3  -3   15.40    7.70
   4   3  -3   22.90    7.20
   4   3  -3   18.10    8.80
  -4  -3   3   14.60    8.80
  -4  -3   3   21.00    8.40
  -4  -3   3   30.90    8.10
   3   3  -3    6.30    6.80
   3   3  -3   11.00    6.90
   3   3  -3   12.90    6.50
   3   3  -3    9.00    7.30
   3   3  -3    8.30    5.10
  -3  -3   3    9.00    6.00
  -3  -3   3    3.20    6.30
  -3  -3   3    7.00    6.20
  -3  -3   3    3.70    7.20
   2   3  -3  311.27   26.70
   2   3  -3  307.67   27.20
   2   3  -3  309.27   27.50
   2   3  -3  306.27   27.20
   2   3  -3  334.27   27.40
   2   3  -3  278.87   27.20
  -2  -3   3  303.87   27.00
  -2  -3   3  301.07   27.00
  -2  -3   3  307.57   27.20
  -2  -3   3  328.77   27.10
  -2  -3   3  312.37   27.30
  -2  -3   3  320.47   27.40
   1   3  -3  289.67   23.70
   1   3  -3  255.67   23.00
   1   3  -3  264.47   22.80
   1   3  -3  297.87   22.80
   1   3  -3  275.77   22.80
   1   3  -3  258.47   23.00
   1   3  -3  258.97   22.90
  -1  -3   3  260.27   23.00
  -1  -3   3  293.67   23.20
  -1  -3   3  251.57   23.00
  -1  -3   3  237.18   22.90
   0   3  -3  160.58   13.40
   0   3  -3  153.78   13.80
   0   3  -3  144.49   13.50
   0   3  -3  145.69   12.80
   0   3  -3  149.19   13.90
   0  -3   3  173.58   13.70
   0  -3   3  133.09   15.50
   0  -3   3  147.39   13.30
   0  -3   3  156.38   13.40
   0  -3   3  130.59   12.70
  -1   3  -3   59.69    6.90
  -1   3  -3   61.79    7.20
  -1   3  -3   79.49    7.60
  -1   3  -3   44.00    6.50
  -1   3  -3   62.99    6.80
  -1   3  -3   52.19    6.70
  -1   3  -3   73.59    7.30
   1  -3   3   63.49    7.50
   1  -3   3   64.29    7.20
   1  -3   3   82.79    7.60
   1  -3   3   52.89    6.50
   1  -3   3   71.99    7.40
   1  -3   3   60.59    7.70
   1  -3   3   65.49    7.00
   1  -3   3   64.79   10.50
  -2   3  -3  337.97   28.40
  -2   3  -3  274.57   28.00
  -2   3  -3  328.77   28.50
  -2   3  -3  336.97   32.50
  -2   3  -3  352.36   28.60
   2  -3   3  323.67   28.30
   2  -3   3  337.27   28.50
   2  -3   3  340.47   31.90
   2  -3   3  290.87   28.90
   2  -3   3  349.87   28.50
  -3   3  -3   66.49    8.70
  -3   3  -3   53.79    6.60
  -3   3  -3   61.89    8.70
  -3   3  -3   60.89    9.60
  -3   3  -3   30.00    7.70
   3  -3   3   55.69   12.80
   3  -3   3   69.59    8.30
   3  -3   3   72.69    9.50
  -4   3  -3   68.19   10.40
  -4   3  -3   79.09    8.70
  -4   3  -3   73.39   12.60
  -4   3  -3   88.99   11.80
  -4   3  -3   96.19   12.20
   4  -3   3   52.19   17.90
   4  -3   3   81.29   12.20
   4  -3   3  105.09   11.00
  -5   3  -3    3.30   10.40
  -5   3  -3    7.30    8.70
  -5   3  -3  -13.60   11.50
   5  -3   3    3.20    7.90
   5  -3   3    7.70   10.80
   5   2  -3   -2.10   10.50
   5   2  -3    3.80    9.20
   5   2  -3   -0.60    9.50
  -5  -2   3    9.10    9.70
  -5  -2   3    6.20   12.20
  -5  -2   3   10.00   10.30
  -5  -2   3    0.70   15.20
   4   2  -3   36.10    9.70
   4   2  -3   41.60    9.20
   4   2  -3   18.60   13.00
   4   2  -3   39.10    8.50
  -4  -2   3   36.90    9.20
  -4  -2   3   59.29    8.90
  -4  -2   3   22.70    9.20
   3   2  -3   38.00    7.30
   3   2  -3   26.10    9.60
   3   2  -3   43.00    8.20
  -3  -2   3   46.30    7.00
  -3  -2   3   33.00    7.10
  -3  -2   3   38.90    7.80
  -3  -2   3   39.50    8.40
   2   2  -3   95.79   11.50
   2   2  -3   67.09    9.20
   2   2  -3   85.09   10.00
   2   2  -3  102.49   10.90
   2   2  -3   84.69    9.10
  -2  -2   3   88.59   10.50
  -2  -2   3   84.89   10.00
  -2  -2   3   87.89   10.50
  -2  -2   3   87.59    9.70
  -2  -2   3   81.89    9.20
  -2  -2   3   85.79   10.00
   1   2  -3  317.27   29.40
   1   2  -3  376.96   29.30
   1   2  -3  335.37   29.30
   1   2  -3  313.67   29.30
  -1  -2   3  408.16   29.50
  -1  -2   3  346.77   29.50
  -1  -2   3  351.56   29.40
  -1  -2   3  316.67   29.20
  -1  -2   3  334.37   29.30
   0   2  -3   12.60    3.70
   0   2  -3   11.10    2.40
   0   2  -3    5.70    5.70
   0   2  -3   17.60    4.40
   0  -2   3   15.10    2.40
   0  -2   3    3.00    3.80
   0  -2   3   17.90    4.10
   0  -2   3    5.20    2.20
   0  -2   3   11.80    5.10
   0  -2   3   16.80    3.70
   0  -2   3   13.90    2.40
  -1   2  -3  285.17   25.10
  -1   2  -3  298.57   25.20
  -1   2  -3  291.27   25.10
  -1   2  -3  329.27   25.30
  -1   2  -3  309.17   25.20
  -1   2  -3  256.57   25.00
   1  -2   3  270.07   25.20
   1  -2   3  316.17   27.90
   1  -2   3  299.47   25.20
   1  -2   3  284.07   25.20
   1  -2   3  283.37   25.00
   1  -2   3  290.47   25.30
  -2   2  -3  185.18   19.70
  -2   2  -3  182.38   16.50
  -2   2  -3  174.98   16.70
  -2   2  -3  182.88   16.80
  -2   2  -3  171.28   16.50
  -2   2  -3  165.98   15.80
  -2   2  -3  189.48   16.90
   2  -2   3  184.58   17.30
   2  -2   3  186.88   16.80
   2  -2   3  201.88   21.30
   2  -2   3  165.88   16.60
   2  -2   3  188.88   16.50
   2  -2   3  176.18   16.80
   2  -2   3  164.58   16.10
  -3   2  -3    2.70    6.20
  -3   2  -3    1.40    7.00
  -3   2  -3   10.10    3.50
  -3   2  -3    6.20    6.90
  -3   2  -3    8.40    5.50
   3  -2   3    4.20   11.10
   3  -2   3    4.40    6.00
   3  -2   3    1.40    6.70
  -4   2  -3   12.80    4.30
  -4   2  -3    6.30    7.00
  -4   2  -3   21.70    8.90
  -4   2  -3   21.20    8.40
  -4   2  -3    1.90    9.00
   4  -2   3   24.10    9.10
   4  -2   3    3.40    7.30
   4  -2   3    3.50   14.30
  -5   2  -3   20.90   11.60
  -5   2  -3   11.50   11.30
  -5   2  -3   -4.00    8.40
   5  -2   3    2.60   10.80
   5  -2   3    4.30    8.50
   5   1  -3   20.50   11.00
   5   1  -3   29.40    9.30
  -5  -1   3   48.40   11.30
  -5  -1   3   27.20    9.60
  -5  -1   3   49.50   15.50
  -5  -1   3   41.30   13.00
   4   1  -3   15.30   14.50
   4   1  -3   51.99   10.20
   4   1  -3   51.79    9.50
  -4  -1   3   55.99    8.90
  -4  -1   3   57.99   10.90
  -4  -1   3   35.80    9.90
  -4  -1   3   67.09   10.90
   3   1  -3  105.19   16.70
   3   1  -3  123.69   13.00
  -3  -1   3  119.69   13.40
  -3  -1   3  109.39   14.00
  -3  -1   3  109.09   12.60
  -3  -1   3  122.99   12.50
   2   1  -3  269.87   23.50
   2   1  -3  295.77   24.60
   2   1  -3  259.17   23.30
   2   1  -3  247.38   23.20
   2   1  -3  261.17   23.10
  -2  -1   3  272.87   23.30
  -2  -1   3  269.07   23.50
  -2  -1   3  257.37   23.20
  -2  -1   3  267.17   23.90
  -2  -1   3  218.68   23.00
  -2  -1   3  241.88   23.00
   1   1  -3    1.50    4.10
   1   1  -3   -2.00    4.60
   1   1  -3    0.10    2.40
   1   1  -3   -0.40    0.90
   1   1  -3   11.30    3.50
   1   1  -3   -2.90    4.70
  -1  -1   3    0.00    4.00
  -1  -1   3    3.40    4.20
  -1  -1   3    4.50    4.40
  -1  -1   3    4.30    3.80
  -1  -1   3    5.20    4.30
   0   1  -3    3.40    3.00
   0   1  -3   -0.90    2.20
   0   1  -3    1.80    2.40
   0   1  -3   -0.20    2.20
   0   1  -3    2.20    2.40
   0   1  -3    5.10    4.10
   0  -1   3   -0.80    2.20
   0  -1   3    2.40    2.50
   0  -1   3    0.00    2.40
   0  -1   3    6.00    2.40
   0  -1   3    0.90    2.20
   0  -1   3    0.20    1.40
   0  -1   3    1.40    3.60
   0  -1   3   -0.30    2.40
  -1   1  -3  110.89   10.50
  -1   1  -3  111.59   10.90
  -1   1  -3  118.79   10.90
  -1   1  -3   96.89    9.80
  -1   1  -3  115.39   14.00
   1  -1   3  114.09   10.80
   1  -1   3  124.69   14.80
   1  -1   3  103.39    9.90
   1  -1   3  106.49   11.20
   1  -1   3  116.89   10.90
   1  -1   3   97.79    9.90
   1  -1   3  110.99   10.10
   1  -1   3  106.69   10.80
  -2   1  -3  520.35   43.30
  -2   1  -3  462.95   42.60
  -2   1  -3  492.05   43.10
  -2   1  -3  492.95   43.20
  -2   1  -3  509.05   43.30
  -2   1  -3  446.06   44.80
  -2   1  -3  546.25   43.30
  -2   1  -3  550.54   43.40
   2  -1   3  473.85   43.10
   2  -1   3  522.75   43.20
   2  -1   3  528.75   43.10
   2  -1   3  518.55   43.20
   2  -1   3  524.85   45.60
   2  -1   3  545.05   43.50
   2  -1   3  481.35   42.90
  -3   1  -3  194.48   18.40
  -3   1  -3  184.38   16.30
  -3   1  -3  201.18   17.90
  -3   1  -3  188.38   18.10
  -3   1  -3  179.08   18.20
   3  -1   3  189.38   18.10
   3  -1   3  193.88   18.70
   3  -1   3  168.98   23.60
  -4   1  -3   36.10   10.40
  -4   1  -3   52.69    9.50
  -4   1  -3   48.20    9.80
  -4   1  -3   36.50    8.00
  -4   1  -3   31.30    5.10
   4  -1   3   20.10   16.30
   4  -1   3   30.50    9.30
   4  -1   3   55.19    8.50
  -5   1  -3   95.99   15.10
  -5   1  -3   74.89   12.20
  -5   1  -3  111.49   15.50
   5  -1   3   34.30   23.10
   5  -1   3   82.09   12.50
   5  -1   3   93.79   14.70
   5   0  -3  -33.90   17.90
   5   0  -3   20.80   11.30
   5   0  -3   10.40    9.40
  -5   0   3   17.70    8.90
  -5   0   3    8.80   11.00
  -5   0   3   20.70   11.90
  -5   0   3   18.30   13.50
   4   0  -3    6.10    8.00
   4   0  -3  -10.50   13.00
   4   0  -3    7.90    8.80
  -4   0   3   11.50    9.20
  -4   0   3   19.40    7.40
  -4   0   3   -7.70    8.50
  -4   0   3   -1.90    9.50
   3   0  -3    3.20    9.20
   3   0  -3    5.40    6.80
   3   0  -3   13.00    6.50
  -3   0   3   21.60    6.70
  -3   0   3    7.50    5.80
  -3   0   3    8.00    7.40
  -3   0   3   14.70    7.40
  -3   0   3   19.70    7.70
   2   0  -3   12.50    7.40
   2   0  -3    4.70    5.40
   2   0  -3   10.00    6.20
   2   0  -3    6.90    5.70
   2   0  -3    4.40    4.70
   2   0  -3    4.00    4.30
  -2   0   3    0.90    6.30
  -2   0   3    6.00    5.30
  -2   0   3   -0.10    6.30
  -2   0   3   -0.20    5.30
  -2   0   3    1.80    3.80
  -2   0   3   12.90    4.70
   1   0  -3 1611.64  135.49
   1   0  -3 1741.13  135.59
   1   0  -3 1457.05  135.39
   1   0  -3 1597.64  135.39
   1   0  -3 1712.03  135.49
   1   0  -3 1632.64  135.79
  -1   0   3 1454.15  135.39
  -1   0   3 1585.34  135.39
  -1   0   3 1677.53  135.49
  -1   0   3 1735.83  135.49
   0   0  -3   53.39    7.80
   0   0  -3   62.89    6.30
   0   0  -3   56.19    5.90
   0   0  -3   72.29    6.30
   0   0  -3   67.69    5.80
   0   0   3   61.09    6.10
   0   0   3   54.99    6.30
   0   0   3   69.89    5.80
   0   0   3   65.89    5.90
   0   0   3   57.59    6.20
   0   0   3   63.99    5.50
   0   0   3   71.79    8.20
  -1   0  -3   26.40    7.60
  -1   0  -3   25.50    5.40
  -1   0  -3   27.40    5.80
  -1   0  -3   23.50    5.00
  -1   0  -3   12.70    4.10
  -1   0  -3   21.70    4.50
  -1   0  -3   11.20    3.70
   1   0   3   24.50    5.00
   1   0   3   24.30    4.10
   1   0   3   24.10    4.10
   1   0   3   18.90    5.00
   1   0   3   13.00    2.90
   1   0   3   39.30    8.70
   1   0   3   23.90    5.30
   1   0   3   13.90    2.50
   1   0   3   22.30    4.60
  -2   0  -3   95.49    9.30
  -2   0  -3   95.19    9.70
  -2   0  -3   79.69   10.00
  -2   0  -3   71.49   13.20
  -2   0  -3   87.89    9.10
  -2   0  -3   76.69    7.30
  -2   0  -3   75.09    8.90
   2   0   3   78.79    9.00
   2   0   3   90.39   15.50
   2   0   3   90.29    9.10
   2   0   3   78.89    9.90
   2   0   3   69.59    8.20
   2   0   3   73.79    8.70
  -3   0  -3  128.99   14.10
  -3   0  -3  134.19   14.20
  -3   0  -3  124.99   11.50
  -3   0  -3  154.78   13.80
  -3   0  -3  136.79   13.80
   3   0   3  136.39   14.00
   3   0   3  137.09   14.50
   3   0   3  110.89   20.20
  -4   0  -3   13.30    7.40
  -4   0  -3   26.50   10.10
  -4   0  -3    4.50    8.40
  -4   0  -3    1.00    8.00
   4   0   3   -7.80   16.20
   4   0   3    8.40    5.80
   4   0   3    6.50    8.60
   4   0   3   -1.00    6.90
  -5   0  -3   17.90   15.70
  -5   0  -3   18.40   11.30
  -5   0  -3   11.90   12.80
  -5   0  -3   19.10    9.00
   5   0   3   17.50   11.70
   5   0   3    2.10   10.40
   5  -1  -3    5.90   10.90
   5  -1  -3  -30.40   18.00
   5  -1  -3    0.00    9.50
  -5   1   3   -1.50   13.40
  -5   1   3    4.30    9.50
  -5   1   3    5.00   11.70
  -5   1   3   -3.50   11.30
   4  -1  -3   19.90   14.00
   4  -1  -3   30.60    8.50
  -4   1   3   51.29   10.30
  -4   1   3   40.10    9.20
  -4   1   3   39.60    8.50
  -4   1   3   30.00   10.50
   3  -1  -3    1.90    6.90
   3  -1  -3    1.90    6.50
   3  -1  -3    4.70    8.90
  -3   1   3   15.90    5.90
  -3   1   3   10.40    7.00
  -3   1   3    3.10    7.50
  -3   1   3   23.10    7.00
   2  -1  -3  200.08   20.70
   2  -1  -3  200.48   18.90
   2  -1  -3  203.98   18.60
   2  -1  -3  206.78   18.70
   2  -1  -3  196.18   18.10
  -2   1   3  192.38   18.40
  -2   1   3  204.08   18.70
  -2   1   3  175.58   18.30
  -2   1   3  202.68   18.50
  -2   1   3  231.88   18.50
  -2   1   3  206.88   18.90
   1  -1  -3 1554.04  130.49
   1  -1  -3 1584.64  130.59
   1  -1  -3 1557.74  130.49
   1  -1  -3 1369.06  130.39
   1  -1  -3 1552.84  130.49
   1  -1  -3 1504.25  130.59
  -1   1   3 1697.13  130.49
  -1   1   3 1626.74  130.59
  -1   1   3 1605.64  130.59
  -1   1   3 1505.45  130.49
  -1   1   3 1617.34  130.59
   0  -1  -3    6.50    1.60
   0  -1  -3    7.00    3.30
   0  -1  -3   13.50    2.00
   0  -1  -3    1.10    1.30
   0  -1  -3    6.40    3.10
   0  -1  -3    9.70    3.00
   0   1   3    8.70    1.80
   0   1   3   12.80    3.20
   0   1   3    6.80    2.90
   0   1   3   13.60    1.90
   0   1   3    8.10    2.70
   0   1   3    1.00    1.30
   0   1   3   11.30    3.10
  -1  -1  -3 1086.09   87.29
  -1  -1  -3 1038.20   87.39
  -1  -1  -3 1021.50   87.39
  -1  -1  -3 1028.60   88.49
  -1  -1  -3 1047.20   87.49
  -1  -1  -3 1020.10   87.39
  -1  -1  -3 1103.09   87.19
  -1  -1  -3  991.60   87.29
  -1  -1  -3 1094.09   87.29
   1   1   3  990.80   87.39
   1   1   3 1016.00   87.19
   1   1   3 1096.49   87.39
   1   1   3 1046.70   88.69
   1   1   3 1096.09   87.49
   1   1   3 1020.10   87.39
   1   1   3 1058.39   87.19
   1   1   3  966.30   87.29
  -2  -1  -3  116.29   15.30
  -2  -1  -3  122.29   12.00
  -2  -1  -3  122.99   12.60
  -2  -1  -3  128.49   12.50
  -2  -1  -3  123.89   12.20
  -2  -1  -3  112.79   12.60
  -2  -1  -3  114.19   11.70
   2   1   3  105.39   11.50
   2   1   3  130.09   16.80
   2   1   3  121.49   11.70
   2   1   3  118.79   11.70
   2   1   3  110.39   12.20
   2   1   3  109.39   12.40
   2   1   3  110.49   11.30
   2   1   3  119.49   12.60
  -3  -1  -3    4.00    6.40
  -3  -1  -3    2.00    6.90
  -3  -1  -3    3.90    5.80
  -3  -1  -3    0.20    6.90
   3   1   3   -8.60   11.30
   3   1   3   -6.20    5.10
   3   1   3   -6.10    5.80
   3   1   3   -1.70    4.70
   3   1   3    6.30    6.80
  -4  -1  -3   21.10    9.50
  -4  -1  -3   13.90    7.10
  -4  -1  -3    8.10    8.90
  -4  -1  -3   10.70    8.40
   4   1   3   10.10   15.60
   4   1   3   11.60    6.90
   4   1   3   39.70    8.50
   4   1   3   16.20    6.40
   4   1   3   31.40    9.00
  -5  -1  -3   31.30   13.90
  -5  -1  -3   33.90   12.10
  -5  -1  -3   15.50    9.90
  -5  -1  -3   35.20   13.30
   5   1   3  -22.60   18.80
   5   1   3   31.70   11.70
   5   1   3   42.50   10.60
   5   1   3   18.00    9.00
   5  -2  -3   15.10   11.30
   5  -2  -3  -12.50   17.10
   5  -2  -3    1.50    9.30
  -5   2   3   42.70   12.70
  -5   2   3   -2.50   12.20
  -5   2   3    9.90    8.70
  -5   2   3   24.90   16.60
   4  -2  -3   24.30    9.50
   4  -2  -3   26.30    8.30
   4  -2  -3   13.50   12.40
  -4   2   3   25.70    5.70
  -4   2   3   22.10    7.60
  -4   2   3   26.10   10.30
  -4   2   3   33.00   10.40
  -4   2   3   19.80    8.60
   3  -2  -3  114.09   12.80
   3  -2  -3  111.09   17.40
   3  -2  -3  121.49   13.90
  -3   2   3  126.89   13.30
  -3   2   3  140.29   13.40
  -3   2   3  116.29   12.70
  -3   2   3  105.29   13.40
   2  -2  -3  140.39   13.10
   2  -2  -3  128.19   16.00
   2  -2  -3  138.59   13.30
   2  -2  -3  139.59   13.50
   2  -2  -3  118.49   12.70
   2  -2  -3  130.99   13.40
  -2   2   3  146.09   13.80
  -2   2   3  137.09   13.00
  -2   2   3  141.79   13.10
  -2   2   3  134.59   13.60
  -2   2   3  120.99   13.20
  -2   2   3  135.29   12.90
   1  -2  -3  403.46   33.80
   1  -2  -3  382.46   33.70
   1  -2  -3  370.06   33.70
   1  -2  -3  379.36   33.80
   1  -2  -3  397.76   33.60
  -1   2   3  403.36   33.40
  -1   2   3  400.46   33.80
  -1   2   3  422.46   33.90
  -1   2   3  415.16   33.60
  -1   2   3  385.96   33.80
   0  -2  -3  884.31   70.49
   0  -2  -3  881.01   70.39
   0  -2  -3  825.32   70.49
   0  -2  -3  817.02   70.49
   0  -2  -3  902.31   70.49
   0  -2  -3  786.02   70.49
   0   2   3  907.11   70.49
   0   2   3  850.91   70.49
   0   2   3  782.52   70.49
   0   2   3  888.11   70.49
   0   2   3  812.22   70.49
   0   2   3  763.62   70.39
  -1  -2  -3  141.29   14.20
  -1  -2  -3  170.68   13.90
  -1  -2  -3  161.28   14.30
  -1  -2  -3  154.18   13.90
  -1  -2  -3  159.98   14.50
  -1  -2  -3  146.59   17.60
  -1  -2  -3  161.88   14.20
  -1  -2  -3  151.38   14.30
   1   2   3  154.08   13.70
   1   2   3  151.28   14.40
   1   2   3  133.99   14.20
   1   2   3  155.28   13.90
   1   2   3  171.58   14.40
   1   2   3  124.19   17.70
   1   2   3  156.98   13.20
   1   2   3  152.48   14.20
  -2  -2  -3    3.20    8.50
  -2  -2  -3    5.20    5.60
  -2  -2  -3   -1.80    5.80
  -2  -2  -3   10.20    4.90
  -2  -2  -3    0.90    5.40
  -2  -2  -3    6.20    5.50
   2   2   3    1.00    8.80
   2   2   3   12.40    5.00
   2   2   3   11.10    4.80
   2   2   3    5.20    5.60
   2   2   3    1.30    5.20
   2   2   3    6.20    3.90
   2   2   3    7.70    5.60
   2   2   3    6.20    5.10
  -3  -2  -3  188.38   17.80
  -3  -2  -3  161.98   17.20
  -3  -2  -3  177.58   17.40
  -3  -2  -3  186.88   17.10
   3   2   3  166.08   16.80
   3   2   3  161.38   17.50
   3   2   3  161.18   17.40
   3   2   3  181.88   16.40
   3   2   3  183.68   22.30
  -4  -2  -3   59.09   12.10
  -4  -2  -3   65.79   11.10
  -4  -2  -3   37.30   10.00
  -4  -2  -3   48.80    9.20
   4   2   3   59.09    8.70
   4   2   3   78.79   10.40
   4   2   3   50.59   16.00
   4   2   3   50.29    9.70
   4   2   3   50.29   10.90
  -5  -2  -3    4.60   12.80
  -5  -2  -3   29.30   11.50
  -5  -2  -3   34.20   13.50
  -5  -2  -3   31.20    9.60
   5   2   3   12.40   16.50
   5   2   3   17.10   11.80
   5   2   3   18.70    9.70
   5   2   3   32.40   11.40
   5  -3  -3   18.90   10.50
   5  -3  -3   -7.30   16.60
  -5   3   3    8.90   10.50
  -5   3   3   21.10    7.80
  -5   3   3   15.10    9.30
  -5   3   3   39.00   12.30
   4  -3  -3    8.30    7.90
   4  -3  -3    3.30   12.90
   4  -3  -3    3.20    9.10
  -4   3   3    9.20    9.20
  -4   3   3    1.60    7.40
  -4   3   3    7.90    9.40
  -4   3   3   10.50    5.80
  -4   3   3    5.60   10.60
   3  -3  -3    6.30    9.30
   3  -3  -3    5.20    6.90
   3  -3  -3   12.30    6.80
  -3   3   3    7.10    6.80
  -3   3   3   14.90    7.40
  -3   3   3   16.20    4.90
  -3   3   3   22.60    7.10
  -3   3   3    5.60    5.70
   2  -3  -3   80.69    8.90
   2  -3  -3   71.99    8.00
   2  -3  -3   83.79    8.80
   2  -3  -3   71.89    8.90
   2  -3  -3   63.29   11.80
   2  -3  -3   86.59   11.40
  -2   3   3   79.19    8.80
  -2   3   3   67.99    8.90
  -2   3   3   67.69    8.20
  -2   3   3   80.99    9.30
  -2   3   3   65.09    8.50
   1  -3  -3   28.90    4.40
   1  -3  -3   28.00    4.40
   1  -3  -3   42.50    5.00
   1  -3  -3   33.00    5.30
   1  -3  -3   22.70    5.00
   1  -3  -3   11.50    4.20
   1  -3  -3   30.00    5.20
  -1   3   3   27.80    5.50
  -1   3   3   40.10    5.80
  -1   3   3   37.10    5.40
  -1   3   3   25.10    5.20
  -1   3   3   29.90    4.30
  -1   3   3   35.70    4.40
   0  -3  -3  700.43   59.29
   0  -3  -3  709.63   59.29
   0  -3  -3  732.23   59.09
   0  -3  -3  733.53   59.19
   0  -3  -3  693.13   59.29
   0  -3  -3  713.73   59.39
   0  -3  -3  712.73   59.29
   0  -3  -3  719.63   59.29
   0   3   3  655.63   59.29
   0   3   3  701.83   59.19
   0   3   3  703.13   59.19
   0   3   3  687.73   59.29
   0   3   3  738.73   59.39
   0   3   3  670.13   59.29
   0   3   3  732.13   59.49
  -1  -3  -3  203.78   18.60
  -1  -3  -3  220.18   18.50
  -1  -3  -3  205.08   18.40
  -1  -3  -3  195.88   21.30
  -1  -3  -3  222.88   18.10
  -1  -3  -3  209.68   18.50
  -1  -3  -3  186.88   18.60
  -1  -3  -3  204.98   18.40
   1   3   3  192.48   18.30
   1   3   3  211.68   18.40
   1   3   3  223.38   18.10
   1   3   3  225.88   18.60
   1   3   3  203.48   17.90
   1   3   3  216.48   18.60
   1   3   3  203.88   18.50
  -2  -3  -3    2.40    6.20
  -2  -3  -3    7.20    8.50
  -2  -3  -3    6.50    4.60
  -2  -3  -3    7.80    5.30
  -2  -3  -3    4.30    4.60
  -2  -3  -3    4.80    5.40
   2   3   3    6.00    4.90
   2   3   3    1.60    3.70
   2   3   3    3.00    4.70
   2   3   3    1.60    5.40
   2   3   3    8.50    5.10
   2   3   3    0.30    9.10
   2   3   3    0.00    5.00
  -3  -3  -3   58.99    8.00
  -3  -3  -3   50.09    9.00
  -3  -3  -3   41.00   10.00
  -3  -3  -3   52.49    8.50
   3   3   3   69.49    8.40
   3   3   3   53.49    8.80
   3   3   3   67.79    8.20
   3   3   3   49.60    8.60
   3   3   3   46.80   11.90
  -4  -3  -3   68.09   11.30
  -4  -3  -3   65.79   10.10
  -4  -3  -3   55.09   12.00
  -4  -3  -3   53.49   10.10
   4   3   3   51.79   10.80
   4   3   3   56.89    9.00
   4   3   3   45.70    9.30
   4   3   3   39.50   13.80
   4   3   3   47.60   10.00
  -5  -3  -3   16.30   13.40
  -5  -3  -3    9.30   13.10
  -5  -3  -3   -0.90    9.40
  -5  -3  -3    2.50   10.20
   5   3   3    5.30   11.10
   5   3   3   51.09   14.80
   5   3   3   10.40   11.40
   5   3   3    2.30    9.70
   5  -4  -3  -11.90   15.10
   5  -4  -3    4.10   10.10
  -5   4   3   -2.50    7.50
  -5   4   3    6.90   10.60
  -5   4   3    3.40    8.40
  -5   4   3   -5.10   12.60
   4  -4  -3   26.70   10.00
   4  -4  -3   28.50    8.70
   4  -4  -3   17.60   13.80
  -4   4   3   20.40    9.90
  -4   4   3   25.50   10.00
  -4   4   3   36.70    6.70
  -4   4   3   27.30    8.10
  -4   4   3   27.90   12.00
   3  -4  -3   77.69   13.90
   3  -4  -3   95.29   10.50
   3  -4  -3   92.19   11.10
  -3   4   3   83.89    9.90
  -3   4   3   76.59   10.70
  -3   4   3   89.29   11.40
  -3   4   3   97.29   11.40
  -3   4   3   94.99   10.20
   2  -4  -3  295.67   25.90
   2  -4  -3  272.77   25.60
   2  -4  -3  321.47   29.40
   2  -4  -3  289.47   25.90
   2  -4  -3  279.87   26.10
   2  -4  -3  330.07   26.20
  -2   4   3  288.47   25.80
  -2   4   3  287.07   25.80
  -2   4   3  325.37   26.10
  -2   4   3  319.77   26.20
  -2   4   3  279.67   26.20
   1  -4  -3   17.50    4.70
   1  -4  -3   22.50    4.60
   1  -4  -3   10.60    3.70
   1  -4  -3   16.40    4.10
   1  -4  -3   14.40    4.20
   1  -4  -3   13.00    4.00
  -1   4   3   13.90    4.00
  -1   4   3   14.10    4.20
  -1   4   3   19.20    3.90
  -1   4   3   13.20    4.70
  -1   4   3   12.70    4.60
  -1   4   3   19.90    4.70
  -1   4   3   13.60    4.40
  -1   4   3   16.80    4.90
   0  -4  -3  139.99   12.70
   0  -4  -3  143.19   12.00
   0  -4  -3  145.59   12.20
   0  -4  -3  130.99   12.50
   0  -4  -3  132.09   12.60
   0  -4  -3  126.99   12.80
   0  -4  -3  143.49   12.50
   0  -4  -3  140.29   12.40
   0   4   3  135.29   12.70
   0   4   3  138.39   12.30
   0   4   3  139.39   12.50
   0   4   3  144.29   12.90
   0   4   3  137.29   12.00
   0   4   3  133.39   12.00
   0   4   3  147.19   13.00
  -1  -4  -3   31.20    5.60
  -1  -4  -3   30.50    4.90
  -1  -4  -3   23.20    4.80
  -1  -4  -3   14.50    7.90
  -1  -4  -3   22.80    4.70
  -1  -4  -3   24.80    5.40
  -1  -4  -3   13.30    3.70
  -1  -4  -3   29.20    5.00
   1   4   3   22.20    5.60
   1   4   3   17.20    4.40
   1   4   3   22.70    4.40
   1   4   3   24.70    3.90
   1   4   3   27.60    4.70
   1   4   3   21.80    5.00
   1   4   3   20.40    4.50
   1   4   3   18.30    3.80
  -2  -4  -3   25.40    6.70
  -2  -4  -3   41.10    6.20
  -2  -4  -3   19.40    5.80
  -2  -4  -3   32.20    5.50
  -2  -4  -3   26.60    9.40
   2   4   3   23.00    6.00
   2   4   3   31.70    5.80
   2   4   3   34.60    6.40
   2   4   3   19.90    5.30
   2   4   3   38.70    4.90
   2   4   3   30.50    9.20
   2   4   3   29.30    5.80
  -3  -4  -3  247.98   22.90
  -3  -4  -3  251.67   22.90
  -3  -4  -3  262.87   23.20
   3   4   3  212.08   22.90
   3   4   3  247.78   26.40
   3   4   3  266.37   22.80
   3   4   3  245.18   22.80
   3   4   3  262.57   22.90
  -4  -4  -3   60.69   12.30
  -4  -4  -3   55.49   10.80
  -4  -4  -3   61.59   11.10
  -4  -4  -3   37.00    9.30
   4   4   3   40.10    9.20
   4   4   3   47.00   10.20
   4   4   3   38.80    9.90
   4   4   3   49.40    9.40
   4   4   3   56.39   13.70
  -5  -4  -3   22.10    9.00
  -5  -4  -3   10.60   10.80
  -5  -4  -3   -4.60   13.60
   5   4   3   20.50    9.80
   5   4   3   13.60    9.70
   5   4   3   13.30   11.00
   5  -5  -3   -4.10   15.60
   5  -5  -3   -4.00   10.60
  -5   5   3   -7.00    9.10
  -5   5   3   26.10   13.60
  -5   5   3   17.90   11.20
   4  -5  -3   34.30   10.50
   4  -5  -3   34.30    9.10
   4  -5  -3   45.90   14.90
  -4   5   3   36.10    9.90
  -4   5   3   43.30    7.70
  -4   5   3   28.30   10.80
  -4   5   3   55.69   13.00
  -4   5   3   36.50    8.60
   3  -5  -3   84.49   14.90
   3  -5  -3   81.49   11.20
   3  -5  -3  110.49   11.10
  -3   5   3   91.09   12.10
  -3   5   3  102.69   12.30
  -3   5   3   79.59   11.00
  -3   5   3   81.69    9.70
   2  -5  -3   76.99    9.20
   2  -5  -3  102.19    9.40
   2  -5  -3   80.09    9.00
   2  -5  -3   70.29    8.50
   2  -5  -3   62.29   12.80
   2  -5  -3   74.09    8.90
  -2   5   3   84.99    9.30
  -2   5   3   79.49    8.80
  -2   5   3   76.59    9.30
  -2   5   3   82.19    8.90
   1  -5  -3   11.30    4.20
   1  -5  -3    9.40    4.40
   1  -5  -3   21.60    3.80
   1  -5  -3   -1.60    3.30
   1  -5  -3    6.30    4.40
   1  -5  -3   11.30    3.60
  -1   5   3   13.70    3.50
  -1   5   3   11.80    4.60
  -1   5   3    8.70    3.90
  -1   5   3   10.40    4.70
  -1   5   3    6.80    4.40
  -1   5   3   11.10    4.60
  -1   5   3   12.20    3.90
  -1   5   3    5.60    3.10
   0  -5  -3   37.30    5.30
   0  -5  -3   31.30    4.30
   0  -5  -3   32.80    4.50
   0  -5  -3   35.10    4.00
   0  -5  -3   31.60    4.80
   0  -5  -3   30.40    4.40
   0  -5  -3   34.60    4.30
   0  -5  -3   28.50    5.10
   0   5   3   26.50    5.30
   0   5   3   33.20    4.50
   0   5   3   20.80    4.90
   0   5   3   30.50    5.30
  -1  -5  -3  101.59   15.00
  -1  -5  -3  129.59   11.60
  -1  -5  -3  126.89   11.80
  -1  -5  -3  131.59   12.20
  -1  -5  -3  121.89   11.70
  -1  -5  -3   98.09   11.10
  -1  -5  -3  121.69   11.50
  -1  -5  -3  121.89   11.80
   1   5   3  124.19   11.40
   1   5   3  122.19   11.00
   1   5   3  125.49   11.00
   1   5   3  135.39   11.20
   1   5   3  113.79   11.40
   1   5   3  123.49   12.50
   1   5   3  126.29   11.80
   1   5   3  112.69   11.40
  -2  -5  -3  104.59   11.80
  -2  -5  -3  132.49   11.50
  -2  -5  -3  103.89   12.50
  -2  -5  -3  117.89   18.30
  -2  -5  -3  104.39   12.00
   2   5   3  133.39   12.30
   2   5   3  119.69   12.10
   2   5   3  105.69   11.60
   2   5   3  108.39   11.60
   2   5   3  115.39   11.30
  -3  -5  -3    4.80    6.40
  -3  -5  -3   -1.30    5.90
  -3  -5  -3   -9.60    6.90
   3   5   3   -1.40    6.20
   3   5   3    0.50    6.90
   3   5   3    5.50    6.30
   3   5   3    9.80    9.30
   3   5   3   -1.60    6.20
  -4  -5  -3   28.30    8.70
  -4  -5  -3   24.00   10.30
  -4  -5  -3   20.00    8.50
  -4  -5  -3   25.80   11.90
   4   5   3   43.10   12.40
   4   5   3   41.90    8.80
   4   5   3   24.30    9.00
   4   5   3   26.20    8.90
   4   5   3   30.10    8.30
  -5  -5  -3    3.10   13.70
  -5  -5  -3   14.80   12.10
  -5  -5  -3    6.00   13.60
  -5  -5  -3    8.70   10.50
   5   5   3    7.70   10.50
   5   5   3   13.00   10.10
   5   5   3   18.50    9.40
   5  -6  -3    5.90   12.10
   5  -6  -3    4.90   10.70
   5  -6  -3    3.40   15.10
  -5   6   3    4.10    9.30
  -5   6   3   19.70   10.80
  -5   6   3    4.30   14.20
   4  -6  -3   12.00   10.00
   4  -6  -3    6.80   12.90
   4  -6  -3   13.80    9.20
  -4   6   3   16.20    7.40
  -4   6   3   11.30    9.00
  -4   6   3    9.00   10.60
   3  -6  -3   35.40    7.80
   3  -6  -3   36.10   12.80
   3  -6  -3   29.20    8.40
   3  -6  -3   44.00    8.10
  -3   6   3   37.20    9.70
  -3   6   3   44.60    9.10
  -3   6   3   40.80    7.30
  -3   6   3   37.20    8.20
   2  -6  -3   17.20    6.20
   2  -6  -3    2.70    5.20
   2  -6  -3   17.00    4.90
   2  -6  -3   19.20    5.70
   2  -6  -3   15.50   10.80
  -2   6   3   17.70    5.10
  -2   6   3   18.10    6.30
  -2   6   3    6.30    5.20
  -2   6   3   13.50    6.10
  -2   6   3   19.10    6.00
  -2   6   3   13.10    5.40
   1  -6  -3   98.99    9.90
   1  -6  -3  108.59    9.60
   1  -6  -3  100.29    9.20
   1  -6  -3   88.09    9.00
   1  -6  -3   80.99    9.20
   1  -6  -3   96.39    9.50
  -1   6   3   89.49    9.70
  -1   6   3   95.49   10.00
  -1   6   3   80.09    8.90
  -1   6   3  110.89   10.70
  -1   6   3   94.59   10.10
   0  -6  -3  116.69   11.10
   0  -6  -3  107.39   11.30
   0  -6  -3  121.19   10.70
   0  -6  -3  110.79   10.70
   0  -6  -3  121.09   10.60
   0  -6  -3  125.49   10.60
   0  -6  -3  121.49   10.80
   0   6   3  123.79   11.60
   0   6   3  111.79   10.60
   0   6   3  106.89   10.40
   0   6   3  109.09   11.30
   0   6   3  113.69   11.40
  -1  -6  -3  155.08   13.60
  -1  -6  -3  141.19   14.00
  -1  -6  -3  140.19   13.30
  -1  -6  -3  140.89   13.90
  -1  -6  -3  141.79   13.50
   1   6   3  139.19   14.60
   1   6   3  151.48   13.10
   1   6   3  156.78   14.10
   1   6   3  152.78   13.40
   1   6   3  145.09   13.50
  -2  -6  -3  340.87   28.10
  -2  -6  -3  334.07   27.70
  -2  -6  -3  302.67   28.30
  -2  -6  -3  320.27   27.90
   2   6   3  313.97   28.30
   2   6   3  307.57   27.80
   2   6   3  350.96   28.20
   2   6   3  305.07   27.20
   2   6   3  316.87   27.50
   2   6   3  305.67   27.50
   2   6   3  318.27   28.40
  -3  -6  -3   58.69    8.10
  -3  -6  -3   72.49   10.60
  -3  -6  -3   38.70    7.80
  -3  -6  -3   46.60    9.70
   3   6   3   50.79    8.10
   3   6   3   43.00    8.00
   3   6   3   58.49    8.10
   3   6   3   49.30    9.50
  -4  -6  -3    5.50    8.00
  -4  -6  -3    5.80   11.60
  -4  -6  -3    0.90   11.70
  -4  -6  -3    4.90    8.50
   4   6   3    1.60    8.00
   4   6   3   20.10    8.80
   4   6   3   -1.40    8.80
   4   6   3    2.10    7.20
  -5  -6  -3    9.10    9.80
  -5  -6  -3    2.90   10.10
  -5  -6  -3    0.60   14.80
   5   6   3   -5.40    9.50
   5   6   3  -12.40    8.70
   5  -7  -3   -9.80   16.70
   5  -7  -3    6.20   12.90
   5  -7  -3   -3.20    9.90
  -5   7   3    0.80   11.70
   4  -7  -3    6.50    9.80
   4  -7  -3    1.80   10.30
   4  -7  -3   14.70   13.30
  -4   7   3   -0.90    7.00
  -4   7   3    1.40   10.20
  -4   7   3   23.90   11.30
  -4   7   3    7.00    9.60
   3  -7  -3   17.00    7.80
   3  -7  -3   18.20   13.00
   3  -7  -3    7.70    7.90
  -3   7   3   25.00    6.90
  -3   7   3   23.70    8.20
  -3   7   3   22.00    7.90
  -3   7   3    8.20    9.60
  -3   7   3   15.60    8.60
   2  -7  -3   67.19    8.10
   2  -7  -3   46.20    6.70
   2  -7  -3   45.30    7.20
   2  -7  -3   46.50   13.00
   2  -7  -3   42.10    7.40
  -2   7   3   63.89    8.50
  -2   7   3   57.59    7.70
  -2   7   3   55.39    6.20
  -2   7   3   60.69    7.90
  -2   7   3   41.20    6.10
  -2   7   3   35.60    8.50
   1  -7  -3   54.99    7.00
   1  -7  -3   65.19    7.20
   1  -7  -3   55.69    7.00
   1  -7  -3   65.39    7.70
   1  -7  -3   71.29    7.40
   1  -7  -3   80.09    7.50
  -1   7   3   61.29    7.60
  -1   7   3   66.99    7.60
  -1   7   3   62.29    7.90
  -1   7   3   66.49    8.20
  -1   7   3   55.39    8.10
   0  -7  -3   50.29    6.00
   0  -7  -3   58.69    5.80
   0  -7  -3   50.29    6.00
   0  -7  -3   46.90    6.40
   0  -7  -3   47.30    6.20
   0  -7  -3   66.09    6.80
   0   7   3   57.99    5.60
   0   7   3   59.29    6.00
   0   7   3   46.40    7.20
   0   7   3   43.80    6.70
   0   7   3   43.80    6.90
  -1  -7  -3   -0.10    3.90
  -1  -7  -3   -0.40    4.80
  -1  -7  -3   -6.90    3.30
  -1  -7  -3    6.40    5.10
  -1  -7  -3    6.90    4.10
   1   7   3    6.50    5.00
   1   7   3   -3.50    3.80
   1   7   3   -0.20    3.90
  -2  -7  -3    1.60    6.20
  -2  -7  -3    1.70    6.00
  -2  -7  -3    2.50    4.60
  -2  -7  -3    4.20    5.30
   2   7   3    8.30    5.50
   2   7   3   -0.70    4.70
   2   7   3    2.20    3.50
   2   7   3    8.80    6.60
   2   7   3    5.50    3.60
   2   7   3   -2.20    3.70
  -3  -7  -3  268.67   25.50
  -3  -7  -3  274.27   24.80
  -3  -7  -3  301.07   25.90
   3   7   3  280.17   25.20
   3   7   3  251.47   25.00
   3   7   3  251.97   24.30
   3   7   3  291.67   25.30
  -4  -7  -3   20.00   12.80
  -4  -7  -3   20.20    8.10
  -4  -7  -3   18.20    9.50
   4   7   3   18.30    7.70
   4   7   3   13.90    7.50
   4   7   3   32.10    9.70
  -5  -7  -3   26.70   16.00
  -5  -7  -3   -2.50   10.00
   5   7   3   14.80    8.60
   4  -8  -3   24.00   11.10
   4  -8  -3   20.50   10.60
   4  -8  -3   11.00   14.20
  -4   8   3   43.80   10.60
  -4   8   3   16.40   11.10
  -4   8   3   39.20   10.30
   3  -8  -3    8.00    7.80
   3  -8  -3   -4.80    7.40
   3  -8  -3   10.20   14.10
  -3   8   3    7.80    8.30
  -3   8   3   -2.80    8.20
  -3   8   3    5.30    7.90
  -3   8   3  -11.40    6.50
   2  -8  -3   -3.90    5.60
   2  -8  -3    2.80    4.60
   2  -8  -3    4.40    5.90
   2  -8  -3   -3.60   11.80
   2  -8  -3   -1.40    5.70
  -2   8   3    0.50    5.90
  -2   8   3    8.00    7.10
  -2   8   3    4.60    6.70
  -2   8   3    7.00    6.20
   1  -8  -3    4.70    4.20
   1  -8  -3    1.30    3.60
   1  -8  -3    3.20    4.70
   1  -8  -3   12.80    5.00
   1  -8  -3    0.20    4.20
   1  -8  -3    0.20    4.80
  -1   8   3    2.70    5.00
  -1   8   3   -5.60    5.00
  -1   8   3    2.00    4.80
  -1   8   3   -5.00    5.90
  -1   8   3   -2.00    5.70
   0  -8  -3   32.60    5.00
   0  -8  -3   40.20    5.30
   0  -8  -3   45.00    5.20
   0  -8  -3   35.70    5.90
   0  -8  -3   40.40    4.90
   0  -8  -3   37.20    6.30
   0   8   3   44.50    5.30
   0   8   3   30.00    6.10
   0   8   3   30.00    6.40
   0   8   3   31.80    6.80
  -1  -8  -3  102.99   10.10
  -1  -8  -3   83.49   10.90
  -1  -8  -3   85.19    9.80
  -1  -8  -3   92.39   10.40
  -1  -8  -3  101.79    9.80
   1   8   3   94.89   10.70
   1   8   3  108.59   10.60
  -2  -8  -3  178.08   16.50
  -2  -8  -3  174.98   16.60
  -2  -8  -3  166.08   17.50
   2   8   3  178.68   16.10
   2   8   3  176.38   18.30
   2   8   3  178.78   17.40
   2   8   3  170.38   16.20
  -3  -8  -3  113.79   13.30
  -3  -8  -3  132.49   15.60
  -3  -8  -3  111.79   13.20
   3   8   3  132.59   13.60
   3   8   3  112.29   14.70
  -4  -8  -3   83.89   17.40
  -4  -8  -3   44.50   11.20
  -4  -8  -3   56.79   10.10
   4   8   3   43.00   11.70
   4   8   3   43.40    9.60
   4  -9  -3    3.10   12.00
   4  -9  -3    5.20   14.50
   4  -9  -3   -1.90   11.20
  -4   9   3   -4.20    8.20
  -4   9   3    9.30   10.00
   3  -9  -3   16.80    9.00
   3  -9  -3   15.40    9.60
   3  -9  -3   27.50   15.20
  -3   9   3   26.60    8.00
  -3   9   3   21.20    9.10
  -3   9   3   20.30    9.40
   2  -9  -3   20.80    6.50
   2  -9  -3   13.10    6.20
   2  -9  -3   13.00   12.60
  -2   9   3   17.40    7.60
  -2   9   3   19.70    6.60
  -2   9   3    8.80    6.80
   1  -9  -3   90.69    9.30
   1  -9  -3   90.99    9.60
   1  -9  -3   84.49    9.50
   1  -9  -3   79.69    9.30
  -1   9   3  105.09    9.90
  -1   9   3   56.89    8.90
  -1   9   3   76.09   10.30
  -1   9   3   64.69   10.10
   0  -9  -3   61.09    8.00
   0  -9  -3   77.69    8.70
   0  -9  -3   75.69    7.80
   0  -9  -3   70.39    8.00
   0  -9  -3   77.59    7.90
   0   9   3   64.89    8.00
   0   9   3   86.89    9.00
   0   9   3   78.49    9.20
   0   9   3   82.79    9.60
  -1  -9  -3  271.37   22.60
  -1  -9  -3  239.28   23.20
  -1  -9  -3  253.97   22.30
  -1  -9  -3  270.47   22.50
   1   9   3  244.08   22.30
   1   9   3  260.17   23.20
   1   9   3  251.67   23.00
  -2  -9  -3  171.18   16.40
  -2  -9  -3  176.28   16.50
  -2  -9  -3  184.18   17.80
   2   9   3  155.98   16.00
   2   9   3  180.88   17.10
   2   9   3  156.68   17.60
  -3  -9  -3   -6.10    9.70
  -3  -9  -3    0.90    6.50
  -3  -9  -3    1.30    7.80
   3   9   3   -1.90    6.90
   3   9   3    2.60    8.20
  -4  -9  -3   -5.00   14.90
  -4  -9  -3    1.70    8.10
  -4  -9  -3    2.90    8.90
   4   9   3    4.80    7.70
   4   9   3    7.00   10.60
   4 -10  -3   -4.00   11.20
   4 -10  -3   -8.30   10.90
   4 -10  -3   -7.60   15.30
  -4  10   3    3.90   10.90
   3 -10  -3   22.50    9.80
   3 -10  -3   22.20   10.60
   3 -10  -3   31.30   16.60
  -3  10   3   36.40    9.80
  -3  10   3   41.70   10.10
   2 -10  -3   29.20    8.50
   2 -10  -3   27.50    7.10
   2 -10  -3   28.00   16.30
  -2  10   3   47.80    8.10
  -2  10   3   41.80    9.20
  -2  10   3   40.50    8.80
   1 -10  -3   61.09    8.20
   1 -10  -3   64.69    8.40
  -1  10   3   50.69    9.80
  -1  10   3   52.49    9.00
  -1  10   3   64.59    8.60
   0 -10  -3    4.50    3.90
   0 -10  -3    2.70    4.00
   0 -10  -3    2.60    6.00
   0  10   3   11.80    6.80
   0  10   3    7.20    6.40
   0  10   3    5.30    6.10
  -1 -10  -3    2.10    6.20
  -1 -10  -3    7.50    4.00
  -1 -10  -3   -3.00    4.40
   1  10   3    7.60    6.40
   1  10   3    1.80    5.70
  -2 -10  -3   20.20    6.10
  -2 -10  -3    9.40    5.90
  -2 -10  -3   11.10    8.40
   2  10   3   11.70    5.00
   2  10   3   -9.40    6.70
  -3 -10  -3    5.40    7.10
  -3 -10  -3   -1.00    7.00
  -3 -10  -3   -8.90    9.80
   3  10   3   -2.20    8.60
   3  10   3    3.50    7.40
  -4 -10  -3   19.90    8.30
   4  10   3   24.60   13.60
   4  10   3   19.10    8.30
   3 -11  -3   19.20   10.40
   3 -11  -3   16.60   21.00
  -3  11   3   28.50   10.30
  -3  11   3    8.40    9.20
   2 -11  -3   11.80   15.70
   2 -11  -3    8.70    7.70
  -2  11   3   -2.90    7.70
  -2  11   3   14.20    8.90
   1 -11  -3    2.30    5.80
   1 -11  -3    7.00    4.20
  -1  11   3   -0.90    8.20
  -1  11   3    3.50    7.40
  -1  11   3    3.30    6.80
   0 -11  -3    3.00    4.50
   0  11   3   10.30    6.40
   0  11   3    5.00    7.20
  -1 -11  -3  217.78   18.60
   1  11   3  212.98   20.40
   1  11   3  195.28   20.20
  -2 -11  -3   37.70    7.20
   2  11   3   37.60    8.30
   2  11   3   42.00    7.00
  -3 -11  -3   45.50    8.90
   3  11   3   45.40    9.20
   3 -12  -3    2.80    9.70
   3 -12  -3    2.60   17.20
  -3  12   3    5.20   10.50
  -3  12   3  -12.80    8.60
   2 -12  -3   13.50   18.50
   2 -12  -3    4.70    8.10
  -2  12   3   25.10    9.70
  -2  12   3   14.10    8.10
  -1  12   3   14.10    7.50
  -1  12   3   20.40    8.00
   0  12   3    8.20    8.20
   0  12   3   11.70    7.90
   1  12   3  181.88   17.70
   1  12   3  155.08   17.60
  -2 -12  -3   18.10    7.80
   2  12   3   17.70    8.00
   2  12   3   19.00    6.60
   2 -13  -3    3.60   16.80
  -2  13   3   15.80    9.40
  -2  13   3   15.80    9.70
   1 -13  -3   45.00   18.10
  -1  13   3   44.50    9.50
  -1  13   3   25.20    9.10
   0  13   3   38.30   10.40
   0  13   3   42.10    8.80
   1  13   3    3.20    7.20
   1  13   3    2.40    8.20
   2  13   3   11.30    8.50
   0  14   3   -7.80    9.60
   0  14   3   20.80   10.20
  -1 -14   4   21.30   16.50
   0  14  -4   30.80   10.00
   0 -14   4   26.40   17.80
  -1  14  -4   31.90    9.60
  -1  14  -4   34.90    9.20
   2  13  -4   21.10   10.80
  -2 -13   4   30.40    7.70
  -1 -13   4   45.50   14.90
  -1 -13   4   11.70    6.00
   0  13  -4   31.40    7.50
   0 -13   4   25.00   16.60
   0 -13   4   22.70    6.50
  -1  13  -4    3.10    8.20
  -1  13  -4    6.00    9.70
  -1  13  -4    8.80   10.10
   1 -13   4   13.80    5.90
   1 -13   4    7.40   20.80
  -2  13  -4   -0.90    8.90
  -2  13  -4   19.30    8.50
   2 -13   4    8.40   16.10
   3  12  -4   28.10   13.00
  -3 -12   4   15.50    8.40
   2  12  -4    8.20    9.90
  -2 -12   4   24.90    7.20
   1  12  -4   33.30   10.10
   1  12  -4   37.40    8.10
  -1 -12   4   23.30    6.40
  -1 -12   4   54.39   14.30
   0  12  -4    5.50    6.20
   0 -12   4   11.00    5.60
   0 -12   4   -1.50   11.20
  -1  12  -4   47.10    8.40
  -1  12  -4   37.30   11.00
  -1  12  -4   43.20    9.10
   1 -12   4   37.40   21.40
  -2  12  -4   34.10   10.50
  -2  12  -4   48.30   10.00
  -2  12  -4   36.80   10.90
   2 -12   4   40.60   21.40
  -3  12  -4   19.30    9.80
  -3  12  -4   27.70   10.50
   3 -12   4   16.20   18.00
   3  11  -4    0.00   10.20
  -3 -11   4    3.90    6.20
  -3 -11   4    8.30    7.20
   2  11  -4   20.30   10.10
   2  11  -4    7.10    5.90
  -2 -11   4   11.10    4.20
  -2 -11   4   13.10    6.20
   1  11  -4   62.39    8.20
   1  11  -4   44.90   10.40
  -1 -11   4   52.09    7.80
   0  11  -4   78.69   11.80
   0  11  -4   90.19   10.40
   0 -11   4   92.99   10.30
   0 -11   4   90.39   16.50
  -1  11  -4   58.99   11.00
  -1  11  -4   71.89    9.50
  -1  11  -4   46.90    9.40
   1 -11   4   74.29   16.20
  -2  11  -4   27.90    8.90
  -2  11  -4   18.80    7.10
  -2  11  -4   24.30   10.10
   2 -11   4    8.30   16.10
   2 -11   4   17.60    5.60
  -3  11  -4   19.70   11.00
  -3  11  -4   25.60    9.50
  -3  11  -4    9.50    7.80
   3 -11   4   15.30    8.40
   3 -11   4    1.80   15.70
   4  10  -4    3.10   11.30
  -4 -10   4   -5.30    8.90
  -4 -10   4    9.50    7.40
   3  10  -4   21.40    6.80
   3  10  -4   18.00   10.70
  -3 -10   4   17.00   10.20
  -3 -10   4   13.30    7.60
  -3 -10   4   10.00    6.40
   2  10  -4   25.90   10.00
   2  10  -4   33.60    6.40
  -2 -10   4   37.70    5.80
  -2 -10   4   42.40    7.20
  -2 -10   4   46.20    9.50
   1  10  -4   24.70    8.50
   1  10  -4   18.50    5.50
  -1 -10   4    7.80    5.30
  -1 -10   4   25.50    6.30
   0  10  -4   44.00    7.70
   0  10  -4   70.79    8.50
   0  10  -4   46.30    8.90
   0 -10   4   43.50   12.60
   0 -10   4   66.99    7.60
  -1  10  -4    6.90    6.80
  -1  10  -4    1.40    8.20
  -1  10  -4    9.70    5.70
   1 -10   4   14.00   13.90
   1 -10   4    3.80    4.30
  -2  10  -4   12.30    7.00
  -2  10  -4    5.30    8.10
  -2  10  -4   -6.20    8.70
   2 -10   4   -3.20    5.30
   2 -10   4    8.40   14.30
   2 -10   4    5.40    6.40
  -3  10  -4   31.80    9.50
  -3  10  -4   19.40    8.40
  -3  10  -4    1.40   10.40
   3 -10   4   13.90   17.60
   3 -10   4    7.60    9.10
   3 -10   4   11.80    8.70
  -4  10  -4   82.49   14.00
  -4  10  -4   69.79   12.30
   4 -10   4   24.30   19.20
   4 -10   4   55.49   12.60
   4   9  -4   50.79   14.10
  -4  -9   4   67.89   10.50
  -4  -9   4   49.50   10.70
   3   9  -4   35.40   10.40
   3   9  -4   42.80    7.30
  -3  -9   4   42.60    7.60
  -3  -9   4   28.70    7.60
  -3  -9   4   29.80    9.80
   2   9  -4   34.20   10.50
   2   9  -4   46.10    7.00
  -2  -9   4   62.09    9.20
  -2  -9   4   57.29    7.90
  -2  -9   4   55.69    7.00
   1   9  -4   65.59   10.60
   1   9  -4   56.89    7.30
  -1  -9   4   65.69    7.30
  -1  -9   4   56.19    7.70
  -1  -9   4   67.39    6.90
   0   9  -4  119.79   13.00
   0   9  -4  124.09   12.50
   0   9  -4  126.39   12.50
   0   9  -4  102.49   12.70
   0   9  -4  132.99   13.70
   0  -9   4  122.19   12.10
   0  -9   4  123.29   17.60
  -1   9  -4   58.59    9.50
  -1   9  -4   56.39    8.90
  -1   9  -4   74.39    8.40
   1  -9   4   50.29    6.70
   1  -9   4   57.09    6.90
   1  -9   4   84.19   14.90
  -2   9  -4   28.30    8.70
  -2   9  -4   26.60    6.70
  -2   9  -4   14.60    7.50
   2  -9   4   14.20    6.10
   2  -9   4   11.90   11.50
   2  -9   4   25.40    6.60
  -3   9  -4  144.89   17.50
  -3   9  -4  189.58   17.30
  -3   9  -4  187.58   17.20
   3  -9   4  152.98   19.00
   3  -9   4  121.29   16.40
   3  -9   4  145.19   24.10
  -4   9  -4   22.90   10.50
  -4   9  -4   26.90   12.50
   4  -9   4   39.80   10.80
   4  -9   4    7.60   17.30
   4   8  -4   11.70    6.70
   4   8  -4   -7.90   10.30
  -4  -8   4    1.10    8.70
  -4  -8   4    0.30    8.00
  -4  -8   4    9.50   12.30
   3   8  -4    3.30    8.70
   3   8  -4    1.00    5.90
  -3  -8   4   -1.00    6.20
  -3  -8   4   -0.70    8.40
  -3  -8   4    0.80    6.60
   2   8  -4   61.09   10.60
   2   8  -4   51.19    7.60
   2   8  -4   63.49    8.00
  -2  -8   4   75.39    9.10
  -2  -8   4   72.99   11.00
  -2  -8   4   84.99    8.20
  -2  -8   4   66.69    7.90
  -2  -8   4   61.39    8.40
   1   8  -4   66.79    7.70
   1   8  -4   64.19   10.30
  -1  -8   4   72.89    7.00
  -1  -8   4   63.49    6.90
  -1  -8   4   58.99    7.00
  -1  -8   4   71.59    7.80
   0   8  -4  460.95   35.60
   0   8  -4  362.36   34.60
   0   8  -4  427.66   35.20
   0   8  -4  351.26   34.90
   0   8  -4  452.35   35.10
   0  -8   4  414.36   34.80
   0  -8   4  380.76   34.40
   0  -8   4  414.66   38.00
  -1   8  -4   60.69    8.80
  -1   8  -4   61.69    8.40
  -1   8  -4   61.09    7.60
   1  -8   4   45.00    6.30
   1  -8   4   59.49    6.20
   1  -8   4   59.69   12.40
  -2   8  -4    6.30    6.80
  -2   8  -4    0.90    5.10
  -2   8  -4   -1.90    7.70
  -2   8  -4    5.90    5.60
   2  -8   4    5.30    4.50
   2  -8   4    5.10   10.50
   2  -8   4   -2.90    5.30
   2  -8   4    4.10    5.20
  -3   8  -4   85.99   12.00
   3  -8   4   54.19   10.90
   3  -8   4   41.00    9.10
   3  -8   4   87.39   16.20
  -4   8  -4   14.80   10.40
  -4   8  -4   24.00    9.90
  -4   8  -4    6.60    9.00
   4  -8   4   14.10   15.50
   4  -8   4   21.00    9.30
   5  -8   4   20.00   11.80
   5   7  -4   -2.70    8.40
   5   7  -4   -6.60   11.90
  -5  -7   4   -4.50    9.30
  -5  -7   4    9.90   11.10
  -5  -7   4   -5.90   14.90
   4   7  -4   56.49   11.50
   4   7  -4   58.29    9.40
   4   7  -4   42.40    8.90
  -4  -7   4   86.19   14.00
  -4  -7   4   53.99   11.20
  -4  -7   4   61.99    9.80
   3   7  -4    2.10    5.10
   3   7  -4    9.50    8.60
   3   7  -4   12.90    5.60
   3   7  -4    0.10    5.80
  -3  -7   4    9.80    6.30
  -3  -7   4   -2.80    6.40
  -3  -7   4   10.80    7.20
   2   7  -4  115.69   13.40
   2   7  -4  104.39   11.20
   2   7  -4  118.29   11.40
  -2  -7   4  114.89   13.70
  -2  -7   4  129.19   12.20
  -2  -7   4  104.09   11.00
  -2  -7   4  123.09   12.10
  -2  -7   4  100.79   11.20
   1   7  -4  139.99   12.70
   1   7  -4  145.69   15.00
   1   7  -4  139.79   12.20
   1   7  -4  133.89   12.20
  -1  -7   4  146.39   12.20
  -1  -7   4  146.69   12.40
  -1  -7   4  130.29   13.10
  -1  -7   4  133.69   12.20
  -1  -7   4  130.69   12.30
  -1  -7   4  136.79   12.60
   0   7  -4  190.08   17.60
   0   7  -4  213.78   18.80
   0   7  -4  190.78   18.50
   0   7  -4  212.38   18.50
   0   7  -4  206.98   18.20
   0  -7   4  190.88   17.30
   0  -7   4  198.68   17.80
   0  -7   4  193.58   21.20
  -1   7  -4    1.50    5.80
  -1   7  -4   -6.60    6.10
  -1   7  -4    1.00    4.50
  -1   7  -4    2.20    2.80
  -1   7  -4   -2.60    3.00
   1  -7   4   -6.10    3.00
   1  -7   4    1.70    2.60
   1  -7   4   -0.80    3.50
   1  -7   4   -0.50    2.90
   1  -7   4   -4.30    8.70
  -2   7  -4   61.89    7.20
  -2   7  -4   61.39    9.00
  -2   7  -4   55.09    8.70
  -2   7  -4   48.40    7.60
   2  -7   4   55.89    7.60
   2  -7   4   55.89    6.90
   2  -7   4   48.60   12.50
   2  -7   4   58.49    7.20
  -3   7  -4   14.70    5.50
  -3   7  -4   14.00    6.80
  -3   7  -4   16.80    8.30
  -3   7  -4   10.50    7.40
  -3   7  -4    6.50    5.70
   3  -7   4    7.50   13.10
   3  -7   4   16.20    7.40
   3  -7   4   12.90    6.30
  -4   7  -4   17.70   10.80
  -4   7  -4   24.30    8.70
  -4   7  -4   17.10    7.80
   4  -7   4   19.50   15.10
   4  -7   4   19.80    7.90
  -5   7  -4   24.00   11.90
   5  -7   4  -14.70   20.80
   5  -7   4    6.70   13.00
   5  -7   4   20.50   11.40
   5   6  -4   25.80    9.10
   5   6  -4   20.90   12.00
   5   6  -4   13.70   10.90
  -5  -6   4    7.50   11.00
  -5  -6   4   38.30   11.10
  -5  -6   4   40.70   16.50
   4   6  -4   28.40    8.90
   4   6  -4   29.40    8.40
   4   6  -4   25.00   11.00
   4   6  -4   21.90    7.50
  -4  -6   4   49.70    9.00
  -4  -6   4   25.00    9.20
  -4  -6   4   36.60    8.90
   3   6  -4    2.50    5.70
   3   6  -4   10.80    8.20
   3   6  -4    1.30    6.30
   3   6  -4   -6.90    5.50
   3   6  -4   10.00    5.20
  -3  -6   4   11.40    5.80
  -3  -6   4    1.00    3.70
  -3  -6   4  -11.00    6.60
  -3  -6   4   -0.20    5.80
  -3  -6   4   12.70    8.10
  -3  -6   4   11.60    5.80
   2   6  -4   94.59    8.70
   2   6  -4   73.39   10.50
   2   6  -4   65.19    7.80
   2   6  -4   71.19    7.70
   2   6  -4   75.49    8.70
  -2  -6   4   64.99   10.60
  -2  -6   4   92.79    8.60
  -2  -6   4  109.29    8.90
  -2  -6   4   83.59    8.90
  -2  -6   4   72.29    8.90
  -2  -6   4   96.39    9.40
   1   6  -4   12.00    4.10
   1   6  -4    9.00    3.30
   1   6  -4    8.40    6.00
   1   6  -4    4.80    3.10
   1   6  -4    4.00    2.90
  -1  -6   4   12.60    3.20
  -1  -6   4   12.10    3.20
  -1  -6   4   12.30    3.00
  -1  -6   4   11.30    3.30
  -1  -6   4   10.20    4.20
  -1  -6   4   12.70    3.40
   0   6  -4   92.69   10.00
   0   6  -4   99.89   10.50
   0   6  -4  104.09   11.20
   0   6  -4   98.39   10.20
   0   6  -4   95.39    9.30
   0  -6   4   97.79    9.70
   0  -6   4   86.09   13.70
   0  -6   4   94.59    9.00
  -1   6  -4  118.19   11.50
  -1   6  -4  129.89   12.70
  -1   6  -4  115.39   12.90
  -1   6  -4  142.89   11.60
  -1   6  -4  135.19   12.70
   1  -6   4   91.79   13.20
   1  -6   4  136.09   11.60
   1  -6   4  135.29   17.20
   1  -6   4  136.99   11.70
   1  -6   4  144.49   11.60
   1  -6   4  124.99   11.80
   1  -6   4  115.59   11.70
  -2   6  -4  111.79   11.30
  -2   6  -4  138.49   10.80
  -2   6  -4   93.19    9.60
  -2   6  -4   79.09   10.20
  -2   6  -4   96.19   10.40
  -2   6  -4  100.49   11.50
   2  -6   4  109.69   16.60
   2  -6   4  102.99   11.10
   2  -6   4   93.39   10.50
  -3   6  -4  298.87   31.40
  -3   6  -4  297.07   30.90
  -3   6  -4  431.76   31.10
  -3   6  -4  321.17   30.80
   3  -6   4  417.76   30.80
   3  -6   4  287.77   31.00
   3  -6   4  397.06   36.40
  -4   6  -4    3.20   10.70
  -4   6  -4    9.60   12.20
  -4   6  -4    6.90    9.30
  -4   6  -4    9.40    6.80
   4  -6   4   11.00    7.10
   4  -6   4    6.70   14.70
   4  -6   4    4.20    9.40
  -5   6  -4    5.90   13.30
  -5   6  -4   20.40   11.40
   5  -6   4  -11.70   17.20
   5  -6   4   10.50   10.90
   5  -6   4   15.70   12.50
   5   5  -4   -0.50    9.30
   5   5  -4    1.90   10.60
   5   5  -4   -2.10    9.70
   5   5  -4   11.70    9.40
  -5  -5   4   -4.60    9.70
  -5  -5   4   18.90   13.60
  -5  -5   4  -13.40    9.40
   4   5  -4   18.10    8.20
   4   5  -4   28.90    9.80
   4   5  -4   20.40    9.00
   4   5  -4   19.70    7.80
  -4  -5   4   16.80    8.10
  -4  -5   4   22.20    8.50
  -4  -5   4   13.10    8.90
   3   5  -4   38.60    7.80
   3   5  -4   39.10    7.40
   3   5  -4   49.00    9.00
   3   5  -4   37.70    6.90
  -3  -5   4   34.10    7.60
  -3  -5   4   48.00    8.50
  -3  -5   4   42.00    7.30
  -3  -5   4   61.29    7.50
  -3  -5   4   46.20    7.70
  -3  -5   4   35.90    4.90
   2   5  -4   31.20    5.60
   2   5  -4   31.50    7.10
   2   5  -4   24.70    6.10
   2   5  -4   32.30    5.60
   2   5  -4   35.50    5.20
  -2  -5   4   40.90    5.70
  -2  -5   4   37.40    4.60
  -2  -5   4   28.30    5.90
  -2  -5   4   41.80    6.40
  -2  -5   4   39.10    6.10
  -2  -5   4   32.20    6.90
  -2  -5   4   54.09    6.70
   1   5  -4    9.90    3.70
   1   5  -4   11.60    3.20
   1   5  -4    7.80    3.80
   1   5  -4    9.70    5.80
   1   5  -4    0.50    2.60
  -1  -5   4   10.30    3.00
  -1  -5   4    2.30    3.50
  -1  -5   4    8.60    3.70
  -1  -5   4   10.20    3.40
   0   5  -4  496.95   41.20
   0   5  -4  504.45   41.70
   0   5  -4  507.05   41.80
   0   5  -4  511.55   41.60
   0  -5   4  464.95   41.10
   0  -5   4  462.85   41.50
   0  -5   4  511.25   41.50
   0  -5   4  501.75   41.80
   0  -5   4  471.35   41.50
   0  -5   4  473.85   43.10
  -1   5  -4   66.69    7.60
  -1   5  -4   79.89    8.50
  -1   5  -4   69.39    7.20
  -1   5  -4   80.39    8.30
   1  -5   4   62.29    7.50
   1  -5   4   63.19   11.30
   1  -5   4   62.89    7.40
   1  -5   4   55.39    8.10
   1  -5   4   65.99    7.40
   1  -5   4   72.09    7.20
   1  -5   4   87.89    8.50
   1  -5   4   73.09    7.40
  -2   5  -4   39.00    6.20
  -2   5  -4   39.00    5.90
  -2   5  -4   32.90    5.90
  -2   5  -4   47.20    6.90
  -2   5  -4   36.60    7.20
  -2   5  -4   54.09    6.60
   2  -5   4   35.70    7.10
   2  -5   4   40.30    6.80
   2  -5   4   46.10    6.20
   2  -5   4   56.79    6.50
   2  -5   4   35.60    5.60
   2  -5   4   37.70   11.20
  -3   5  -4   -0.50    6.70
  -3   5  -4   10.70    4.90
  -3   5  -4    4.30    7.20
  -3   5  -4    3.40    6.70
   3  -5   4   13.00    7.00
   3  -5   4    5.70    5.90
   3  -5   4   11.80   11.60
  -4   5  -4    6.90    6.40
  -4   5  -4   13.90   10.10
  -4   5  -4    2.70    9.80
  -4   5  -4   11.50    9.60
   4  -5   4   -3.80   14.40
   4  -5   4   11.40    9.10
   4  -5   4   -2.20    7.00
  -5   5  -4    9.50   14.30
  -5   5  -4   11.70   11.90
  -5   5  -4    2.70   12.10
   5  -5   4   15.90    9.90
   5  -5   4  -20.80   17.40
   5  -5   4    6.60   11.70
   5   4  -4    1.70   10.60
   5   4  -4    6.60   10.10
   5   4  -4   -8.80    9.50
   5   4  -4   -1.10    9.20
  -5  -4   4   20.10    9.60
  -5  -4   4   -6.10   15.40
  -5  -4   4    6.40    8.80
  -5  -4   4    4.40   12.80
   4   4  -4   19.10    9.10
   4   4  -4   42.80    9.60
   4   4  -4   35.80    8.70
   4   4  -4   46.00    9.10
   4   4  -4   24.30    8.20
  -4  -4   4   41.60    8.70
  -4  -4   4   36.00    8.50
  -4  -4   4   12.40    9.10
   3   4  -4  115.49   13.40
   3   4  -4  130.99   13.40
   3   4  -4  113.69   12.80
   3   4  -4  130.79   13.70
  -3  -4   4  121.69   13.60
  -3  -4   4  131.19   12.90
  -3  -4   4  110.59   13.50
  -3  -4   4  136.79   13.20
  -3  -4   4  111.69   13.60
   2   4  -4  160.18   14.60
   2   4  -4  152.08   15.50
   2   4  -4  138.39   14.10
   2   4  -4  159.68   14.40
   2   4  -4  156.38   14.90
  -2  -4   4  160.68   14.40
  -2  -4   4  160.88   14.90
  -2  -4   4  145.59   14.50
  -2  -4   4  142.39   15.10
  -2  -4   4  160.18   14.90
  -2  -4   4  186.08   14.90
   1   4  -4  300.87   23.80
   1   4  -4  236.88   22.80
   1   4  -4  216.78   22.80
   1   4  -4  301.47   22.60
  -1  -4   4  271.77   23.10
  -1  -4   4  263.07   22.80
  -1  -4   4  294.07   23.00
  -1  -4   4  305.67   22.50
  -1  -4   4  230.38   22.70
  -1  -4   4  264.17   22.70
  -1  -4   4  233.58   22.60
   0   4  -4  119.89   11.10
   0   4  -4  114.69   11.00
   0   4  -4  103.39   11.20
   0   4  -4  120.29   10.80
   0  -4   4  115.09   10.80
   0  -4   4  108.89   13.70
   0  -4   4   99.29   10.70
   0  -4   4  105.99    9.80
   0  -4   4  116.29   11.10
  -1   4  -4   -3.80    3.80
  -1   4  -4    6.40    7.30
  -1   4  -4   -0.70    4.80
  -1   4  -4    5.30    5.30
  -1   4  -4    6.50    3.70
  -1   4  -4   -1.30    3.20
   1  -4   4    1.70    4.40
   1  -4   4    3.20    3.40
   1  -4   4   -7.60    5.20
   1  -4   4    3.40    8.00
   1  -4   4    6.70    4.00
   1  -4   4    4.10    3.80
   1  -4   4   -0.40    3.90
   1  -4   4    5.30    3.80
  -2   4  -4   19.50    5.40
  -2   4  -4   20.10    4.40
  -2   4  -4   20.60    5.50
  -2   4  -4    2.10    3.80
  -2   4  -4   17.60    6.30
   2  -4   4   18.60    5.20
   2  -4   4   19.50    4.00
   2  -4   4   21.40    5.70
   2  -4   4   14.30    9.70
   2  -4   4   16.40    5.50
  -3   4  -4   65.39    7.30
  -3   4  -4   72.79    9.30
  -3   4  -4   78.79    9.30
  -3   4  -4   53.69    9.50
   3  -4   4   76.09    9.80
   3  -4   4   60.39    8.50
   3  -4   4   42.20   12.90
   3  -4   4   69.09    9.40
  -4   4  -4   67.99   11.60
  -4   4  -4   54.59    7.70
  -4   4  -4   61.09   11.40
  -4   4  -4   72.79   11.70
   4  -4   4   52.59    9.10
   4  -4   4   29.00   16.80
   4  -4   4   65.99   11.10
  -5   4  -4   11.40   11.00
  -5   4  -4   25.90   11.60
  -5   4  -4   15.30   13.00
   5  -4   4  -32.30   19.10
   5  -4   4   10.00   11.40
   5  -4   4   11.40    9.20
   5   3  -4   14.90   10.00
   5   3  -4    6.40    8.70
   5   3  -4    2.00   11.20
   5   3  -4    5.60    9.70
  -5  -3   4    5.50    9.60
  -5  -3   4   21.80   13.60
  -5  -3   4    3.20    9.20
  -5  -3   4    4.50   12.80
   4   3  -4   40.90    9.60
   4   3  -4   21.70    9.60
   4   3  -4   34.20    8.80
   4   3  -4   24.30    8.60
  -4  -3   4   30.00    9.20
  -4  -3   4   26.70    8.90
  -4  -3   4   20.60    7.70
   3   3  -4    0.30    7.10
   3   3  -4   -5.00    6.10
   3   3  -4    0.70    6.40
   3   3  -4   -5.60    6.60
  -3  -3   4   -2.30    7.00
  -3  -3   4    7.90    5.80
  -3  -3   4    2.40    6.00
  -3  -3   4    2.90    5.50
   2   3  -4  437.56   38.40
   2   3  -4  477.95   38.70
   2   3  -4  450.75   38.40
  -2  -3   4  422.66   38.10
  -2  -3   4  486.95   38.40
  -2  -3   4  432.76   38.40
  -2  -3   4  445.76   38.30
  -2  -3   4  457.25   38.40
  -2  -3   4  427.86   38.30
   1   3  -4    9.50    3.50
   1   3  -4   -2.80    3.10
   1   3  -4   11.40    3.70
   1   3  -4   15.30    4.50
   1   3  -4   20.50    6.40
   1   3  -4   16.20    4.00
   1   3  -4   15.60    3.30
  -1  -3   4   16.90    4.40
  -1  -3   4   17.40    4.20
  -1  -3   4   16.50    3.70
  -1  -3   4   11.70    4.10
  -1  -3   4   16.00    4.30
   0   3  -4  863.71   69.39
   0   3  -4  864.31   69.39
   0   3  -4  875.01   68.99
   0   3  -4  817.82   70.39
   0   3  -4  815.02   68.99
   0  -3   4  820.02   69.29
   0  -3   4  847.62   69.39
   0  -3   4  859.11   68.99
   0  -3   4  719.33   69.19
   0  -3   4  792.12   68.99
   0  -3   4  830.02   70.19
   0  -3   4  803.72   68.99
  -1   3  -4  119.19   10.60
  -1   3  -4   99.29   10.40
  -1   3  -4  108.59   10.50
  -1   3  -4  113.59   11.00
  -1   3  -4  118.09   10.80
  -1   3  -4  115.19   10.30
  -1   3  -4   99.89   10.30
   1  -3   4  103.49   10.70
   1  -3   4  111.59   10.50
   1  -3   4  113.89   10.70
   1  -3   4  116.29   10.80
   1  -3   4  115.59   10.50
   1  -3   4   84.79   10.40
   1  -3   4  111.99   15.60
  -2   3  -4  220.18   21.20
  -2   3  -4  242.68   21.10
  -2   3  -4  233.08   20.70
  -2   3  -4  246.08   21.30
   2  -3   4  225.68   21.10
   2  -3   4  243.78   25.20
   2  -3   4  232.78   21.00
   2  -3   4  245.08   21.50
   2  -3   4  232.78   21.20
  -3   3  -4  134.09   13.70
  -3   3  -4  123.69   13.80
  -3   3  -4  127.59   12.20
  -3   3  -4  129.99   13.90
   3  -3   4  123.69   13.50
   3  -3   4  116.29   19.50
   3  -3   4  141.49   14.60
  -4   3  -4   52.19   13.60
  -4   3  -4   70.69   10.40
  -4   3  -4   46.80    6.50
  -4   3  -4   40.70   11.10
   4  -3   4   36.40   16.40
   4  -3   4   63.79   10.70
   4  -3   4   46.10    8.80
  -5   3  -4    0.10   11.50
  -5   3  -4    3.00   14.20
  -5   3  -4   18.30   12.00
   5  -3   4  -36.30   19.60
   5  -3   4  -12.20   10.60
   5  -3   4    5.30    9.80
   5   2  -4   21.60   11.20
   5   2  -4   18.20    9.10
   5   2  -4    8.50    9.50
  -5  -2   4   -0.10    8.60
  -5  -2   4    8.40    9.70
  -5  -2   4    8.00   14.70
  -5  -2   4   10.80   14.00
   4   2  -4  -13.20    7.50
   4   2  -4  -15.90   11.60
   4   2  -4   -6.00    8.40
  -4  -2   4    8.70    8.60
  -4  -2   4    1.80    6.90
  -4  -2   4    5.30    8.60
   3   2  -4  141.89   14.90
   3   2  -4  118.39   16.70
   3   2  -4  143.99   14.30
  -3  -2   4  135.39   14.90
  -3  -2   4  154.18   15.00
  -3  -2   4  147.49   14.30
  -3  -2   4  131.79   14.30
   2   2  -4  152.88   15.60
   2   2  -4  174.78   15.90
   2   2  -4  177.88   16.40
   2   2  -4  131.69   14.90
  -2  -2   4  173.18   15.90
  -2  -2   4  175.88   16.10
  -2  -2   4  174.58   15.80
  -2  -2   4  170.38   15.80
  -2  -2   4  191.88   16.10
  -2  -2   4  168.48   15.50
   1   2  -4  150.68   14.50
   1   2  -4  155.98   14.50
   1   2  -4  144.99   14.20
   1   2  -4  150.28   14.70
  -1  -2   4  199.38   14.60
  -1  -2   4  153.78   14.40
  -1  -2   4  158.98   14.60
  -1  -2   4  155.88   14.20
  -1  -2   4  166.88   14.70
   0   2  -4 1770.02  157.48
   0   2  -4 1900.31  157.38
   0   2  -4 1907.11  157.48
   0   2  -4 1865.11  158.08
   0   2  -4 1897.61  157.58
   0   2  -4 1961.70  157.58
   0   2  -4 1911.11  157.48
   0  -2   4 1923.81  157.48
   0  -2   4 1749.12  157.58
   0  -2   4 1943.51  157.48
   0  -2   4 1807.22  157.48
   0  -2   4 1893.01  158.08
   0  -2   4 2000.30  157.48
  -1   2  -4 1425.06  112.89
  -1   2  -4 1214.18  112.79
  -1   2  -4 1338.97  112.79
  -1   2  -4 1477.95  112.99
  -1   2  -4 1397.56  112.79
  -1   2  -4 1293.77  112.89
   1  -2   4 1361.16  112.89
   1  -2   4 1383.76  112.89
   1  -2   4 1281.57  114.19
   1  -2   4 1400.76  112.99
   1  -2   4 1416.86  112.89
   1  -2   4 1355.06  112.89
   1  -2   4 1191.78  112.69
  -2   2  -4    8.40    3.30
  -2   2  -4    9.50    6.70
  -2   2  -4    7.80    5.80
  -2   2  -4   -2.80    4.90
  -2   2  -4    7.30    5.30
  -2   2  -4   -5.00    3.00
  -2   2  -4    2.70    8.00
   2  -2   4   -2.70    5.30
   2  -2   4    6.30    5.70
   2  -2   4    6.90    3.00
   2  -2   4   12.40   10.00
   2  -2   4    5.00    5.00
   2  -2   4   -2.00    6.00
  -3   2  -4   -1.00    6.30
  -3   2  -4   -5.20    7.20
  -3   2  -4    2.10    6.60
  -3   2  -4   -7.50    5.50
  -3   2  -4    6.80    3.50
   3  -2   4    0.60   10.80
   3  -2   4   -5.80    6.90
   3  -2   4    7.70    6.10
  -4   2  -4   -3.30    6.70
  -4   2  -4    1.50    8.20
  -4   2  -4   -1.30   12.10
  -4   2  -4    9.90    9.10
  -4   2  -4   -3.70    4.10
   4  -2   4   -3.20    6.90
   4  -2   4   -2.00   14.20
   4  -2   4   -3.10    8.10
  -5   2  -4   63.59   13.20
  -5   2  -4   40.00   13.00
  -5   2  -4   48.50   10.60
  -5   2  -4   79.49   17.50
   5  -2   4   58.29   12.70
   5  -2   4    2.70   20.90
   5  -2   4   79.39   11.90
   5   1  -4   47.40   12.60
   5   1  -4   43.60   10.70
  -5  -1   4   53.39   12.70
  -5  -1   4   93.89   17.00
  -5  -1   4   65.49   14.00
  -5  -1   4   78.59   11.60
   4   1  -4   -3.80   13.20
   4   1  -4    8.00    8.60
   4   1  -4    0.10    8.00
  -4  -1   4   21.00    7.80
  -4  -1   4   36.60   10.40
  -4  -1   4   50.39    9.00
  -4  -1   4   29.10    9.30
   3   1  -4   59.49    9.00
   3   1  -4   48.70   11.30
  -3  -1   4   58.89    9.40
  -3  -1   4   72.89    8.70
  -3  -1   4   78.49   11.20
  -3  -1   4   67.19    9.40
   2   1  -4   57.39    7.30
   2   1  -4   66.79   10.10
   2   1  -4   40.20    6.40
   2   1  -4   51.59    7.20
   2   1  -4   46.00    7.90
   2   1  -4   52.89    7.80
  -2  -1   4   44.00    6.80
  -2  -1   4   53.69    7.40
  -2  -1   4   53.49    7.90
  -2  -1   4   59.39    7.50
  -2  -1   4   64.59    7.20
   1   1  -4  213.08   19.30
   1   1  -4  218.08   19.00
   1   1  -4  213.78   19.00
   1   1  -4  221.38   19.20
   1   1  -4  215.58   19.30
  -1  -1   4  212.08   19.10
  -1  -1   4  200.18   19.00
  -1  -1   4  231.18   19.40
  -1  -1   4  209.58   19.10
  -1  -1   4  248.38   19.30
   0   1  -4  437.96   34.10
   0   1  -4  418.16   34.10
   0   1  -4  452.05   35.10
   0   1  -4  389.16   34.10
   0   1  -4  409.46   34.10
   0   1  -4  358.36   33.90
   0   1  -4  421.16   34.00
   0  -1   4  393.46   34.10
   0  -1   4  449.36   35.00
   0  -1   4  424.66   34.00
   0  -1   4  384.36   34.00
   0  -1   4  426.76   34.10
   0  -1   4  387.66   34.10
   0  -1   4  355.96   34.00
   0  -1   4  360.46   33.80
  -1   1  -4   42.90    6.50
  -1   1  -4   60.79    6.80
  -1   1  -4   54.09    6.60
  -1   1  -4   46.90    6.20
  -1   1  -4   44.90    8.90
   1  -1   4   50.79    6.70
   1  -1   4   52.39    6.40
   1  -1   4   53.89    6.60
   1  -1   4   62.29   10.10
   1  -1   4   52.99    5.90
   1  -1   4   40.30    5.10
   1  -1   4   55.49    6.50
  -2   1  -4   85.29   10.50
  -2   1  -4   87.89   10.70
  -2   1  -4   86.69   10.60
  -2   1  -4  112.99   10.90
  -2   1  -4   82.99    8.60
  -2   1  -4   92.29   10.00
  -2   1  -4   82.59   14.10
  -2   1  -4   90.29   10.80
   2  -1   4   96.79   10.80
   2  -1   4  100.19   10.20
   2  -1   4  100.89   11.40
   2  -1   4  108.39   11.30
   2  -1   4   95.19   10.40
   2  -1   4   83.49    9.60
   2  -1   4  117.09   15.80
  -3   1  -4   13.50    8.00
  -3   1  -4    9.50    5.50
  -3   1  -4    6.00    6.80
  -3   1  -4    9.40    6.50
  -3   1  -4    1.50    2.80
   3  -1   4   20.30    7.10
   3  -1   4    6.10   12.20
   3  -1   4   13.70    5.80
  -4   1  -4  104.09   12.00
  -4   1  -4   75.69   10.50
  -4   1  -4   83.29   11.40
  -4   1  -4   82.99   12.70
  -4   1  -4   60.19    7.40
   4  -1   4   62.69   10.10
   4  -1   4   71.99   18.80
   4  -1   4  109.99   12.40
  -5   1  -4   13.50   11.50
  -5   1  -4    5.00    8.70
  -5   1  -4   13.40   11.70
   5  -1   4   19.40   10.40
   5  -1   4   16.20   10.80
   5   0  -4    8.80   10.90
   5   0  -4    1.60    9.50
  -5   0   4    2.10   11.80
  -5   0   4   -3.10    8.50
  -5   0   4  -14.70   10.60
  -5   0   4   12.70   14.00
   4   0  -4   -4.70    7.90
   4   0  -4    8.60   13.50
  -4   0   4   55.89    8.70
  -4   0   4   31.50    9.80
  -4   0   4   15.40    7.40
  -4   0   4   13.70    9.40
   3   0  -4    8.00    9.10
   3   0  -4    8.00    6.70
   3   0  -4    4.40    6.50
  -3   0   4   12.20    6.80
  -3   0   4   10.70    6.80
  -3   0   4    6.80    5.80
   2   0  -4    6.80    6.00
   2   0  -4    9.10    5.00
   2   0  -4   13.00    6.80
   2   0  -4    8.50    4.40
   2   0  -4    9.40    6.00
   2   0  -4    5.90    5.20
  -2   0   4   10.20    5.80
  -2   0   4    7.20    3.70
  -2   0   4   10.10    6.00
  -2   0   4   15.40    4.90
  -2   0   4   15.90    5.30
   1   0  -4    1.00    3.60
   1   0  -4    8.50    4.70
   1   0  -4    6.80    4.80
   1   0  -4    1.50    4.20
   1   0  -4   -0.10    4.40
  -1   0   4   -2.60    4.20
  -1   0   4    5.40    3.60
  -1   0   4    2.00    4.90
  -1   0   4   -0.30    0.80
  -1   0   4   -0.90    4.60
   0   0  -4   36.70    4.20
   0   0  -4   49.00    5.00
   0   0  -4   41.70    4.90
   0   0  -4   37.70    4.40
   0   0  -4   32.60    4.30
   0   0   4   25.70    6.90
   0   0   4   46.30    4.80
   0   0   4   35.00    4.30
   0   0   4   43.10    4.20
   0   0   4   32.60    3.70
   0   0   4   44.20    4.70
   0   0   4   41.00    4.90
  -1   0  -4  368.66   30.20
  -1   0  -4  343.67   30.00
  -1   0  -4  359.56   32.00
  -1   0  -4  295.77   29.90
  -1   0  -4  351.16   30.10
  -1   0  -4  350.06   29.90
  -1   0  -4  357.86   30.10
  -1   0  -4  323.47   29.50
   1   0   4  366.26   32.30
   1   0   4  367.46   29.90
   1   0   4  344.37   30.10
   1   0   4  347.17   30.00
   1   0   4  370.46   30.00
   1   0   4  362.86   30.10
   1   0   4  369.66   30.30
  -2   0  -4  213.18   19.50
  -2   0  -4  208.18   19.30
  -2   0  -4  197.48   22.10
  -2   0  -4  228.68   19.20
  -2   0  -4  211.78   19.20
  -2   0  -4  218.48   19.30
  -2   0  -4  209.98   19.00
   2   0   4  212.08   19.00
   2   0   4  219.88   19.70
   2   0   4  212.88   18.20
   2   0   4  199.38   18.90
   2   0   4  203.58   19.40
   2   0   4  201.98   19.30
   2   0   4  214.48   22.80
  -3   0  -4    8.80    6.50
  -3   0  -4   -0.10    5.50
  -3   0  -4   13.40    8.10
  -3   0  -4   -2.30    6.70
   3   0   4    7.30   12.20
   3   0   4    3.10    6.80
   3   0   4    0.70    4.30
   3   0   4   12.50    6.50
  -4   0  -4   -2.00    8.30
  -4   0  -4    4.40    8.30
  -4   0  -4   10.10    7.10
  -4   0  -4    1.40   10.10
   4   0   4   -6.80    5.40
   4   0   4   -3.30    7.80
   4   0   4   -6.20   16.10
   4   0   4    1.70    8.50
  -5   0  -4   16.90   12.40
  -5   0  -4    2.00   13.10
  -5   0  -4   12.00   11.40
  -5   0  -4   13.80   10.90
   5   0   4    3.00    9.70
   5   0   4    2.50   10.80
   5   0   4   -4.80    8.00
   5  -1  -4   -5.20   10.50
   5  -1  -4  -16.50   16.50
   5  -1  -4   13.80   10.50
  -5   1   4    7.50    8.70
  -5   1   4   30.40   12.60
  -5   1   4   13.20   13.80
  -5   1   4   19.10   11.70
   4  -1  -4    1.50   12.70
   4  -1  -4    1.10    8.00
  -4   1   4    8.40    8.40
  -4   1   4    6.60    9.30
  -4   1   4    2.30    9.00
  -4   1   4   -1.70    7.10
   3  -1  -4  111.39   13.80
   3  -1  -4  116.49   12.70
   3  -1  -4  103.39   17.20
  -3   1   4  110.39   12.90
  -3   1   4  120.89   13.50
  -3   1   4  144.29   13.40
  -3   1   4  134.29   14.10
   2  -1  -4  193.58   17.50
   2  -1  -4  191.88   17.70
   2  -1  -4  187.78   19.60
   2  -1  -4  213.88   17.90
   2  -1  -4  187.48   17.10
  -2   1   4  190.98   17.40
  -2   1   4  153.18   17.30
  -2   1   4  200.38   17.80
  -2   1   4  187.18   17.70
  -2   1   4  195.08   17.60
   1  -1  -4  402.46   34.90
   1  -1  -4  397.86   34.70
   1  -1  -4  397.96   34.90
   1  -1  -4  429.56   35.10
   1  -1  -4  411.66   35.00
  -1   1   4  418.06   35.00
  -1   1   4  391.06   34.80
  -1   1   4  406.06   35.10
  -1   1   4  434.76   35.00
  -1   1   4  416.46   34.90
   0  -1  -4  513.35   45.60
   0  -1  -4  597.74   45.70
   0  -1  -4  540.95   45.60
   0  -1  -4  568.14   45.50
   0  -1  -4  566.64   45.30
   0  -1  -4  505.45   46.60
   0   1   4  579.44   45.70
   0   1   4  495.25   45.60
   0   1   4  551.14   45.60
   0   1   4  556.94   45.30
   0   1   4  468.65   45.50
   0   1   4  551.34   45.30
  -1  -1  -4 1003.40   88.99
  -1  -1  -4 1064.89   88.99
  -1  -1  -4 1063.39   90.29
  -1  -1  -4 1053.49   88.99
  -1  -1  -4 1068.29   88.89
  -1  -1  -4 1072.39   89.09
  -1  -1  -4 1083.79   89.09
  -1  -1  -4 1097.59   88.79
   1   1   4 1089.39   89.09
   1   1   4 1053.49   88.89
   1   1   4 1012.10   88.99
   1   1   4 1007.10   88.99
   1   1   4 1062.79   90.49
   1   1   4 1060.39   88.79
   1   1   4 1040.90   88.99
   1   1   4 1157.58   89.09
  -2  -1  -4   19.20    7.10
  -2  -1  -4   22.20    6.40
  -2  -1  -4   18.10    5.10
  -2  -1  -4   25.40    6.10
  -2  -1  -4   14.40    5.70
  -2  -1  -4   18.50    5.10
  -2  -1  -4   14.50    8.80
   2   1   4   19.80    5.00
   2   1   4   23.40    6.10
   2   1   4   33.10   10.00
   2   1   4   18.50    4.40
   2   1   4   18.90    4.60
   2   1   4   28.80    6.00
   2   1   4   20.60    5.50
   2   1   4   14.40    6.40
  -3  -1  -4    6.60    6.90
  -3  -1  -4    8.50    6.60
  -3  -1  -4    6.00    5.80
  -3  -1  -4    2.00    8.00
   3   1   4   -5.10    6.60
   3   1   4   -4.00    5.30
   3   1   4   10.70    4.70
   3   1   4    4.70   11.40
   3   1   4   -3.70    6.30
  -4  -1  -4   33.00    9.00
  -4  -1  -4   27.90   10.10
  -4  -1  -4   43.60   11.30
  -4  -1  -4   29.40    9.10
   4   1   4   18.80   16.20
   4   1   4   47.10    9.20
   4   1   4   46.60    7.00
   4   1   4   26.80    8.00
   4   1   4   39.90    9.80
  -5  -1  -4   32.90   13.10
  -5  -1  -4   60.49   16.20
  -5  -1  -4   35.20   13.40
  -5  -1  -4   45.50   10.40
   5   1   4    5.10   19.30
   5   1   4   21.50   10.00
   5   1   4   46.20   11.50
   5   1   4   54.19   12.40
   5  -2  -4    8.80   17.80
   5  -2  -4   10.60   10.80
  -5   2   4   48.20   10.40
  -5   2   4   46.10   15.60
  -5   2   4   38.70   13.20
  -5   2   4   43.70   13.70
   4  -2  -4    7.20   12.50
   4  -2  -4    5.60    8.20
   4  -2  -4   11.10    8.90
  -4   2   4    7.20    7.30
  -4   2   4    6.50    9.50
  -4   2   4   10.20   10.20
  -4   2   4    9.60    9.60
   3  -2  -4  141.39   14.60
   3  -2  -4  123.79   15.40
   3  -2  -4  132.79   18.20
  -3   2   4  166.38   15.40
  -3   2   4  135.09   14.30
  -3   2   4  143.19   14.40
  -3   2   4  151.18   15.30
   2  -2  -4  166.28   16.50
   2  -2  -4  196.78   20.00
   2  -2  -4  195.58   17.30
   2  -2  -4  191.98   17.40
   2  -2  -4  197.08   17.60
   2  -2  -4  181.88   16.80
  -2   2   4  166.48   16.80
  -2   2   4  175.48   17.20
  -2   2   4  155.68   17.10
  -2   2   4  190.88   19.40
  -2   2   4  196.38   16.70
  -2   2   4  192.78   17.40
   1  -2  -4  243.48   24.00
   1  -2  -4  279.07   24.20
   1  -2  -4  288.07   23.80
   1  -2  -4  279.07   24.10
   1  -2  -4  276.57   24.00
  -1   2   4  283.07   24.00
  -1   2   4  296.37   24.20
  -1   2   4  242.68   23.70
  -1   2   4  285.87   24.30
  -1   2   4  297.87   24.40
  -1   2   4  287.77   23.60
   0  -2  -4  374.86   34.50
   0  -2  -4  408.26   34.50
   0  -2  -4  408.66   34.50
   0  -2  -4  440.66   34.60
   0  -2  -4  418.46   34.20
   0  -2  -4  382.96   34.10
   0   2   4  429.46   34.50
   0   2   4  379.66   34.50
   0   2   4  438.76   34.50
   0   2   4  396.66   34.50
   0   2   4  421.06   34.50
   0   2   4  388.16   34.20
  -1  -2  -4   61.89    7.10
  -1  -2  -4   61.59    7.20
  -1  -2  -4   50.89    6.70
  -1  -2  -4   58.39    6.80
  -1  -2  -4   62.19    7.60
  -1  -2  -4   67.19    6.90
  -1  -2  -4   51.99   10.10
  -1  -2  -4   62.09    6.80
  -1  -2  -4   52.49    7.40
   1   2   4   43.10   10.50
   1   2   4   56.19    6.90
   1   2   4   64.09    7.50
   1   2   4   47.60    6.80
   1   2   4   56.19    5.90
   1   2   4   62.19    6.70
   1   2   4   67.29    6.90
  -2  -2  -4  140.19   14.60
  -2  -2  -4  162.88   14.80
  -2  -2  -4  128.69   14.20
  -2  -2  -4  151.48   14.40
  -2  -2  -4  155.88   13.30
  -2  -2  -4  164.08   13.90
  -2  -2  -4  145.29   18.30
   2   2   4  137.89   14.20
   2   2   4  137.79   13.40
   2   2   4  142.19   14.40
   2   2   4  133.39   13.90
   2   2   4  144.49   18.50
   2   2   4  153.88   14.00
   2   2   4  140.79   13.50
  -3  -2  -4   43.20    8.80
  -3  -2  -4   59.59    8.40
  -3  -2  -4   64.29   10.20
  -3  -2  -4   64.99    9.40
   3   2   4   42.60   12.90
   3   2   4   68.99    7.70
   3   2   4   61.99    8.70
   3   2   4   61.29    8.90
   3   2   4   62.59    9.30
  -4  -2  -4  169.18   17.80
  -4  -2  -4  176.28   16.90
  -4  -2  -4  109.99   15.20
  -4  -2  -4  150.08   16.50
   4   2   4  129.89   16.80
   4   2   4  152.48   14.50
   4   2   4  167.08   16.70
   4   2   4  121.39   15.50
   4   2   4  124.89   20.70
  -5  -2  -4   24.90   13.20
  -5  -2  -4    4.40    9.20
  -5  -2  -4   11.90   11.90
   5   2   4   15.30   16.10
   5   2   4   12.40   11.40
   5   2   4    6.00    9.70
   5   2   4   14.10   10.50
   5  -3  -4   58.09   12.40
   5  -3  -4   43.90   18.30
  -5   3   4   72.49   10.10
  -5   3   4   69.09   11.40
  -5   3   4   83.39   13.20
  -5   3   4   70.49   15.40
   4  -3  -4    4.20    8.10
   4  -3  -4    3.00   12.50
   4  -3  -4    1.00    9.10
  -4   3   4   -0.50    9.30
  -4   3   4    8.90    5.90
  -4   3   4   12.10   10.00
  -4   3   4    8.70    7.00
  -4   3   4   25.10   10.60
   3  -3  -4    6.20    9.20
   3  -3  -4   14.10    6.90
   3  -3  -4    5.90    6.90
  -3   3   4    9.80    5.70
  -3   3   4   -0.60    6.40
  -3   3   4    3.00    7.60
  -3   3   4   25.10    7.30
   2  -3  -4   21.10    9.30
   2  -3  -4   32.30    6.30
   2  -3  -4   24.60    5.60
   2  -3  -4   22.60    5.10
   2  -3  -4   26.00    5.90
  -2   3   4   26.20    5.50
  -2   3   4   23.00    5.60
  -2   3   4   27.70    6.50
  -2   3   4   31.00    6.40
  -2   3   4   29.70    5.20
   1  -3  -4   -0.90    1.70
   1  -3  -4   -0.20    4.40
   1  -3  -4    3.10    3.20
   1  -3  -4    3.80    4.50
   1  -3  -4    8.10    4.00
   1  -3  -4    1.20    4.40
  -1   3   4   -1.60    4.70
  -1   3   4    0.80    3.10
  -1   3   4   -4.00    4.70
  -1   3   4    2.10    3.10
  -1   3   4    1.40    4.70
  -1   3   4   -2.30    4.30
  -1   3   4    1.70    3.00
   0  -3  -4  141.19   12.90
   0  -3  -4  148.39   12.90
   0  -3  -4  138.69   13.00
   0  -3  -4  141.89   13.00
   0  -3  -4  135.09   12.80
   0  -3  -4  148.19   12.60
   0   3   4  145.39   12.70
   0   3   4  136.99   12.60
   0   3   4  130.69   12.70
   0   3   4  150.78   13.00
   0   3   4  140.09   12.90
   0   3   4  136.59   12.90
  -1  -3  -4  143.49   11.50
  -1  -3  -4  119.29   16.30
  -1  -3  -4  121.49   12.10
  -1  -3  -4  121.29   11.90
  -1  -3  -4  133.59   12.10
  -1  -3  -4  111.09   12.50
  -1  -3  -4  126.69   12.10
  -1  -3  -4  127.69   12.00
   1   3   4  123.19   12.20
   1   3   4  107.79   12.00
   1   3   4  130.89   11.40
   1   3   4  124.29   12.00
   1   3   4  117.09   11.90
   1   3   4  125.59   11.20
   1   3   4  131.19   12.40
  -2  -3  -4  139.59   12.70
  -2  -3  -4   99.19   12.10
  -2  -3  -4  131.69   12.90
  -2  -3  -4  120.69   17.00
  -2  -3  -4  119.59   12.70
  -2  -3  -4  132.89   13.70
   2   3   4  126.89   12.60
   2   3   4  120.49   13.10
   2   3   4  143.29   12.70
   2   3   4  122.39   12.70
   2   3   4  136.89   12.20
   2   3   4  135.59   12.80
   2   3   4  133.49   17.90
  -3  -3  -4  102.89   13.20
  -3  -3  -4  123.59   13.50
  -3  -3  -4   97.29   11.90
  -3  -3  -4  104.69   12.10
   3   3   4  103.49   11.70
   3   3   4   97.99   16.90
   3   3   4  106.69   12.30
   3   3   4  135.49   12.30
   3   3   4  102.79   11.70
  -4  -3  -4   56.59   11.90
  -4  -3  -4   62.29   10.20
  -4  -3  -4   75.69   12.20
  -4  -3  -4   88.29   13.40
   4   3   4   77.39    9.80
   4   3   4   52.49   10.20
   4   3   4   78.99   15.60
   4   3   4   64.79   11.40
   4   3   4   76.99   11.40
  -5  -3  -4   -6.30    9.40
  -5  -3  -4   -3.00   12.80
  -5  -3  -4   17.00   11.00
   5   3   4   -8.40   10.90
   5   3   4   31.10   14.80
   5   3   4   -2.90    9.20
   5   3   4   -6.70    9.20
   5  -4  -4    4.10   10.40
   5  -4  -4   -1.70   14.40
  -5   4   4    1.80   13.50
  -5   4   4    3.30    8.30
  -5   4   4   -1.90    7.60
  -5   4   4   -1.10   11.30
   4  -4  -4   11.50    9.60
   4  -4  -4    7.00   12.80
   4  -4  -4   10.30    9.00
  -4   4   4    7.60    7.20
  -4   4   4   12.50    6.10
  -4   4   4   12.10   10.70
  -4   4   4   22.10    9.20
  -4   4   4    9.20   10.90
   3  -4  -4   43.70    7.60
   3  -4  -4   32.00   11.00
   3  -4  -4   30.80    7.60
  -3   4   4   52.59    9.00
  -3   4   4   43.60    7.00
  -3   4   4   32.70    7.50
  -3   4   4   37.30    6.40
  -3   4   4   28.60    8.40
   2  -4  -4   37.30   10.50
   2  -4  -4   33.80    6.70
   2  -4  -4   31.50    5.40
   2  -4  -4   36.50    6.60
   2  -4  -4   41.10    6.10
  -2   4   4   32.40    6.90
  -2   4   4   32.00    5.50
  -2   4   4   39.40    6.00
  -2   4   4   32.80    6.80
  -2   4   4   37.70    7.00
   1  -4  -4  120.39   11.50
   1  -4  -4  105.59   10.80
   1  -4  -4  114.39   11.00
   1  -4  -4  124.19   11.40
   1  -4  -4  100.39   10.40
   1  -4  -4  113.39   11.00
   1  -4  -4  123.59   11.40
  -1   4   4  125.99   11.60
  -1   4   4  121.59   11.20
  -1   4   4  118.19   11.30
  -1   4   4  135.39   11.50
  -1   4   4  111.09   11.00
  -1   4   4  125.99   11.70
  -1   4   4  108.89   10.40
   0  -4  -4  199.88   17.50
   0  -4  -4  209.08   16.90
   0  -4  -4  193.88   17.50
   0  -4  -4  202.48   17.10
   0  -4  -4  198.68   17.60
   0  -4  -4  193.28   17.70
   0  -4  -4  190.48   17.50
   0  -4  -4  201.78   17.50
   0   4   4  196.68   17.50
   0   4   4  211.28   17.90
   0   4   4  190.68   17.50
   0   4   4  197.18   17.20
   0   4   4  216.08   17.60
   0   4   4  190.18   17.30
  -1  -4  -4   46.60    6.80
  -1  -4  -4   46.70    6.60
  -1  -4  -4   42.20    5.30
  -1  -4  -4   43.20    6.70
  -1  -4  -4   46.10   10.00
  -1  -4  -4   49.99    6.10
  -1  -4  -4   49.99    6.20
  -1  -4  -4   42.90    6.20
   1   4   4   38.40    6.50
   1   4   4   50.49    5.30
   1   4   4   49.10    6.10
   1   4   4   60.49    6.20
   1   4   4   44.60    5.40
   1   4   4   43.10    5.80
   1   4   4   49.50    5.90
  -2  -4  -4   32.70   10.10
  -2  -4  -4   39.50    6.30
  -2  -4  -4   30.00    7.00
  -2  -4  -4   34.30    6.30
  -2  -4  -4   30.30    5.60
   2   4   4   28.90    9.70
   2   4   4   38.40    5.90
   2   4   4   35.50    6.10
   2   4   4   30.00    6.60
   2   4   4   29.80    6.20
   2   4   4   34.30    5.00
   2   4   4   38.20    6.30
  -3  -4  -4   22.90    9.20
  -3  -4  -4   16.90    6.60
  -3  -4  -4   21.60    6.50
  -3  -4  -4   15.60    7.90
   3   4   4   19.20    6.70
   3   4   4   21.00    6.60
   3   4   4   20.50    6.80
   3   4   4   16.00    7.10
   3   4   4   26.30   10.80
  -4  -4  -4  270.57   27.80
  -4  -4  -4  319.47   28.80
  -4  -4  -4  281.77   27.90
  -4  -4  -4  305.87   28.30
   4   4   4  228.58   27.60
   4   4   4  288.07   27.70
   4   4   4  323.67   31.90
   4   4   4  337.67   26.70
   4   4   4  283.87   27.30
  -5  -4  -4    8.00   14.60
  -5  -4  -4   39.60   11.50
  -5  -4  -4   25.80   10.20
   5   4   4   43.90   10.90
   5   4   4   24.80   11.40
   5   4   4   27.20   10.20
   5  -5  -4   27.80   11.30
   5  -5  -4   37.90   12.10
   5  -5  -4    7.00   15.40
  -5   5   4   37.70   10.90
  -5   5   4   45.60   15.20
  -5   5   4   25.90    9.30
  -5   5   4   37.10   10.30
   4  -5  -4    6.50    9.10
   4  -5  -4   19.70   10.10
   4  -5  -4   19.10   13.70
  -4   5   4   24.80    7.40
  -4   5   4   24.90    9.50
  -4   5   4   33.50   12.00
  -4   5   4   15.40    7.30
  -4   5   4   34.80   13.30
   3  -5  -4   26.30    8.00
   3  -5  -4   52.09    8.40
   3  -5  -4   38.90   13.10
  -3   5   4   40.90    6.90
  -3   5   4   38.80    8.80
  -3   5   4   45.80    7.20
  -3   5   4   38.90    8.10
  -3   5   4   61.49    9.70
   2  -5  -4   28.40    6.10
   2  -5  -4   23.90    5.00
   2  -5  -4   21.60    4.90
   2  -5  -4   17.00    5.70
   2  -5  -4   22.40   10.20
   2  -5  -4   30.90    5.40
  -2   5   4   28.90    5.40
  -2   5   4   11.30    5.80
  -2   5   4   17.70    5.90
  -2   5   4   32.80    6.30
  -2   5   4   32.40    5.60
   1  -5  -4   -3.00    3.50
   1  -5  -4   12.70    3.50
   1  -5  -4    1.20    4.30
   1  -5  -4   -6.90    4.70
   1  -5  -4   -3.10    3.90
  -1   5   4    5.90    4.20
  -1   5   4   -1.10    3.80
  -1   5   4   -3.10    4.70
  -1   5   4   -0.60    3.30
  -1   5   4    0.90    4.40
  -1   5   4    7.60    5.00
  -1   5   4   -5.40    4.30
  -1   5   4   -0.20    3.40
   0  -5  -4   28.20    4.00
   0  -5  -4   25.80    4.90
   0  -5  -4   22.00    5.10
   0  -5  -4   27.60    3.40
   0  -5  -4   27.30    4.40
   0  -5  -4   27.60    4.50
   0  -5  -4   26.10    4.30
   0  -5  -4   31.10    5.00
   0   5   4   32.80    4.50
   0   5   4   24.10    4.90
   0   5   4   23.70    4.10
   0   5   4   19.80    5.10
   0   5   4   27.60    4.70
  -1  -5  -4   69.19    8.40
  -1  -5  -4   74.29    7.30
  -1  -5  -4   75.79    8.20
  -1  -5  -4   87.49    8.20
  -1  -5  -4   83.69    8.60
  -1  -5  -4   78.39   11.60
  -1  -5  -4   68.39    8.80
   1   5   4   74.29    8.30
   1   5   4   72.49    8.10
   1   5   4   82.69    8.60
   1   5   4   75.19    7.90
   1   5   4   75.99    7.60
   1   5   4   60.99    7.80
   1   5   4   68.99    7.90
  -2  -5  -4  152.18   13.40
  -2  -5  -4  134.69   13.80
  -2  -5  -4  134.79   14.40
  -2  -5  -4  143.29   13.70
   2   5   4  134.79   12.40
   2   5   4  141.59   13.80
   2   5   4  129.89   13.40
   2   5   4  130.19   13.60
   2   5   4  151.98   14.10
   2   5   4  141.79   13.10
  -3  -5  -4   94.99   11.90
  -3  -5  -4  115.89   13.20
  -3  -5  -4  103.89   12.20
   3   5   4  104.19   12.70
   3   5   4  123.39   17.60
   3   5   4  107.59   12.50
   3   5   4  119.29   12.30
   3   5   4  113.39   12.70
  -4  -5  -4   76.99   14.80
  -4  -5  -4   49.40   10.60
  -4  -5  -4   49.10   10.70
  -4  -5  -4   55.49   12.90
   4   5   4   76.89   10.30
   4   5   4   51.09   10.80
   4   5   4   66.99   14.00
   4   5   4   58.79   10.10
   4   5   4   62.69   10.60
  -5  -5  -4   -0.30   15.90
  -5  -5  -4    5.60    9.80
  -5  -5  -4  -18.50   13.40
  -5  -5  -4   15.00    9.50
   5   5   4   -0.90   10.60
   5   5   4  -18.60    8.80
   5   5   4    4.00   10.60
   5  -6  -4   11.00   17.50
   5  -6  -4   25.40   13.50
   5  -6  -4   38.90   11.90
  -5   6   4   34.80   11.70
  -5   6   4   69.69   16.70
  -5   6   4   36.90   11.50
   4  -6  -4    7.20   12.50
   4  -6  -4   17.10   10.20
   4  -6  -4   -3.30    9.20
  -4   6   4   14.30   12.20
  -4   6   4   16.50    8.60
  -4   6   4   10.40   11.80
  -4   6   4   17.20    7.20
   3  -6  -4    6.10    7.30
   3  -6  -4    9.30   11.60
   3  -6  -4   -0.70    6.90
   3  -6  -4    0.20    6.80
  -3   6   4   14.10    9.30
  -3   6   4   -1.40    7.80
  -3   6   4    7.60    5.80
  -3   6   4    6.10    6.90
   2  -6  -4   12.10    4.70
   2  -6  -4   20.60    5.70
   2  -6  -4   13.20    5.00
   2  -6  -4   19.90   10.20
   2  -6  -4   15.30    6.20
  -2   6   4   22.90    6.40
  -2   6   4   24.50    5.40
  -2   6   4   21.60    5.90
  -2   6   4   14.00    5.60
  -2   6   4    5.70    6.50
  -2   6   4   18.70    5.70
   1  -6  -4  197.88   19.00
   1  -6  -4  239.38   19.40
   1  -6  -4  222.48   19.10
   1  -6  -4  204.18   18.90
   1  -6  -4  255.67   19.40
   1  -6  -4  226.08   19.70
  -1   6   4  211.78   19.40
  -1   6   4  196.98   20.00
  -1   6   4  222.38   19.50
  -1   6   4  196.08   18.90
  -1   6   4  253.67   20.00
   0  -6  -4  118.69    9.90
   0  -6  -4  111.39   10.10
   0  -6  -4  114.99   10.30
   0  -6  -4  115.59   10.40
   0  -6  -4  103.29   10.30
   0  -6  -4  102.79   10.80
   0  -6  -4  103.29   10.80
   0   6   4  126.99   11.30
   0   6   4   92.99   10.00
   0   6   4  103.69   10.70
   0   6   4  105.99   10.30
   0   6   4  113.89   11.30
  -1  -6  -4   38.40    5.90
  -1  -6  -4   25.80    4.80
  -1  -6  -4   38.90    5.90
  -1  -6  -4   34.60    6.30
  -1  -6  -4   44.50    6.60
   1   6   4   40.20    6.20
   1   6   4   49.30    4.90
   1   6   4   53.19    5.90
   1   6   4   40.50    5.30
  -2  -6  -4  380.46   32.20
  -2  -6  -4  347.87   32.70
  -2  -6  -4  395.86   32.40
  -2  -6  -4  379.36   32.50
   2   6   4  365.36   32.10
   2   6   4  345.57   31.90
   2   6   4  358.06   32.60
   2   6   4  373.36   32.30
   2   6   4  404.36   32.70
   2   6   4  383.76   32.10
   2   6   4  380.96   31.80
  -3  -6  -4  147.99   16.20
  -3  -6  -4  107.69   13.20
  -3  -6  -4  113.99   12.30
  -3  -6  -4  120.09   12.50
   3   6   4  121.09   12.80
   3   6   4  105.39   12.20
   3   6   4  103.69   12.20
   3   6   4   97.09   12.10
  -4  -6  -4   33.60    8.60
  -4  -6  -4   25.10   12.30
  -4  -6  -4   37.30    8.60
  -4  -6  -4   30.00   11.10
   4   6   4   30.20    8.50
   4   6   4   43.80    9.40
   4   6   4   34.40    9.50
   4   6   4   31.50    9.20
  -5  -6  -4    8.50   10.10
  -5  -6  -4   -2.40   13.30
  -5  -6  -4    3.90    9.90
   5   6   4    6.60    8.90
   5   6   4   10.90   10.00
   5  -7  -4   13.10   12.00
   5  -7  -4   17.50   14.10
   5  -7  -4   -6.50   17.80
   4  -7  -4   15.20   14.50
   4  -7  -4    1.90   10.20
   4  -7  -4   13.00    8.90
  -4   7   4   13.20    7.00
  -4   7   4   15.30   12.10
  -4   7   4   20.00    9.30
   3  -7  -4   10.70   12.60
   3  -7  -4   11.30    7.90
   3  -7  -4    8.80    7.80
  -3   7   4   14.80    7.40
  -3   7   4   14.00    7.90
  -3   7   4   19.70    9.60
  -3   7   4   13.50    6.40
  -3   7   4   28.40    8.10
   2  -7  -4   76.29   14.60
   2  -7  -4   85.89    9.70
   2  -7  -4  111.19   10.30
   2  -7  -4   85.09    8.90
   2  -7  -4   71.99    9.00
  -2   7   4   74.69    9.10
  -2   7   4   88.49   10.30
  -2   7   4   98.39   10.50
  -2   7   4   67.09    8.50
  -2   7   4   70.89    9.10
  -2   7   4   81.49    9.50
   1  -7  -4  104.99   11.80
   1  -7  -4  151.68   12.50
   1  -7  -4  162.78   12.50
   1  -7  -4  136.89   12.90
   1  -7  -4  127.59   11.90
   1  -7  -4  113.79   11.80
  -1   7   4  119.89   12.50
  -1   7   4  106.39   11.80
  -1   7   4  156.98   13.10
  -1   7   4  128.89   13.10
  -1   7   4  128.59   12.70
   0  -7  -4   91.89    9.00
   0  -7  -4   90.59    8.90
   0  -7  -4   74.79    9.60
   0  -7  -4   80.79    8.90
   0  -7  -4   92.59    9.00
   0  -7  -4   97.19    8.50
   0   7   4   82.19    9.70
   0   7   4   98.19   10.20
   0   7   4   99.49   10.30
   0   7   4   93.39    9.00
  -1  -7  -4    9.20    4.60
  -1  -7  -4    5.70    4.70
  -1  -7  -4    4.50    5.40
  -1  -7  -4   -5.10    3.20
  -1  -7  -4   -0.50    4.90
   1   7   4    7.30    5.10
   1   7   4    8.30    4.10
   1   7   4    1.90    4.20
  -2  -7  -4   54.69    7.80
  -2  -7  -4   46.10    9.00
  -2  -7  -4   58.69    7.00
  -2  -7  -4   61.89    8.50
   2   7   4   58.39    6.70
   2   7   4   55.99    8.80
   2   7   4   50.79    6.60
   2   7   4   54.09    7.50
   2   7   4   51.69    8.20
   2   7   4   49.70    6.30
  -3  -7  -4   21.80    6.90
  -3  -7  -4   15.50    7.20
  -3  -7  -4   20.80    8.20
   3   7   4   14.40    6.90
   3   7   4   18.20    6.30
   3   7   4   14.40    7.40
   3   7   4   26.00    7.10
  -4  -7  -4   75.49   10.90
  -4  -7  -4   58.69   13.90
  -4  -7  -4   52.99   10.70
  -4  -7  -4   31.00   15.50
   4   7   4   51.79    9.30
   4   7   4   55.29    9.70
   4   7   4   54.99   11.20
   4  -8  -4   48.60   12.30
   4  -8  -4   32.80   10.90
   4  -8  -4   33.70   17.20
  -4   8   4   84.79   12.00
  -4   8   4   54.99   10.50
   3  -8  -4   29.80   16.60
   3  -8  -4   24.90    8.40
   3  -8  -4   24.80    8.90
  -3   8   4   45.70    9.00
  -3   8   4   30.40    8.20
  -3   8   4   28.10    8.60
  -3   8   4   37.40    9.30
   2  -8  -4   41.20    8.90
   2  -8  -4   77.99    9.40
   2  -8  -4   63.59   15.00
   2  -8  -4   48.10    8.40
  -2   8   4   73.79    8.60
  -2   8   4   69.89    9.40
  -2   8   4   60.29    9.70
  -2   8   4   57.09    8.20
   1  -8  -4   27.00    5.50
   1  -8  -4   16.70    4.40
   1  -8  -4   19.70    5.80
   1  -8  -4   27.80    5.20
  -1   8   4   14.50    5.40
  -1   8   4   14.00    6.60
  -1   8   4   20.20    6.40
  -1   8   4   16.40    5.70
   0  -8  -4   -3.00    3.20
   0  -8  -4   -2.30    5.10
   0  -8  -4   15.70    4.90
   0  -8  -4    5.40    3.60
   0  -8  -4    0.90    4.00
   0  -8  -4   -3.40    3.60
   0   8   4   -5.70    4.90
   0   8   4   -3.80    3.90
   0   8   4   -2.50    4.80
   0   8   4   -2.40    5.40
  -1  -8  -4   23.00    5.20
  -1  -8  -4   27.30    6.60
  -1  -8  -4   23.80    5.30
  -1  -8  -4   19.70    4.50
   1   8   4   22.80    5.80
   1   8   4   25.40    5.30
  -2  -8  -4  147.19   17.20
  -2  -8  -4  182.98   15.90
  -2  -8  -4  171.28   16.10
   2   8   4  158.58   15.70
   2   8   4  153.58   16.90
   2   8   4  165.18   15.50
   2   8   4  177.78   16.60
  -3  -8  -4  150.98   16.50
  -3  -8  -4  138.59   14.90
  -3  -8  -4  117.09   14.10
   3   8   4  121.29   14.80
   3   8   4  132.39   14.30
  -4  -8  -4   -7.00    8.10
  -4  -8  -4   11.80    8.50
   4   8   4    2.90    9.70
   4   8   4    6.50    7.80
   4  -9  -4    0.10   10.80
   4  -9  -4    6.80   15.10
   4  -9  -4   22.10   11.10
  -4   9   4    9.10   10.10
  -4   9   4    2.30    9.80
   3  -9  -4   13.10    9.00
   3  -9  -4    6.70   16.20
   3  -9  -4   -4.50    8.10
  -3   9   4   -3.70    7.40
  -3   9   4   14.50    9.30
   2  -9  -4   -2.40    7.00
   2  -9  -4   -4.00   12.30
   2  -9  -4    3.60    6.10
  -2   9   4   -5.90    7.30
  -2   9   4    1.10    6.30
  -2   9   4    5.40    5.40
   1  -9  -4   86.59    9.40
   1  -9  -4   77.59    9.30
   1  -9  -4   71.09    8.40
  -1   9   4   91.39    9.50
  -1   9   4   69.99    9.90
  -1   9   4   51.09    9.70
  -1   9   4   72.59    9.10
   0  -9  -4   47.50    6.70
   0  -9  -4   44.00    7.70
   0  -9  -4   58.89    6.30
   0  -9  -4   59.09    6.10
   0  -9  -4   42.60    6.60
   0  -9  -4   57.39    7.70
   0   9   4   49.30    8.20
   0   9   4   51.09    7.80
   0   9   4   59.09    7.70
   0   9   4   54.49    6.50
  -1  -9  -4   26.50    7.10
  -1  -9  -4   39.90    5.70
  -1  -9  -4   33.90    5.40
   1   9   4   42.40    6.20
   1   9   4   29.00    6.90
   1   9   4   35.60    6.50
  -2  -9  -4  355.56   30.30
  -2  -9  -4  363.76   30.30
  -2  -9  -4  336.17   31.10
   2   9   4  313.07   29.90
   2   9   4  355.66   30.80
  -3  -9  -4   13.50   10.90
  -3  -9  -4    9.70    7.60
  -3  -9  -4    8.30    7.10
   3   9   4   14.10    7.50
   3   9   4   13.50    8.50
  -4  -9  -4   13.70   13.10
  -4  -9  -4   13.30    9.70
  -4  -9  -4   -1.10    7.90
   4   9   4    5.50    7.80
   4   9   4   -7.90    8.60
   4 -10  -4    8.30   14.10
   4 -10  -4    9.30   16.80
   4 -10  -4   10.00   12.00
  -4  10   4    5.60   10.90
  -4  10   4    1.30   10.30
   3 -10  -4   15.20    8.90
   3 -10  -4   12.60   17.30
   3 -10  -4   17.00    9.90
  -3  10   4   29.60   10.10
  -3  10   4   29.50    8.70
   2 -10  -4   30.00    8.40
   2 -10  -4   25.50    7.50
   2 -10  -4   37.80   15.20
  -2  10   4   33.90    8.90
  -2  10   4   36.40    8.20
   1 -10  -4   38.70    7.30
   1 -10  -4   49.50    7.20
  -1  10   4   37.20    8.40
  -1  10   4   36.30    7.50
  -1  10   4   28.90    7.90
   0 -10  -4    4.30    6.30
   0 -10  -4   -3.50    3.60
   0 -10  -4    1.20    4.30
   0  10   4   -1.40    6.80
   0  10   4    7.50    6.40
   0  10   4    2.70    5.90
  -1 -10  -4    3.60    6.70
  -1 -10  -4    5.80    4.40
  -1 -10  -4    2.10    4.20
   1  10   4   -1.50    6.50
   1  10   4    2.90    5.60
  -2 -10  -4   27.90    6.90
  -2 -10  -4   26.20    9.80
  -2 -10  -4   26.40    6.50
   2  10   4   28.10    5.90
   2  10   4   20.00    7.70
  -3 -10  -4    2.00    7.10
  -3 -10  -4   13.80    9.70
   3  10   4    0.10    7.50
   3 -11  -4    9.20   17.20
   3 -11  -4   13.30    9.80
  -3  11   4   26.30   10.30
  -3  11   4   11.10    9.10
   2 -11  -4   16.60   14.70
   2 -11  -4    8.30    9.20
  -2  11   4   33.60    9.50
  -2  11   4   23.20    7.70
   1 -11  -4    2.50    6.60
  -1  11   4   11.00    6.50
  -1  11   4   -9.20    8.20
  -1  11   4    3.60    6.70
   0 -11  -4    5.80    4.60
   0  11   4    0.00    6.00
   0  11   4   -2.20    6.90
  -1 -11  -4    8.70    4.30
   1  11   4    0.90    6.60
   1  11   4    5.20    6.10
  -2 -11  -4  107.69   13.20
   2  11   4  115.39   13.30
   2  11   4  161.88   14.60
  -3 -11  -4   45.50    9.30
   3  11   4   55.19    9.80
   3 -12  -4   17.90   19.90
   3 -12  -4    7.80   11.10
  -3  12   4   21.30   10.80
  -3  12   4  -16.00    9.20
   2 -12  -4   -9.10   15.60
   2 -12  -4    4.70    8.80
  -2  12   4    4.90    8.70
  -2  12   4   17.10    9.60
  -1  12   4  103.39   13.10
  -1  12   4  119.69   13.80
   0  12   4   -0.30    7.60
   0  12   4    1.20    6.80
   1  12   4   50.99    9.60
   1  12   4   49.50    8.70
  -2 -12  -4   33.60    7.10
   2  12   4   14.20    6.90
   2  12   4   33.20    8.60
   2 -13  -4   31.10   19.10
  -2  13   4   32.00   10.10
  -2  13   4   19.20    9.00
  -1  13   4   11.70    8.60
  -1  13   4   23.40    8.90
   0  13   4   -7.60    8.30
   0  13   4   -6.60    8.90
   1  13   4    4.60    6.70
   1  13   4    6.10    8.30
  -2 -13  -4    9.70   31.90
   2  13   4    2.50   24.20
   1  14  -5   13.40   21.80
  -1 -14   5   13.80   28.00
   0  14  -5    7.90    7.70
   0 -14   5   11.80   15.40
   0 -14   5    5.70    7.00
  -1  14  -5   18.20    9.20
  -1  14  -5   36.40    9.10
   1 -14   5   18.00    7.30
   2  13  -5   36.50   11.40
  -2 -13   5   18.50    7.10
  -1 -13   5   46.70   16.30
  -1 -13   5   17.20    6.70
   0  13  -5   10.30    6.90
   0 -13   5   12.60    6.30
   0 -13   5   23.40   20.00
  -1  13  -5   -8.80    7.60
  -1  13  -5    7.60    8.40
  -1  13  -5    7.30   10.30
   1 -13   5   17.90    6.00
   1 -13   5    5.40   21.10
  -2  13  -5   10.50   11.60
  -2  13  -5    0.00    8.90
  -2  13  -5   -3.40    8.00
   2 -13   5    0.50   15.40
   3  12  -5   46.70   12.60
  -3 -12   5   36.90    9.20
   2  12  -5   16.10   10.30
  -2 -12   5    9.80    6.40
   1  12  -5   -5.90    9.30
  -1 -12   5   12.20   13.60
  -1 -12   5   -8.30    5.40
   0  12  -5   11.90    6.40
   0 -12   5   10.10   15.20
   0 -12   5   13.00    5.90
  -1  12  -5   36.00    7.60
  -1  12  -5   11.80    8.20
  -1  12  -5   35.70   10.80
   1 -12   5   26.20   16.10
  -2  12  -5   43.90   10.40
  -2  12  -5   20.10    8.00
  -2  12  -5   27.90    9.50
   2 -12   5   12.70   19.40
  -3  12  -5   -1.80    9.90
  -3  12  -5   23.30   12.10
   3 -12   5    4.10   19.10
   3  11  -5    3.00   10.60
  -3 -11   5   -7.10    5.90
  -3 -11   5   11.90    7.40
   2  11  -5    0.40    9.40
  -2 -11   5    6.70    6.10
   1  11  -5   27.20    9.40
   1  11  -5   17.90    6.40
  -1 -11   5   35.00   12.10
  -1 -11   5   21.90    6.10
   0  11  -5   10.50    8.20
   0  11  -5   20.00    6.20
   0 -11   5    6.40   11.10
   0 -11   5   13.30    5.70
  -1  11  -5  177.38   18.90
  -1  11  -5  165.08   18.20
   1 -11   5  218.48   27.10
  -2  11  -5   12.50    6.80
  -2  11  -5   20.60   10.00
  -2  11  -5   13.70    9.00
   2 -11   5    9.50    5.50
   2 -11   5    5.90   15.80
  -3  11  -5    4.60    7.20
  -3  11  -5   -6.80    9.30
  -3  11  -5  -14.20   10.80
   3 -11   5   17.60   16.30
   3 -11   5    3.30    7.20
   4  10  -5   13.70   13.30
  -4 -10   5   -8.60    8.30
  -4 -10   5    6.20    7.30
   3  10  -5   80.09   13.50
  -3 -10   5   90.39   10.10
  -3 -10   5   78.09   12.30
  -3 -10   5   69.49   10.70
   2  10  -5   11.70    9.70
   2  10  -5    6.10    5.00
  -2 -10   5    6.20    7.60
  -2 -10   5   14.00    5.90
  -2 -10   5   15.80    4.70
   1  10  -5   45.40    7.60
   1  10  -5   53.39   10.80
  -1 -10   5   83.59    8.00
  -1 -10   5   53.49    8.00
  -1 -10   5   69.59   12.60
   0  10  -5    7.80    5.40
   0  10  -5    3.70    6.90
   0  10  -5   14.60    7.70
   0  10  -5    6.00    7.50
   0 -10   5    2.40    9.50
   0 -10   5    9.20    5.20
  -1  10  -5   56.39   10.00
  -1  10  -5   46.60    7.50
  -1  10  -5   35.20    8.50
   1 -10   5   60.69   13.70
   1 -10   5   49.30    6.10
  -2  10  -5    6.20    7.80
  -2  10  -5   -4.70    6.20
  -2  10  -5   13.20    9.30
   2 -10   5   -4.20    6.40
   2 -10   5   -6.40   11.30
   2 -10   5   -4.50    5.20
  -3  10  -5   14.50    7.10
  -3  10  -5    7.80   10.50
  -3  10  -5   15.50    9.40
   3 -10   5    6.60   17.60
   3 -10   5   19.80    8.70
   3 -10   5   17.30    8.30
  -4  10  -5   23.20   12.00
  -4  10  -5    0.30   10.40
  -4  10  -5   -0.60    7.00
   4 -10   5    6.70   10.30
   4 -10   5   -1.80   17.40
   4   9  -5   18.30   10.90
  -4  -9   5   19.60    9.10
  -4  -9   5   38.20   12.80
  -4  -9   5    7.80    8.70
   3   9  -5   46.30   11.90
   3   9  -5   72.29    9.10
  -3  -9   5   87.59   12.00
  -3  -9   5   85.09    9.80
  -3  -9   5   64.29   10.30
   2   9  -5   -5.80    8.90
   2   9  -5    0.20    4.80
  -2  -9   5   -3.40    4.40
  -2  -9   5    0.60    6.80
  -2  -9   5    4.00    5.50
   1   9  -5    2.00    4.10
   1   9  -5    1.30    7.90
  -1  -9   5    4.40    3.70
  -1  -9   5   -0.60    4.50
  -1  -9   5    2.00    3.40
  -1  -9   5    0.90    3.40
   0   9  -5   41.60    6.20
   0   9  -5   37.80    7.90
   0   9  -5   39.50    7.60
   0   9  -5   42.00    8.20
   0  -9   5   22.80    5.80
   0  -9   5   27.80   10.00
  -1   9  -5   49.60    7.20
  -1   9  -5   54.09    8.40
  -1   9  -5   50.69    8.60
   1  -9   5   35.10    6.00
   1  -9   5   59.39    6.20
   1  -9   5   61.39   13.40
  -2   9  -5   35.00    7.00
  -2   9  -5   23.10    7.80
  -2   9  -5   31.80    9.10
   2  -9   5   23.80    6.80
   2  -9   5   26.90    6.10
   2  -9   5   28.90   13.00
  -3   9  -5   39.90   10.60
  -3   9  -5   18.00    7.30
  -3   9  -5   35.30    9.50
   3  -9   5   13.90    9.10
   3  -9   5   32.30    9.50
   3  -9   5   33.40   17.50
  -4   9  -5   68.29   12.30
  -4   9  -5   62.29   13.20
  -4   9  -5   51.79    9.70
   4  -9   5   59.79   12.50
   4  -9   5   33.40   14.80
   4  -9   5   31.00   20.80
   4   8  -5    0.10   11.20
   4   8  -5   13.10    6.50
  -4  -8   5   -2.90   12.40
  -4  -8   5   -0.50    7.80
  -4  -8   5    3.40    8.10
   3   8  -5    9.60    5.90
   3   8  -5   19.90    9.20
  -3  -8   5   10.30    6.60
  -3  -8   5    0.50    8.00
  -3  -8   5   10.20    6.40
   2   8  -5  215.38   18.20
   2   8  -5  192.38   18.00
   2   8  -5  194.88   20.20
  -2  -8   5  195.78   18.60
  -2  -8   5  185.78   18.00
  -2  -8   5  191.68   17.90
  -2  -8   5  208.08   20.00
  -2  -8   5  219.08   18.90
   1   8  -5   24.70    7.40
   1   8  -5   21.40    4.20
  -1  -8   5   21.30    5.10
  -1  -8   5   20.80    3.70
  -1  -8   5   16.90    3.70
  -1  -8   5   16.30    3.90
   0   8  -5   32.60    6.90
   0   8  -5   24.00    6.60
   0   8  -5   27.20    5.40
   0   8  -5   28.80    6.80
   0  -8   5   21.90    4.10
   0  -8   5   23.10    8.80
   0  -8   5   18.50    5.00
  -1   8  -5  149.19   14.90
  -1   8  -5  173.08   15.00
  -1   8  -5  159.78   15.60
   1  -8   5  139.99   13.60
   1  -8   5  166.78   19.90
  -2   8  -5    1.40    4.80
  -2   8  -5   18.10    6.80
  -2   8  -5    9.40    5.80
  -2   8  -5    9.90    8.10
   2  -8   5    3.60    4.50
   2  -8   5    7.40    5.40
   2  -8   5    4.10   10.10
   2  -8   5    0.00    5.70
  -3   8  -5   25.80    7.20
  -3   8  -5   31.40   10.90
  -3   8  -5   38.30    8.70
   3  -8   5   23.00    7.80
   3  -8   5   30.10   14.00
  -4   8  -5   55.79   12.90
  -4   8  -5   61.09   10.60
  -4   8  -5   53.19   10.90
   4  -8   5   50.29   12.60
   4  -8   5   50.49   17.40
   4  -8   5   44.20   11.80
   5   7  -5    4.80    9.90
   5   7  -5   16.10   12.20
  -5  -7   5   12.40   16.10
  -5  -7   5   11.70   10.00
  -5  -7   5   21.70    9.60
   4   7  -5   36.10    8.40
   4   7  -5   54.69    8.40
   4   7  -5   37.00   10.90
  -4  -7   5   53.59   10.00
  -4  -7   5   46.60    9.40
  -4  -7   5   23.00    9.90
   3   7  -5  112.69   13.80
   3   7  -5  111.79   12.40
   3   7  -5  134.89   15.40
   3   7  -5  134.19   13.20
  -3  -7   5  154.88   16.00
  -3  -7   5  133.29   14.00
  -3  -7   5  131.89   13.90
   2   7  -5  142.59   15.00
   2   7  -5  148.39   13.50
   2   7  -5  128.59   13.50
  -2  -7   5  143.89   14.20
  -2  -7   5  134.09   13.20
  -2  -7   5  136.69   13.90
  -2  -7   5  159.78   15.50
  -2  -7   5  134.79   13.60
   1   7  -5  378.66   31.80
   1   7  -5  355.46   30.10
   1   7  -5  366.66   30.30
   1   7  -5  342.27   30.10
  -1  -7   5  362.66   30.80
  -1  -7   5  354.46   30.30
  -1  -7   5  366.36   30.10
  -1  -7   5  353.36   30.10
  -1  -7   5  356.16   30.30
  -1  -7   5  345.47   30.30
   0   7  -5   -1.30    6.40
   0   7  -5    6.20    5.60
   0   7  -5   -2.30    5.80
   0   7  -5    4.80    4.30
   0  -7   5   -0.90    6.90
   0  -7   5   -5.10    4.00
   0  -7   5    0.70    2.80
  -1   7  -5    0.50    6.00
  -1   7  -5    1.50    4.40
  -1   7  -5   -0.60    5.60
  -1   7  -5    3.20    3.20
  -1   7  -5   10.40    2.80
   1  -7   5    8.50    9.50
   1  -7   5   11.30    2.80
   1  -7   5    1.90    3.20
   1  -7   5    7.40    3.80
   1  -7   5    3.20    3.20
  -2   7  -5   -2.90    6.80
  -2   7  -5    5.10    6.20
  -2   7  -5   -2.10    4.80
  -2   7  -5    1.80    5.00
   2  -7   5    3.30    5.10
   2  -7   5    7.50    4.70
   2  -7   5    1.30   10.10
   2  -7   5    1.80    5.20
  -3   7  -5   40.80    6.90
  -3   7  -5   34.00    8.90
  -3   7  -5   25.00    6.50
  -3   7  -5   30.20    8.60
  -3   7  -5   39.50    9.90
   3  -7   5   34.70   13.80
   3  -7   5   38.60    8.20
  -4   7  -5   18.70    8.00
  -4   7  -5   34.30    9.30
  -4   7  -5   38.20   11.10
   4  -7   5   52.79   11.40
   4  -7   5   27.70   15.40
   4  -7   5   30.40   10.50
  -5   7  -5    6.60   13.90
   5  -7   5   21.10   12.00
   5  -7   5   -1.50   20.50
   5  -7   5   17.90   11.90
   5   6  -5   19.50    9.10
   5   6  -5   24.90   11.00
   5   6  -5    9.30   12.00
  -5  -6   5   27.20    9.70
  -5  -6   5   22.80   11.30
   4   6  -5   19.50    7.60
   4   6  -5   36.20   10.70
   4   6  -5   17.40    8.50
   4   6  -5   26.40    8.80
  -4  -6   5   28.70    8.00
  -4  -6   5   17.50   10.30
  -4  -6   5   25.20    8.50
   3   6  -5   73.69   11.20
   3   6  -5   75.19    8.90
   3   6  -5   70.69    9.40
   3   6  -5   82.39    9.10
   3   6  -5   70.29    9.30
  -3  -6   5   84.59    9.50
  -3  -6   5   65.09    9.70
  -3  -6   5   62.39    9.70
  -3  -6   5   83.79   11.30
  -3  -6   5   97.59    9.30
   2   6  -5   68.69    7.90
   2   6  -5   55.99    6.80
   2   6  -5   65.79    6.80
   2   6  -5   72.49   10.20
   2   6  -5   77.99    8.00
  -2  -6   5   80.49    7.80
  -2  -6   5   77.09    8.50
  -2  -6   5   81.79    8.10
  -2  -6   5   65.59    8.20
  -2  -6   5   56.09    9.60
   1   6  -5    7.70    3.30
   1   6  -5   10.60    2.90
   1   6  -5    2.30    3.00
   1   6  -5    6.30    6.00
  -1  -6   5   14.80    4.30
  -1  -6   5    4.90    3.30
  -1  -6   5    9.60    3.10
  -1  -6   5   15.10    3.40
  -1  -6   5    3.30    2.80
   0   6  -5   69.79    9.20
   0   6  -5   72.69    7.80
   0   6  -5   76.79    9.10
   0   6  -5   74.39    8.50
   0  -6   5   61.59    6.90
   0  -6   5   80.39   11.10
  -1   6  -5  103.79   10.90
  -1   6  -5  108.19   11.10
  -1   6  -5  108.59    9.80
  -1   6  -5  104.49    9.60
  -1   6  -5   92.19   11.00
   1  -6   5  107.19    9.90
   1  -6   5   99.59   10.10
   1  -6   5   96.69   10.00
   1  -6   5  115.39    9.80
   1  -6   5   94.19   11.10
   1  -6   5  106.39    9.90
   1  -6   5  118.39   15.60
  -2   6  -5  124.49   11.30
  -2   6  -5  106.79   12.60
  -2   6  -5  129.69   11.80
  -2   6  -5   98.79   10.90
  -2   6  -5  114.49   12.00
  -2   6  -5   95.79   10.20
   2  -6   5  116.69   17.70
   2  -6   5  125.49   11.50
   2  -6   5  104.19   11.20
   2  -6   5  120.69   11.40
   2  -6   5   93.29   10.90
  -3   6  -5    6.10    7.20
  -3   6  -5   21.50    9.00
  -3   6  -5   27.00    7.00
   3  -6   5   44.00    8.10
   3  -6   5   28.90    6.50
   3  -6   5   35.10   13.70
  -4   6  -5   58.99    7.60
  -4   6  -5   30.00   11.20
  -4   6  -5   54.09   11.50
  -4   6  -5   44.20   13.00
   4  -6   5   31.60   16.30
   4  -6   5   41.90   11.20
   4  -6   5   48.50    9.90
  -5   6  -5    6.00   11.50
   5  -6   5   -6.80   18.70
   5  -6   5    5.90   11.90
   5   5  -5   20.50   10.30
   5   5  -5   36.90    9.90
   5   5  -5   15.10   11.20
   5   5  -5   13.80   10.40
  -5  -5   5    4.60    9.40
  -5  -5   5   19.50    9.40
   4   5  -5   35.00    8.70
   4   5  -5   44.10   10.80
   4   5  -5   49.70    8.80
   4   5  -5   41.20    9.60
  -4  -5   5   59.09    9.30
  -4  -5   5   54.79    9.40
  -4  -5   5   19.60    9.30
   3   5  -5    7.70    6.60
   3   5  -5   -2.40    7.40
   3   5  -5    2.00    5.50
   3   5  -5   -2.60    6.20
  -3  -5   5    2.80    5.10
  -3  -5   5    1.30    6.20
  -3  -5   5    3.60    8.00
  -3  -5   5    1.20    6.10
  -3  -5   5    0.10    5.10
   2   5  -5  117.29   12.00
   2   5  -5  120.99   11.00
   2   5  -5  131.79   11.30
   2   5  -5  115.99   11.40
   2   5  -5  118.19   13.10
  -2  -5   5  108.79   10.90
  -2  -5   5  109.99   11.40
  -2  -5   5  103.59   12.40
  -2  -5   5  115.09   11.60
  -2  -5   5  126.59   11.90
  -2  -5   5  117.79   12.60
  -2  -5   5  119.59   12.00
   1   5  -5  160.48   16.30
   1   5  -5  192.88   16.00
   1   5  -5  195.08   17.90
   1   5  -5  185.98   16.70
  -1  -5   5  175.08   16.10
  -1  -5   5  194.58   16.70
  -1  -5   5  181.88   16.20
  -1  -5   5  182.38   16.50
  -1  -5   5  173.08   16.20
  -1  -5   5  214.88   16.10
   0   5  -5  125.99   11.70
   0   5  -5  123.59   10.90
   0   5  -5  110.79   10.90
   0   5  -5  111.29   11.00
   0  -5   5   92.39   14.10
   0  -5   5  101.39    9.40
   0  -5   5   99.09   10.40
   0  -5   5   96.89   10.30
   0  -5   5  101.89   10.80
  -1   5  -5  242.98   25.00
  -1   5  -5  234.28   21.90
  -1   5  -5  251.57   21.00
  -1   5  -5  251.07   21.80
  -1   5  -5  271.97   21.70
   1  -5   5  258.07   21.10
   1  -5   5  253.17   21.20
   1  -5   5  194.68   21.50
   1  -5   5  223.58   21.60
   1  -5   5  269.37   21.10
   1  -5   5  262.97   25.50
   1  -5   5  226.58   21.20
  -2   5  -5   51.79    6.60
  -2   5  -5   55.59    7.70
  -2   5  -5   67.59    7.20
  -2   5  -5   44.10    6.90
  -2   5  -5   43.70    6.60
  -2   5  -5   62.19    8.20
   2  -5   5   69.89    7.30
   2  -5   5   42.10   11.70
   2  -5   5   42.80    6.40
   2  -5   5   57.49    9.60
   2  -5   5   54.69    7.30
  -3   5  -5   -4.30    7.40
  -3   5  -5    6.60    6.70
  -3   5  -5    6.80    4.80
  -3   5  -5    1.10    6.50
   3  -5   5   14.80    6.10
   3  -5   5   -1.80    5.50
   3  -5   5    4.60   11.00
   3  -5   5    0.80    7.10
  -4   5  -5    3.50    9.10
  -4   5  -5   -1.20    5.50
  -4   5  -5   -5.20   11.40
  -4   5  -5    3.40    8.90
   4  -5   5    8.60    9.10
   4  -5   5    8.70    8.10
   4  -5   5    5.10   14.90
  -5   5  -5    6.50   12.60
  -5   5  -5   -7.80   13.00
  -5   5  -5   20.50   12.50
   5  -5   5  -32.40   18.30
   5  -5   5    9.90   10.40
   5  -5   5   -3.10   10.70
   5   4  -5   -2.10    9.70
   5   4  -5   -7.70   10.60
   5   4  -5   -0.60    9.30
   5   4  -5   -2.90   10.50
  -5  -4   5  -12.80    8.70
  -5  -4   5   -9.10   12.30
  -5  -4   5    0.90   10.50
   4   4  -5   96.89   13.40
   4   4  -5   97.59   12.00
   4   4  -5   94.29   13.30
   4   4  -5  126.89   13.50
  -4  -4   5   70.29   14.20
  -4  -4   5  112.49   12.50
  -4  -4   5   99.79   13.10
   3   4  -5  101.99   11.40
   3   4  -5  105.49   11.80
   3   4  -5   81.99   10.00
   3   4  -5   90.29   11.10
  -3  -4   5  101.29   10.90
  -3  -4   5   98.79   11.80
  -3  -4   5   97.09   10.60
  -3  -4   5   80.39   10.50
  -3  -4   5  103.29   10.80
   2   4  -5  495.05   42.10
   2   4  -5  488.35   42.00
   2   4  -5  497.45   41.80
   2   4  -5  514.05   42.60
  -2  -4   5  484.75   42.00
  -2  -4   5  460.15   41.90
  -2  -4   5  485.25   42.20
  -2  -4   5  487.35   42.20
  -2  -4   5  535.65   42.20
   1   4  -5  682.73   49.99
   1   4  -5  631.84   50.79
   1   4  -5  547.45   50.09
   1   4  -5  639.84   50.39
  -1  -4   5  581.74   50.19
  -1  -4   5  596.84   50.19
  -1  -4   5  567.94   50.19
  -1  -4   5  619.64   50.49
  -1  -4   5  542.85   50.09
  -1  -4   5  544.75   50.09
  -1  -4   5  633.14   50.39
  -1  -4   5  577.64   50.69
   0   4  -5   16.70    3.00
   0   4  -5   14.70    5.10
   0   4  -5   15.50    6.20
   0   4  -5   20.10    2.90
   0   4  -5   18.90    5.60
   0  -4   5   18.80    2.90
   0  -4   5   22.30    2.80
   0  -4   5   10.90    5.10
   0  -4   5   29.40    5.50
   0  -4   5   20.90    2.70
   0  -4   5   14.00    6.70
   0  -4   5   17.80    3.80
  -1   4  -5  148.99   12.70
  -1   4  -5  146.09   13.50
  -1   4  -5  156.08   13.00
  -1   4  -5  130.99   12.50
  -1   4  -5  153.78   13.80
  -1   4  -5  143.99   17.40
  -1   4  -5  156.48   13.50
   1  -4   5  121.19   13.30
   1  -4   5  133.19   13.20
   1  -4   5  141.79   13.20
   1  -4   5  146.99   18.60
   1  -4   5  134.29   13.50
   1  -4   5  154.28   13.30
   1  -4   5  150.38   13.10
  -2   4  -5  549.85   42.00
  -2   4  -5  474.35   42.10
  -2   4  -5  485.35   41.80
  -2   4  -5  509.35   42.00
   2  -4   5  493.75   42.20
   2  -4   5  504.35   42.00
   2  -4   5  430.56   41.50
   2  -4   5  534.25   42.00
   2  -4   5  501.25   42.30
   2  -4   5  420.86   41.70
   2  -4   5  523.75   45.50
  -3   4  -5  115.89   11.70
  -3   4  -5  111.79   13.10
  -3   4  -5  115.99   13.20
  -3   4  -5  117.79   12.90
   3  -4   5  106.59   19.40
   3  -4   5  121.79   12.90
   3  -4   5  116.89   13.90
   3  -4   5  122.19   13.70
  -4   4  -5   22.50   10.10
  -4   4  -5   53.79    9.80
  -4   4  -5   31.50    9.90
  -4   4  -5   26.80    6.20
   4  -4   5   41.50   10.00
   4  -4   5   39.90    9.10
   4  -4   5   23.60   17.20
  -5   4  -5   15.70   11.70
  -5   4  -5   13.90   11.70
  -5   4  -5   23.80   14.90
   5  -4   5  -13.90   18.80
   5  -4   5    6.30   11.00
   5  -4   5   15.20   10.50
   5   3  -5   51.39   11.00
   5   3  -5   24.50    9.80
   5   3  -5   50.59   11.80
   5   3  -5   42.00   12.10
  -5  -3   5   42.90   11.60
  -5  -3   5   60.49   14.60
  -5  -3   5   63.29   11.90
  -5  -3   5   82.79   14.50
   4   3  -5   76.49   10.70
   4   3  -5   55.79   10.60
   4   3  -5   64.39   10.90
   4   3  -5   47.80   10.60
  -4  -3   5   80.89   10.20
  -4  -3   5   74.29   11.10
  -4  -3   5   48.50   10.90
   3   3  -5    4.40    7.00
   3   3  -5    3.80    5.90
   3   3  -5    6.10    7.10
  -3  -3   5    6.80    6.40
  -3  -3   5    5.70    5.80
  -3  -3   5    3.30    5.20
  -3  -3   5   11.80    7.40
   2   3  -5  264.97   21.90
   2   3  -5  240.08   21.70
  -2  -3   5  261.07   21.90
  -2  -3   5  246.68   21.80
  -2  -3   5  229.68   21.80
  -2  -3   5  222.08   21.40
  -2  -3   5  236.08   21.60
   1   3  -5  173.98   15.60
   1   3  -5  176.68   14.10
   1   3  -5  153.28   14.60
   1   3  -5  170.58   14.40
  -1  -3   5  150.48   14.70
  -1  -3   5  156.98   14.70
  -1  -3   5  155.88   14.50
  -1  -3   5  150.38   14.50
  -1  -3   5  174.78   14.90
   0   3  -5  165.08   15.30
   0   3  -5  178.48   15.10
   0   3  -5  173.58   14.30
   0   3  -5  151.38   17.00
   0   3  -5  164.48   15.10
   0   3  -5  157.58   14.20
   0  -3   5  164.08   14.20
   0  -3   5  160.98   14.20
   0  -3   5  158.08   14.90
   0  -3   5  157.68   14.80
   0  -3   5  172.18   14.30
   0  -3   5  160.58   17.40
   0  -3   5  168.98   14.30
  -1   3  -5  204.38   17.90
  -1   3  -5  208.08   18.10
  -1   3  -5  177.38   17.90
  -1   3  -5  217.68   18.00
  -1   3  -5  213.88   17.90
  -1   3  -5  210.78   18.40
   1  -3   5  208.18   18.00
   1  -3   5  213.28   18.10
   1  -3   5  201.58   18.10
   1  -3   5  200.48   18.20
   1  -3   5  186.08   18.20
   1  -3   5  191.98   17.90
   1  -3   5  217.08   22.10
  -2   3  -5   51.89    6.40
  -2   3  -5   61.69    8.00
  -2   3  -5   57.49    8.40
  -2   3  -5   65.09    7.80
  -2   3  -5   50.19    7.20
   2  -3   5   67.79    8.40
   2  -3   5   54.29    7.80
   2  -3   5   70.49    7.70
   2  -3   5   55.79   11.70
   2  -3   5   73.89    7.90
  -3   3  -5   72.39    9.70
  -3   3  -5  113.89   12.10
  -3   3  -5  102.69   12.00
  -3   3  -5  104.49   12.30
   3  -3   5  102.09   12.50
   3  -3   5  111.49   11.50
   3  -3   5   86.19   15.80
  -4   3  -5   12.00    4.60
  -4   3  -5   13.70    9.10
  -4   3  -5    3.80   10.10
  -4   3  -5    5.70    9.20
   4  -3   5    2.30   14.60
   4  -3   5    9.90    8.90
   4  -3   5    2.90    7.90
  -5   3  -5   11.10   13.80
  -5   3  -5    5.70   11.80
  -5   3  -5   17.10   13.10
   5  -3   5   12.90   11.80
   5  -3   5    6.10   11.20
   5  -3   5  -27.20   19.70
   5   2  -5   19.40   11.60
   5   2  -5   16.40    9.80
   5   2  -5   26.30   10.10
  -5  -2   5   35.30   10.10
  -5  -2   5   18.40   13.30
  -5  -2   5   26.90   10.90
  -5  -2   5   27.60   13.00
   4   2  -5   10.20    8.90
   4   2  -5   14.00    8.00
   4   2  -5  -12.90   11.20
  -4  -2   5    9.50    8.90
  -4  -2   5   -1.10    7.10
  -4  -2   5   10.00    8.20
   3   2  -5   82.09   14.70
   3   2  -5   96.99   11.90
  -3  -2   5  129.89   12.10
  -3  -2   5  123.39   12.90
  -3  -2   5  109.79   11.90
   2   2  -5  104.39   10.80
   2   2  -5   94.29   11.10
   2   2  -5   94.49   10.50
   2   2  -5   99.09   10.40
  -2  -2   5   89.29   10.60
  -2  -2   5   97.99   11.10
  -2  -2   5   98.09   10.20
  -2  -2   5   86.59   10.40
  -2  -2   5   82.29   10.30
   1   2  -5  579.24   50.99
   1   2  -5  615.04   51.09
   1   2  -5  616.14   50.99
  -1  -2   5  577.44   50.89
  -1  -2   5  674.03   51.09
  -1  -2   5  594.44   50.99
  -1  -2   5  603.14   50.99
  -1  -2   5  586.44   50.99
   0   2  -5   53.49    6.80
   0   2  -5   65.39    6.70
   0   2  -5   67.19    7.10
   0   2  -5   70.09   10.20
   0   2  -5   78.89    7.50
   0   2  -5   60.59    6.30
   0   2  -5   58.99    6.60
   0   2  -5   60.29    6.50
   0  -2   5   59.49    6.80
   0  -2   5   54.59    5.80
   0  -2   5   74.79   10.50
   0  -2   5   50.89    6.60
   0  -2   5   58.59    6.70
   0  -2   5   59.59    6.80
   0  -2   5   55.39    6.70
  -1   2  -5   52.99    6.20
  -1   2  -5   75.59    7.10
  -1   2  -5   47.80    6.40
   1  -2   5   48.10    5.70
   1  -2   5   57.59    6.70
   1  -2   5   56.69    6.60
   1  -2   5   43.20    6.80
   1  -2   5   62.19   10.40
   1  -2   5   36.90    5.10
   1  -2   5   53.29    6.40
   1  -2   5   63.49    6.70
  -2   2  -5    6.20    9.00
  -2   2  -5   13.10    5.70
  -2   2  -5    9.60    6.60
  -2   2  -5    8.90    5.60
  -2   2  -5   17.00    5.30
  -2   2  -5   10.60    3.20
   2  -2   5   18.30    5.80
   2  -2   5    8.90    5.90
   2  -2   5   13.70    6.20
   2  -2   5   15.50    9.90
   2  -2   5   12.60    5.60
   2  -2   5    4.10    4.30
   2  -2   5    9.20    3.10
  -3   2  -5    0.20    3.10
  -3   2  -5   11.30    6.90
  -3   2  -5   15.10    7.30
  -3   2  -5   11.10    6.70
  -3   2  -5   -0.40    5.40
   3  -2   5   15.90    6.50
   3  -2   5   17.40    7.50
   3  -2   5   10.20   11.60
  -4   2  -5    4.40    9.10
  -4   2  -5    1.90    3.60
  -4   2  -5   -1.60    7.40
  -4   2  -5    9.70    9.50
  -4   2  -5    4.90    9.40
   4  -2   5    1.90   14.80
   4  -2   5   -4.90    8.10
   4  -2   5   14.00    8.60
  -5   2  -5   78.09   14.10
  -5   2  -5   50.19   10.90
  -5   2  -5   98.79   18.30
  -5   2  -5   62.29   12.80
   5  -2   5    5.80   21.50
   5  -2   5   67.59   13.50
   5  -2   5   62.49   11.40
   5   1  -5   14.30   11.10
   5   1  -5   -8.00    9.20
  -5  -1   5   -8.20   11.60
  -5  -1   5   31.30   11.40
  -5  -1   5   25.50   13.90
  -5  -1   5   16.40    9.50
   4   1  -5  245.68   24.60
   4   1  -5  200.98   28.50
  -4  -1   5  280.77   24.40
  -4  -1   5  223.48   24.10
  -4  -1   5  314.57   24.00
   3   1  -5    1.80    9.00
   3   1  -5   13.80    7.30
   3   1  -5   10.20    6.70
  -3  -1   5   24.20    8.00
  -3  -1   5   22.40    7.00
  -3  -1   5   13.90    6.10
   2   1  -5  371.36   33.30
   2   1  -5  332.97   33.10
   2   1  -5  376.36   33.30
   2   1  -5  416.96   33.70
   2   1  -5  358.36   33.20
   2   1  -5  419.76   34.10
  -2  -1   5  420.56   33.30
  -2  -1   5  403.96   33.60
  -2  -1   5  391.76   33.40
  -2  -1   5  390.26   33.30
  -2  -1   5  364.66   33.10
   1   1  -5  311.37   30.60
   1   1  -5  367.96   30.80
   1   1  -5  379.76   31.00
   1   1  -5  358.26   30.70
  -1  -1   5  388.26   30.80
  -1  -1   5  373.46   30.70
  -1  -1   5  352.16   30.60
  -1  -1   5  331.27   30.70
  -1  -1   5  367.86   30.80
   0   1  -5  119.99   11.80
   0   1  -5  142.89   11.50
   0   1  -5  144.99   11.90
   0   1  -5  106.79   11.30
   0   1  -5  128.79   11.80
   0   1  -5  132.79   11.80
   0  -1   5  123.39   11.90
   0  -1   5  116.29   11.50
   0  -1   5  136.29   11.70
   0  -1   5  123.89   11.90
   0  -1   5  133.89   11.30
   0  -1   5  144.39   11.80
   0  -1   5  123.39   11.90
  -1   1  -5    1.00    4.70
  -1   1  -5    1.00    4.80
  -1   1  -5    2.10    4.50
  -1   1  -5    1.50    3.00
  -1   1  -5    3.10    5.60
  -1   1  -5    3.40    4.50
   1  -1   5    7.70    5.30
   1  -1   5    3.60    2.80
   1  -1   5    4.70    4.50
   1  -1   5   10.90    4.80
   1  -1   5    1.80    3.50
   1  -1   5   -1.20    2.20
   1  -1   5    7.70    4.50
   1  -1   5   12.70    9.30
  -2   1  -5   12.30    9.20
  -2   1  -5   17.20    6.00
  -2   1  -5   16.60    5.00
  -2   1  -5   22.70    6.80
  -2   1  -5   22.60    5.70
  -2   1  -5   19.30    6.20
   2  -1   5   30.10   11.40
   2  -1   5   23.90    6.10
   2  -1   5   16.40    6.00
   2  -1   5   18.10    5.70
   2  -1   5   13.80    3.00
   2  -1   5   23.10    4.80
   2  -1   5   18.50    6.50
  -3   1  -5   68.79    9.00
  -3   1  -5   60.09    6.40
  -3   1  -5   47.70    8.10
  -3   1  -5   61.79   10.00
  -3   1  -5   70.59    9.40
   3  -1   5   73.69    9.20
   3  -1   5   46.60   14.00
   3  -1   5   80.49    9.80
  -4   1  -5   13.00    9.90
  -4   1  -5   27.70    9.30
  -4   1  -5   38.00    9.40
  -4   1  -5   25.00    7.60
   4  -1   5    6.20   15.80
   4  -1   5   42.00    9.70
   4  -1   5   20.50    5.60
   4  -1   5   27.20    8.30
  -5   1  -5   34.50   16.00
  -5   1  -5   35.20    9.80
  -5   1  -5   18.20   11.60
  -5   1  -5   27.10   11.90
   5  -1   5   33.80   11.40
   5  -1   5   23.00   10.30
   5   0  -5    0.60   11.10
   5   0  -5   21.40   10.80
  -5   0   5   24.20   14.50
  -5   0   5   35.70   10.40
  -5   0   5   17.10   12.10
  -5   0   5   52.89   13.60
   4   0  -5  237.38   21.50
   4   0  -5  198.68   27.70
  -4   0   5  198.08   23.20
  -4   0   5  267.57   21.60
  -4   0   5  187.08   21.80
  -4   0   5  218.08   21.70
   3   0  -5   36.00   10.50
   3   0  -5   37.30    8.30
   3   0  -5   46.70    8.20
  -3   0   5   66.39    9.50
  -3   0   5   55.09    7.50
  -3   0   5   61.69    8.40
   2   0  -5   27.00    7.40
   2   0  -5   30.40    6.50
   2   0  -5   29.20    6.00
   2   0  -5   30.90    6.10
   2   0  -5   28.50    5.20
   2   0  -5   27.90    5.70
  -2   0   5   29.40    7.00
  -2   0   5   31.80    5.80
  -2   0   5   24.10    5.20
  -2   0   5   24.50    5.70
  -2   0   5   28.70    6.30
   1   0  -5  510.75   42.10
   1   0  -5  490.95   41.90
   1   0  -5  487.95   41.90
   1   0  -5  481.35   41.90
   1   0  -5  489.15   41.70
  -1   0   5  517.55   42.10
  -1   0   5  473.65   41.90
  -1   0   5  508.75   42.00
   0   0  -5  144.99   13.50
   0   0  -5  124.39   13.00
   0   0  -5  155.38   12.90
   0   0  -5  154.88   13.30
   0   0  -5  153.28   16.60
   0   0  -5  154.88   13.40
   0   0   5  142.89   13.50
   0   0   5  134.99   13.00
   0   0   5  151.68   12.90
   0   0   5  147.19   13.50
   0   0   5  167.68   13.50
   0   0   5  140.89   12.60
  -1   0  -5  651.13   54.29
  -1   0  -5  599.04   54.79
  -1   0  -5  654.13   56.39
  -1   0  -5  672.43   54.79
  -1   0  -5  675.73   54.89
  -1   0  -5  640.24   54.79
   1   0   5  644.44   54.79
   1   0   5  674.33   56.59
   1   0   5  663.53   54.59
   1   0   5  558.94   54.69
   1   0   5  684.83   54.99
   1   0   5  667.83   54.69
   1   0   5  660.33   54.79
  -2   0  -5   30.60    6.50
  -2   0  -5   21.40    8.80
  -2   0  -5   26.10    6.80
  -2   0  -5   29.00    6.20
  -2   0  -5   22.50    7.30
  -2   0  -5   19.40    5.90
  -2   0  -5   15.90    5.10
   2   0   5   21.30    5.60
   2   0   5   23.90    5.00
   2   0   5   18.50    3.70
   2   0   5   34.90   10.70
   2   0   5   22.60    4.90
   2   0   5   22.70    6.70
   2   0   5   21.60    6.00
   2   0   5   26.10    6.10
  -3   0  -5  112.69   13.50
  -3   0  -5  123.29   13.00
  -3   0  -5  115.49   12.90
  -3   0  -5  110.69   13.10
   3   0   5  116.89   19.40
   3   0   5  128.09   13.70
   3   0   5  104.49   10.90
   3   0   5  131.19   13.20
  -4   0  -5   32.40    9.80
  -4   0  -5   35.90   10.80
  -4   0  -5   29.20    8.10
  -4   0  -5   47.90    9.50
   4   0   5   16.30   17.20
   4   0   5   41.60    6.30
   4   0   5   52.79   10.10
   4   0   5   44.00    9.40
   4   0   5   12.60    7.40
  -5   0  -5   -6.20   11.60
  -5   0  -5   17.30    8.80
  -5   0  -5   11.50   12.20
   5   0   5  -40.30   19.40
   5   0   5   18.20   11.40
   5   0   5   -0.90    9.60
   5   0   5    5.30    8.50
   5  -1  -5   18.50   11.40
   5  -1  -5   16.20   10.60
   5  -1  -5  -11.80   17.10
  -5   1   5   12.40    8.70
  -5   1   5   55.39   14.10
  -5   1   5   12.20   11.80
   4  -1  -5   -3.50    8.50
   4  -1  -5    7.60    8.00
   4  -1  -5    5.30   12.40
  -4   1   5    0.40    8.70
  -4   1   5   -1.10   10.30
  -4   1   5    6.50    9.70
  -4   1   5   -3.40    7.10
   3  -1  -5  186.48   17.40
   3  -1  -5  181.68   18.20
   3  -1  -5  183.88   20.70
  -3   1   5  184.28   18.20
  -3   1   5  183.38   17.80
  -3   1   5  165.18   17.30
  -3   1   5  169.98   17.70
   2  -1  -5   94.59   10.40
   2  -1  -5  100.29    9.70
   2  -1  -5   87.89   10.60
   2  -1  -5   81.29    9.70
   2  -1  -5   84.09   13.40
  -2   1   5   89.29    9.50
  -2   1   5   89.39   10.90
  -2   1   5   73.59    9.80
  -2   1   5   92.69   10.20
  -2   1   5   92.89    9.90
   1  -1  -5  116.69   11.20
   1  -1  -5  120.59   11.40
   1  -1  -5   97.69   10.70
   1  -1  -5  116.29   10.60
   1  -1  -5  111.09   11.20
   1  -1  -5  110.79   11.30
  -1   1   5  120.19   11.60
  -1   1   5  118.09   10.80
  -1   1   5  109.09   11.10
  -1   1   5  128.89   11.40
  -1   1   5  118.09   11.70
  -1   1   5  101.99   11.00
   0  -1  -5  135.99   11.60
   0  -1  -5  124.19   11.90
   0  -1  -5   96.69   15.10
   0  -1  -5  130.89   12.10
   0  -1  -5  130.99   11.70
   0  -1  -5  118.69   11.80
   0  -1  -5  124.69   10.90
   0   1   5  125.99   11.50
   0   1   5  112.29   11.60
   0   1   5  122.39   10.70
   0   1   5  127.79   11.70
   0   1   5  134.09   10.90
   0   1   5  128.59   11.70
   0   1   5  113.49   11.90
  -1  -1  -5  249.08   22.10
  -1  -1  -5  264.57   22.10
  -1  -1  -5  268.27   22.70
  -1  -1  -5  263.77   22.60
  -1  -1  -5  263.57   22.80
  -1  -1  -5  240.68   22.50
  -1  -1  -5  270.97   25.50
  -1  -1  -5  262.57   22.50
   1   1   5  236.38   22.40
   1   1   5  231.48   22.50
   1   1   5  251.67   22.30
   1   1   5  271.87   22.80
   1   1   5  273.67   22.50
   1   1   5  254.07   25.50
   1   1   5  262.17   22.60
   1   1   5  260.37   22.20
  -2  -1  -5   44.90   10.50
  -2  -1  -5   53.69    8.20
  -2  -1  -5   46.70    7.00
  -2  -1  -5   36.40    6.10
  -2  -1  -5   40.20    7.00
  -2  -1  -5   37.10    7.40
   2   1   5   47.50    7.60
   2   1   5   39.80    6.80
   2   1   5   40.30    5.40
   2   1   5   48.80    7.00
   2   1   5   41.10    6.90
   2   1   5   36.10    5.70
   2   1   5   54.79   11.50
   2   1   5   43.60    6.80
  -3  -1  -5   15.20    7.30
  -3  -1  -5    9.50    7.00
  -3  -1  -5    8.70    8.30
  -3  -1  -5   14.10    6.30
   3   1   5   24.40    6.60
   3   1   5   19.30   12.20
   3   1   5   16.90    7.60
   3   1   5   24.60    4.90
   3   1   5   24.20    7.10
  -4  -1  -5    0.40   10.10
  -4  -1  -5   13.30    8.00
  -4  -1  -5   -0.80    8.50
  -4  -1  -5    4.20    8.80
   4   1   5   -0.90   15.20
   4   1   5    7.30    6.00
   4   1   5   10.60    9.20
   4   1   5    2.70    7.40
   4   1   5    5.90    8.20
  -5  -1  -5   56.99   14.50
  -5  -1  -5   87.89   12.40
  -5  -1  -5   85.49   16.00
   5   1   5   79.29   12.50
   5   1   5   70.39   14.10
   5   1   5   46.70   21.70
   5   1   5  112.29   15.10
   5  -2  -5  -14.80   16.10
   5  -2  -5    8.30   10.40
  -5   2   5   17.90   12.50
  -5   2   5    8.80   14.80
  -5   2   5   10.30    9.60
  -5   2   5   23.80   12.10
   4  -2  -5   76.29   15.80
   4  -2  -5   85.99   13.40
   4  -2  -5  102.79   12.00
  -4   2   5  102.39   14.60
  -4   2   5   55.69   12.20
  -4   2   5  116.09   13.40
  -4   2   5  102.29   11.30
   3  -2  -5  164.88   15.70
   3  -2  -5  145.99   16.30
   3  -2  -5  147.39   19.30
  -3   2   5  175.58   16.60
  -3   2   5  177.68   16.10
  -3   2   5  139.89   15.30
  -3   2   5  150.18   15.50
   2  -2  -5  121.39   11.70
   2  -2  -5  106.69   11.10
   2  -2  -5  106.89   11.30
   2  -2  -5   93.69   14.60
   2  -2  -5   96.09   10.70
  -2   2   5  114.69   10.60
  -2   2   5   80.69   10.80
  -2   2   5   99.99   11.50
  -2   2   5  106.29   11.30
  -2   2   5  115.69   11.70
   1  -2  -5   -0.70    4.80
   1  -2  -5    1.80    4.80
   1  -2  -5   -0.30    2.10
   1  -2  -5    4.20    4.30
   1  -2  -5    2.90    3.30
   1  -2  -5    0.10    4.70
  -1   2   5   -0.50    3.10
  -1   2   5    4.10    4.90
  -1   2   5    2.30    3.50
  -1   2   5    6.50    5.10
  -1   2   5    1.40    4.90
  -1   2   5   -2.10    4.10
  -1   2   5   -0.30    0.60
   0  -2  -5   80.69    9.00
   0  -2  -5   86.49    7.40
   0  -2  -5   81.49    7.40
   0  -2  -5   84.39    8.60
   0  -2  -5   79.09    8.70
   0  -2  -5   82.79    8.80
   0   2   5   78.99    9.00
   0   2   5   80.99    8.40
   0   2   5   85.99    8.60
   0   2   5   86.79    8.90
   0   2   5   69.99    7.80
   0   2   5   76.49    7.50
  -1  -2  -5   67.29    7.30
  -1  -2  -5   84.99    8.20
  -1  -2  -5   72.09    7.90
  -1  -2  -5   70.69    7.80
  -1  -2  -5   68.89    8.40
  -1  -2  -5   82.39    8.30
  -1  -2  -5   72.09    7.80
  -1  -2  -5   71.59    7.70
  -1  -2  -5   63.19   11.10
   1   2   5   74.39    8.20
   1   2   5   57.99    7.70
   1   2   5   80.29    7.90
   1   2   5   64.79    7.70
   1   2   5   55.29    7.20
   1   2   5   72.59   11.80
  -2  -2  -5   54.39    7.70
  -2  -2  -5   56.99    8.40
  -2  -2  -5   54.19   11.60
  -2  -2  -5   53.69    7.30
  -2  -2  -5   67.49    7.90
  -2  -2  -5   57.59    8.90
  -2  -2  -5   65.19    7.00
   2   2   5   55.39    6.60
   2   2   5   64.09    7.00
   2   2   5   70.09    8.40
   2   2   5   62.79    7.80
   2   2   5   51.19   11.80
   2   2   5   60.09    7.80
   2   2   5   54.99    7.70
  -3  -2  -5   53.39   10.10
  -3  -2  -5   56.09    9.20
  -3  -2  -5   49.80    7.90
  -3  -2  -5   47.70    8.50
   3   2   5   58.29    7.10
   3   2   5   52.19    8.30
   3   2   5   46.90   13.10
   3   2   5   57.09    8.20
   3   2   5   65.99    9.30
  -4  -2  -5   33.90    9.60
  -4  -2  -5   26.60    9.40
  -4  -2  -5   25.30    8.00
  -4  -2  -5   31.10   11.10
   4   2   5   35.90    7.00
   4   2   5   38.40    9.70
   4   2   5   25.60    8.70
   4   2   5   30.30    8.90
   4   2   5   11.80   14.70
  -5  -2  -5  175.08   18.30
  -5  -2  -5   91.79   17.10
  -5  -2  -5   99.49   18.20
   5   2   5  121.39   21.60
   5   2   5  127.39   17.10
   5   2   5  141.79   15.50
   5   2   5   92.39   15.30
   5  -3  -5   31.30   11.70
   5  -3  -5    5.40   15.80
  -5   3   5   39.50   10.10
  -5   3   5   42.80    8.40
  -5   3   5   26.40   11.90
  -5   3   5   57.29   13.50
   4  -3  -5   85.79   12.80
   4  -3  -5   79.19   13.10
   4  -3  -5   80.49   16.80
  -4   3   5  111.09   13.80
  -4   3   5   93.39   11.50
  -4   3   5  100.79   13.10
  -4   3   5   69.79   12.30
  -4   3   5  109.49   10.90
   3  -3  -5   18.10    7.10
   3  -3  -5   21.30   10.40
   3  -3  -5   32.60    7.50
  -3   3   5   19.80    7.80
  -3   3   5   22.70    8.20
  -3   3   5   18.30    7.20
  -3   3   5   26.80    6.00
   2  -3  -5   22.00    5.60
   2  -3  -5   14.60    8.50
   2  -3  -5   22.40    4.80
   2  -3  -5   30.40    6.40
   2  -3  -5   31.80    6.40
  -2   3   5   27.70    6.10
  -2   3   5   31.50    6.70
  -2   3   5   31.30    5.60
  -2   3   5   32.90    5.20
  -2   3   5   26.70    7.10
   1  -3  -5  204.98   18.50
   1  -3  -5  206.48   18.00
   1  -3  -5  217.28   18.70
   1  -3  -5  199.58   18.30
   1  -3  -5  206.78   18.40
  -1   3   5  204.38   17.90
  -1   3   5  204.38   18.60
  -1   3   5  218.08   18.60
  -1   3   5  193.48   18.10
  -1   3   5  209.58   17.60
  -1   3   5  201.58   18.50
  -1   3   5  219.58   18.60
   0  -3  -5  372.26   31.20
   0  -3  -5  374.56   31.20
   0  -3  -5  367.86   30.90
   0  -3  -5  355.86   31.20
   0  -3  -5  357.16   31.20
   0  -3  -5  368.46   31.40
   0   3   5  351.86   30.90
   0   3   5  389.36   31.30
   0   3   5  356.66   31.20
   0   3   5  351.66   31.20
   0   3   5  376.46   31.10
  -1  -3  -5  216.58   19.70
  -1  -3  -5  215.38   19.70
  -1  -3  -5  199.98   23.20
  -1  -3  -5  227.88   20.20
  -1  -3  -5  249.48   19.30
  -1  -3  -5  233.78   19.90
  -1  -3  -5  214.68   20.00
   1   3   5  210.58   19.50
   1   3   5  229.28   19.20
   1   3   5  237.28   19.90
   1   3   5  214.88   19.80
   1   3   5  210.78   19.70
   1   3   5  234.48   19.20
   1   3   5  225.58   19.80
  -2  -3  -5   66.99    7.60
  -2  -3  -5   57.29    9.10
  -2  -3  -5   47.20    8.50
  -2  -3  -5   52.99   12.00
  -2  -3  -5   57.59    7.30
  -2  -3  -5   66.89    8.00
  -2  -3  -5   73.19    8.20
   2   3   5   75.79    8.20
   2   3   5   78.79    8.10
   2   3   5   53.19    7.60
   2   3   5   61.49   12.30
   2   3   5   73.99    8.40
   2   3   5   60.49    6.90
   2   3   5   77.39    7.70
  -3  -3  -5  218.08   21.10
  -3  -3  -5  221.18   20.70
  -3  -3  -5  228.68   21.30
  -3  -3  -5  228.38   20.50
   3   3   5  218.48   25.70
   3   3   5  230.68   20.60
   3   3   5  194.28   20.70
   3   3   5  229.48   20.20
   3   3   5  227.78   20.80
  -4  -3  -5   15.90    9.30
  -4  -3  -5   22.20   11.00
  -4  -3  -5    1.50    8.40
  -4  -3  -5   12.30    7.30
   4   3   5   15.00    9.20
   4   3   5   15.70    8.10
   4   3   5   21.90   13.40
   4   3   5   15.50    7.20
   4   3   5   36.10    8.70
  -5  -3  -5   -1.30   13.00
  -5  -3  -5    3.70   11.50
  -5  -3  -5    8.20   11.50
   5   3   5    3.50    9.80
   5   3   5   -6.70    9.20
   5   3   5   -2.00   10.80
   5   3   5   44.00   14.80
   5  -4  -5    0.80   10.70
   5  -4  -5  -10.50   14.60
   5  -4  -5    2.40   10.90
  -5   4   5    3.10   11.30
  -5   4   5    9.90    9.60
  -5   4   5    1.00   14.00
  -5   4   5    5.20    7.70
   4  -4  -5    0.50   12.10
   4  -4  -5   -0.70    9.20
   4  -4  -5  -12.10    8.10
  -4   4   5   29.40   12.60
  -4   4   5    9.50    8.50
  -4   4   5   -3.00    6.20
  -4   4   5    4.60    6.90
  -4   4   5  -10.00   11.40
   3  -4  -5   23.60    7.40
   3  -4  -5   25.70    7.30
   3  -4  -5   18.90   11.10
  -3   4   5   17.30    5.80
  -3   4   5   23.30    8.40
  -3   4   5   22.80    8.10
  -3   4   5   17.10    6.70
   2  -4  -5  220.18   20.80
   2  -4  -5  234.58   20.50
   2  -4  -5  247.18   20.40
   2  -4  -5  245.08   20.90
  -2   4   5  225.68   21.00
  -2   4   5  249.78   20.40
  -2   4   5  200.88   21.20
  -2   4   5  231.18   20.80
  -2   4   5  213.08   20.10
   1  -4  -5  187.78   16.90
   1  -4  -5  189.98   16.60
   1  -4  -5  186.58   16.50
   1  -4  -5  159.78   15.60
   1  -4  -5  181.78   16.00
   1  -4  -5  181.98   16.30
  -1   4   5  169.58   16.30
  -1   4   5  199.08   16.60
  -1   4   5  193.08   16.70
  -1   4   5  171.08   15.60
  -1   4   5  180.38   16.60
  -1   4   5  200.88   16.60
  -1   4   5  204.88   16.40
   0  -4  -5  374.66   32.70
   0  -4  -5  378.56   32.70
   0  -4  -5  378.96   32.70
   0  -4  -5  390.46   32.90
   0  -4  -5  378.86   32.50
   0  -4  -5  406.66   32.30
   0  -4  -5  393.86   32.80
   0   4   5  389.16   33.00
   0   4   5  369.36   32.60
   0   4   5  363.86   32.60
   0   4   5  392.66   32.60
   0   4   5  384.26   32.60
   0   4   5  388.06   32.70
  -1  -4  -5   61.59   11.50
  -1  -4  -5   65.99    7.70
  -1  -4  -5   65.59    8.30
  -1  -4  -5   77.69    7.70
  -1  -4  -5   69.89    8.20
  -1  -4  -5   68.79    8.20
  -1  -4  -5   70.39    7.20
   1   4   5   72.69    7.30
   1   4   5   73.49    7.70
   1   4   5   57.59    7.00
   1   4   5   78.09    7.70
   1   4   5   70.69    8.00
   1   4   5   63.79    7.50
   1   4   5   60.29    6.80
  -2  -4  -5   18.30    6.50
  -2  -4  -5   30.10    5.40
  -2  -4  -5   31.20    6.00
  -2  -4  -5   26.10    6.10
   2   4   5   22.30    5.90
   2   4   5   25.70    5.90
   2   4   5   32.60    6.00
   2   4   5   31.80    9.90
   2   4   5   25.20    3.30
   2   4   5   30.20    4.60
   2   4   5   22.70    6.10
   2   4   5   26.40    5.80
  -3  -4  -5   54.79    9.70
  -3  -4  -5   62.29    8.30
  -3  -4  -5   55.89   10.50
  -3  -4  -5   54.69    8.50
   3   4   5   58.89    8.90
   3   4   5   69.79    8.60
   3   4   5   53.79   13.10
   3   4   5   58.29    8.50
   3   4   5   59.99    8.90
  -4  -4  -5   45.30   15.10
  -4  -4  -5   50.49    9.10
  -4  -4  -5   57.59   11.20
  -4  -4  -5   37.80    9.30
   4   4   5   51.89   10.40
   4   4   5   48.80    9.80
   4   4   5   51.49    9.30
   4   4   5   47.80    9.10
   4   4   5   48.80   14.60
  -5  -4  -5   13.00   10.10
  -5  -4  -5   20.30   14.50
  -5  -4  -5  -17.80   12.90
  -5  -4  -5    3.60   10.30
   5   4   5    3.90   10.40
   5   4   5    5.20    9.00
   5   4   5   45.00   15.60
   5   4   5    1.50   10.20
   5  -5  -5   15.50   17.20
   5  -5  -5   30.30   12.50
   5  -5  -5   28.20   11.80
  -5   5   5   12.80    8.70
  -5   5   5   16.00   14.60
  -5   5   5   11.20    9.80
  -5   5   5   43.10   12.00
   4  -5  -5   24.00    9.80
   4  -5  -5   32.10   10.50
   4  -5  -5   21.00   13.50
  -4   5   5   64.79   14.20
  -4   5   5   23.30    9.30
  -4   5   5   42.50    8.00
  -4   5   5   39.30    7.40
  -4   5   5   29.50   12.30
   3  -5  -5   99.49   13.20
   3  -5  -5  133.29   13.50
   3  -5  -5  119.39   19.40
  -3   5   5   72.89   12.50
  -3   5   5  111.09   12.10
  -3   5   5  106.69   12.20
  -3   5   5  137.39   12.30
  -3   5   5  139.19   14.10
   2  -5  -5    7.30    4.50
   2  -5  -5   15.70    6.10
   2  -5  -5   11.00    5.60
   2  -5  -5    4.20    4.20
  -2   5   5   14.10    6.40
  -2   5   5   13.10    4.80
  -2   5   5   11.30    6.60
  -2   5   5    8.00    6.30
  -2   5   5   11.90    5.30
   1  -5  -5   24.80    5.00
   1  -5  -5   19.00    4.80
   1  -5  -5   22.80    3.60
   1  -5  -5   26.60    5.40
   1  -5  -5   10.20    3.60
   1  -5  -5   18.90    4.20
  -1   5   5   16.80    3.20
  -1   5   5   18.90    4.30
  -1   5   5   19.60    5.00
  -1   5   5   16.60    4.70
  -1   5   5   23.10    5.00
  -1   5   5   18.70    5.20
  -1   5   5   15.30    5.30
   0  -5  -5   11.20    4.80
   0  -5  -5   10.50    4.20
   0  -5  -5    6.60    2.10
   0  -5  -5    9.50    3.90
   0  -5  -5    5.60    3.10
   0  -5  -5    6.70    3.80
   0  -5  -5    3.70    3.80
   0   5   5    6.30    4.00
   0   5   5    3.90    3.90
   0   5   5    5.90    3.50
   0   5   5   10.80    3.50
   0   5   5    1.90    4.40
   0   5   5    8.70    4.20
   0   5   5    8.30    3.30
  -1  -5  -5   27.00    6.00
  -1  -5  -5   27.60    5.40
  -1  -5  -5   29.90    5.10
  -1  -5  -5   25.30    5.90
  -1  -5  -5   18.20    4.90
  -1  -5  -5   21.80    3.80
   1   5   5   24.80    5.50
   1   5   5   30.90    3.90
   1   5   5   26.20    5.10
   1   5   5   17.40    4.40
   1   5   5   27.20    4.40
   1   5   5   28.20    4.90
  -2  -5  -5  116.99   11.60
  -2  -5  -5  124.09   10.90
  -2  -5  -5  103.19   10.30
  -2  -5  -5   86.19   10.90
   2   5   5   83.89   10.80
   2   5   5   98.99    9.20
   2   5   5  102.49    9.90
   2   5   5  105.89   11.00
   2   5   5   79.49   10.20
   2   5   5   88.99   10.70
   2   5   5   98.49   10.80
  -3  -5  -5   99.49   13.30
  -3  -5  -5  100.59   11.60
  -3  -5  -5   99.59   12.40
  -3  -5  -5   83.59   11.10
   3   5   5  123.59   11.90
   3   5   5   96.49   16.60
   3   5   5   95.49   11.40
   3   5   5  101.99   11.50
   3   5   5  101.59   11.70
  -4  -5  -5    4.30   10.70
  -4  -5  -5   11.10   11.50
  -4  -5  -5    5.70    7.60
  -4  -5  -5   18.40    8.00
   4   5   5   15.60    7.80
   4   5   5   22.30    8.50
   4   5   5   10.30    8.50
   4   5   5   24.00   12.30
   4   5   5    6.50    8.10
  -5  -5  -5   17.90   15.90
  -5  -5  -5   13.40    9.60
  -5  -5  -5   26.50   14.00
  -5  -5  -5    8.30   10.30
   5   5   5   13.70   10.90
   5   5   5   -2.40   10.00
   5   5   5    9.10    9.40
   5  -6  -5   14.30   13.10
   5  -6  -5   16.80   11.20
   5  -6  -5    2.30   16.40
  -5   6   5   11.70    8.90
  -5   6   5   28.90   11.20
   4  -6  -5   18.30    9.30
   4  -6  -5   14.00   10.20
   4  -6  -5   20.10   13.50
  -4   6   5   31.10   13.50
  -4   6   5   36.00    9.30
  -4   6   5   17.60    7.40
   3  -6  -5  100.89   11.70
   3  -6  -5   79.99   12.10
   3  -6  -5   91.69   16.80
  -3   6   5  105.89   13.90
  -3   6   5   96.39   11.10
  -3   6   5   90.89   11.20
  -3   6   5  109.69   13.00
   2  -6  -5    8.50    5.60
   2  -6  -5   21.60    6.60
   2  -6  -5   10.80    5.00
   2  -6  -5    9.10    4.90
  -2   6   5   15.00    5.50
  -2   6   5   20.10    6.20
  -2   6   5    6.30    5.40
  -2   6   5    2.40    5.40
  -2   6   5   11.30    6.80
  -2   6   5    0.70    4.40
   1  -6  -5  -10.50    3.10
   1  -6  -5    4.30    5.10
   1  -6  -5    0.50    4.50
   1  -6  -5   -0.90    3.70
   1  -6  -5    7.10    3.70
   1  -6  -5    4.50    4.40
  -1   6   5    6.00    3.60
  -1   6   5   -0.80    4.60
  -1   6   5   -1.80    4.60
  -1   6   5    0.40    5.20
  -1   6   5    0.50    2.90
  -1   6   5    6.10    5.10
  -1   6   5    7.10    3.30
   0  -6  -5  612.24   53.29
   0  -6  -5  632.34   52.99
   0  -6  -5  577.14   53.19
   0  -6  -5  702.33   52.79
   0  -6  -5  660.13   53.09
   0  -6  -5  612.84   53.19
   0  -6  -5  606.34   53.09
   0   6   5  630.44   53.09
   0   6   5  637.54   53.49
   0   6   5  676.23   53.39
   0   6   5  583.74   53.19
  -1  -6  -5   25.30    6.00
  -1  -6  -5   16.90    4.00
  -1  -6  -5   35.30    6.10
  -1  -6  -5   28.50    5.20
  -1  -6  -5   33.30    5.50
   1   6   5   28.90    4.30
   1   6   5   32.10    4.10
   1   6   5   26.10    5.80
   1   6   5   31.20    4.80
   1   6   5   28.00    5.30
   1   6   5   35.40    4.60
  -2  -6  -5   61.29    8.50
  -2  -6  -5   66.59    7.70
  -2  -6  -5   63.99    8.50
  -2  -6  -5   66.59    9.50
   2   6   5   77.29    9.30
   2   6   5   70.39    8.10
   2   6   5   61.19    8.70
   2   6   5   62.39    7.40
   2   6   5   64.19    6.80
   2   6   5   68.99    8.40
  -3  -6  -5  360.26   32.00
  -3  -6  -5  360.36   32.30
  -3  -6  -5  421.16   33.30
   3   6   5  322.07   32.00
   3   6   5  349.27   32.10
   3   6   5  377.66   32.20
   3   6   5  360.46   32.20
  -4  -6  -5   37.10   12.80
  -4  -6  -5   29.80    9.20
  -4  -6  -5   38.20    8.80
   4   6   5   28.90    8.70
   4   6   5   24.60    8.40
   4   6   5   13.80    8.80
   4   6   5   31.80    9.20
  -5  -6  -5   13.50   15.40
  -5  -6  -5   10.60    9.20
  -5  -6  -5   -1.90   10.30
   5   6   5    5.30    9.10
   5   6   5    1.30    9.90
   5  -7  -5   14.20   13.10
   5  -7  -5    7.40   16.90
   5  -7  -5    8.80   11.20
  -5   7   5    8.20   12.30
   4  -7  -5    0.00    9.20
   4  -7  -5   10.30   13.30
   4  -7  -5   -5.00    9.40
  -4   7   5    3.50   12.90
  -4   7   5    2.90    9.10
  -4   7   5    5.30    7.40
   3  -7  -5   63.39   16.30
   3  -7  -5   57.89   10.30
   3  -7  -5   69.49   10.30
  -3   7   5   71.49   11.40
  -3   7   5   67.89   13.00
  -3   7   5   82.19    9.80
  -3   7   5   83.69   10.90
  -3   7   5   67.49   10.00
   2  -7  -5   64.99    9.50
   2  -7  -5   66.49    8.60
   2  -7  -5   77.09    8.80
   2  -7  -5  116.49   10.40
  -2   7   5   76.89    9.50
  -2   7   5   65.29    8.60
  -2   7   5  107.59   10.50
  -2   7   5  108.19    9.90
  -2   7   5   75.79   10.70
  -2   7   5   74.69    8.90
   1  -7  -5   91.19   10.20
   1  -7  -5   58.29    8.40
   1  -7  -5  100.19    9.20
   1  -7  -5   75.89    8.80
   1  -7  -5   80.59    8.40
  -1   7   5   87.09    9.50
  -1   7   5   94.69    9.90
  -1   7   5   96.49    9.40
  -1   7   5   85.79    9.30
   0  -7  -5  149.19   13.40
   0  -7  -5  151.48   13.50
   0  -7  -5  139.19   13.60
   0  -7  -5  144.79   13.60
   0  -7  -5  164.28   13.00
   0  -7  -5  138.59   14.30
   0   7   5  150.98   14.30
   0   7   5  149.99   14.40
   0   7   5  140.39   13.60
   0   7   5  141.99   13.90
  -1  -7  -5    0.40    5.40
  -1  -7  -5    9.90    4.80
  -1  -7  -5  -10.70    3.10
  -1  -7  -5    5.70    4.90
   1   7   5   -5.30    4.50
   1   7   5    7.30    5.30
   1   7   5   -1.90    4.00
  -2  -7  -5   -5.50    6.70
  -2  -7  -5    7.80    5.80
  -2  -7  -5    7.70    4.60
  -2  -7  -5    1.90    5.70
   2   7   5   -1.10    6.00
   2   7   5    5.70    4.30
   2   7   5    9.10    5.20
   2   7   5    2.50    3.70
   2   7   5    2.20    4.50
   2   7   5    5.40    4.70
  -3  -7  -5    5.20    9.70
  -3  -7  -5    2.20    6.90
  -3  -7  -5   13.30    6.40
   3   7   5    6.20    6.70
   3   7   5   -2.00    6.30
   3   7   5    8.80    6.20
   3   7   5  -11.50    6.70
  -4  -7  -5   24.20    9.60
  -4  -7  -5   17.40   13.80
  -4  -7  -5   24.60    8.60
  -4  -7  -5   33.70   16.20
   4   7   5   15.30    8.00
   4   7   5   28.00    8.40
   4   7   5   28.50    9.10
   4  -8  -5   27.00   10.70
   4  -8  -5   21.30   15.10
   4  -8  -5   30.10   11.10
  -4   8   5   45.10   11.00
  -4   8   5   38.10    8.70
   3  -8  -5   17.90    9.10
   3  -8  -5   37.60   15.80
   3  -8  -5   35.00    9.70
  -3   8   5   34.20    9.00
  -3   8   5   59.69    9.00
  -3   8   5   52.19    9.90
  -3   8   5   36.90    8.60
   2  -8  -5  109.39   10.60
   2  -8  -5   72.49   10.10
  -2   8   5   83.59   10.90
  -2   8   5   92.99   11.70
  -2   8   5   75.49    9.30
  -2   8   5   84.39   10.10
   1  -8  -5   23.60    5.70
   1  -8  -5   16.30    4.20
   1  -8  -5   19.40    6.40
   1  -8  -5   37.90    5.20
  -1   8   5   18.70    6.50
  -1   8   5   20.90    6.00
  -1   8   5   17.90    6.00
  -1   8   5   11.50    6.20
   0  -8  -5   74.09    7.90
   0  -8  -5   70.49    8.00
   0  -8  -5   72.59    7.30
   0  -8  -5   73.09    8.40
   0  -8  -5   65.89    8.30
   0  -8  -5   87.49    9.20
   0   8   5   79.89    8.80
   0   8   5   67.59    8.80
   0   8   5   66.69    8.20
   0   8   5   80.39    9.00
  -1  -8  -5   21.10    5.70
  -1  -8  -5   16.30    5.70
  -1  -8  -5   16.30    5.30
  -1  -8  -5   13.70    4.00
   1   8   5   24.00    5.10
   1   8   5   15.30    5.90
  -2  -8  -5   82.69   11.70
  -2  -8  -5   90.19    9.50
  -2  -8  -5   95.09   10.40
   2   8   5   90.19    9.20
   2   8   5   82.39   10.80
   2   8   5   84.29   10.00
  -3  -8  -5   32.50   10.00
  -3  -8  -5   22.10    7.60
  -3  -8  -5   22.90    7.50
   3   8   5   31.00    8.30
   3   8   5   37.10    7.80
  -4  -8  -5   14.70   12.70
  -4  -8  -5    6.00    8.10
  -4  -8  -5   12.90    9.10
  -4  -8  -5   18.90   15.30
   4   8   5    2.70    9.60
   4   8   5    2.60    7.80
   4  -9  -5   -0.50   15.80
   4  -9  -5   -3.60   10.80
   4  -9  -5  -14.10    9.60
  -4   9   5   -5.90   11.50
  -4   9   5   -3.40   10.00
   3  -9  -5   -1.30   14.70
   3  -9  -5   12.60    9.00
   3  -9  -5    6.10    8.50
  -3   9   5    2.30    9.20
  -3   9   5    1.20    8.20
   2  -9  -5   -0.70    7.70
   2  -9  -5    9.50    6.40
  -2   9   5   -7.90    6.50
  -2   9   5   -0.20    7.20
  -2   9   5    4.80    6.10
   1  -9  -5   26.50    6.80
   1  -9  -5   37.90    6.30
  -1   9   5   21.20    7.40
  -1   9   5   30.10    7.60
  -1   9   5   29.80    6.60
  -1   9   5   22.40    6.70
   0  -9  -5  284.07   21.50
   0  -9  -5  235.78   21.90
   0  -9  -5  265.17   21.70
   0  -9  -5  215.98   21.90
   0  -9  -5  206.38   22.50
   0   9   5  245.78   22.40
   0   9   5  262.37   22.70
   0   9   5  304.77   22.70
   0   9   5  227.58   21.80
  -1  -9  -5   28.90    5.50
  -1  -9  -5   17.30    4.70
  -1  -9  -5   17.50    7.10
   1   9   5   24.50    5.90
   1   9   5   32.60    6.90
   1   9   5   16.40    7.60
  -2  -9  -5   64.99    9.30
  -2  -9  -5   76.59    8.80
  -2  -9  -5   74.29   11.40
   2   9   5   69.69    8.20
   2   9   5   65.59    9.90
  -3  -9  -5   90.09   15.20
  -3  -9  -5   93.39   11.60
  -3  -9  -5   89.79   11.50
   3   9   5   90.59   11.90
  -4  -9  -5    7.70   12.30
  -4  -9  -5    1.80    8.20
  -4  -9  -5   -5.10   13.20
   4   9   5    8.40    7.80
   4   9   5   11.60   11.40
   4 -10  -5   14.90   11.10
   4 -10  -5    3.00   15.30
   4 -10  -5   -2.20   11.80
  -4  10   5   11.50   11.10
  -4  10   5    5.10   11.30
   3 -10  -5    5.00    9.60
   3 -10  -5   12.80    9.20
   3 -10  -5   16.80   16.90
  -3  10   5   32.40   10.30
  -3  10   5   18.60    9.80
   2 -10  -5   46.80   16.40
   2 -10  -5   54.19    9.70
   2 -10  -5   34.70    8.30
  -2  10   5   50.99    9.70
  -2  10   5   50.79    8.70
   1 -10  -5   47.60    7.60
   1 -10  -5   41.50    7.70
  -1  10   5   44.20    8.70
  -1  10   5   33.00    8.10
  -1  10   5   48.50    8.10
   0 -10  -5   97.39   10.20
   0 -10  -5   98.69    9.80
   0 -10  -5   92.89   11.40
   0  10   5   99.09   11.10
   0  10   5   98.29   11.70
  -1 -10  -5    6.10    7.10
  -1 -10  -5    4.30    4.80
   1  10   5   17.00    6.00
   1  10   5   18.60    7.10
  -2 -10  -5   -3.50    8.50
  -2 -10  -5   -3.60    6.40
   2  10   5    7.10    5.50
   2  10   5    9.70    7.40
  -3 -10  -5   34.30    8.30
  -3 -10  -5    8.60   12.70
   3  10   5   28.40    8.40
   3 -11  -5   20.00   19.70
   3 -11  -5   19.30   11.00
  -3  11   5   32.80   10.20
  -3  11   5   35.00   10.80
   2 -11  -5  106.29   20.90
   2 -11  -5   90.69   12.30
  -2  11   5   90.29   13.10
  -2  11   5   98.39   12.80
   1 -11  -5    8.60    6.00
  -1  11   5   -0.10    8.00
  -1  11   5    2.70    6.70
  -1  11   5   -4.20    6.40
   0 -11  -5   18.90    5.20
   0  11   5    9.10    7.50
   0  11   5    7.00    6.70
  -1 -11  -5    7.50    4.60
   1  11   5    1.20    6.50
   1  11   5   13.90    7.60
  -2 -11  -5   64.19    9.10
   2  11   5   59.49    8.50
   2  11   5   72.89   10.40
  -3 -11  -5   42.80    9.20
   3  11   5   51.19    9.70
   2 -12  -5    9.10   16.20
   2 -12  -5    7.10   10.10
  -2  12   5   -0.70    7.70
  -2  12   5    7.90    9.50
  -1  12   5   71.09   11.40
  -1  12   5   59.69   10.40
  -1  12   5   81.69   10.60
   0  12   5   97.69   11.50
   0  12   5   76.59   12.00
   1  12   5   96.69   11.60
   1  12   5   87.29   12.10
  -2 -12  -5   18.00    6.30
   2  12   5   16.00    8.20
   2 -13  -5   49.70   19.50
  -2  13   5   31.90   10.10
  -1  13   5   14.30    8.80
  -1  13   5   36.60    8.90
   0  13   5    8.10    9.80
   0  13   5   24.80    8.00
   1  13   5   28.50    8.20
   1  13   5   15.40    8.90
  -1 -14   6    2.40    6.10
   0 -14   6   12.60    6.50
  -1  14  -6   15.00    8.90
  -1  14  -6   10.90    8.90
   1 -14   6   18.90    6.70
   2  13  -6   14.40   10.80
  -2 -13   6   44.80    8.10
   1  13  -6   15.50    9.90
  -1 -13   6   -6.80    5.60
  -1 -13   6   17.20   15.30
   0  13  -6    0.10    6.80
   0 -13   6   15.50    6.30
   0 -13   6    6.50   12.70
  -1  13  -6    3.80    8.60
  -1  13  -6   13.40   11.00
  -1  13  -6    8.90    7.40
   1 -13   6   17.10    6.40
   1 -13   6    9.30   21.80
  -2  13  -6    7.40    9.80
  -2  13  -6   13.30    9.60
  -2  13  -6   22.90   12.00
   2 -13   6   16.60   16.90
   3  12  -6   39.60   12.70
  -3 -12   6   51.69    9.50
   2  12  -6   42.40   11.60
  -2 -12   6   40.80    8.00
   1  12  -6    9.60    9.60
  -1 -12   6   17.60   15.80
  -1 -12   6    0.00    5.50
   0  12  -6    6.90    6.40
   0 -12   6   -5.50    5.50
   0 -12   6    6.10   11.60
  -1  12  -6    1.20    7.30
  -1  12  -6   11.90    9.10
  -1  12  -6   -2.70    6.40
   1 -12   6   -3.60   12.50
  -2  12  -6   13.20    9.20
  -2  12  -6   30.40   10.10
  -2  12  -6   19.00    8.00
   2 -12   6   15.50   19.70
  -3  12  -6    4.40   10.40
  -3  12  -6   21.20   11.80
   3 -12   6   10.30   19.40
   3  11  -6   22.40   11.20
  -3 -11   6   15.70    7.90
  -3 -11   6   12.20    6.20
   2  11  -6   -1.30    9.60
  -2 -11   6    6.10    6.20
   1  11  -6   66.09   11.50
   1  11  -6   52.39    8.10
  -1 -11   6   63.99   13.20
  -1 -11   6   57.29    8.10
   0  11  -6   43.10   10.10
   0  11  -6   68.29    8.70
   0 -11   6   65.49   14.70
   0 -11   6   64.89    8.40
  -1  11  -6    7.20    8.80
  -1  11  -6   16.30    6.70
  -1  11  -6   18.30    7.20
   1 -11   6   15.10   13.10
  -2  11  -6   42.00    9.90
  -2  11  -6   31.30   10.80
  -2  11  -6   46.70    8.20
   2 -11   6   35.00   15.30
   2 -11   6   39.20    6.50
  -3  11  -6    4.10    7.80
  -3  11  -6    9.40    9.30
  -3  11  -6   -6.10   10.90
   3 -11   6    0.50   15.40
   3 -11   6    3.20    7.60
   4  10  -6   14.70   11.50
  -4 -10   6   -1.60    9.20
  -4 -10   6    5.80    8.10
   3  10  -6   75.89   13.90
  -3 -10   6   81.69   11.50
  -3 -10   6   89.29   10.30
   2  10  -6   38.40    6.50
   2  10  -6   39.80   11.00
  -2 -10   6   37.60    7.70
  -2 -10   6   50.59    6.30
  -2 -10   6   74.09   10.70
   1  10  -6  103.89   11.80
   1  10  -6  122.99   14.20
  -1 -10   6   97.59   11.90
  -1 -10   6  124.99   17.10
   0  10  -6   13.30    5.50
   0  10  -6   10.30    8.00
   0  10  -6   14.60    8.20
   0  10  -6    4.40    7.20
   0 -10   6    8.10    5.40
   0 -10   6    9.00   10.10
  -1  10  -6   -0.80    6.70
  -1  10  -6    4.20    5.80
  -1  10  -6    3.80    8.50
   1 -10   6    7.00   10.90
   1 -10   6   11.70    4.70
  -2  10  -6   14.20    8.10
  -2  10  -6    7.70    6.30
  -2  10  -6   -0.50    9.20
   2 -10   6    8.90    6.50
   2 -10   6   11.10   12.20
   2 -10   6   -3.20    5.70
  -3  10  -6   20.00    7.10
  -3  10  -6   22.70    9.40
  -3  10  -6    3.20   10.00
   3 -10   6   20.80    8.10
   3 -10   6   14.70   19.00
  -4  10  -6   23.10   12.40
  -4  10  -6    6.80   10.30
  -4  10  -6    2.70    8.60
   4 -10   6    8.90   10.60
   4 -10   6    7.30    9.10
   4 -10   6    2.10   15.90
   4   9  -6   39.20   12.60
  -4  -9   6   70.79   10.60
  -4  -9   6   42.00   12.30
  -4  -9   6   57.59   10.70
   3   9  -6   92.49   10.50
   3   9  -6   69.79   13.30
  -3  -9   6  100.69   11.20
  -3  -9   6   86.69   11.50
  -3  -9   6  117.99   14.20
   2   9  -6   42.60    6.90
   2   9  -6   42.40   10.50
  -2  -9   6   66.49    7.10
  -2  -9   6   81.49    9.10
  -2  -9   6   39.60    7.80
   1   9  -6   11.10    7.80
   1   9  -6   21.00    4.80
  -1  -9   6   14.80    4.30
  -1  -9   6   29.80    5.80
  -1  -9   6   27.10    4.10
  -1  -9   6   32.20    9.10
   0   9  -6  111.99   12.80
   0   9  -6  125.19   12.60
   0   9  -6  109.89   13.10
   0   9  -6  123.09   13.50
   0  -9   6  113.39   11.80
   0  -9   6  108.89   10.90
   0  -9   6  127.99   17.30
  -1   9  -6   33.10    6.40
  -1   9  -6   37.80    7.70
  -1   9  -6   28.70    7.30
   1  -9   6   27.60    4.90
   1  -9   6   50.99   12.50
   1  -9   6   21.60    5.00
  -2   9  -6   75.99    9.60
  -2   9  -6   59.99   11.10
  -2   9  -6   80.09   10.90
   2  -9   6   86.29   15.50
   2  -9   6   81.59    9.20
   2  -9   6   80.39   10.00
  -3   9  -6   24.30    9.00
  -3   9  -6   25.20   10.30
  -3   9  -6   16.80    6.90
   3  -9   6    9.90    7.60
   3  -9   6    7.90   15.30
  -4   9  -6   16.60   11.80
  -4   9  -6   33.40   10.30
   4  -9   6   40.70   11.20
   4  -9   6   17.40   16.10
   4   8  -6    2.30   10.40
   4   8  -6    4.20    6.60
  -4  -8   6    3.10    8.70
  -4  -8   6    9.20    8.00
  -4  -8   6    5.90   11.10
   3   8  -6   29.30   10.50
   3   8  -6   45.60    7.50
  -3  -8   6   53.69    8.30
  -3  -8   6   59.19   11.00
  -3  -8   6   42.10    8.50
   2   8  -6    5.80    4.30
   2   8  -6    1.30    8.30
   2   8  -6   11.20    4.60
  -2  -8   6   23.20    4.80
  -2  -8   6   19.90    5.90
  -2  -8   6    6.50    5.70
  -2  -8   6   10.80    4.80
   1   8  -6  407.86   35.10
   1   8  -6  426.06   36.60
  -1  -8   6  419.96   34.90
  -1  -8   6  437.06   35.60
  -1  -8   6  410.26   37.70
  -1  -8   6  384.96   35.00
   0   8  -6   63.59    9.10
   0   8  -6   59.89    8.40
   0   8  -6   62.89    8.70
   0   8  -6   51.59    7.00
   0  -8   6   49.50    6.00
   0  -8   6   47.40    7.00
   0  -8   6   59.29   11.10
  -1   8  -6   76.59    9.00
  -1   8  -6   62.19    9.00
  -1   8  -6   72.79    8.00
   1  -8   6   48.40    6.80
   1  -8   6   56.49    6.80
   1  -8   6   80.69   13.50
  -2   8  -6  104.49   11.90
  -2   8  -6  110.09   12.60
  -2   8  -6   92.89   10.60
  -2   8  -6  128.09   12.10
   2  -8   6   93.49   11.20
   2  -8   6   89.59   10.60
   2  -8   6  108.99   18.40
   2  -8   6   97.29   11.60
  -3   8  -6   66.29   10.20
  -3   8  -6   58.99    8.50
  -3   8  -6   53.49   11.40
   3  -8   6   68.89   16.50
   3  -8   6   54.29    9.80
  -4   8  -6    7.80   10.10
  -4   8  -6   20.30    9.40
  -4   8  -6    0.00    6.50
   4  -8   6   16.40   14.90
   4  -8   6    2.30   11.20
   4  -8   6   16.60   10.70
   5   7  -6   -5.70   11.00
  -5  -7   6    9.70    9.10
  -5  -7   6   -4.70   10.10
   4   7  -6   -7.60    9.80
   4   7  -6    1.70    7.40
   4   7  -6   11.10    6.90
  -4  -7   6   -4.30    8.30
  -4  -7   6    5.00    8.00
  -4  -7   6   -6.40    9.90
   3   7  -6  103.19   11.90
   3   7  -6  110.99   14.40
   3   7  -6  135.99   12.50
   3   7  -6  123.29   13.50
  -3  -7   6  127.99   14.40
  -3  -7   6  119.79   13.10
  -3  -7   6  123.19   13.20
   2   7  -6   74.59    8.80
   2   7  -6   64.59    8.60
   2   7  -6   73.99   11.50
  -2  -7   6   97.49    9.90
  -2  -7   6   83.59    9.50
  -2  -7   6   94.89    9.00
  -2  -7   6   94.69   11.00
  -2  -7   6   68.59    8.80
   1   7  -6   15.30    3.50
   1   7  -6   23.00    3.80
   1   7  -6   22.60    7.50
   1   7  -6   20.80    3.40
  -1  -7   6   23.80    7.20
  -1  -7   6   16.40    3.60
  -1  -7   6   25.10    4.10
  -1  -7   6   23.10    3.10
  -1  -7   6   26.00    3.60
  -1  -7   6   13.20    5.10
   0   7  -6   39.60    7.20
   0   7  -6   39.30    7.70
   0   7  -6   24.50    6.50
   0   7  -6   30.20    5.50
   0  -7   6   40.10    4.30
   0  -7   6   21.90    5.60
   0  -7   6   39.50    9.00
  -1   7  -6    0.30    5.50
  -1   7  -6   -1.70    3.20
  -1   7  -6    9.80    6.30
  -1   7  -6    2.80    4.50
  -1   7  -6    4.50    2.80
   1  -7   6   -2.90    3.40
   1  -7   6    1.00    3.30
   1  -7   6    6.70    3.30
   1  -7   6    3.80    2.90
   1  -7   6    8.20    8.60
   1  -7   6    8.00    3.90
  -2   7  -6   -6.90    4.60
  -2   7  -6    7.50    4.80
  -2   7  -6    2.60    7.00
  -2   7  -6    0.20    6.40
   2  -7   6    0.50    4.90
   2  -7   6    0.80    5.00
   2  -7   6   -4.20   10.20
  -3   7  -6    2.20    8.40
  -3   7  -6   18.40    8.50
  -3   7  -6    8.50    5.70
  -3   7  -6   17.80    7.30
  -3   7  -6    3.60    5.90
   3  -7   6   11.20    7.90
   3  -7   6    0.50   12.80
  -4   7  -6   18.70    9.40
  -4   7  -6   26.40   11.40
  -4   7  -6   23.90    7.20
  -4   7  -6   22.10    8.10
   4  -7   6   23.10   10.90
   4  -7   6   19.70   15.20
   4  -7   6   38.40   10.30
  -5   7  -6   24.90   12.00
   5  -7   6   21.40   12.80
   5  -7   6   12.00   12.70
   5  -7   6  -20.80   18.60
   5   6  -6   15.80   10.50
   5   6  -6   13.50    9.00
   5   6  -6   23.90   12.30
  -5  -6   6   28.90   11.20
  -5  -6   6   14.10   10.20
  -5  -6   6   19.10   14.60
   4   6  -6   31.90    9.40
   4   6  -6   32.30    9.20
   4   6  -6   21.80   11.00
   4   6  -6   37.00    8.00
  -4  -6   6   40.90    8.50
  -4  -6   6   43.10    9.00
  -4  -6   6   32.60   10.20
   3   6  -6   40.10    6.60
   3   6  -6   36.50    9.50
   3   6  -6   35.90    7.40
   3   6  -6   21.00    7.30
   3   6  -6   39.80    6.60
  -3  -6   6   42.60    8.90
  -3  -6   6   42.00    7.70
  -3  -6   6   47.30    7.10
  -3  -6   6   38.20    7.50
   2   6  -6    9.60    3.50
   2   6  -6    8.90    6.70
   2   6  -6    6.80    3.10
   2   6  -6    6.00    5.00
   2   6  -6   15.40    4.20
  -2  -6   6   12.10    4.90
  -2  -6   6    6.20    5.30
  -2  -6   6    5.40    4.10
  -2  -6   6    4.50    4.90
  -2  -6   6    7.20    5.10
   1   6  -6    7.70    6.70
   1   6  -6    4.30    3.10
   1   6  -6    8.60    3.70
   1   6  -6    8.10    2.70
  -1  -6   6    6.20    3.00
  -1  -6   6    9.60    2.80
  -1  -6   6   11.30    5.90
  -1  -6   6   10.20    3.40
  -1  -6   6    7.20    4.40
  -1  -6   6   12.60    3.40
  -1  -6   6    9.80    3.60
   0   6  -6   15.10    6.40
   0   6  -6    1.60    4.30
   0   6  -6    7.00    6.30
   0   6  -6   16.40    5.60
   0  -6   6    8.90    7.40
   0  -6   6    7.20    2.40
  -1   6  -6   92.29   10.30
  -1   6  -6   94.79    9.20
  -1   6  -6   96.49   10.50
  -1   6  -6   96.39    9.10
  -1   6  -6   95.99   10.60
   1  -6   6   84.39    9.40
   1  -6   6  103.69    9.30
   1  -6   6   97.69    9.50
   1  -6   6  105.99   15.20
   1  -6   6  101.99   10.40
   1  -6   6   96.79    9.40
  -2   6  -6   27.60    7.80
  -2   6  -6   32.80    6.60
  -2   6  -6   23.20    4.50
  -2   6  -6   17.80    5.30
  -2   6  -6   21.30    5.20
  -2   6  -6   28.70    5.60
   2  -6   6   27.70    5.80
   2  -6   6   19.30   10.80
   2  -6   6   25.80    5.30
   2  -6   6   37.00    5.80
  -3   6  -6   15.70    5.60
  -3   6  -6   23.40    7.70
  -3   6  -6   17.80    8.70
  -3   6  -6   20.60    6.80
  -3   6  -6   22.80    7.30
  -3   6  -6   11.20    6.00
   3  -6   6   32.80    7.10
   3  -6   6   28.40    7.60
   3  -6   6   20.90    5.00
   3  -6   6   19.10   12.60
   3  -6   6   40.80    7.70
  -4   6  -6   16.80   10.80
  -4   6  -6   29.20   11.00
  -4   6  -6   12.50    6.80
  -4   6  -6   12.00   10.70
   4  -6   6   30.50   10.50
   4  -6   6   16.30    9.70
   4  -6   6   21.00   16.50
  -5   6  -6    8.60   11.50
   5  -6   6  -34.00   22.10
   5  -6   6    8.10   12.40
   5  -6   6   12.90   11.00
   5   5  -6   13.50   10.50
   5   5  -6   26.80   11.00
   5   5  -6    9.30    9.80
   5   5  -6    2.10    9.20
  -5  -5   6   22.40   10.80
  -5  -5   6   14.50    9.50
   4   5  -6   10.00    8.00
   4   5  -6   26.30   10.40
   4   5  -6   27.30    7.70
   4   5  -6   21.00    8.80
  -4  -5   6   10.00    8.30
  -4  -5   6   12.90    8.50
  -4  -5   6   18.90   10.60
   3   5  -6   63.39    8.30
   3   5  -6   52.59    8.90
   3   5  -6   59.39    9.10
   3   5  -6   70.29   10.50
  -3  -5   6   64.29    8.40
  -3  -5   6   76.69    9.10
  -3  -5   6   62.19    8.70
  -3  -5   6   74.59   10.30
   2   5  -6   57.49    8.90
   2   5  -6   55.29    6.20
   2   5  -6   47.20    6.50
   2   5  -6   52.79    6.20
   2   5  -6   34.90    7.30
  -2  -5   6   62.29    6.50
  -2  -5   6   47.30    7.10
  -2  -5   6   47.40    7.00
  -2  -5   6   60.79    7.40
   1   5  -6  551.34   46.20
   1   5  -6  582.84   45.60
   1   5  -6  614.54   46.70
   1   5  -6  453.35   45.70
  -1  -5   6  528.55   45.70
  -1  -5   6  541.65   46.80
  -1  -5   6  515.55   45.80
  -1  -5   6  520.85   45.80
  -1  -5   6  540.95   45.80
  -1  -5   6  558.24   46.00
  -1  -5   6  603.04   46.30
   0   5  -6  827.62   61.79
   0   5  -6  687.03   60.89
   0   5  -6  719.53   60.89
   0   5  -6  740.53   61.49
   0   5  -6  740.33   61.59
   0  -5   6  686.33   61.39
   0  -5   6  705.33   60.99
   0  -5   6  720.43   62.79
   0  -5   6  737.53   60.89
   0  -5   6  701.13   61.49
   0  -5   6  768.22   61.39
  -1   5  -6  224.38   18.90
  -1   5  -6  203.48   19.10
  -1   5  -6  201.38   22.50
  -1   5  -6  196.78   18.60
  -1   5  -6  223.88   18.10
  -1   5  -6  223.98   18.10
  -1   5  -6  171.18   18.40
   1  -5   6  235.78   22.70
   1  -5   6  223.58   18.20
   1  -5   6  163.38   18.50
   1  -5   6  217.38   18.20
   1  -5   6  205.98   18.30
  -2   5  -6   97.99   10.40
  -2   5  -6  110.09   10.90
  -2   5  -6  116.29   11.80
  -2   5  -6  106.99   11.00
  -2   5  -6   83.39   10.40
  -2   5  -6   91.29   10.30
   2  -5   6  113.09   11.50
   2  -5   6  119.19   11.00
   2  -5   6   85.29   10.20
   2  -5   6  105.99   17.40
   2  -5   6  101.79   11.00
  -3   5  -6    6.00    7.20
  -3   5  -6    0.90    7.40
  -3   5  -6    5.90    4.50
  -3   5  -6   11.90    6.90
   3  -5   6    8.70    6.60
   3  -5   6    7.40    7.40
   3  -5   6   -0.60   10.90
   3  -5   6   12.60    6.90
   3  -5   6    6.10    3.90
  -4   5  -6    1.10    9.30
  -4   5  -6    4.10    5.00
  -4   5  -6    0.90   11.10
  -4   5  -6   -5.30    8.60
   4  -5   6    7.30    8.40
   4  -5   6   -4.70   14.60
   4  -5   6    5.30    9.00
  -5   5  -6    2.30   13.40
  -5   5  -6   -1.80   11.00
   5  -5   6    6.40   12.10
   5  -5   6   -4.90   12.00
   5  -5   6  -34.20   19.60
   5   4  -6   12.30   11.10
   5   4  -6   -0.50    9.20
   5   4  -6  -11.20   10.70
   5   4  -6   -4.60    8.60
  -5  -4   6    7.60    8.80
  -5  -4   6    4.60    9.40
  -5  -4   6   -2.70   11.00
   4   4  -6   -1.50    9.10
   4   4  -6    4.70    7.00
   4   4  -6    7.80    9.00
   4   4  -6    4.60    8.20
  -4  -4   6   15.70   10.60
  -4  -4   6   27.40    8.90
  -4  -4   6    6.50    7.60
   3   4  -6  254.67   23.20
   3   4  -6  272.77   23.90
   3   4  -6  266.27   24.30
   3   4  -6  257.17   24.00
  -3  -4   6  256.97   24.30
  -3  -4   6  247.08   23.80
  -3  -4   6  272.77   24.30
  -3  -4   6  264.07   23.50
   2   4  -6  450.45   36.60
   2   4  -6  452.85   37.00
   2   4  -6  411.46   36.90
   2   4  -6  429.66   37.50
  -2  -4   6  462.35   37.10
  -2  -4   6  432.96   37.10
  -2  -4   6  424.46   36.90
  -2  -4   6  407.46   38.30
  -2  -4   6  402.36   36.70
   1   4  -6  223.08   19.00
   1   4  -6  209.48   18.20
   1   4  -6  216.48   18.20
   1   4  -6  240.08   19.40
   1   4  -6  237.08   18.10
   1   4  -6  197.38   18.60
  -1  -4   6  203.68   18.40
  -1  -4   6  206.78   18.50
  -1  -4   6  198.78   18.60
  -1  -4   6  206.88   19.30
  -1  -4   6  225.58   18.90
  -1  -4   6  215.18   18.60
  -1  -4   6  187.48   18.60
   0   4  -6  309.87   26.60
   0   4  -6  312.57   28.40
   0   4  -6  322.37   26.00
   0   4  -6  327.77   26.60
   0   4  -6  311.37   26.00
   0  -4   6  307.77   26.60
   0  -4   6  309.47   26.60
   0  -4   6  300.27   25.90
   0  -4   6  321.17   26.00
   0  -4   6  255.87   26.20
   0  -4   6  295.47   25.90
   0  -4   6  310.17   28.20
   0  -4   6  302.97   25.80
   0  -4   6  309.97   25.90
  -1   4  -6   71.99    7.40
  -1   4  -6   61.49    8.00
  -1   4  -6   72.79    7.70
  -1   4  -6   74.69   12.90
  -1   4  -6   64.99    7.70
  -1   4  -6   79.29    8.90
  -1   4  -6   76.09    7.80
  -1   4  -6   85.19    9.10
   1  -4   6   75.59    8.20
   1  -4   6   75.49    8.70
   1  -4   6   80.69    7.80
   1  -4   6   68.99    7.90
   1  -4   6   78.79    8.10
   1  -4   6   68.69    8.20
   1  -4   6   83.39   12.50
   1  -4   6   80.49    8.40
  -2   4  -6  167.28   15.90
  -2   4  -6  174.48   16.10
  -2   4  -6  148.99   15.60
  -2   4  -6  161.18   16.40
   2  -4   6  200.08   16.20
   2  -4   6  161.08   16.20
   2  -4   6  190.58   16.80
   2  -4   6  180.78   22.10
  -3   4  -6    2.40    4.10
  -3   4  -6    2.80    6.80
  -3   4  -6    4.10    7.40
  -3   4  -6    8.50    7.10
   3  -4   6    6.90   12.30
   3  -4   6   11.00    7.30
   3  -4   6   24.10    6.40
  -4   4  -6   21.10   11.00
  -4   4  -6   19.70    5.70
  -4   4  -6   49.20    9.80
  -4   4  -6   31.60    9.30
   4  -4   6   30.80    9.90
   4  -4   6   12.10   17.10
  -5   4  -6    5.30   11.80
  -5   4  -6    2.60   13.30
  -5   4  -6   -1.90   14.40
   5  -4   6   19.50   12.70
   5  -4   6  -40.70   19.10
   5  -4   6    7.40   12.10
   5   3  -6   76.69   13.80
   5   3  -6   75.09   13.80
   5   3  -6   99.29   13.20
  -5  -3   6   78.69   13.20
  -5  -3   6   92.79   13.70
  -5  -3   6   63.89   14.20
   4   3  -6   15.80    8.90
   4   3  -6    0.40    8.90
   4   3  -6   -4.40    8.00
   4   3  -6    8.30    7.80
  -4  -3   6   14.80    7.20
   3   3  -6  344.97   29.30
   3   3  -6  328.37   28.50
   3   3  -6  331.37   28.90
  -3  -3   6  268.87   28.60
  -3  -3   6  343.87   29.20
  -3  -3   6  318.07   28.70
   2   3  -6  194.98   18.00
  -2  -3   6  225.28   19.30
  -2  -3   6  207.38   18.00
  -2  -3   6  181.18   17.50
  -2  -3   6  163.88   17.80
  -2  -3   6  198.58   17.80
   1   3  -6    1.50    4.40
   1   3  -6    7.80    4.50
   1   3  -6    7.80    3.70
   1   3  -6    2.50    3.10
  -1  -3   6    8.50    4.40
  -1  -3   6   -1.30    2.40
  -1  -3   6   12.90    3.90
  -1  -3   6   13.80    4.50
  -1  -3   6   14.30    4.20
  -1  -3   6   14.30    3.70
   0   3  -6   49.30    5.30
   0   3  -6   29.80    8.30
   0   3  -6   43.80    6.20
   0   3  -6   63.79    7.20
   0   3  -6   37.50    5.00
   0   3  -6   44.20    6.80
   0   3  -6   54.29    5.30
   0  -3   6   52.89    5.40
   0  -3   6   51.59    5.30
   0  -3   6   43.00    5.60
   0  -3   6   51.69    5.50
   0  -3   6   52.29    6.00
   0  -3   6   47.60    8.20
  -1   3  -6   46.50    7.00
  -1   3  -6   38.90    5.40
  -1   3  -6   40.20    5.60
  -1   3  -6   33.30    4.90
  -1   3  -6   43.80    5.50
  -1   3  -6   42.20    5.90
   1  -3   6   43.80    5.00
   1  -3   6   35.00    5.70
   1  -3   6   47.40    6.50
   1  -3   6   36.70    9.40
   1  -3   6   43.40    5.70
   1  -3   6   30.60    4.90
   1  -3   6   43.30    5.80
   1  -3   6   38.30    5.90
  -2   3  -6  289.17   25.20
  -2   3  -6  310.07   25.70
  -2   3  -6  304.97   25.60
  -2   3  -6  271.07   25.80
  -2   3  -6  300.57   25.70
   2  -3   6  301.47   25.70
   2  -3   6  288.87   25.80
   2  -3   6  245.28   25.90
   2  -3   6  319.97   30.50
  -3   3  -6   22.50    7.00
  -3   3  -6   24.20    8.20
  -3   3  -6   17.10    4.30
  -3   3  -6   21.40    7.00
   3  -3   6    8.60   12.70
   3  -3   6   54.99    7.30
   3  -3   6   29.80    7.80
  -4   3  -6   14.60    4.80
  -4   3  -6   16.90    9.80
  -4   3  -6   13.20    9.90
  -4   3  -6   24.70    9.60
   4  -3   6    7.20   15.30
   4  -3   6   29.90    8.50
   4  -3   6   17.30    9.40
  -5   3  -6    5.80   13.10
  -5   3  -6   15.50   12.40
  -5   3  -6   28.60   14.50
   5  -3   6    7.50   10.30
   5  -3   6   -2.20   11.20
   5   2  -6    6.30   10.90
   5   2  -6    6.20   10.20
  -5  -2   6   13.00   10.60
  -5  -2   6   13.80    9.50
  -5  -2   6   12.00   12.50
  -5  -2   6   11.80   12.70
   4   2  -6    8.20    8.80
   4   2  -6   -3.70    8.40
  -4  -2   6   -3.30    6.90
  -4  -2   6    7.70   10.20
  -4  -2   6   13.40    7.90
   3   2  -6   57.79   10.80
   3   2  -6   93.29   10.10
  -3  -2   6   98.89    9.90
  -3  -2   6   81.59   10.10
  -3  -2   6   85.59   11.20
   2   2  -6  416.36   36.40
   2   2  -6  417.86   36.40
   2   2  -6  453.35   36.70
  -2  -2   6  393.16   36.20
  -2  -2   6  459.75   36.40
  -2  -2   6  384.96   36.40
  -2  -2   6  417.06   36.50
  -2  -2   6  451.35   36.90
   1   2  -6  209.08   17.40
   1   2  -6  191.98   17.40
   1   2  -6  199.48   17.70
   1   2  -6  210.68   17.50
  -1  -2   6  197.58   17.40
  -1  -2   6  163.68   17.50
  -1  -2   6  202.78   17.50
  -1  -2   6  194.58   17.50
  -1  -2   6  195.28   17.50
   0   2  -6 1322.17  105.99
   0   2  -6 1260.37  105.99
   0   2  -6 1322.07  105.99
   0   2  -6 1230.28  105.99
   0   2  -6 1298.47  106.09
   0   2  -6 1409.46  105.99
   0   2  -6 1287.87  106.79
   0  -2   6 1248.68  105.99
   0  -2   6 1174.18  105.99
   0  -2   6 1317.47  105.99
   0  -2   6 1245.18  106.69
   0  -2   6 1276.67  105.99
   0  -2   6 1312.77  105.99
   0  -2   6 1069.69  105.79
   0  -2   6 1235.78  105.99
  -1   2  -6    1.70    5.80
  -1   2  -6    5.30    4.40
  -1   2  -6   -1.60    3.00
  -1   2  -6    4.80    4.40
  -1   2  -6    6.30    2.50
  -1   2  -6    4.70    4.00
  -1   2  -6    0.90    2.40
  -1   2  -6    7.10    4.80
   1  -2   6    4.60    4.50
   1  -2   6   13.00    5.20
   1  -2   6   18.00    8.90
   1  -2   6    1.20    1.00
   1  -2   6    7.10    4.40
   1  -2   6    1.10    3.30
   1  -2   6   12.00    5.00
  -2   2  -6  140.59   13.50
  -2   2  -6  129.99   12.10
  -2   2  -6  145.79   13.10
  -2   2  -6  134.99   13.30
  -2   2  -6  126.69   13.20
   2  -2   6  120.29   13.60
   2  -2   6  144.19   19.00
   2  -2   6  118.69   11.90
   2  -2   6  138.09   13.30
   2  -2   6  139.29   13.90
  -3   2  -6    9.60    6.90
  -3   2  -6    5.30    7.10
  -3   2  -6    6.60    7.90
  -3   2  -6    9.20    3.20
   3  -2   6   14.20    6.50
   3  -2   6   14.20   12.70
   3  -2   6    2.20    7.20
  -4   2  -6   10.40    9.00
  -4   2  -6   13.00    7.20
  -4   2  -6   17.30    9.20
  -4   2  -6   17.10   10.10
   4  -2   6   -0.10    4.30
   4  -2   6   28.50    8.40
   4  -2   6    1.60   15.60
   4  -2   6   19.50    9.40
  -5   2  -6   12.20   12.30
  -5   2  -6    6.90   12.90
  -5   2  -6   28.40   14.00
   5  -2   6   35.00   12.10
   5  -2   6   39.80   11.80
   5  -2   6  -33.80   20.90
   5   1  -6   77.09   12.60
   5   1  -6   70.09   13.60
  -5  -1   6   70.09   14.80
  -5  -1   6   48.30   13.60
  -5  -1   6   52.69   12.60
  -5  -1   6  145.29   15.70
   4   1  -6   10.40    8.90
   4   1  -6  -10.30   12.70
  -4  -1   6   30.00    9.10
  -4  -1   6   42.80   11.50
  -4  -1   6   11.20    8.30
   3   1  -6  221.68   21.10
   3   1  -6  231.68   20.50
   3   1  -6  211.68   22.80
  -3  -1   6  199.08   20.30
  -3  -1   6  223.68   20.60
  -3  -1   6  223.98   21.10
   2   1  -6  399.16   34.00
   2   1  -6  412.76   34.30
   2   1  -6  381.76   34.00
   2   1  -6  415.86   34.60
   2   1  -6  392.16   33.90
   2   1  -6  382.16   33.80
  -2  -1   6  441.96   34.60
  -2  -1   6  362.16   33.80
  -2  -1   6  325.97   33.90
  -2  -1   6  402.16   34.00
  -2  -1   6  425.46   34.30
   1   1  -6  186.68   16.80
   1   1  -6  201.98   17.20
   1   1  -6  197.38   17.50
   1   1  -6  177.28   17.30
   1   1  -6  195.28   16.30
   1   1  -6  191.18   17.00
  -1  -1   6  199.08   17.00
  -1  -1   6  176.58   16.90
  -1  -1   6  197.38   17.10
  -1  -1   6  177.58   16.70
  -1  -1   6  181.08   16.80
  -1  -1   6  193.58   17.20
   0   1  -6   13.80    4.40
   0   1  -6   30.00    7.70
   0   1  -6   13.00    4.40
   0   1  -6   13.40    4.80
   0   1  -6   10.40    4.70
   0   1  -6   13.20    3.50
   0   1  -6    7.10    3.00
   0  -1   6   17.90    4.40
   0  -1   6   10.20    4.40
   0  -1   6   29.50    7.60
   0  -1   6   18.80    4.50
   0  -1   6   10.70    4.60
   0  -1   6    6.00    3.10
   0  -1   6   11.80    3.60
   0  -1   6    8.30    4.50
  -1   1  -6    3.20    5.60
  -1   1  -6    5.00    3.60
  -1   1  -6    1.40    4.90
  -1   1  -6    2.20    4.70
  -1   1  -6    7.20    4.70
   1  -1   6   10.40    9.00
   1  -1   6    4.80    4.90
   1  -1   6   -0.10    3.60
   1  -1   6    1.30    4.20
   1  -1   6    0.00    5.30
   1  -1   6    3.90    4.70
   1  -1   6    4.90    4.70
  -2   1  -6  132.69   12.60
  -2   1  -6  118.59   11.90
  -2   1  -6  109.19   12.40
  -2   1  -6  110.59   12.20
  -2   1  -6  104.49   16.50
  -2   1  -6  108.99   13.30
   2  -1   6  103.79   11.30
   2  -1   6  120.39   12.90
   2  -1   6  113.29   12.30
   2  -1   6  149.39   18.30
   2  -1   6  111.39   10.40
   2  -1   6  125.09   12.20
  -3   1  -6   30.60    8.50
  -3   1  -6   28.80    7.70
  -3   1  -6   30.90    7.90
  -3   1  -6   34.70    6.60
   3  -1   6   28.80   13.70
   3  -1   6   58.89    7.80
   3  -1   6   31.70    7.80
   3  -1   6   28.90    4.40
  -4   1  -6   -0.70    9.20
  -4   1  -6    0.10    7.10
  -4   1  -6  -17.10    9.20
  -4   1  -6   -3.00    8.80
   4  -1   6  -17.80   16.10
   4  -1   6   -1.60    4.60
   4  -1   6   -0.20    8.60
   4  -1   6   19.90    8.10
  -5   1  -6   15.20   11.80
  -5   1  -6    2.30   14.80
  -5   1  -6   19.30   13.20
  -5   1  -6   19.50   11.90
   5  -1   6   12.50    8.30
   5  -1   6   15.20   11.30
   5  -1   6  -40.10   21.00
   5  -1   6   24.90   10.80
   5   0  -6  107.29   16.70
   5   0  -6  136.99   16.10
  -5   0   6  102.79   17.60
  -5   0   6  165.68   17.60
  -5   0   6   99.29   19.30
  -5   0   6  117.29   15.80
   4   0  -6   16.30   13.10
   4   0  -6   27.90    9.90
   4   0  -6   44.70    9.30
  -4   0   6   25.40    8.10
  -4   0   6   35.60   11.10
  -4   0   6   44.40   10.30
  -4   0   6   77.39   11.70
   3   0  -6  218.28   21.90
   3   0  -6  239.08   21.40
   3   0  -6  219.58   23.80
  -3   0   6  259.57   22.00
  -3   0   6  203.38   21.10
  -3   0   6  240.88   21.70
   2   0  -6   94.39   10.10
   2   0  -6   74.49    9.70
   2   0  -6   80.19    9.50
   2   0  -6   63.59    8.40
   2   0  -6   83.39    9.60
   2   0  -6   78.69   11.60
  -2   0   6   82.79   10.40
  -2   0   6   84.39    9.50
  -2   0   6   86.09    9.50
  -2   0   6   84.99    9.60
  -2   0   6   99.79    9.20
   1   0  -6   23.20    4.70
   1   0  -6   30.60    6.00
   1   0  -6   28.00    4.60
   1   0  -6   25.70    4.30
   1   0  -6   26.30    5.50
   1   0  -6   42.50    5.80
  -1   0   6   35.60    5.80
  -1   0   6   31.20    4.80
  -1   0   6   37.10    5.20
  -1   0   6   33.70    6.20
   0   0  -6  349.96   30.10
   0   0  -6  376.16   29.80
   0   0  -6  367.96   30.00
   0   0  -6  374.96   32.20
   0   0  -6  299.17   29.80
   0   0  -6  378.86   30.10
   0   0  -6  363.06   30.10
   0   0   6  373.96   30.10
   0   0   6  302.37   31.60
   0   0   6  330.57   30.10
   0   0   6  343.37   29.50
   0   0   6  335.27   29.80
   0   0   6  365.36   29.80
   0   0   6  360.06   30.10
  -1   0  -6  188.88   22.60
  -1   0  -6  189.28   19.70
  -1   0  -6  253.17   20.30
  -1   0  -6  241.58   20.20
  -1   0  -6  221.38   20.20
  -1   0  -6  233.98   20.20
   1   0   6  241.18   20.20
   1   0   6  229.98   19.70
   1   0   6  258.97   20.60
   1   0   6  249.58   23.80
   1   0   6  213.68   20.10
   1   0   6  217.38   20.20
   1   0   6  230.48   19.90
  -2   0  -6  129.99   17.60
  -2   0  -6  120.49   12.70
  -2   0  -6  137.29   13.80
  -2   0  -6  127.49   13.30
  -2   0  -6  126.69   14.10
  -2   0  -6  143.29   13.40
  -2   0  -6  132.89   13.60
   2   0   6  145.59   13.50
   2   0   6  125.19   11.50
   2   0   6  135.59   13.10
   2   0   6  131.49   13.30
   2   0   6  125.09   12.50
   2   0   6  163.78   20.00
   2   0   6  131.29   11.40
   2   0   6  125.59   13.60
  -3   0  -6   47.80    8.60
  -3   0  -6   32.60    8.90
  -3   0  -6   31.60    6.70
  -3   0  -6   31.90    7.70
   3   0   6   32.90   13.20
   3   0   6   31.10    4.90
   3   0   6   21.40    6.40
   3   0   6   46.70    8.30
   3   0   6   44.60    7.70
  -4   0  -6   68.99   11.90
  -4   0  -6   70.39   11.00
  -4   0  -6   55.49    9.30
  -4   0  -6   61.39   11.90
   4   0   6   46.10    9.10
   4   0   6   62.69   10.30
   4   0   6   63.39   11.30
   4   0   6   40.10   18.40
   4   0   6   54.79    7.50
  -5   0  -6    4.50   12.10
  -5   0  -6    3.90   14.40
  -5   0  -6   11.10    8.80
  -5   0  -6   29.70   14.10
   5   0   6   19.80   11.50
   5   0   6   -2.20    8.90
   5   0   6    6.80   10.70
   5  -1  -6   66.29   12.60
   5  -1  -6   21.50   18.40
  -5   1   6   69.39   13.70
  -5   1   6   60.99   10.90
  -5   1   6   66.19   13.70
  -5   1   6   67.89   17.70
   4  -1  -6   14.90    9.20
   4  -1  -6   17.10    9.00
   4  -1  -6   10.30   11.60
  -4   1   6    8.70    7.20
  -4   1   6   11.90    9.60
  -4   1   6    6.90    9.10
  -4   1   6   10.10    9.60
   3  -1  -6    8.50    7.30
   3  -1  -6   -4.70    7.10
   3  -1  -6    0.90    8.70
  -3   1   6    8.30    5.80
  -3   1   6   10.60    7.60
  -3   1   6   16.70    7.80
  -3   1   6    5.60    7.40
   2  -1  -6   84.59    8.90
   2  -1  -6   71.09    8.70
   2  -1  -6   61.39    7.60
   2  -1  -6   65.89   10.20
   2  -1  -6   56.39    7.20
   2  -1  -6   72.89    8.10
  -2   1   6   76.99    8.20
  -2   1   6   57.39    7.80
  -2   1   6   75.49    9.10
  -2   1   6   70.69    8.70
  -2   1   6   61.09    8.60
   1  -1  -6  229.98   22.80
   1  -1  -6  277.47   22.90
   1  -1  -6  264.77   23.20
   1  -1  -6  275.77   23.50
   1  -1  -6  289.37   23.30
  -1   1   6  249.28   22.90
  -1   1   6  258.77   23.50
  -1   1   6  287.77   22.90
  -1   1   6  272.37   23.30
  -1   1   6  264.17   23.20
   0  -1  -6  431.66   40.30
   0  -1  -6  486.05   40.20
   0  -1  -6  477.25   40.30
   0  -1  -6  505.25   40.40
   0  -1  -6  474.15   40.00
   0  -1  -6  461.05   42.20
   0  -1  -6  486.05   40.40
   0   1   6  485.75   40.40
   0   1   6  468.75   40.20
   0   1   6  477.55   39.90
   0   1   6  465.25   40.40
   0   1   6  460.95   40.40
   0   1   6  445.66   40.30
   0   1   6  527.55   40.00
  -1  -1  -6 1200.48   99.69
  -1  -1  -6 1198.48   99.99
  -1  -1  -6 1212.18  100.09
  -1  -1  -6 1207.88  101.59
  -1  -1  -6 1205.08   99.99
  -1  -1  -6 1170.88   99.89
  -1  -1  -6 1180.48   99.89
   1   1   6 1173.18   99.79
   1   1   6 1291.07  100.09
   1   1   6 1060.29   99.89
   1   1   6 1202.18   99.89
   1   1   6 1141.69   99.89
   1   1   6 1226.28  101.59
   1   1   6 1221.98   99.69
  -2  -1  -6   42.90    7.20
  -2  -1  -6   36.00    6.50
  -2  -1  -6   30.80   10.60
  -2  -1  -6   41.50    7.40
  -2  -1  -6   53.49    6.90
  -2  -1  -6   37.90    6.10
   2   1   6   40.60    6.80
   2   1   6   39.70    7.60
   2   1   6   34.40    5.40
   2   1   6   45.50   11.70
   2   1   6   49.10    7.50
   2   1   6   47.60    5.10
   2   1   6   37.60    6.70
  -3  -1  -6   19.30    8.70
  -3  -1  -6   24.30    8.20
  -3  -1  -6   17.20    6.00
  -3  -1  -6   24.50    7.30
   3   1   6   30.20    6.80
   3   1   6   26.40    7.50
   3   1   6   19.90    6.70
   3   1   6   28.80    4.90
   3   1   6   23.40   12.90
  -4  -1  -6   18.60    9.20
  -4  -1  -6   24.80   11.00
  -4  -1  -6   30.50    9.20
  -4  -1  -6   25.90    7.70
   4   1   6   25.80    6.10
   4   1   6   20.00    9.60
   4   1   6   37.10    9.20
   4   1   6   29.40   16.60
   4   1   6   33.40    8.50
  -5  -1  -6   53.99   15.20
  -5  -1  -6   40.10   13.70
  -5  -1  -6   28.00   13.80
  -5  -1  -6   55.09   11.90
   5   1   6   56.19   12.00
   5   1   6   14.00   20.20
   5   1   6   57.79   13.80
   5   1   6   26.20   10.80
   5  -2  -6   -4.70    9.90
   5  -2  -6  -11.80   15.90
  -5   2   6   -4.10    7.00
  -5   2   6   -5.00   11.60
  -5   2   6    9.70    9.40
  -5   2   6   -3.60   11.20
  -5   2   6    5.10   14.10
   4  -2  -6   18.90    9.70
   4  -2  -6   28.10    8.90
   4  -2  -6   19.80   13.10
  -4   2   6   19.70    9.30
  -4   2   6   32.00    8.30
  -4   2   6   24.60    9.60
  -4   2   6   33.50   11.00
   3  -2  -6  116.79   12.00
   3  -2  -6   92.79   12.00
   3  -2  -6   83.89   15.10
  -3   2   6   98.19   11.60
  -3   2   6   95.59   11.90
  -3   2   6  127.59   13.10
  -3   2   6   90.39   10.90
   2  -2  -6  352.46   29.00
   2  -2  -6  321.87   28.60
   2  -2  -6  331.97   28.90
   2  -2  -6  318.07   28.70
  -2   2   6  341.27   28.50
  -2   2   6  321.57   29.20
  -2   2   6  335.07   28.80
  -2   2   6  306.67   29.00
  -2   2   6  348.77   29.20
   1  -2  -6  122.99   11.90
   1  -2  -6  105.99   11.30
   1  -2  -6  148.39   12.50
   1  -2  -6  133.99   12.20
   1  -2  -6  114.49   12.30
  -1   2   6  127.09   12.20
  -1   2   6  119.59   12.40
  -1   2   6  141.79   12.40
  -1   2   6  113.99   11.40
  -1   2   6  122.19   12.00
   0  -2  -6   11.50    5.30
   0  -2  -6    8.70    2.90
   0  -2  -6   10.50    4.50
   0  -2  -6    7.60    2.50
   0  -2  -6   12.00    4.70
   0  -2  -6   17.00    4.50
   0   2   6   11.00    2.40
   0   2   6   11.90    4.50
   0   2   6   12.00    4.90
   0   2   6    7.70    4.20
   0   2   6   17.60    4.60
  -1  -2  -6  293.17   28.20
  -1  -2  -6  287.57   25.30
  -1  -2  -6  292.27   24.90
  -1  -2  -6  311.97   25.30
  -1  -2  -6  287.77   24.60
  -1  -2  -6  291.57   25.10
  -1  -2  -6  293.77   25.40
  -1  -2  -6  287.17   25.10
   1   2   6  286.37   28.20
   1   2   6  293.77   24.60
   1   2   6  244.48   24.90
   1   2   6  289.67   25.40
   1   2   6  293.67   25.10
   1   2   6  297.57   25.20
  -2  -2  -6  178.38   14.40
  -2  -2  -6  160.98   15.30
  -2  -2  -6  135.39   19.80
  -2  -2  -6  158.18   14.70
  -2  -2  -6  164.58   13.80
  -2  -2  -6  151.38   15.20
  -2  -2  -6  152.08   14.70
   2   2   6  140.19   14.70
   2   2   6  145.79   13.80
   2   2   6  138.89   19.50
   2   2   6  155.18   14.60
   2   2   6  140.49   13.80
   2   2   6  140.29   14.90
   2   2   6  138.69   15.10
  -3  -2  -6   99.29   11.20
  -3  -2  -6   99.49   12.50
  -3  -2  -6   87.59   10.80
  -3  -2  -6   94.79   12.00
   3   2   6  106.39   11.90
   3   2   6   99.59   11.30
   3   2   6  101.49   11.20
   3   2   6   99.29   16.00
   3   2   6   90.99   10.30
  -4  -2  -6   58.39   12.00
  -4  -2  -6   50.79   12.40
  -4  -2  -6   59.09    9.60
  -4  -2  -6   54.89   10.70
   4   2   6   51.99    9.80
   4   2   6   46.60   16.30
   4   2   6   70.89   11.70
   4   2   6   83.89    8.50
   4   2   6   69.99   10.80
  -5  -2  -6   55.39   14.60
  -5  -2  -6   64.39   15.10
  -5  -2  -6   37.40   12.50
  -5  -2  -6   30.40   12.80
   5   2   6   71.69   11.20
   5   2   6   49.60   13.00
   5   2   6   49.00   17.60
   5   2   6   44.00   11.10
   5  -3  -6   -2.10   14.40
   5  -3  -6  -10.00    9.70
   5  -3  -6    6.10   11.20
  -5   3   6   -4.10   10.90
  -5   3   6    9.10    7.40
  -5   3   6   10.20    9.00
  -5   3   6    6.50   11.20
   4  -3  -6   98.09   17.90
   4  -3  -6  126.09   13.60
   4  -3  -6  106.39   14.40
  -4   3   6  164.78   17.50
  -4   3   6  121.69   14.30
  -4   3   6   64.19   14.40
  -4   3   6  101.49   12.60
   3  -3  -6   30.70    7.90
   3  -3  -6   37.70   11.00
   3  -3  -6   42.30    8.70
  -3   3   6   35.70    9.10
  -3   3   6   45.00    9.00
  -3   3   6   47.90    8.30
  -3   3   6   25.90    6.80
   2  -3  -6   96.99   10.60
   2  -3  -6   91.59   10.30
   2  -3  -6   75.49    9.30
   2  -3  -6   88.29    9.70
  -2   3   6   89.19    9.80
  -2   3   6   83.49    9.00
  -2   3   6   84.09   10.00
  -2   3   6   78.49   10.30
  -2   3   6   92.79   10.20
   1  -3  -6   65.39    7.00
   1  -3  -6   52.69    5.80
   1  -3  -6   52.79    6.50
   1  -3  -6   58.99    7.40
   1  -3  -6   57.69    7.10
  -1   3   6   64.59    7.00
  -1   3   6   59.09    6.40
  -1   3   6   52.69    7.00
  -1   3   6   48.10    5.30
  -1   3   6   58.59    6.80
  -1   3   6   62.09    7.30
  -1   3   6   50.49    5.80
   0  -3  -6   59.19    7.20
   0  -3  -6   62.79    7.10
   0  -3  -6   65.39    6.10
   0  -3  -6   59.79    7.10
   0  -3  -6   77.69    7.90
   0  -3  -6   49.20    6.30
   0   3   6   55.89    6.30
   0   3   6   59.49    7.20
   0   3   6   57.99    7.10
   0   3   6   75.39    7.00
   0   3   6   64.59    7.20
  -1  -3  -6  597.24   50.09
  -1  -3  -6  597.34   50.29
  -1  -3  -6  574.84   50.09
  -1  -3  -6  610.54   50.09
  -1  -3  -6  593.24   50.09
  -1  -3  -6  589.74   50.19
  -1  -3  -6  569.54   52.29
  -1  -3  -6  606.84   49.70
   1   3   6  546.55   49.90
   1   3   6  578.54   50.19
   1   3   6  607.14   52.49
   1   3   6  593.84   50.09
   1   3   6  623.84   49.70
   1   3   6  657.63   50.29
   1   3   6  540.15   49.99
  -2  -3  -6   51.89    8.70
  -2  -3  -6   47.30    7.40
  -2  -3  -6   47.60    8.20
  -2  -3  -6   59.59    6.90
  -2  -3  -6   50.69    6.60
  -2  -3  -6   55.99    7.40
   2   3   6   57.89    7.40
   2   3   6   54.99    6.20
   2   3   6   52.39    8.00
   2   3   6   52.69    7.30
   2   3   6   51.99    7.30
   2   3   6   47.10   11.90
   2   3   6   54.19    6.80
  -3  -3  -6   77.69    9.80
  -3  -3  -6   63.09   10.60
  -3  -3  -6   75.39    9.40
  -3  -3  -6   75.79   11.60
   3   3   6   76.19    9.70
   3   3   6   85.49   10.40
   3   3   6   78.49    9.90
   3   3   6   79.89    9.30
   3   3   6   81.39   14.80
  -4  -3  -6   62.59   12.20
  -4  -3  -6  112.49   14.00
  -4  -3  -6   97.09   12.60
  -4  -3  -6  101.89   15.00
   4   3   6  111.09   12.20
   4   3   6   97.69   13.50
   4   3   6   90.29   12.20
   4   3   6  102.09   13.00
   4   3   6  109.19   18.40
  -5  -3  -6   16.00   13.60
  -5  -3  -6   20.30   11.10
  -5  -3  -6    9.10   11.50
  -5  -3  -6   16.30   12.20
   5   3   6   24.40    9.80
   5   3   6   19.20   10.90
   5   3   6   19.10   11.80
   5   3   6   60.19   17.00
   5  -4  -6   12.40   12.00
   5  -4  -6  -12.30   14.30
   5  -4  -6   -8.90    9.90
  -5   4   6    1.00   12.30
  -5   4   6   -1.20    8.10
  -5   4   6   -4.10   10.20
  -5   4   6    7.30    9.40
   4  -4  -6   -3.30    8.30
   4  -4  -6    5.90   12.60
   4  -4  -6    0.20    9.20
  -4   4   6    6.00    9.00
  -4   4   6    0.00    8.30
  -4   4   6   -1.60   11.00
  -4   4   6   -1.10    5.90
  -4   4   6   -3.10    7.10
   3  -4  -6   22.00    7.60
   3  -4  -6   42.00    8.60
   3  -4  -6   19.50   11.10
  -3   4   6   23.90    6.40
  -3   4   6   33.40    9.30
  -3   4   6   26.70    8.40
  -3   4   6   26.50    6.70
   2  -4  -6   23.20    6.20
   2  -4  -6   13.40    4.80
   2  -4  -6    7.40    4.10
   2  -4  -6   10.70    5.50
  -2   4   6    8.40    4.60
  -2   4   6    0.10    6.40
  -2   4   6    8.40    4.20
  -2   4   6    9.40    6.70
  -2   4   6    1.40    6.20
   1  -4  -6  248.78   22.80
   1  -4  -6  274.57   22.50
   1  -4  -6  265.77   23.00
   1  -4  -6  270.37   23.00
   1  -4  -6  263.27   23.20
  -1   4   6  266.17   23.00
  -1   4   6  244.88   23.00
  -1   4   6  273.67   23.10
  -1   4   6  263.47   23.10
  -1   4   6  264.67   22.80
  -1   4   6  248.58   22.80
   0  -4  -6  136.29   12.90
   0  -4  -6  144.69   13.40
   0  -4  -6  143.19   13.40
   0  -4  -6  153.28   14.00
   0  -4  -6  133.79   13.40
   0  -4  -6  145.69   13.60
   0   4   6  151.98   13.50
   0   4   6  141.99   13.50
   0   4   6  150.98   13.20
   0   4   6  147.99   12.90
   0   4   6  135.19   13.10
   0   4   6  149.99   13.60
  -1  -4  -6  643.84   52.89
  -1  -4  -6  659.63   52.49
  -1  -4  -6  578.54   54.89
  -1  -4  -6  618.54   52.99
  -1  -4  -6  603.44   52.99
  -1  -4  -6  622.14   52.99
  -1  -4  -6  603.64   52.79
   1   4   6  629.04   52.49
   1   4   6  679.53   53.09
   1   4   6  626.04   52.79
   1   4   6  690.33   52.49
   1   4   6  611.04   53.09
   1   4   6  611.04   52.79
   1   4   6  564.44   52.69
  -2  -4  -6   21.50    5.00
  -2  -4  -6   22.00    5.90
  -2  -4  -6   24.80    7.20
  -2  -4  -6   25.70    6.80
  -2  -4  -6   25.40    5.80
   2   4   6   20.90    4.10
   2   4   6   20.30    9.80
   2   4   6   27.60    5.70
   2   4   6   18.90    5.70
   2   4   6   13.20    3.00
   2   4   6   17.90    5.50
   2   4   6   17.40    6.00
   2   4   6   20.20    5.60
  -3  -4  -6    5.30    6.30
  -3  -4  -6   10.70    6.00
  -3  -4  -6  -10.90    7.80
  -3  -4  -6    5.40    8.80
   3   4   6    3.80    6.80
   3   4   6    9.80   10.80
   3   4   6    1.10    6.30
   3   4   6    1.70    6.10
   3   4   6   -0.10    5.50
  -4  -4  -6   44.70   10.40
  -4  -4  -6   72.59   13.30
  -4  -4  -6   60.39   13.10
  -4  -4  -6   54.39   10.70
   4   4   6   81.79   11.60
   4   4   6   61.89   11.50
   4   4   6   88.59   10.00
   4   4   6   81.99   15.90
   4   4   6   55.19   10.30
  -5  -4  -6  -13.70   13.80
  -5  -4  -6    6.50    9.80
  -5  -4  -6  -11.80    9.70
   5   4   6   10.40   10.50
   5   4   6   51.19   15.20
   5   4   6    4.60    9.30
   5   4   6   17.80   11.00
   5  -5  -6   -1.40   16.00
   5  -5  -6    5.20   12.10
   5  -5  -6   10.90   10.50
  -5   5   6   -0.30    9.30
  -5   5   6   16.10   11.80
  -5   5   6   -1.70    9.00
  -5   5   6  -13.90   11.50
   4  -5  -6   22.20   13.60
   4  -5  -6   33.60    9.50
   4  -5  -6   29.60   10.10
  -4   5   6   37.00    7.50
  -4   5   6   44.50   14.70
  -4   5   6   33.80    7.90
  -4   5   6   40.60    9.50
  -4   5   6   20.30   13.00
   3  -5  -6   54.09    9.60
   3  -5  -6   49.50   13.10
   3  -5  -6   40.60    8.80
  -3   5   6   43.00    7.50
  -3   5   6   56.59    8.30
  -3   5   6   64.29   10.30
  -3   5   6   49.70    7.60
  -3   5   6   24.30    9.50
   2  -5  -6  171.88   15.00
   2  -5  -6  145.99   14.00
   2  -5  -6  129.89   14.60
   2  -5  -6  147.59   14.30
  -2   5   6  146.59   15.20
  -2   5   6  169.38   14.80
  -2   5   6  149.69   13.70
  -2   5   6  139.49   15.10
   1  -5  -6   30.30    4.50
   1  -5  -6   39.90    5.10
   1  -5  -6   52.59    7.00
   1  -5  -6   57.99    6.50
   1  -5  -6   48.50    6.50
   1  -5  -6   56.99    5.90
  -1   5   6   54.79    6.70
  -1   5   6   52.79    6.30
  -1   5   6   49.50    6.40
  -1   5   6   68.39    6.50
  -1   5   6   39.20    4.50
  -1   5   6   46.30    6.60
   0  -5  -6    8.20    3.00
   0  -5  -6    3.60    3.90
   0  -5  -6    7.60    4.10
   0  -5  -6    2.40    5.10
   0  -5  -6    2.60    4.00
   0  -5  -6    5.20    4.00
   0   5   6    6.50    4.10
   0   5   6    1.40    3.70
   0   5   6   11.20    4.30
   0   5   6    7.30    3.40
   0   5   6    1.70    3.90
   0   5   6    8.70    4.00
   0   5   6    5.70    4.60
  -1  -5  -6   53.09    6.50
  -1  -5  -6   45.60    6.80
  -1  -5  -6   48.90    7.30
  -1  -5  -6   49.20    7.50
  -1  -5  -6   56.59    6.10
  -1  -5  -6   48.20    6.50
   1   5   6   45.20    7.10
   1   5   6   55.99    5.50
   1   5   6   52.19    5.90
   1   5   6   44.80    6.30
   1   5   6   51.89    6.70
   1   5   6   59.19    6.80
  -2  -5  -6   97.49   10.20
  -2  -5  -6  109.99   10.40
  -2  -5  -6   90.79    9.50
  -2  -5  -6   87.99   10.80
   2   5   6  105.99   10.20
   2   5   6   82.19    8.70
   2   5   6   76.79    9.20
   2   5   6  100.19   10.40
   2   5   6   91.69   10.10
   2   5   6   80.29   10.10
  -3  -5  -6   68.69   10.30
  -3  -5  -6   76.79    9.90
  -3  -5  -6   81.59   12.10
  -3  -5  -6   71.29   12.70
   3   5   6   84.39   10.00
   3   5   6   82.59   10.40
   3   5   6   92.79   15.00
   3   5   6   83.39   10.30
   3   5   6   82.29   10.70
  -4  -5  -6  206.98   22.00
  -4  -5  -6  193.78   20.30
  -4  -5  -6  197.58   21.20
  -4  -5  -6  169.88   20.90
   4   5   6  158.48   19.90
   4   5   6  237.58   25.80
   4   5   6  226.18   19.80
   4   5   6  180.68   20.50
   4   5   6  171.58   20.10
  -5  -5  -6   -0.40   13.70
  -5  -5  -6   15.20   14.60
  -5  -5  -6    3.80   10.00
  -5  -5  -6   -1.00   12.50
   5   5   6   22.10    9.50
   5   5   6   11.10   11.10
   5   5   6   20.60   11.10
   5  -6  -6    7.50   12.70
   5  -6  -6    5.80   11.00
   5  -6  -6   -3.20   16.30
  -5   6   6    8.40    8.90
   4  -6  -6   51.29   11.10
   4  -6  -6   41.30   11.30
   4  -6  -6   41.10   15.30
  -4   6   6   65.79   14.10
  -4   6   6   47.50    9.70
  -4   6   6   63.09   15.50
[truncated: 722,701 more chars]
