# Supplementary material for: Structural effects of meso-halogenation on porphyrins
Source: Beilstein J Org Chem. 2021 May 14;17:1149–70. doi: 10.3762/bjoc.17.88 (PMC8144917; doi:10.3762/bjoc.17.88)
Supplement: File 3 — Crystal structure determination compounds 1, 2a, 4–11, 13, 16a and 24. [file Beilstein_J_Org_Chem-17-1149-s003.zip › Compound+8.cif]

data_tcd662
_audit_creation_date               2020-06-27
_audit_creation_method
;
Olex2 1.2
(compiled 2018.05.29 svn.r3508 for OlexSys, GUI svn.r5506)
;
_shelx_SHELXL_version_number       '2018/1'
_audit_contact_author_address      ?
_audit_contact_author_email        ?
_audit_contact_author_name         ''
_audit_contact_author_phone        ?
_publ_contact_author_id_orcid      ?
_publ_section_references
;
Dolomanov, O.V., Bourhis, L.J., Gildea, R.J, Howard, J.A.K. & Puschmann, H.
 (2009), J. Appl. Cryst. 42, 339-341.

Sheldrick, G.M. (2015). Acta Cryst. C71, 3-8.
;
_chemical_name_common              ?
_chemical_name_systematic          10,20-dihexyl-5-iodo-15-phenylporphyrin
_chemical_formula_moiety           'C38 H41 I N4'
_chemical_formula_sum              'C38 H41 I N4'
_chemical_formula_weight           680.65
_chemical_melting_point            ?
loop_
  _atom_type_symbol
  _atom_type_description
  _atom_type_scat_dispersion_real
  _atom_type_scat_dispersion_imag
  _atom_type_scat_source
 'C' 'C' 0.0033 0.0016 'International Tables Vol C Tables 4.2.6.8 and 6.1.1.4'
 'H' 'H' 0.0000 0.0000 'International Tables Vol C Tables 4.2.6.8 and 6.1.1.4'
 'I' 'I' -0.4742 1.8119 'International Tables Vol C Tables 4.2.6.8 and 6.1.1.4'
 'N' 'N' 0.0061 0.0033 'International Tables Vol C Tables 4.2.6.8 and 6.1.1.4'

_shelx_space_group_comment
;
The symmetry employed for this shelxl refinement is uniquely defined
by the following loop, which should always be used as a source of
symmetry information in preference to the above space-group names.
They are only intended as comments.
;
_space_group_crystal_system        'triclinic'
_space_group_IT_number             2
_space_group_name_H-M_alt          'P -1'
_space_group_name_Hall             '-P 1'
loop_
  _space_group_symop_operation_xyz
 'x, y, z'
 '-x, -y, -z'

_cell_length_a                     4.8665(3)
_cell_length_b                     24.1992(13)
_cell_length_c                     27.2069(14)
_cell_angle_alpha                  74.9098(18)
_cell_angle_beta                   89.9892(19)
_cell_angle_gamma                  89.030(2)
_cell_volume                       3093.1(3)
_cell_formula_units_Z              4
_cell_measurement_reflns_used      4611
_cell_measurement_temperature      100(2)
_cell_measurement_theta_max        27.28
_cell_measurement_theta_min        3.14
_shelx_estimated_absorpt_T_max     0.958
_shelx_estimated_absorpt_T_min     0.414
_exptl_absorpt_coefficient_mu      1.070
_exptl_absorpt_correction_T_max    0.7452
_exptl_absorpt_correction_T_min    0.5547
_exptl_absorpt_correction_type     multi-scan
_exptl_absorpt_process_details    
 'SADABS-2014/5 (Bruker,2014/5) was used for absorption correction. wR2(int) was 0.1340 before and 0.0545 after correction. The Ratio of minimum to maximum transmission is 0.7444. The \l/2 correction factor is 0.00150.'
_exptl_absorpt_special_details     ?
_exptl_crystal_colour              'clear red'
_exptl_crystal_colour_lustre       clear
_exptl_crystal_colour_primary      red
_exptl_crystal_density_diffrn      1.462
_exptl_crystal_density_meas        ?
_exptl_crystal_density_method      ?
_exptl_crystal_description         needle
_exptl_crystal_F_000               1400
_exptl_crystal_size_max            1
_exptl_crystal_size_mid            0.08
_exptl_crystal_size_min            0.04
_exptl_transmission_factor_max     ?
_exptl_transmission_factor_min     ?
_diffrn_reflns_av_R_equivalents    0.0637
_diffrn_reflns_av_unetI/netI       0.0893
_diffrn_reflns_Laue_measured_fraction_full  0.996
_diffrn_reflns_Laue_measured_fraction_max  0.996
_diffrn_reflns_limit_h_max         5
_diffrn_reflns_limit_h_min         -5
_diffrn_reflns_limit_k_max         29
_diffrn_reflns_limit_k_min         -29
_diffrn_reflns_limit_l_max         32
_diffrn_reflns_limit_l_min         -32
_diffrn_reflns_number              25863
_diffrn_reflns_point_group_measured_fraction_full  0.996
_diffrn_reflns_point_group_measured_fraction_max  0.996
_diffrn_reflns_theta_full          25.250
_diffrn_reflns_theta_max           25.250
_diffrn_reflns_theta_min           2.671
_diffrn_ambient_temperature        100(2)
_diffrn_detector_area_resol_mean   7.9
_diffrn_detector_type              'CCD area detector'
_diffrn_measured_fraction_theta_full  0.996
_diffrn_measured_fraction_theta_max  0.996
_diffrn_measurement_device         'DUO Kappa diffractometer'
_diffrn_measurement_device_type    'Bruker APEX2 microsource'
_diffrn_measurement_method         '\f and \w scans'
_diffrn_radiation_type             MoK\a
_diffrn_radiation_wavelength       0.71073
_diffrn_source                     ?
_diffrn_standards_number           0
_reflns_Friedel_coverage           0.000
_reflns_Friedel_fraction_full      .
_reflns_Friedel_fraction_max       .
_reflns_number_gt                  7824
_reflns_number_total               11142
_reflns_special_details
;
 Reflections were merged by SHELXL according to the crystal
 class for the calculation of statistics and refinement.
 
 _reflns_Friedel_fraction is defined as the number of unique
 Friedel pairs measured divided by the number that would be
 possible theoretically, ignoring centric projections and
 systematic absences.
;
_reflns_threshold_expression       'I > 2\s(I)'
_computing_cell_refinement         'SAINT v8.34A (Bruker, 2013)'
_computing_data_collection         'APEX 3 (Bruker, 2015) '
_computing_data_reduction          'SAINT v8.34A (Bruker, 2013)'
_computing_molecular_graphics      'Olex2 (Dolomanov et al., 2009)'
_computing_publication_material    'Olex2 (Dolomanov et al., 2009)'
_computing_structure_refinement    'ShelXL (Sheldrick, 2015)'
_computing_structure_solution      'XT (Sheldrick, 2015)'
_refine_diff_density_max           1.439
_refine_diff_density_min           -1.765
_refine_diff_density_rms           0.122
_refine_ls_extinction_coef         .
_refine_ls_extinction_method       none
_refine_ls_goodness_of_fit_ref     1.058
_refine_ls_hydrogen_treatment      constr
_refine_ls_matrix_type             full
_refine_ls_number_parameters       746
_refine_ls_number_reflns           11142
_refine_ls_number_restraints       39
_refine_ls_R_factor_all            0.1005
_refine_ls_R_factor_gt             0.0625
_refine_ls_restrained_S_all        1.058
_refine_ls_shift/su_max            0.001
_refine_ls_shift/su_mean           0.000
_refine_ls_structure_factor_coef   Fsqd
_refine_ls_weighting_details      
 'w=1/[\s^2^(Fo^2^)+(0.0190P)^2^+16.4097P] where P=(Fo^2^+2Fc^2^)/3'
_refine_ls_weighting_scheme        calc
_refine_ls_wR_factor_gt            0.1225
_refine_ls_wR_factor_ref           0.1373
_refine_special_details            ?
_olex2_refinement_description
;
1. Fixed Uiso
 At 1.2 times of:
  All C(H) groups, All C(H,H) groups, All N(H) groups
 At 1.5 times of:
  All C(H,H,H) groups
2. Restrained distances
 C15_2-C151_2 \\sim C157_2-C15_2
 with sigma of 0.01
 C151_1-C15_1 \\sim C157_1-C15_1
 with sigma of 0.01
 I1_2-C5_2 \\sim I1B-C5_2
 with sigma of 0.02
3. Uiso/Uaniso restraints and constraints
Uanis(C5_2) \\sim Ueq: with sigma of 0.001 and sigma for terminal atoms of 0.002
Uanis(C7_1) \\sim Ueq, Uanis(C8_1) \\sim Ueq: with sigma of 0.001 and sigma for
terminal atoms of 0.002
Uanis(C9_1) \\sim Ueq, Uanis(C10_1) \\sim Ueq, Uanis(C11_1) \\sim Ueq: with
sigma of 0.001 and sigma for terminal atoms of 0.002
Uanis(I1_2) = Uanis(I1B)
Uanis(C151_2) = Uanis(C157_2)
Uanis(C151_2) = Uanis(C162_2) = Uanis(C157_2) = Uanis(C158_2) = Uanis(C159_2) =
Uanis(C160_2) = Uanis(C161_2) = Uanis(C156_2) = Uanis(C152_2) = Uanis(C153_2) =
Uanis(C155_2) = Uanis(C154_2)
Uanis(C151_1) = Uanis(C157_1)
Uanis(C151_1) = Uanis(C154_1) = Uanis(C153_1) = Uanis(C152_1) = Uanis(C156_1) =
Uanis(C159_1) = Uanis(C155_1) = Uanis(C158_1) = Uanis(C161_1) = Uanis(C160_1) =
Uanis(C157_1) = Uanis(C162_1)
4. Others
 Fixed Sof: I1B(0.2) H21(0.5) H22(0.5) H23(0.5) H24(0.5) C151(0.5) C152(0.5)
 H152(0.5) C153(0.5) H153(0.5) C154(0.5) H154(0.5) C155(0.5) H155(0.5)
 C156(0.5) H156(0.5) C157(0.5) C158(0.5) H158(0.5) C159(0.5) H159(0.5)
 C160(0.5) H160(0.5) C161(0.5) H161(0.5) C162(0.5) H162(0.5) H21(0.5) H22(0.5)
 H23(0.5) H24(0.5) C151(0.5) C152(0.5) H152(0.5) C153(0.5) H153(0.5) C154(0.5)
 H154(0.5) C155(0.5) H155(0.5) C156(0.5) H156(0.5) C162(0.5) H162(0.5)
 C157(0.5) C158(0.5) H158(0.5) C159(0.5) H159(0.5) C160(0.5) H160(0.5)
 C161(0.5) H161(0.5) I1(0.8)
5.a Secondary CH2 refined with riding coordinates:
 C201(H20A,H20B), C202(H20C,H20D), C203(H20E,H20F), C204(H20G,H20H), C205(H20I,
 H20J), C101(H10A,H10B), C102(H10C,H10D), C103(H10E,H10F), C104(H10G,H10H),
 C105(H10I,H10J), C201(H20A,H20B), C202(H20C,H20D), C203(H20E,H20F), C204(H20G,
 H20H), C205(H20I,H20J), C101(H10A,H10B), C102(H10C,H10D), C103(H10E,H10F),
 C104(H10G,H10H), C105(H10I,H10J)
5.b Aromatic/amide H refined with riding coordinates:
 C2(H2), C3(H3), C7(H7), C8(H8), C12(H12), C13(H13), C17(H17), C18(H18),
 N21(H21), N22(H22), N23(H23), N24(H24), C152(H152), C153(H153), C154(H154),
 C155(H155), C156(H156), C158(H158), C159(H159), C160(H160), C161(H161),
 C162(H162), C2(H2), C3(H3), C7(H7), C8(H8), C12(H12), C13(H13), C17(H17),
 C18(H18), N21(H21), N22(H22), N23(H23), N24(H24), C152(H152), C153(H153),
 C154(H154), C155(H155), C156(H156), C162(H162), C158(H158), C159(H159),
 C160(H160), C161(H161)
5.c Fitted hexagon refined as free rotating group:
 C162(C157,C158,C159,C160,C161)
5.d Idealised Me refined as rotating group:
 C206(H20K,H20L,H20M), C106(H10K,H10L,H10M), C206(H20K,H20L,H20M), C106(H10K,
 H10L,H10M)
;
_atom_sites_solution_hydrogens     geom
_atom_sites_solution_primary       ?
_atom_sites_solution_secondary     ?
loop_
  _atom_site_label
  _atom_site_type_symbol
  _atom_site_fract_x
  _atom_site_fract_y
  _atom_site_fract_z
  _atom_site_U_iso_or_equiv
  _atom_site_adp_type
  _atom_site_occupancy
  _atom_site_site_symmetry_order
  _atom_site_calc_flag
  _atom_site_refinement_flags_posn
  _atom_site_refinement_flags_adp
  _atom_site_refinement_flags_occupancy
  _atom_site_disorder_assembly
  _atom_site_disorder_group
 I1B I 1.0355(10) 0.39996(16) 0.02640(16) 0.0257(2) Uani 0.2 1 d D . P A 2
 C1_1 C -0.2618(12) 0.2061(2) 0.7890(2) 0.0112(12) Uani 1 1 d . . . . .
 C2_1 C -0.4144(13) 0.2199(2) 0.8298(2) 0.0165(14) Uani 1 1 d . . . . .
 H2_1 H -0.559404 0.247480 0.826019 0.020 Uiso 1 1 calc R . . . .
 C3_1 C -0.3151(13) 0.1867(2) 0.8742(2) 0.0172(14) Uani 1 1 d . . . . .
 H3_1 H -0.377348 0.187002 0.907251 0.021 Uiso 1 1 calc R . . . .
 C4_1 C -0.1009(12) 0.1511(2) 0.8631(2) 0.0116(12) Uani 1 1 d . . . . .
 C5_1 C 0.0551(12) 0.1094(2) 0.8970(2) 0.0120(12) Uani 1 1 d . . . . .
 C6_1 C 0.2603(12) 0.0732(2) 0.8865(2) 0.0115(12) Uani 1 1 d . . . . .
 C7_1 C 0.4038(12) 0.0276(2) 0.9226(2) 0.0143(13) Uani 1 1 d . U . . .
 H7_1 H 0.373899 0.015936 0.958290 0.017 Uiso 1 1 calc R . . . .
 C8_1 C 0.5868(12) 0.0050(2) 0.8964(2) 0.0114(12) Uani 1 1 d . U . . .
 H8_1 H 0.711065 -0.025831 0.910230 0.014 Uiso 1 1 calc R . . . .
 C9_1 C 0.5620(12) 0.0359(2) 0.8433(2) 0.0110(12) Uani 1 1 d . U . . .
 C10_1 C 0.7173(12) 0.0233(2) 0.8041(2) 0.0105(12) Uani 1 1 d . U . . .
 C11_1 C 0.6721(12) 0.0483(2) 0.7520(2) 0.0116(12) Uani 1 1 d . U . . .
 C12_1 C 0.8106(13) 0.0313(3) 0.7118(2) 0.0193(14) Uani 1 1 d . . . . .
 H12_1 H 0.952940 0.003147 0.715856 0.023 Uiso 1 1 calc R . . . .
 C13_1 C 0.7044(13) 0.0623(3) 0.6674(2) 0.0236(15) Uani 1 1 d . . . . .
 H13_1 H 0.756538 0.059367 0.634484 0.028 Uiso 1 1 calc R . . . .
 C14_1 C 0.4988(12) 0.1005(2) 0.6782(2) 0.0133(13) Uani 1 1 d . . . . .
 C15_1 C 0.3495(12) 0.1428(3) 0.6424(2) 0.0146(13) Uani 1 1 d D . . . .
 C16_1 C 0.1548(12) 0.1805(2) 0.6547(2) 0.0142(13) Uani 1 1 d . . . . .
 C17_1 C 0.0168(13) 0.2272(2) 0.6187(2) 0.0153(13) Uani 1 1 d . . . . .
 H17_1 H 0.045583 0.238609 0.583009 0.018 Uiso 1 1 calc R . . . .
 C18_1 C -0.1600(13) 0.2517(2) 0.6451(2) 0.0160(14) Uani 1 1 d . . . . .
 H18_1 H -0.277973 0.283721 0.631463 0.019 Uiso 1 1 calc R . . . .
 C19_1 C -0.1372(12) 0.2203(2) 0.6981(2) 0.0126(13) Uani 1 1 d . . . . .
 C20_1 C -0.2979(12) 0.2328(2) 0.7371(2) 0.0133(13) Uani 1 1 d . . . . .
 N21_1 N -0.0714(10) 0.16471(19) 0.81110(17) 0.0116(10) Uani 1 1 d . . . . .
 H21_1 H 0.050604 0.149279 0.794563 0.014 Uiso 0.5 1 calc R . P B 1
 N22_1 N 0.3570(10) 0.07654(19) 0.83846(17) 0.0112(10) Uani 1 1 d . . . . .
 H22_1 H 0.298532 0.100264 0.809964 0.013 Uiso 0.5 1 calc R . P C 2
 N23_1 N 0.4832(10) 0.09000(19) 0.73005(17) 0.0115(11) Uani 1 1 d . . . . .
 H23_1 H 0.369813 0.107317 0.746634 0.014 Uiso 0.5 1 calc R . P D 1
 N24_1 N 0.0605(10) 0.17881(19) 0.70269(18) 0.0125(11) Uani 1 1 d . . . . .
 H24_1 H 0.117689 0.155087 0.731279 0.015 Uiso 0.5 1 calc R . P E 2
 C201_1 C -0.5162(12) 0.2800(2) 0.7221(2) 0.0165(13) Uani 1 1 d . . . . .
 H20A_1 H -0.669326 0.271748 0.746716 0.020 Uiso 1 1 calc R . . . .
 H20B_1 H -0.590659 0.280730 0.688044 0.020 Uiso 1 1 calc R . . . .
 C202_1 C -0.3995(13) 0.3391(2) 0.7208(2) 0.0169(14) Uani 1 1 d . . . . .
 H20C_1 H -0.333359 0.338738 0.755253 0.020 Uiso 1 1 calc R . . . .
 H20D_1 H -0.239698 0.346208 0.697573 0.020 Uiso 1 1 calc R . . . .
 C203_1 C -0.6102(13) 0.3882(3) 0.7031(2) 0.0189(14) Uani 1 1 d . . . . .
 H20E_1 H -0.778581 0.378953 0.723821 0.023 Uiso 1 1 calc R . . . .
 H20F_1 H -0.534041 0.423516 0.709252 0.023 Uiso 1 1 calc R . . . .
 C204_1 C -0.6873(13) 0.3997(3) 0.6469(2) 0.0181(14) Uani 1 1 d . . . . .
 H20G_1 H -0.517513 0.405837 0.626297 0.022 Uiso 1 1 calc R . . . .
 H20H_1 H -0.778195 0.365592 0.641268 0.022 Uiso 1 1 calc R . . . .
 C205_1 C -0.8783(14) 0.4517(3) 0.6287(2) 0.0237(15) Uani 1 1 d . . . . .
 H20I_1 H -1.049888 0.444863 0.648765 0.028 Uiso 1 1 calc R . . . .
 H20J_1 H -0.789573 0.485374 0.635709 0.028 Uiso 1 1 calc R . . . .
 C206_1 C -0.9519(17) 0.4656(3) 0.5725(3) 0.038(2) Uani 1 1 d . . . . .
 H20K_1 H -0.784204 0.474024 0.552176 0.057 Uiso 1 1 calc GR . . . .
 H20L_1 H -1.076172 0.499094 0.563940 0.057 Uiso 1 1 calc GR . . . .
 H20M_1 H -1.042810 0.432838 0.565185 0.057 Uiso 1 1 calc GR . . . .
 C101_1 C 0.9364(12) -0.0239(2) 0.8188(2) 0.0149(13) Uani 1 1 d . . . . .
 H10A_1 H 1.087193 -0.015698 0.793609 0.018 Uiso 1 1 calc R . . . .
 H10B_1 H 1.014160 -0.024204 0.852451 0.018 Uiso 1 1 calc R . . . .
 C102_1 C 0.8224(13) -0.0825(2) 0.8209(2) 0.0179(14) Uani 1 1 d . . . . .
 H10C_1 H 0.748523 -0.082140 0.786956 0.022 Uiso 1 1 calc R . . . .
 H10D_1 H 0.667756 -0.089881 0.845281 0.022 Uiso 1 1 calc R . . . .
 C103_1 C 1.0339(14) -0.1313(2) 0.8369(2) 0.0192(14) Uani 1 1 d . . . . .
 H10E_1 H 0.953596 -0.166631 0.831562 0.023 Uiso 1 1 calc R . . . .
 H10F_1 H 1.196258 -0.122095 0.814462 0.023 Uiso 1 1 calc R . . . .
 C104_1 C 1.1285(14) -0.1429(3) 0.8921(2) 0.0236(15) Uani 1 1 d . . . . .
 H10G_1 H 1.224108 -0.108938 0.897024 0.028 Uiso 1 1 calc R . . . .
 H10H_1 H 0.966115 -0.149448 0.914702 0.028 Uiso 1 1 calc R . . . .
 C105_1 C 1.3206(14) -0.1947(3) 0.9069(3) 0.0280(16) Uani 1 1 d . . . . .
 H10I_1 H 1.221716 -0.228468 0.902326 0.034 Uiso 1 1 calc R . . . .
 H10J_1 H 1.478137 -0.188325 0.883164 0.034 Uiso 1 1 calc R . . . .
 C106_1 C 1.4276(17) -0.2080(3) 0.9592(3) 0.0406(19) Uani 1 1 d . . . . .
 H10K_1 H 1.553990 -0.241061 0.964976 0.061 Uiso 1 1 calc GR . . . .
 H10L_1 H 1.274510 -0.216979 0.983269 0.061 Uiso 1 1 calc GR . . . .
 H10M_1 H 1.525488 -0.174917 0.964408 0.061 Uiso 1 1 calc GR . . . .
 C151_1 C 0.394(8) 0.1429(11) 0.5878(5) 0.0152(8) Uani 0.5 1 d D . P F 1
 C152_1 C 0.658(2) 0.1428(5) 0.5660(4) 0.0152(8) Uani 0.5 1 d . . P F 1
 H152_1 H 0.813600 0.141560 0.587400 0.018 Uiso 0.5 1 calc R . P F 1
 C153_1 C 0.703(2) 0.1445(5) 0.5158(4) 0.0152(8) Uani 0.5 1 d . . P F 1
 H153_1 H 0.883492 0.146709 0.502264 0.018 Uiso 0.5 1 calc R . P F 1
 C154_1 C 0.472(3) 0.1429(5) 0.4849(6) 0.0152(8) Uani 0.5 1 d . . P F 1
 H154_1 H 0.497454 0.142657 0.450310 0.018 Uiso 0.5 1 calc R . P F 1
 C155_1 C 0.214(2) 0.1417(5) 0.5037(4) 0.0152(8) Uani 0.5 1 d . . P F 1
 H155_1 H 0.061617 0.141297 0.482052 0.018 Uiso 0.5 1 calc R . P F 1
 C156_1 C 0.170(2) 0.1410(5) 0.5539(4) 0.0152(8) Uani 0.5 1 d . . P F 1
 H156_1 H -0.013202 0.139309 0.566412 0.018 Uiso 0.5 1 calc R . P F 1
 C157_1 C 0.399(8) 0.1487(11) 0.5870(5) 0.0152(8) Uani 0.5 1 d D . P F 2
 C158_1 C 0.376(2) 0.1046(5) 0.5687(4) 0.0152(8) Uani 0.5 1 d . . P F 2
 H158_1 H 0.320116 0.069568 0.590946 0.018 Uiso 0.5 1 calc R . P F 2
 C159_1 C 0.430(2) 0.1060(5) 0.5182(4) 0.0152(8) Uani 0.5 1 d . . P F 2
 H159_1 H 0.424718 0.072039 0.506985 0.018 Uiso 0.5 1 calc R . P F 2
 C160_1 C 0.494(3) 0.1591(5) 0.4838(6) 0.0152(8) Uani 0.5 1 d . . P F 2
 H160_1 H 0.525164 0.161675 0.448844 0.018 Uiso 0.5 1 calc R . P F 2
 C161_1 C 0.508(2) 0.2064(5) 0.5021(4) 0.0152(8) Uani 0.5 1 d . . P F 2
 H161_1 H 0.546659 0.242454 0.479426 0.018 Uiso 0.5 1 calc R . P F 2
 C162_1 C 0.467(2) 0.2027(5) 0.5537(4) 0.0152(8) Uani 0.5 1 d . . P F 2
 H162_1 H 0.484651 0.235583 0.566363 0.018 Uiso 0.5 1 calc R . P F 2
 I1_1 I -0.02719(9) 0.10051(2) 0.97508(2) 0.02067(13) Uani 1 1 d . . . . .
 C1_2 C 1.2543(12) 0.2892(2) 0.2154(2) 0.0158(13) Uani 1 1 d . . . . .
 C2_2 C 1.4058(13) 0.2742(2) 0.1760(2) 0.0160(13) Uani 1 1 d . . . . .
 H2_2 H 1.554918 0.247458 0.180664 0.019 Uiso 1 1 calc R . . . .
 C3_2 C 1.3007(13) 0.3046(3) 0.1305(2) 0.0188(14) Uani 1 1 d . . . . .
 H3_2 H 1.361169 0.302729 0.097756 0.023 Uiso 1 1 calc R . . . .
 C4_2 C 1.0824(13) 0.3399(3) 0.1411(2) 0.0205(14) Uani 1 1 d . . . . .
 C5_2 C 0.9222(13) 0.3800(3) 0.1063(2) 0.0193(14) Uani 1 1 d D U . . .
 C6_2 C 0.7180(14) 0.4171(3) 0.1160(2) 0.0208(14) Uani 1 1 d . . . . .
 C7_2 C 0.5721(15) 0.4612(3) 0.0794(2) 0.0266(16) Uani 1 1 d . . . . .
 H7_2 H 0.601403 0.471621 0.043672 0.032 Uiso 1 1 calc R . . . .
 C8_2 C 0.3865(14) 0.4852(3) 0.1045(2) 0.0231(15) Uani 1 1 d . . . . .
 H8_2 H 0.257289 0.514766 0.089926 0.028 Uiso 1 1 calc R . . . .
 C9_2 C 0.4223(13) 0.4569(2) 0.1583(2) 0.0170(13) Uani 1 1 d . . . . .
 C10_2 C 0.2693(13) 0.4709(3) 0.1970(2) 0.0165(13) Uani 1 1 d . . . . .
 C11_2 C 0.3188(12) 0.4484(2) 0.2496(2) 0.0125(12) Uani 1 1 d . . . . .
 C12_2 C 0.1807(13) 0.4665(3) 0.2890(2) 0.0193(14) Uani 1 1 d . . . . .
 H12_2 H 0.036652 0.494357 0.284285 0.023 Uiso 1 1 calc R . . . .
 C13_2 C 0.2893(13) 0.4373(3) 0.3340(2) 0.0202(15) Uani 1 1 d . . . . .
 H13_2 H 0.237711 0.441516 0.366534 0.024 Uiso 1 1 calc R . . . .
 C14_2 C 0.4977(13) 0.3986(2) 0.3241(2) 0.0152(13) Uani 1 1 d . . . . .
 C15_2 C 0.6475(12) 0.3580(2) 0.3601(2) 0.0148(13) Uani 1 1 d D . . . .
 C16_2 C 0.8407(12) 0.3192(2) 0.3485(2) 0.0142(13) Uani 1 1 d . . . . .
 C17_2 C 0.9788(13) 0.2734(2) 0.3851(2) 0.0158(14) Uani 1 1 d . . . . .
 H17_2 H 0.948829 0.262669 0.420859 0.019 Uiso 1 1 calc R . . . .
 C18_2 C 1.1574(13) 0.2486(2) 0.3596(2) 0.0172(14) Uani 1 1 d . . . . .
 H18_2 H 1.277590 0.217189 0.374007 0.021 Uiso 1 1 calc R . . . .
 C19_2 C 1.1340(12) 0.2783(2) 0.3062(2) 0.0134(13) Uani 1 1 d . . . . .
 C20_2 C 1.2929(12) 0.2652(2) 0.2677(2) 0.0132(13) Uani 1 1 d . . . . .
 N21_2 N 1.0578(10) 0.3296(2) 0.19312(18) 0.0144(11) Uani 1 1 d . . . . .
 H21_2 H 0.937726 0.345966 0.209284 0.017 Uiso 0.5 1 calc R . P G 1
 N22_2 N 0.6271(11) 0.4165(2) 0.16396(18) 0.0159(11) Uani 1 1 d . . . . .
 H22_2 H 0.689160 0.394195 0.192882 0.019 Uiso 0.5 1 calc R . P H 2
 N23_2 N 0.5119(10) 0.4072(2) 0.27245(18) 0.0130(11) Uani 1 1 d . . . . .
 H23_2 H 0.625934 0.389467 0.256357 0.016 Uiso 0.5 1 calc R . P I 1
 N24_2 N 0.9347(10) 0.32018(19) 0.30084(18) 0.0118(11) Uani 1 1 d . . . . .
 H24_2 H 0.877582 0.343467 0.272014 0.014 Uiso 0.5 1 calc R . P J 2
 C201_2 C 1.5125(12) 0.2186(2) 0.2835(2) 0.0163(13) Uani 1 1 d . . . . .
 H20A_2 H 1.582239 0.218189 0.317759 0.020 Uiso 1 1 calc R . . . .
 H20B_2 H 1.668063 0.227354 0.259432 0.020 Uiso 1 1 calc R . . . .
 C202_2 C 1.4041(12) 0.1592(2) 0.2845(2) 0.0160(13) Uani 1 1 d . . . . .
 H20C_2 H 1.243912 0.151378 0.307585 0.019 Uiso 1 1 calc R . . . .
 H20D_2 H 1.338994 0.159643 0.249943 0.019 Uiso 1 1 calc R . . . .
 C203_2 C 1.6150(13) 0.1105(3) 0.3018(2) 0.0173(14) Uani 1 1 d . . . . .
 H20E_2 H 1.539197 0.075341 0.295378 0.021 Uiso 1 1 calc R . . . .
 H20F_2 H 1.782322 0.120156 0.280850 0.021 Uiso 1 1 calc R . . . .
 C204_2 C 1.6965(13) 0.0979(3) 0.3577(2) 0.0186(14) Uani 1 1 d . . . . .
 H20G_2 H 1.528451 0.091288 0.378800 0.022 Uiso 1 1 calc R . . . .
 H20H_2 H 1.788192 0.131803 0.363726 0.022 Uiso 1 1 calc R . . . .
 C205_2 C 1.8881(14) 0.0460(3) 0.3744(2) 0.0236(15) Uani 1 1 d . . . . .
 H20I_2 H 1.799242 0.012543 0.367068 0.028 Uiso 1 1 calc R . . . .
 H20J_2 H 2.059041 0.053346 0.354177 0.028 Uiso 1 1 calc R . . . .
 C206_2 C 1.9615(17) 0.0319(3) 0.4305(3) 0.0374(19) Uani 1 1 d . . . . .
 H20K_2 H 2.078905 -0.002640 0.439342 0.056 Uiso 1 1 calc GR . . . .
 H20L_2 H 1.793103 0.025137 0.450811 0.056 Uiso 1 1 calc GR . . . .
 H20M_2 H 2.059974 0.063907 0.437687 0.056 Uiso 1 1 calc GR . . . .
 C101_2 C 0.0440(13) 0.5171(3) 0.1819(2) 0.0198(14) Uani 1 1 d . . . . .
 H10A_2 H -0.033065 0.516428 0.148388 0.024 Uiso 1 1 calc R . . . .
 H10B_2 H -0.106056 0.508542 0.207157 0.024 Uiso 1 1 calc R . . . .
 C102_2 C 0.1505(14) 0.5762(3) 0.1788(2) 0.0212(15) Uani 1 1 d . . . . .
 H10C_2 H 0.312154 0.583032 0.156117 0.025 Uiso 1 1 calc R . . . .
 H10D_2 H 0.212340 0.577612 0.213145 0.025 Uiso 1 1 calc R . . . .
 C103_2 C -0.0639(14) 0.6243(3) 0.1591(2) 0.0212(14) Uani 1 1 d . . . . .
 H10E_2 H -0.225206 0.617609 0.181884 0.025 Uiso 1 1 calc R . . . .
 H10F_2 H 0.016121 0.661255 0.160345 0.025 Uiso 1 1 calc R . . . .
 C104_2 C -0.1587(14) 0.6285(3) 0.1051(2) 0.0247(15) Uani 1 1 d . . . . .
 H10G_2 H -0.263765 0.593882 0.104956 0.030 Uiso 1 1 calc R . . . .
 H10H_2 H 0.004884 0.629012 0.083371 0.030 Uiso 1 1 calc R . . . .
 C105_2 C -0.3387(13) 0.6817(3) 0.0817(3) 0.0248(15) Uani 1 1 d . . . . .
 H10I_2 H -0.425289 0.677273 0.050047 0.030 Uiso 1 1 calc R . . . .
 H10J_2 H -0.487150 0.684763 0.105787 0.030 Uiso 1 1 calc R . . . .
 C106_2 C -0.1775(16) 0.7343(3) 0.0701(3) 0.0380(19) Uani 1 1 d . . . . .
 H10K_2 H -0.022049 0.730198 0.048352 0.057 Uiso 1 1 calc GR . . . .
 H10L_2 H -0.108750 0.741062 0.101851 0.057 Uiso 1 1 calc GR . . . .
 H10M_2 H -0.294347 0.766757 0.052359 0.057 Uiso 1 1 calc GR . . . .
 C151_2 C 0.597(3) 0.3516(6) 0.4157(3) 0.0158(7) Uani 0.5 1 d D . P K 1
 C152_2 C 0.530(2) 0.2988(5) 0.4504(4) 0.0158(7) Uani 0.5 1 d . . P K 1
 H152_2 H 0.514864 0.265228 0.438661 0.019 Uiso 0.5 1 calc R . P K 1
 C153_2 C 0.487(2) 0.2961(5) 0.5016(4) 0.0158(7) Uani 0.5 1 d . . P K 1
 H153_2 H 0.444967 0.260453 0.524666 0.019 Uiso 0.5 1 calc R . P K 1
 C154_2 C 0.504(3) 0.3445(5) 0.5191(5) 0.0158(7) Uani 0.5 1 d . . P K 1
 H154_2 H 0.469453 0.342975 0.553789 0.019 Uiso 0.5 1 calc R . P K 1
 C155_2 C 0.576(2) 0.3967(5) 0.4840(4) 0.0158(7) Uani 0.5 1 d . . P K 1
 H155_2 H 0.594459 0.430422 0.495271 0.019 Uiso 0.5 1 calc R . P K 1
 C156_2 C 0.619(2) 0.3985(5) 0.4335(4) 0.0158(7) Uani 0.5 1 d . . P K 1
 H156_2 H 0.666535 0.433788 0.410499 0.019 Uiso 0.5 1 calc R . P K 1
 C162_2 C 0.3385(14) 0.3587(4) 0.4349(2) 0.0158(7) Uani 0.5 1 d . . P K 2
 H162_2 H 0.184784 0.358266 0.413531 0.019 Uiso 0.5 1 calc R . P K 2
 C157_2 C 0.6032(17) 0.3601(4) 0.4155(2) 0.0158(7) Uani 0.5 1 d DG . P K 2
 C158_2 C 0.8281(12) 0.3608(4) 0.4468(3) 0.0158(7) Uani 0.5 1 d G . P K 2
 H158_2 H 1.009003 0.361670 0.433527 0.019 Uiso 0.5 1 calc R . P K 2
 C159_2 C 0.7883(13) 0.3601(3) 0.4975(2) 0.0158(7) Uani 0.5 1 d G . P K 2
 H159_2 H 0.942015 0.360580 0.518943 0.019 Uiso 0.5 1 calc R . P K 2
 C160_2 C 0.5236(16) 0.3588(3) 0.51698(19) 0.0158(7) Uani 0.5 1 d G . P K 2
 H160_2 H 0.496412 0.358332 0.551653 0.019 Uiso 0.5 1 calc R . P K 2
 C161_2 C 0.2987(12) 0.3581(3) 0.4857(3) 0.0158(7) Uani 0.5 1 d G . P K 2
 H161_2 H 0.117794 0.357175 0.498948 0.019 Uiso 0.5 1 calc R . P K 2
 I1_2 I 0.98640(18) 0.38164(3) 0.02882(3) 0.0257(2) Uani 0.8 1 d D . P A 1

loop_
  _atom_site_aniso_label
  _atom_site_aniso_U_11
  _atom_site_aniso_U_22
  _atom_site_aniso_U_33
  _atom_site_aniso_U_23
  _atom_site_aniso_U_13
  _atom_site_aniso_U_12
 I1B 0.0305(5) 0.0367(5) 0.0127(3) -0.0120(4) -0.0021(3) 0.0125(4)
 C1_1 0.008(3) 0.012(3) 0.014(3) -0.002(2) 0.000(2) -0.002(2)
 C2_1 0.019(4) 0.011(3) 0.021(3) -0.006(2) 0.001(3) 0.000(3)
 C3_1 0.022(4) 0.017(3) 0.014(3) -0.007(2) 0.002(3) -0.002(3)
 C4_1 0.013(3) 0.015(3) 0.009(3) -0.007(2) 0.003(2) -0.005(3)
 C5_1 0.012(3) 0.018(3) 0.006(3) -0.005(2) -0.001(2) -0.002(2)
 C6_1 0.010(3) 0.011(3) 0.015(3) -0.005(2) -0.003(2) -0.004(2)
 C7_1 0.0142(15) 0.0145(15) 0.0139(15) -0.0032(10) -0.0011(9) -0.0012(10)
 C8_1 0.0116(15) 0.0115(15) 0.0112(15) -0.0033(10) -0.0005(9) 0.0000(10)
 C9_1 0.0112(15) 0.0106(14) 0.0115(14) -0.0032(9) -0.0016(9) -0.0009(9)
 C10_1 0.0103(15) 0.0105(14) 0.0108(14) -0.0029(9) -0.0009(9) -0.0008(9)
 C11_1 0.0112(15) 0.0114(15) 0.0122(15) -0.0029(10) 0.0000(9) -0.0008(9)
 C12_1 0.010(3) 0.027(4) 0.020(3) -0.004(3) -0.003(3) 0.003(3)
 C13_1 0.014(4) 0.039(4) 0.019(3) -0.009(3) 0.001(3) 0.007(3)
 C14_1 0.006(3) 0.016(3) 0.018(3) -0.004(2) 0.001(2) -0.005(2)
 C15_1 0.010(3) 0.020(3) 0.013(3) -0.003(2) 0.001(2) -0.008(3)
 C16_1 0.008(3) 0.016(3) 0.018(3) -0.004(2) -0.002(2) -0.005(3)
 C17_1 0.018(4) 0.012(3) 0.015(3) -0.003(2) -0.002(3) -0.004(3)
 C18_1 0.020(4) 0.010(3) 0.016(3) 0.001(2) -0.004(3) -0.001(3)
 C19_1 0.013(3) 0.007(3) 0.017(3) -0.002(2) -0.002(2) -0.005(2)
 C20_1 0.011(3) 0.007(3) 0.023(3) -0.008(2) -0.002(3) -0.001(2)
 N21_1 0.011(3) 0.012(2) 0.013(2) -0.0043(19) 0.000(2) 0.001(2)
 N22_1 0.011(3) 0.012(2) 0.011(2) -0.0037(19) -0.003(2) 0.001(2)
 N23_1 0.014(3) 0.010(2) 0.010(2) -0.0035(19) -0.004(2) 0.001(2)
 N24_1 0.009(3) 0.010(2) 0.016(3) -0.0004(19) -0.001(2) -0.001(2)
 C201_1 0.013(3) 0.022(3) 0.015(3) -0.006(2) 0.000(2) -0.002(3)
 C202_1 0.013(4) 0.011(3) 0.027(3) -0.006(3) -0.002(3) -0.001(3)
 C203_1 0.016(4) 0.022(3) 0.020(3) -0.010(3) -0.001(3) -0.004(3)
 C204_1 0.010(3) 0.023(3) 0.023(3) -0.009(3) 0.003(3) -0.002(3)
 C205_1 0.023(4) 0.027(4) 0.022(4) -0.009(3) -0.004(3) 0.009(3)
 C206_1 0.050(5) 0.039(4) 0.027(4) -0.014(3) -0.013(4) 0.022(4)
 C101_1 0.011(3) 0.022(3) 0.013(3) -0.005(2) -0.006(2) 0.001(3)
 C102_1 0.019(4) 0.014(3) 0.022(3) -0.008(3) -0.009(3) 0.003(3)
 C103_1 0.021(4) 0.013(3) 0.023(3) -0.004(3) -0.003(3) -0.001(3)
 C104_1 0.018(4) 0.025(3) 0.026(4) -0.004(3) 0.000(3) 0.010(3)
 C105_1 0.019(4) 0.034(4) 0.024(4) 0.004(3) 0.002(3) 0.008(3)
 C106_1 0.045(5) 0.051(5) 0.025(4) -0.010(4) -0.001(3) 0.013(4)
 C151_1 0.0085(19) 0.017(2) 0.0184(16) -0.0019(14) 0.0003(12) 0.0017(17)
 C152_1 0.0085(19) 0.017(2) 0.0184(16) -0.0019(14) 0.0003(12) 0.0017(17)
 C153_1 0.0085(19) 0.017(2) 0.0184(16) -0.0019(14) 0.0003(12) 0.0017(17)
 C154_1 0.0085(19) 0.017(2) 0.0184(16) -0.0019(14) 0.0003(12) 0.0017(17)
 C155_1 0.0085(19) 0.017(2) 0.0184(16) -0.0019(14) 0.0003(12) 0.0017(17)
 C156_1 0.0085(19) 0.017(2) 0.0184(16) -0.0019(14) 0.0003(12) 0.0017(17)
 C157_1 0.0085(19) 0.017(2) 0.0184(16) -0.0019(14) 0.0003(12) 0.0017(17)
 C158_1 0.0085(19) 0.017(2) 0.0184(16) -0.0019(14) 0.0003(12) 0.0017(17)
 C159_1 0.0085(19) 0.017(2) 0.0184(16) -0.0019(14) 0.0003(12) 0.0017(17)
 C160_1 0.0085(19) 0.017(2) 0.0184(16) -0.0019(14) 0.0003(12) 0.0017(17)
 C161_1 0.0085(19) 0.017(2) 0.0184(16) -0.0019(14) 0.0003(12) 0.0017(17)
 C162_1 0.0085(19) 0.017(2) 0.0184(16) -0.0019(14) 0.0003(12) 0.0017(17)
 I1_1 0.0263(3) 0.0251(2) 0.0109(2) -0.00528(17) 0.00215(18) 0.00115(19)
 C1_2 0.007(3) 0.015(3) 0.028(4) -0.009(3) 0.001(3) -0.003(2)
 C2_2 0.012(3) 0.016(3) 0.021(3) -0.008(3) 0.000(3) 0.005(3)
 C3_2 0.015(4) 0.024(3) 0.021(3) -0.014(3) 0.000(3) 0.005(3)
 C4_2 0.020(4) 0.023(3) 0.022(3) -0.011(3) -0.002(3) 0.004(3)
 C5_2 0.0199(16) 0.0199(16) 0.0184(16) -0.0059(10) 0.0003(10) 0.0010(10)
 C6_2 0.026(4) 0.024(3) 0.013(3) -0.006(3) -0.003(3) 0.005(3)
 C7_2 0.040(4) 0.029(4) 0.009(3) -0.003(3) -0.006(3) 0.010(3)
 C8_2 0.030(4) 0.024(3) 0.014(3) -0.004(3) -0.002(3) 0.013(3)
 C9_2 0.021(4) 0.014(3) 0.017(3) -0.008(2) -0.005(3) 0.002(3)
 C10_2 0.014(3) 0.018(3) 0.019(3) -0.007(3) -0.002(2) -0.001(3)
 C11_2 0.009(3) 0.009(3) 0.019(3) -0.003(2) -0.001(2) 0.000(2)
 C12_2 0.014(4) 0.022(3) 0.024(4) -0.011(3) 0.002(3) 0.004(3)
 C13_2 0.014(4) 0.033(4) 0.012(3) -0.006(3) -0.001(3) 0.010(3)
 C14_2 0.017(4) 0.016(3) 0.013(3) -0.006(2) 0.002(2) -0.001(3)
 C15_2 0.011(3) 0.017(3) 0.017(3) -0.005(2) -0.001(2) -0.003(3)
 C16_2 0.015(3) 0.015(3) 0.011(3) -0.001(2) -0.004(2) -0.006(3)
 C17_2 0.022(4) 0.011(3) 0.016(3) -0.006(2) -0.002(3) -0.002(3)
 C18_2 0.021(4) 0.008(3) 0.021(3) -0.001(2) -0.004(3) 0.001(3)
 C19_2 0.013(3) 0.008(3) 0.020(3) -0.004(2) -0.004(2) -0.005(2)
 C20_2 0.014(3) 0.009(3) 0.018(3) -0.006(2) -0.005(2) -0.002(2)
 N21_2 0.018(3) 0.015(3) 0.013(3) -0.008(2) -0.002(2) 0.001(2)
 N22_2 0.020(3) 0.018(3) 0.011(3) -0.006(2) -0.004(2) 0.008(2)
 N23_2 0.009(3) 0.014(2) 0.016(3) -0.005(2) 0.001(2) -0.001(2)
 N24_2 0.010(3) 0.007(2) 0.018(3) -0.0037(19) -0.002(2) 0.001(2)
 C201_2 0.010(3) 0.020(3) 0.021(3) -0.008(3) -0.002(2) -0.001(3)
 C202_2 0.007(3) 0.015(3) 0.027(3) -0.008(3) -0.003(3) 0.000(3)
 C203_2 0.013(3) 0.018(3) 0.024(3) -0.010(3) -0.004(3) -0.001(3)
 C204_2 0.015(4) 0.022(3) 0.021(3) -0.009(3) 0.000(3) 0.000(3)
 C205_2 0.015(4) 0.032(4) 0.025(4) -0.010(3) -0.003(3) 0.003(3)
 C206_2 0.045(5) 0.038(4) 0.029(4) -0.009(3) -0.010(4) 0.011(4)
 C101_2 0.015(4) 0.032(4) 0.015(3) -0.011(3) -0.003(3) 0.010(3)
 C102_2 0.023(4) 0.023(3) 0.019(3) -0.009(3) -0.005(3) 0.011(3)
 C103_2 0.022(4) 0.020(3) 0.022(3) -0.007(3) 0.001(3) 0.009(3)
 C104_2 0.018(4) 0.034(4) 0.020(3) -0.006(3) -0.005(3) 0.009(3)
 C105_2 0.015(4) 0.029(4) 0.025(4) 0.001(3) 0.007(3) 0.004(3)
 C106_2 0.036(5) 0.035(4) 0.044(5) -0.013(4) 0.005(4) 0.012(4)
 C151_2 0.0108(19) 0.0169(18) 0.0185(16) -0.0025(13) -0.0003(13) 0.0028(15)
 C152_2 0.0108(19) 0.0169(18) 0.0185(16) -0.0025(13) -0.0003(13) 0.0028(15)
 C153_2 0.0108(19) 0.0169(18) 0.0185(16) -0.0025(13) -0.0003(13) 0.0028(15)
 C154_2 0.0108(19) 0.0169(18) 0.0185(16) -0.0025(13) -0.0003(13) 0.0028(15)
 C155_2 0.0108(19) 0.0169(18) 0.0185(16) -0.0025(13) -0.0003(13) 0.0028(15)
 C156_2 0.0108(19) 0.0169(18) 0.0185(16) -0.0025(13) -0.0003(13) 0.0028(15)
 C162_2 0.0108(19) 0.0169(18) 0.0185(16) -0.0025(13) -0.0003(13) 0.0028(15)
 C157_2 0.0108(19) 0.0169(18) 0.0185(16) -0.0025(13) -0.0003(13) 0.0028(15)
 C158_2 0.0108(19) 0.0169(18) 0.0185(16) -0.0025(13) -0.0003(13) 0.0028(15)
 C159_2 0.0108(19) 0.0169(18) 0.0185(16) -0.0025(13) -0.0003(13) 0.0028(15)
 C160_2 0.0108(19) 0.0169(18) 0.0185(16) -0.0025(13) -0.0003(13) 0.0028(15)
 C161_2 0.0108(19) 0.0169(18) 0.0185(16) -0.0025(13) -0.0003(13) 0.0028(15)
 I1_2 0.0305(5) 0.0367(5) 0.0127(3) -0.0120(4) -0.0021(3) 0.0125(4)

_geom_special_details
;
 All esds (except the esd in the dihedral angle between two l.s. planes)
 are estimated using the full covariance matrix.  The cell esds are taken
 into account individually in the estimation of esds in distances, angles
 and torsion angles; correlations between esds in cell parameters are only
 used when they are defined by crystal symmetry.  An approximate (isotropic)
 treatment of cell esds is used for estimating esds involving l.s. planes.
;
loop_
  _geom_bond_atom_site_label_1
  _geom_bond_atom_site_label_2
  _geom_bond_distance
  _geom_bond_site_symmetry_2
  _geom_bond_publ_flag
 I1B C5_2 2.174(7) . ?
 C1_1 C2_1 1.440(8) . ?
 C1_1 C20_1 1.402(8) . ?
 C1_1 N21_1 1.371(7) . ?
 C2_1 H2_1 0.9500 . ?
 C2_1 C3_1 1.351(8) . ?
 C3_1 H3_1 0.9500 . ?
 C3_1 C4_1 1.424(9) . ?
 C4_1 C5_1 1.391(8) . ?
 C4_1 N21_1 1.373(7) . ?
 C5_1 C6_1 1.396(8) . ?
 C5_1 I1_1 2.118(5) . ?
 C6_1 C7_1 1.442(8) . ?
 C6_1 N22_1 1.371(7) . ?
 C7_1 H7_1 0.9500 . ?
 C7_1 C8_1 1.337(8) . ?
 C8_1 H8_1 0.9500 . ?
 C8_1 C9_1 1.448(7) . ?
 C9_1 C10_1 1.401(8) . ?
 C9_1 N22_1 1.371(7) . ?
 C10_1 C11_1 1.405(8) . ?
 C10_1 C101_1 1.524(8) . ?
 C11_1 C12_1 1.428(8) . ?
 C11_1 N23_1 1.369(7) . ?
 C12_1 H12_1 0.9500 . ?
 C12_1 C13_1 1.345(9) . ?
 C13_1 H13_1 0.9500 . ?
 C13_1 C14_1 1.432(9) . ?
 C14_1 C15_1 1.407(8) . ?
 C14_1 N23_1 1.369(7) . ?
 C15_1 C16_1 1.405(9) . ?
 C15_1 C151_1 1.500(10) . ?
 C15_1 C157_1 1.497(10) . ?
 C16_1 C17_1 1.445(8) . ?
 C16_1 N24_1 1.373(7) . ?
 C17_1 H17_1 0.9500 . ?
 C17_1 C18_1 1.345(9) . ?
 C18_1 H18_1 0.9500 . ?
 C18_1 C19_1 1.448(8) . ?
 C19_1 C20_1 1.408(8) . ?
 C19_1 N24_1 1.361(8) . ?
 C20_1 C201_1 1.524(8) . ?
 N21_1 H21_1 0.8800 . ?
 N22_1 H22_1 0.8800 . ?
 N23_1 H23_1 0.8800 . ?
 N24_1 H24_1 0.8800 . ?
 C201_1 H20A_1 0.9900 . ?
 C201_1 H20B_1 0.9900 . ?
 C201_1 C202_1 1.538(8) . ?
 C202_1 H20C_1 0.9900 . ?
 C202_1 H20D_1 0.9900 . ?
 C202_1 C203_1 1.536(8) . ?
 C203_1 H20E_1 0.9900 . ?
 C203_1 H20F_1 0.9900 . ?
 C203_1 C204_1 1.526(8) . ?
 C204_1 H20G_1 0.9900 . ?
 C204_1 H20H_1 0.9900 . ?
 C204_1 C205_1 1.525(9) . ?
 C205_1 H20I_1 0.9900 . ?
 C205_1 H20J_1 0.9900 . ?
 C205_1 C206_1 1.519(9) . ?
 C206_1 H20K_1 0.9800 . ?
 C206_1 H20L_1 0.9800 . ?
 C206_1 H20M_1 0.9800 . ?
 C101_1 H10A_1 0.9900 . ?
 C101_1 H10B_1 0.9900 . ?
 C101_1 C102_1 1.517(8) . ?
 C102_1 H10C_1 0.9900 . ?
 C102_1 H10D_1 0.9900 . ?
 C102_1 C103_1 1.529(8) . ?
 C103_1 H10E_1 0.9900 . ?
 C103_1 H10F_1 0.9900 . ?
 C103_1 C104_1 1.526(9) . ?
 C104_1 H10G_1 0.9900 . ?
 C104_1 H10H_1 0.9900 . ?
 C104_1 C105_1 1.518(9) . ?
 C105_1 H10I_1 0.9900 . ?
 C105_1 H10J_1 0.9900 . ?
 C105_1 C106_1 1.470(9) . ?
 C106_1 H10K_1 0.9800 . ?
 C106_1 H10L_1 0.9800 . ?
 C106_1 H10M_1 0.9800 . ?
 C151_1 C152_1 1.41(4) . ?
 C151_1 C156_1 1.44(4) . ?
 C152_1 H152_1 0.9500 . ?
 C152_1 C153_1 1.375(16) . ?
 C153_1 H153_1 0.9500 . ?
 C153_1 C154_1 1.411(19) . ?
 C154_1 H154_1 0.9500 . ?
 C154_1 C155_1 1.35(2) . ?
 C155_1 H155_1 0.9500 . ?
 C155_1 C156_1 1.379(16) . ?
 C156_1 H156_1 0.9500 . ?
 C157_1 C158_1 1.30(3) . ?
 C157_1 C162_1 1.43(3) . ?
 C158_1 H158_1 0.9500 . ?
 C158_1 C159_1 1.390(17) . ?
 C159_1 H159_1 0.9500 . ?
 C159_1 C160_1 1.416(18) . ?
 C160_1 H160_1 0.9500 . ?
 C160_1 C161_1 1.366(18) . ?
 C161_1 H161_1 0.9500 . ?
 C161_1 C162_1 1.396(16) . ?
 C162_1 H162_1 0.9500 . ?
 C1_2 C2_2 1.420(8) . ?
 C1_2 C20_2 1.400(8) . ?
 C1_2 N21_2 1.378(8) . ?
 C2_2 H2_2 0.9500 . ?
 C2_2 C3_2 1.360(8) . ?
 C3_2 H3_2 0.9500 . ?
 C3_2 C4_2 1.428(9) . ?
 C4_2 C5_2 1.394(9) . ?
 C4_2 N21_2 1.376(8) . ?
 C5_2 C6_2 1.397(9) . ?
 C5_2 I1_2 2.122(6) . ?
 C6_2 C7_2 1.434(9) . ?
 C6_2 N22_2 1.375(8) . ?
 C7_2 H7_2 0.9500 . ?
 C7_2 C8_2 1.344(9) . ?
 C8_2 H8_2 0.9500 . ?
 C8_2 C9_2 1.454(8) . ?
 C9_2 C10_2 1.400(9) . ?
 C9_2 N22_2 1.365(8) . ?
 C10_2 C11_2 1.411(8) . ?
 C10_2 C101_2 1.530(8) . ?
 C11_2 C12_2 1.423(8) . ?
 C11_2 N23_2 1.381(7) . ?
 C12_2 H12_2 0.9500 . ?
 C12_2 C13_2 1.348(8) . ?
 C13_2 H13_2 0.9500 . ?
 C13_2 C14_2 1.442(9) . ?
 C14_2 C15_2 1.389(8) . ?
 C14_2 N23_2 1.368(7) . ?
 C15_2 C16_2 1.409(9) . ?
 C15_2 C151_2 1.502(10) . ?
 C15_2 C157_2 1.538(7) . ?
 C16_2 C17_2 1.441(8) . ?
 C16_2 N24_2 1.370(7) . ?
 C17_2 H17_2 0.9500 . ?
 C17_2 C18_2 1.340(9) . ?
 C18_2 H18_2 0.9500 . ?
 C18_2 C19_2 1.448(8) . ?
 C19_2 C20_2 1.400(9) . ?
 C19_2 N24_2 1.371(7) . ?
 C20_2 C201_2 1.518(8) . ?
 N21_2 H21_2 0.8800 . ?
 N22_2 H22_2 0.8800 . ?
 N23_2 H23_2 0.8800 . ?
 N24_2 H24_2 0.8800 . ?
 C201_2 H20A_2 0.9900 . ?
 C201_2 H20B_2 0.9900 . ?
 C201_2 C202_2 1.532(8) . ?
 C202_2 H20C_2 0.9900 . ?
 C202_2 H20D_2 0.9900 . ?
 C202_2 C203_2 1.528(8) . ?
 C203_2 H20E_2 0.9900 . ?
 C203_2 H20F_2 0.9900 . ?
 C203_2 C204_2 1.521(8) . ?
 C204_2 H20G_2 0.9900 . ?
 C204_2 H20H_2 0.9900 . ?
 C204_2 C205_2 1.522(9) . ?
 C205_2 H20I_2 0.9900 . ?
 C205_2 H20J_2 0.9900 . ?
 C205_2 C206_2 1.517(9) . ?
 C206_2 H20K_2 0.9800 . ?
 C206_2 H20L_2 0.9800 . ?
 C206_2 H20M_2 0.9800 . ?
 C101_2 H10A_2 0.9900 . ?
 C101_2 H10B_2 0.9900 . ?
 C101_2 C102_2 1.510(8) . ?
 C102_2 H10C_2 0.9900 . ?
 C102_2 H10D_2 0.9900 . ?
 C102_2 C103_2 1.539(8) . ?
 C103_2 H10E_2 0.9900 . ?
 C103_2 H10F_2 0.9900 . ?
 C103_2 C104_2 1.517(8) . ?
 C104_2 H10G_2 0.9900 . ?
 C104_2 H10H_2 0.9900 . ?
 C104_2 C105_2 1.537(9) . ?
 C105_2 H10I_2 0.9900 . ?
 C105_2 H10J_2 0.9900 . ?
 C105_2 C106_2 1.471(9) . ?
 C106_2 H10K_2 0.9800 . ?
 C106_2 H10L_2 0.9800 . ?
 C106_2 H10M_2 0.9800 . ?
 C151_2 C152_2 1.419(17) . ?
 C151_2 C156_2 1.351(17) . ?
 C152_2 H152_2 0.9500 . ?
 C152_2 C153_2 1.393(16) . ?
 C153_2 H153_2 0.9500 . ?
 C153_2 C154_2 1.380(17) . ?
 C154_2 H154_2 0.9500 . ?
 C154_2 C155_2 1.420(17) . ?
 C155_2 H155_2 0.9500 . ?
 C155_2 C156_2 1.379(17) . ?
 C156_2 H156_2 0.9500 . ?
 C162_2 H162_2 0.9500 . ?
 C162_2 C157_2 1.3900 . ?
 C162_2 C161_2 1.3900 . ?
 C157_2 C158_2 1.3900 . ?
 C158_2 H158_2 0.9500 . ?
 C158_2 C159_2 1.3900 . ?
 C159_2 H159_2 0.9500 . ?
 C159_2 C160_2 1.3900 . ?
 C160_2 H160_2 0.9500 . ?
 C160_2 C161_2 1.3900 . ?
 C161_2 H161_2 0.9500 . ?

loop_
  _geom_angle_atom_site_label_1
  _geom_angle_atom_site_label_2
  _geom_angle_atom_site_label_3
  _geom_angle
  _geom_angle_site_symmetry_1
  _geom_angle_site_symmetry_3
  _geom_angle_publ_flag
 C20_1 C1_1 C2_1 125.3(5) . . ?
 N21_1 C1_1 C2_1 107.0(5) . . ?
 N21_1 C1_1 C20_1 127.7(5) . . ?
 C1_1 C2_1 H2_1 126.0 . . ?
 C3_1 C2_1 C1_1 108.0(6) . . ?
 C3_1 C2_1 H2_1 126.0 . . ?
 C2_1 C3_1 H3_1 125.9 . . ?
 C2_1 C3_1 C4_1 108.2(5) . . ?
 C4_1 C3_1 H3_1 125.9 . . ?
 C5_1 C4_1 C3_1 128.1(5) . . ?
 N21_1 C4_1 C3_1 107.5(5) . . ?
 N21_1 C4_1 C5_1 124.3(5) . . ?
 C4_1 C5_1 C6_1 128.7(5) . . ?
 C4_1 C5_1 I1_1 115.5(4) . . ?
 C6_1 C5_1 I1_1 115.8(4) . . ?
 C5_1 C6_1 C7_1 127.0(5) . . ?
 N22_1 C6_1 C5_1 123.6(5) . . ?
 N22_1 C6_1 C7_1 109.4(5) . . ?
 C6_1 C7_1 H7_1 126.5 . . ?
 C8_1 C7_1 C6_1 107.1(5) . . ?
 C8_1 C7_1 H7_1 126.5 . . ?
 C7_1 C8_1 H8_1 126.1 . . ?
 C7_1 C8_1 C9_1 107.8(5) . . ?
 C9_1 C8_1 H8_1 126.1 . . ?
 C10_1 C9_1 C8_1 124.2(5) . . ?
 N22_1 C9_1 C8_1 108.7(5) . . ?
 N22_1 C9_1 C10_1 127.1(5) . . ?
 C9_1 C10_1 C11_1 124.5(5) . . ?
 C9_1 C10_1 C101_1 117.8(5) . . ?
 C11_1 C10_1 C101_1 117.6(5) . . ?
 C10_1 C11_1 C12_1 124.6(5) . . ?
 N23_1 C11_1 C10_1 127.8(5) . . ?
 N23_1 C11_1 C12_1 107.5(5) . . ?
 C11_1 C12_1 H12_1 126.0 . . ?
 C13_1 C12_1 C11_1 108.0(6) . . ?
 C13_1 C12_1 H12_1 126.0 . . ?
 C12_1 C13_1 H13_1 125.9 . . ?
 C12_1 C13_1 C14_1 108.1(6) . . ?
 C14_1 C13_1 H13_1 125.9 . . ?
 C15_1 C14_1 C13_1 126.6(6) . . ?
 N23_1 C14_1 C13_1 107.2(5) . . ?
 N23_1 C14_1 C15_1 126.2(6) . . ?
 C14_1 C15_1 C151_1 115.2(15) . . ?
 C14_1 C15_1 C157_1 118.5(15) . . ?
 C16_1 C15_1 C14_1 124.7(5) . . ?
 C16_1 C15_1 C151_1 119.9(15) . . ?
 C16_1 C15_1 C157_1 116.8(15) . . ?
 C15_1 C16_1 C17_1 125.5(5) . . ?
 N24_1 C16_1 C15_1 126.1(5) . . ?
 N24_1 C16_1 C17_1 108.5(5) . . ?
 C16_1 C17_1 H17_1 126.3 . . ?
 C18_1 C17_1 C16_1 107.4(5) . . ?
 C18_1 C17_1 H17_1 126.3 . . ?
 C17_1 C18_1 H18_1 126.3 . . ?
 C17_1 C18_1 C19_1 107.4(5) . . ?
 C19_1 C18_1 H18_1 126.3 . . ?
 C20_1 C19_1 C18_1 123.6(5) . . ?
 N24_1 C19_1 C18_1 108.7(5) . . ?
 N24_1 C19_1 C20_1 127.7(5) . . ?
 C1_1 C20_1 C19_1 124.2(5) . . ?
 C1_1 C20_1 C201_1 117.9(5) . . ?
 C19_1 C20_1 C201_1 117.9(5) . . ?
 C1_1 N21_1 C4_1 109.4(5) . . ?
 C1_1 N21_1 H21_1 125.3 . . ?
 C4_1 N21_1 H21_1 125.3 . . ?
 C6_1 N22_1 C9_1 106.9(5) . . ?
 C6_1 N22_1 H22_1 126.5 . . ?
 C9_1 N22_1 H22_1 126.5 . . ?
 C11_1 N23_1 H23_1 125.4 . . ?
 C14_1 N23_1 C11_1 109.2(5) . . ?
 C14_1 N23_1 H23_1 125.4 . . ?
 C16_1 N24_1 H24_1 126.0 . . ?
 C19_1 N24_1 C16_1 107.9(5) . . ?
 C19_1 N24_1 H24_1 126.0 . . ?
 C20_1 C201_1 H20A_1 109.3 . . ?
 C20_1 C201_1 H20B_1 109.3 . . ?
 C20_1 C201_1 C202_1 111.8(5) . . ?
 H20A_1 C201_1 H20B_1 107.9 . . ?
 C202_1 C201_1 H20A_1 109.3 . . ?
 C202_1 C201_1 H20B_1 109.3 . . ?
 C201_1 C202_1 H20C_1 108.9 . . ?
 C201_1 C202_1 H20D_1 108.9 . . ?
 H20C_1 C202_1 H20D_1 107.8 . . ?
 C203_1 C202_1 C201_1 113.2(5) . . ?
 C203_1 C202_1 H20C_1 108.9 . . ?
 C203_1 C202_1 H20D_1 108.9 . . ?
 C202_1 C203_1 H20E_1 108.9 . . ?
 C202_1 C203_1 H20F_1 108.9 . . ?
 H20E_1 C203_1 H20F_1 107.7 . . ?
 C204_1 C203_1 C202_1 113.4(5) . . ?
 C204_1 C203_1 H20E_1 108.9 . . ?
 C204_1 C203_1 H20F_1 108.9 . . ?
 C203_1 C204_1 H20G_1 109.0 . . ?
 C203_1 C204_1 H20H_1 109.0 . . ?
 H20G_1 C204_1 H20H_1 107.8 . . ?
 C205_1 C204_1 C203_1 112.9(5) . . ?
 C205_1 C204_1 H20G_1 109.0 . . ?
 C205_1 C204_1 H20H_1 109.0 . . ?
 C204_1 C205_1 H20I_1 108.6 . . ?
 C204_1 C205_1 H20J_1 108.6 . . ?
 H20I_1 C205_1 H20J_1 107.6 . . ?
 C206_1 C205_1 C204_1 114.4(6) . . ?
 C206_1 C205_1 H20I_1 108.6 . . ?
 C206_1 C205_1 H20J_1 108.6 . . ?
 C205_1 C206_1 H20K_1 109.5 . . ?
 C205_1 C206_1 H20L_1 109.5 . . ?
 C205_1 C206_1 H20M_1 109.5 . . ?
 H20K_1 C206_1 H20L_1 109.5 . . ?
 H20K_1 C206_1 H20M_1 109.5 . . ?
 H20L_1 C206_1 H20M_1 109.5 . . ?
 C10_1 C101_1 H10A_1 109.2 . . ?
 C10_1 C101_1 H10B_1 109.2 . . ?
 H10A_1 C101_1 H10B_1 107.9 . . ?
 C102_1 C101_1 C10_1 112.1(5) . . ?
 C102_1 C101_1 H10A_1 109.2 . . ?
 C102_1 C101_1 H10B_1 109.2 . . ?
 C101_1 C102_1 H10C_1 108.8 . . ?
 C101_1 C102_1 H10D_1 108.8 . . ?
 C101_1 C102_1 C103_1 113.8(5) . . ?
 H10C_1 C102_1 H10D_1 107.7 . . ?
 C103_1 C102_1 H10C_1 108.8 . . ?
 C103_1 C102_1 H10D_1 108.8 . . ?
 C102_1 C103_1 H10E_1 108.7 . . ?
 C102_1 C103_1 H10F_1 108.7 . . ?
 H10E_1 C103_1 H10F_1 107.6 . . ?
 C104_1 C103_1 C102_1 114.0(5) . . ?
 C104_1 C103_1 H10E_1 108.7 . . ?
 C104_1 C103_1 H10F_1 108.7 . . ?
 C103_1 C104_1 H10G_1 109.3 . . ?
 C103_1 C104_1 H10H_1 109.3 . . ?
 H10G_1 C104_1 H10H_1 108.0 . . ?
 C105_1 C104_1 C103_1 111.6(6) . . ?
 C105_1 C104_1 H10G_1 109.3 . . ?
 C105_1 C104_1 H10H_1 109.3 . . ?
 C104_1 C105_1 H10I_1 108.5 . . ?
 C104_1 C105_1 H10J_1 108.5 . . ?
 H10I_1 C105_1 H10J_1 107.5 . . ?
 C106_1 C105_1 C104_1 115.1(6) . . ?
 C106_1 C105_1 H10I_1 108.5 . . ?
 C106_1 C105_1 H10J_1 108.5 . . ?
 C105_1 C106_1 H10K_1 109.5 . . ?
 C105_1 C106_1 H10L_1 109.5 . . ?
 C105_1 C106_1 H10M_1 109.5 . . ?
 H10K_1 C106_1 H10L_1 109.5 . . ?
 H10K_1 C106_1 H10M_1 109.5 . . ?
 H10L_1 C106_1 H10M_1 109.5 . . ?
 C152_1 C151_1 C15_1 123(3) . . ?
 C152_1 C151_1 C156_1 114.7(9) . . ?
 C156_1 C151_1 C15_1 122(3) . . ?
 C151_1 C152_1 H152_1 118.0 . . ?
 C153_1 C152_1 C151_1 123.9(14) . . ?
 C153_1 C152_1 H152_1 118.0 . . ?
 C152_1 C153_1 H153_1 121.1 . . ?
 C152_1 C153_1 C154_1 117.9(12) . . ?
 C154_1 C153_1 H153_1 121.1 . . ?
 C153_1 C154_1 H154_1 119.5 . . ?
 C155_1 C154_1 C153_1 121.0(14) . . ?
 C155_1 C154_1 H154_1 119.5 . . ?
 C154_1 C155_1 H155_1 119.5 . . ?
 C154_1 C155_1 C156_1 121.0(12) . . ?
 C156_1 C155_1 H155_1 119.5 . . ?
 C151_1 C156_1 H156_1 119.3 . . ?
 C155_1 C156_1 C151_1 121.4(14) . . ?
 C155_1 C156_1 H156_1 119.3 . . ?
 C158_1 C157_1 C15_1 119.8(17) . . ?
 C158_1 C157_1 C162_1 119.4(9) . . ?
 C162_1 C157_1 C15_1 120.8(16) . . ?
 C157_1 C158_1 H158_1 118.3 . . ?
 C157_1 C158_1 C159_1 123.4(12) . . ?
 C159_1 C158_1 H158_1 118.3 . . ?
 C158_1 C159_1 H159_1 120.6 . . ?
 C158_1 C159_1 C160_1 118.8(12) . . ?
 C160_1 C159_1 H159_1 120.6 . . ?
 C159_1 C160_1 H160_1 120.8 . . ?
 C161_1 C160_1 C159_1 118.4(14) . . ?
 C161_1 C160_1 H160_1 120.8 . . ?
 C160_1 C161_1 H161_1 119.4 . . ?
 C160_1 C161_1 C162_1 121.1(12) . . ?
 C162_1 C161_1 H161_1 119.4 . . ?
 C157_1 C162_1 H162_1 120.6 . . ?
 C161_1 C162_1 C157_1 118.8(12) . . ?
 C161_1 C162_1 H162_1 120.6 . . ?
 C20_2 C1_2 C2_2 125.5(6) . . ?
 N21_2 C1_2 C2_2 108.1(5) . . ?
 N21_2 C1_2 C20_2 126.4(6) . . ?
 C1_2 C2_2 H2_2 125.8 . . ?
 C3_2 C2_2 C1_2 108.3(6) . . ?
 C3_2 C2_2 H2_2 125.8 . . ?
 C2_2 C3_2 H3_2 126.4 . . ?
 C2_2 C3_2 C4_2 107.2(6) . . ?
 C4_2 C3_2 H3_2 126.4 . . ?
 C5_2 C4_2 C3_2 127.7(6) . . ?
 N21_2 C4_2 C3_2 108.4(5) . . ?
 N21_2 C4_2 C5_2 123.9(6) . . ?
 C4_2 C5_2 I1B 118.2(5) . . ?
 C4_2 C5_2 C6_2 128.5(6) . . ?
 C4_2 C5_2 I1_2 115.1(5) . . ?
 C6_2 C5_2 I1B 112.5(4) . . ?
 C6_2 C5_2 I1_2 116.3(4) . . ?
 C5_2 C6_2 C7_2 127.3(6) . . ?
 N22_2 C6_2 C5_2 123.7(6) . . ?
 N22_2 C6_2 C7_2 109.0(6) . . ?
 C6_2 C7_2 H7_2 126.0 . . ?
 C8_2 C7_2 C6_2 108.1(6) . . ?
 C8_2 C7_2 H7_2 126.0 . . ?
 C7_2 C8_2 H8_2 126.7 . . ?
 C7_2 C8_2 C9_2 106.5(6) . . ?
 C9_2 C8_2 H8_2 126.7 . . ?
 C10_2 C9_2 C8_2 123.8(6) . . ?
 N22_2 C9_2 C8_2 109.3(5) . . ?
 N22_2 C9_2 C10_2 126.9(5) . . ?
 C9_2 C10_2 C11_2 124.8(6) . . ?
 C9_2 C10_2 C101_2 118.2(5) . . ?
 C11_2 C10_2 C101_2 116.8(5) . . ?
 C10_2 C11_2 C12_2 124.9(6) . . ?
 N23_2 C11_2 C10_2 127.6(6) . . ?
 N23_2 C11_2 C12_2 107.5(5) . . ?
 C11_2 C12_2 H12_2 125.8 . . ?
 C13_2 C12_2 C11_2 108.3(6) . . ?
 C13_2 C12_2 H12_2 125.8 . . ?
 C12_2 C13_2 H13_2 126.1 . . ?
 C12_2 C13_2 C14_2 107.9(6) . . ?
 C14_2 C13_2 H13_2 126.1 . . ?
 C15_2 C14_2 C13_2 126.7(5) . . ?
 N23_2 C14_2 C13_2 107.2(5) . . ?
 N23_2 C14_2 C15_2 126.0(6) . . ?
 C14_2 C15_2 C16_2 124.7(5) . . ?
 C14_2 C15_2 C151_2 119.5(7) . . ?
 C14_2 C15_2 C157_2 114.9(6) . . ?
 C16_2 C15_2 C151_2 115.8(7) . . ?
 C16_2 C15_2 C157_2 120.3(6) . . ?
 C15_2 C16_2 C17_2 125.5(5) . . ?
 N24_2 C16_2 C15_2 125.6(5) . . ?
 N24_2 C16_2 C17_2 108.9(5) . . ?
 C16_2 C17_2 H17_2 126.3 . . ?
 C18_2 C17_2 C16_2 107.5(5) . . ?
 C18_2 C17_2 H17_2 126.3 . . ?
 C17_2 C18_2 H18_2 126.2 . . ?
 C17_2 C18_2 C19_2 107.6(5) . . ?
 C19_2 C18_2 H18_2 126.2 . . ?
 C20_2 C19_2 C18_2 124.2(5) . . ?
 N24_2 C19_2 C18_2 108.4(5) . . ?
 N24_2 C19_2 C20_2 127.4(5) . . ?
 C1_2 C20_2 C201_2 117.2(5) . . ?
 C19_2 C20_2 C1_2 125.1(6) . . ?
 C19_2 C20_2 C201_2 117.6(5) . . ?
 C1_2 N21_2 H21_2 126.0 . . ?
 C4_2 N21_2 C1_2 108.0(5) . . ?
 C4_2 N21_2 H21_2 126.0 . . ?
 C6_2 N22_2 H22_2 126.5 . . ?
 C9_2 N22_2 C6_2 107.0(5) . . ?
 C9_2 N22_2 H22_2 126.5 . . ?
 C11_2 N23_2 H23_2 125.4 . . ?
 C14_2 N23_2 C11_2 109.1(5) . . ?
 C14_2 N23_2 H23_2 125.4 . . ?
 C16_2 N24_2 C19_2 107.6(5) . . ?
 C16_2 N24_2 H24_2 126.2 . . ?
 C19_2 N24_2 H24_2 126.2 . . ?
 C20_2 C201_2 H20A_2 109.1 . . ?
 C20_2 C201_2 H20B_2 109.1 . . ?
 C20_2 C201_2 C202_2 112.3(5) . . ?
 H20A_2 C201_2 H20B_2 107.9 . . ?
 C202_2 C201_2 H20A_2 109.1 . . ?
 C202_2 C201_2 H20B_2 109.1 . . ?
 C201_2 C202_2 H20C_2 108.7 . . ?
 C201_2 C202_2 H20D_2 108.7 . . ?
 H20C_2 C202_2 H20D_2 107.6 . . ?
 C203_2 C202_2 C201_2 114.3(5) . . ?
 C203_2 C202_2 H20C_2 108.7 . . ?
 C203_2 C202_2 H20D_2 108.7 . . ?
 C202_2 C203_2 H20E_2 108.6 . . ?
 C202_2 C203_2 H20F_2 108.6 . . ?
 H20E_2 C203_2 H20F_2 107.6 . . ?
 C204_2 C203_2 C202_2 114.5(5) . . ?
 C204_2 C203_2 H20E_2 108.6 . . ?
 C204_2 C203_2 H20F_2 108.6 . . ?
 C203_2 C204_2 H20G_2 109.0 . . ?
 C203_2 C204_2 H20H_2 109.0 . . ?
 C203_2 C204_2 C205_2 112.8(5) . . ?
 H20G_2 C204_2 H20H_2 107.8 . . ?
 C205_2 C204_2 H20G_2 109.0 . . ?
 C205_2 C204_2 H20H_2 109.0 . . ?
 C204_2 C205_2 H20I_2 109.0 . . ?
 C204_2 C205_2 H20J_2 109.0 . . ?
 H20I_2 C205_2 H20J_2 107.8 . . ?
 C206_2 C205_2 C204_2 113.1(6) . . ?
 C206_2 C205_2 H20I_2 109.0 . . ?
 C206_2 C205_2 H20J_2 109.0 . . ?
 C205_2 C206_2 H20K_2 109.5 . . ?
 C205_2 C206_2 H20L_2 109.5 . . ?
 C205_2 C206_2 H20M_2 109.5 . . ?
 H20K_2 C206_2 H20L_2 109.5 . . ?
 H20K_2 C206_2 H20M_2 109.5 . . ?
 H20L_2 C206_2 H20M_2 109.5 . . ?
 C10_2 C101_2 H10A_2 109.2 . . ?
 C10_2 C101_2 H10B_2 109.2 . . ?
 H10A_2 C101_2 H10B_2 107.9 . . ?
 C102_2 C101_2 C10_2 112.1(5) . . ?
 C102_2 C101_2 H10A_2 109.2 . . ?
 C102_2 C101_2 H10B_2 109.2 . . ?
 C101_2 C102_2 H10C_2 108.9 . . ?
 C101_2 C102_2 H10D_2 108.9 . . ?
 C101_2 C102_2 C103_2 113.6(5) . . ?
 H10C_2 C102_2 H10D_2 107.7 . . ?
 C103_2 C102_2 H10C_2 108.9 . . ?
 C103_2 C102_2 H10D_2 108.9 . . ?
 C102_2 C103_2 H10E_2 108.9 . . ?
 C102_2 C103_2 H10F_2 108.9 . . ?
 H10E_2 C103_2 H10F_2 107.7 . . ?
 C104_2 C103_2 C102_2 113.2(5) . . ?
 C104_2 C103_2 H10E_2 108.9 . . ?
 C104_2 C103_2 H10F_2 108.9 . . ?
 C103_2 C104_2 H10G_2 108.7 . . ?
 C103_2 C104_2 H10H_2 108.7 . . ?
 C103_2 C104_2 C105_2 114.1(6) . . ?
 H10G_2 C104_2 H10H_2 107.6 . . ?
 C105_2 C104_2 H10G_2 108.7 . . ?
 C105_2 C104_2 H10H_2 108.7 . . ?
 C104_2 C105_2 H10I_2 109.3 . . ?
 C104_2 C105_2 H10J_2 109.3 . . ?
 H10I_2 C105_2 H10J_2 108.0 . . ?
 C106_2 C105_2 C104_2 111.6(6) . . ?
 C106_2 C105_2 H10I_2 109.3 . . ?
 C106_2 C105_2 H10J_2 109.3 . . ?
 C105_2 C106_2 H10K_2 109.5 . . ?
 C105_2 C106_2 H10L_2 109.5 . . ?
 C105_2 C106_2 H10M_2 109.5 . . ?
 H10K_2 C106_2 H10L_2 109.5 . . ?
 H10K_2 C106_2 H10M_2 109.5 . . ?
 H10L_2 C106_2 H10M_2 109.5 . . ?
 C152_2 C151_2 C15_2 123.3(10) . . ?
 C156_2 C151_2 C15_2 118.0(10) . . ?
 C156_2 C151_2 C152_2 118.7(9) . . ?
 C151_2 C152_2 H152_2 120.0 . . ?
 C153_2 C152_2 C151_2 120.1(11) . . ?
 C153_2 C152_2 H152_2 120.0 . . ?
 C152_2 C153_2 H153_2 119.6 . . ?
 C154_2 C153_2 C152_2 120.7(11) . . ?
 C154_2 C153_2 H153_2 119.6 . . ?
 C153_2 C154_2 H154_2 120.9 . . ?
 C153_2 C154_2 C155_2 118.3(12) . . ?
 C155_2 C154_2 H154_2 120.9 . . ?
 C154_2 C155_2 H155_2 119.9 . . ?
 C156_2 C155_2 C154_2 120.2(11) . . ?
 C156_2 C155_2 H155_2 119.9 . . ?
 C151_2 C156_2 C155_2 122.0(11) . . ?
 C151_2 C156_2 H156_2 119.0 . . ?
 C155_2 C156_2 H156_2 119.0 . . ?
 C157_2 C162_2 H162_2 120.0 . . ?
 C157_2 C162_2 C161_2 120.0 . . ?
 C161_2 C162_2 H162_2 120.0 . . ?
 C162_2 C157_2 C15_2 119.9(5) . . ?
 C162_2 C157_2 C158_2 120.0 . . ?
 C158_2 C157_2 C15_2 120.0(5) . . ?
 C157_2 C158_2 H158_2 120.0 . . ?
 C159_2 C158_2 C157_2 120.0 . . ?
 C159_2 C158_2 H158_2 120.0 . . ?
 C158_2 C159_2 H159_2 120.0 . . ?
 C158_2 C159_2 C160_2 120.0 . . ?
 C160_2 C159_2 H159_2 120.0 . . ?
 C159_2 C160_2 H160_2 120.0 . . ?
 C161_2 C160_2 C159_2 120.0 . . ?
 C161_2 C160_2 H160_2 120.0 . . ?
 C162_2 C161_2 H161_2 120.0 . . ?
 C160_2 C161_2 C162_2 120.0 . . ?
 C160_2 C161_2 H161_2 120.0 . . ?

loop_
  _geom_torsion_atom_site_label_1
  _geom_torsion_atom_site_label_2
  _geom_torsion_atom_site_label_3
  _geom_torsion_atom_site_label_4
  _geom_torsion
  _geom_torsion_site_symmetry_1
  _geom_torsion_site_symmetry_2
  _geom_torsion_site_symmetry_3
  _geom_torsion_site_symmetry_4
  _geom_torsion_publ_flag
 I1B C5_2 C6_2 C7_2 5.1(9) . . . . ?
 I1B C5_2 C6_2 N22_2 -174.4(5) . . . . ?
 C1_1 C2_1 C3_1 C4_1 -0.4(6) . . . . ?
 C1_1 C20_1 C201_1 C202_1 88.9(6) . . . . ?
 C2_1 C1_1 C20_1 C19_1 176.9(5) . . . . ?
 C2_1 C1_1 C20_1 C201_1 -0.1(8) . . . . ?
 C2_1 C1_1 N21_1 C4_1 1.3(6) . . . . ?
 C2_1 C3_1 C4_1 C5_1 -178.5(5) . . . . ?
 C2_1 C3_1 C4_1 N21_1 1.2(6) . . . . ?
 C3_1 C4_1 C5_1 C6_1 178.1(6) . . . . ?
 C3_1 C4_1 C5_1 I1_1 -2.7(8) . . . . ?
 C3_1 C4_1 N21_1 C1_1 -1.6(6) . . . . ?
 C4_1 C5_1 C6_1 C7_1 -175.1(5) . . . . ?
 C4_1 C5_1 C6_1 N22_1 5.2(9) . . . . ?
 C5_1 C4_1 N21_1 C1_1 178.2(5) . . . . ?
 C5_1 C6_1 C7_1 C8_1 -178.6(5) . . . . ?
 C5_1 C6_1 N22_1 C9_1 177.9(5) . . . . ?
 C6_1 C7_1 C8_1 C9_1 0.0(6) . . . . ?
 C7_1 C6_1 N22_1 C9_1 -1.8(6) . . . . ?
 C7_1 C8_1 C9_1 C10_1 -178.5(5) . . . . ?
 C7_1 C8_1 C9_1 N22_1 -1.1(6) . . . . ?
 C8_1 C9_1 C10_1 C11_1 171.9(5) . . . . ?
 C8_1 C9_1 C10_1 C101_1 -3.2(8) . . . . ?
 C8_1 C9_1 N22_1 C6_1 1.8(6) . . . . ?
 C9_1 C10_1 C11_1 C12_1 -173.1(5) . . . . ?
 C9_1 C10_1 C11_1 N23_1 3.1(9) . . . . ?
 C9_1 C10_1 C101_1 C102_1 88.3(6) . . . . ?
 C10_1 C9_1 N22_1 C6_1 179.1(5) . . . . ?
 C10_1 C11_1 C12_1 C13_1 176.6(6) . . . . ?
 C10_1 C11_1 N23_1 C14_1 -177.4(5) . . . . ?
 C10_1 C101_1 C102_1 C103_1 -178.5(5) . . . . ?
 C11_1 C10_1 C101_1 C102_1 -87.2(6) . . . . ?
 C11_1 C12_1 C13_1 C14_1 1.0(7) . . . . ?
 C12_1 C11_1 N23_1 C14_1 -0.7(6) . . . . ?
 C12_1 C13_1 C14_1 C15_1 175.8(6) . . . . ?
 C12_1 C13_1 C14_1 N23_1 -1.5(7) . . . . ?
 C13_1 C14_1 C15_1 C16_1 -178.1(6) . . . . ?
 C13_1 C14_1 C15_1 C151_1 6.5(16) . . . . ?
 C13_1 C14_1 C15_1 C157_1 1.8(17) . . . . ?
 C13_1 C14_1 N23_1 C11_1 1.3(6) . . . . ?
 C14_1 C15_1 C16_1 C17_1 174.4(5) . . . . ?
 C14_1 C15_1 C16_1 N24_1 -6.5(9) . . . . ?
 C14_1 C15_1 C151_1 C152_1 -51(2) . . . . ?
 C14_1 C15_1 C151_1 C156_1 127(2) . . . . ?
 C14_1 C15_1 C157_1 C158_1 54(4) . . . . ?
 C14_1 C15_1 C157_1 C162_1 -127(3) . . . . ?
 C15_1 C14_1 N23_1 C11_1 -175.9(5) . . . . ?
 C15_1 C16_1 C17_1 C18_1 177.9(5) . . . . ?
 C15_1 C16_1 N24_1 C19_1 -176.5(5) . . . . ?
 C15_1 C151_1 C152_1 C153_1 -178.1(15) . . . . ?
 C15_1 C151_1 C156_1 C155_1 179.4(15) . . . . ?
 C15_1 C157_1 C158_1 C159_1 -177(2) . . . . ?
 C15_1 C157_1 C162_1 C161_1 -179(2) . . . . ?
 C16_1 C15_1 C151_1 C152_1 133.7(19) . . . . ?
 C16_1 C15_1 C151_1 C156_1 -49(2) . . . . ?
 C16_1 C15_1 C157_1 C158_1 -126(3) . . . . ?
 C16_1 C15_1 C157_1 C162_1 53(4) . . . . ?
 C16_1 C17_1 C18_1 C19_1 -0.5(6) . . . . ?
 C17_1 C16_1 N24_1 C19_1 2.7(6) . . . . ?
 C17_1 C18_1 C19_1 C20_1 -178.1(5) . . . . ?
 C17_1 C18_1 C19_1 N24_1 2.1(6) . . . . ?
 C18_1 C19_1 C20_1 C1_1 -174.1(5) . . . . ?
 C18_1 C19_1 C20_1 C201_1 2.9(8) . . . . ?
 C18_1 C19_1 N24_1 C16_1 -3.0(6) . . . . ?
 C19_1 C20_1 C201_1 C202_1 -88.3(6) . . . . ?
 C20_1 C1_1 C2_1 C3_1 -177.9(5) . . . . ?
 C20_1 C1_1 N21_1 C4_1 178.6(5) . . . . ?
 C20_1 C19_1 N24_1 C16_1 177.3(5) . . . . ?
 C20_1 C201_1 C202_1 C203_1 177.1(5) . . . . ?
 N21_1 C1_1 C2_1 C3_1 -0.5(6) . . . . ?
 N21_1 C1_1 C20_1 C19_1 0.1(9) . . . . ?
 N21_1 C1_1 C20_1 C201_1 -177.0(5) . . . . ?
 N21_1 C4_1 C5_1 C6_1 -1.7(9) . . . . ?
 N21_1 C4_1 C5_1 I1_1 177.6(4) . . . . ?
 N22_1 C6_1 C7_1 C8_1 1.1(6) . . . . ?
 N22_1 C9_1 C10_1 C11_1 -5.0(9) . . . . ?
 N22_1 C9_1 C10_1 C101_1 179.8(5) . . . . ?
 N23_1 C11_1 C12_1 C13_1 -0.2(7) . . . . ?
 N23_1 C14_1 C15_1 C16_1 -1.3(9) . . . . ?
 N23_1 C14_1 C15_1 C151_1 -176.7(15) . . . . ?
 N23_1 C14_1 C15_1 C157_1 178.6(15) . . . . ?
 N24_1 C16_1 C17_1 C18_1 -1.3(6) . . . . ?
 N24_1 C19_1 C20_1 C1_1 5.5(9) . . . . ?
 N24_1 C19_1 C20_1 C201_1 -177.4(5) . . . . ?
 C201_1 C202_1 C203_1 C204_1 -69.1(7) . . . . ?
 C202_1 C203_1 C204_1 C205_1 -175.3(5) . . . . ?
 C203_1 C204_1 C205_1 C206_1 178.1(6) . . . . ?
 C101_1 C10_1 C11_1 C12_1 2.1(8) . . . . ?
 C101_1 C10_1 C11_1 N23_1 178.2(5) . . . . ?
 C101_1 C102_1 C103_1 C104_1 68.2(7) . . . . ?
 C102_1 C103_1 C104_1 C105_1 175.5(5) . . . . ?
 C103_1 C104_1 C105_1 C106_1 178.4(6) . . . . ?
 C151_1 C15_1 C16_1 C17_1 -10.4(16) . . . . ?
 C151_1 C15_1 C16_1 N24_1 168.6(15) . . . . ?
 C151_1 C152_1 C153_1 C154_1 -4(2) . . . . ?
 C152_1 C151_1 C156_1 C155_1 -3(3) . . . . ?
 C152_1 C153_1 C154_1 C155_1 2.2(18) . . . . ?
 C153_1 C154_1 C155_1 C156_1 -1.1(19) . . . . ?
 C154_1 C155_1 C156_1 C151_1 1(2) . . . . ?
 C156_1 C151_1 C152_1 C153_1 4(3) . . . . ?
 C157_1 C15_1 C16_1 C17_1 -5.5(16) . . . . ?
 C157_1 C15_1 C16_1 N24_1 173.6(15) . . . . ?
 C157_1 C158_1 C159_1 C160_1 -5(3) . . . . ?
 C158_1 C157_1 C162_1 C161_1 0(4) . . . . ?
 C158_1 C159_1 C160_1 C161_1 2(2) . . . . ?
 C159_1 C160_1 C161_1 C162_1 1(2) . . . . ?
 C160_1 C161_1 C162_1 C157_1 -2(2) . . . . ?
 C162_1 C157_1 C158_1 C159_1 4(4) . . . . ?
 I1_1 C5_1 C6_1 C7_1 5.6(7) . . . . ?
 I1_1 C5_1 C6_1 N22_1 -174.0(4) . . . . ?
 C1_2 C2_2 C3_2 C4_2 0.8(7) . . . . ?
 C1_2 C20_2 C201_2 C202_2 -85.7(6) . . . . ?
 C2_2 C1_2 C20_2 C19_2 -176.8(5) . . . . ?
 C2_2 C1_2 C20_2 C201_2 -1.0(8) . . . . ?
 C2_2 C1_2 N21_2 C4_2 0.2(6) . . . . ?
 C2_2 C3_2 C4_2 C5_2 177.2(6) . . . . ?
 C2_2 C3_2 C4_2 N21_2 -0.7(7) . . . . ?
 C3_2 C4_2 C5_2 I1B -7.4(9) . . . . ?
 C3_2 C4_2 C5_2 C6_2 -176.2(6) . . . . ?
 C3_2 C4_2 C5_2 I1_2 7.0(8) . . . . ?
 C3_2 C4_2 N21_2 C1_2 0.3(6) . . . . ?
 C4_2 C5_2 C6_2 C7_2 174.4(6) . . . . ?
 C4_2 C5_2 C6_2 N22_2 -5.1(11) . . . . ?
 C5_2 C4_2 N21_2 C1_2 -177.7(6) . . . . ?
 C5_2 C6_2 C7_2 C8_2 177.6(6) . . . . ?
 C5_2 C6_2 N22_2 C9_2 -177.9(6) . . . . ?
 C6_2 C7_2 C8_2 C9_2 1.9(7) . . . . ?
 C7_2 C6_2 N22_2 C9_2 2.5(7) . . . . ?
 C7_2 C8_2 C9_2 C10_2 178.6(6) . . . . ?
 C7_2 C8_2 C9_2 N22_2 -0.4(7) . . . . ?
 C8_2 C9_2 C10_2 C11_2 -173.2(6) . . . . ?
 C8_2 C9_2 C10_2 C101_2 2.4(9) . . . . ?
 C8_2 C9_2 N22_2 C6_2 -1.3(7) . . . . ?
 C9_2 C10_2 C11_2 C12_2 173.8(6) . . . . ?
 C9_2 C10_2 C11_2 N23_2 -3.5(9) . . . . ?
 C9_2 C10_2 C101_2 C102_2 -90.2(6) . . . . ?
 C10_2 C9_2 N22_2 C6_2 179.7(6) . . . . ?
 C10_2 C11_2 C12_2 C13_2 -177.4(6) . . . . ?
 C10_2 C11_2 N23_2 C14_2 178.4(5) . . . . ?
 C10_2 C101_2 C102_2 C103_2 174.8(5) . . . . ?
 C11_2 C10_2 C101_2 C102_2 85.7(7) . . . . ?
 C11_2 C12_2 C13_2 C14_2 -1.3(7) . . . . ?
 C12_2 C11_2 N23_2 C14_2 0.7(6) . . . . ?
 C12_2 C13_2 C14_2 C15_2 -175.5(6) . . . . ?
 C12_2 C13_2 C14_2 N23_2 1.7(7) . . . . ?
 C13_2 C14_2 C15_2 C16_2 177.0(6) . . . . ?
 C13_2 C14_2 C15_2 C151_2 0.1(10) . . . . ?
 C13_2 C14_2 C15_2 C157_2 -6.9(9) . . . . ?
 C13_2 C14_2 N23_2 C11_2 -1.5(6) . . . . ?
 C14_2 C15_2 C16_2 C17_2 -173.8(5) . . . . ?
 C14_2 C15_2 C16_2 N24_2 8.6(9) . . . . ?
 C14_2 C15_2 C151_2 C152_2 125.5(12) . . . . ?
 C14_2 C15_2 C151_2 C156_2 -55.5(14) . . . . ?
 C14_2 C15_2 C157_2 C162_2 52.7(7) . . . . ?
 C14_2 C15_2 C157_2 C158_2 -130.1(5) . . . . ?
 C15_2 C14_2 N23_2 C11_2 175.7(5) . . . . ?
 C15_2 C16_2 C17_2 C18_2 -176.3(5) . . . . ?
 C15_2 C16_2 N24_2 C19_2 175.6(5) . . . . ?
 C15_2 C151_2 C152_2 C153_2 179.7(11) . . . . ?
 C15_2 C151_2 C156_2 C155_2 180.0(11) . . . . ?
 C15_2 C157_2 C158_2 C159_2 -177.2(7) . . . . ?
 C16_2 C15_2 C151_2 C152_2 -51.7(14) . . . . ?
 C16_2 C15_2 C151_2 C156_2 127.4(11) . . . . ?
 C16_2 C15_2 C157_2 C162_2 -130.9(6) . . . . ?
 C16_2 C15_2 C157_2 C158_2 46.2(8) . . . . ?
 C16_2 C17_2 C18_2 C19_2 -0.3(6) . . . . ?
 C17_2 C16_2 N24_2 C19_2 -2.3(6) . . . . ?
 C17_2 C18_2 C19_2 C20_2 178.7(5) . . . . ?
 C17_2 C18_2 C19_2 N24_2 -1.2(6) . . . . ?
 C18_2 C19_2 C20_2 C1_2 172.9(5) . . . . ?
 C18_2 C19_2 C20_2 C201_2 -2.9(8) . . . . ?
 C18_2 C19_2 N24_2 C16_2 2.1(6) . . . . ?
 C19_2 C20_2 C201_2 C202_2 90.5(6) . . . . ?
 C20_2 C1_2 C2_2 C3_2 177.1(5) . . . . ?
 C20_2 C1_2 N21_2 C4_2 -177.5(5) . . . . ?
 C20_2 C19_2 N24_2 C16_2 -177.7(5) . . . . ?
 C20_2 C201_2 C202_2 C203_2 -178.2(5) . . . . ?
 N21_2 C1_2 C2_2 C3_2 -0.6(6) . . . . ?
 N21_2 C1_2 C20_2 C19_2 0.6(9) . . . . ?
 N21_2 C1_2 C20_2 C201_2 176.4(5) . . . . ?
 N21_2 C4_2 C5_2 I1B 170.2(5) . . . . ?
 N21_2 C4_2 C5_2 C6_2 1.3(10) . . . . ?
 N21_2 C4_2 C5_2 I1_2 -175.4(4) . . . . ?
 N22_2 C6_2 C7_2 C8_2 -2.8(8) . . . . ?
 N22_2 C9_2 C10_2 C11_2 5.7(10) . . . . ?
 N22_2 C9_2 C10_2 C101_2 -178.8(5) . . . . ?
 N23_2 C11_2 C12_2 C13_2 0.4(7) . . . . ?
 N23_2 C14_2 C15_2 C16_2 0.3(9) . . . . ?
 N23_2 C14_2 C15_2 C151_2 -176.5(7) . . . . ?
 N23_2 C14_2 C15_2 C157_2 176.5(6) . . . . ?
 N24_2 C16_2 C17_2 C18_2 1.6(6) . . . . ?
 N24_2 C19_2 C20_2 C1_2 -7.3(9) . . . . ?
 N24_2 C19_2 C20_2 C201_2 176.9(5) . . . . ?
 C201_2 C202_2 C203_2 C204_2 68.6(7) . . . . ?
 C202_2 C203_2 C204_2 C205_2 175.2(5) . . . . ?
 C203_2 C204_2 C205_2 C206_2 -177.8(6) . . . . ?
 C101_2 C10_2 C11_2 C12_2 -1.8(8) . . . . ?
 C101_2 C10_2 C11_2 N23_2 -179.1(5) . . . . ?
 C101_2 C102_2 C103_2 C104_2 -62.5(7) . . . . ?
 C102_2 C103_2 C104_2 C105_2 -171.3(5) . . . . ?
 C103_2 C104_2 C105_2 C106_2 71.3(8) . . . . ?
 C151_2 C15_2 C16_2 C17_2 3.2(10) . . . . ?
 C151_2 C15_2 C16_2 N24_2 -174.4(7) . . . . ?
 C151_2 C152_2 C153_2 C154_2 0.9(19) . . . . ?
 C152_2 C151_2 C156_2 C155_2 -1(2) . . . . ?
 C152_2 C153_2 C154_2 C155_2 -2.0(19) . . . . ?
 C153_2 C154_2 C155_2 C156_2 1.7(19) . . . . ?
 C154_2 C155_2 C156_2 C151_2 -0.2(19) . . . . ?
 C156_2 C151_2 C152_2 C153_2 0.6(19) . . . . ?
 C162_2 C157_2 C158_2 C159_2 0.0 . . . . ?
 C157_2 C15_2 C16_2 C17_2 10.2(9) . . . . ?
 C157_2 C15_2 C16_2 N24_2 -167.4(6) . . . . ?
 C157_2 C162_2 C161_2 C160_2 0.0 . . . . ?
 C157_2 C158_2 C159_2 C160_2 0.0 . . . . ?
 C158_2 C159_2 C160_2 C161_2 0.0 . . . . ?
 C159_2 C160_2 C161_2 C162_2 0.0 . . . . ?
 C161_2 C162_2 C157_2 C15_2 177.2(8) . . . . ?
 C161_2 C162_2 C157_2 C158_2 0.0 . . . . ?
 I1_2 C5_2 C6_2 C7_2 -8.8(9) . . . . ?
 I1_2 C5_2 C6_2 N22_2 171.7(5) . . . . ?

_shelx_res_file
;
TITL tcd662_a.res in P-1
    tcd662.res
    created by SHELXL-2018/1 at 01:39:28 on 27-Jun-2020
REM Old TITL TCD662 in P-1
REM SHELXT solution in P-1
REM R1 0.205, Rweak 0.011, Alpha 0.107, Orientation as input
REM Formula found by SHELXT: C78 N9 O4 I2
CELL 0.71073 4.8665 24.1992 27.2069 74.9098 89.9892 89.0296
ZERR 4 0.0003 0.0013 0.0014 0.0018 0.0019 0.0021
LATT 1
SFAC C H I N
UNIT 152 164 4 16
SADI_2 0.01 C15 C151 C157 C15
SADI_1 0.01 C151 C15 C157 C15
SADI I1_2 C5_2 I1B C5_2
ISOR_2 0.001 0.002 C5
ISOR_1 0.001 0.002 C7 C8
ISOR_1 0.001 0.002 C9 C10 C11
EADP I1_2 I1B
EADP_2 C151 C157
EADP_2 C151 C162 C157 C158 C159 C160 C161 C156 C152 C153 C155 C154
EADP_1 C151 C157
EADP_1 C151 C154 C153 C152 C156 C159 C155 C158 C161 C160 C157 C162

L.S. 99
PLAN  20
SIZE 0.04 0.08 1
TEMP -173(2)
BOND $H
list 4
MORE -1
CONF
HTAB
WPDB
fmap 2
acta 52
OMIT -2 50.5
REM <olex2.extras>
REM <HklSrc "%.\\TCD662.hkl">
REM </olex2.extras>

WGHT    0.019000   16.409700
FVAR       0.04540
PART 2
I1B   3    1.035496    0.399961    0.026397    10.20000    0.03046    0.03673 =
         0.01266   -0.01203   -0.00213    0.01247

RESI  1
PART 0
C1    1   -0.261767    0.206134    0.789029    11.00000    0.00757    0.01150 =
         0.01364   -0.00172    0.00031   -0.00214
C2    1   -0.414411    0.219896    0.829765    11.00000    0.01869    0.01132 =
         0.02083   -0.00649    0.00089    0.00011
AFIX  43
H2    2   -0.559404    0.247480    0.826019    11.00000   -1.20000
AFIX   0
C3    1   -0.315071    0.186670    0.874232    11.00000    0.02171    0.01710 =
         0.01447   -0.00720    0.00153   -0.00207
AFIX  43
H3    2   -0.377348    0.187002    0.907251    11.00000   -1.20000
AFIX   0
C4    1   -0.100852    0.151059    0.863060    11.00000    0.01270    0.01548 =
         0.00911   -0.00731    0.00298   -0.00542
C5    1    0.055143    0.109408    0.897000    11.00000    0.01232    0.01828 =
         0.00629   -0.00464   -0.00141   -0.00210
C6    1    0.260330    0.073192    0.886453    11.00000    0.01028    0.01050 =
         0.01467   -0.00497   -0.00322   -0.00409
C7    1    0.403817    0.027647    0.922599    11.00000    0.01415    0.01453 =
         0.01389   -0.00323   -0.00105   -0.00121
AFIX  43
H7    2    0.373899    0.015936    0.958290    11.00000   -1.20000
AFIX   0
C8    1    0.586823    0.005013    0.896433    11.00000    0.01164    0.01148 =
         0.01123   -0.00325   -0.00048   -0.00003
AFIX  43
H8    2    0.711065   -0.025831    0.910230    11.00000   -1.20000
AFIX   0
C9    1    0.561965    0.035884    0.843310    11.00000    0.01122    0.01062 =
         0.01151   -0.00318   -0.00157   -0.00091
C10   1    0.717330    0.023311    0.804115    11.00000    0.01028    0.01050 =
         0.01076   -0.00290   -0.00086   -0.00084
C11   1    0.672083    0.048300    0.751994    11.00000    0.01121    0.01137 =
         0.01218   -0.00292    0.00004   -0.00078
C12   1    0.810639    0.031350    0.711844    11.00000    0.01038    0.02650 =
         0.02004   -0.00436   -0.00253    0.00293
AFIX  43
H12   2    0.952940    0.003147    0.715856    11.00000   -1.20000
AFIX   0
C13   1    0.704369    0.062307    0.667370    11.00000    0.01399    0.03881 =
         0.01886   -0.00930    0.00120    0.00740
AFIX  43
H13   2    0.756538    0.059367    0.634484    11.00000   -1.20000
AFIX   0
C14   1    0.498837    0.100485    0.678204    11.00000    0.00580    0.01567 =
         0.01804   -0.00359    0.00098   -0.00508
C15   1    0.349523    0.142790    0.642393    11.00000    0.01017    0.01983 =
         0.01323   -0.00293    0.00051   -0.00770
C16   1    0.154799    0.180480    0.654746    11.00000    0.00846    0.01596 =
         0.01809   -0.00408   -0.00217   -0.00530
C17   1    0.016772    0.227245    0.618743    11.00000    0.01847    0.01215 =
         0.01482   -0.00265   -0.00222   -0.00381
AFIX  43
H17   2    0.045583    0.238609    0.583009    11.00000   -1.20000
AFIX   0
C18   1   -0.159963    0.251725    0.645111    11.00000    0.02021    0.00980 =
         0.01583    0.00077   -0.00405   -0.00072
AFIX  43
H18   2   -0.277973    0.283721    0.631463    11.00000   -1.20000
AFIX   0
C19   1   -0.137234    0.220324    0.698144    11.00000    0.01334    0.00695 =
         0.01708   -0.00222   -0.00160   -0.00517
C20   1   -0.297911    0.232751    0.737097    11.00000    0.01135    0.00736 =
         0.02321   -0.00777   -0.00188   -0.00145
N21   4   -0.071410    0.164713    0.811101    11.00000    0.01058    0.01217 =
         0.01261   -0.00428   -0.00005    0.00125
PART 1
AFIX  43
H21   2    0.050604    0.149279    0.794563    10.50000   -1.20000
AFIX   0
PART 0
N22   4    0.356952    0.076539    0.838463    11.00000    0.01051    0.01219 =
         0.01131   -0.00369   -0.00278    0.00074
PART 2
AFIX  43
H22   2    0.298532    0.100264    0.809964    10.50000   -1.20000
AFIX   0
PART 0
N23   4    0.483226    0.090002    0.730046    11.00000    0.01446    0.01004 =
         0.01043   -0.00352   -0.00432    0.00083
PART 1
AFIX  43
H23   2    0.369813    0.107317    0.746634    10.50000   -1.20000
AFIX   0
PART 0
N24   4    0.060456    0.178806    0.702685    11.00000    0.00940    0.00996 =
         0.01638   -0.00043   -0.00066   -0.00050
PART 2
AFIX  43
H24   2    0.117689    0.155087    0.731279    10.50000   -1.20000
AFIX   0
PART 0
C201  1   -0.516224    0.280047    0.722063    11.00000    0.01304    0.02192 =
         0.01513   -0.00570   -0.00024   -0.00157
AFIX  23
H20A  2   -0.669326    0.271748    0.746716    11.00000   -1.20000
H20B  2   -0.590659    0.280730    0.688044    11.00000   -1.20000
AFIX   0
C202  1   -0.399486    0.339091    0.720761    11.00000    0.01347    0.01091 =
         0.02714   -0.00648   -0.00212   -0.00052
AFIX  23
H20C  2   -0.333359    0.338738    0.755253    11.00000   -1.20000
H20D  2   -0.239698    0.346208    0.697573    11.00000   -1.20000
AFIX   0
C203  1   -0.610209    0.388228    0.703087    11.00000    0.01614    0.02243 =
         0.02042   -0.00972   -0.00072   -0.00367
AFIX  23
H20E  2   -0.778581    0.378953    0.723821    11.00000   -1.20000
H20F  2   -0.534041    0.423516    0.709252    11.00000   -1.20000
AFIX   0
C204  1   -0.687303    0.399727    0.646916    11.00000    0.00986    0.02331 =
         0.02259   -0.00873    0.00261   -0.00208
AFIX  23
H20G  2   -0.517513    0.405837    0.626297    11.00000   -1.20000
H20H  2   -0.778195    0.365592    0.641268    11.00000   -1.20000
AFIX   0
C205  1   -0.878286    0.451686    0.628705    11.00000    0.02308    0.02726 =
         0.02169   -0.00883   -0.00415    0.00896
AFIX  23
H20I  2   -1.049888    0.444863    0.648765    11.00000   -1.20000
H20J  2   -0.789573    0.485374    0.635709    11.00000   -1.20000
AFIX   0
C206  1   -0.951896    0.465649    0.572519    11.00000    0.05002    0.03885 =
         0.02683   -0.01365   -0.01275    0.02206
AFIX 137
H20K  2   -0.784204    0.474024    0.552176    11.00000   -1.50000
H20L  2   -1.076172    0.499094    0.563940    11.00000   -1.50000
H20M  2   -1.042810    0.432838    0.565185    11.00000   -1.50000
AFIX   0
C101  1    0.936419   -0.023921    0.818761    11.00000    0.01077    0.02153 =
         0.01276   -0.00501   -0.00613    0.00104
AFIX  23
H10A  2    1.087193   -0.015698    0.793609    11.00000   -1.20000
H10B  2    1.014160   -0.024204    0.852451    11.00000   -1.20000
AFIX   0
C102  1    0.822416   -0.082458    0.820930    11.00000    0.01875    0.01437 =
         0.02246   -0.00817   -0.00920    0.00274
AFIX  23
H10C  2    0.748523   -0.082140    0.786956    11.00000   -1.20000
H10D  2    0.667756   -0.089881    0.845281    11.00000   -1.20000
AFIX   0
C103  1    1.033935   -0.131301    0.836860    11.00000    0.02136    0.01280 =
         0.02312   -0.00419   -0.00292   -0.00128
AFIX  23
H10E  2    0.953596   -0.166631    0.831562    11.00000   -1.20000
H10F  2    1.196258   -0.122095    0.814462    11.00000   -1.20000
AFIX   0
C104  1    1.128525   -0.142918    0.892137    11.00000    0.01844    0.02480 =
         0.02557   -0.00391    0.00008    0.01019
AFIX  23
H10G  2    1.224108   -0.108938    0.897024    11.00000   -1.20000
H10H  2    0.966115   -0.149448    0.914702    11.00000   -1.20000
AFIX   0
C105  1    1.320598   -0.194718    0.906886    11.00000    0.01926    0.03377 =
         0.02443    0.00383    0.00211    0.00786
AFIX  23
H10I  2    1.221716   -0.228468    0.902326    11.00000   -1.20000
H10J  2    1.478137   -0.188325    0.883164    11.00000   -1.20000
AFIX   0
C106  1    1.427554   -0.208027    0.959246    11.00000    0.04476    0.05145 =
         0.02521   -0.01000   -0.00130    0.01347
AFIX 137
H10K  2    1.553990   -0.241061    0.964976    11.00000   -1.50000
H10L  2    1.274510   -0.216979    0.983269    11.00000   -1.50000
H10M  2    1.525488   -0.174917    0.964408    11.00000   -1.50000
AFIX   0
PART 1
C151  1    0.394144    0.142900    0.587801    10.50000    0.00849    0.01725 =
         0.01838   -0.00187    0.00034    0.00168
C152  1    0.658009    0.142840    0.566025    10.50000    0.00849    0.01725 =
         0.01838   -0.00187    0.00034    0.00168
AFIX  43
H152  2    0.813600    0.141560    0.587400    10.50000   -1.20000
AFIX   0
C153  1    0.702777    0.144524    0.515765    10.50000    0.00849    0.01725 =
         0.01838   -0.00187    0.00034    0.00168
AFIX  43
H153  2    0.883492    0.146709    0.502264    10.50000   -1.20000
AFIX   0
C154  1    0.471674    0.142903    0.484866    10.50000    0.00849    0.01725 =
         0.01838   -0.00187    0.00034    0.00168
AFIX  43
H154  2    0.497454    0.142657    0.450310    10.50000   -1.20000
AFIX   0
C155  1    0.214215    0.141696    0.503720    10.50000    0.00849    0.01725 =
         0.01838   -0.00187    0.00034    0.00168
AFIX  43
H155  2    0.061617    0.141297    0.482052    10.50000   -1.20000
AFIX   0
C156  1    0.169640    0.141034    0.553934    10.50000    0.00849    0.01725 =
         0.01838   -0.00187    0.00034    0.00168
AFIX  43
H156  2   -0.013202    0.139309    0.566412    10.50000   -1.20000
AFIX   0
PART 0
PART 2
C157  1    0.399240    0.148744    0.586964    10.50000    0.00849    0.01725 =
         0.01838   -0.00187    0.00034    0.00168
C158  1    0.376472    0.104650    0.568702    10.50000    0.00849    0.01725 =
         0.01838   -0.00187    0.00034    0.00168
AFIX  43
H158  2    0.320116    0.069568    0.590946    10.50000   -1.20000
AFIX   0
C159  1    0.430292    0.106037    0.518211    10.50000    0.00849    0.01725 =
         0.01838   -0.00187    0.00034    0.00168
AFIX  43
H159  2    0.424718    0.072039    0.506985    10.50000   -1.20000
AFIX   0
C160  1    0.493580    0.159080    0.483825    10.50000    0.00849    0.01725 =
         0.01838   -0.00187    0.00034    0.00168
AFIX  43
H160  2    0.525164    0.161675    0.448844    10.50000   -1.20000
AFIX   0
C161  1    0.508136    0.206417    0.502143    10.50000    0.00849    0.01725 =
         0.01838   -0.00187    0.00034    0.00168
AFIX  43
H161  2    0.546659    0.242454    0.479426    10.50000   -1.20000
AFIX   0
C162  1    0.467362    0.202744    0.553687    10.50000    0.00849    0.01725 =
         0.01838   -0.00187    0.00034    0.00168
AFIX  43
H162  2    0.484651    0.235583    0.566363    10.50000   -1.20000
AFIX   0
PART 0
I1    3   -0.027193    0.100508    0.975080    11.00000    0.02625    0.02510 =
         0.01094   -0.00528    0.00215    0.00115

RESI  2
C1    1    1.254333    0.289166    0.215429    11.00000    0.00679    0.01465 =
         0.02774   -0.00860    0.00123   -0.00298
C2    1    1.405753    0.274174    0.176021    11.00000    0.01216    0.01608 =
         0.02125   -0.00800    0.00006    0.00482
AFIX  43
H2    2    1.554918    0.247458    0.180664    11.00000   -1.20000
AFIX   0
C3    1    1.300692    0.304607    0.130493    11.00000    0.01528    0.02404 =
         0.02123   -0.01361    0.00027    0.00499
AFIX  43
H3    2    1.361169    0.302729    0.097756    11.00000   -1.20000
AFIX   0
C4    1    1.082404    0.339915    0.141136    11.00000    0.02046    0.02253 =
         0.02162   -0.01138   -0.00202    0.00371
C5    1    0.922234    0.380025    0.106305    11.00000    0.01991    0.01992 =
         0.01844   -0.00588    0.00029    0.00103
C6    1    0.718050    0.417069    0.115979    11.00000    0.02587    0.02407 =
         0.01274   -0.00588   -0.00303    0.00471
C7    1    0.572065    0.461174    0.079402    11.00000    0.03954    0.02923 =
         0.00935   -0.00257   -0.00614    0.01022
AFIX  43
H7    2    0.601403    0.471621    0.043672    11.00000   -1.20000
AFIX   0
C8    1    0.386487    0.485160    0.104478    11.00000    0.03028    0.02382 =
         0.01413   -0.00396   -0.00224    0.01337
AFIX  43
H8    2    0.257289    0.514766    0.089926    11.00000   -1.20000
AFIX   0
C9    1    0.422320    0.456893    0.158255    11.00000    0.02138    0.01431 =
         0.01730   -0.00764   -0.00513    0.00178
C10   1    0.269327    0.470930    0.197021    11.00000    0.01383    0.01780 =
         0.01921   -0.00707   -0.00174   -0.00092
C11   1    0.318781    0.448362    0.249583    11.00000    0.00926    0.00903 =
         0.01898   -0.00325   -0.00079   -0.00007
C12   1    0.180731    0.466471    0.288954    11.00000    0.01437    0.02231 =
         0.02371   -0.01060    0.00151    0.00417
AFIX  43
H12   2    0.036652    0.494357    0.284285    11.00000   -1.20000
AFIX   0
C13   1    0.289324    0.437297    0.334012    11.00000    0.01428    0.03347 =
         0.01225   -0.00569   -0.00056    0.01014
AFIX  43
H13   2    0.237711    0.441516    0.366534    11.00000   -1.20000
AFIX   0
C14   1    0.497715    0.398552    0.324098    11.00000    0.01721    0.01609 =
         0.01341   -0.00577    0.00199   -0.00140
C15   1    0.647537    0.357960    0.360058    11.00000    0.01056    0.01714 =
         0.01703   -0.00463   -0.00097   -0.00302
C16   1    0.840670    0.319213    0.348498    11.00000    0.01465    0.01549 =
         0.01116   -0.00086   -0.00435   -0.00649
C17   1    0.978831    0.273365    0.385149    11.00000    0.02218    0.01130 =
         0.01563   -0.00632   -0.00240   -0.00160
AFIX  43
H17   2    0.948829    0.262669    0.420859    11.00000   -1.20000
AFIX   0
C18   1    1.157385    0.248579    0.359634    11.00000    0.02148    0.00822 =
         0.02059   -0.00140   -0.00429    0.00124
AFIX  43
H18   2    1.277590    0.217189    0.374007    11.00000   -1.20000
AFIX   0
C19   1    1.133987    0.278299    0.306179    11.00000    0.01293    0.00787 =
         0.01950   -0.00366   -0.00407   -0.00454
C20   1    1.292930    0.265169    0.267685    11.00000    0.01438    0.00899 =
         0.01778   -0.00587   -0.00528   -0.00213
N21   4    1.057829    0.329607    0.193122    11.00000    0.01759    0.01528 =
         0.01266   -0.00785   -0.00158    0.00150
PART 1
AFIX  43
H21   2    0.937726    0.345966    0.209284    10.50000   -1.20000
AFIX   0
PART 0
N22   4    0.627089    0.416454    0.163961    11.00000    0.01979    0.01794 =
         0.01118   -0.00636   -0.00364    0.00760
PART 2
AFIX  43
H22   2    0.689160    0.394195    0.192882    10.50000   -1.20000
AFIX   0
PART 0
N23   4    0.511924    0.407241    0.272449    11.00000    0.00931    0.01425 =
         0.01609   -0.00486    0.00084   -0.00115
PART 1
AFIX  43
H23   2    0.625934    0.389467    0.256357    10.50000   -1.20000
AFIX   0
PART 0
N24   4    0.934716    0.320182    0.300836    11.00000    0.01046    0.00689 =
         0.01812   -0.00368   -0.00236    0.00067
PART 2
AFIX  43
H24   2    0.877582    0.343467    0.272014    10.50000   -1.20000
AFIX   0
PART 0
C201  1    1.512451    0.218561    0.283495    11.00000    0.00954    0.01952 =
         0.02109   -0.00764   -0.00214   -0.00051
AFIX  23
H20A  2    1.582239    0.218189    0.317759    11.00000   -1.20000
H20B  2    1.668063    0.227354    0.259432    11.00000   -1.20000
AFIX   0
C202  1    1.404057    0.159216    0.284516    11.00000    0.00750    0.01453 =
         0.02740   -0.00812   -0.00310    0.00033
AFIX  23
H20C  2    1.243912    0.151378    0.307585    11.00000   -1.20000
H20D  2    1.338994    0.159643    0.249943    11.00000   -1.20000
AFIX   0
C203  1    1.615042    0.110512    0.301838    11.00000    0.01274    0.01794 =
         0.02372   -0.00996   -0.00383   -0.00069
AFIX  23
H20E  2    1.539197    0.075341    0.295378    11.00000   -1.20000
H20F  2    1.782322    0.120156    0.280850    11.00000   -1.20000
AFIX   0
C204  1    1.696460    0.097938    0.357701    11.00000    0.01499    0.02214 =
         0.02055   -0.00883    0.00042   -0.00028
AFIX  23
H20G  2    1.528451    0.091288    0.378800    11.00000   -1.20000
H20H  2    1.788192    0.131803    0.363726    11.00000   -1.20000
AFIX   0
C205  1    1.888115    0.046040    0.374402    11.00000    0.01544    0.03204 =
         0.02464   -0.01008   -0.00254    0.00343
AFIX  23
H20I  2    1.799242    0.012543    0.367068    11.00000   -1.20000
H20J  2    2.059041    0.053346    0.354177    11.00000   -1.20000
AFIX   0
C206  1    1.961517    0.031857    0.430525    11.00000    0.04506    0.03770 =
         0.02910   -0.00890   -0.01025    0.01058
AFIX 137
H20K  2    2.078905   -0.002640    0.439342    11.00000   -1.50000
H20L  2    1.793103    0.025137    0.450811    11.00000   -1.50000
H20M  2    2.059974    0.063907    0.437687    11.00000   -1.50000
AFIX   0
C101  1    0.044049    0.517130    0.181886    11.00000    0.01454    0.03181 =
         0.01549   -0.01133   -0.00332    0.01031
AFIX  23
H10A  2   -0.033065    0.516428    0.148388    11.00000   -1.20000
H10B  2   -0.106056    0.508542    0.207157    11.00000   -1.20000
AFIX   0
C102  1    0.150451    0.576160    0.178849    11.00000    0.02267    0.02312 =
         0.01926   -0.00881   -0.00538    0.01125
AFIX  23
H10C  2    0.312154    0.583032    0.156117    11.00000   -1.20000
H10D  2    0.212340    0.577612    0.213145    11.00000   -1.20000
AFIX   0
C103  1   -0.063854    0.624308    0.159062    11.00000    0.02228    0.02039 =
         0.02154   -0.00717    0.00097    0.00943
AFIX  23
H10E  2   -0.225206    0.617609    0.181884    11.00000   -1.20000
H10F  2    0.016121    0.661255    0.160345    11.00000   -1.20000
AFIX   0
C104  1   -0.158737    0.628521    0.105098    11.00000    0.01818    0.03437 =
         0.02037   -0.00552   -0.00494    0.00902
AFIX  23
H10G  2   -0.263765    0.593882    0.104956    11.00000   -1.20000
H10H  2    0.004884    0.629012    0.083371    11.00000   -1.20000
AFIX   0
C105  1   -0.338720    0.681654    0.081712    11.00000    0.01546    0.02914 =
         0.02490    0.00145    0.00739    0.00403
AFIX  23
H10I  2   -0.425289    0.677273    0.050047    11.00000   -1.20000
H10J  2   -0.487150    0.684763    0.105787    11.00000   -1.20000
AFIX   0
C106  1   -0.177519    0.734310    0.070100    11.00000    0.03634    0.03473 =
         0.04375   -0.01265    0.00490    0.01194
AFIX 137
H10K  2   -0.022049    0.730198    0.048352    11.00000   -1.50000
H10L  2   -0.108750    0.741062    0.101851    11.00000   -1.50000
H10M  2   -0.294347    0.766757    0.052359    11.00000   -1.50000
AFIX   0
PART 1
C151  1    0.596549    0.351571    0.415708    10.50000    0.01075    0.01692 =
         0.01851   -0.00253   -0.00033    0.00283
C152  1    0.530023    0.298768    0.450375    10.50000    0.01075    0.01692 =
         0.01851   -0.00253   -0.00033    0.00283
AFIX  43
H152  2    0.514864    0.265228    0.438661    10.50000   -1.20000
AFIX   0
C153  1    0.486904    0.296051    0.501577    10.50000    0.01075    0.01692 =
         0.01851   -0.00253   -0.00033    0.00283
AFIX  43
H153  2    0.444967    0.260453    0.524666    10.50000   -1.20000
AFIX   0
C154  1    0.504443    0.344491    0.519113    10.50000    0.01075    0.01692 =
         0.01851   -0.00253   -0.00033    0.00283
AFIX  43
H154  2    0.469453    0.342975    0.553789    10.50000   -1.20000
AFIX   0
C155  1    0.576167    0.396675    0.483974    10.50000    0.01075    0.01692 =
         0.01851   -0.00253   -0.00033    0.00283
AFIX  43
H155  2    0.594459    0.430422    0.495271    10.50000   -1.20000
AFIX   0
C156  1    0.619328    0.398473    0.433484    10.50000    0.01075    0.01692 =
         0.01851   -0.00253   -0.00033    0.00283
AFIX  43
H156  2    0.666535    0.433788    0.410499    10.50000   -1.20000
AFIX  66
PART 0
PART 2
C162  1    0.338495    0.358736    0.434929    10.50000    0.01075    0.01692 =
         0.01851   -0.00253   -0.00033    0.00283
AFIX  43
H162  2    0.184784    0.358266    0.413531    10.50000   -1.20000
AFIX  65
C157  1    0.603192    0.360071    0.415498    10.50000    0.01075    0.01692 =
         0.01851   -0.00253   -0.00033    0.00283
C158  1    0.828095    0.360758    0.446807    10.50000    0.01075    0.01692 =
         0.01851   -0.00253   -0.00033    0.00283
AFIX  43
H158  2    1.009003    0.361670    0.433527    10.50000   -1.20000
AFIX  65
C159  1    0.788303    0.360110    0.497545    10.50000    0.01075    0.01692 =
         0.01851   -0.00253   -0.00033    0.00283
AFIX  43
H159  2    0.942015    0.360580    0.518943    10.50000   -1.20000
AFIX  65
C160  1    0.523607    0.358775    0.516976    10.50000    0.01075    0.01692 =
         0.01851   -0.00253   -0.00033    0.00283
AFIX  43
H160  2    0.496412    0.358332    0.551653    10.50000   -1.20000
AFIX  65
C161  1    0.298702    0.358087    0.485668    10.50000    0.01075    0.01692 =
         0.01851   -0.00253   -0.00033    0.00283
AFIX  43
H161  2    0.117794    0.357175    0.498948    10.50000   -1.20000
AFIX   0
PART 0
PART 1
I1    3    0.986403    0.381637    0.028817    10.80000    0.03046    0.03673 =
         0.01266   -0.01203   -0.00213    0.01247
HKLF 4


REM  tcd662_a.res in P-1
REM R1 =  0.0625 for    7824 Fo > 4sig(Fo)  and  0.1005 for all   11142 data
REM    746 parameters refined using     39 restraints

END

WGHT      0.0191     16.4067

REM Instructions for potential hydrogen bonds
HTAB N21_1 N22_1
HTAB N21_1 N24_1
HTAB N22_1 N21_1
HTAB N22_1 N23_1
HTAB N23_1 N22_1
HTAB N23_1 N24_1
HTAB N24_1 N21_1
HTAB N24_1 N23_1
HTAB N21_2 N22_2
HTAB N21_2 N24_2
HTAB N22_2 N21_2
HTAB N22_2 N23_2
HTAB N23_2 N22_2
HTAB N23_2 N24_2
HTAB N24_2 N21_2
HTAB N24_2 N23_2

REM Highest difference peak  1.439,  deepest hole -1.765,  1-sigma level  0.122
Q1    1   0.0643  0.1407  0.9589  11.00000  0.05    1.44
Q2    1   0.8641  0.4122  0.0270  11.00000  0.05    1.09
Q3    1   1.1751 -0.2367  0.9316  11.00000  0.05    1.04
Q4    1  -0.4345  0.7117  0.0367  11.00000  0.05    1.03
Q5    1  -0.1711  0.1285  0.9706  11.00000  0.05    1.00
Q6    1   0.9664  0.4301  0.0201  11.00000  0.05    0.96
Q7    1   1.0464  0.3967  0.0549  11.00000  0.05    0.95
Q8    1   0.0224  0.1128  1.0083  11.00000  0.05    0.92
Q9    1   1.1082 -0.0275  0.7093  11.00000  0.05    0.73
Q10   1   1.1584  0.3568  0.0323  11.00000  0.05    0.68
Q11   1   0.2139  0.1219  0.9821  11.00000  0.05    0.67
Q12   1   0.1379  0.0786  0.9688  11.00000  0.05    0.64
Q13   1   0.6311  0.3682  0.4377  11.00000  0.05    0.62
Q14   1   0.9443  0.3695  0.0328  11.00000  0.05    0.56
Q15   1   1.1604  0.3899  0.0268  11.00000  0.05    0.54
Q16   1  -0.0954  0.5325  0.2900  11.00000  0.05    0.53
Q17   1   1.0187  0.3995  0.0980  11.00000  0.05    0.50
Q18   1   0.6058  0.3514  0.4022  11.00000  0.05    0.49
Q19   1   0.7266  0.0464  0.7763  11.00000  0.05    0.48
Q20   1   1.2506  0.4077  0.0367  11.00000  0.05    0.47
;
_shelx_res_checksum                96230
_shelx_hkl_file
;
  -1   0   0   21.88    1.30
   1   0   0   22.77    1.31
  -2   0   0   75.10    4.30
   2   0   0   74.91    4.31
  -3   0   0   30.30    1.83
   3   0   0   29.98    1.84
  -4   0   0    6.06    0.65
   4   0   0    7.21    0.65
   5   0   0    1.82    0.51
   5  -1   0   -0.13    0.45
   4  -1   0    0.48    0.35
  -4   1   0    1.18    0.38
   3  -1   0    1.03    0.31
  -3   1   0    1.29    0.31
   2  -1   0    0.43    0.22
  -2   1   0    0.29    0.21
   1  -1   0    0.02    0.12
  -1   1   0   -0.11    0.13
  -1  -1   0   -0.02    0.13
  -1  -1   0    0.07    0.10
   1   1   0    0.13    0.14
  -2  -1   0    0.65    0.20
   2   1   0    0.56    0.23
  -3  -1   0    1.59    0.34
   3   1   0    1.62    0.33
  -4  -1   0    1.25    0.40
   4   1   0    1.19    0.36
   5   1   0    0.56    0.47
   5  -2   0    0.01    0.46
   4  -2   0    3.62    0.53
  -4   2   0    3.85    0.54
   3  -2   0    5.20    0.51
  -3   2   0    5.45    0.52
   2  -2   0    1.88    0.27
  -2   2   0    1.28    0.25
   1  -2   0    1.17    0.17
  -1   2   0    0.73    0.18
   1   2   0   16.37    0.98
  -2  -2   0    5.67    0.40
  -2  -2   0    5.10    0.42
   2   2   0    5.69    0.45
  -3  -2   0    2.80    0.39
   3   2   0    3.87    0.43
  -4  -2   0    9.22    0.76
   4   2   0    8.62    0.74
   5   2   0    2.49    0.53
   5  -3   0    0.71    0.49
   4  -3   0    0.69    0.40
   3  -3   0    0.09    0.27
  -3   3   0    0.70    0.29
   2  -3   0    0.58    0.21
  -2   3   0    0.27    0.22
   1  -3   0    0.01    0.14
  -1   3   0    0.03    0.15
  -1   3   0   -0.05    0.10
  -1  -3   0    0.60    0.12
  -2  -3   0    3.25    0.32
  -2  -3   0    3.29    0.32
   2   3   0    3.85    0.36
  -3  -3   0    4.69    0.46
   3   3   0    4.89    0.49
  -4  -3   0    2.63    0.46
   4   3   0    3.03    0.47
   5   3   0    2.17    0.53
   5  -4   0    4.92    0.69
   4  -4   0    5.97    0.64
   3  -4   0   27.19    1.71
  -3   4   0   28.36    1.72
   2  -4   0   65.76    3.79
  -2   4   0   65.90    3.80
   1  -4   0   25.24    1.41
  -1   4   0   23.31    1.40
  -1   4   0   24.27    1.43
   0  -4   0  104.93    5.65
   0   4   0   93.29    5.64
   0   4   0  101.14    5.66
  -1  -4   0   35.46    1.97
   1   4   0   32.60    1.99
   1   4   0   35.02    1.99
  -2  -4   0   23.12    1.36
  -2  -4   0   22.99    1.37
   2   4   0   22.67    1.40
  -3  -4   0   13.49    0.86
  -3  -4   0   12.95    0.84
   3   4   0   12.31    0.91
  -4  -4   0    2.86    0.47
   4   4   0    2.52    0.43
   5   4   0    0.89    0.49
   5  -5   0   -0.84    0.46
   4  -5   0    0.32    0.37
   3  -5   0    0.07    0.29
  -3   5   0    0.03    0.30
   2  -5   0    0.65    0.22
  -2   5   0    0.31    0.23
   1  -5   0   -0.04    0.13
  -1   5   0    0.06    0.13
   0  -5   0    0.26    0.10
   0   5   0    0.16    0.13
   0   5   0    0.13    0.05
  -1  -5   0    3.96    0.29
   1   5   0    4.52    0.36
  -2  -5   0    0.63    0.19
   2   5   0    0.32    0.21
  -3  -5   0    0.58    0.26
  -3  -5   0    0.33    0.23
   3   5   0    0.68    0.28
  -4  -5   0    0.67    0.28
  -4  -5   0    0.62    0.38
   4   5   0    1.22    0.38
   5   5   0   -0.01    0.42
   5  -6   0    0.22    0.51
   4  -6   0    4.70    0.61
   3  -6   0    1.96    0.36
   2  -6   0    1.47    0.26
  -2   6   0    1.20    0.18
   1  -6   0   40.89    2.27
  -1   6   0   37.96    2.27
   0  -6   0   19.90    1.08
   0   6   0   17.76    1.10
   0   6   0   17.82    1.06
  -1  -6   0   18.82    1.04
   1   6   0   17.64    1.08
   1   6   0   17.52    1.10
  -2  -6   0   22.33    1.31
   2   6   0   21.96    1.35
  -3  -6   0    4.64    0.44
  -3  -6   0    4.27    0.45
   3   6   0    5.25    0.50
  -4  -6   0   12.10    0.82
  -4  -6   0    8.99    0.75
   4   6   0   11.12    0.83
   5   6   0    1.75    0.48
   5  -7   0   -0.48    0.51
   4  -7   0   -0.06    0.40
   3  -7   0    0.02    0.28
   2  -7   0    0.76    0.23
  -2   7   0    0.75    0.17
   1  -7   0    1.32    0.17
  -1   7   0    1.11    0.19
   0  -7   0    2.77    0.24
   0   7   0    3.22    0.30
   0   7   0    2.87    0.20
  -1  -7   0    3.96    0.27
   1   7   0    3.91    0.38
   1   7   0    4.61    0.33
  -2  -7   0    4.88    0.38
   2   7   0    5.59    0.45
  -3  -7   0    6.33    0.55
  -3  -7   0    6.54    0.52
   3   7   0    6.86    0.58
  -4  -7   0    6.33    0.57
  -4  -7   0    6.71    0.61
   4   7   0    6.60    0.63
   5   7   0    2.81    0.54
   5  -8   0   11.01    0.99
   4  -8   0    3.99    0.57
   3  -8   0   11.71    0.85
   2  -8   0   11.33    0.72
  -2   8   0   10.43    0.70
  -1   8   0   32.13    1.88
   0  -8   0   29.23    1.63
   0   8   0   27.89    1.61
   0   8   0   26.95    1.66
  -1  -8   0   21.65    1.16
   1   8   0   19.25    1.23
   1   8   0   18.64    1.18
  -2  -8   0   29.41    1.68
   2   8   0   28.16    1.73
  -3  -8   0    0.49    0.26
  -3  -8   0    0.40    0.28
   3   8   0    0.05    0.26
  -4  -8   0    1.23    0.35
  -4  -8   0    0.14    0.39
   4   8   0    1.03    0.36
   5   8   0    1.75    0.52
   5  -9   0    0.58    0.61
   4  -9   0    0.70    0.45
   3  -9   0   -0.16    0.31
   2  -9   0   -0.22    0.21
  -2   9   0   -0.19    0.17
  -1   9   0   -0.10    0.16
   0  -9   0   -0.17    0.12
   0   9   0    0.14    0.18
   0   9   0    0.07    0.07
  -1  -9   0    1.58    0.16
   1   9   0    0.97    0.19
   1   9   0    1.25    0.26
  -2  -9   0    0.38    0.18
   2   9   0    0.37    0.23
  -3  -9   0   -0.27    0.28
  -3  -9   0    0.40    0.27
   3   9   0   -0.01    0.28
  -4  -9   0    0.04    0.36
  -4  -9   0   -0.04    0.36
   4   9   0    0.05    0.36
  -5  -9   0   -0.32    0.41
   5   9   0   -0.90    0.47
   5 -10   0    4.55    0.78
   4 -10   0   24.75    1.63
   3 -10   0    9.64    0.71
  -3  10   0    8.37    0.64
   2 -10   0   24.56    1.49
  -2  10   0   24.89    1.49
  -1  10   0    5.63    0.46
   0 -10   0   13.73    0.81
   0  10   0   13.21    0.78
   0  10   0   12.70    0.86
  -1 -10   0   43.25    2.35
   1  10   0   39.58    2.42
   1  10   0   39.54    2.36
  -2 -10   0   24.29    1.39
   2  10   0   22.81    1.44
  -3 -10   0    5.31    0.46
   3  10   0    5.91    0.54
  -4 -10   0    2.58    0.43
  -4 -10   0    3.46    0.49
   4  10   0    2.50    0.45
  -5 -10   0   -0.34    0.43
   5  10   0    0.50    0.47
   5 -11   0    1.26    0.66
   4 -11   0    1.51    0.47
   3 -11   0   -0.14    0.33
  -3  11   0    0.19    0.26
   2 -11   0    2.54    0.32
  -2  11   0    3.03    0.34
  -1  11   0    3.20    0.35
   0 -11   0    7.70    0.54
   0  11   0    8.55    0.50
   0  11   0    8.10    0.60
  -1 -11   0    9.75    0.59
   1  11   0    9.51    0.71
   1  11   0    8.91    0.60
   2  11   0    4.90    0.44
  -3 -11   0    3.58    0.38
   3  11   0    3.86    0.45
  -4 -11   0    3.20    0.54
  -4 -11   0    4.40    0.50
   4  11   0    4.11    0.54
  -5 -11   0    2.99    0.50
   5  11   0    2.27    0.56
   5 -12   0    1.24    0.67
   4 -12   0    4.15    0.63
   3 -12   0    1.65    0.40
  -3  12   0    0.76    0.31
   2 -12   0    0.18    0.23
  -2  12   0    0.60    0.25
   1 -12   0    2.16    0.31
  -1  12   0    2.38    0.33
   0 -12   0    2.65    0.26
   0  12   0    2.46    0.20
   0  12   0    2.49    0.34
  -1 -12   0    0.40    0.14
   1  12   0    0.08    0.27
   1  12   0   -0.01    0.14
   2  12   0    2.73    0.34
  -3 -12   0    0.18    0.27
   3  12   0    0.55    0.32
  -4 -12   0   -0.30    0.38
  -4 -12   0    0.50    0.43
   4  12   0   -0.02    0.36
  -5 -12   0    0.14    0.46
   5  12   0    0.64    0.46
   5 -13   0    0.80    0.65
   4 -13   0    0.23    0.48
   3 -13   0    0.63    0.37
  -3  13   0    1.08    0.33
   2 -13   0    0.65    0.24
  -2  13   0    0.64    0.27
   1 -13   0    0.82    0.26
  -1  13   0    1.11    0.25
   0 -13   0    2.66    0.27
   0  13   0    2.86    0.22
   0  13   0    3.33    0.39
  -1 -13   0    2.03    0.22
   1  13   0    1.56    0.22
   1  13   0    1.17    0.30
   2  13   0    1.49    0.29
   3  13   0    0.34    0.32
  -4 -13   0    1.21    0.48
   4  13   0    0.58    0.35
  -5 -13   0    0.82    0.50
   5  13   0    0.89    0.51
   5 -14   0    7.26    0.95
   4 -14   0    5.40    0.69
   3 -14   0   12.62    0.91
  -3  14   0   11.29    0.86
   2 -14   0   37.70    2.13
  -2  14   0   33.84    2.15
   1 -14   0   17.24    1.10
  -1  14   0   17.13    1.12
   0 -14   0   12.66    0.84
   0  14   0   13.30    0.80
   0  14   0   14.13    0.93
  -1 -14   0   30.97    1.74
   1  14   0   29.91    1.85
   1  14   0   28.18    1.74
   2  14   0    2.47    0.35
   3  14   0    2.49    0.39
  -4 -14   0    0.42    0.46
   4  14   0   -0.54    0.36
  -5 -14   0   -0.84    0.53
   5  14   0   -0.78    0.50
   4 -15   0    1.73    0.54
  -4  15   0    1.22    0.45
   3 -15   0    1.94    0.45
  -3  15   0    2.06    0.41
   2 -15   0    3.86    0.50
   2 -15   0    3.84    0.40
  -2  15   0    4.56    0.49
   1 -15   0    8.68    0.66
  -1  15   0    8.87    0.69
   0 -15   0    4.45    0.37
   0  15   0    4.07    0.30
   0  15   0    4.20    0.48
  -1 -15   0    7.37    0.50
   1  15   0    7.04    0.48
   1  15   0    6.01    0.63
   2  15   0    4.76    0.45
   3  15   0    1.29    0.35
  -4 -15   0    1.27    0.52
   4  15   0    1.65    0.40
  -5 -15   0    0.32    0.57
   5  15   0    0.76    0.49
   4 -16   0    0.74    0.56
  -4  16   0    0.08    0.46
   3 -16   0    0.74    0.42
  -3  16   0    1.04    0.42
   2 -16   0    5.78    0.58
   2 -16   0    5.74    0.48
  -2  16   0    4.82    0.56
   1 -16   0   10.22    0.74
  -1  16   0    9.96    0.77
   0 -16   0   14.26    0.92
   0  16   0   13.73    0.86
   0  16   0   14.62    1.00
  -1 -16   0    0.94    0.22
   1  16   0    1.42    0.36
   1  16   0    0.86    0.20
   2  16   0    3.27    0.39
   3  16   0    0.15    0.32
  -4 -16   0    1.42    0.52
   4  16   0    1.41    0.42
   4 -17   0    1.60    0.55
   4 -17   0   -0.50    0.57
  -4  17   0   -0.75    0.46
   3 -17   0    0.81    0.43
   3 -17   0    0.40    0.40
  -3  17   0    0.85    0.42
   2 -17   0    4.30    0.45
   2 -17   0    4.73    0.56
  -2  17   0    4.78    0.55
   1 -17   0    5.41    0.50
  -1  17   0    5.55    0.56
   0 -17   0    9.79    0.68
   0  17   0    9.45    0.62
   0  17   0   10.59    0.79
  -1 -17   0    7.49    0.54
   1  17   0    7.17    0.51
   1  17   0    7.31    0.66
   2  17   0    4.85    0.46
   3  17   0    2.59    0.42
  -4 -17   0    0.65    0.55
   4  17   0    1.93    0.46
   4 -18   0   10.20    0.91
   4 -18   0    6.69    0.87
  -4  18   0    7.82    0.80
   3 -18   0   10.34    0.85
   3 -18   0    9.40    0.85
  -3  18   0    9.80    0.85
   2 -18   0   32.39    2.05
   2 -18   0   34.60    1.98
  -2  18   0   30.89    2.03
   1 -18   0   10.76    0.79
  -1  18   0   10.55    0.84
   0 -18   0    1.57    0.28
   0  18   0    1.23    0.20
   0  18   0    1.72    0.36
  -1 -18   0    2.08    0.30
   1  18   0    1.45    0.25
   1  18   0    0.86    0.39
   2  18   0    0.57    0.28
   3  18   0    0.01    0.35
  -4 -18   0    0.05    0.56
   4  18   0    1.44    0.46
   4 -19   0    1.12    0.65
   4 -19   0    0.92    0.59
  -4  19   0    0.68    0.52
   3 -19   0    0.65    0.48
   3 -19   0    0.23    0.45
  -3  19   0    1.79    0.48
   2 -19   0    1.11    0.34
   2 -19   0    1.52    0.43
  -2  19   0    1.04    0.41
   1 -19   0    4.42    0.46
  -1  19   0    3.32    0.53
   0 -19   0    2.91    0.37
   0  19   0    3.26    0.48
   0  19   0    2.26    0.26
  -1 -19   0    1.00    0.28
   1  19   0    0.79    0.38
   1  19   0    0.75    0.21
   2  19   0    2.05    0.35
   3  19   0   -0.48    0.36
  -4 -19   0   -0.36    0.56
   4  19   0    0.92    0.46
   4 -20   0    0.62    0.70
   4 -20   0    1.34    0.62
  -4  20   0    0.60    0.57
   3 -20   0    0.62    0.49
   3 -20   0   -0.10    0.49
  -3  20   0    0.33    0.46
   2 -20   0    1.48    0.40
   2 -20   0    1.09    0.44
  -2  20   0    2.26    0.48
   1 -20   0    2.52    0.41
  -1  20   0    2.40    0.45
   0 -20   0    1.15    0.29
   0  20   0    1.36    0.23
   0  20   0    0.93    0.40
  -1 -20   0    0.93    0.33
   1  20   0    0.57    0.37
   1  20   0    0.80    0.21
   2  20   0    1.63    0.33
   3  20   0    0.88    0.38
  -4 -20   0   -1.14    0.58
   4  20   0   -0.58    0.45
   3 -21   0    2.45    0.62
   3 -21   0    2.04    0.56
  -3  21   0    2.40    0.55
   2 -21   0    3.62    0.55
   2 -21   0    2.87    0.46
  -2  21   0    2.21    0.51
   1 -21   0    6.83    0.62
  -1  21   0    7.02    0.70
   0 -21   0    4.04    0.45
   0  21   0    3.86    0.35
   0  21   0    4.48    0.59
  -1 -21   0   10.18    0.72
   1  21   0    7.99    0.61
   1  21   0    8.92    0.83
   2  21   0    5.90    0.52
   3  21   0    3.40    0.49
  -4 -21   0   -0.65    0.63
   4  21   0    0.52    0.49
   3 -22   0    0.40    0.57
   3 -22   0   -0.04    0.54
  -3  22   0    0.75    0.55
   2 -22   0    0.01    0.41
   2 -22   0    0.33    0.44
  -2  22   0    0.63    0.48
   1 -22   0    2.35    0.44
  -1  22   0    3.15    0.52
   0 -22   0    0.91    0.33
   0  22   0    1.16    0.26
   0  22   0    0.99    0.47
   1  22   0    0.41    0.43
   1  22   0    0.83    0.22
   2  22   0    0.24    0.31
   3  22   0   -0.35    0.40
   3 -23   0    0.65    0.59
   3 -23   0    1.32    0.59
  -3  23   0   -0.05    0.56
   2 -23   0    0.46    0.47
   2 -23   0    0.77    0.48
  -2  23   0    0.45    0.48
   1 -23   0    1.14    0.38
  -1  23   0   -0.07    0.42
   0 -23   0    1.38    0.37
   0  23   0    0.84    0.27
   0  23   0    1.40    0.49
   1  23   0    0.14    0.23
   1  23   0    0.20    0.46
   2  23   0    0.08    0.32
   3  23   0    0.99    0.42
   3 -24   0    6.28    0.83
  -3  24   0    5.38    0.85
   2 -24   0    1.01    0.50
   2 -24   0   -0.26    0.47
  -2  24   0   -0.53    0.51
   1 -24   0    1.64    0.44
  -1  24   0    0.29    0.50
   0 -24   0    2.59    0.46
   0  24   0    3.41    0.57
   0  24   0    2.79    0.35
   1  24   0   -0.19    0.25
   1  24   0   -0.30    0.52
   2  24   0    1.27    0.38
   3  24   0    0.41    0.41
   2 -25   0    2.06    0.56
   2 -25   0    2.16    0.57
  -2  25   0    3.10    0.67
   1 -25   0    6.56    0.63
  -1  25   0    5.27    0.80
   0 -25   0    4.94    0.63
   0  25   0    3.51    0.61
   0  25   0    3.63    0.42
   1  25   0    5.09    0.76
   1  25   0    3.40    0.37
   2  25   0    3.76    0.44
   2 -26   0    1.77    0.60
   2 -26   0   -0.15    0.53
  -2  26   0    0.04    0.57
   1 -26   0    0.06    0.41
  -1  26   0   -0.26    0.53
   0 -26   0   -0.23    0.44
   0  26   0    0.99    0.36
   0  26   0    0.53    0.51
   1  26   0    0.27    0.62
   1  26   0    0.92    0.28
   2  26   0    0.13    0.30
   1 -27   0    0.43    0.50
  -1  27   0   -0.34    0.59
   0 -27   0    0.35    0.49
   0  27   0   -0.70    0.54
   0  27   0    0.38    0.33
   1  27   0    0.09    0.29
   0  28   0    1.69    0.67
   0  28   0    0.29    0.38
   1  27  -1    0.36    0.29
   1  27  -1    0.12    0.67
   0  27  -1   -0.71    0.34
   0  27  -1   -0.02    0.56
   0 -27   1    0.51    0.51
  -1  27  -1   -0.47    0.61
   1 -27   1   -0.53    0.42
   2  26  -1    2.13    0.37
   1  26  -1    0.13    0.27
   1  26  -1    0.87    0.65
   0  26  -1    2.05    0.57
   0  26  -1    0.98    0.36
   0 -26   1    1.05    0.48
  -1  26  -1   -0.30    0.59
   1 -26   1    1.20    0.45
  -2  26  -1   -0.99    0.61
   2 -26   1    0.62    0.53
   2  25  -1    2.44    0.37
   1  25  -1    3.67    0.37
   1  25  -1    3.84    0.68
   0  25  -1    3.86    0.62
   0  25  -1    3.19    0.41
   0 -25   1    3.24    0.55
  -1  25  -1    4.12    0.67
   1 -25   1    5.30    0.60
  -2  25  -1    3.96    0.69
   2 -25   1    4.01    0.63
   3  24  -1    0.32    0.42
   2  24  -1    0.67    0.36
   1  24  -1    0.13    0.50
   1  24  -1    0.05    0.24
   0  24  -1    0.18    0.47
   0  24  -1    0.25    0.27
   0 -24   1    0.47    0.39
  -1  24  -1    4.33    0.65
   1 -24   1    3.44    0.52
  -2  24  -1    1.98    0.58
   2 -24   1    2.68    0.56
   3  23  -1    0.57    0.41
   2  23  -1    1.03    0.32
   1  23  -1    1.34    0.52
   0  23  -1    0.43    0.27
   0  23  -1    0.54    0.44
   0 -23   1    1.16    0.38
  -1  23  -1    1.90    0.50
   1 -23   1    2.23    0.43
  -2  23  -1    0.40    0.50
   2 -23   1   -0.37    0.45
   2 -23   1    1.10    0.46
  -3  23  -1    0.72    0.58
   3 -23   1    0.13    0.64
   3 -23   1    1.02    0.59
   3  22  -1   -0.12    0.41
   2  22  -1    0.67    0.32
   1  22  -1   -0.25    0.42
   1  22  -1    0.23    0.22
   0  22  -1    0.98    0.45
   0  22  -1    2.11    0.29
   0 -22   1    1.34    0.39
  -1  22  -1    1.63    0.46
   1 -22   1    1.91    0.41
  -2  22  -1    0.21    0.48
   2 -22   1    0.85    0.43
   2 -22   1    1.14    0.46
  -3  22  -1    5.23    0.71
   3 -22   1    5.10    0.73
   3 -22   1    5.44    0.74
   3  21  -1    2.62    0.45
   2  21  -1    4.02    0.42
   2  21  -1    3.01    0.60
   1  21  -1    4.14    0.64
   1  21  -1    5.01    0.40
   0  21  -1    4.18    0.60
   0  21  -1    3.59    0.34
   0 -21   1    3.78    0.46
  -1  21  -1    2.67    0.49
   1 -21   1    2.00    0.39
  -2  21  -1    4.39    0.64
   2 -21   1    4.43    0.58
   2 -21   1    4.51    0.52
  -3  21  -1    0.58    0.53
   3 -21   1    1.51    0.55
   3 -21   1    0.79    0.55
   4  20  -1    0.31    0.45
   3  20  -1    1.52    0.38
   2  20  -1    2.17    0.35
   2  20  -1    1.48    0.51
   1  20  -1    0.18    0.18
   1  20  -1    0.12    0.39
  -1 -20   1    0.15    0.32
   0  20  -1    0.60    0.20
   0  20  -1    0.16    0.40
   0 -20   1    0.45    0.29
  -1  20  -1    1.10    0.42
   1 -20   1    1.55    0.36
  -2  20  -1    1.90    0.50
   2 -20   1    2.57    0.42
   2 -20   1    3.06    0.49
  -3  20  -1    0.32    0.48
   3 -20   1    0.00    0.48
   3 -20   1   -0.46    0.51
  -4  20  -1   -0.42    0.56
   4 -20   1    1.05    0.61
   4 -20   1    0.00    0.67
   4  19  -1    0.78    0.45
   3  19  -1    0.02    0.36
   2  19  -1    2.65    0.57
   2  19  -1    2.95    0.40
  -2 -19   1    3.90    0.38
   1  19  -1    2.61    0.28
   1  19  -1    2.00    0.48
  -1 -19   1    2.83    0.39
   0  19  -1    1.51    0.22
   0  19  -1    1.56    0.42
   0 -19   1    1.42    0.30
  -1  19  -1    5.12    0.61
   1 -19   1    6.00    0.53
  -2  19  -1    3.21    0.51
   2 -19   1    3.15    0.43
   2 -19   1    2.94    0.47
  -3  19  -1    0.88    0.47
   3 -19   1    1.65    0.49
   3 -19   1    0.77    0.48
  -4  19  -1   -0.45    0.54
   4 -19   1    0.92    0.63
   4 -19   1    1.02    0.60
   4  18  -1    0.69    0.45
  -4 -18   1    0.02    0.55
   3  18  -1    0.71    0.36
   2  18  -1    1.82    0.34
   2  18  -1    2.91    0.54
  -2 -18   1    1.67    0.30
   1  18  -1    2.42    0.29
   1  18  -1    2.97    0.46
  -1 -18   1    2.81    0.40
   0  18  -1    4.12    0.33
   0  18  -1    4.80    0.55
   0 -18   1    4.01    0.40
  -1  18  -1    3.50    0.51
   1 -18   1    3.57    0.43
  -2  18  -1   13.15    1.01
   2 -18   1   14.09    0.94
   2 -18   1   14.68    1.03
  -3  18  -1    0.45    0.43
   3 -18   1    0.35    0.46
   3 -18   1    0.27    0.43
  -4  18  -1    4.50    0.65
   4 -18   1    4.51    0.72
   4 -18   1    4.95    0.73
   4  17  -1   -0.18    0.40
  -4 -17   1    0.40    0.53
   3  17  -1    2.12    0.41
   2  17  -1    2.80    0.38
   2  17  -1    2.49    0.48
  -2 -17   1    3.35    0.33
   1  17  -1    5.09    0.57
   1  17  -1    4.91    0.38
  -1 -17   1    4.68    0.43
   0  17  -1    5.13    0.38
   0  17  -1    5.79    0.57
   0 -17   1    5.98    0.48
  -1  17  -1    1.66    0.36
   1 -17   1    2.39    0.36
  -2  17  -1    2.40    0.41
   2 -17   1    2.04    0.36
   2 -17   1    2.71    0.43
  -3  17  -1    0.22    0.39
   3 -17   1   -0.42    0.41
   3 -17   1    0.45    0.42
  -4  17  -1    1.25    0.52
   4 -17   1    1.29    0.58
   4 -17   1    0.67    0.55
   4  16  -1    0.31    0.39
  -4 -16   1   -0.84    0.49
   3  16  -1    2.21    0.43
   2  16  -1    0.61    0.29
   2  16  -1    0.96    0.40
  -2 -16   1    1.02    0.27
   1  16  -1    0.56    0.33
   1  16  -1    0.25    0.18
  -1 -16   1    0.72    0.23
   0  16  -1    1.34    0.17
   0  16  -1    0.95    0.32
   0 -16   1    1.43    0.26
  -1  16  -1    5.90    0.54
   1 -16   1    4.94    0.49
  -2  16  -1    9.58    0.80
   2 -16   1   10.76    0.82
   2 -16   1   10.96    0.73
  -3  16  -1    1.64    0.42
   3 -16   1    1.57    0.44
   3 -16   1    0.59    0.45
  -4  16  -1    3.98    0.59
   4 -16   1    3.91    0.62
   4 -16   1    3.60    0.64
   5  15  -1    0.42    0.50
  -5 -15   1    0.60    0.56
   4  15  -1    2.59    0.46
  -4 -15   1    1.88    0.55
   3  15  -1    2.57    0.40
   2  15  -1    6.27    0.65
   2  15  -1    5.58    0.49
  -2 -15   1    5.71    0.43
   1  15  -1   10.27    0.81
   1  15  -1   10.08    0.66
  -1 -15   1   10.58    0.69
   0  15  -1    4.36    0.32
   0  15  -1    4.59    0.49
   0 -15   1    4.90    0.39
  -1  15  -1    6.41    0.57
   1 -15   1    6.51    0.54
  -2  15  -1    6.56    0.59
   2 -15   1    6.08    0.50
   2 -15   1    6.00    0.59
  -3  15  -1    2.98    0.46
   3 -15   1    2.21    0.43
   3 -15   1    2.35    0.48
  -4  15  -1    1.12    0.46
   4 -15   1    0.26    0.53
   4 -15   1    1.24    0.49
   5  14  -1   -0.71    0.50
  -5 -14   1    0.36    0.56
   4  14  -1   -0.03    0.37
  -4 -14   1    0.76    0.45
   3  14  -1    0.47    0.32
   2  14  -1    5.21    0.48
   2  14  -1    5.13    0.59
  -2 -14   1    5.16    0.40
   1  14  -1    6.03    0.43
   1  14  -1    5.31    0.56
  -1 -14   1    6.27    0.46
   0  14  -1   27.25    1.63
   0  14  -1   29.75    1.74
   0 -14   1   27.61    1.67
  -1  14  -1    9.11    0.69
   1 -14   1    9.33    0.67
  -2  14  -1   33.67    2.07
   2 -14   1   34.86    2.09
   2 -14   1   33.75    2.02
  -3  14  -1   19.32    1.26
   3 -14   1   19.10    1.27
  -4  14  -1    8.84    0.76
   4 -14   1   10.64    0.88
   5 -14   1    4.49    0.88
   5 -14   1    4.55    0.75
   5  13  -1   -0.06    0.49
  -5 -13   1    0.43    0.51
   4  13  -1    0.40    0.38
  -4 -13   1    0.35    0.41
  -4 -13   1    0.77    0.45
   3  13  -1    0.49    0.32
  -3 -13   1   -0.22    0.32
   2  13  -1    1.26    0.28
   2  13  -1    1.06    0.35
  -2 -13   1    0.85    0.22
   1  13  -1    0.62    0.17
   1  13  -1    0.16    0.27
  -1 -13   1    0.52    0.17
   0  13  -1    0.35    0.10
   0  13  -1    0.28    0.25
   0 -13   1    0.65    0.18
  -1  13  -1    1.20    0.27
   1 -13   1    1.33    0.27
  -2  13  -1    0.20    0.27
   2 -13   1    0.65    0.25
   2 -13   1    0.35    0.29
  -3  13  -1    0.41    0.34
   3 -13   1    1.77    0.41
   4 -13   1    0.25    0.48
   5 -13   1    0.14    0.68
   5  12  -1    0.25    0.50
  -5 -12   1   -0.60    0.59
  -5 -12   1    0.54    0.49
   4  12  -1    0.77    0.37
  -4 -12   1    0.08    0.40
  -4 -12   1    0.02    0.41
   3  12  -1    8.26    0.69
  -3 -12   1    8.87    0.64
   2  12  -1    1.58    0.36
   2  12  -1    1.77    0.30
  -2 -12   1    1.60    0.23
   1  12  -1    0.39    0.27
   1  12  -1    0.77    0.17
  -1 -12   1    0.85    0.18
   0  12  -1    0.81    0.25
   0  12  -1    1.09    0.13
   0 -12   1    0.99    0.20
  -1  12  -1    2.38    0.35
   1 -12   1    2.97    0.33
  -2  12  -1   19.41    1.24
   2 -12   1   20.02    1.22
  -3  12  -1    1.39    0.32
   3 -12   1    0.71    0.36
   4 -12   1   12.03    0.99
   5 -12   1    3.04    0.68
   5  11  -1    1.87    0.54
  -5 -11   1    2.40    0.51
  -5 -11   1    1.33    0.58
   4  11  -1    2.89    0.47
  -4 -11   1    3.57    0.49
  -4 -11   1    3.00    0.51
   3  11  -1    4.55    0.47
  -3 -11   1    3.72    0.42
   2  11  -1    4.25    0.41
   2  11  -1    4.78    0.51
  -2 -11   1    4.44    0.35
   1  11  -1   10.85    0.80
   1  11  -1   11.28    0.72
  -1 -11   1   11.92    0.71
   0  11  -1    9.88    0.67
   0  11  -1    9.11    0.57
   0 -11   1    9.54    0.62
  -1  11  -1    3.58    0.37
   1 -11   1    3.30    0.35
  -2  11  -1    5.01    0.43
   2 -11   1    4.41    0.41
  -3  11  -1    0.94    0.28
   3 -11   1    1.31    0.36
   4 -11   1   -0.45    0.44
   5 -11   1    0.72    0.58
   5  10  -1   -0.34    0.47
  -5 -10   1    0.92    0.46
  -5 -10   1   -0.62    0.53
   4  10  -1    0.93    0.41
  -4 -10   1    0.59    0.43
  -4 -10   1    0.92    0.41
   3  10  -1    3.82    0.48
  -3 -10   1    4.10    0.41
   2  10  -1   13.23    0.88
   2  10  -1   13.32    0.91
   1  10  -1   20.90    1.26
   1  10  -1   21.36    1.33
  -1 -10   1   21.44    1.25
   0  10  -1   58.50    3.41
   0  10  -1   57.71    3.34
   0 -10   1   60.00    3.37
  -1  10  -1   53.73    3.20
   1 -10   1   56.79    3.21
  -2  10  -1   15.64    1.01
   2 -10   1   16.21    1.00
  -3  10  -1   24.44    1.50
   3 -10   1   25.03    1.55
   4 -10   1   11.62    0.93
   5 -10   1    0.95    0.57
   5   9  -1   -0.18    0.47
  -5  -9   1   -0.34    0.51
  -5  -9   1    0.24    0.41
   4   9  -1   -0.22    0.33
  -4  -9   1   -0.25    0.36
  -4  -9   1    0.36    0.40
   3   9  -1    0.15    0.28
  -3  -9   1    0.39    0.27
   2   9  -1    1.45    0.28
  -2  -9   1    2.43    0.25
   1   9  -1    0.22    0.15
   1   9  -1    0.16    0.21
  -1  -9   1    0.09    0.12
   0   9  -1    0.34    0.20
   0   9  -1    0.12    0.08
   0  -9   1    0.29    0.13
  -1   9  -1   -0.03    0.18
   1  -9   1    0.15    0.19
  -2   9  -1    0.06    0.19
   2  -9   1   -0.52    0.20
  -3   9  -1    0.28    0.22
   3  -9   1    0.34    0.31
   4  -9   1    0.92    0.43
   5  -9   1   -0.02    0.54
   5   8  -1    0.21    0.45
  -5  -8   1    0.52    0.51
   4   8  -1    1.65    0.41
  -4  -8   1    1.71    0.42
  -4  -8   1    1.41    0.38
   3   8  -1    0.80    0.31
  -3  -8   1    0.69    0.30
   2   8  -1   37.20    2.25
  -2  -8   1   39.15    2.21
   1   8  -1   40.41    2.39
   1   8  -1   38.57    2.35
  -1  -8   1   43.10    2.33
   0   8  -1   11.46    0.75
   0   8  -1   11.66    0.67
   0  -8   1   11.36    0.70
  -1   8  -1   64.50    3.87
   1  -8   1   70.15    3.84
  -2   8  -1   44.04    2.60
   2  -8   1   45.51    2.61
  -3   8  -1    9.67    0.67
   3  -8   1   10.47    0.75
   4  -8   1   20.01    1.37
   5  -8   1    6.12    0.79
   5   7  -1    2.53    0.56
  -5  -7   1    3.56    0.57
   4   7  -1    5.34    0.58
  -4  -7   1    6.35    0.59
  -4  -7   1    5.04    0.53
   3   7  -1    7.78    0.62
  -3  -7   1    6.80    0.57
  -3  -7   1    6.86    0.56
   2   7  -1    3.78    0.38
  -2  -7   1    3.72    0.33
   1   7  -1    1.75    0.22
   1   7  -1    1.31    0.25
  -1  -7   1    1.67    0.16
   0   7  -1    3.86    0.34
   0   7  -1    3.42    0.23
   0  -7   1    4.01    0.28
  -1   7  -1    1.52    0.21
   1  -7   1    1.83    0.19
  -2   7  -1    0.60    0.17
   2  -7   1    0.05    0.20
   3  -7   1    0.24    0.28
   4  -7   1    0.34    0.39
   5  -7   1   -0.50    0.48
   5   6  -1    1.36    0.53
  -5  -6   1    0.22    0.53
   4   6  -1    0.98    0.38
  -4  -6   1    1.21    0.30
  -4  -6   1    1.28    0.43
   3   6  -1    7.30    0.61
  -3  -6   1    6.80    0.56
  -3  -6   1    7.42    0.57
   2   6  -1    6.03    0.51
  -2  -6   1    6.70    0.46
   1   6  -1    9.27    0.63
   1   6  -1    9.18    0.61
  -1  -6   1    9.57    0.57
   0   6  -1   66.66    3.84
   0   6  -1   68.03    3.88
   0  -6   1   68.81    3.86
  -1   6  -1    5.04    0.39
   1  -6   1    5.44    0.36
  -2   6  -1   27.38    1.62
   2  -6   1   28.12    1.65
   3  -6   1    4.06    0.46
   4  -6   1    5.11    0.60
   5  -6   1    5.17    0.72
   5   5  -1   -0.66    0.48
  -5  -5   1   -0.34    0.50
   4   5  -1    2.39    0.45
  -4  -5   1    2.37    0.45
   3   5  -1    0.86    0.31
  -3  -5   1    0.97    0.25
  -3  -5   1    1.30    0.29
   2   5  -1    1.93    0.30
  -2  -5   1    1.59    0.25
   1   5  -1    5.01    0.40
   1   5  -1    5.35    0.38
  -1  -5   1    4.95    0.34
   0   5  -1    0.16    0.13
   0   5  -1    0.03    0.06
   0  -5   1    0.32    0.10
  -1   5  -1    0.38    0.14
   1  -5   1    0.28    0.13
  -2   5  -1   -0.03    0.14
   2  -5   1    0.33    0.19
   3  -5   1    0.44    0.30
   4  -5   1    0.07    0.38
   5  -5   1    0.13    0.50
   5   4  -1    0.71    0.47
  -5  -4   1    0.97    0.52
   4   4  -1   13.62    1.00
  -4  -4   1   13.19    0.97
   3   4  -1   10.26    0.82
  -3  -4   1   11.99    0.77
  -3  -4   1   12.58    0.80
   2   4  -1   48.24    2.83
  -2  -4   1   48.80    2.80
   1   4  -1   42.79    2.46
   1   4  -1   41.78    2.46
  -1  -4   1   43.25    2.43
   0   4  -1   16.71    0.99
   0   4  -1   16.34    0.96
   0  -4   1   17.11    0.97
  -1   4  -1   63.61    3.68
   1  -4   1   65.43    3.68
  -2   4  -1   30.48    1.77
   2  -4   1   30.59    1.80
   3  -4   1   15.58    1.04
   4  -4   1   20.05    1.35
   5  -4   1    4.78    0.68
   5   3  -1    1.55    0.51
  -5  -3   1    2.61    0.57
   4   3  -1    2.02    0.40
  -4  -3   1    2.34    0.45
   3   3  -1    2.96    0.43
  -3  -3   1    2.81    0.38
   2   3  -1    3.04    0.33
  -2  -3   1    3.15    0.31
  -2  -3   1    2.21    0.28
   1   3  -1    0.77    0.18
   1   3  -1    0.61    0.15
  -1  -3   1    0.58    0.14
   0  -3   1    0.39    0.06
   0  -3   1    0.14    0.07
  -1   3  -1    0.17    0.11
   1  -3   1    0.20    0.12
  -2   3  -1    0.39    0.22
  -2   3  -1    0.44    0.14
   2  -3   1    0.37    0.19
   3  -3   1    0.63    0.28
   4  -3   1   -0.04    0.36
   5  -3   1    0.16    0.46
   5   2  -1    7.00    0.73
  -5  -2   1    5.19    0.71
   4   2  -1    0.10    0.35
  -4  -2   1    0.57    0.40
   3   2  -1    2.88    0.41
  -3  -2   1    2.52    0.38
   2   2  -1    3.76    0.38
  -2  -2   1    3.43    0.36
  -2  -2   1    3.87    0.31
   1   2  -1    2.68    0.22
   1   2  -1    2.70    0.26
  -1  -2   1    2.72    0.23
  -1   2  -1    3.10    0.24
   1  -2   1    3.32    0.26
  -2   2  -1    0.03    0.19
   2  -2   1    0.33    0.19
  -3   2  -1   10.73    0.75
   3  -2   1    9.41    0.74
   4  -2   1   -0.04    0.34
   5  -2   1    0.08    0.45
   5   1  -1    1.92    0.48
  -5  -1   1    1.12    0.52
   4   1  -1    1.94    0.40
  -4  -1   1    2.09    0.43
   3   1  -1    3.19    0.41
  -3  -1   1    2.61    0.40
   2   1  -1    0.96    0.24
  -2  -1   1    1.13    0.24
   1   1  -1    0.33    0.15
  -1  -1   1    0.26    0.14
  -1   1  -1    0.23    0.13
  -1   1  -1    0.07    0.10
   1  -1   1   -0.06    0.12
  -2   1  -1    0.03    0.20
   2  -1   1    0.27    0.19
  -3   1  -1    1.18    0.31
   3  -1   1    1.35    0.30
   4  -1   1    0.97    0.36
   5  -1   1    0.58    0.49
   5   0  -1    6.33    0.75
   4   0  -1    8.72    0.72
  -4   0   1    7.77    0.72
   3   0  -1   21.33    1.35
  -3   0   1   20.69    1.32
   2   0  -1   33.61    1.98
  -2   0   1   33.46    1.97
   1   0  -1  158.08    8.91
  -1   0   1  156.70    8.91
  -1   0  -1   46.59    2.64
  -1   0  -1   45.04    2.65
   1   0   1   47.24    2.66
  -2   0  -1   23.89    1.40
  -2   0  -1   23.51    1.43
   2   0   1   24.47    1.45
  -3   0  -1   58.64    3.39
   3   0   1   57.51    3.40
   4   0   1    5.95    0.61
   5   0   1    3.52    0.61
   5  -1  -1    0.80    0.44
   4  -1  -1    1.32    0.41
  -4   1   1    1.46    0.40
   3  -1  -1    0.92    0.30
  -3   1   1    0.62    0.31
   2  -1  -1    0.42    0.20
  -2   1   1    0.38    0.21
   1  -1  -1   -0.07    0.13
  -1   1   1    0.14    0.15
  -1  -1  -1    0.00    0.12
  -1  -1  -1   -0.19    0.10
   1   1   1   -0.21    0.13
  -2  -1  -1    0.39    0.15
  -2  -1  -1    0.14    0.19
   2   1   1   -0.21    0.19
  -3  -1  -1    0.90    0.29
   3   1   1    0.59    0.29
  -4  -1  -1    0.78    0.38
   4   1   1    0.88    0.37
   5   1   1    0.75    0.44
   5  -2  -1    1.20    0.52
   4  -2  -1    3.67    0.53
  -4   2   1    3.61    0.53
   3  -2  -1    0.74    0.32
  -3   2   1    0.33    0.29
   2  -2  -1   12.52    0.82
  -2   2   1   12.86    0.82
   1  -2  -1    4.23    0.32
  -1   2   1    3.96    0.32
  -1  -2  -1    6.46    0.43
  -1  -2  -1    7.39    0.45
   1   2   1    6.67    0.46
  -2  -2  -1   21.05    1.23
  -2  -2  -1   19.74    1.23
   2   2   1   20.84    1.26
  -3  -2  -1   16.93    1.09
  -3  -2  -1   17.58    1.06
   3   2   1   16.67    1.12
  -4  -2  -1    2.92    0.47
   4   2   1    3.24    0.45
   5   2   1    0.21    0.44
   5  -3  -1    0.45    0.48
   4  -3  -1    1.01    0.39
  -4   3   1    1.83    0.42
   3  -3  -1    0.95    0.30
  -3   3   1    0.87    0.33
   2  -3  -1    1.07    0.23
  -2   3   1    0.53    0.23
   1  -3  -1    0.10    0.13
  -1   3   1   -0.09    0.15
  -1  -3  -1    1.30    0.16
  -2  -3  -1    3.73    0.34
  -2  -3  -1    2.98    0.33
   2   3   1    4.47    0.39
  -3  -3  -1    4.14    0.37
  -3  -3  -1    3.89    0.41
   3   3   1    3.62    0.45
  -4  -3  -1    2.97    0.48
   4   3   1    3.40    0.49
   5   3   1    1.59    0.51
   5  -4  -1    4.78    0.68
   4  -4  -1    4.71    0.60
  -4   4   1    4.95    0.62
   3  -4  -1   10.15    0.75
  -3   4   1    9.54    0.75
   2  -4  -1   71.18    3.98
  -2   4   1   67.05    3.99
   1  -4  -1  105.31    5.69
  -1   4   1   97.18    5.69
  -1   4   1   97.83    5.67
   0   4   1   24.74    1.39
   0   4   1   22.98    1.37
   1   4   1 1000.00   56.40
  -2  -4  -1   16.07    0.96
  -2  -4  -1   14.90    0.94
   2   4   1   15.40    0.98
  -3  -4  -1   13.63    0.86
  -3  -4  -1   13.18    0.84
   3   4   1   11.41    0.89
  -4  -4  -1    3.55    0.52
   4   4   1    3.96    0.52
   5   4   1    0.17    0.40
   5  -5  -1   -0.76    0.48
   4  -5  -1    0.51    0.38
  -4   5   1   -0.78    0.35
   3  -5  -1   -0.27    0.27
  -3   5   1   -0.04    0.29
   2  -5  -1    0.01    0.20
  -2   5   1    0.23    0.24
   1  -5  -1    0.05    0.13
  -1   5   1    0.01    0.12
  -1   5   1   -0.13    0.16
   0   5   1    0.01    0.13
   0   5   1    0.01    0.06
   1   5   1    0.78    0.17
  -2  -5  -1   -0.10    0.18
  -2  -5  -1   -0.24    0.16
   2   5   1   -0.14    0.18
  -3  -5  -1    0.04    0.22
  -3  -5  -1    0.16    0.26
   3   5   1    0.37    0.26
  -4  -5  -1    0.72    0.38
  -4  -5  -1    0.15    0.30
   4   5   1   -0.26    0.29
   5   5   1   -0.34    0.40
   5  -6  -1    0.47    0.52
   4  -6  -1    3.86    0.57
   3  -6  -1    0.07    0.31
  -3   6   1    0.36    0.30
   2  -6  -1   44.22    2.54
  -2   6   1   42.76    2.56
   1  -6  -1   20.23    1.14
  -1   6   1   18.72    1.17
  -1   6   1   19.22    1.15
   0   6   1    0.04    0.16
   0   6   1    0.24    0.07
   1   6   1   42.09    2.42
  -2  -6  -1   30.15    1.79
   2   6   1   31.86    1.85
  -3  -6  -1    9.83    0.71
  -3  -6  -1    9.85    0.68
   3   6   1    9.65    0.73
  -4  -6  -1    4.77    0.51
  -4  -6  -1    5.22    0.55
   4   6   1    5.39    0.57
   5   6   1    3.68    0.57
   5  -7  -1   -0.19    0.54
   4  -7  -1   -0.27    0.41
   3  -7  -1    0.66    0.31
  -3   7   1   -0.03    0.31
   2  -7  -1    1.13    0.25
  -2   7   1    1.31    0.20
  -2   7   1    1.05    0.27
  -1   7   1    1.91    0.24
   0  -7  -1    3.64    0.29
   0   7   1    4.48    0.27
   0   7   1    4.02    0.36
   1   7   1   11.66    0.78
   1   7   1   12.21    0.74
  -2  -7  -1    4.39    0.36
   2   7   1    5.39    0.44
  -3  -7  -1    5.08    0.51
  -3  -7  -1    5.41    0.47
   3   7   1    6.74    0.54
  -4  -7  -1    6.31    0.60
  -4  -7  -1    6.89    0.60
   4   7   1    6.81    0.64
   5   7   1    3.42    0.58
   5  -8  -1    6.53    0.87
   4  -8  -1    4.54    0.60
   3  -8  -1    7.36    0.62
   2  -8  -1   21.13    1.27
  -2   8   1   20.49    1.24
  -1   8   1   14.51    0.90
   0  -8  -1    3.51    0.26
   0   8   1    3.13    0.22
   0   8   1    3.13    0.33
   1   8   1   50.91    2.86
   1   8   1   48.58    2.89
  -2  -8  -1    0.56    0.18
   2   8   1    0.64    0.21
  -3  -8  -1    0.17    0.25
  -3  -8  -1   -0.13    0.28
   3   8   1    0.19    0.28
  -4  -8  -1    0.14    0.35
  -4  -8  -1    0.38    0.34
   4   8   1    0.12    0.33
  -5  -8  -1    0.09    0.43
   5   8   1    0.08    0.47
   5  -9  -1    1.45    0.59
   4  -9  -1    0.21    0.41
   3  -9  -1    0.02    0.30
   2  -9  -1   -0.44    0.19
  -2   9   1    0.10    0.18
  -1   9   1    0.28    0.18
   0  -9  -1    0.08    0.13
   0   9   1    0.15    0.08
   0   9   1    0.41    0.19
   1   9   1    4.22    0.33
   1   9   1    4.28    0.41
   2   9   1    0.62    0.24
  -3  -9  -1    0.23    0.32
  -3  -9  -1    1.22    0.26
   3   9   1    0.86    0.29
  -4  -9  -1    0.10    0.34
  -4  -9  -1   -0.20    0.35
   4   9   1    0.07    0.40
  -5  -9  -1    0.12    0.44
   5   9   1    0.41    0.46
   5 -10  -1   10.44    1.00
   4 -10  -1    6.85    0.72
   3 -10  -1   22.88    1.46
   2 -10  -1   13.16    0.84
  -2  10   1   12.87    0.84
  -1  10   1    1.73    0.27
   0 -10  -1   55.89    3.07
   0  10   1   50.99    3.05
   0  10   1   53.68    3.11
   1  10   1   32.38    1.90
   1  10   1   32.86    1.96
   2  10   1    1.21    0.27
  -3 -10  -1   10.71    0.84
  -3 -10  -1   11.03    0.72
   3  10   1   11.44    0.81
  -4 -10  -1    0.45    0.38
  -4 -10  -1    0.32    0.34
   4  10   1    0.31    0.36
  -5 -10  -1    3.39    0.53
   5  10   1    2.71    0.53
   5 -11  -1    0.49    0.61
   4 -11  -1   -0.28    0.44
   3 -11  -1    0.80    0.34
  -3  11   1    0.39    0.25
   2 -11  -1    2.22    0.29
  -2  11   1    2.05    0.31
  -1  11   1    4.18    0.39
   0 -11  -1    5.26    0.40
   0  11   1    6.04    0.49
   0  11   1    5.63    0.36
  -1 -11  -1    6.37    0.39
   1  11   1    5.63    0.52
   1  11   1    5.90    0.42
   2  11   1    8.87    0.63
  -3 -11  -1    5.18    0.58
  -3 -11  -1    4.92    0.43
   3  11   1    5.83    0.51
  -4 -11  -1    4.17    0.47
  -4 -11  -1    3.19    0.53
   4  11   1    3.84    0.51
  -5 -11  -1    1.73    0.47
   5  11   1    2.71    0.52
   5 -12  -1    2.04    0.69
   4 -12  -1    1.62    0.49
   3 -12  -1    2.32    0.42
  -3  12   1    2.16    0.33
   2 -12  -1    5.23    0.42
  -2  12   1    4.07    0.42
  -1  12   1    1.87    0.29
   0 -12  -1   -0.23    0.15
   0  12   1    0.07    0.22
   0  12   1    0.13    0.09
  -1 -12  -1    0.73    0.13
   1  12   1    0.17    0.24
   1  12   1    0.52    0.16
   2  12   1    0.50    0.24
   3  12   1   11.84    0.85
  -4 -12  -1    4.23    0.55
  -4 -12  -1    3.23    0.45
   4  12   1    3.21    0.50
  -5 -12  -1   -0.26    0.47
   5  12   1    1.27    0.52
   5 -13  -1    0.78    0.66
   4 -13  -1    1.37    0.52
   3 -13  -1    0.86    0.37
  -3  13   1    1.00    0.31
   2 -13  -1    1.48    0.28
  -2  13   1    1.05    0.27
  -1  13   1    1.78    0.30
   0 -13  -1    2.64    0.29
   0  13   1    2.80    0.23
   0  13   1    3.79    0.40
  -1 -13  -1    2.99    0.25
   1  13   1    2.75    0.26
   1  13   1    2.43    0.39
   2  13   1    4.61    0.43
   3  13   1    2.03    0.37
  -4 -13  -1    2.50    0.51
   4  13   1    2.41    0.42
  -5 -13  -1    1.04    0.52
   5  13   1    0.39    0.50
   5 -14  -1    7.07    0.92
   4 -14  -1   10.98    0.94
   3 -14  -1   17.83    1.21
  -3  14   1   18.26    1.18
   2 -14  -1    9.17    0.65
  -2  14   1    8.74    0.69
   1 -14  -1    3.27    0.38
  -1  14   1    2.78    0.40
   0 -14  -1    8.96    0.60
   0  14   1    8.67    0.56
   0  14   1    9.05    0.69
  -1 -14  -1    7.43    0.48
   1  14   1    6.70    0.48
   1  14   1    6.80    0.62
   2  14   1    2.29    0.34
   3  14   1    3.13    0.44
  -4 -14  -1    1.48    0.48
   4  14   1    0.99    0.38
  -5 -14  -1    0.36    0.53
   5  14   1    0.46    0.52
   4 -15  -1    0.58    0.51
   3 -15  -1    1.16    0.40
  -3  15   1    0.82    0.36
   2 -15  -1    2.33    0.33
  -2  15   1    1.65    0.36
   1 -15  -1    6.45    0.54
  -1  15   1    6.16    0.56
   0 -15  -1    2.35    0.27
   0  15   1    1.80    0.34
   0  15   1    2.22    0.21
  -1 -15  -1    4.55    0.37
   1  15   1    5.25    0.38
   1  15   1    4.47    0.51
   2  15   1    2.78    0.36
   3  15   1    3.02    0.44
  -4 -15  -1    0.87    0.50
   4  15   1    0.31    0.35
  -5 -15  -1   -0.56    0.55
   5  15   1    0.22    0.47
   4 -16  -1    0.60    0.53
  -4  16   1    0.33    0.44
   3 -16  -1    1.03    0.42
  -3  16   1    0.43    0.39
   2 -16  -1    6.53    0.52
  -2  16   1    5.57    0.60
   1 -16  -1   20.02    1.17
  -1  16   1   15.82    1.18
   0 -16  -1    1.38    0.24
   0  16   1    1.09    0.32
   0  16   1    1.35    0.18
  -1 -16  -1    6.40    0.46
   1  16   1    6.20    0.61
   1  16   1    6.19    0.45
   2  16   1    1.67    0.31
   3  16   1    0.52    0.34
  -4 -16  -1    2.09    0.53
   4  16   1    0.81    0.40
   4 -17  -1    0.78    0.56
  -4  17   1   -0.11    0.45
   3 -17  -1    1.52    0.44
  -3  17   1    1.28    0.42
   2 -17  -1    5.77    0.60
   2 -17  -1    5.04    0.47
  -2  17   1    4.95    0.57
   1 -17  -1    5.59    0.52
  -1  17   1    6.49    0.59
   0 -17  -1    6.39    0.50
   0  17   1    6.30    0.44
   0  17   1    7.26    0.62
  -1 -17  -1    9.21    0.65
   1  17   1    9.32    0.77
   1  17   1    9.67    0.63
   2  17   1    7.43    0.58
   3  17   1    3.85    0.48
  -4 -17  -1    1.43    0.54
   4  17   1    0.73    0.42
   4 -18  -1    3.83    0.67
   4 -18  -1    6.25    0.79
  -4  18   1    5.66    0.67
   3 -18  -1   13.59    1.07
   3 -18  -1   14.90    1.03
  -3  18   1   13.69    1.04
   2 -18  -1    0.98    0.42
   2 -18  -1    1.04    0.34
  -2  18   1    1.04    0.38
   1 -18  -1   10.29    0.75
  -1  18   1    8.99    0.77
   0 -18  -1    1.98    0.31
   0  18   1    1.71    0.22
   0  18   1    1.59    0.37
  -1 -18  -1    2.69    0.31
   1  18   1    2.44    0.43
   1  18   1    2.01    0.27
   2  18   1    2.18    0.35
   3  18   1    0.38    0.36
  -4 -18  -1   -0.59    0.53
   4  18   1    1.12    0.43
   4 -19  -1    0.53    0.64
   4 -19  -1   -0.70    0.52
  -4  19   1    0.73    0.55
   3 -19  -1    0.57    0.48
   3 -19  -1    0.75    0.47
  -3  19   1    0.69    0.43
   2 -19  -1    0.84    0.33
   2 -19  -1   -0.03    0.39
  -2  19   1    0.03    0.38
   1 -19  -1    2.03    0.37
  -1  19   1    1.78    0.42
   0 -19  -1    3.06    0.36
   0  19   1    2.97    0.28
   0  19   1    3.40    0.51
  -1 -19  -1    0.80    0.25
   1  19   1    0.74    0.37
   1  19   1    0.35    0.17
   2  19   1    1.16    0.29
   3  19   1    0.11    0.33
  -4 -19  -1   -0.54    0.55
   4  19   1    0.17    0.44
   4 -20  -1    3.17    0.70
   4 -20  -1    3.61    0.73
  -4  20   1    3.03    0.63
   3 -20  -1    0.63    0.52
   3 -20  -1    1.83    0.49
  -3  20   1    2.67    0.53
   2 -20  -1    3.55    0.46
   2 -20  -1    2.81    0.53
  -2  20   1    2.70    0.53
   1 -20  -1   19.46    1.30
  -1  20   1   20.21    1.35
   0 -20  -1    2.65    0.38
   0  20   1    3.19    0.49
   0  20   1    2.48    0.28
  -1 -20  -1   13.35    0.84
   1  20   1   10.32    0.77
   1  20   1   13.11    0.98
   2  20   1    0.70    0.28
   3  20   1    0.33    0.37
  -4 -20  -1   -0.42    0.61
   4  20   1    0.66    0.45
   3 -21  -1    1.93    0.57
   3 -21  -1    2.05    0.53
  -3  21   1    3.10    0.56
   2 -21  -1    4.33    0.51
   2 -21  -1    4.56    0.60
  -2  21   1    5.42    0.64
   1 -21  -1    8.51    0.71
  -1  21   1    9.65    0.80
   0 -21  -1    7.38    0.64
   0  21   1    9.29    0.75
   0  21   1    7.30    0.54
  -1 -21  -1   11.51    0.76
   1  21   1    8.85    0.89
   1  21   1    9.69    0.68
   2  21   1    6.73    0.56
   3  21   1    4.11    0.52
  -4 -21  -1    0.08    0.64
   4  21   1    1.82    0.49
   3 -22  -1    5.95    0.74
   3 -22  -1    4.96    0.78
  -3  22   1    7.42    0.83
   2 -22  -1    1.62    0.47
   2 -22  -1    1.99    0.45
  -2  22   1    2.46    0.53
   1 -22  -1   11.91    0.88
  -1  22   1   11.37    0.98
   0 -22  -1    0.75    0.29
   0  22   1    1.13    0.26
   0  22   1    0.98    0.43
   1  22   1    0.53    0.20
   1  22   1   -0.04    0.45
   2  22   1    3.04    0.40
   3  22   1    1.29    0.44
   3 -23  -1    0.10    0.59
   3 -23  -1   -0.16    0.59
  -3  23   1   -1.23    0.58
   2 -23  -1    0.10    0.48
   2 -23  -1    0.18    0.43
  -2  23   1    0.36    0.52
   1 -23  -1    0.24    0.37
  -1  23   1   -0.24    0.45
   0 -23  -1    0.08    0.33
   0  23   1    0.92    0.27
   0  23   1    0.10    0.42
   1  23   1    0.26    0.23
   1  23   1    0.21    0.46
   2  23   1    0.90    0.32
   3  23   1   -0.55    0.40
   3 -24  -1    0.99    0.65
   3 -24  -1    1.00    0.63
  -3  24   1    1.00    0.58
   2 -24  -1    0.64    0.46
   2 -24  -1    0.05    0.49
  -2  24   1    0.49    0.54
   1 -24  -1    3.05    0.50
  -1  24   1    3.56    0.58
   0 -24  -1    1.51    0.41
   0  24   1    1.88    0.48
   0  24   1    2.09    0.33
   1  24   1    1.13    0.25
   1  24   1    1.64    0.53
   2  24   1    0.79    0.30
   3  24   1   -0.44    0.40
   2 -25  -1    2.42    0.56
   2 -25  -1    2.82    0.60
  -2  25   1    3.38    0.60
   1 -25  -1    4.17    0.56
  -1  25   1    4.14    0.62
   0 -25  -1    7.71    0.68
   0  25   1    5.89    0.55
   0  25   1    7.23    0.77
   1  25   1    3.36    0.37
   2  25   1    2.59    0.36
   2 -26  -1    0.88    0.56
   2 -26  -1    0.46    0.55
  -2  26   1    0.34    0.57
   1 -26  -1    1.93    0.49
  -1  26   1    0.85    0.54
   0 -26  -1   -0.19    0.43
   0  26   1    0.39    0.33
   0  26   1    0.65    0.53
   1  26   1    3.25    0.38
   2  26   1    0.44    0.33
   1 -27  -1    0.18    0.48
  -1  27   1    0.36    0.58
   0 -27  -1    0.08    0.49
   0  27   1    1.32    0.35
   0  27   1    0.18    0.60
   1  27   1    0.26    0.28
   0 -28  -1    1.55    0.54
   0  28   1    3.04    0.69
   0  28   1    1.17    0.40
   1  28   1    0.43    0.32
   1  27  -2    0.08    0.68
   1  27  -2    0.35    0.29
   0  27  -2    0.45    0.61
   0  27  -2    0.62    0.37
   0 -27   2    0.61    0.50
  -1  27  -2   -1.47    0.65
   1 -27   2    0.48    0.42
   2  26  -2    0.19    0.31
   1  26  -2    0.22    0.26
   1  26  -2    0.63    0.65
   0  26  -2    0.97    0.62
   0  26  -2    0.93    0.35
   0 -26   2    0.97    0.49
  -1  26  -2   -0.62    0.56
   1 -26   2    0.39    0.38
   2  25  -2    1.44    0.33
   1  25  -2    3.20    0.62
   1  25  -2    2.35    0.33
   0  25  -2    1.29    0.34
   0  25  -2    2.65    0.59
   0 -25   2    1.19    0.46
  -1  25  -2    4.10    0.69
   1 -25   2    4.00    0.57
  -2  25  -2    4.52    0.73
   2 -25   2    4.41    0.65
   2  24  -2    1.06    0.36
  -2 -24   2    1.80    0.57
   1  24  -2    0.69    0.25
   1  24  -2    0.36    0.49
   0  24  -2    0.25    0.32
   0  24  -2   -0.35    0.50
   0 -24   2   -0.21    0.43
  -1  24  -2   -0.06    0.48
   1 -24   2    0.10    0.40
  -2  24  -2    1.05    0.56
   2 -24   2    0.83    0.49
   3  23  -2   -0.75    0.43
   2  23  -2    1.43    0.34
   2  23  -2    1.33    0.56
   1  23  -2    0.00    0.46
   1  23  -2    0.36    0.22
   0  23  -2    1.26    0.29
   0  23  -2    1.15    0.53
   0 -23   2    1.20    0.39
  -1  23  -2    1.51    0.51
   1 -23   2    1.76    0.41
  -2  23  -2    0.62    0.52
   2 -23   2    0.49    0.46
  -3  23  -2    2.52    0.63
   3 -23   2    1.07    0.62
   3  22  -2    3.89    0.55
   2  22  -2    1.67    0.58
   2  22  -2    0.46    0.32
  -2 -22   2    1.56    0.48
   1  22  -2    1.14    0.52
   1  22  -2    0.04    0.22
   0  22  -2    0.65    0.44
   0  22  -2    0.37    0.24
   0 -22   2    0.49    0.35
  -1  22  -2    4.73    0.63
   1 -22   2    4.74    0.52
  -2  22  -2    6.35    0.73
   2 -22   2    6.35    0.68
  -3  22  -2    0.69    0.54
   3 -22   2    1.41    0.59
   3 -22   2    1.60    0.67
   3  21  -2    2.11    0.42
   2  21  -2    1.56    0.56
   2  21  -2    1.68    0.34
   1  21  -2    2.14    0.54
   1  21  -2    3.15    0.32
  -1 -21   2    4.06    0.50
   0  21  -2    2.95    0.31
   0  21  -2    3.67    0.57
   0 -21   2    3.62    0.46
  -1  21  -2    2.12    0.49
   1 -21   2    2.61    0.41
  -2  21  -2    3.64    0.56
   2 -21   2    2.43    0.44
   2 -21   2    3.41    0.50
  -3  21  -2    1.58    0.56
   3 -21   2    3.40    0.61
   3 -21   2    1.69    0.63
   4  20  -2    0.90    0.48
   3  20  -2    0.39    0.37
   2  20  -2    0.75    0.48
   2  20  -2   -0.02    0.28
   1  20  -2    1.43    0.46
   1  20  -2    1.27    0.24
   0  20  -2    1.91    0.25
   0  20  -2    1.55    0.43
   0 -20   2    1.92    0.36
  -1  20  -2    0.81    0.39
   1 -20   2    0.68    0.34
  -2  20  -2    2.88    0.55
   2 -20   2    3.06    0.44
   2 -20   2    2.66    0.51
  -3  20  -2   -0.55    0.47
   3 -20   2    0.39    0.50
   3 -20   2   -0.52    0.55
   4  19  -2    1.12    0.46
   3  19  -2    2.14    0.41
   2  19  -2    2.81    0.57
   2  19  -2    3.47    0.43
  -2 -19   2    4.36    0.42
   1  19  -2    3.37    0.31
   1  19  -2    2.63    0.52
  -1 -19   2    3.86    0.46
   0  19  -2    2.60    0.46
   0  19  -2    3.01    0.27
   0 -19   2    2.47    0.38
  -1  19  -2    5.27    0.59
   1 -19   2    5.15    0.52
  -2  19  -2    4.95    0.61
   2 -19   2    4.30    0.48
   2 -19   2    5.09    0.56
  -3  19  -2    1.06    0.50
   3 -19   2    1.15    0.50
   3 -19   2    2.38    0.55
  -4  19  -2    1.48    0.59
   4 -19   2    0.90    0.67
   4 -19   2    0.87    0.61
   4  18  -2    0.79    0.44
   3  18  -2    0.62    0.36
   2  18  -2    0.85    0.47
   2  18  -2    1.60    0.32
  -2 -18   2    1.46    0.31
   1  18  -2   16.15    1.21
   1  18  -2   17.12    1.05
  -1 -18   2   18.02    1.12
   0  18  -2    3.75    0.52
   0  18  -2    3.39    0.28
   0 -18   2    2.93    0.38
  -1  18  -2   14.42    1.03
   1 -18   2   13.99    0.97
  -2  18  -2    5.82    0.60
   2 -18   2    5.82    0.61
   2 -18   2    6.04    0.53
  -3  18  -2    2.13    0.50
   3 -18   2    2.18    0.52
   3 -18   2    1.53    0.48
  -4  18  -2    8.77    0.86
   4 -18   2    7.94    0.90
   4 -18   2   10.77    0.96
   4  17  -2    0.42    0.42
   3  17  -2    1.72    0.38
   2  17  -2    1.19    0.30
   2  17  -2    1.13    0.44
  -2 -17   2    2.18    0.30
   1  17  -2    1.53    0.39
   1  17  -2    1.81    0.24
  -1 -17   2    1.35    0.28
   0  17  -2    2.91    0.44
   0  17  -2    1.99    0.21
   0 -17   2    2.14    0.31
  -1  17  -2    1.79    0.37
   1 -17   2    1.72    0.33
  -2  17  -2    0.32    0.35
   2 -17   2    0.64    0.29
   2 -17   2    0.53    0.35
  -3  17  -2    1.27    0.44
   3 -17   2    0.48    0.45
   3 -17   2   -0.05    0.41
  -4  17  -2   -0.13    0.50
   4 -17   2    0.29    0.53
   4 -17   2    0.44    0.58
   4  16  -2    1.94    0.44
   3  16  -2    2.04    0.40
   2  16  -2    0.86    0.41
   2  16  -2    1.32    0.30
  -2 -16   2    2.03    0.29
   1  16  -2    1.82    0.24
   1  16  -2    1.38    0.40
  -1 -16   2    2.06    0.30
   0  16  -2    4.94    0.36
   0  16  -2    5.30    0.54
   0 -16   2    5.30    0.43
  -1  16  -2   -0.08    0.28
   1 -16   2   -0.24    0.25
  -2  16  -2    7.87    0.70
   2 -16   2    7.84    0.68
   2 -16   2    8.27    0.61
  -3  16  -2    1.24    0.41
   3 -16   2    0.58    0.44
   3 -16   2   -0.06    0.39
  -4  16  -2    0.40    0.46
   4 -16   2    0.34    0.60
   4 -16   2    0.64    0.51
   4  15  -2    4.38    0.56
  -4 -15   2    3.48    0.58
   3  15  -2    5.35    0.54
   2  15  -2    7.80    0.75
   2  15  -2    8.98    0.64
  -2 -15   2    8.66    0.59
   1  15  -2    9.51    0.81
   1  15  -2   11.22    0.68
  -1 -15   2   10.67    0.73
   0  15  -2    6.27    0.43
   0  15  -2    7.66    0.62
   0 -15   2    7.17    0.54
  -1  15  -2    2.96    0.43
   1 -15   2    3.17    0.39
  -2  15  -2    6.54    0.60
   2 -15   2    6.35    0.52
   2 -15   2    5.73    0.58
  -3  15  -2    1.82    0.42
   3 -15   2    2.37    0.45
   3 -15   2    3.24    0.49
  -4  15  -2    1.00    0.43
   4 -15   2    1.02    0.50
   4 -15   2    0.86    0.57
   5  14  -2   -0.37    0.51
  -5 -14   2    0.21    0.55
  -5 -14   2    0.05    0.66
   4  14  -2    2.25    0.45
  -4 -14   2    1.48    0.47
  -4 -14   2    1.26    0.47
   3  14  -2    3.04    0.45
  -3 -14   2    3.14    0.41
   2  14  -2    4.97    0.57
   2  14  -2    4.57    0.46
  -2 -14   2    5.12    0.38
   1  14  -2    4.84    0.54
   1  14  -2    6.00    0.42
  -1 -14   2    5.52    0.44
   0  14  -2    6.77    0.45
   0  14  -2    7.46    0.60
   0 -14   2    7.26    0.52
  -1  14  -2    4.46    0.49
   1 -14   2    4.97    0.45
  -2  14  -2    6.52    0.59
   2 -14   2    6.33    0.58
   2 -14   2    6.12    0.51
  -3  14  -2   16.75    1.15
   3 -14   2   17.41    1.15
   3 -14   2   16.71    1.19
  -4  14  -2    0.81    0.41
   4 -14   2   -0.49    0.49
   4 -14   2    1.24    0.45
   5  13  -2    0.10    0.53
  -5 -13   2    0.36    0.52
  -5 -13   2    0.99    0.67
   4  13  -2    0.60    0.39
  -4 -13   2    1.08    0.44
  -4 -13   2    0.40    0.45
   3  13  -2   -0.29    0.30
  -3 -13   2    0.37    0.31
   2  13  -2    0.30    0.25
   2  13  -2    0.27    0.32
  -2 -13   2    0.52    0.22
   1  13  -2   -0.21    0.15
   1  13  -2    0.26    0.28
  -1 -13   2    0.47    0.18
   0  13  -2   -0.08    0.23
   0  13  -2    0.27    0.10
   0 -13   2    0.28    0.17
  -1  13  -2    0.34    0.26
   1 -13   2    0.51    0.23
  -2  13  -2    0.10    0.27
   2 -13   2    0.34    0.30
   2 -13   2   -0.01    0.24
  -3  13  -2   -0.12    0.30
   3 -13   2   -0.25    0.36
   3 -13   2    0.08    0.33
  -4  13  -2    0.47    0.39
   4 -13   2   -0.43    0.44
   4 -13   2    0.22    0.48
   5 -13   2    0.47    0.63
   5 -13   2    0.19    0.55
   5  12  -2   -0.07    0.46
  -5 -12   2    0.16    0.61
  -5 -12   2   -0.42    0.49
   4  12  -2    3.14    0.48
  -4 -12   2    2.03    0.46
  -4 -12   2    1.93    0.46
   3  12  -2    0.41    0.31
  -3 -12   2    0.22    0.32
   2  12  -2    1.86    0.38
   2  12  -2    1.86    0.31
  -2 -12   2    1.74    0.25
   1  12  -2    3.80    0.44
   1  12  -2    3.50    0.31
  -1 -12   2    3.71    0.32
   0  12  -2   26.33    1.54
   0  12  -2   26.87    1.64
   0 -12   2   27.07    1.59
  -1  12  -2    8.88    0.66
   1 -12   2    9.14    0.64
  -2  12  -2   31.02    1.91
   2 -12   2   31.56    1.94
   2 -12   2   32.56    1.88
  -3  12  -2   25.59    1.58
   3 -12   2   25.42    1.60
  -4  12  -2    8.45    0.69
   4 -12   2    7.71    0.78
   5 -12   2    8.23    0.89
   5 -12   2    6.51    0.80
   5  11  -2    1.20    0.51
  -5 -11   2    1.06    0.48
  -5 -11   2    2.35    0.63
   4  11  -2    3.99    0.53
  -4 -11   2    4.19    0.52
  -4 -11   2    2.42    0.49
   3  11  -2    7.47    0.63
  -3 -11   2    7.76    0.60
   2  11  -2    6.91    0.52
   2  11  -2    6.37    0.58
  -2 -11   2    5.93    0.45
   1  11  -2   12.25    0.85
   1  11  -2   11.90    0.77
  -1 -11   2   12.85    0.78
   0  11  -2   10.37    0.70
   0  11  -2    9.44    0.59
   0 -11   2   10.03    0.64
  -1  11  -2    4.33    0.41
   1 -11   2    4.09    0.39
  -2  11  -2    4.02    0.39
   2 -11   2    3.47    0.35
   2 -11   2    2.84    0.40
  -3  11  -2    0.93    0.30
   3 -11   2    1.18    0.35
   4 -11   2   -0.03    0.44
   5 -11   2   -0.15    0.51
   5 -11   2    0.50    0.58
   5  10  -2    0.39    0.52
  -5 -10   2    1.81    0.59
  -5 -10   2    1.36    0.47
   4  10  -2    0.60    0.38
  -4 -10   2    1.67    0.44
  -4 -10   2    1.13    0.43
   3  10  -2    6.12    0.60
  -3 -10   2    7.86    0.59
   2  10  -2    6.00    0.50
   2  10  -2    5.84    0.55
  -2 -10   2    6.30    0.44
   1  10  -2   14.16    0.94
   1  10  -2   13.82    0.86
  -1 -10   2   14.32    0.86
   0  10  -2    9.25    0.65
   0  10  -2    9.33    0.55
   0 -10   2    8.87    0.59
  -1  10  -2   56.40    3.36
   1 -10   2   59.51    3.36
  -2  10  -2    5.57    0.45
   2 -10   2    5.10    0.43
  -3  10  -2   28.78    1.76
   3 -10   2   29.50    1.79
   4 -10   2    0.80    0.43
   5 -10   2    1.98    0.59
   5   9  -2    0.34    0.49
  -5  -9   2    0.32    0.42
  -5  -9   2   -0.27    0.54
   4   9  -2    0.22    0.36
  -4  -9   2   -0.16    0.37
  -4  -9   2   -0.01    0.41
   3   9  -2    0.95    0.30
  -3  -9   2    0.51    0.32
   2   9  -2    1.84    0.32
   2   9  -2    3.06    0.38
  -2  -9   2    2.39    0.26
   1   9  -2    0.46    0.23
   1   9  -2    0.69    0.17
  -1  -9   2    0.55    0.14
   0   9  -2    0.71    0.10
   0   9  -2    0.76    0.22
   0  -9   2    0.88    0.15
  -1   9  -2   -0.12    0.19
   1  -9   2   -0.02    0.18
   1  -9   2    0.13    0.12
  -2   9  -2   -0.04    0.20
   2  -9   2    0.18    0.20
  -3   9  -2   -0.01    0.23
   3  -9   2    0.33    0.31
   4  -9   2    0.16    0.40
   5  -9   2    0.36    0.55
   5   8  -2    0.99    0.53
  -5  -8   2    0.89    0.56
   4   8  -2    0.83    0.38
  -4  -8   2    1.50    0.41
  -4  -8   2    0.79    0.36
   3   8  -2    8.77    0.72
  -3  -8   2   10.05    0.69
   2   8  -2   17.39    1.10
   2   8  -2   16.99    1.09
   1   8  -2   18.70    1.14
   1   8  -2   18.57    1.19
  -1  -8   2   20.19    1.14
   0   8  -2   46.88    2.70
   0   8  -2   48.03    2.76
   0  -8   2   47.65    2.73
  -1   8  -2   30.62    1.89
   1  -8   2   32.63    1.90
   1  -8   2   33.29    1.86
  -2   8  -2   58.57    3.41
   2  -8   2   59.42    3.40
  -3   8  -2   36.51    2.16
   3  -8   2   37.07    2.20
   4  -8   2    5.18    0.61
   5  -8   2    6.32    0.78
   5   7  -2    2.27    0.54
  -5  -7   2    1.38    0.56
   4   7  -2    3.74    0.53
  -4  -7   2    4.48    0.55
  -4  -7   2    3.22    0.46
   3   7  -2    6.37    0.58
  -3  -7   2    6.31    0.53
   2   7  -2    3.95    0.40
   2   7  -2    4.25    0.40
  -2  -7   2    3.90    0.34
   1   7  -2    2.15    0.25
   1   7  -2    2.19    0.30
  -1  -7   2    2.36    0.21
   0   7  -2    2.95    0.32
   0   7  -2    3.74    0.23
   0  -7   2    3.31    0.27
  -1   7  -2    1.20    0.20
   1  -7   2    1.06    0.20
   1  -7   2    1.16    0.17
  -2   7  -2    0.64    0.20
   2  -7   2    0.66    0.21
  -3   7  -2    0.30    0.21
   3  -7   2    0.79    0.29
   4  -7   2    0.05    0.40
   5  -7   2   -0.30    0.52
   5   6  -2    2.56    0.51
  -5  -6   2    2.90    0.61
   4   6  -2    1.15    0.39
  -4  -6   2    0.03    0.29
  -4  -6   2    0.51    0.40
   3   6  -2    1.99    0.37
  -3  -6   2    1.61    0.32
  -3  -6   2    1.27    0.28
   2   6  -2    0.51    0.23
  -2  -6   2    0.58    0.21
   1   6  -2    9.09    0.61
   1   6  -2    9.28    0.63
  -1  -6   2    9.92    0.58
   0   6  -2    6.28    0.46
   0   6  -2    6.66    0.39
   0  -6   2    6.35    0.42
  -1   6  -2   21.65    1.34
   1  -6   2   22.71    1.35
   1  -6   2   23.34    1.31
  -2   6  -2   18.82    1.13
   2  -6   2   18.57    1.14
  -3   6  -2   11.76    0.76
   3  -6   2   11.65    0.83
   4  -6   2    0.17    0.38
   5  -6   2    1.77    0.54
   5   5  -2    0.31    0.49
  -5  -5   2    0.22    0.54
   4   5  -2    2.28    0.45
  -4  -5   2    1.39    0.44
   3   5  -2    1.34    0.32
  -3  -5   2    1.74    0.33
  -3  -5   2    1.44    0.26
   2   5  -2    1.62    0.28
  -2  -5   2    2.32    0.28
   1   5  -2    5.60    0.40
   1   5  -2    5.46    0.42
  -1  -5   2    4.88    0.35
   0   5  -2    0.44    0.16
   0  -5   2    0.48    0.11
  -1   5  -2    0.80    0.16
   1  -5   2    0.72    0.15
  -2   5  -2   -0.10    0.15
   2  -5   2    0.04    0.19
   3  -5   2    0.33    0.27
   4  -5   2   -0.50    0.34
   5  -5   2   -0.20    0.50
   5   4  -2    0.54    0.46
  -5  -4   2   -0.53    0.50
   4   4  -2    2.18    0.43
  -4  -4   2    1.41    0.46
   3   4  -2   15.23    1.05
  -3  -4   2   15.48    0.98
  -3  -4   2   15.92    1.01
   2   4  -2    5.34    0.45
  -2  -4   2    5.11    0.41
   1   4  -2  102.93    5.92
   1   4  -2  102.52    5.92
  -1  -4   2  107.14    5.91
   0   4  -2  221.10   12.31
   0  -4   2  214.30   12.30
  -1   4  -2   36.71    2.12
   1  -4   2   36.81    2.11
  -2   4  -2   48.60    2.77
   2  -4   2   47.45    2.78
   3  -4   2   35.18    2.11
   4  -4   2   10.78    0.85
   5  -4   2   16.08    1.20
   5   3  -2    2.36    0.53
  -5  -3   2    3.60    0.62
   4   3  -2    1.39    0.37
  -4  -3   2    1.71    0.43
   3   3  -2    1.81    0.33
  -3  -3   2    1.80    0.34
   2   3  -2    2.45    0.32
  -2  -3   2    2.27    0.30
   1   3  -2    1.33    0.20
   1   3  -2    1.04    0.19
  -1  -3   2    0.87    0.16
   0   3  -2    0.35    0.10
   0  -3   2    0.32    0.07
  -1   3  -2    0.48    0.14
   1  -3   2    0.49    0.13
  -2   3  -2    0.12    0.14
   2  -3   2   -0.04    0.18
   3  -3   2    0.14    0.26
   4  -3   2    0.33    0.37
   5  -3   2    0.68    0.50
   5   2  -2    0.76    0.48
  -5  -2   2    0.50    0.51
   4   2  -2    0.44    0.36
  -4  -2   2    0.76    0.42
   3   2  -2    0.59    0.29
  -3  -2   2   -0.24    0.27
   2   2  -2    4.56    0.41
  -2  -2   2    4.29    0.38
   1   2  -2    0.22    0.12
   1   2  -2    0.01    0.15
  -1  -2   2    0.07    0.13
  -1   2  -2    1.35    0.19
   1  -2   2    1.50    0.19
  -2   2  -2    7.57    0.49
   2  -2   2    7.07    0.53
   3  -2   2    7.04    0.58
   4  -2   2    4.09    0.54
   5  -2   2   -0.47    0.48
   5   1  -2    2.65    0.58
  -5  -1   2    2.23    0.56
   4   1  -2    1.53    0.41
  -4  -1   2    3.03    0.48
   3   1  -2    4.65    0.49
  -3  -1   2    4.32    0.47
   2   1  -2    2.82    0.32
  -2  -1   2    1.76    0.28
   1   1  -2    0.77    0.16
  -1  -1   2    0.72    0.16
  -1   1  -2    0.00    0.11
   1  -1   2    0.13    0.13
  -2   1  -2   -0.12    0.14
   2  -1   2   -0.06    0.18
   3  -1   2    0.89    0.29
   4  -1   2    0.49    0.37
   5  -1   2    1.02    0.48
   5   0  -2   13.27    1.07
  -5   0   2   13.64    1.09
   4   0  -2   11.51    0.90
  -4   0   2   11.86    0.90
   3   0  -2   43.47    2.61
  -3   0   2   43.84    2.59
   2   0  -2   41.34    2.44
  -2   0   2   41.87    2.43
   1   0  -2   86.49    5.02
  -1   0   2   90.12    5.02
  -1   0  -2   23.19    1.39
   1   0   2   24.91    1.40
  -2   0  -2   63.58    3.64
  -2   0  -2   63.72    3.66
   2   0   2   63.59    3.67
   3   0   2    2.69    0.39
   4   0   2    5.98    0.61
   5   0   2    4.08    0.61
   5  -1  -2    1.84    0.51
  -5   1   2   -0.60    0.52
   4  -1  -2    1.37    0.38
  -4   1   2    0.57    0.40
   3  -1  -2    0.92    0.34
  -3   1   2    0.97    0.31
   2  -1  -2   -0.12    0.19
  -2   1   2   -0.11    0.22
   1  -1  -2   -0.05    0.14
  -1   1   2    0.01    0.15
  -1  -1  -2   -0.06    0.12
   1   1   2   -0.01    0.13
  -2  -1  -2   -0.36    0.15
  -2  -1  -2   -0.08    0.18
   2   1   2   -0.17    0.18
  -3  -1  -2   -0.39    0.25
  -3  -1  -2    0.07    0.19
   3   1   2    0.72    0.28
   4   1   2    0.85    0.39
   5   1   2   -0.47    0.45
   5  -2  -2    0.07    0.49
  -5   2   2   -0.13    0.51
   4  -2  -2   -0.79    0.37
  -4   2   2    0.40    0.39
   3  -2  -2   11.05    0.82
  -3   2   2   11.43    0.82
   2  -2  -2   14.73    0.93
  -2   2   2   14.49    0.93
   1  -2  -2   55.20    3.08
  -1   2   2   52.46    3.08
  -1  -2  -2    9.52    0.59
   1   2   2    8.92    0.58
  -2  -2  -2   13.58    0.84
  -2  -2  -2   13.64    0.84
   2   2   2   13.27    0.87
  -3  -2  -2   20.59    1.27
  -3  -2  -2   20.76    1.25
   3   2   2   19.76    1.30
   4   2   2    7.22    0.66
   5   2   2    0.61    0.42
   5  -3  -2    0.28    0.49
  -5   3   2    1.04    0.52
   4  -3  -2    0.83    0.41
  -4   3   2    0.93    0.41
   3  -3  -2    0.63    0.31
  -3   3   2    0.54    0.31
   2  -3  -2    0.64    0.23
  -2   3   2    0.38    0.23
   1  -3  -2   -0.13    0.14
  -1   3   2   -0.16    0.16
   0  -3  -2    0.32    0.11
  -1  -3  -2    3.48    0.28
  -1  -3  -2    4.24    0.34
   1   3   2    4.71    0.32
  -2  -3  -2    2.68    0.30
  -2  -3  -2    3.03    0.31
   2   3   2    3.55    0.35
  -3  -3  -2    4.01    0.37
  -3  -3  -2    3.66    0.41
   3   3   2    3.85    0.46
   4   3   2    3.48    0.48
   5   3   2    0.96    0.47
   5  -4  -2    0.55    0.50
   4  -4  -2   11.95    0.95
  -4   4   2   12.51    0.96
   3  -4  -2   10.42    0.76
  -3   4   2    9.44    0.76
   2  -4  -2   20.09    1.23
  -2   4   2   19.70    1.23
   1  -4  -2   32.59    1.80
  -1   4   2   29.55    1.81
   0   4   2   15.96    0.92
  -1  -4  -2   35.03    2.00
   1   4   2   33.70    1.99
  -2  -4  -2    0.18    0.18
  -2  -4  -2    0.26    0.19
   2   4   2    0.29    0.19
  -3  -4  -2    2.79    0.36
  -3  -4  -2    3.70    0.39
   3   4   2    3.29    0.42
  -4  -4  -2   10.89    0.77
   4   4   2    9.92    0.80
   5   4   2   -0.08    0.41
   5  -5  -2   -0.65    0.53
   4  -5  -2    0.19    0.40
  -4   5   2   -0.03    0.39
   3  -5  -2    0.25    0.32
  -3   5   2    0.45    0.31
   2  -5  -2    0.39    0.23
  -2   5   2    0.06    0.24
   1  -5  -2   -0.26    0.12
  -1   5   2   -0.01    0.18
  -1   5   2   -0.03    0.12
   0   5   2    0.02    0.10
   0   5   2    0.00    0.12
   0   5   2    0.08    0.06
   1   5   2    0.64    0.17
  -2  -5  -2    0.07    0.16
  -2  -5  -2    0.01    0.20
   2   5   2    0.01    0.19
  -3  -5  -2   -0.01    0.24
  -3  -5  -2    0.20    0.25
   3   5   2   -0.11    0.27
  -4  -5  -2    0.37    0.31
   4   5   2    0.55    0.36
   5   5   2    0.06    0.41
   5  -6  -2    4.08    0.71
   4  -6  -2    3.36    0.53
  -4   6   2    2.90    0.51
   3  -6  -2   25.42    1.52
  -3   6   2   22.78    1.53
   2  -6  -2   27.74    1.63
  -2   6   2   26.64    1.64
   1  -6  -2   66.73    3.62
  -1   6   2   62.48    3.63
  -1   6   2   60.69    3.61
   0   6   2    0.13    0.07
   0   6   2    0.01    0.14
   1   6   2  390.51   22.06
  -2  -6  -2   22.52    1.38
  -2  -6  -2   24.64    1.44
   2   6   2   23.86    1.44
  -3  -6  -2   13.67    0.87
  -3  -6  -2   13.16    0.90
   3   6   2   13.63    0.93
  -4  -6  -2    9.15    0.72
   4   6   2    9.09    0.75
  -5  -6  -2    3.48    0.50
   5   6   2    3.52    0.59
   5  -7  -2    0.08    0.56
   4  -7  -2    0.65    0.39
  -4   7   2   -0.07    0.36
   3  -7  -2    0.56    0.35
  -3   7   2    0.18    0.32
   2  -7  -2    1.04    0.24
  -2   7   2    0.88    0.27
  -1   7   2    1.29    0.23
  -1   7   2    1.41    0.22
   0   7   2    5.32    0.46
   0   7   2    6.76    0.39
   1   7   2   11.97    0.74
  -2  -7  -2    4.72    0.46
  -2  -7  -2    4.66    0.35
   2   7   2    5.48    0.43
  -3  -7  -2    5.05    0.48
  -3  -7  -2    4.81    0.44
   3   7   2    5.56    0.51
  -4  -7  -2    4.55    0.51
   4   7   2    5.01    0.55
  -5  -7  -2    1.60    0.46
   5   7   2    1.85    0.54
   5  -8  -2    3.73    0.68
   4  -8  -2    3.61    0.60
   3  -8  -2    0.12    0.31
  -3   8   2    0.54    0.32
   2  -8  -2    2.21    0.31
  -2   8   2    1.50    0.22
  -2   8   2    1.92    0.32
  -1   8   2   15.52    0.95
  -1   8   2   14.79    0.93
   0   8   2   33.12    1.90
   0   8   2   33.29    1.95
   1   8   2   21.69    1.28
   2   8   2   35.84    2.12
  -3  -8  -2   -0.02    0.26
  -3  -8  -2    0.33    0.24
   3   8   2   -0.39    0.26
  -4  -8  -2    0.36    0.34
   4   8   2    0.50    0.34
  -5  -8  -2    1.28    0.43
   5   8   2   -0.17    0.45
   5  -9  -2    0.24    0.57
   4  -9  -2    1.09    0.44
   3  -9  -2    0.19    0.30
  -3   9   2   -0.52    0.29
  -2   9   2    0.27    0.25
  -2   9   2    0.09    0.16
  -1   9   2    0.47    0.18
   0   9   2    0.37    0.20
   0   9   2    0.43    0.10
   1   9   2    5.75    0.41
   2   9   2    2.17    0.31
  -3  -9  -2    0.97    0.34
  -3  -9  -2    2.09    0.30
   3   9   2    2.09    0.34
  -4  -9  -2    1.54    0.40
   4   9   2    0.94    0.37
  -5  -9  -2    0.95    0.45
   5   9   2   -0.38    0.46
   5 -10  -2    6.63    0.86
   4 -10  -2    2.19    0.52
   3 -10  -2   17.40    1.16
   2 -10  -2    8.89    0.61
  -2  10   2    8.11    0.58
  -1  10   2   78.07    4.48
   0 -10  -2   18.95    1.10
   0  10   2   18.45    1.09
   0  10   2   18.26    1.15
   1  10   2    3.30    0.28
   2  10   2   20.43    1.26
  -3 -10  -2    9.62    0.66
  -3 -10  -2   10.60    0.80
   3  10   2    9.92    0.74
  -4 -10  -2    2.66    0.47
   4  10   2    3.01    0.48
  -5 -10  -2    2.09    0.49
   5  10   2    1.38    0.49
   5 -11  -2   -0.60    0.58
   4 -11  -2    0.45    0.44
   3 -11  -2   -0.13    0.31
   2 -11  -2    1.61    0.25
  -2  11   2    0.96    0.23
  -1  11   2    7.47    0.55
   0 -11  -2    4.46    0.36
   0  11   2    5.15    0.33
   0  11   2    5.20    0.46
   1  11   2    7.25    0.49
   1  11   2    7.40    0.60
   2  11   2   19.04    1.19
  -3 -11  -2    4.21    0.56
   3  11   2    5.34    0.50
  -4 -11  -2    2.57    0.48
   4  11   2    3.35    0.48
  -5 -11  -2    1.60    0.47
   5  11   2    1.48    0.48
   5 -12  -2    0.68    0.65
   4 -12  -2    0.11    0.46
   3 -12  -2    3.16    0.46
  -3  12   2    2.36    0.35
   2 -12  -2    5.12    0.41
  -2  12   2    3.86    0.41
  -1  12   2    2.08    0.30
   0 -12  -2    0.79    0.18
   0  12   2    1.11    0.14
   0  12   2    1.09    0.27
   1  12   2    3.06    0.27
   1  12   2    3.05    0.41
   2  12   2    7.75    0.58
  -3 -12  -2    8.75    0.75
   3  12   2    8.16    0.67
  -4 -12  -2    0.90    0.44
   4  12   2    1.04    0.39
  -5 -12  -2    0.99    0.50
   5  12   2    1.93    0.54
   5 -13  -2   -0.29    0.63
   4 -13  -2    0.13    0.46
   3 -13  -2    0.95    0.37
  -3  13   2    0.05    0.29
   2 -13  -2    0.62    0.24
  -2  13   2    0.56    0.25
  -1  13   2    3.47    0.39
   0 -13  -2    4.39    0.38
   0  13   2    5.13    0.48
   0  13   2    5.25    0.34
   1  13   2    3.68    0.31
   1  13   2    3.84    0.46
   2  13   2    9.23    0.65
  -3 -13  -2    4.88    0.60
   3  13   2    5.21    0.51
  -4 -13  -2    3.14    0.54
   4  13   2    4.23    0.53
  -5 -13  -2    1.11    0.50
   5  13   2    0.67    0.51
   5 -14  -2    7.51    0.94
   4 -14  -2   18.58    1.32
   3 -14  -2   12.37    0.90
  -3  14   2   11.50    0.85
   2 -14  -2   20.19    1.21
  -2  14   2   18.24    1.22
  -1  14   2   37.96    2.27
   0 -14  -2    1.85    0.25
   0  14   2    2.20    0.35
   0  14   2    2.25    0.21
  -1 -14  -2    9.09    0.54
   1  14   2    8.11    0.70
   1  14   2    8.11    0.56
   2  14   2    5.17    0.46
   3  14   2    0.25    0.30
  -4 -14  -2    0.30    0.47
   4  14   2   -0.23    0.36
  -5 -14  -2   -0.03    0.53
   5  14   2   -0.27    0.46
   4 -15  -2    0.23    0.51
   3 -15  -2   -0.05    0.38
  -3  15   2    0.26    0.35
   2 -15  -2    0.36    0.28
  -2  15   2    0.54    0.31
  -1  15   2    4.18    0.46
   0 -15  -2    3.10    0.32
   0  15   2    2.82    0.44
   0  15   2    3.53    0.27
  -1 -15  -2    1.82    0.22
   1  15   2    2.19    0.24
   1  15   2    1.54    0.36
   2  15   2    2.37    0.33
   3  15   2    3.12    0.44
  -4 -15  -2    1.07    0.50
   4  15   2    0.58    0.37
  -5 -15  -2    0.15    0.53
   5  15   2    0.43    0.48
   4 -16  -2    0.52    0.55
   3 -16  -2    7.49    0.69
  -3  16   2    6.88    0.66
   2 -16  -2    1.46    0.32
  -2  16   2    1.40    0.36
   1 -16  -2   24.44    1.51
  -1  16   2   23.97    1.54
   0 -16  -2    1.52    0.26
   0  16   2    1.27    0.19
   0  16   2    1.66    0.35
  -1 -16  -2    1.56    0.22
   1  16   2    1.83    0.24
   1  16   2    1.40    0.35
   2  16   2    9.77    0.70
   3  16   2    2.09    0.40
  -4 -16  -2    3.16    0.62
   4  16   2    3.14    0.48
   4 -17  -2    0.63    0.54
   3 -17  -2    1.64    0.46
  -3  17   2    2.32    0.43
   2 -17  -2    4.03    0.42
  -2  17   2    3.61    0.50
   1 -17  -2    5.13    0.50
  -1  17   2    5.13    0.54
   0 -17  -2    3.63    0.37
   0  17   2    4.47    0.50
   0  17   2    4.20    0.32
  -1 -17  -2   11.13    0.71
   1  17   2   10.77    0.85
   1  17   2   11.15    0.73
   2  17   2    7.45    0.57
   3  17   2    5.37    0.54
  -4 -17  -2    2.04    0.57
   4  17   2    2.57    0.48
  -4  18   2    4.22    0.62
   3 -18  -2    6.43    0.66
  -3  18   2    4.40    0.63
   2 -18  -2    2.73    0.41
   2 -18  -2    2.01    0.45
  -2  18   2    2.78    0.47
   1 -18  -2    0.15    0.31
  -1  18   2    0.89    0.33
   0 -18  -2    2.91    0.35
   0  18   2    3.28    0.29
   0  18   2    3.52    0.47
  -1 -18  -2    0.45    0.23
   1  18   2    0.18    0.16
   1  18   2    0.13    0.34
   2  18   2    0.27    0.27
   3  18   2    1.18    0.38
  -4 -18  -2   -0.10    0.53
   4  18   2    0.17    0.41
   4 -19  -2    0.92    0.60
  -4  19   2    0.33    0.48
   3 -19  -2    0.33    0.43
  -3  19   2    0.08    0.45
   2 -19  -2   -0.01    0.34
   2 -19  -2   -0.32    0.40
  -2  19   2   -0.15    0.36
   1 -19  -2    0.33    0.33
  -1  19   2    0.04    0.33
   0 -19  -2    2.92    0.35
   0  19   2    3.00    0.29
   0  19   2    4.12    0.50
  -1 -19  -2    0.85    0.26
   1  19   2    0.15    0.18
   1  19   2    0.33    0.35
   2  19   2    0.67    0.29
   3  19   2   -0.02    0.33
  -4 -19  -2    1.09    0.57
   4  19   2   -0.24    0.40
   4 -20  -2    3.41    0.73
  -4  20   2    3.57    0.58
   3 -20  -2    2.15    0.56
   3 -20  -2    1.31    0.53
  -3  20   2    1.95    0.54
   2 -20  -2    2.69    0.54
   2 -20  -2    4.16    0.50
  -2  20   2    3.19    0.54
   1 -20  -2   10.70    0.81
  -1  20   2   10.69    0.88
   0 -20  -2   17.21    1.14
   0  20   2   19.52    1.26
   0  20   2   17.05    1.09
  -1 -20  -2    1.80    0.31
   1  20   2    1.75    0.45
   1  20   2    1.40    0.26
   2  20   2    4.93    0.46
   3  20   2    0.11    0.35
  -4 -20  -2    1.22    0.60
   4  20   2    1.26    0.48
   3 -21  -2    2.67    0.56
   3 -21  -2    2.68    0.60
  -3  21   2    2.17    0.56
   2 -21  -2    4.82    0.62
   2 -21  -2    4.48    0.52
  -2  21   2    5.18    0.65
   1 -21  -2    8.66    0.73
  -1  21   2    9.86    0.82
   0 -21  -2    5.10    0.50
   0  21   2    5.65    0.44
   0  21   2    6.44    0.64
  -1 -21  -2    8.33    0.59
   1  21   2    7.60    0.76
   1  21   2    6.23    0.51
   2  21   2    5.38    0.49
   3  21   2    4.60    0.53
  -4 -21  -2    3.74    0.70
   4  21   2    3.14    0.56
   3 -22  -2    0.79    0.56
   3 -22  -2    0.61    0.59
  -3  22   2    0.25    0.50
   2 -22  -2    7.68    0.64
   2 -22  -2    7.10    0.73
  -2  22   2    6.95    0.78
   1 -22  -2    3.24    0.48
  -1  22   2    3.98    0.57
   0 -22  -2    1.63    0.38
   0  22   2    0.97    0.41
   0  22   2    1.77    0.28
   1  22   2    1.90    0.28
   2  22   2    0.16    0.29
   3  22   2    0.44    0.37
   3 -23  -2    0.18    0.60
   3 -23  -2   -0.33    0.58
  -3  23   2   -0.37    0.54
   2 -23  -2   -0.90    0.46
   2 -23  -2   -0.14    0.41
  -2  23   2    0.47    0.45
   1 -23  -2    2.02    0.40
  -1  23   2    1.25    0.44
   0 -23  -2    0.35    0.36
   0  23   2    0.73    0.27
   0  23   2    0.54    0.45
   1  23   2   -0.22    0.23
   2  23   2    1.44    0.35
   3  23   2    0.98    0.41
   3 -24  -2    5.11    0.75
   3 -24  -2    4.46    0.78
  -3  24   2    4.72    0.72
   2 -24  -2    0.90    0.52
   2 -24  -2    0.73    0.45
  -2  24   2    1.33    0.50
   1 -24  -2    4.31    0.57
  -1  24   2    5.73    0.66
   0 -24  -2    5.74    0.58
   0  24   2    7.33    0.72
   0  24   2    5.81    0.50
   1  24   2    0.45    0.22
   2  24   2    0.57    0.31
   3  24   2    0.13    0.42
   2 -25  -2    3.52    0.60
   2 -25  -2    2.73    0.54
  -2  25   2    1.61    0.57
   1 -25  -2    3.48    0.52
  -1  25   2    3.09    0.57
   0 -25  -2    5.50    0.54
   0  25   2    4.90    0.48
   0  25   2    6.41    0.75
   1  25   2    2.80    0.35
   2  25   2    2.82    0.38
   2 -26  -2    2.28    0.55
   2 -26  -2   -0.31    0.55
  -2  26   2    0.99    0.58
   1 -26  -2   -0.04    0.45
  -1  26   2   -0.29    0.54
   0 -26  -2    1.21    0.43
   0  26   2    0.89    0.33
   0  26   2    1.28    0.54
   1  26   2    0.51    0.26
   2  26   2    0.62    0.33
   1 -27  -2    0.66    0.47
  -1  27   2   -0.06    0.59
   0 -27  -2    1.74    0.52
   0  27   2    2.47    0.63
   0  27   2    1.59    0.38
   1  27   2    0.19    0.29
   2  27   2    0.43    0.33
   1 -28  -2    1.55    0.49
  -1  28   2    1.95    0.69
   0  28   2    1.04    0.36
   1  28   2    2.60    0.38
   1  27  -3    0.87    0.65
   1  27  -3   -0.07    0.29
   0  27  -3   -0.51    0.69
   0  27  -3   -0.83    0.37
   1  26  -3    0.33    0.27
   1  26  -3    0.94    0.64
   0  26  -3   -0.51    0.60
   0  26  -3    0.29    0.34
   0 -26   3   -0.66    0.46
  -1  26  -3    1.42    0.63
   1 -26   3    0.17    0.43
   2  25  -3    1.08    0.36
   2  25  -3    2.17    0.75
  -2 -25   3    1.54    0.69
   1  25  -3    2.25    0.61
   1  25  -3    1.70    0.28
   0  25  -3    1.15    0.31
   0  25  -3    0.51    0.53
  -1  25  -3    3.83    0.66
   1 -25   3    2.06    0.44
  -2  25  -3    3.27    0.64
   2 -25   3    3.54    0.59
   2  24  -3    0.41    0.35
   2  24  -3    1.32    0.69
  -2 -24   3    1.11    0.60
   1  24  -3    1.66    0.55
   1  24  -3    0.77    0.24
   0  24  -3    1.04    0.33
   0  24  -3    1.68    0.56
   0 -24   3    1.30    0.43
  -1  24  -3    0.05    0.51
   1 -24   3    0.55    0.36
  -2  24  -3    0.24    0.56
   2 -24   3    1.04    0.52
   3  23  -3   -0.20    0.44
   2  23  -3    2.46    0.67
  -2 -23   3    2.24    0.57
   1  23  -3    0.53    0.54
   1  23  -3    0.69    0.24
   0  23  -3    1.23    0.29
   0  23  -3    0.82    0.49
   0 -23   3    1.63    0.39
  -1  23  -3    1.78    0.53
   1 -23   3    1.87    0.44
  -2  23  -3    0.83    0.55
   2 -23   3    1.25    0.47
  -3  23  -3    1.16    0.60
   3 -23   3    1.84    0.63
   3  22  -3   -0.07    0.44
   2  22  -3    0.49    0.32
   2  22  -3   -0.18    0.55
  -2 -22   3    1.19    0.49
   1  22  -3    0.25    0.23
   1  22  -3   -0.70    0.49
  -1 -22   3    0.10    0.43
   0  22  -3   -0.27    0.43
   0  22  -3    0.37    0.24
   0 -22   3    0.59    0.39
  -1  22  -3   -0.23    0.46
   1 -22   3    0.58    0.37
  -2  22  -3    1.01    0.50
   2 -22   3    0.76    0.44
  -3  22  -3    6.22    0.79
   3 -22   3    5.86    0.77
   3  21  -3    4.15    0.55
   2  21  -3    0.55    0.51
   2  21  -3    1.57    0.33
  -2 -21   3    0.71    0.46
   1  21  -3    1.35    0.23
   1  21  -3    1.88    0.50
  -1 -21   3    2.33    0.43
   0  21  -3    2.21    0.52
   0  21  -3    2.53    0.28
   0 -21   3    2.62    0.43
  -1  21  -3    1.13    0.45
   1 -21   3    0.67    0.35
  -2  21  -3    2.51    0.54
   2 -21   3    3.40    0.51
  -3  21  -3    1.71    0.56
   3 -21   3    1.88    0.55
   4  20  -3   -0.31    0.46
   3  20  -3    3.01    0.47
   2  20  -3    0.44    0.31
   2  20  -3    0.51    0.49
  -2 -20   3    0.80    0.39
   1  20  -3    1.61    0.25
   1  20  -3    2.68    0.52
  -1 -20   3    2.06    0.40
   0  20  -3    0.08    0.37
   0  20  -3    0.41    0.19
   0 -20   3    0.49    0.33
  -1  20  -3    0.24    0.41
   1 -20   3    0.03    0.32
  -2  20  -3    1.67    0.45
   2 -20   3    1.63    0.44
  -3  20  -3   -0.11    0.52
   3 -20   3    1.16    0.49
   3 -20   3    0.60    0.55
   4  19  -3    1.77    0.50
   3  19  -3    2.38    0.44
   2  19  -3    3.99    0.43
   2  19  -3    3.74    0.60
  -2 -19   3    3.64    0.44
   1  19  -3    5.92    0.65
   1  19  -3    5.62    0.46
  -1 -19   3    6.04    0.56
   0  19  -3    5.15    0.58
   0  19  -3    3.73    0.32
   0 -19   3    4.24    0.46
  -1  19  -3    6.59    0.65
   1 -19   3    6.09    0.57
  -2  19  -3    5.92    0.64
   2 -19   3    5.85    0.60
  -3  19  -3    1.75    0.48
   3 -19   3    1.92    0.52
   3 -19   3    1.67    0.47
  -4  19  -3    0.62    0.59
   4 -19   3    0.78    0.62
   4 -19   3    1.34    0.69
   4  18  -3    1.35    0.47
   3  18  -3    0.38    0.37
   2  18  -3    0.59    0.30
   2  18  -3    0.74    0.44
  -2 -18   3    0.84    0.33
   1  18  -3    2.15    0.27
   1  18  -3    1.90    0.47
  -1 -18   3    2.51    0.38
   0  18  -3   12.31    0.79
   0  18  -3   13.98    0.99
   0 -18   3   12.84    0.90
  -1  18  -3    3.45    0.49
   1 -18   3    2.66    0.40
  -2  18  -3    7.59    0.74
   2 -18   3    8.69    0.72
  -3  18  -3   11.80    0.92
   3 -18   3   10.59    0.92
   3 -18   3   10.43    0.88
  -4  18  -3    5.36    0.71
   4 -18   3    5.45    0.80
   4 -18   3    5.17    0.76
   4  17  -3    1.26    0.45
   3  17  -3    1.45    0.36
  -3 -17   3    0.38    0.42
   2  17  -3    0.63    0.43
   2  17  -3    0.63    0.30
  -2 -17   3    0.93    0.30
   1  17  -3    0.51    0.36
   1  17  -3    0.15    0.19
  -1 -17   3    0.66    0.26
   0  17  -3    0.65    0.15
   0  17  -3    0.24    0.32
   0 -17   3    0.69    0.26
  -1  17  -3    0.52    0.33
   1 -17   3    0.68    0.28
  -2  17  -3    0.04    0.34
   2 -17   3    0.44    0.34
  -3  17  -3    0.26    0.43
   3 -17   3    0.06    0.43
   3 -17   3    0.96    0.44
  -4  17  -3    0.11    0.50
   4 -17   3    0.17    0.55
   4 -17   3   -0.03    0.59
   4  16  -3    1.68    0.44
   3  16  -3    0.34    0.34
  -3 -16   3    0.34    0.38
   2  16  -3    0.12    0.38
   2  16  -3   -0.32    0.27
  -2 -16   3    1.06    0.28
   1  16  -3    3.31    0.51
   1  16  -3    3.28    0.32
  -1 -16   3    4.11    0.39
   0  16  -3    0.25    0.12
   0  16  -3   -0.08    0.30
   0 -16   3    0.31    0.22
  -1  16  -3    0.45    0.31
   1 -16   3    0.56    0.28
  -2  16  -3    2.37    0.42
   2 -16   3    2.32    0.42
  -3  16  -3    0.28    0.40
   3 -16   3    0.21    0.41
   3 -16   3   -0.23    0.40
  -4  16  -3    6.22    0.71
   4 -16   3    6.48    0.74
   4 -16   3    5.62    0.76
   4  15  -3    3.75    0.54
  -4 -15   3    4.37    0.59
   3  15  -3    6.93    0.62
  -3 -15   3    7.02    0.58
   2  15  -3    6.63    0.69
   2  15  -3    7.71    0.59
  -2 -15   3    7.63    0.54
   1  15  -3   11.43    0.70
   1  15  -3   11.19    0.83
  -1 -15   3   10.08    0.74
   0  15  -3    5.69    0.39
   0  15  -3    6.63    0.57
   0 -15   3    6.40    0.48
  -1  15  -3    4.10    0.49
   1 -15   3    4.50    0.43
  -2  15  -3    5.17    0.54
   2 -15   3    4.48    0.44
   2 -15   3    3.98    0.50
  -3  15  -3    2.77    0.46
   3 -15   3    2.02    0.44
   3 -15   3    1.78    0.45
  -4  15  -3    0.70    0.47
   4 -15   3    1.38    0.50
   4 -15   3    1.22    0.54
   5  14  -3    0.66    0.51
  -5 -14   3    0.71    0.73
  -5 -14   3    0.99    0.56
   4  14  -3   -0.29    0.39
  -4 -14   3    0.33    0.47
   3  14  -3    2.51    0.43
  -3 -14   3    2.96    0.42
   2  14  -3    3.91    0.56
   2  14  -3    3.97    0.42
  -2 -14   3    4.05    0.37
   1  14  -3    8.09    0.53
   1  14  -3    8.08    0.68
  -1 -14   3    7.59    0.57
   0  14  -3   29.43    1.82
   0  14  -3   28.71    1.70
   0 -14   3   30.17    1.77
  -1  14  -3   15.28    1.01
   1 -14   3   14.35    0.97
  -2  14  -3    6.90    0.62
   2 -14   3    6.70    0.60
   2 -14   3    7.34    0.54
  -3  14  -3    4.16    0.53
   3 -14   3    3.77    0.51
   3 -14   3    4.83    0.57
  -4  14  -3    2.32    0.49
   4 -14   3    1.54    0.49
   4 -14   3    2.58    0.56
   5  13  -3   -0.92    0.52
  -5 -13   3   -0.04    0.71
  -5 -13   3   -0.07    0.51
   4  13  -3    0.01    0.38
  -4 -13   3   -0.27    0.46
   3  13  -3   -0.62    0.31
  -3 -13   3   -0.12    0.33
   2  13  -3    0.21    0.33
   2  13  -3   -0.56    0.24
  -2 -13   3    0.57    0.24
   1  13  -3    0.21    0.28
   1  13  -3    0.12    0.16
  -1 -13   3    0.19    0.18
   0  13  -3    0.65    0.11
   0  13  -3    0.29    0.28
   0 -13   3    0.51    0.17
  -1  13  -3    0.20    0.25
   1 -13   3    0.38    0.24
  -2  13  -3    0.30    0.27
   2 -13   3    0.86    0.31
   2 -13   3   -0.19    0.25
  -3  13  -3    0.08    0.30
   3 -13   3    0.83    0.35
   3 -13   3   -0.38    0.35
  -4  13  -3    0.47    0.42
   4 -13   3   -0.26    0.43
   4 -13   3    0.25    0.45
   5 -13   3    0.82    0.69
   5 -13   3    0.68    0.54
   5  12  -3    1.05    0.48
  -5 -12   3   -0.60    0.51
  -5 -12   3   -0.30    0.68
   4  12  -3    2.47    0.44
  -4 -12   3    3.30    0.51
  -4 -12   3    2.09    0.48
   3  12  -3    0.74    0.34
  -3 -12   3    0.45    0.31
   2  12  -3    0.31    0.26
   2  12  -3    0.88    0.36
  -2 -12   3    0.68    0.22
   1  12  -3    5.98    0.55
   1  12  -3    6.11    0.44
  -1 -12   3    6.38    0.46
   0  12  -3    2.89    0.39
   0  12  -3    2.81    0.20
   0 -12   3    2.86    0.29
  -1  12  -3   22.32    1.39
   1 -12   3   22.09    1.37
  -2  12  -3    6.98    0.62
   2 -12   3    8.33    0.65
   2 -12   3    8.13    0.57
  -3  12  -3   24.12    1.55
   3 -12   3   25.25    1.55
   3 -12   3   25.06    1.61
  -4  12  -3    1.65    0.42
   4 -12   3    2.13    0.47
   5 -12   3    5.94    0.83
   5 -12   3    6.06    0.80
   5  11  -3    1.28    0.59
  -5 -11   3    1.04    0.48
  -5 -11   3    0.59    0.67
   4  11  -3    6.48    0.63
  -4 -11   3    5.27    0.62
  -4 -11   3    4.90    0.64
   3  11  -3    9.88    0.76
  -3 -11   3    9.67    0.71
   2  11  -3    8.46    0.67
   2  11  -3    8.10    0.60
  -2 -11   3    7.32    0.54
   1  11  -3   11.11    0.69
   1  11  -3   10.76    0.77
  -1 -11   3   10.74    0.70
   0  11  -3   10.89    0.72
   0  11  -3    9.84    0.60
   0 -11   3    9.70    0.65
  -1  11  -3    4.89    0.44
   1 -11   3    4.52    0.41
  -2  11  -3    2.80    0.37
   2 -11   3    2.55    0.37
   2 -11   3    2.53    0.32
  -3  11  -3    1.22    0.31
   3 -11   3    0.94    0.32
   3 -11   3    0.78    0.33
  -4  11  -3    0.01    0.37
   4 -11   3    0.78    0.44
   4 -11   3    0.04    0.40
   5 -11   3   -0.14    0.53
   5 -11   3   -0.38    0.57
   5  10  -3    0.06    0.50
  -5 -10   3   -0.02    0.63
  -5 -10   3   -0.45    0.45
   4  10  -3    3.02    0.49
  -4 -10   3    3.97    0.55
  -4 -10   3    2.94    0.50
   3  10  -3    6.26    0.58
  -3 -10   3    6.47    0.54
   2  10  -3    8.48    0.67
   2  10  -3    7.65    0.62
  -2 -10   3    8.88    0.57
   1  10  -3   18.11    1.10
   1  10  -3   17.22    1.15
  -1 -10   3   19.32    1.10
   0  10  -3    8.88    0.54
   0  10  -3    9.13    0.65
   0 -10   3    9.10    0.59
  -1  10  -3    7.67    0.59
   1 -10   3    8.21    0.57
  -2  10  -3    0.65    0.25
   2 -10   3    0.44    0.23
   2 -10   3    0.70    0.28
  -3  10  -3    3.11    0.39
   3 -10   3    3.17    0.43
  -4  10  -3    3.63    0.50
   4 -10   3    4.91    0.63
   5 -10   3    0.60    0.56
   5 -10   3    0.33    0.47
   5   9  -3    0.13    0.52
  -5  -9   3   -0.85    0.58
  -5  -9   3    0.20    0.43
   4   9  -3    0.88    0.41
  -4  -9   3    1.13    0.46
   3   9  -3    0.90    0.29
  -3  -9   3    0.90    0.32
   2   9  -3    1.80    0.31
   2   9  -3    1.74    0.28
  -2  -9   3    1.93    0.25
   1   9  -3    1.21    0.26
   1   9  -3    1.28    0.21
  -1  -9   3    1.80    0.22
   0   9  -3    1.58    0.13
   0   9  -3    1.91    0.29
   0  -9   3    1.67    0.19
  -1   9  -3    1.55    0.27
   1  -9   3    2.43    0.28
  -2   9  -3    0.10    0.19
   2  -9   3    0.01    0.20
   2  -9   3    0.19    0.23
  -3   9  -3    0.22    0.24
   3  -9   3    0.00    0.32
   4  -9   3    0.48    0.43
   5  -9   3    0.07    0.47
   5  -9   3   -0.60    0.54
   5   8  -3   -0.45    0.48
  -5  -8   3   -0.66    0.59
   4   8  -3    0.34    0.39
  -4  -8   3    1.17    0.45
  -4  -8   3    0.19    0.35
   3   8  -3    1.42    0.36
  -3  -8   3    1.25    0.34
   2   8  -3   10.66    0.78
   2   8  -3   11.42    0.80
  -2  -8   3   12.38    0.74
   1   8  -3    8.32    0.57
   1   8  -3    8.21    0.61
  -1  -8   3    9.34    0.57
   0   8  -3   26.68    1.60
   0  -8   3   26.61    1.56
  -1   8  -3   98.90    5.80
   1  -8   3  104.03    5.80
  -2   8  -3   26.82    1.63
   2  -8   3   28.51    1.66
   2  -8   3   26.34    1.61
  -3   8  -3   39.83    2.40
   3  -8   3   42.21    2.44
   4  -8   3   24.94    1.61
   5  -8   3    6.59    0.79
   5   7  -3    1.42    0.48
  -5  -7   3    0.51    0.60
   4   7  -3    2.28    0.47
  -4  -7   3    2.58    0.48
  -4  -7   3    2.05    0.37
   3   7  -3    4.62    0.51
  -3  -7   3    4.59    0.47
   2   7  -3    6.75    0.53
   2   7  -3    7.09    0.53
  -2  -7   3    6.41    0.48
   1   7  -3    2.65    0.32
   1   7  -3    2.85    0.28
  -1  -7   3    2.85    0.24
   0   7  -3    3.16    0.31
   0  -7   3    2.75    0.24
  -1   7  -3    0.81    0.20
   1  -7   3    0.97    0.20
  -2   7  -3    0.45    0.18
   2  -7   3    0.24    0.19
  -3   7  -3    0.08    0.21
   3  -7   3   -0.53    0.26
   4  -7   3   -0.46    0.37
   5  -7   3    0.31    0.50
   5   6  -3    0.42    0.48
  -5  -6   3    0.14    0.54
   4   6  -3    4.36    0.57
  -4  -6   3    3.70    0.55
   3   6  -3    0.56    0.31
  -3  -6   3    0.46    0.31
   2   6  -3    7.26    0.54
   2   6  -3    6.97    0.55
  -2  -6   3    7.41    0.51
   1   6  -3    0.17    0.17
   1   6  -3    0.14    0.17
  -1  -6   3    0.06    0.12
   0   6  -3    0.54    0.19
   0  -6   3    0.82    0.13
  -1   6  -3   -0.22    0.15
   1  -6   3   -0.11    0.15
  -2   6  -3   35.81    2.05
   2  -6   3   34.04    2.04
  -3   6  -3    6.00    0.47
   3  -6   3    5.87    0.52
   4  -6   3   11.81    0.91
   5  -6   3    6.09    0.76
   5   5  -3    0.90    0.49
  -5  -5   3    0.79    0.54
   4   5  -3    3.33    0.47
  -4  -5   3    2.44    0.47
   3   5  -3    1.19    0.34
  -3  -5   3    1.83    0.37
   2   5  -3    2.15    0.29
   2   5  -3    1.97    0.30
  -2  -5   3    2.14    0.27
   1   5  -3    4.08    0.35
   1   5  -3    4.21    0.34
  -1  -5   3    3.66    0.29
   0   5  -3    1.84    0.24
   0  -5   3    1.72    0.17
  -1   5  -3    1.60    0.23
   1  -5   3    1.52    0.23
   1  -5   3    1.33    0.17
  -2   5  -3   -0.30    0.16
   2  -5   3    0.27    0.19
  -3   5  -3   -0.01    0.19
   3  -5   3    0.25    0.27
   4  -5   3    0.68    0.37
   5  -5   3    0.93    0.49
   5   4  -3    5.18    0.74
  -5  -4   3    5.56    0.72
   4   4  -3    3.76    0.51
  -4  -4   3    2.61    0.48
   3   4  -3   11.76    0.90
  -3  -4   3   13.46    0.84
  -3  -4   3   13.76    0.89
   2   4  -3   25.81    1.60
   2   4  -3   25.93    1.57
  -2  -4   3   27.83    1.58
   1   4  -3    5.56    0.41
   1   4  -3    5.39    0.41
  -1  -4   3    5.70    0.37
   0   4  -3   23.29    1.38
   0  -4   3   23.69    1.36
  -1   4  -3   95.53    5.32
   1  -4   3   90.46    5.30
   1  -4   3   94.31    5.32
  -2   4  -3   34.22    2.00
   2  -4   3   34.18    2.01
  -3   4  -3   63.48    3.66
   3  -4   3   63.88    3.71
   4  -4   3   18.25    1.23
   5  -4   3    3.83    0.64
   5   3  -3    0.79    0.52
  -5  -3   3    1.63    0.58
   4   3  -3    0.33    0.35
  -4  -3   3    1.06    0.42
   3   3  -3    0.93    0.29
  -3  -3   3    0.88    0.32
   2   3  -3    1.32    0.25
  -2  -3   3    1.27    0.24
   1   3  -3    0.73    0.17
   1   3  -3    0.83    0.16
  -1  -3   3    0.47    0.15
   0   3  -3    0.16    0.12
   0  -3   3    0.21    0.08
  -1   3  -3    0.06    0.13
   1  -3   3    0.39    0.12
   1  -3   3    0.41    0.15
  -2   3  -3   -0.08    0.14
   2  -3   3    0.36    0.18
  -3   3  -3   -0.21    0.19
   3  -3   3   -0.20    0.24
   4  -3   3    0.76    0.36
   5  -3   3    0.76    0.49
   5   2  -3    3.23    0.58
  -5  -2   3    3.04    0.63
   4   2  -3    0.70    0.36
  -4  -2   3    0.70    0.41
   3   2  -3    5.30    0.54
  -3  -2   3    5.79    0.53
   2   2  -3    9.13    0.66
  -2  -2   3    9.59    0.64
   1   2  -3    1.48    0.22
   1   2  -3    1.64    0.19
  -1  -2   3    1.34    0.19
   0   2  -3   43.76    2.59
   0  -2   3   46.66    2.58
  -1   2  -3   11.60    0.72
   1  -2   3   11.91    0.70
   1  -2   3   11.55    0.72
  -2   2  -3    0.35    0.16
   2  -2   3    0.35    0.19
  -3   2  -3    6.57    0.48
   3  -2   3    6.50    0.55
   4  -2   3    2.76    0.47
   5  -2   3    7.72    0.78
   5   1  -3    2.12    0.54
  -5  -1   3    2.07    0.57
   4   1  -3    1.05    0.43
  -4  -1   3    2.21    0.45
   3   1  -3    3.93    0.47
  -3  -1   3    3.39    0.44
   2   1  -3    3.40    0.37
  -2  -1   3    3.26    0.35
   1   1  -3    0.56    0.17
   1   1  -3    0.36    0.11
  -1  -1   3    0.22    0.15
  -1   1  -3    0.12    0.13
   1  -1   3    0.46    0.14
   1  -1   3   -0.01    0.12
  -2   1  -3    0.31    0.16
   2  -1   3    0.37    0.19
  -3   1  -3    0.59    0.21
   3  -1   3    0.74    0.27
   4  -1   3    0.84    0.39
   5  -1   3    0.92    0.47
   5   0  -3    4.85    0.69
  -5   0   3    4.84    0.72
   4   0  -3    4.49    0.61
  -4   0   3    5.97    0.61
   3   0  -3    9.11    0.72
  -3   0   3    9.33    0.71
   2   0  -3   24.16    1.48
  -2   0   3   24.76    1.48
   1   0  -3    1.29    0.19
  -1   0   3    1.27    0.19
  -1   0  -3  219.15   12.57
   1   0   3  220.38   12.57
   1   0   3  227.73   12.57
  -2   0  -3   17.32    1.04
   2   0   3   17.08    1.06
  -3   0  -3    7.15    0.53
   3   0   3    7.29    0.59
   4   0   3    4.94    0.58
   5   0   3    1.87    0.52
   5  -1  -3    0.53    0.47
  -5   1   3    0.00    0.53
   4  -1  -3    0.78    0.39
  -4   1   3    0.28    0.41
   3  -1  -3   -0.33    0.30
  -3   1   3    0.42    0.30
   2  -1  -3    0.23    0.22
  -2   1   3   -0.31    0.20
   1  -1  -3   -0.07    0.15
  -1   1   3    0.08    0.16
  -1  -1  -3    0.06    0.13
   1   1   3    0.27    0.11
   1   1   3    0.01    0.12
  -2  -1  -3    0.05    0.16
   2   1   3    0.05    0.18
  -3  -1  -3    0.33    0.20
   3   1   3   -0.10    0.26
   4   1   3   -0.22    0.34
   5   1   3    0.09    0.41
   5  -2  -3    2.48    0.59
  -5   2   3    3.79    0.64
   4  -2  -3    3.52    0.50
  -4   2   3    2.55    0.53
   3  -2  -3   20.28    1.33
  -3   2   3   20.64    1.32
   2  -2  -3   13.17    0.86
  -2   2   3   13.13    0.86
   1  -2  -3    0.03    0.14
  -1   2   3    0.27    0.17
  -1  -2  -3    5.78    0.41
   1   2   3    5.86    0.40
   1   2   3    6.03    0.37
  -2  -2  -3   15.19    0.92
   2   2   3   14.11    0.93
  -3  -2  -3   11.36    0.75
   3   2   3   11.08    0.80
  -4  -2  -3    3.80    0.44
   4   2   3    3.35    0.49
   5   2   3    3.17    0.54
   5  -3  -3    0.67    0.51
  -5   3   3    1.79    0.57
   4  -3  -3    2.22    0.43
  -4   3   3    1.93    0.48
   3  -3  -3    0.75    0.32
  -3   3   3    1.26    0.35
   2  -3  -3    1.08    0.25
  -2   3   3    0.75    0.26
   1  -3  -3   -0.01    0.14
  -1   3   3    0.07    0.18
   0  -3  -3   -0.08    0.10
  -1  -3  -3    2.82    0.31
   1   3   3    3.69    0.27
   1   3   3    3.26    0.24
  -2  -3  -3    2.66    0.29
   2   3   3    2.44    0.31
  -3  -3  -3    3.49    0.38
   3   3   3    3.57    0.44
  -4  -3  -3    3.40    0.44
   4   3   3    3.87    0.49
   5   3   3    1.03    0.45
   5  -4  -3    4.87    0.72
  -5   4   3    5.41    0.73
   4  -4  -3   28.56    1.87
  -4   4   3   29.71    1.87
   3  -4  -3   22.26    1.40
  -3   4   3   21.16    1.39
   2  -4  -3   50.84    2.89
  -2   4   3   48.43    2.89
   1  -4  -3   45.47    2.57
  -1   4   3   43.94    2.58
   0   4   3   16.27    0.95
   0   4   3   16.88    0.96
  -1  -4  -3   78.27    4.36
   1   4   3   74.19    4.34
  -2  -4  -3    7.86    0.56
   2   4   3    7.91    0.57
  -3  -4  -3    6.47    0.49
   3   4   3    4.72    0.51
  -4  -4  -3    0.63    0.32
   4   4   3    1.06    0.33
   5   4   3    0.89    0.44
   5  -5  -3   -0.24    0.55
  -5   5   3   -0.09    0.52
   4  -5  -3    0.66    0.40
  -4   5   3    0.62    0.41
   3  -5  -3    0.15    0.29
  -3   5   3    0.15    0.30
   2  -5  -3   -0.19    0.21
  -2   5   3    0.02    0.24
   1  -5  -3   -0.23    0.12
  -1   5   3   -0.02    0.10
  -1   5   3    0.20    0.18
   0   5   3    0.10    0.07
   0   5   3    0.00    0.11
  -1  -5  -3    2.55    0.31
   1   5   3    2.75    0.25
  -2  -5  -3    0.17    0.19
   2   5   3   -0.10    0.21
  -3  -5  -3    0.10    0.22
   3   5   3   -0.12    0.25
  -4  -5  -3    1.14    0.34
   4   5   3    0.29    0.32
   5   5   3    0.68    0.43
   5  -6  -3    0.34    0.57
   4  -6  -3    8.82    0.80
  -4   6   3    9.48    0.80
   3  -6  -3   35.85    2.16
  -3   6   3   35.08    2.16
   2  -6  -3   38.49    2.24
  -2   6   3   37.38    2.25
  -1   6   3   63.92    3.67
   0   6   3  228.89   12.57
   0   6   3  216.35   12.57
   1   6   3  111.00    6.30
  -2  -6  -3    7.05    0.54
   2   6   3    6.62    0.52
  -3  -6  -3   13.72    0.92
   3   6   3   13.50    0.93
  -4  -6  -3    9.42    0.76
   4   6   3   10.28    0.79
  -5  -6  -3    0.82    0.45
   5   6   3    1.23    0.48
   5  -7  -3    0.33    0.55
   4  -7  -3    0.18    0.39
  -4   7   3    0.38    0.39
   3  -7  -3    0.07    0.30
  -3   7   3    0.27    0.31
   2  -7  -3    0.90    0.24
  -2   7   3    0.55    0.28
  -1   7   3    1.00    0.22
  -1   7   3    0.93    0.17
   0   7   3    4.19    0.34
   0   7   3    5.23    0.39
   1   7   3    5.66    0.40
  -2  -7  -3    5.48    0.53
   2   7   3    7.49    0.51
  -3  -7  -3    3.92    0.43
   3   7   3    3.10    0.41
  -4  -7  -3    3.07    0.49
   4   7   3    4.38    0.51
  -5  -7  -3    1.48    0.44
   5   7   3    0.81    0.48
   5  -8  -3    2.14    0.63
   4  -8  -3    1.94    0.48
  -4   8   3    1.91    0.48
   3  -8  -3    9.28    0.78
  -3   8   3   10.93    0.80
   2  -8  -3    5.01    0.40
  -2   8   3    3.63    0.44
  -1   8   3    0.51    0.17
  -1   8   3    0.33    0.21
   0   8   3    1.85    0.26
   0   8   3    1.91    0.17
   1   8   3   85.11    4.85
  -2  -8  -3    1.47    0.30
   2   8   3    1.46    0.27
  -3  -8  -3    2.53    0.38
   3   8   3    2.17    0.36
  -4  -8  -3    2.67    0.44
   4   8   3    3.97    0.50
  -5  -8  -3    0.40    0.44
   5   8   3   -0.25    0.42
   5  -9  -3   -0.29    0.55
   4  -9  -3   -0.56    0.41
  -4   9   3   -0.28    0.39
   3  -9  -3   -0.13    0.31
  -3   9   3    0.49    0.32
   2  -9  -3   -0.07    0.21
  -2   9   3    0.19    0.26
  -2   9   3    0.02    0.16
  -1   9   3    1.05    0.19
  -1   9   3    0.93    0.23
   0   9   3    0.12    0.17
   0   9   3    0.44    0.09
   1   9   3    2.74    0.26
  -2  -9  -3    6.89    0.60
   2   9   3    7.69    0.55
  -3  -9  -3    3.08    0.43
   3   9   3    1.79    0.34
  -4  -9  -3    1.28    0.38
   4   9   3    1.21    0.37
  -5  -9  -3    0.64    0.45
   5   9   3    1.75    0.49
   5 -10  -3    3.60    0.69
   4 -10  -3   13.29    1.02
   3 -10  -3   17.69    1.23
  -3  10   3   20.02    1.27
   2 -10  -3   48.78    2.78
  -2  10   3   46.57    2.81
  -2  10   3   47.35    2.75
  -1  10   3   45.10    2.61
  -1  10   3   44.19    2.60
   0  10   3   40.52    2.31
   0  10   3   39.91    2.36
   1  10   3    1.79    0.21
   2  10   3  147.07    8.38
  -3 -10  -3    4.63    0.56
   3  10   3    4.96    0.49
  -4 -10  -3    4.24    0.59
   4  10   3    5.26    0.56
  -5 -10  -3    1.57    0.47
   5  10   3    0.33    0.45
   5 -11  -3    0.77    0.62
   4 -11  -3    0.19    0.45
   3 -11  -3    0.00    0.31
  -3  11   3   -0.01    0.33
   2 -11  -3    0.53    0.23
  -2  11   3    1.18    0.30
  -2  11   3    1.04    0.23
  -1  11   3    3.87    0.37
   0  11   3    3.29    0.24
   0  11   3    3.04    0.37
   1  11   3   10.51    0.67
   2  11   3   17.39    1.10
  -3 -11  -3    1.81    0.43
   3  11   3    2.18    0.34
  -4 -11  -3    1.59    0.42
   4  11   3    1.62    0.41
  -5 -11  -3    1.41    0.49
   5  11   3    2.85    0.52
   5 -12  -3    0.30    0.60
   4 -12  -3    0.04    0.43
   3 -12  -3    0.68    0.36
   2 -12  -3    5.01    0.44
  -2  12   3    4.99    0.44
  -1  12   3    5.31    0.46
   0 -12  -3    0.79    0.17
   0  12   3    0.50    0.23
   0  12   3    0.52    0.11
   1  12   3    0.90    0.17
   2  12   3    3.37    0.37
  -3 -12  -3    2.06    0.42
   3  12   3    1.99    0.36
  -4 -12  -3    1.88    0.47
   4  12   3    2.45    0.43
  -5 -12  -3   -0.15    0.46
   5  12   3    0.27    0.46
   5 -13  -3    0.45    0.64
   4 -13  -3    0.34    0.47
   3 -13  -3    1.21    0.38
  -3  13   3    1.03    0.28
   2 -13  -3    1.00    0.25
  -2  13   3    0.85    0.25
  -1  13   3    3.75    0.40
   0 -13  -3    5.69    0.44
   0  13   3    6.11    0.41
   0  13   3    6.51    0.52
   1  13   3    4.43    0.34
   2  13   3   14.38    0.93
  -3 -13  -3    6.57    0.68
   3  13   3    7.56    0.61
  -4 -13  -3    2.41    0.51
   4  13   3    3.46    0.48
  -5 -13  -3    0.73    0.51
   5  13   3    2.38    0.51
   5 -14  -3    2.89    0.74
   4 -14  -3   11.60    0.98
   3 -14  -3    1.71    0.40
  -3  14   3    1.12    0.32
   2 -14  -3   13.90    0.93
  -2  14   3   14.52    0.95
  -1  14   3   20.06    1.27
   0 -14  -3   31.34    1.85
   0  14   3   31.58    1.92
   0  14   3   31.65    1.83
   1  14   3    4.63    0.36
   2  14   3    1.07    0.26
  -3 -14  -3    0.59    0.40
   3  14   3    1.04    0.31
  -4 -14  -3    1.02    0.48
   4  14   3    0.84    0.39
  -5 -14  -3    0.13    0.51
   5  14   3    0.32    0.45
   4 -15  -3    0.84    0.51
   3 -15  -3   -0.03    0.39
  -3  15   3   -0.06    0.32
   2 -15  -3   -0.15    0.25
  -2  15   3    0.19    0.28
  -1  15   3    2.08    0.34
   0 -15  -3    2.53    0.28
   0  15   3    2.87    0.23
   0  15   3    1.65    0.33
   1  15   3    1.89    0.24
   2  15   3    1.45    0.28
  -3 -15  -3    4.22    0.62
   3  15   3    5.25    0.51
  -4 -15  -3    0.55    0.49
   4  15   3    0.66    0.38
  -5 -15  -3    0.24    0.54
   5  15   3    0.09    0.47
   4 -16  -3    1.86    0.58
   3 -16  -3    1.04    0.41
  -3  16   3    1.24    0.39
   2 -16  -3   16.53    1.08
  -2  16   3   16.97    1.12
  -1  16   3   -0.07    0.31
   0 -16  -3    0.04    0.21
   0  16   3    0.50    0.14
   0  16   3   -0.23    0.26
   1  16   3    8.35    0.57
   2  16   3    2.40    0.34
  -3 -16  -3    0.48    0.40
   3  16   3    0.84    0.33
  -4 -16  -3    4.33    0.68
   4  16   3    4.08    0.55
   4 -17  -3    1.22    0.56
   3 -17  -3    1.46    0.42
  -3  17   3    1.76    0.45
   2 -17  -3    2.89    0.37
  -2  17   3    2.63    0.44
   1 -17  -3    1.67    0.35
  -1  17   3    1.76    0.37
   0 -17  -3    6.33    0.50
   0  17   3    6.44    0.59
   0  17   3    6.33    0.45
  -1 -17  -3    9.67    0.62
   1  17   3    9.43    0.63
   2  17   3    5.98    0.51
   3  17   3    8.63    0.69
  -4 -17  -3    4.66    0.71
   4  17   3    4.58    0.58
   4 -18  -3    5.83    0.75
   3 -18  -3    6.84    0.66
  -3  18   3    6.83    0.67
   2 -18  -3    4.43    0.48
  -2  18   3    5.62    0.63
   1 -18  -3    2.56    0.43
  -1  18   3    3.89    0.50
   0 -18  -3   10.96    0.75
   0  18   3   11.85    0.86
   0  18   3   10.93    0.72
  -1 -18  -3    0.50    0.21
   1  18   3    0.28    0.14
   2  18   3    1.77    0.32
   3  18   3    1.00    0.34
  -4 -18  -3    1.55    0.55
   4  18   3    1.17    0.45
   4 -19  -3   -0.32    0.55
   3 -19  -3   -0.93    0.40
  -3  19   3   -0.01    0.39
   2 -19  -3   -0.23    0.31
  -2  19   3   -0.27    0.39
   1 -19  -3    0.09    0.32
  -1  19   3    0.06    0.32
   0 -19  -3    0.69    0.27
   0  19   3    0.59    0.19
   0  19   3    0.46    0.34
  -1 -19  -3    0.09    0.22
   1  19   3    0.16    0.17
   2  19   3    1.05    0.29
   3  19   3   -0.23    0.33
  -4 -19  -3    1.16    0.61
   4  19   3   -0.50    0.41
   4 -20  -3    2.01    0.68
   3 -20  -3    2.17    0.49
  -3  20   3    2.50    0.51
   2 -20  -3   13.54    1.04
   2 -20  -3   14.24    0.94
  -2  20   3   12.89    1.02
   1 -20  -3    3.34    0.47
  -1  20   3    4.61    0.55
   0 -20  -3    9.97    0.76
   0  20   3   10.89    0.73
   0  20   3   12.29    0.88
   1  20   3    0.95    0.23
   2  20   3    0.19    0.29
   3  20   3    2.41    0.41
  -4 -20  -3    0.14    0.60
   4  20   3    1.02    0.46
   3 -21  -3    3.38    0.54
   3 -21  -3    3.72    0.65
  -3  21   3    3.40    0.56
   2 -21  -3    4.18    0.50
   2 -21  -3    4.27    0.61
  -2  21   3    5.09    0.60
   1 -21  -3    4.90    0.55
  -1  21   3    5.40    0.60
   0 -21  -3    5.42    0.49
   0  21   3    4.59    0.41
   0  21   3    6.23    0.63
  -1 -21  -3    3.10    0.40
   1  21   3    2.94    0.32
   2  21   3    6.41    0.54
   3  21   3    3.59    0.50
  -4 -21  -3    1.10    0.64
   4  21   3    1.78    0.48
   3 -22  -3    0.29    0.57
   3 -22  -3    0.61    0.47
  -3  22   3    1.06    0.51
   2 -22  -3    1.12    0.39
   2 -22  -3   -0.41    0.46
  -2  22   3    0.24    0.44
   1 -22  -3    1.07    0.39
  -1  22   3    2.09    0.45
   0 -22  -3    2.74    0.42
   0  22   3    2.80    0.35
   0  22   3    2.90    0.50
   1  22   3    4.34    0.39
   2  22   3    3.12    0.39
   3  22   3    1.62    0.40
   3 -23  -3    0.31    0.58
   3 -23  -3    1.36    0.52
  -3  23   3    1.15    0.55
   2 -23  -3    0.08    0.38
   2 -23  -3   -0.20    0.48
  -2  23   3    0.13    0.47
   1 -23  -3    2.52    0.45
  -1  23   3    2.39    0.51
   0 -23  -3    1.66    0.39
   0  23   3    1.86    0.30
   0  23   3    2.32    0.48
   1  23   3    0.41    0.23
   2  23   3    1.46    0.35
   3  23   3    0.44    0.38
   3 -24  -3    2.58    0.61
   3 -24  -3    1.53    0.68
  -3  24   3    3.08    0.65
   2 -24  -3    4.93    0.61
   2 -24  -3    4.51    0.67
  -2  24   3    5.68    0.71
   1 -24  -3    0.58    0.41
  -1  24   3    0.07    0.43
   0 -24  -3    5.29    0.60
   0  24   3    6.34    0.70
   0  24   3    4.21    0.45
   1  24   3    0.65    0.24
   2  24   3    0.40    0.27
   3  24   3    0.13    0.42
   2 -25  -3    2.53    0.58
   2 -25  -3    2.91    0.54
  -2  25   3    2.35    0.60
   1 -25  -3    1.87    0.47
  -1  25   3    2.32    0.56
   0 -25  -3    3.23    0.47
   0  25   3    2.70    0.39
   1  25   3    1.85    0.30
   2  25   3    0.09    0.29
   3  25   3    1.04    0.44
   2 -26  -3    0.64    0.50
   2 -26  -3    1.94    0.57
  -2  26   3   -0.16    0.57
   1 -26  -3    0.15    0.43
  -1  26   3   -0.03    0.54
   0 -26  -3    3.89    0.52
   0  26   3    2.90    0.43
   1  26   3    0.31    0.26
   2  26   3    0.35    0.32
   1 -27  -3    1.30    0.47
  -1  27   3    1.35    0.59
   0 -27  -3    4.72    0.62
   0  27   3    4.02    0.47
   1  27   3    0.73    0.30
   2  27   3    1.87    0.37
   1 -28  -3    1.72    0.50
   0 -28  -3    1.86    0.54
   0  28   3    1.40    0.39
   1  28   3    0.37    0.32
   0  27  -4   -0.89    0.65
   1  26  -4    0.89    0.62
   0  26  -4    0.81    0.66
  -1  26  -4    1.46    0.68
   1 -26   4    2.35    0.53
   2  25  -4    1.68    0.38
   2  25  -4    1.75    0.81
  -2 -25   4    2.70    0.75
   1  25  -4    2.88    0.70
   0  25  -4    2.56    0.62
   0 -25   4    1.34    0.48
  -1  25  -4    2.36    0.66
   1 -25   4    1.88    0.48
  -2  25  -4    3.06    0.68
   2 -25   4    1.96    0.53
   2  24  -4    1.55    0.37
   2  24  -4    1.32    0.71
  -2 -24   4    1.66    0.69
   1  24  -4    1.49    0.27
   1  24  -4    2.18    0.65
  -1 -24   4    1.71    0.56
   0  24  -4    1.44    0.62
   0 -24   4    1.27    0.45
  -1  24  -4    0.29    0.50
   1 -24   4    0.36    0.37
  -2  24  -4   -0.68    0.55
   2 -24   4    0.45    0.47
   3  23  -4    0.26    0.45
   2  23  -4    1.82    0.61
  -2 -23   4    2.29    0.62
   1  23  -4    0.89    0.25
   1  23  -4    0.44    0.56
   0  23  -4    1.41    0.51
   0 -23   4    2.28    0.45
  -1  23  -4    0.66    0.52
   1 -23   4    1.29    0.39
  -2  23  -4    2.22    0.57
   2 -23   4    2.14    0.49
   3  22  -4   -0.03    0.42
   2  22  -4    0.37    0.56
   2  22  -4    0.71    0.33
  -2 -22   4    1.56    0.53
   1  22  -4    0.21    0.47
   1  22  -4   -0.08    0.21
  -1 -22   4    0.25    0.46
   0  22  -4    0.33    0.51
   0 -22   4    0.71    0.40
  -1  22  -4    0.99    0.47
   1 -22   4    0.29    0.37
  -2  22  -4    6.55    0.75
   2 -22   4    5.63    0.65
  -3  22  -4    4.87    0.73
   3 -22   4    4.09    0.68
   3  21  -4    3.61    0.53
   2  21  -4    0.77    0.49
   2  21  -4    0.86    0.33
  -2 -21   4    0.71    0.46
   1  21  -4    1.99    0.49
   1  21  -4    1.55    0.26
  -1 -21   4    1.82    0.45
   0  21  -4    3.99    0.62
   0 -21   4    3.32    0.49
  -1  21  -4    0.62    0.43
   1 -21   4    0.30    0.36
  -2  21  -4    1.75    0.49
   2 -21   4    1.13    0.42
  -3  21  -4    0.86    0.55
   3 -21   4    1.50    0.56
   3  20  -4    2.78    0.47
  -3 -20   4    2.13    0.58
   2  20  -4    3.91    0.67
   2  20  -4    4.20    0.48
  -2 -20   4    5.36    0.56
   1  20  -4    0.53    0.19
   1  20  -4    0.54    0.44
  -1 -20   4    0.45    0.40
   0  20  -4    3.06    0.51
   0 -20   4    2.74    0.43
  -1  20  -4    0.17    0.39
   1 -20   4    0.32    0.32
  -2  20  -4    0.94    0.45
   2 -20   4    0.14    0.39
  -3  20  -4    2.48    0.55
   3 -20   4    1.14    0.50
   4  19  -4    1.31    0.48
   3  19  -4    3.56    0.52
  -3 -19   4    4.20    0.60
   2  19  -4    2.34    0.54
   2  19  -4    4.03    0.42
  -2 -19   4    4.01    0.48
   1  19  -4    6.75    0.50
   1  19  -4    6.97    0.71
  -1 -19   4    7.03    0.63
   0  19  -4    4.86    0.37
   0  19  -4    5.77    0.63
   0 -19   4    5.63    0.55
  -1  19  -4    4.85    0.56
   1 -19   4    3.91    0.47
  -2  19  -4    3.84    0.61
   2 -19   4    4.83    0.53
  -3  19  -4    4.13    0.61
   3 -19   4    2.41    0.53
  -4  19  -4    1.44    0.59
   4 -19   4    0.14    0.61
   4 -19   4    2.89    0.74
   4  18  -4    0.38    0.45
   3  18  -4    0.62    0.38
  -3 -18   4    0.15    0.46
   2  18  -4    0.58    0.30
   2  18  -4    1.17    0.49
  -2 -18   4    0.28    0.31
   1  18  -4    1.09    0.43
   1  18  -4    1.25    0.24
  -1 -18   4    1.57    0.34
   0  18  -4    1.90    0.42
   0  18  -4    2.56    0.24
   0 -18   4    2.53    0.39
  -1  18  -4    0.16    0.35
   1 -18   4    0.87    0.32
  -2  18  -4    3.32    0.52
   2 -18   4    3.15    0.47
  -3  18  -4    5.58    0.68
   3 -18   4    5.64    0.66
  -4  18  -4    1.77    0.58
   4 -18   4    0.88    0.57
   4 -18   4    2.59    0.69
   4  17  -4    0.76    0.44
  -4 -17   4    1.19    0.58
   3  17  -4    0.46    0.36
  -3 -17   4    1.45    0.46
   2  17  -4    1.59    0.49
   2  17  -4    1.24    0.32
  -2 -17   4    1.14    0.33
   1  17  -4    0.61    0.20
   1  17  -4    0.19    0.36
  -1 -17   4    0.72    0.27
   0  17  -4    0.19    0.30
   0  17  -4    0.15    0.14
   0 -17   4    0.04    0.26
  -1  17  -4   -0.61    0.31
   1 -17   4    0.69    0.28
  -2  17  -4    0.20    0.38
   2 -17   4   -0.27    0.32
  -3  17  -4   -0.12    0.43
   3 -17   4    0.36    0.41
   3 -17   4    0.00    0.42
  -4  17  -4   -0.42    0.50
   4 -17   4    0.89    0.62
   4 -17   4    0.32    0.53
   4  16  -4    0.59    0.42
  -4 -16   4    0.53    0.55
   3  16  -4    0.21    0.34
  -3 -16   4    0.66    0.42
   2  16  -4    3.99    0.57
   2  16  -4    3.26    0.42
  -2 -16   4    4.22    0.41
   1  16  -4    1.37    0.23
  -1 -16   4    1.28    0.29
   0  16  -4    0.44    0.13
   0  16  -4    0.03    0.30
   0 -16   4    0.50    0.24
  -1  16  -4    1.99    0.39
   1 -16   4    2.11    0.33
  -2  16  -4    9.45    0.77
   2 -16   4    9.09    0.74
  -3  16  -4    7.51    0.73
   3 -16   4    7.64    0.74
   3 -16   4    8.80    0.71
  -4  16  -4    4.61    0.62
   4 -16   4    4.64    0.69
   4 -16   4    3.64    0.62
   4  15  -4    1.91    0.44
  -4 -15   4    2.65    0.57
   3  15  -4    4.91    0.54
  -3 -15   4    5.70    0.54
   2  15  -4    7.34    0.60
   2  15  -4    7.95    0.75
  -2 -15   4    8.19    0.58
   1  15  -4    8.55    0.73
   1  15  -4    8.93    0.58
  -1 -15   4    8.97    0.66
   0  15  -4    6.57    0.46
   0  15  -4    7.78    0.65
   0 -15   4    8.16    0.57
  -1  15  -4    5.74    0.55
   1 -15   4    5.20    0.48
  -2  15  -4    4.12    0.51
   2 -15   4    4.22    0.48
  -3  15  -4    3.38    0.51
   3 -15   4    2.06    0.45
   3 -15   4    2.18    0.43
  -4  15  -4    1.81    0.51
   4 -15   4    0.87    0.50
   4 -15   4    1.80    0.56
   4  14  -4   -0.45    0.40
  -4 -14   4    0.07    0.50
   3  14  -4    1.24    0.36
  -3 -14   4    0.91    0.36
   2  14  -4    2.94    0.38
   2  14  -4    2.67    0.47
  -2 -14   4    2.42    0.34
   1  14  -4    0.96    0.18
   1  14  -4    0.88    0.32
  -1 -14   4    0.71    0.24
   0  14  -4    4.66    0.51
   0  14  -4    4.70    0.32
   0 -14   4    5.22    0.43
  -1  14  -4   11.63    0.85
   1 -14   4   11.85    0.81
  -2  14  -4    5.82    0.55
   2 -14   4    5.54    0.54
  -3  14  -4    6.45    0.65
   3 -14   4    6.17    0.61
   3 -14   4    7.52    0.68
  -4  14  -4    5.07    0.63
   4 -14   4    5.58    0.67
   4 -14   4    4.44    0.65
   5  13  -4   -0.05    0.51
  -5 -13   4   -0.31    0.67
  -5 -13   4    0.33    0.53
   4  13  -4   -0.32    0.39
  -4 -13   4    0.81    0.49
   3  13  -4   -0.08    0.31
  -3 -13   4    0.77    0.36
   2  13  -4   -0.10    0.26
   2  13  -4    0.57    0.36
  -2 -13   4    0.52    0.24
   1  13  -4    0.68    0.32
   1  13  -4    0.23    0.16
  -1 -13   4    0.38    0.22
   0  13  -4    3.02    0.42
   0 -13   4    3.58    0.34
  -1  13  -4    0.03    0.26
   1 -13   4    0.07    0.23
  -2  13  -4    0.42    0.32
   2 -13   4    0.75    0.32
  -3  13  -4    0.43    0.35
   3 -13   4    0.20    0.35
   3 -13   4    1.00    0.36
  -4  13  -4   -0.03    0.39
   4 -13   4    0.66    0.51
   4 -13   4    0.00    0.43
   5 -13   4    1.08    0.56
   5 -13   4    0.86    0.66
   5  12  -4    0.20    0.52
  -5 -12   4    0.46    0.50
  -5 -12   4   -0.21    0.64
   4  12  -4    3.17    0.49
  -4 -12   4    2.26    0.51
   3  12  -4    0.82    0.34
  -3 -12   4    0.50    0.34
   2  12  -4    5.69    0.51
   2  12  -4    5.95    0.63
  -2 -12   4    6.23    0.47
   1  12  -4   12.61    0.77
   1  12  -4   11.33    0.87
  -1 -12   4   12.93    0.81
   0  12  -4   34.62    2.08
   0 -12   4   34.16    2.03
  -1  12  -4   10.53    0.75
   1 -12   4   10.27    0.72
  -2  12  -4   13.46    0.94
   2 -12   4   14.08    0.96
   2 -12   4   14.09    0.88
  -3  12  -4    8.45    0.70
   3 -12   4    8.69    0.68
   3 -12   4    8.60    0.74
  -4  12  -4    2.16    0.47
   4 -12   4    1.98    0.49
   4 -12   4    2.43    0.50
   5 -12   4    9.33    0.93
   5 -12   4    8.54    0.89
   5  11  -4    2.17    0.60
  -5 -11   4    2.01    0.50
  -5 -11   4    1.60    0.63
   4  11  -4    6.28    0.64
  -4 -11   4    6.49    0.68
   3  11  -4    8.15    0.65
  -3 -11   4    6.99    0.60
   2  11  -4    8.57    0.72
   2  11  -4    9.13    0.65
  -2 -11   4    8.98    0.60
   1  11  -4    6.56    0.47
   1  11  -4    6.93    0.56
  -1 -11   4    6.84    0.49
   0  11  -4    7.72    0.59
   0 -11   4    7.34    0.53
  -1  11  -4    3.52    0.40
   1 -11   4    4.09    0.37
  -2  11  -4    2.17    0.33
   2 -11   4    1.81    0.34
  -3  11  -4    0.46    0.30
   3 -11   4    0.25    0.32
   3 -11   4    0.38    0.32
  -4  11  -4    0.32    0.38
   4 -11   4    0.97    0.45
   4 -11   4   -0.01    0.40
   5 -11   4    0.70    0.53
   5 -11   4   -0.24    0.59
   5  10  -4    0.97    0.53
  -5 -10   4    1.80    0.62
  -5 -10   4    0.96    0.47
   4  10  -4    3.83    0.56
  -4 -10   4    4.70    0.58
  -4 -10   4    4.30    0.63
   3  10  -4    0.23    0.29
  -3 -10   4    0.85    0.34
   2  10  -4    4.82    0.51
   2  10  -4    4.86    0.45
  -2 -10   4    4.46    0.37
   1  10  -4    1.99    0.24
   1  10  -4    1.40    0.29
  -1 -10   4    1.70    0.23
   0  10  -4   10.23    0.72
   0 -10   4   10.34    0.67
  -1  10  -4    4.08    0.40
   1 -10   4    3.79    0.36
  -2  10  -4    6.07    0.51
   2 -10   4    5.67    0.52
   2 -10   4    5.93    0.46
  -3  10  -4    2.92    0.42
   3 -10   4    3.34    0.44
   3 -10   4    4.57    0.49
  -4  10  -4   -0.13    0.34
   4 -10   4    0.64    0.42
   4 -10   4    0.44    0.41
   5 -10   4   -0.27    0.57
   5 -10   4    0.30    0.52
   5   9  -4    0.86    0.54
  -5  -9   4    0.35    0.59
   4   9  -4    1.02    0.40
  -4  -9   4    0.31    0.37
  -4  -9   4    0.10    0.48
   3   9  -4    0.65    0.32
  -3  -9   4    0.92    0.30
   2   9  -4    1.63    0.28
   2   9  -4    1.55    0.31
  -2  -9   4    1.93    0.26
   1   9  -4    2.62    0.35
   1   9  -4    2.28    0.27
  -1  -9   4    2.96    0.29
   0   9  -4    2.65    0.33
   0  -9   4    2.59    0.24
  -1   9  -4    2.50    0.32
   1  -9   4    2.75    0.30
  -2   9  -4   -0.11    0.21
   2  -9   4    0.35    0.25
   2  -9   4    0.09    0.19
  -3   9  -4    0.78    0.26
   3  -9   4    0.48    0.32
   3  -9   4    0.31    0.29
  -4   9  -4   -0.53    0.32
   4  -9   4   -0.17    0.40
   4  -9   4    0.68    0.37
   5  -9   4   -0.53    0.54
   5  -9   4   -0.40    0.49
   5   8  -4    0.36    0.47
  -5  -8   4    2.39    0.59
   4   8  -4    1.87    0.47
  -4  -8   4    2.02    0.40
  -4  -8   4    2.12    0.51
   3   8  -4    2.36    0.40
  -3  -8   4    2.64    0.39
   2   8  -4    2.33    0.33
   2   8  -4    2.64    0.35
  -2  -8   4    2.63    0.28
   1   8  -4   21.03    1.32
   1   8  -4   21.11    1.28
  -1  -8   4   22.39    1.29
   0   8  -4   20.14    1.25
   0  -8   4   20.46    1.21
  -1   8  -4   36.85    2.20
   1  -8   4   38.07    2.20
  -2   8  -4    7.38    0.54
   2  -8   4    7.21    0.51
   2  -8   4    6.94    0.58
  -3   8  -4   17.17    1.06
   3  -8   4   17.01    1.09
   3  -8   4   15.74    1.12
  -4   8  -4   15.43    1.06
   4  -8   4   16.05    1.13
   4  -8   4   17.29    1.16
   5  -8   4    1.46    0.55
   5  -8   4    2.92    0.60
   5   7  -4    0.75    0.51
  -5  -7   4    2.01    0.63
   4   7  -4    2.72    0.47
  -4  -7   4    2.16    0.39
  -4  -7   4    2.82    0.50
   3   7  -4    4.64    0.51
  -3  -7   4    4.27    0.46
   2   7  -4    7.80    0.58
   2   7  -4    8.51    0.60
  -2  -7   4    7.26    0.54
   1   7  -4    3.44    0.31
   1   7  -4    3.70    0.36
  -1  -7   4    4.03    0.31
   0   7  -4    2.01    0.28
   0  -7   4    2.12    0.22
  -1   7  -4    1.24    0.23
   1  -7   4    0.91    0.20
  -2   7  -4    0.14    0.19
   2  -7   4   -0.02    0.22
   2  -7   4    0.46    0.19
  -3   7  -4   -0.06    0.22
   3  -7   4   -0.14    0.28
  -4   7  -4    0.02    0.27
   4  -7   4    0.27    0.38
   5  -7   4    0.16    0.47
   5  -7   4    1.51    0.52
   5   6  -4    2.33    0.57
  -5  -6   4    1.42    0.63
   4   6  -4    0.99    0.39
  -4  -6   4    0.77    0.44
   3   6  -4    6.53    0.62
  -3  -6   4    7.47    0.61
   2   6  -4    0.24    0.22
   2   6  -4    0.26    0.23
  -2  -6   4    0.53    0.20
   1   6  -4    2.43    0.30
   1   6  -4    2.39    0.28
  -1  -6   4    2.72    0.24
   0   6  -4    0.33    0.18
   0  -6   4    0.38    0.12
  -1   6  -4    0.63    0.19
   1  -6   4    0.93    0.20
  -2   6  -4    1.48    0.25
   2  -6   4    1.64    0.28
   2  -6   4    1.65    0.24
  -3   6  -4    4.99    0.44
   3  -6   4    5.11    0.48
   4  -6   4   26.81    1.70
   5  -6   4    0.69    0.46
   5  -6   4    0.11    0.50
   5   5  -4    3.15    0.62
  -5  -5   4    2.87    0.66
  -4  -5   4    2.52    0.50
   3   5  -4    2.13    0.37
  -3  -5   4    2.20    0.37
   2   5  -4    2.87    0.33
   2   5  -4    2.60    0.34
  -2  -5   4    2.82    0.30
   1   5  -4    3.24    0.30
   1   5  -4    3.11    0.31
  -1  -5   4    3.45    0.27
   0   5  -4    2.67    0.29
   0  -5   4    3.08    0.25
  -1   5  -4    2.22    0.26
   1  -5   4    1.82    0.24
  -2   5  -4    0.10    0.17
   2  -5   4    0.51    0.19
   2  -5   4    0.19    0.20
  -3   5  -4    0.23    0.20
   3  -5   4   -0.41    0.25
   4  -5   4    0.66    0.38
   5  -5   4    0.24    0.50
   5   4  -4   11.49    1.00
  -5  -4   4   11.58    1.01
   4   4  -4    4.70    0.59
  -4  -4   4    5.49    0.63
   3   4  -4    6.28    0.60
  -3  -4   4    6.88    0.57
   2   4  -4   41.27    2.56
   2   4  -4   44.41    2.53
  -2  -4   4   45.08    2.54
   1   4  -4   12.84    0.80
   1   4  -4   12.62    0.80
  -1  -4   4   13.05    0.78
   0   4  -4  155.98    9.08
   0  -4   4  164.38    9.07
  -1   4  -4   47.89    2.84
   1  -4   4   50.54    2.84
  -2   4  -4   93.04    5.49
   2  -4   4   99.53    5.50
  -3   4  -4    7.73    0.55
   3  -4   4    7.56    0.60
   4  -4   4   28.04    1.76
   5  -4   4    4.32    0.62
   5   3  -4    0.99    0.51
  -5  -3   4    0.70    0.59
   4   3  -4    0.25    0.35
  -4  -3   4    0.52    0.43
   3   3  -4    0.84    0.32
  -3  -3   4    0.96    0.34
   2   3  -4    0.55    0.23
   2   3  -4    0.89    0.18
  -2  -3   4    0.65    0.22
   1   3  -4    1.30    0.20
   1   3  -4    0.87    0.16
  -1  -3   4    0.75    0.16
   0   3  -4    0.21    0.13
   0  -3   4    0.20    0.10
  -1   3  -4    0.38    0.16
   1  -3   4    0.41    0.12
   1  -3   4    0.27    0.15
  -2   3  -4    0.07    0.17
   2  -3   4    0.13    0.19
  -3   3  -4    0.06    0.19
   3  -3   4   -0.01    0.27
   4  -3   4    0.33    0.35
   5  -3   4    0.35    0.48
   5   2  -4    0.95    0.51
  -5  -2   4    1.78    0.59
   4   2  -4    2.19    0.47
  -4  -2   4    2.69    0.49
   3   2  -4    0.17    0.28
  -3  -2   4   -0.31    0.29
   2   2  -4   22.42    1.41
  -2  -2   4   23.66    1.39
   1   2  -4    8.85    0.58
   1   2  -4    8.61    0.55
  -1  -2   4    9.03    0.56
   0   2  -4   16.38    1.00
   0  -2   4   17.25    0.99
  -1   2  -4   30.46    1.88
   1  -2   4   33.53    1.88
   1  -2   4   33.23    1.86
  -2   2  -4   18.86    1.15
   2  -2   4   18.98    1.15
  -3   2  -4    0.44    0.21
   3  -2   4    0.40    0.26
  -4   2  -4   22.42    1.42
   4  -2   4   23.70    1.49
   5  -2   4    1.11    0.46
   5   1  -4    0.51    0.50
  -5  -1   4    0.81    0.58
   4   1  -4    1.95    0.45
  -4  -1   4    2.42    0.47
   3   1  -4    2.62    0.40
  -3  -1   4    2.09    0.38
   2   1  -4    2.82    0.35
  -2  -1   4    3.29    0.35
   1   1  -4    0.31    0.16
   1   1  -4    0.20    0.11
  -1  -1   4    0.18    0.16
   0   1  -4    0.01    0.10
   0   1  -4   -0.02    0.07
   0  -1   4    0.22    0.09
  -1   1  -4    0.03    0.14
   1  -1   4    0.05    0.11
   1  -1   4    0.18    0.13
  -2   1  -4    0.28    0.17
   2  -1   4    0.53    0.19
  -3   1  -4    0.96    0.23
   3  -1   4    0.76    0.28
   4  -1   4    2.10    0.41
   5  -1   4    2.05    0.50
   5   0  -4   -0.68    0.50
  -5   0   4    0.35    0.57
   4   0  -4   16.21    1.18
  -4   0   4   16.83    1.16
   3   0  -4    2.63    0.44
  -3   0   4    3.16    0.43
   2   0  -4   37.67    2.28
  -2   0   4   39.59    2.27
   1   0  -4    1.89    0.25
  -1   0   4    2.22    0.24
   0   0  -4    0.45    0.10
   0   0   4    0.33    0.06
  -1   0  -4   18.16    1.12
   1   0   4   18.77    1.10
   1   0   4   19.64    1.11
  -2   0  -4   31.24    1.82
   2   0   4   30.62    1.83
  -3   0  -4    4.57    0.42
   3   0   4    4.80    0.48
   4   0   4   21.98    1.43
   5   0   4    2.78    0.50
   5  -1  -4    0.17    0.50
  -5   1   4    0.04    0.54
   4  -1  -4    0.81    0.41
  -4   1   4    0.95    0.43
   3  -1  -4    0.11    0.30
  -3   1   4    0.03    0.31
   2  -1  -4   -0.01    0.22
  -2   1   4    0.26    0.23
   1  -1  -4   -0.19    0.14
  -1   1   4    0.26    0.18
   0  -1  -4    0.02    0.08
   0   1   4    0.04    0.05
  -1  -1  -4    0.10    0.14
   1   1   4    0.24    0.12
   1   1   4    0.31    0.12
  -2  -1  -4    0.13    0.17
   2   1   4    0.02    0.20
  -3  -1  -4   -0.45    0.22
   3   1   4   -0.02    0.25
  -4  -1  -4    0.28    0.29
   4   1   4   -0.30    0.34
   5   1   4    0.85    0.45
   5  -2  -4    1.20    0.49
  -5   2   4    0.88    0.55
   4  -2  -4    7.15    0.74
  -4   2   4    8.70    0.75
   3  -2  -4    5.12    0.53
  -3   2   4    5.22    0.54
   2  -2  -4   37.92    2.22
  -2   2   4   37.15    2.21
   1  -2  -4  204.83   11.48
  -1   2   4  200.85   11.48
   0  -2  -4    6.88    0.42
   0   2   4    6.32    0.39
  -1  -2  -4  146.83    8.23
   1   2   4  148.05    8.20
   1   2   4  140.29    8.21
  -2  -2  -4   26.67    1.60
   2   2   4   27.01    1.60
  -3  -2  -4    3.82    0.39
   3   2   4    3.74    0.43
  -4  -2  -4   12.93    0.91
   4   2   4   13.26    0.95
   5   2   4    1.40    0.48
   5  -3  -4    0.90    0.56
  -5   3   4    0.14    0.54
   4  -3  -4    1.60    0.44
  -4   3   4    2.35    0.51
   3  -3  -4    0.75    0.33
  -3   3   4    0.06    0.31
   2  -3  -4    0.31    0.21
  -2   3   4    0.71    0.26
   1  -3  -4    0.15    0.16
  -1   3   4    0.08    0.18
   0  -3  -4    0.10    0.12
   0   3   4    0.20    0.06
   0   3   4   -0.01    0.11
  -1  -3  -4    0.94    0.19
   1   3   4    1.31    0.17
   1   3   4    0.99    0.13
  -2  -3  -4    2.13    0.29
   2   3   4    2.53    0.30
  -3  -3  -4    4.27    0.41
   3   3   4    3.60    0.44
  -4  -3  -4    3.62    0.46
   4   3   4    3.91    0.49
   5   3   4    1.96    0.46
   5  -4  -4   11.03    1.07
  -5   4   4   13.32    1.06
   4  -4  -4    4.81    0.62
  -4   4   4    4.80    0.63
   3  -4  -4    8.58    0.68
  -3   4   4    8.19    0.70
   2  -4  -4    2.87    0.35
  -2   4   4    3.67    0.38
   1  -4  -4   18.42    1.08
  -1   4   4   17.88    1.10
   0  -4  -4   13.01    0.77
   0   4   4   12.32    0.74
   0   4   4   12.48    0.75
  -1  -4  -4    5.00    0.41
   1   4   4    5.11    0.35
  -2  -4  -4   31.49    1.83
   2   4   4   29.96    1.82
  -3  -4  -4    0.36    0.24
   3   4   4   -0.18    0.24
  -4  -4  -4    0.20    0.32
   4   4   4   -0.30    0.30
   5   4   4    1.53    0.50
   5  -5  -4    0.51    0.52
  -5   5   4    0.49    0.55
   4  -5  -4    0.76    0.42
  -4   5   4    0.09    0.40
   3  -5  -4    0.25    0.29
  -3   5   4    0.77    0.33
   2  -5  -4    0.45    0.23
  -2   5   4    0.12    0.23
   1  -5  -4    0.11    0.14
  -1   5   4   -0.27    0.17
   0  -5  -4   -0.03    0.14
   0   5   4    0.28    0.12
   0   5   4    0.12    0.07
  -1  -5  -4    2.59    0.31
   1   5   4    2.72    0.24
  -2  -5  -4    0.35    0.22
   2   5   4    0.18    0.19
  -3  -5  -4    0.80    0.27
   3   5   4    0.76    0.29
  -4  -5  -4    1.29    0.35
   4   5   4    1.04    0.34
  -5  -5  -4   -0.63    0.41
   5   5   4    0.03    0.41
   5  -6  -4    2.78    0.64
  -5   6   4    3.06    0.66
   4  -6  -4   29.92    2.01
  -4   6   4   32.70    2.01
   3  -6  -4   13.88    0.99
  -3   6   4   14.41    1.00
   2  -6  -4   97.81    5.51
  -2   6   4   94.32    5.52
  -1   6   4   29.83    1.76
   0   6   4   31.25    1.79
  -1  -6  -4    0.53    0.19
   1   6   4    0.53    0.16
  -2  -6  -4   25.72    1.58
   2   6   4   26.20    1.56
  -3  -6  -4   10.54    0.76
   3   6   4   10.49    0.76
  -4  -6  -4    3.71    0.52
   4   6   4    3.67    0.51
  -5  -6  -4    0.13    0.42
   5   6   4   -0.16    0.41
   5  -7  -4    1.26    0.57
  -5   7   4    0.50    0.53
   4  -7  -4   -0.03    0.39
  -4   7   4   -0.20    0.39
   3  -7  -4    0.39    0.33
  -3   7   4    0.19    0.33
   2  -7  -4    0.00    0.18
  -2   7   4    0.31    0.26
  -1   7   4    0.43    0.22
   0   7   4    3.49    0.32
   0   7   4    5.02    0.29
  -1  -7  -4    1.37    0.26
   1   7   4    2.26    0.22
  -2  -7  -4    5.13    0.50
   2   7   4    5.98    0.46
  -3  -7  -4    2.58    0.39
   3   7   4    1.83    0.34
  -4  -7  -4    1.28    0.37
   4   7   4    1.53    0.38
  -5  -7  -4    2.24    0.46
   5   7   4    2.41    0.47
   5  -8  -4    5.52    0.82
   4  -8  -4    1.60    0.48
  -4   8   4    1.78    0.47
   3  -8  -4   14.38    1.01
  -3   8   4   14.45    1.02
   2  -8  -4    8.69    0.59
  -2   8   4    7.66    0.63
  -1   8   4    1.13    0.24
  -1   8   4    0.89    0.18
   0   8   4    1.98    0.23
   0   8   4    2.47    0.19
   1   8   4   20.65    1.22
  -2  -8  -4   20.96    1.31
   2   8   4   20.33    1.26
  -3  -8  -4    1.66    0.36
   3   8   4    1.43    0.31
  -4  -8  -4    0.23    0.35
   4   8   4    0.49    0.34
  -5  -8  -4    1.45    0.46
   5   8   4    1.65    0.47
   5  -9  -4    0.33    0.57
   4  -9  -4    0.36    0.44
  -4   9   4    0.47    0.44
   3  -9  -4    0.52    0.29
  -3   9   4    0.20    0.32
   2  -9  -4    0.28    0.22
  -2   9   4    0.33    0.28
  -2   9   4    0.36    0.16
  -1   9   4    1.16    0.26
  -1   9   4    1.66    0.24
   0   9   4    1.34    0.14
   0   9   4    0.96    0.18
   1   9   4    1.58    0.21
  -2  -9  -4   10.31    0.78
   2   9   4   11.08    0.73
  -3  -9  -4    2.01    0.37
  -4  -9  -4    2.52    0.45
   4   9   4    2.33    0.40
  -5  -9  -4    1.61    0.51
   5   9   4    2.20    0.48
   5 -10  -4    5.66    0.80
   4 -10  -4    3.20    0.57
  -4  10   4    4.31    0.60
   3 -10  -4   21.66    1.39
  -3  10   4   21.05    1.40
   2 -10  -4   83.76    4.71
  -2  10   4   79.90    4.67
  -2  10   4   81.70    4.74
  -1  10   4   40.50    2.42
  -1  10   4   42.50    2.43
   0  10   4   28.74    1.66
   1  10   4  100.45    5.72
  -2 -10  -4   33.20    2.06
   2  10   4   34.48    2.01
  -3 -10  -4    1.26    0.37
   3  10   4    1.11    0.30
  -4 -10  -4    0.94    0.42
   4  10   4    1.73    0.40
  -5 -10  -4    1.67    0.47
   5  10   4    0.35    0.46
   5 -11  -4    1.04    0.63
   4 -11  -4    0.43    0.46
  -4  11   4   -0.46    0.40
   3 -11  -4    0.58    0.32
  -3  11   4    0.04    0.34
   2 -11  -4    0.55    0.22
  -2  11   4    0.37    0.20
  -2  11   4    0.54    0.29
  -1  11   4    1.78    0.28
  -1  11   4    1.92    0.29
   0  11   4    2.14    0.19
   1  11   4    7.72    0.51
   2  11   4    3.95    0.39
  -3 -11  -4    1.67    0.42
   3  11   4    2.89    0.39
  -4 -11  -4    1.13    0.41
   4  11   4    0.35    0.35
  -5 -11  -4    1.45    0.49
   5  11   4    0.43    0.47
   5  11   4    0.49    0.43
   5 -12  -4    0.47    0.61
   4 -12  -4   -0.26    0.45
   3 -12  -4    0.03    0.32
  -3  12   4    0.55    0.36
   2 -12  -4    0.88    0.26
  -2  12   4    1.19    0.33
  -2  12   4    0.45    0.24
  -1  12   4   20.88    1.29
   0  12   4   13.81    0.84
   0  12   4   14.04    0.92
   1  12   4    4.74    0.36
   2  12   4  139.55    7.96
  -3 -12  -4    1.93    0.44
   3  12   4    2.16    0.37
  -4 -12  -4    0.23    0.41
   4  12   4    0.73    0.35
  -5 -12  -4    1.54    0.51
   5  12   4    1.40    0.49
   5  12   4    2.02    0.46
   5 -13  -4    0.06    0.61
   4 -13  -4   -0.11    0.46
   3 -13  -4    1.07    0.37
   2 -13  -4    2.16    0.32
  -2  13   4    2.69    0.35
  -1  13   4    3.77    0.39
   0  13   4    9.04    0.67
   0  13   4    8.69    0.56
   1  13   4    5.45    0.40
   2  13   4   11.60    0.78
  -3 -13  -4    7.20    0.72
   3  13   4    7.82    0.62
  -4 -13  -4    4.05    0.63
   4  13   4    5.05    0.55
  -5 -13  -4    2.00    0.52
   5  13   4    2.09    0.51
   5 -14  -4    7.78    0.93
   4 -14  -4    4.43    0.66
   3 -14  -4   15.51    1.08
  -3  14   4   15.86    1.02
   2 -14  -4   16.70    1.06
  -2  14   4   16.26    1.07
  -1  14   4   16.11    1.05
   0 -14  -4    6.91    0.50
   0  14   4    7.45    0.59
   0  14   4    6.99    0.47
   1  14   4    8.68    0.57
   2  14   4    0.47    0.25
  -3 -14  -4   19.95    1.36
   3  14   4   19.18    1.27
  -4 -14  -4    1.37    0.47
   4  14   4    1.46    0.40
  -5 -14  -4    0.43    0.53
   5  14   4    0.21    0.49
   4 -15  -4   -0.28    0.45
   3 -15  -4   -0.50    0.31
  -3  15   4    0.19    0.29
   2 -15  -4    0.18    0.24
  -2  15   4   -0.30    0.25
  -1  15   4    0.24    0.26
   0 -15  -4    1.27    0.23
   0  15   4    2.01    0.34
   0  15   4    1.92    0.20
   1  15   4    0.39    0.17
   2  15   4    1.09    0.25
  -3 -15  -4    2.09    0.47
   3  15   4    3.71    0.44
  -4 -15  -4    0.48    0.49
   4  15   4    0.28    0.38
  -5 -15  -4   -0.16    0.54
   5  15   4   -0.27    0.48
   4 -16  -4    4.73    0.66
   3 -16  -4    0.87    0.39
  -3  16   4    1.37    0.36
   2 -16  -4    3.15    0.39
  -2  16   4    3.26    0.43
  -1  16   4    2.04    0.37
   0 -16  -4   18.39    1.08
   0  16   4   18.11    1.06
   0  16   4   15.45    1.14
   1  16   4    2.95    0.31
   2  16   4    0.71    0.26
  -3 -16  -4    1.70    0.48
   3  16   4    2.97    0.42
  -4 -16  -4    3.10    0.60
   4  16   4    2.73    0.50
   4 -17  -4    0.37    0.53
   3 -17  -4    1.53    0.41
  -3  17   4    1.65    0.40
   2 -17  -4    3.81    0.40
  -2  17   4    3.37    0.48
  -1  17   4    2.10    0.37
   0 -17  -4    6.33    0.53
   0  17   4    7.37    0.49
   0  17   4    7.87    0.64
   1  17   4    9.43    0.63
   2  17   4    4.99    0.45
  -3 -17  -4   12.41    1.07
   3  17   4   14.87    0.97
  -4 -17  -4    4.01    0.64
   4  17   4    5.57    0.60
   4 -18  -4    1.16    0.60
   3 -18  -4    3.93    0.53
  -3  18   4    4.25    0.57
   2 -18  -4    0.30    0.28
  -2  18   4   -0.33    0.34
  -1  18   4    0.69    0.34
   0 -18  -4   10.88    0.77
   0  18   4   11.86    0.87
   0  18   4   11.19    0.73
   1  18   4   -0.04    0.15
   2  18   4    0.85    0.28
  -3 -18  -4    3.03    0.57
   3  18   4    3.84    0.46
  -4 -18  -4    4.42    0.70
   4  18   4    3.44    0.53
   4 -19  -4    0.12    0.55
   3 -19  -4    0.16    0.38
  -3  19   4    0.21    0.43
   2 -19  -4    0.54    0.30
  -2  19   4    0.15    0.34
   1 -19  -4    0.54    0.35
  -1  19   4    0.42    0.33
   0 -19  -4    0.61    0.26
   0  19   4    0.28    0.20
   0  19   4    0.35    0.32
   1  19   4    0.14    0.20
   2  19   4    0.08    0.28
  -3 -19  -4    0.89    0.49
   3  19   4    0.51    0.35
  -4 -19  -4   -0.17    0.56
   4  19   4    0.42    0.41
   4 -20  -4    3.54    0.69
   3 -20  -4    9.67    0.81
  -3  20   4    9.62    0.84
   2 -20  -4    2.87    0.43
  -2  20   4    2.61    0.47
   1 -20  -4    7.14    0.64
  -1  20   4    7.18    0.68
   0 -20  -4    1.47    0.31
   0  20   4    1.81    0.27
   0  20   4    2.06    0.43
   1  20   4    0.39    0.20
   2  20   4    1.77    0.33
  -3 -20  -4    0.22    0.46
   3  20   4    0.04    0.33
  -4 -20  -4    0.71    0.61
   4  20   4    1.75    0.49
   3 -21  -4    2.59    0.49
  -3  21   4    2.68    0.52
   2 -21  -4    3.77    0.44
   2 -21  -4    3.70    0.56
  -2  21   4    3.07    0.52
   1 -21  -4    2.79    0.47
  -1  21   4    3.27    0.48
   0 -21  -4    1.29    0.32
   0  21   4    2.03    0.45
   0  21   4    1.95    0.28
  -1 -21  -4    5.00    0.47
   1  21   4    4.78    0.40
   2  21   4    3.80    0.42
  -3 -21  -4    2.48    0.55
   3  21   4    1.84    0.41
  -4 -21  -4    3.07    0.66
   4  21   4    1.42    0.49
   3 -22  -4    0.80    0.47
   3 -22  -4    0.66    0.55
  -3  22   4    1.48    0.52
   2 -22  -4   -0.16    0.32
   2 -22  -4   -1.04    0.45
  -2  22   4   -0.16    0.43
   1 -22  -4   -0.41    0.37
  -1  22   4   -0.27    0.40
   0 -22  -4   -0.53    0.29
   0  22   4    0.12    0.23
   1  22   4    0.33    0.22
   2  22   4    0.81    0.31
   3  22   4    2.21    0.45
   3 -23  -4    1.31    0.62
   3 -23  -4    0.38    0.50
   2 -23  -4    1.02    0.49
   2 -23  -4    1.60    0.41
  -2  23   4    0.42    0.49
   1 -23  -4    2.30    0.47
  -1  23   4    2.43    0.51
   0 -23  -4    3.33    0.50
   0  23   4    3.35    0.36
   1  23   4    0.41    0.22
   2  23   4    1.76    0.37
   3  23   4    0.93    0.39
   3 -24  -4    0.74    0.63
   3 -24  -4   -0.41    0.51
   2 -24  -4    2.03    0.45
   2 -24  -4    0.78    0.51
  -2  24   4    0.95    0.51
   1 -24  -4    1.03    0.42
  -1  24   4    1.84    0.51
   0 -24  -4    0.89    0.38
   0  24   4   -0.35    0.27
   1  24   4    0.74    0.25
   2  24   4    0.82    0.31
   3  24   4    0.89    0.40
   2 -25  -4    4.81    0.66
   2 -25  -4    2.93    0.56
  -2  25   4    4.05    0.66
   1 -25  -4    1.37    0.47
  -1  25   4    1.80    0.53
   0 -25  -4    1.35    0.42
   0  25   4    1.03    0.32
   1  25   4    1.72    0.29
   2  25   4    0.46    0.29
   3  25   4    0.42    0.43
   2 -26  -4    1.20    0.51
   2 -26  -4    2.07    0.58
   1 -26  -4    1.26    0.46
   0 -26  -4    2.45    0.43
   0  26   4    2.14    0.39
   1  26   4    3.05    0.38
   2  26   4    1.69    0.36
   2 -27  -4    3.80    0.63
   2 -27  -4    4.50    0.68
   1 -27  -4    3.06    0.53
   0 -27  -4    4.53    0.55
   0  27   4    4.12    0.47
   1  27   4    4.05    0.42
   2  27   4    1.22    0.36
   1 -28  -4    1.80    0.51
   0 -28  -4    0.43    0.47
   0  28   4    0.34    0.38
   1  28   4    0.45    0.33
   1  26  -5   -0.30    0.28
   1  26  -5    0.04    0.79
   0  26  -5    2.48    0.71
  -1  26  -5    0.43    0.66
   1 -26   5    0.66    0.46
   2  25  -5    0.62    0.77
   2  25  -5    1.85    0.38
  -2 -25   5    1.53    0.73
   1  25  -5    0.90    0.27
   1  25  -5    1.91    0.75
   0  25  -5    1.18    0.66
   0 -25   5    1.25    0.53
  -1  25  -5    0.57    0.56
   1 -25   5    2.12    0.53
   2  24  -5    1.09    0.36
   2  24  -5    1.52    0.68
  -2 -24   5    2.03    0.69
   1  24  -5    0.45    0.61
   1  24  -5    0.16    0.23
  -1 -24   5    0.37    0.51
   0  24  -5    0.60    0.59
   0 -24   5    0.43    0.45
  -1  24  -5    0.11    0.57
   1 -24   5    0.40    0.41
  -2  24  -5    0.65    0.58
   2 -24   5   -0.38    0.45
   2  23  -5    0.88    0.61
   2  23  -5    1.70    0.37
  -2 -23   5    2.09    0.63
   1  23  -5    2.11    0.62
   1  23  -5    1.98    0.28
  -1 -23   5    2.53    0.54
   0  23  -5    2.46    0.58
   0 -23   5    3.04    0.48
  -1  23  -5    2.29    0.52
   1 -23   5    1.34    0.41
  -2  23  -5    3.92    0.67
   2 -23   5    3.41    0.54
   3  22  -5    0.68    0.44
   2  22  -5    2.65    0.40
   2  22  -5    2.13    0.63
   1  22  -5    0.15    0.50
   1  22  -5   -0.23    0.23
  -1 -22   5    0.50    0.50
   0  22  -5    4.85    0.71
   0 -22   5    3.86    0.57
  -1  22  -5    0.81    0.47
   1 -22   5    1.71    0.39
  -2  22  -5    5.92    0.73
   2 -22   5    5.07    0.63
  -3  22  -5    1.70    0.62
   3 -22   5    1.23    0.57
   3  21  -5    1.56    0.42
  -3 -21   5    0.78    0.64
   2  21  -5    0.75    0.53
   2  21  -5    0.56    0.34
  -2 -21   5    0.90    0.52
   1  21  -5    1.09    0.49
   1  21  -5    1.62    0.26
  -1 -21   5    2.38    0.47
   0  21  -5    2.14    0.50
   0 -21   5    0.99    0.37
  -1  21  -5    1.18    0.44
   1 -21   5    0.67    0.32
  -2  21  -5    0.91    0.46
   2 -21   5    0.27    0.41
  -3  21  -5    0.05    0.54
   3 -21   5   -0.27    0.52
   3  20  -5    0.57    0.40
  -3 -20   5   -0.24    0.58
   2  20  -5    0.05    0.51
   2  20  -5    0.43    0.33
  -2 -20   5    0.99    0.45
   1  20  -5    1.88    0.52
   1  20  -5    2.16    0.28
  -1 -20   5    1.82    0.44
   0  20  -5    0.46    0.41
   0 -20   5    0.70    0.35
  -1  20  -5    0.49    0.41
   1 -20   5    0.22    0.34
  -2  20  -5   -0.14    0.44
   2 -20   5    1.07    0.39
  -3  20  -5    1.54    0.53
   3 -20   5    1.08    0.49
   4  19  -5    1.20    0.48
   3  19  -5    3.38    0.50
  -3 -19   5    3.34    0.60
   2  19  -5    3.38    0.63
   2  19  -5    3.62    0.44
  -2 -19   5    4.81    0.54
   1  19  -5    6.39    0.50
   1  19  -5    8.49    0.75
  -1 -19   5    6.89    0.67
   0  19  -5    6.24    0.65
   0 -19   5    4.92    0.51
  -1  19  -5    4.75    0.60
   1 -19   5    4.24    0.50
  -2  19  -5    4.01    0.60
   2 -19   5    3.70    0.50
  -3  19  -5    2.86    0.57
   3 -19   5    3.20    0.55
   4  18  -5   -0.46    0.44
   3  18  -5    0.29    0.38
  -3 -18   5    0.76    0.49
   2  18  -5    2.07    0.52
   2  18  -5    1.57    0.33
  -2 -18   5    1.39    0.39
   1  18  -5    2.32    0.27
   1  18  -5    1.60    0.45
  -1 -18   5    1.98    0.41
   0  18  -5    4.41    0.55
   0 -18   5    3.55    0.45
  -1  18  -5    6.07    0.64
   1 -18   5    5.73    0.54
  -2  18  -5    0.65    0.40
   2 -18   5    0.83    0.37
  -3  18  -5    4.32    0.65
   3 -18   5    4.62    0.61
  -4  18  -5    4.70    0.68
   4 -18   5    3.36    0.71
   4 -18   5    3.26    0.68
   4  17  -5    0.47    0.42
  -4 -17   5    1.73    0.69
   3  17  -5    0.28    0.54
   3  17  -5    0.10    0.37
  -3 -17   5    0.32    0.44
   2  17  -5    1.39    0.49
   2  17  -5    0.93    0.30
  -2 -17   5    0.98    0.34
   1  17  -5    0.46    0.37
  -1 -17   5    0.65    0.33
   0  17  -5   -0.09    0.33
   0 -17   5    0.55    0.30
  -1  17  -5    0.47    0.36
   1 -17   5    0.08    0.28
  -2  17  -5    0.37    0.37
   2 -17   5    0.06    0.33
  -3  17  -5    0.10    0.43
   3 -17   5   -0.75    0.40
  -4  17  -5   -0.21    0.52
   4 -17   5    0.43    0.52
   4 -17   5   -0.89    0.57
   4  16  -5    2.86    0.52
  -4 -16   5    2.43    0.69
   3  16  -5    1.20    0.39
   3  16  -5    1.60    0.56
  -3 -16   5    1.34    0.44
   2  16  -5    0.41    0.31
   2  16  -5    0.56    0.41
  -2 -16   5    0.52    0.30
   1  16  -5    1.77    0.41
   1  16  -5    2.15    0.27
  -1 -16   5    2.29    0.37
   0  16  -5    0.38    0.31
   0 -16   5    0.38    0.24
  -1  16  -5    0.86    0.35
   1 -16   5    0.47    0.28
  -2  16  -5    3.61    0.52
   2 -16   5    3.34    0.45
  -3  16  -5    4.38    0.58
   3 -16   5    4.24    0.57
  -4  16  -5    6.35    0.71
   4 -16   5    5.48    0.71
   4 -16   5    5.18    0.74
   4  15  -5    2.64    0.48
  -4 -15   5    2.52    0.64
   3  15  -5    3.68    0.58
   3  15  -5    3.43    0.49
  -3 -15   5    4.58    0.50
   2  15  -5    8.41    0.66
   2  15  -5    9.17    0.83
  -2 -15   5    9.53    0.67
   1  15  -5    8.15    0.53
   1  15  -5    7.29    0.69
  -1 -15   5    8.04    0.64
   0  15  -5    9.38    0.76
   0 -15   5    9.06    0.68
  -1  15  -5    6.47    0.59
   1 -15   5    5.71    0.52
  -2  15  -5    2.42    0.41
   2 -15   5    1.23    0.35
  -3  15  -5    1.89    0.41
   3 -15   5    2.20    0.45
   3 -15   5    2.18    0.41
  -4  15  -5    2.26    0.50
   4 -15   5    0.78    0.49
   4 -15   5    0.45    0.53
   4  14  -5    1.79    0.44
  -4 -14   5    1.66    0.59
   3  14  -5    0.35    0.44
   3  14  -5    0.68    0.35
  -3 -14   5    0.97    0.39
   2  14  -5    8.55    0.77
   2  14  -5    8.40    0.64
  -2 -14   5    8.22    0.61
   1  14  -5    3.24    0.30
   1  14  -5    3.46    0.49
  -1 -14   5    3.26    0.41
   0  14  -5    0.84    0.32
   0 -14   5    1.04    0.26
  -1  14  -5    5.28    0.54
   1 -14   5    5.32    0.47
  -2  14  -5    1.59    0.39
   2 -14   5    1.45    0.34
  -3  14  -5    1.45    0.42
   3 -14   5    1.40    0.37
   3 -14   5    0.69    0.41
  -4  14  -5    6.39    0.67
   4 -14   5    6.66    0.72
   4 -14   5    5.40    0.70
   5  13  -5    0.23    0.53
  -5 -13   5    0.91    0.57
  -5 -13   5   -0.36    0.69
   4  13  -5   -0.04    0.41
  -4 -13   5   -0.05    0.55
   3  13  -5   -0.04    0.41
   3  13  -5    0.03    0.34
  -3 -13   5    0.56    0.36
   2  13  -5    1.61    0.41
   2  13  -5    1.11    0.31
  -2 -13   5    1.50    0.28
   1  13  -5    0.48    0.29
   1  13  -5    0.56    0.18
  -1 -13   5    0.28    0.23
   0  13  -5    3.58    0.45
   0 -13   5    4.34    0.39
  -1  13  -5    0.58    0.29
   1 -13   5    1.32    0.26
  -2  13  -5    0.73    0.30
   2 -13   5    0.92    0.30
  -3  13  -5    0.32    0.34
   3 -13   5    0.45    0.36
   3 -13   5    0.61    0.33
  -4  13  -5    0.00    0.42
   4 -13   5   -0.45    0.45
   4 -13   5    0.73    0.46
   5  12  -5   -0.07    0.55
  -5 -12   5    1.11    0.65
  -5 -12   5    0.55    0.52
   4  12  -5    0.71    0.40
  -4 -12   5    1.63    0.57
   3  12  -5    1.65    0.40
   3  12  -5    1.79    0.44
  -3 -12   5    1.63    0.38
   2  12  -5    9.42    0.83
   2  12  -5   11.03    0.77
  -2 -12   5   11.96    0.74
   1  12  -5    0.73    0.18
   1  12  -5    0.17    0.28
  -1 -12   5    0.63    0.21
   0  12  -5   20.02    1.27
   0 -12   5   19.45    1.22
  -1  12  -5    8.10    0.66
   1 -12   5    8.69    0.62
  -2  12  -5   15.88    1.09
   2 -12   5   16.92    1.10
  -3  12  -5   25.13    1.64
   3 -12   5   26.96    1.61
   3 -12   5   26.50    1.68
  -4  12  -5   12.55    0.96
   4 -12   5   14.40    1.00
   4 -12   5   12.63    1.02
   5 -12   5    7.66    0.90
   5 -12   5   10.20    0.94
   5  11  -5    1.56    0.58
  -5 -11   5    2.09    0.66
  -5 -11   5    1.24    0.51
   4  11  -5    4.17    0.55
  -4 -11   5    4.11    0.60
   3  11  -5    5.80    0.55
  -3 -11   5    5.53    0.52
   2  11  -5    5.39    0.50
   2  11  -5    5.92    0.58
  -2 -11   5    5.74    0.46
   1  11  -5    4.48    0.35
   1  11  -5    4.60    0.48
  -1 -11   5    4.60    0.39
   0  11  -5    4.78    0.45
   0 -11   5    4.22    0.37
  -1  11  -5    3.35    0.38
   1 -11   5    2.89    0.33
  -2  11  -5    1.63    0.30
   2 -11   5    1.25    0.31
  -3  11  -5    0.37    0.30
   3 -11   5    0.28    0.31
   3 -11   5    0.91    0.32
  -4  11  -5    0.32    0.40
   4 -11   5    0.22    0.39
   4 -11   5    0.22    0.42
   5 -11   5    0.04    0.58
   5 -11   5   -0.08    0.52
   5  10  -5    1.73    0.56
  -5 -10   5    1.17    0.66
  -5 -10   5    2.65    0.51
   4  10  -5    2.08    0.44
  -4 -10   5    3.17    0.53
   3  10  -5    1.35    0.36
  -3 -10   5    1.11    0.35
   2  10  -5    2.59    0.37
   2  10  -5    3.06    0.42
  -2 -10   5    3.05    0.33
   1  10  -5    2.06    0.25
   1  10  -5    2.12    0.33
  -1 -10   5    1.77    0.26
   0  10  -5    6.69    0.55
   0 -10   5    6.48    0.48
  -1  10  -5    2.67    0.35
   1 -10   5    3.06    0.32
  -2  10  -5    0.12    0.25
   2 -10   5    0.27    0.25
  -3  10  -5    0.05    0.27
   3 -10   5    0.54    0.31
   3 -10   5    0.20    0.30
  -4  10  -5    1.19    0.39
   4 -10   5    1.30    0.42
   4 -10   5    1.63    0.45
   5 -10   5   -0.80    0.57
   5 -10   5   -0.35    0.51
   5   9  -5   -0.76    0.47
  -5  -9   5    0.41    0.59
   4   9  -5    2.62    0.45
  -4  -9   5    2.32    0.52
  -4  -9   5    2.13    0.43
   3   9  -5    1.68    0.35
  -3  -9   5    2.03    0.36
   2   9  -5    1.97    0.31
   2   9  -5    2.23    0.36
  -2  -9   5    2.80    0.29
   1   9  -5    4.58    0.38
   1   9  -5    5.14    0.45
  -1  -9   5    5.21    0.40
   0   9  -5    4.16    0.41
   0  -9   5    4.07    0.34
  -1   9  -5    3.73    0.37
   1  -9   5    3.31    0.33
  -2   9  -5    0.20    0.23
   2  -9   5   -0.08    0.19
   2  -9   5    0.41    0.25
  -3   9  -5    0.19    0.28
   3  -9   5    0.51    0.31
   3  -9   5    0.69    0.29
  -4   9  -5    0.60    0.36
   4  -9   5   -0.04    0.40
   4  -9   5    1.01    0.39
   5  -9   5    0.35    0.50
   5  -9   5   -1.07    0.56
   5   8  -5   -0.03    0.49
  -5  -8   5    1.02    0.58
   4   8  -5    9.56    0.78
  -4  -8   5    8.95    0.71
  -4  -8   5    6.54    0.74
   3   8  -5   15.00    1.06
  -3  -8   5   15.88    1.03
   2   8  -5    9.11    0.68
   2   8  -5    9.47    0.70
  -2  -8   5    9.65    0.64
   1   8  -5   27.85    1.64
   1   8  -5   26.59    1.68
  -1  -8   5   28.95    1.65
   0   8  -5   39.66    2.32
   0  -8   5   38.99    2.29
  -1   8  -5   15.11    0.98
   1  -8   5   15.32    0.96
  -2   8  -5   37.15    2.21
   2  -8   5   36.94    2.16
   2  -8   5   37.71    2.22
  -3   8  -5   23.02    1.45
   3  -8   5   24.52    1.46
   3  -8   5   23.01    1.50
  -4   8  -5    7.47    0.67
   4  -8   5    9.78    0.77
   4  -8   5    8.66    0.74
   5  -8   5    0.41    0.55
   5  -8   5    0.34    0.50
   5   7  -5    1.06    0.51
  -5  -7   5    2.96    0.61
   4   7  -5    1.89    0.48
  -4  -7   5    1.93    0.36
  -4  -7   5    1.90    0.49
   3   7  -5    4.04    0.47
  -3  -7   5    3.39    0.44
   2   7  -5    5.55    0.46
   2   7  -5    5.02    0.45
  -2  -7   5    4.40    0.40
   1   7  -5    3.57    0.32
   1   7  -5    3.17    0.36
  -1  -7   5    3.76    0.31
   0   7  -5    1.24    0.24
   0  -7   5    1.75    0.20
  -1   7  -5    0.03    0.17
   1  -7   5    0.12    0.17
  -2   7  -5   -0.13    0.19
   2  -7   5    0.24    0.18
   2  -7   5   -0.08    0.21
  -3   7  -5    0.56    0.24
   3  -7   5    0.55    0.31
  -4   7  -5   -0.11    0.31
   4  -7   5    0.22    0.36
   4  -7   5    0.25    0.38
   5  -7   5   -0.43    0.51
   5  -7   5    0.51    0.47
   5   6  -5    0.72    0.58
  -5  -6   5    1.33    0.59
   4   6  -5    2.54    0.50
  -4  -6   5    2.33    0.51
   3   6  -5    0.21    0.29
  -3  -6   5    0.29    0.30
   2   6  -5    0.43    0.23
   2   6  -5   -0.04    0.20
  -2  -6   5    0.27    0.21
   1   6  -5    0.39    0.18
   1   6  -5    0.31    0.18
  -1  -6   5    0.78    0.17
   0   6  -5    8.81    0.62
   0  -6   5    9.46    0.59
  -1   6  -5    1.75    0.27
   1  -6   5    1.83    0.24
  -2   6  -5    7.30    0.55
   2  -6   5    7.51    0.52
   2  -6   5    7.57    0.57
  -3   6  -5    3.38    0.38
   3  -6   5    4.04    0.44
   3  -6   5    3.43    0.42
  -4   6  -5   17.01    1.11
   4  -6   5   18.22    1.20
   4  -6   5   16.53    1.18
   5  -6   5    1.79    0.56
   5  -6   5    2.66    0.55
   5   5  -5    3.74    0.63
  -5  -5   5    2.48    0.66
   4   5  -5    1.40    0.44
   3   5  -5    4.14    0.50
  -3  -5   5    4.73    0.48
   2   5  -5    2.53    0.35
   2   5  -5    3.38    0.34
  -2  -5   5    2.83    0.31
   1   5  -5    4.29    0.34
   1   5  -5    3.27    0.32
  -1  -5   5    3.70    0.31
   0   5  -5    3.73    0.33
   0  -5   5    3.14    0.27
  -1   5  -5    2.52    0.29
   1  -5   5    2.24    0.25
  -2   5  -5    0.47    0.19
   2  -5   5    0.39    0.19
   2  -5   5    0.00    0.19
  -3   5  -5   -0.17    0.22
   3  -5   5    0.03    0.26
   3  -5   5    0.81    0.27
  -4   5  -5   -0.15    0.29
   4  -5   5    0.56    0.38
   4  -5   5    0.78    0.37
   5  -5   5    0.34    0.50
   5  -5   5    0.33    0.47
   5   4  -5    3.88    0.65
  -5  -4   5    4.55    0.69
   4   4  -5    0.46    0.42
  -4  -4   5    0.61    0.44
   3   4  -5   20.92    1.37
  -3  -4   5   21.32    1.35
   2   4  -5   21.93    1.41
   2   4  -5   23.47    1.39
  -2  -4   5   23.81    1.40
   1   4  -5   52.75    3.12
   1   4  -5   54.06    3.13
  -1  -4   5   56.34    3.12
   0   4  -5   57.06    3.35
   0  -4   5   59.42    3.33
  -1   4  -5   14.95    0.95
   1  -4   5   15.81    0.94
  -2   4  -5   23.56    1.47
   2  -4   5   25.68    1.46
   2  -4   5   24.39    1.49
  -3   4  -5    2.63    0.35
   3  -4   5    4.28    0.41
   3  -4   5    3.25    0.40
  -4   4  -5    1.85    0.33
   4  -4   5    1.53    0.43
   5  -4   5    3.75    0.60
   5  -4   5    4.03    0.57
   5   3  -5    1.33    0.47
  -5  -3   5    0.75    0.56
   4   3  -5    0.67    0.42
  -4  -3   5   -0.60    0.44
   3   3  -5    0.49    0.31
  -3  -3   5    0.81    0.33
   2   3  -5    0.16    0.17
   2   3  -5    0.53    0.23
  -2  -3   5   -0.03    0.21
   1   3  -5    0.49    0.15
   1   3  -5    0.84    0.18
  -1  -3   5    0.49    0.15
   0   3  -5   -0.22    0.14
   0  -3   5    0.12    0.11
  -1   3  -5    0.09    0.16
   1  -3   5    0.32    0.15
  -2   3  -5   -0.01    0.18
   2  -3   5    0.24    0.18
   2  -3   5    0.46    0.20
  -3   3  -5    0.37    0.21
   3  -3   5   -0.08    0.26
  -4   3  -5   -0.03    0.29
   4  -3   5    1.07    0.37
   5  -3   5    0.07    0.41
   5  -3   5    0.18    0.44
   5   2  -5    0.40    0.50
  -5  -2   5    1.69    0.59
   4   2  -5    1.01    0.44
  -4  -2   5    1.55    0.47
   3   2  -5    2.32    0.41
  -3  -2   5    2.87    0.42
   2   2  -5    0.32    0.23
  -2  -2   5    0.35    0.22
   1   2  -5   12.01    0.77
   1   2  -5   12.34    0.75
  -1  -2   5   12.72    0.76
   0   2  -5    5.12    0.39
   0  -2   5    5.61    0.36
  -1   2  -5   21.57    1.29
   1  -2   5   21.43    1.25
   1  -2   5   21.80    1.27
  -2   2  -5   37.11    2.20
   2  -2   5   37.76    2.20
   2  -2   5   37.68    2.19
  -3   2  -5   17.40    1.09
   3  -2   5   17.18    1.11
  -4   2  -5   11.85    0.84
   4  -2   5   12.19    0.89
   5  -2   5   18.17    1.32
   5  -2   5   19.53    1.32
   5   1  -5    2.21    0.53
  -5  -1   5    2.57    0.64
   4   1  -5    2.32    0.48
  -4  -1   5    3.26    0.51
   3   1  -5    3.08    0.44
  -3  -1   5    3.15    0.43
   2   1  -5    2.53    0.33
  -2  -1   5    2.57    0.33
   1   1  -5    0.83    0.15
   1   1  -5    1.02    0.19
  -1  -1   5    0.94    0.19
   0   1  -5   -0.10    0.12
   0  -1   5    0.22    0.11
  -1   1  -5   -0.07    0.14
   1  -1   5    0.07    0.12
   1  -1   5   -0.07    0.10
  -2   1  -5    0.48    0.20
   2  -1   5    0.81    0.20
   2  -1   5    0.32    0.19
  -3   1  -5    0.89    0.24
   3  -1   5    1.52    0.30
  -4   1  -5    1.73    0.33
   4  -1   5    1.12    0.37
   5  -1   5    2.30    0.49
   5  -1   5    1.87    0.48
   5   0  -5    4.41    0.68
  -5   0   5    4.74    0.75
   4   0  -5   17.00    1.24
  -4   0   5   18.34    1.24
   3   0  -5   15.52    1.13
  -3   0   5   18.28    1.13
   2   0  -5   13.39    0.88
  -2   0   5   13.48    0.87
   1   0  -5  124.15    7.04
   1   0  -5  122.47    7.01
  -1   0   5  125.12    7.03
   0   0  -5    0.82    0.14
   0   0   5    0.99    0.15
   0   0   5    0.65    0.09
  -1   0  -5   96.65    5.60
   1   0   5   96.92    5.57
   1   0   5  101.38    5.58
  -2   0  -5   12.69    0.82
   2   0   5   12.70    0.81
   2   0   5   13.21    0.82
  -3   0  -5   40.84    2.44
   3   0   5   41.95    2.46
  -4   0  -5    0.44    0.32
   4   0   5    0.52    0.35
   5   0   5    6.40    0.70
   5  -1  -5   -0.91    0.48
  -5   1   5   -0.23    0.58
   4  -1  -5    0.40    0.42
  -4   1   5   -0.13    0.39
   3  -1  -5   -0.10    0.28
  -3   1   5    0.27    0.34
   2  -1  -5   -0.17    0.21
  -2   1   5    0.12    0.23
   1  -1  -5   -0.08    0.15
  -1   1   5   -0.13    0.17
   0  -1  -5    0.02    0.11
   0   1   5    0.04    0.08
   0   1   5    0.01    0.11
  -1  -1  -5   -0.19    0.14
   1   1   5   -0.01    0.11
   1   1   5    0.07    0.11
  -2  -1  -5    0.00    0.18
   2   1   5    0.13    0.16
   2   1   5    0.04    0.17
  -3  -1  -5    0.09    0.24
   3   1   5    0.13    0.27
  -4  -1  -5    0.63    0.32
   4   1   5    0.39    0.33
   5   1   5    0.54    0.43
   5  -2  -5    6.43    0.81
  -5   2   5    5.32    0.75
   4  -2  -5    3.68    0.56
  -4   2   5    4.94    0.60
   3  -2  -5    6.92    0.62
  -3   2   5    7.81    0.64
   2  -2  -5   13.79    0.90
  -2   2   5   13.71    0.90
   1  -2  -5  135.61    7.72
  -1   2   5  136.50    7.72
   0  -2  -5   79.02    4.52
   0   2   5   80.10    4.51
   0   2   5   79.51    4.50
  -1  -2  -5   63.66    3.64
   1   2   5   64.92    3.60
   1   2   5   61.66    3.61
  -2  -2  -5   38.69    2.26
   2   2   5   38.16    2.25
   2   2   5   38.39    2.23
  -3  -2  -5   16.72    1.08
   3   2   5   16.77    1.10
  -4  -2  -5   13.83    0.94
   4   2   5   13.05    0.97
  -5  -2  -5    8.87    0.81
   5   2   5    9.79    0.83
   5  -3  -5    1.32    0.53
  -5   3   5    1.05    0.58
   4  -3  -5    2.03    0.45
  -4   3   5    1.81    0.48
   3  -3  -5    0.54    0.30
  -3   3   5    0.44    0.33
   2  -3  -5    0.07    0.23
  -2   3   5   -0.18    0.24
   1  -3  -5   -0.01    0.15
  -1   3   5    0.39    0.20
   0  -3  -5    0.10    0.12
   0   3   5    0.07    0.08
  -1  -3  -5    0.46    0.19
   1   3   5    0.53    0.13
   1   3   5    0.42    0.10
  -2  -3  -5    2.46    0.31
   2   3   5    2.78    0.30
   2   3   5    2.49    0.26
  -3  -3  -5    3.18    0.39
   3   3   5    3.73    0.42
  -4  -3  -5    2.71    0.43
   4   3   5    3.41    0.47
  -5  -3  -5    2.07    0.46
   5   3   5    1.26    0.49
   5  -4  -5    5.54    0.74
  -5   4   5    3.99    0.69
   4  -4  -5    5.01    0.60
  -4   4   5    4.47    0.59
   3  -4  -5   10.96    0.82
  -3   4   5   10.95    0.83
   2  -4  -5    2.80    0.34
  -2   4   5    2.46    0.35
   1  -4  -5   18.72    1.12
  -1   4   5   18.87    1.14
   0  -4  -5   32.49    1.82
   0   4   5   31.50    1.80
   0   4   5   29.99    1.79
  -1  -4  -5    4.76    0.41
   1   4   5    5.29    0.31
   1   4   5    4.68    0.34
  -2  -4  -5    2.08    0.28
   2   4   5    1.81    0.22
   2   4   5    1.95    0.27
  -3  -4  -5    0.39    0.26
   3   4   5    0.09    0.26
  -4  -4  -5    0.34    0.35
   4   4   5    0.54    0.32
  -5  -4  -5    0.26    0.45
   5   4   5    1.34    0.45
   5  -5  -5   -0.07    0.51
  -5   5   5    1.59    0.57
   4  -5  -5    0.61    0.44
  -4   5   5    0.92    0.44
   3  -5  -5    0.85    0.34
  -3   5   5    0.01    0.31
   2  -5  -5    0.10    0.22
  -2   5   5    0.03    0.24
   1  -5  -5    0.04    0.12
  -1   5   5   -0.04    0.19
   0  -5  -5   -0.11    0.15
   0   5   5   -0.10    0.07
   0   5   5   -0.03    0.14
  -1  -5  -5    0.52    0.20
   1   5   5    1.00    0.15
   2   5   5    0.89    0.22
   2   5   5    1.12    0.17
  -3  -5  -5    1.62    0.31
   3   5   5    0.78    0.28
  -4  -5  -5   -0.03    0.35
   4   5   5    0.74    0.34
  -5  -5  -5    0.61    0.45
   5   5   5    0.88    0.46
   5  -6  -5   15.47    1.32
  -5   6   5   17.51    1.30
   4  -6  -5   15.60    1.16
  -4   6   5   16.40    1.19
   3  -6  -5   27.17    1.73
  -3   6   5   28.05    1.73
   2  -6  -5   18.11    1.11
  -2   6   5   17.12    1.12
  -1   6   5   55.47    3.20
   0  -6  -5  140.37    7.54
   0   6   5  131.76    7.51
   0   6   5  126.01    7.51
  -1  -6  -5   43.61    2.49
   1   6   5   41.40    2.44
  -2  -6  -5   55.52    3.29
   2   6   5   55.92    3.26
   2   6   5   57.60    3.21
  -3  -6  -5   15.28    1.02
   3   6   5   15.49    1.02
  -4  -6  -5    0.05    0.35
   4   6   5    0.31    0.30
  -5  -6  -5    4.39    0.59
   5   6   5    4.60    0.56
   5   6   5    3.33    0.55
   5  -7  -5    0.66    0.55
  -5   7   5    1.63    0.59
   4  -7  -5   -0.19    0.40
  -4   7   5    0.05    0.40
   3  -7  -5    0.77    0.30
  -3   7   5    0.17    0.33
   2  -7  -5    0.24    0.22
  -2   7   5    0.38    0.26
  -1   7   5    0.08    0.21
   0   7   5    1.82    0.23
   0   7   5    2.24    0.18
  -1  -7  -5    0.25    0.20
  -2  -7  -5    3.26    0.40
   2   7   5    3.85    0.35
  -3  -7  -5    1.94    0.34
   3   7   5    1.68    0.33
  -4  -7  -5    2.06    0.40
   4   7   5    1.59    0.37
  -5  -7  -5    2.47    0.49
   5   7   5    2.13    0.50
   5   7   5    1.92    0.46
   5  -8  -5    4.02    0.64
  -5   8   5    2.80    0.65
   4  -8  -5    3.72    0.58
  -4   8   5    2.66    0.54
   3  -8  -5    1.67    0.37
  -3   8   5    1.01    0.36
   2  -8  -5    2.43    0.31
  -2   8   5    3.11    0.40
  -1   8   5    2.77    0.33
   0   8   5    4.20    0.34
   0   8   5    4.80    0.31
  -1  -8  -5    0.22    0.21
   1   8   5    0.59    0.15
  -2  -8  -5    0.09    0.25
   2   8   5    0.43    0.21
  -3  -8  -5    0.74    0.29
   3   8   5    0.95    0.28
  -4  -8  -5    3.21    0.49
   4   8   5    2.34    0.44
  -5  -8  -5    1.75    0.50
   5   8   5    1.93    0.45
   5   8   5    1.91    0.46
   5  -9  -5   -0.26    0.56
  -5   9   5   -0.56    0.52
   4  -9  -5    0.02    0.41
  -4   9   5    0.08    0.44
   3  -9  -5    0.68    0.35
  -3   9   5    0.59    0.36
   2  -9  -5    0.14    0.22
  -2   9   5    0.25    0.28
  -1   9   5    1.55    0.26
   0   9   5    1.75    0.17
   1   9   5    1.97    0.21
  -2  -9  -5   10.39    0.80
   2   9   5   11.26    0.73
  -3  -9  -5    3.75    0.50
   3   9   5    4.36    0.45
  -4  -9  -5    2.51    0.47
   4   9   5    3.97    0.49
  -5  -9  -5    2.09    0.48
   5   9   5    1.62    0.47
   5   9   5    1.95    0.48
   5 -10  -5    8.57    0.93
   4 -10  -5   10.71    0.92
  -4  10   5   10.57    0.91
   3 -10  -5   36.94    2.26
  -3  10   5   37.19    2.27
   2 -10  -5   26.81    1.61
  -2  10   5   26.11    1.64
  -1  10   5   62.37    3.60
   0  10   5   34.57    1.97
   0  10   5   33.52    1.97
   1  10   5   34.03    1.98
  -2 -10  -5   15.60    1.06
   2  10   5   15.32    0.98
  -3 -10  -5    3.62    0.50
   3  10   5    2.63    0.39
  -4 -10  -5    0.83    0.40
   4  10   5    1.10    0.31
   4  10   5    2.03    0.40
  -5 -10  -5    0.63    0.47
   5  10   5   -0.53    0.43
   5  10   5    0.79    0.43
   5 -11  -5    1.12    0.63
   4 -11  -5    0.06    0.43
  -4  11   5    0.81    0.43
   3 -11  -5    0.39    0.34
  -3  11   5    0.22    0.34
   2 -11  -5    0.00    0.21
  -2  11   5    0.22    0.29
  -1  11   5    0.10    0.21
   0  11   5    0.61    0.12
   0  11   5    0.44    0.16
   1  11   5    2.76    0.26
  -2 -11  -5   -0.01    0.28
   2  11   5    0.26    0.21
  -3 -11  -5    0.90    0.37
   3  11   5    1.94    0.33
  -4 -11  -5    0.25    0.41
   4  11   5    0.47    0.34
  -5 -11  -5    0.59    0.49
   5  11   5   -0.20    0.44
   5  11   5   -0.83    0.40
   5 -12  -5    0.39    0.60
   4 -12  -5    0.32    0.44
  -4  12   5    0.31    0.45
   3 -12  -5    0.70    0.35
  -3  12   5    1.34    0.40
   2 -12  -5    0.67    0.25
  -2  12   5    0.48    0.29
  -2  12   5    0.19    0.21
  -1  12   5    2.55    0.35
  -1  12   5    2.90    0.35
   0  12   5   14.63    0.88
   1  12   5   11.18    0.70
  -2 -12  -5   50.18    2.90
   2  12   5   46.52    2.82
  -3 -12  -5    2.48    0.48
   3  12   5    2.61    0.38
  -4 -12  -5    3.69    0.55
   4  12   5    4.07    0.51
  -5 -12  -5    1.24    0.49
   5  12   5    1.37    0.47
   5 -13  -5   -0.54    0.59
   4 -13  -5    0.06    0.45
   3 -13  -5    1.20    0.35
  -3  13   5    0.80    0.39
   2 -13  -5    2.35    0.32
  -2  13   5    2.13    0.38
  -2  13   5    2.28    0.33
  -1  13   5    4.75    0.44
  -1  13   5    4.48    0.43
   0  13   5    8.25    0.53
   1  13   5    7.14    0.49
  -2 -13  -5    4.51    0.54
   2  13   5    5.05    0.43
  -3 -13  -5    8.15    0.80
   3  13   5    9.53    0.69
  -4 -13  -5    3.33    0.53
   4  13   5    3.56    0.50
  -5 -13  -5    1.51    0.54
   5  13   5    2.84    0.54
   5 -14  -5    2.42    0.70
   4 -14  -5    6.23    0.70
   3 -14  -5    3.43    0.49
  -3  14   5    3.75    0.54
   2 -14  -5   15.29    0.98
  -2  14   5   13.99    0.96
  -2  14   5   15.01    1.03
  -1  14   5   14.76    0.98
   0  14   5    7.86    0.52
   1  14   5   10.90    0.70
   2  14   5    3.73    0.38
  -3 -14  -5   -0.29    0.40
   3  14   5    0.63    0.30
  -4 -14  -5    1.08    0.45
   4  14   5    0.31    0.40
  -5 -14  -5    1.06    0.55
   5  14   5    0.82    0.51
   4 -15  -5   -0.58    0.48
   3 -15  -5    0.78    0.35
   2 -15  -5    0.39    0.23
  -2  15   5   -0.02    0.26
  -1  15   5    0.48    0.27
   0  15   5    0.41    0.14
   1  15   5    0.08    0.17
   2  15   5    0.03    0.22
  -3 -15  -5    1.51    0.43
   3  15   5    1.07    0.31
  -4 -15  -5    0.35    0.48
   4  15   5    0.63    0.39
  -5 -15  -5   -0.30    0.53
   5  15   5    0.36    0.54
   4 -16  -5    3.07    0.58
   3 -16  -5    4.37    0.51
   2 -16  -5    0.03    0.26
  -2  16   5    0.09    0.29
  -1  16   5    8.94    0.71
   0 -16  -5   10.50    0.71
   0  16   5   10.97    0.69
   1  16   5    7.31    0.51
   2  16   5    2.64    0.34
  -3 -16  -5   56.68    3.41
   3  16   5   55.58    3.31
  -4 -16  -5    0.17    0.49
   4  16   5   -0.29    0.37
   4 -17  -5    1.57    0.54
   3 -17  -5    2.16    0.41
   2 -17  -5    3.61    0.41
  -2  17   5    3.58    0.49
  -1  17   5    5.14    0.54
   0 -17  -5    8.75    0.64
   0  17   5    9.51    0.61
   1  17   5    7.01    0.49
   2  17   5    7.70    0.58
  -3 -17  -5   10.64    0.97
   3  17   5   12.77    0.86
  -4 -17  -5    2.27    0.58
   4  17   5    3.03    0.47
   4 -18  -5    4.06    0.67
   3 -18  -5    2.75    0.47
   2 -18  -5    4.54    0.46
  -2  18   5    3.99    0.53
  -1  18   5    7.98    0.69
   0 -18  -5    1.06    0.26
   0  18   5    1.09    0.21
   1  18   5    0.20    0.18
   2  18   5    0.29    0.24
  -3 -18  -5    0.91    0.46
   3  18   5    1.26    0.33
  -4 -18  -5    0.28    0.55
   4  18   5    0.60    0.42
   4 -19  -5   -0.17    0.52
   3 -19  -5    0.69    0.41
   2 -19  -5    0.25    0.33
  -2  19   5    0.25    0.35
  -1  19   5    2.27    0.41
   0 -19  -5    1.90    0.32
   0  19   5    1.79    0.25
   1  19   5    0.61    0.21
   2  19   5    0.61    0.27
  -3 -19  -5    0.41    0.50
   3  19   5    1.51    0.36
  -4 -19  -5    0.29    0.57
   4  19   5    0.35    0.41
   4 -20  -5    2.16    0.62
   3 -20  -5    5.87    0.62
   2 -20  -5    1.65    0.35
  -2  20   5    1.04    0.40
   1 -20  -5    4.41    0.53
  -1  20   5    4.80    0.58
   0 -20  -5    0.81    0.30
   0  20   5    1.09    0.24
   1  20   5    5.24    0.43
   2  20   5    0.93    0.29
  -3 -20  -5   -0.56    0.49
   3  20   5    0.11    0.36
  -4 -20  -5    2.29    0.67
   4  20   5    2.59    0.51
   4 -21  -5    1.43    0.61
   3 -21  -5    1.96    0.47
   2 -21  -5    2.54    0.42
  -2  21   5    2.24    0.49
   1 -21  -5    3.32    0.50
  -1  21   5    4.27    0.56
   0 -21  -5    2.53    0.39
   0  21   5    2.86    0.32
   1  21   5    4.14    0.37
   2  21   5    2.89    0.38
  -3 -21  -5    0.11    0.51
   3  21   5    1.26    0.36
  -4 -21  -5    2.82    0.66
   4  21   5    2.87    0.51
   3 -22  -5    1.93    0.51
   2 -22  -5    0.68    0.38
   2 -22  -5   -1.01    0.45
   1 -22  -5    0.66    0.39
   0 -22  -5    1.38    0.37
   0  22   5    1.27    0.27
   1  22   5    2.78    0.33
   2  22   5    2.81    0.39
  -3 -22  -5    1.27    0.59
   3  22   5    2.51    0.43
   3 -23  -5    0.56    0.57
   3 -23  -5    0.64    0.49
   2 -23  -5    0.96    0.41
   2 -23  -5    0.31    0.52
   1 -23  -5    1.33    0.45
   0 -23  -5    3.39    0.44
   0  23   5    3.17    0.36
   1  23   5    2.25    0.31
   2  23   5    2.68    0.38
  -3 -23  -5    0.06    0.54
   3  23   5    0.99    0.39
   3 -24  -5    0.34    0.52
   3 -24  -5    0.96    0.64
   2 -24  -5    5.69    0.63
   2 -24  -5    5.67    0.72
   1 -24  -5    0.93    0.41
   0 -24  -5    0.84    0.41
   0  24   5    0.85    0.29
   1  24   5    0.25    0.23
   2  24   5    0.45    0.26
  -3 -24  -5   -0.38    0.58
   3  24   5    0.04    0.40
   2 -25  -5    2.29    0.50
   2 -25  -5    2.34    0.59
   1 -25  -5    0.64    0.44
   0 -25  -5   -0.06    0.35
   0  25   5    0.04    0.29
   1  25   5    0.84    0.26
   2  25   5    0.65    0.31
  -3 -25  -5    0.70    0.61
   3  25   5   -0.48    0.39
   2 -26  -5    0.16    0.55
   2 -26  -5    0.63    0.48
   1 -26  -5    1.95    0.49
   0 -26  -5    0.19    0.45
   0  26   5    0.16    0.33
   1  26   5    0.82    0.27
   2  26   5    0.38    0.34
   2 -27  -5    4.75    0.73
   2 -27  -5    5.01    0.68
   1 -27  -5    3.71    0.60
   0 -27  -5    4.78    0.57
   0  27   5    3.21    0.45
   1  27   5    4.96    0.46
   2  27   5    0.58    0.34
   1 -28  -5   -0.72    0.49
   0 -28  -5    3.75    0.55
   0  28   5    3.11    0.47
   1  28   5    1.43    0.34
   1  26  -6    5.21    0.98
   0  26  -6   -0.51    0.70
   0 -26   6    0.13    0.55
   1  25  -6    0.27    0.28
   1  25  -6    0.09    0.65
  -1 -25   6   -0.12    0.58
   0  25  -6    1.48    0.66
   0 -25   6    1.53    0.56
  -1  25  -6    1.16    0.65
   1 -25   6    0.48    0.46
   2  24  -6    1.05    0.36
   2  24  -6   -0.62    0.64
  -2 -24   6    0.06    0.66
   1  24  -6    0.10    0.23
   1  24  -6    0.49    0.62
  -1 -24   6   -0.14    0.53
   0  24  -6   -0.04    0.53
   0 -24   6    0.19    0.52
  -1  24  -6    1.50    0.60
   1 -24   6    0.52    0.43
  -2  24  -6    0.22    0.62
   2 -24   6   -0.53    0.48
   2  23  -6    1.19    0.37
   2  23  -6    1.17    0.64
  -2 -23   6    2.10    0.64
   1  23  -6    3.14    0.35
   1  23  -6    4.50    0.75
  -1 -23   6    3.56    0.56
   0  23  -6    3.78    0.66
   0 -23   6    2.15    0.49
  -1  23  -6    2.09    0.58
   1 -23   6    1.51    0.44
  -2  23  -6    2.93    0.62
   2 -23   6    2.45    0.52
   3  22  -6    0.71    0.46
  -3 -22   6    1.20    0.73
   2  22  -6    0.42    0.34
   2  22  -6   -0.02    0.62
  -2 -22   6    0.53    0.56
   1  22  -6    2.76    0.31
   1  22  -6    2.86    0.59
   0  22  -6    1.01    0.53
   0 -22   6    0.48    0.42
  -1  22  -6    0.56    0.48
   1 -22   6   -0.27    0.37
  -2  22  -6    1.71    0.53
   2 -22   6    1.04    0.43
  -3  22  -6    0.45    0.58
   3 -22   6    0.66    0.57
   3  21  -6   -0.77    0.41
   3  21  -6    0.02    0.64
  -3 -21   6    0.58    0.65
   2  21  -6    2.11    0.38
   2  21  -6    1.79    0.64
  -2 -21   6    1.40    0.50
   1  21  -6    0.57    0.52
   1  21  -6    0.87    0.22
  -1 -21   6    0.64    0.47
   0  21  -6    0.01    0.48
   0 -21   6    0.44    0.38
  -1  21  -6    0.65    0.43
   1 -21   6    0.43    0.34
  -2  21  -6    0.10    0.47
   2 -21   6   -0.33    0.39
  -3  21  -6    0.96    0.56
   3 -21   6    0.89    0.52
   3  20  -6    0.35    0.40
   3  20  -6   -0.40    0.62
  -3 -20   6    0.72    0.58
   2  20  -6    3.14    0.44
   2  20  -6    3.37    0.66
  -2 -20   6    3.32    0.56
   1  20  -6    1.49    0.51
   1  20  -6    1.74    0.26
  -1 -20   6    2.12    0.51
   0  20  -6    2.81    0.50
   0 -20   6    2.14    0.42
  -1  20  -6    0.34    0.42
   1 -20   6    0.49    0.32
  -2  20  -6    0.84    0.46
   2 -20   6    1.32    0.41
  -3  20  -6    1.42    0.55
   3 -20   6    1.09    0.51
   3  19  -6    1.93    0.64
   3  19  -6    3.43    0.48
  -3 -19   6    3.31    0.59
   2  19  -6    3.70    0.46
   2  19  -6    5.09    0.73
  -2 -19   6    4.27    0.59
   1  19  -6    6.52    0.72
   1  19  -6    5.87    0.46
  -1 -19   6    6.11    0.69
   0  19  -6    6.49    0.66
   0 -19   6    4.97    0.56
  -1  19  -6    2.85    0.51
   1 -19   6    3.33    0.40
   2 -19   6    2.41    0.44
  -3  19  -6    3.04    0.57
   3 -19   6    2.83    0.52
   4  18  -6    1.37    0.50
  -4 -18   6    3.11    0.81
   3  18  -6   -0.21    0.39
   3  18  -6    0.63    0.57
  -3 -18   6    0.56    0.46
   2  18  -6    0.72    0.50
   2  18  -6    0.83    0.32
  -2 -18   6    0.59    0.38
   1  18  -6    0.32    0.20
   1  18  -6    0.79    0.42
  -1 -18   6    0.64    0.38
   0  18  -6    3.46    0.52
   0 -18   6    2.73    0.42
  -1  18  -6    8.28    0.79
   1 -18   6    9.46    0.72
  -2  18  -6    5.72    0.65
   2 -18   6    5.25    0.56
  -3  18  -6    6.68    0.73
   3 -18   6    6.77    0.70
  -4  18  -6    0.69    0.57
   4 -18   6    0.42    0.57
   4  17  -6    1.09    0.46
  -4 -17   6    1.13    0.76
   3  17  -6    0.00    0.38
   3  17  -6    0.31    0.51
  -3 -17   6    1.30    0.49
   2  17  -6    0.00    0.31
   2  17  -6    0.47    0.45
  -2 -17   6    0.94    0.35
   1  17  -6    0.34    0.20
   1  17  -6    0.09    0.37
  -1 -17   6    0.17    0.33
   0  17  -6    0.12    0.36
   0 -17   6    0.58    0.29
  -1  17  -6    0.45    0.37
   1 -17   6    0.47    0.31
  -2  17  -6    0.56    0.40
   2 -17   6    0.00    0.31
  -3  17  -6   -0.42    0.44
   3 -17   6   -0.26    0.41
  -4  17  -6    0.73    0.54
   4 -17   6    1.11    0.58
   4 -17   6    0.90    0.53
   4  16  -6    1.04    0.43
  -4 -16   6   -0.50    0.67
   3  16  -6    0.94    0.54
   3  16  -6   -0.17    0.37
  -3 -16   6   -0.01    0.42
   2  16  -6    2.25    0.37
   2  16  -6    2.49    0.53
  -2 -16   6    2.22    0.39
   1  16  -6    1.81    0.26
   1  16  -6    1.45    0.42
  -1 -16   6    1.60    0.38
   0  16  -6    2.47    0.44
   0 -16   6    2.02    0.32
  -1  16  -6    5.12    0.57
   1 -16   6    4.23    0.46
  -2  16  -6    4.04    0.55
   2 -16   6    4.16    0.48
  -3  16  -6    7.38    0.73
   3 -16   6    7.90    0.73
  -4  16  -6    7.88    0.79
   4 -16   6    6.47    0.77
   4 -16   6    6.79    0.77
   4  15  -6    3.69    0.55
  -4 -15   6    3.95    0.71
   3  15  -6    4.60    0.67
   3  15  -6    4.65    0.54
  -3 -15   6    5.24    0.56
   2  15  -6   11.16    0.92
   2  15  -6   10.04    0.75
  -2 -15   6   10.75    0.76
   1  15  -6    7.00    0.65
   1  15  -6    6.79    0.47
  -1 -15   6    6.36    0.58
   0  15  -6   10.18    0.77
   0 -15   6    9.06    0.71
  -1  15  -6    6.29    0.59
   1 -15   6    5.97    0.52
  -2  15  -6    2.24    0.40
   2 -15   6    1.45    0.35
  -3  15  -6    1.54    0.43
   3 -15   6    0.53    0.37
  -4  15  -6    0.45    0.49
   4 -15   6    0.71    0.48
   4 -15   6    1.28    0.54
   4  14  -6    3.04    0.53
  -4 -14   6    3.58    0.67
   3  14  -6    4.72    0.73
   3  14  -6    5.31    0.54
  -3 -14   6    4.64    0.54
   2  14  -6    8.94    0.83
   2  14  -6    8.83    0.68
  -2 -14   6    9.79    0.68
   1  14  -6    4.13    0.53
   1  14  -6    4.61    0.37
  -1 -14   6    5.01    0.47
   0  14  -6    2.61    0.41
   0 -14   6    2.69    0.35
  -1  14  -6    3.03    0.44
   1 -14   6    2.77    0.37
  -2  14  -6    4.86    0.53
   2 -14   6    3.72    0.45
  -3  14  -6    1.15    0.38
   3 -14   6    0.36    0.36
  -4  14  -6   -0.03    0.45
   4 -14   6    1.35    0.51
   4 -14   6    0.65    0.46
   4  13  -6    1.18    0.46
  -4 -13   6    0.24    0.54
   3  13  -6    0.86    0.36
   3  13  -6    0.43    0.45
  -3 -13   6    0.03    0.38
   2  13  -6    2.28    0.45
   2  13  -6    2.54    0.37
  -2 -13   6    3.35    0.36
   1  13  -6    0.54    0.31
   1  13  -6    0.82    0.20
  -1 -13   6    1.01    0.25
   0  13  -6    2.63    0.41
   0 -13   6    2.83    0.35
  -1  13  -6    1.88    0.35
   1 -13   6    1.72    0.29
  -2  13  -6    1.80    0.36
   2 -13   6    0.90    0.29
  -3  13  -6    0.82    0.37
   3 -13   6    0.98    0.34
   3 -13   6    0.77    0.37
  -4  13  -6    0.25    0.44
   4 -13   6    0.47    0.47
   4 -13   6    0.41    0.45
   5  12  -6    0.12    0.55
  -5 -12   6    0.13    0.69
  -5 -12   6    0.79    0.56
   4  12  -6   -0.20    0.39
  -4 -12   6   -0.02    0.52
   3  12  -6    1.55    0.36
   3  12  -6    0.68    0.43
  -3 -12   6    1.06    0.39
   2  12  -6    0.26    0.28
   2  12  -6    0.70    0.35
  -2 -12   6    0.24    0.25
   1  12  -6    6.72    0.46
   1  12  -6    6.47    0.59
  -1 -12   6    6.52    0.51
   0  12  -6    1.17    0.29
   0 -12   6    1.66    0.26
  -1  12  -6   16.94    1.11
   1 -12   6   16.38    1.06
  -2  12  -6    8.80    0.72
   2 -12   6    9.89    0.72
  -3  12  -6    7.55    0.66
   3 -12   6    7.63    0.61
   3 -12   6    7.39    0.68
  -4  12  -6    8.59    0.75
   4 -12   6    8.05    0.75
   4 -12   6    7.89    0.78
  -5  12  -6    3.58    0.62
   5 -12   6    3.76    0.67
   5 -12   6    1.93    0.64
   5  11  -6    2.88    0.60
  -5 -11   6    1.73    0.71
  -5 -11   6    2.05    0.53
   4  11  -6    1.49    0.43
  -4 -11   6   -0.48    0.50
   3  11  -6    4.11    0.51
   3  11  -6    3.34    0.51
  -3 -11   6    5.20    0.50
   2  11  -6    2.93    0.40
   2  11  -6    2.42    0.41
  -2 -11   6    2.87    0.33
   1  11  -6    5.56    0.40
   1  11  -6    5.44    0.52
  -1 -11   6    5.15    0.44
   0  11  -6    2.57    0.38
   0 -11   6    1.97    0.27
  -1  11  -6    3.10    0.39
   1 -11   6    2.37    0.32
  -2  11  -6    1.84    0.33
   2 -11   6    1.38    0.29
  -3  11  -6    0.74    0.33
   3 -11   6    0.10    0.31
   3 -11   6    0.41    0.35
  -4  11  -6    0.56    0.39
   4 -11   6    0.34    0.47
   4 -11   6    0.12    0.41
  -5  11  -6   -0.32    0.53
   5 -11   6   -0.64    0.57
   5 -11   6    1.11    0.53
   5  10  -6    2.06    0.61
  -5 -10   6    1.94    0.68
   4  10  -6    1.35    0.42
  -4 -10   6    1.69    0.52
   3  10  -6    5.20    0.60
   3  10  -6    4.54    0.55
  -3 -10   6    6.10    0.53
   2  10  -6    0.71    0.32
  -2 -10   6    0.92    0.26
   1  10  -6    8.76    0.59
   1  10  -6    8.47    0.68
  -1 -10   6    9.58    0.62
   0  10  -6   -0.01    0.24
   0 -10   6    0.07    0.16
  -1  10  -6    2.46    0.35
   1 -10   6    2.07    0.29
  -2  10  -6    0.25    0.25
   2 -10   6    0.63    0.27
  -3  10  -6    8.34    0.67
   3 -10   6    8.33    0.70
   3 -10   6    8.41    0.64
  -4  10  -6    1.92    0.42
   4 -10   6    2.85    0.47
   4 -10   6    1.28    0.47
  -5  10  -6   -0.69    0.51
   5 -10   6   -0.47    0.53
   5 -10   6   -0.57    0.55
   5   9  -6    0.21    0.47
  -5  -9   6    1.62    0.64
   4   9  -6    4.20    0.57
  -4  -9   6    3.36    0.57
   3   9  -6    1.32    0.39
   3   9  -6    1.24    0.39
  -3  -9   6    1.46    0.36
   2   9  -6    3.95    0.43
   2   9  -6    4.09    0.46
  -2  -9   6    4.25    0.37
   1   9  -6    6.62    0.54
   1   9  -6    6.01    0.46
  -1  -9   6    6.66    0.48
   0   9  -6    3.45    0.38
   0  -9   6    3.35    0.32
  -1   9  -6    4.14    0.41
   1  -9   6    4.28    0.37
  -2   9  -6    1.14    0.27
   2  -9   6    1.08    0.26
  -3   9  -6    0.48    0.27
   3  -9   6    0.47    0.31
   3  -9   6    0.59    0.29
  -4   9  -6    0.01    0.36
   4  -9   6   -0.68    0.38
   4  -9   6    0.11    0.37
   5  -9   6   -0.03    0.56
   5  -9   6    0.26    0.50
   5   8  -6    0.52    0.57
  -5  -8   6    1.80    0.62
   4   8  -6    1.63    0.46
  -4  -8   6    1.05    0.51
   3   8  -6   10.73    0.80
   3   8  -6    9.42    0.78
  -3  -8   6   10.65    0.76
   2   8  -6   15.75    1.04
   2   8  -6   15.88    1.03
  -2  -8   6   16.21    1.00
   1   8  -6   41.45    2.40
   1   8  -6   40.61    2.45
  -1  -8   6   42.36    2.43
   0   8  -6    6.57    0.53
   0  -8   6    7.08    0.48
  -1   8  -6   41.54    2.49
   1  -8   6   43.08    2.47
  -2   8  -6   27.01    1.68
   2  -8   6   28.58    1.70
  -3   8  -6   16.02    1.07
   3  -8   6   16.08    1.05
   3  -8   6   17.09    1.12
  -4   8  -6   24.13    1.49
   4  -8   6   22.73    1.54
   4  -8   6   23.48    1.51
   5  -8   6    9.16    0.88
   5  -8   6    9.88    0.88
   5   7  -6    1.33    0.55
  -5  -7   6    1.11    0.61
   4   7  -6    1.11    0.45
  -4  -7   6    0.76    0.45
  -4  -7   6    1.11    0.35
   3   7  -6    1.24    0.35
  -3  -7   6    1.23    0.36
   2   7  -6    3.00    0.36
   2   7  -6    2.65    0.36
  -2  -7   6    2.79    0.32
   1   7  -6    1.83    0.27
   1   7  -6    2.15    0.31
  -1  -7   6    1.98    0.25
   0   7  -6    0.76    0.21
   0  -7   6    0.73    0.16
  -1   7  -6   -0.20    0.19
   1  -7   6    0.15    0.17
  -2   7  -6    0.02    0.22
   2  -7   6   -0.39    0.22
   2  -7   6   -0.11    0.17
  -3   7  -6   -0.14    0.25
   3  -7   6   -0.04    0.27
   3  -7   6    0.31    0.29
  -4   7  -6    0.57    0.33
   4  -7   6    0.27    0.38
   4  -7   6    0.34    0.37
   5  -7   6    0.75    0.48
   5  -7   6    0.69    0.51
   5   6  -6    0.60    0.57
  -5  -6   6    0.09    0.55
   4   6  -6    0.21    0.38
  -4  -6   6    0.81    0.46
   3   6  -6    1.49    0.35
  -3  -6   6    2.04    0.34
   2   6  -6    5.44    0.47
   2   6  -6    5.05    0.45
  -2  -6   6    5.53    0.43
   1   6  -6    2.71    0.29
   1   6  -6    2.67    0.32
  -1  -6   6    3.29    0.29
   0   6  -6    6.65    0.51
   0  -6   6    7.14    0.46
  -1   6  -6   72.17    4.21
   1  -6   6   74.10    4.20
  -2   6  -6    5.84    0.48
   2  -6   6    5.88    0.49
   2  -6   6    6.08    0.43
  -3   6  -6    4.84    0.46
   3  -6   6    4.77    0.49
   3  -6   6    4.73    0.47
  -4   6  -6    5.02    0.51
   4  -6   6    4.42    0.56
   4  -6   6    4.74    0.58
   5  -6   6    0.46    0.51
   5  -6   6    0.49    0.48
   5   5  -6    3.59    0.66
  -5  -5   6    3.07    0.63
   4   5  -6    2.96    0.47
  -4  -5   6    3.11    0.53
   3   5  -6    8.12    0.69
  -3  -5   6    8.77    0.66
   2   5  -6    3.64    0.37
   2   5  -6    4.00    0.40
  -2  -5   6    3.44    0.35
   1   5  -6    4.93    0.40
   1   5  -6    4.91    0.38
  -1  -5   6    4.83    0.38
   0   5  -6    2.72    0.32
   0  -5   6    3.32    0.27
  -1   5  -6    3.60    0.34
   1  -5   6    3.39    0.31
  -2   5  -6    0.26    0.19
   2  -5   6    0.38    0.18
   2  -5   6    0.35    0.22
  -3   5  -6    0.12    0.22
   3  -5   6    0.20    0.27
   3  -5   6   -0.38    0.27
  -4   5  -6    0.43    0.31
   4  -5   6   -0.14    0.36
   4  -5   6   -0.14    0.34
   5  -5   6   -0.31    0.46
   5  -5   6   -0.03    0.48
   5   4  -6    0.84    0.49
  -5  -4   6    0.95    0.57
   4   4  -6    4.30    0.59
  -4  -4   6    5.50    0.63
   3   4  -6   55.15    3.26
  -3  -4   6   54.77    3.23
   2   4  -6   34.12    2.00
   2   4  -6   34.00    2.04
  -2  -4   6   34.35    2.02
   1   4  -6   40.51    2.42
   1   4  -6   40.71    2.43
  -1  -4   6   44.42    2.42
   0   4  -6   31.65    1.92
   0  -4   6   33.68    1.90
  -1   4  -6   39.81    2.37
   1  -4   6   41.31    2.35
  -2   4  -6    4.32    0.39
   2  -4   6    4.23    0.40
   2  -4   6    4.15    0.36
  -3   4  -6    6.78    0.56
   3  -4   6    7.85    0.61
   3  -4   6    7.92    0.60
  -4   4  -6   10.34    0.77
   4  -4   6   10.05    0.81
   4  -4   6   10.82    0.82
   5  -4   6    1.33    0.47
   5  -4   6    1.63    0.51
   5   3  -6   -0.58    0.50
  -5  -3   6    0.46    0.58
   4   3  -6    1.09    0.40
  -4  -3   6   -0.01    0.43
   3   3  -6    0.06    0.31
  -3  -3   6    0.81    0.34
   2   3  -6    0.39    0.24
   2   3  -6    0.23    0.16
  -2  -3   6    0.17    0.21
   1   3  -6    0.09    0.17
   1   3  -6    0.03    0.15
  -1  -3   6    0.16    0.15
   0   3  -6   -0.10    0.15
   0  -3   6    0.20    0.13
  -1   3  -6    0.13    0.17
   1  -3   6    0.02    0.14
  -2   3  -6    0.01    0.18
   2  -3   6    0.09    0.18
   2  -3   6    0.09    0.17
  -3   3  -6   -0.25    0.21
   3  -3   6   -0.32    0.26
   3  -3   6   -0.05    0.27
  -4   3  -6   -0.29    0.29
   4  -3   6    0.10    0.35
   4  -3   6    0.49    0.35
   5  -3   6    0.48    0.45
   5  -3   6    0.21    0.46
   5   2  -6    1.02    0.50
  -5  -2   6   -0.25    0.58
   4   2  -6    0.66    0.40
  -4  -2   6    1.33    0.46
   3   2  -6    1.75    0.40
  -3  -2   6    1.97    0.40
   2   2  -6   36.04    2.26
   2   2  -6   38.84    2.21
  -2  -2   6   39.68    2.25
   1   2  -6   15.92    0.95
   1   2  -6   15.38    0.94
  -1  -2   6   15.48    0.94
   0   2  -6   13.96    0.88
   0  -2   6   14.84    0.86
  -1   2  -6   28.67    1.72
   1  -2   6   29.72    1.70
   1  -2   6   29.25    1.67
  -2   2  -6   27.08    1.68
   2  -2   6   28.64    1.68
   2  -2   6   28.74    1.66
  -3   2  -6   15.29    1.04
   3  -2   6   17.26    1.07
   3  -2   6   16.67    1.06
  -4   2  -6   11.70    0.84
   4  -2   6   11.72    0.87
   4  -2   6   11.41    0.87
   5  -2   6   17.78    1.30
   5  -2   6   19.65    1.31
   5   1  -6    1.76    0.57
  -5  -1   6    3.47    0.65
   4   1  -6    4.28    0.58
  -4  -1   6    3.73    0.56
   3   1  -6    2.32    0.42
  -3  -1   6    2.57    0.41
   2   1  -6    4.48    0.43
  -2  -1   6    4.47    0.41
   1   1  -6    1.22    0.19
   1   1  -6    1.28    0.21
  -1  -1   6    1.00    0.19
   0   1  -6    0.55    0.16
   0  -1   6    0.86    0.14
  -1   1  -6    0.12    0.16
   1  -1   6    0.10    0.10
   1  -1   6    0.20    0.13
  -2   1  -6    0.37    0.20
   2  -1   6    0.53    0.19
   2  -1   6    0.19    0.19
  -3   1  -6    0.71    0.26
   3  -1   6    0.85    0.28
   3  -1   6    1.38    0.28
  -4   1  -6    0.69    0.32
   4  -1   6    0.87    0.36
   4  -1   6    1.39    0.38
   5  -1   6    1.19    0.44
   5  -1   6    1.49    0.47
   5   0  -6    5.60    0.80
  -5   0   6    8.26    0.85
   4   0  -6    8.64    0.76
  -4   0   6    7.60    0.74
   3   0  -6    4.56    0.49
  -3   0   6    4.22    0.50
   2   0  -6   39.12    2.34
  -2   0   6   39.91    2.33
   1   0  -6   34.52    1.95
   1   0  -6   33.30    1.97
  -1   0   6   33.69    1.97
   0   0  -6   60.69    3.53
   0   0   6   62.09    3.51
   0   0   6   62.38    3.50
  -1   0  -6   27.75    1.64
   1   0   6   28.36    1.61
   1   0   6   27.42    1.60
  -2   0  -6    2.96    0.33
   2   0   6    3.02    0.30
   2   0   6    3.34    0.31
  -3   0  -6    0.55    0.25
   3   0   6    0.53    0.28
   3   0   6    0.44    0.26
  -4   0  -6    0.44    0.34
   4   0   6    0.29    0.33
   4   0   6    0.89    0.33
  -5   0  -6    3.10    0.52
   5   0   6    3.35    0.53
   5   0   6    3.29    0.55
   5  -1  -6    0.73    0.52
  -5   1   6    0.63    0.60
   4  -1  -6    0.21    0.38
  -4   1   6    0.56    0.44
   3  -1  -6    0.02    0.29
  -3   1   6   -0.02    0.32
   2  -1  -6   -0.31    0.22
  -2   1   6   -0.09    0.22
   1  -1  -6    0.01    0.16
   1  -1  -6   -0.08    0.11
  -1   1   6   -0.03    0.17
   0  -1  -6   -0.14    0.12
   0   1   6   -0.11    0.11
   0   1   6   -0.10    0.08
  -1  -1  -6   -0.23    0.15
   1   1   6   -0.13    0.10
   1   1   6   -0.03    0.11
  -2  -1  -6    0.11    0.20
   2   1   6    0.36    0.17
   2   1   6    0.19    0.18
  -3  -1  -6    0.38    0.24
   3   1   6    0.33    0.25
   3   1   6    0.45    0.24
  -4  -1  -6    0.95    0.36
   4   1   6    1.16    0.35
   4   1   6    0.96    0.35
  -5  -1  -6    0.47    0.44
   5   1   6    0.98    0.46
   5   1   6    0.64    0.45
   5  -2  -6    2.44    0.61
  -5   2   6    2.87    0.64
   4  -2  -6   11.57    0.97
  -4   2   6   13.21    0.98
   3  -2  -6   14.27    1.02
  -3   2   6   15.15    1.03
   2  -2  -6   21.52    1.33
  -2   2   6   21.55    1.33
   1  -2  -6   44.99    2.60
  -1   2   6   44.99    2.60
   0  -2  -6   32.51    1.92
   0   2   6   34.12    1.90
   0   2   6   32.61    1.89
  -1  -2  -6   31.86    1.85
   1   2   6   29.85    1.81
   1   2   6   32.64    1.81
  -2  -2  -6   30.83    1.82
   2   2   6   30.83    1.79
   2   2   6   30.07    1.80
  -3  -2  -6   58.04    3.35
   3   2   6   56.95    3.32
   3   2   6   56.71    3.35
  -4  -2  -6    8.66    0.72
   4   2   6    8.83    0.70
   4   2   6    8.55    0.73
  -5  -2  -6   13.35    1.08
   5   2   6   14.89    1.09
   5   2   6   15.07    1.06
   5  -3  -6    1.10    0.58
  -5   3   6    1.67    0.61
   4  -3  -6    2.70    0.50
  -4   3   6    2.82    0.50
   3  -3  -6    0.79    0.34
  -3   3   6    1.04    0.36
   2  -3  -6    0.05    0.22
  -2   3   6    0.52    0.25
   1  -3  -6    0.08    0.15
  -1   3   6    0.15    0.18
   0  -3  -6   -0.11    0.13
   0   3   6   -0.24    0.11
   0   3   6   -0.02    0.08
  -1  -3  -6    0.23    0.17
   1   3   6    0.13    0.11
   1   3   6    0.49    0.10
  -2  -3  -6    2.21    0.31
   2   3   6    1.87    0.24
   2   3   6    2.39    0.28
  -3  -3  -6    2.15    0.33
   3   3   6    2.77    0.40
   3   3   6    2.72    0.33
  -4  -3  -6    1.65    0.39
   4   3   6    1.30    0.36
   4   3   6    2.32    0.41
  -5  -3  -6    0.82    0.46
   5   3   6    0.62    0.43
   5   3   6    1.96    0.45
   5  -4  -6    0.69    0.52
  -5   4   6    0.36    0.56
   4  -4  -6    4.03    0.56
  -4   4   6    4.11    0.56
   3  -4  -6    2.14    0.39
  -3   4   6    1.04    0.36
   2  -4  -6    8.18    0.61
  -2   4   6    8.35    0.63
   1  -4  -6    5.03    0.36
   1  -4  -6    5.81    0.39
  -1   4   6    5.35    0.43
   0  -4  -6   64.22    3.60
   0   4   6   63.37    3.58
   0   4   6   60.76    3.57
  -1  -4  -6    6.47    0.48
   1   4   6    5.97    0.42
   1   4   6    6.69    0.39
  -2  -4  -6   -0.02    0.20
   2   4   6    0.40    0.15
   2   4   6    0.18    0.19
  -3  -4  -6    0.75    0.29
   3   4   6    0.51    0.23
   3   4   6    0.52    0.29
  -4  -4  -6    2.23    0.42
   4   4   6    2.23    0.40
   4   4   6    1.94    0.36
  -5  -4  -6    1.06    0.46
   5   4   6    1.83    0.46
   5   4   6    1.34    0.48
   5  -5  -6    1.46    0.60
  -5   5   6    0.92    0.57
   4  -5  -6    0.35    0.39
  -4   5   6    0.72    0.43
   3  -5  -6    0.69    0.32
  -3   5   6    0.28    0.34
   2  -5  -6    0.18    0.20
  -2   5   6    0.20    0.24
   1  -5  -6   -0.28    0.12
  -1   5   6    0.21    0.20
   0  -5  -6    0.50    0.18
   0   5   6    0.13    0.14
   0   5   6    0.59    0.10
  -1  -5  -6    0.65    0.20
   1   5   6    1.09    0.12
   1   5   6    1.19    0.17
  -2  -5  -6    1.65    0.29
   2   5   6    2.08    0.27
   2   5   6    1.97    0.21
  -3  -5  -6    2.61    0.39
   3   5   6    1.92    0.32
   3   5   6    1.98    0.30
  -4  -5  -6    1.01    0.36
   4   5   6    0.93    0.32
   4   5   6    1.04    0.33
  -5  -5  -6    1.91    0.47
   5   5   6    1.20    0.47
   5   5   6    1.91    0.47
   5  -6  -6   10.38    1.00
  -5   6   6   10.92    1.01
   4  -6  -6    4.25    0.61
  -4   6   6    4.63    0.61
   3  -6  -6   24.22    1.55
  -3   6   6   24.83    1.57
   2  -6  -6    5.93    0.45
  -2   6   6    4.53    0.49
   1  -6  -6   36.03    2.06
  -1   6   6   35.14    2.09
   0  -6  -6  107.03    5.85
   0   6   6  103.64    5.82
   0   6   6   96.78    5.81
  -1  -6  -6    5.74    0.46
   1   6   6    5.10    0.37
  -2  -6  -6   51.23    3.06
   2   6   6   50.94    3.02
   2   6   6   54.30    2.98
  -3  -6  -6    9.16    0.73
   3   6   6   10.02    0.65
   3   6   6    9.49    0.71
  -4  -6  -6    4.81    0.57
   4   6   6    3.87    0.48
   4   6   6    5.25    0.53
  -5  -6  -6    6.09    0.71
   5   6   6    6.85    0.71
   5   6   6    7.65    0.67
   5  -7  -6    0.44    0.55
  -5   7   6    0.12    0.58
   4  -7  -6   -0.42    0.40
  -4   7   6    0.45    0.46
   3  -7  -6    0.29    0.30
  -3   7   6   -0.20    0.32
   2  -7  -6    0.05    0.21
  -2   7   6   -0.12    0.25
   1  -7  -6    0.22    0.15
  -1   7   6    0.29    0.22
   0  -7  -6    0.31    0.18
   0   7   6    0.63    0.17
   1   7   6    1.56    0.19
  -2  -7  -6    1.78    0.32
   2   7   6    2.78    0.31
  -3  -7  -6    1.61    0.33
   3   7   6    1.58    0.31
   3   7   6    1.68    0.25
  -4  -7  -6    1.79    0.42
   4   7   6    1.48    0.36
   4   7   6    2.01    0.34
  -5  -7  -6    0.99    0.46
   5   7   6    1.61    0.44
   5   7   6    0.52    0.42
   5  -8  -6    3.70    0.67
  -5   8   6    3.02    0.67
   4  -8  -6    0.19    0.44
  -4   8   6   -0.91    0.43
   3  -8  -6    0.55    0.33
  -3   8   6    1.45    0.38
   2  -8  -6    0.62    0.23
  -2   8   6    0.85    0.30
  -1   8   6   25.63    1.54
   0  -8  -6    1.40    0.24
   0   8   6    1.05    0.18
   0   8   6    1.06    0.14
  -1  -8  -6   22.27    1.36
   1   8   6   21.83    1.30
  -2  -8  -6   12.25    0.89
   2   8   6   13.35    0.83
  -3  -8  -6    3.72    0.47
   3   8   6    2.81    0.31
   3   8   6    3.23    0.40
  -4  -8  -6    0.31    0.37
   4   8   6    0.02    0.30
   4   8   6    0.67    0.35
  -5  -8  -6    0.98    0.46
   5   8   6    0.70    0.44
   5   8   6    1.64    0.45
   5  -9  -6    1.78    0.62
  -5   9   6   -0.15    0.54
   4  -9  -6    0.76    0.42
  -4   9   6   -0.45    0.45
   3  -9  -6    0.04    0.31
  -3   9   6    0.81    0.34
   2  -9  -6    0.56    0.23
  -2   9   6    0.62    0.28
  -1   9   6    1.22    0.26
   0   9   6    3.56    0.27
  -1  -9  -6    1.15    0.27
   1   9   6    1.90    0.20
  -2  -9  -6    4.55    0.54
   2   9   6    6.37    0.46
  -3  -9  -6    5.67    0.58
   3   9   6    5.65    0.51
  -4  -9  -6    4.53    0.56
   4   9   6    3.60    0.43
   4   9   6    3.92    0.50
  -5  -9  -6    2.08    0.48
   5   9   6    1.20    0.45
   5   9   6    0.64    0.44
   5 -10  -6   10.81    0.99
  -5  10   6    9.61    1.00
   4 -10  -6   21.17    1.47
  -4  10   6   21.88    1.49
   3 -10  -6   28.19    1.76
  -3  10   6   27.73    1.78
   2 -10  -6   24.31    1.50
  -2  10   6   24.92    1.54
  -1  10   6   21.90    1.34
   0  10   6   45.76    2.73
   0  10   6   49.36    2.73
  -1 -10  -6    6.15    0.53
   1  10   6    5.80    0.41
  -2 -10  -6    9.43    0.75
   2  10   6    9.78    0.66
  -3 -10  -6   11.66    0.92
   3  10   6   12.79    0.86
  -4 -10  -6    0.58    0.38
   4  10   6    0.50    0.35
   4  10   6    0.68    0.29
  -5 -10  -6    0.62    0.49
   5  10   6    0.77    0.44
   5  10   6    1.23    0.45
   5 -11  -6    0.62    0.56
  -5  11   6   -0.16    0.55
   4 -11  -6    0.38    0.45
  -4  11   6   -0.07    0.43
   3 -11  -6    0.36    0.30
  -3  11   6    0.36    0.35
   2 -11  -6   -0.26    0.22
  -2  11   6   -0.20    0.30
  -1  11   6   -0.03    0.22
   0  11   6    0.16    0.12
   0  11   6    0.02    0.17
   1  11   6    0.07    0.14
  -2 -11  -6    0.35    0.32
   2  11   6    0.85    0.24
  -3 -11  -6    1.72    0.39
   3  11   6    1.19    0.31
  -4 -11  -6   -0.20    0.38
   4  11   6    0.59    0.34
  -5 -11  -6    0.10    0.47
   5  11   6    0.22    0.44
   5  11   6    0.60    0.43
   5 -12  -6    0.47    0.61
   4 -12  -6    0.04    0.44
  -4  12   6    0.50    0.47
   3 -12  -6    9.23    0.74
  -3  12   6    9.42    0.80
   2 -12  -6    4.16    0.41
  -2  12   6    3.82    0.46
  -1  12   6   35.73    2.12
   0  12   6    8.16    0.55
   0  12   6    8.26    0.53
   1  12   6   32.44    1.90
  -2 -12  -6    3.58    0.50
   2  12   6    3.96    0.38
  -3 -12  -6    0.47    0.40
   3  12   6    0.57    0.30
  -4 -12  -6    0.09    0.41
   4  12   6    0.65    0.33
  -5 -12  -6    0.31    0.50
   5  12   6    0.04    0.48
   5 -13  -6   -1.13    0.60
   4 -13  -6    0.23    0.43
  -4  13   6    0.28    0.47
   3 -13  -6    1.15    0.36
  -3  13   6    1.08    0.39
   2 -13  -6    4.52    0.43
  -2  13   6    4.69    0.51
  -1  13   6    2.89    0.37
   0  13   6    8.85    0.57
   1  13   6    9.17    0.60
  -2 -13  -6    2.07    0.42
   2  13   6    2.81    0.33
  -3 -13  -6    9.86    0.87
   3  13   6   10.70    0.76
  -4 -13  -6    4.42    0.64
   4  13   6    4.73    0.55
  -5 -13  -6    1.12    0.52
   5  13   6    1.55    0.51
   5 -14  -6    3.60    0.71
   4 -14  -6   11.83    0.97
   3 -14  -6   10.01    0.79
  -3  14   6   10.65    0.86
   2 -14  -6    4.56    0.43
  -2  14   6    4.60    0.53
  -1  14   6    6.95    0.57
   0  14   6    4.11    0.31
   1  14   6    1.72    0.24
  -2 -14  -6    0.71    0.36
   2  14   6    0.75    0.24
  -3 -14  -6    9.49    0.86
   3  14   6    9.54    0.72
  -4 -14  -6    0.77    0.48
   4  14   6    2.24    0.42
  -5 -14  -6   -0.57    0.52
   5  14   6   -0.48    0.45
   4 -15  -6    0.11    0.46
   3 -15  -6    0.12    0.31
  -3  15   6   -0.22    0.39
   2 -15  -6   -0.02    0.25
  -2  15   6   -0.17    0.34
  -1  15   6    0.08    0.18
   0  15   6    0.12    0.13
   1  15   6    0.67    0.18
  -2 -15  -6    0.71    0.35
   2  15   6    0.57    0.22
  -3 -15  -6    5.12    0.66
   3  15   6    5.01    0.51
  -4 -15  -6    0.03    0.48
   4  15   6   -0.12    0.38
  -5 -15  -6    0.46    0.55
   5  15   6    0.74    0.52
   4 -16  -6    5.87    0.71
   3 -16  -6    2.61    0.45
   2 -16  -6    6.62    0.56
  -1  16   6    2.21    0.28
   0  16   6   10.91    0.70
   1  16   6    7.06    0.50
   2  16   6    8.92    0.64
  -3 -16  -6   10.25    0.94
   3  16   6   11.16    0.80
  -4 -16  -6    0.09    0.51
   4  16   6   -0.19    0.38
   4 -17  -6    0.97    0.50
   3 -17  -6    1.60    0.39
   2 -17  -6    4.96    0.47
  -1  17   6    7.07    0.53
   0 -17  -6    6.13    0.49
   0  17   6    6.53    0.46
   1  17   6    7.78    0.54
   2  17   6    7.77    0.58
  -3 -17  -6    2.84    0.56
   3  17   6    4.50    0.47
  -4 -17  -6    1.79    0.56
   4  17   6    3.66    0.51
   4 -18  -6    0.64    0.51
   3 -18  -6    2.46    0.47
   2 -18  -6    0.13    0.30
  -1  18   6    0.66    0.23
   0 -18  -6    0.31    0.24
   0  18   6    0.22    0.18
   1  18   6    1.71    0.25
   2  18   6    4.26    0.42
  -3 -18  -6    7.46    0.80
   3  18   6    7.83    0.64
  -4 -18  -6    0.48    0.53
   4  18   6    1.58    0.40
   4 -19  -6   -0.44    0.48
   3 -19  -6    0.07    0.37
   2 -19  -6    0.10    0.30
   0 -19  -6    2.53    0.34
   0  19   6    2.77    0.30
   1  19   6    1.96    0.27
   2  19   6    3.21    0.37
  -3 -19  -6    2.97    0.58
   3  19   6    3.40    0.45
  -4 -19  -6    0.81    0.60
   4  19   6    1.77    0.46
   4 -20  -6    2.87    0.63
   3 -20  -6    3.16    0.53
   2 -20  -6    3.10    0.43
   0 -20  -6    5.67    0.51
   0  20   6    6.02    0.46
   1  20   6    4.23    0.38
   2  20   6    0.53    0.28
  -3 -20  -6    0.56    0.48
   3  20   6    0.32    0.33
  -4 -20  -6    5.08    0.79
   4  20   6    5.61    0.63
   4 -21  -6    0.50    0.59
   3 -21  -6    2.15    0.47
   2 -21  -6    3.33    0.47
   1 -21  -6    4.34    0.53
   0 -21  -6    3.65    0.42
   0  21   6    3.83    0.36
   1  21   6    4.66    0.41
   2  21   6    2.04    0.33
  -3 -21  -6    1.40    0.54
   3  21   6    2.07    0.41
  -4 -21  -6    2.75    0.66
   4  21   6    2.40    0.51
   3 -22  -6   -0.33    0.45
   2 -22  -6    0.31    0.38
   1 -22  -6   -0.31    0.39
   0 -22  -6    0.13    0.32
   0  22   6    1.38    0.26
   1  22   6    4.25    0.39
   2  22   6    1.23    0.35
  -3 -22  -6    0.90    0.53
   3  22   6    0.38    0.36
   3 -23  -6    0.76    0.49
   2 -23  -6    2.06    0.55
   2 -23  -6    3.08    0.48
   1 -23  -6    1.12    0.42
   0 -23  -6    3.69    0.48
   0  23   6    4.31    0.40
   1  23   6    5.05    0.43
   2  23   6    2.49    0.35
  -3 -23  -6    1.73    0.62
   3  23   6    0.43    0.38
   3 -24  -6    4.57    0.67
   3 -24  -6    4.35    0.77
   2 -24  -6    3.37    0.53
   1 -24  -6    0.46    0.40
   0 -24  -6    0.79    0.34
   0  24   6    0.16    0.27
   1  24   6    0.85    0.25
   2  24   6    0.58    0.29
  -3 -24  -6    0.93    0.64
   3  24   6    0.97    0.39
   2 -25  -6    1.59    0.49
   2 -25  -6    0.13    0.54
   1 -25  -6    0.80    0.45
   0 -25  -6    1.17    0.41
   0  25   6    1.18    0.32
   1  25   6    0.68    0.26
   2  25   6    0.47    0.29
  -3 -25  -6    0.40    0.67
   3  25   6    0.02    0.41
   2 -26  -6    6.57    0.72
   2 -26  -6    6.90    0.80
   1 -26  -6    1.23    0.49
   0 -26  -6    3.29    0.53
   0  26   6    2.78    0.42
   1  26   6    0.13    0.26
   2  26   6    0.45    0.32
   2 -27  -6    3.36    0.57
   2 -27  -6    2.43    0.66
   1 -27  -6    2.36    0.55
   0 -27  -6    2.02    0.50
   0  27   6    2.32    0.41
   1  27   6    3.23    0.39
   2  27   6    0.82    0.33
   1 -28  -6    0.52    0.54
   0 -28  -6    0.55    0.42
   0  28   6   -0.07    0.36
   1  28   6    5.21    0.52
   0 -29  -6   -0.10    0.51
   0  29   6    0.64    0.41
   1  25  -7    2.80    0.78
   1  25  -7    1.93    0.31
  -1 -25   7    1.44    0.65
   0  25  -7    0.97    0.68
   0 -25   7    2.07    0.54
  -1  25  -7    1.84    0.64
   1 -25   7    1.78    0.53
   2  24  -7    0.58    0.36
   2  24  -7    0.50    0.70
  -2 -24   7   -0.19    0.67
   1  24  -7    2.53    0.73
   1  24  -7    2.19    0.32
  -1 -24   7    2.81    0.58
   0  24  -7    1.52    0.73
   0 -24   7    0.52    0.54
  -1  24  -7    0.22    0.58
   1 -24   7    1.18    0.48
  -2  24  -7   -0.58    0.61
   2 -24   7   -0.39    0.44
   2  23  -7    1.76    0.76
   2  23  -7    1.22    0.36
   1  23  -7    4.20    0.72
  -1 -23   7    3.69    0.64
   0  23  -7    2.97    0.65
   0 -23   7    2.48    0.50
  -1  23  -7    3.23    0.64
   1 -23   7    2.63    0.53
  -2  23  -7    3.45    0.63
   2 -23   7    3.52    0.59
   3  22  -7    0.72    0.47
   3  22  -7   -0.97    0.79
  -3 -22   7    0.62    0.71
   2  22  -7    0.57    0.69
   2  22  -7    0.69    0.35
  -2 -22   7    0.82    0.56
   1  22  -7    1.88    0.27
   1  22  -7    2.06    0.64
  -1 -22   7    2.47    0.57
   0  22  -7    0.76    0.51
   0 -22   7   -0.53    0.40
  -1  22  -7    1.43    0.53
   1 -22   7    1.51    0.41
  -2  22  -7    0.17    0.52
   2 -22   7    0.46    0.44
   3  21  -7    0.40    0.44
   3  21  -7   -0.71    0.66
  -3 -21   7    0.98    0.68
   2  21  -7    1.35    0.36
   2  21  -7    1.71    0.63
  -2 -21   7    1.57    0.54
   1  21  -7    0.05    0.20
   1  21  -7    0.06    0.49
  -1 -21   7    0.32    0.40
   0  21  -7    0.63    0.47
   0 -21   7   -0.31    0.37
  -1  21  -7    0.45    0.45
   1 -21   7    0.82    0.37
  -2  21  -7    0.93    0.49
   2 -21   7   -0.55    0.40
  -3  21  -7    1.05    0.56
   3 -21   7    0.45    0.51
   3  20  -7    2.01    0.71
   3  20  -7    1.28    0.44
  -3 -20   7    2.47    0.64
   2  20  -7    2.50    0.38
   2  20  -7    1.49    0.56
  -2 -20   7    1.12    0.51
   1  20  -7    1.47    0.24
   1  20  -7    1.04    0.53
  -1 -20   7    0.37    0.41
   0  20  -7    1.38    0.45
   0 -20   7    0.70    0.36
  -1  20  -7    0.89    0.43
   1 -20   7    0.41    0.34
  -2  20  -7    1.41    0.48
   2 -20   7    1.38    0.41
  -3  20  -7    2.27    0.62
   3 -20   7    1.87    0.53
   3  19  -7    1.29    0.67
   3  19  -7    2.17    0.47
  -3 -19   7    3.61    0.61
   2  19  -7    3.91    0.70
   2  19  -7    3.87    0.48
  -2 -19   7    4.87    0.64
   1  19  -7    7.56    0.76
   1  19  -7    6.02    0.47
  -1 -19   7    5.98    0.69
   0  19  -7    5.86    0.67
   0 -19   7    4.73    0.54
  -1  19  -7    3.91    0.60
   1 -19   7    3.54    0.45
  -2  19  -7    3.15    0.56
   2 -19   7    3.25    0.49
  -3  19  -7    3.66    0.59
   3 -19   7    2.61    0.52
   4  18  -7    0.20    0.45
  -4 -18   7    1.02    0.71
   3  18  -7    0.78    0.41
   3  18  -7    0.95    0.61
  -3 -18   7    1.71    0.54
   2  18  -7    2.37    0.59
   2  18  -7    3.22    0.42
  -2 -18   7    2.09    0.49
   1  18  -7    0.99    0.45
   1  18  -7    0.82    0.22
  -1 -18   7    1.29    0.39
   0  18  -7    5.09    0.66
   0 -18   7    5.95    0.59
  -1  18  -7    3.05    0.52
   1 -18   7    2.80    0.41
  -2  18  -7    2.08    0.49
   2 -18   7    0.88    0.37
  -3  18  -7    0.67    0.49
   3 -18   7   -0.19    0.42
   4  17  -7    0.14    0.47
  -4 -17   7    0.71    0.67
   3  17  -7   -0.07    0.37
   3  17  -7    0.13    0.56
  -3 -17   7    1.04    0.49
   2  17  -7    0.23    0.32
   2  17  -7    0.81    0.49
  -2 -17   7    0.82    0.40
   1  17  -7   -0.14    0.19
   1  17  -7    0.21    0.39
  -1 -17   7    0.40    0.37
   0  17  -7    1.25    0.40
   0 -17   7    0.88    0.31
  -1  17  -7    2.38    0.45
   1 -17   7    2.33    0.35
  -2  17  -7    0.13    0.39
   2 -17   7    0.37    0.33
  -3  17  -7    1.20    0.45
   3 -17   7    0.71    0.41
  -4  17  -7    0.88    0.55
   4 -17   7    0.56    0.55
  -4 -16   7    0.93    0.63
   3  16  -7   -0.56    0.48
   3  16  -7    0.49    0.36
  -3 -16   7   -0.03    0.46
   2  16  -7    1.57    0.49
   2  16  -7    1.81    0.36
  -2 -16   7    1.75    0.38
   1  16  -7    0.14    0.20
   1  16  -7   -0.49    0.36
  -1 -16   7    0.32    0.32
   0  16  -7    1.92    0.41
   0 -16   7    1.39    0.32
  -1  16  -7   11.81    0.91
   1 -16   7   11.19    0.81
  -2  16  -7    6.48    0.66
   2 -16   7    6.42    0.60
  -3  16  -7   11.07    0.94
   3 -16   7   12.12    0.91
  -4  16  -7    4.22    0.67
   4 -16   7    5.35    0.69
   4 -16   7    4.24    0.68
   4  15  -7    3.04    0.52
  -4 -15   7    3.95    0.67
   3  15  -7    6.58    0.63
   3  15  -7    6.82    0.77
  -3 -15   7    6.53    0.62
   2  15  -7    5.69    0.68
   2  15  -7    5.36    0.50
  -2 -15   7    5.38    0.53
   1  15  -7    5.48    0.41
   1  15  -7    5.61    0.61
  -1 -15   7    5.52    0.56
   0  15  -7    8.48    0.70
   0 -15   7    7.66    0.63
  -1  15  -7    5.69    0.59
   1 -15   7    5.13    0.50
  -2  15  -7    2.28    0.42
   2 -15   7    1.62    0.34
  -3  15  -7    1.46    0.44
   3 -15   7    1.37    0.39
  -4  15  -7   -0.09    0.48
   4 -15   7    0.31    0.49
   4 -15   7    0.75    0.53
   4  14  -7    1.44    0.47
  -4 -14   7    1.51    0.61
   3  14  -7    6.58    0.60
   3  14  -7    5.68    0.74
  -3 -14   7    6.11    0.61
   2  14  -7    0.87    0.30
   2  14  -7    1.01    0.40
  -2 -14   7    0.55    0.32
   1  14  -7    0.62    0.35
   1  14  -7    0.60    0.20
  -1 -14   7    0.67    0.27
   0  14  -7    0.15    0.32
   0 -14   7    0.95    0.26
  -1  14  -7    2.78    0.41
   1 -14   7    2.38    0.35
  -2  14  -7    2.61    0.44
   2 -14   7    2.43    0.38
  -3  14  -7    1.08    0.42
   3 -14   7    0.60    0.40
  -4  14  -7    0.24    0.47
   4 -14   7    0.13    0.49
   4 -14   7   -0.08    0.47
   4  13  -7    2.47    0.50
  -4 -13   7    3.13    0.60
   3  13  -7    2.88    0.44
   3  13  -7    2.28    0.50
  -3 -13   7    2.43    0.45
   2  13  -7    5.34    0.49
   2  13  -7    5.16    0.61
  -2 -13   7    5.29    0.48
   1  13  -7    3.05    0.45
   1  13  -7    1.84    0.26
  -1 -13   7    1.91    0.30
   0  13  -7    2.91    0.43
   0 -13   7    2.57    0.34
  -1  13  -7    3.37    0.45
   1 -13   7    3.41    0.38
  -2  13  -7    1.53    0.36
   2 -13   7    1.06    0.31
  -3  13  -7    0.63    0.35
   3 -13   7    0.71    0.34
  -4  13  -7    0.45    0.47
   4 -13   7   -0.40    0.46
   4 -13   7    0.30    0.41
   5  12  -7   -0.80    0.57
  -5 -12   7    0.51    0.55
  -5 -12   7   -1.31    0.71
   4  12  -7    3.57    0.55
  -4 -12   7    3.74    0.62
   3  12  -7    1.09    0.38
   3  12  -7    0.92    0.43
  -3 -12   7    1.08    0.39
   2  12  -7    3.05    0.41
   2  12  -7    4.09    0.55
  -2 -12   7    4.05    0.40
   1  12  -7   15.41    0.95
  -1 -12   7   15.58    1.01
   0  12  -7   12.16    0.93
   0 -12   7   14.38    0.89
  -1  12  -7   15.18    1.06
   1 -12   7   16.23    1.02
  -2  12  -7   22.73    1.46
   2 -12   7   23.06    1.45
  -3  12  -7    5.17    0.56
   3 -12   7    5.07    0.50
   3 -12   7    5.38    0.58
  -4  12  -7    8.96    0.76
   4 -12   7    7.50    0.75
   4 -12   7    7.36    0.74
   5  11  -7    1.91    0.57
  -5 -11   7    0.97    0.53
  -5 -11   7    1.54    0.72
   4  11  -7    0.46    0.41
  -4 -11   7    1.75    0.57
   3  11  -7    3.95    0.50
   3  11  -7    4.05    0.58
  -3 -11   7    4.38    0.49
   2  11  -7    4.71    0.46
   2  11  -7    4.54    0.56
  -2 -11   7    3.95    0.42
   1  11  -7    5.97    0.42
   1  11  -7    5.76    0.55
  -1 -11   7    5.63    0.47
   0  11  -7    1.89    0.32
   0 -11   7    1.30    0.23
  -1  11  -7    2.54    0.38
   1 -11   7    2.35    0.31
  -2  11  -7    2.12    0.37
   2 -11   7    1.85    0.32
  -3  11  -7    0.86    0.33
   3 -11   7    0.30    0.31
   3 -11   7    0.28    0.34
  -4  11  -7   -0.42    0.39
   4 -11   7    0.11    0.41
   4 -11   7    0.46    0.44
  -5  11  -7   -0.01    0.55
   5 -11   7    0.66    0.52
   5 -11   7   -0.10    0.54
   5  10  -7    1.18    0.53
  -5 -10   7    0.18    0.49
  -5 -10   7    1.13    0.67
   4  10  -7    3.28    0.54
  -4 -10   7    2.42    0.58
   3  10  -7    6.63    0.68
   3  10  -7    6.96    0.65
  -3 -10   7    7.68    0.62
   2  10  -7    4.90    0.47
   2  10  -7    5.10    0.54
  -2 -10   7    5.46    0.45
   1  10  -7    6.09    0.46
   1  10  -7    6.71    0.57
  -1 -10   7    6.63    0.51
   0  10  -7    1.60    0.32
   0 -10   7    1.85    0.26
  -1  10  -7    0.39    0.25
   1 -10   7    0.35    0.21
  -2  10  -7    0.86    0.31
   2 -10   7    1.61    0.30
  -3  10  -7    0.34    0.31
   3 -10   7    0.28    0.30
   3 -10   7    0.43    0.30
  -4  10  -7    4.43    0.57
   4 -10   7    4.43    0.59
   4 -10   7    4.34    0.58
  -5  10  -7    3.31    0.55
   5 -10   7    2.62    0.60
   5 -10   7    2.06    0.57
   5   9  -7    2.14    0.58
  -5  -9   7    0.70    0.65
   4   9  -7    4.31    0.58
  -4  -9   7    3.00    0.59
   3   9  -7    4.83    0.53
   3   9  -7    4.29    0.56
  -3  -9   7    3.97    0.50
   2   9  -7    5.92    0.53
   2   9  -7    5.63    0.51
  -2  -9   7    5.26    0.44
   1   9  -7    9.52    0.73
   1   9  -7   10.47    0.66
  -1  -9   7   10.47    0.69
   0   9  -7    3.20    0.38
   0  -9   7    3.47    0.33
  -1   9  -7    4.54    0.43
   1  -9   7    3.62    0.36
  -2   9  -7    1.06    0.28
   2  -9   7    1.45    0.29
  -3   9  -7    0.86    0.31
   3  -9   7    1.11    0.30
   3  -9   7    0.90    0.33
  -4   9  -7   -0.56    0.36
   4  -9   7   -0.15    0.38
   4  -9   7    0.35    0.41
  -5   9  -7   -0.05    0.48
   5  -9   7   -0.44    0.51
   5  -9   7    0.33    0.52
   5   8  -7    0.30    0.55
  -5  -8   7   -0.18    0.63
   4   8  -7    2.20    0.51
  -4  -8   7    1.17    0.53
   3   8  -7    6.71    0.62
   3   8  -7    6.67    0.62
  -3  -8   7    6.68    0.58
   2   8  -7   20.11    1.25
   2   8  -7   19.23    1.25
  -2  -8   7   20.22    1.23
   1   8  -7   12.76    0.85
   1   8  -7   12.56    0.79
  -1  -8   7   12.18    0.81
   0   8  -7   19.92    1.28
   0  -8   7   21.20    1.25
  -1   8  -7    5.29    0.47
   1  -8   7    5.88    0.44
  -2   8  -7   29.19    1.67
   2  -8   7   25.31    1.66
  -3   8  -7   10.84    0.79
   3  -8   7   10.80    0.82
   3  -8   7   10.88    0.76
  -4   8  -7    4.95    0.56
   4  -8   7    4.58    0.57
   4  -8   7    5.24    0.59
  -5   8  -7    4.85    0.63
   5  -8   7    5.14    0.68
   5  -8   7    4.26    0.66
   5   7  -7    1.00    0.58
  -5  -7   7    1.08    0.64
   4   7  -7    1.01    0.41
  -4  -7   7    0.58    0.49
   3   7  -7    0.10    0.33
   3   7  -7    1.19    0.31
  -3  -7   7    0.81    0.34
   2   7  -7    1.27    0.27
   2   7  -7    1.29    0.26
  -2  -7   7    1.23    0.26
   1   7  -7    0.57    0.22
  -1  -7   7    0.67    0.20
   0   7  -7    0.68    0.22
   0  -7   7    0.59    0.16
  -1   7  -7    0.15    0.20
   1  -7   7    0.20    0.16
  -2   7  -7    0.03    0.22
   2  -7   7   -0.21    0.22
  -3   7  -7    0.16    0.25
   3  -7   7    0.04    0.29
   3  -7   7   -0.23    0.27
  -4   7  -7    0.38    0.35
   4  -7   7   -0.64    0.36
   4  -7   7    0.30    0.39
  -5   7  -7    0.11    0.44
   5  -7   7    0.00    0.49
   5  -7   7   -0.17    0.48
   5   6  -7    0.63    0.57
  -5  -6   7    0.36    0.59
   4   6  -7    0.34    0.37
  -4  -6   7    0.39    0.48
   3   6  -7    2.90    0.42
   3   6  -7    3.23    0.45
  -3  -6   7    3.14    0.43
   2   6  -7    0.17    0.23
   2   6  -7    0.21    0.24
  -2  -6   7    0.41    0.23
   1   6  -7   19.57    1.22
   1   6  -7   20.15    1.26
  -1  -6   7   21.62    1.24
   0   6  -7    3.81    0.37
   0  -6   7    4.19    0.33
  -1   6  -7   48.30    2.81
   1  -6   7   47.89    2.78
  -2   6  -7   14.90    0.98
   2  -6   7   14.95    0.98
   2  -6   7   15.66    0.93
  -3   6  -7    7.40    0.60
   3  -6   7    7.84    0.61
   3  -6   7    8.28    0.64
  -4   6  -7    7.48    0.65
   4  -6   7    7.59    0.69
   4  -6   7    7.19    0.67
   5  -6   7    6.01    0.70
   5  -6   7    5.53    0.70
   5   5  -7    2.89    0.66
  -5  -5   7    3.32    0.67
   4   5  -7    4.74    0.61
  -4  -5   7    4.64    0.58
   3   5  -7    9.36    0.67
   3   5  -7    9.46    0.74
  -3  -5   7    8.90    0.71
   2   5  -7    4.27    0.43
   2   5  -7    4.38    0.41
  -2  -5   7    4.28    0.39
   1   5  -7    4.77    0.38
   1   5  -7    5.54    0.41
  -1  -5   7    4.38    0.37
   0   5  -7    2.37    0.30
   0  -5   7    2.78    0.25
  -1   5  -7    1.99    0.28
   1  -5   7    1.20    0.21
  -2   5  -7    0.27    0.20
   2  -5   7    0.47    0.17
   2  -5   7    0.48    0.22
  -3   5  -7   -0.03    0.24
   3  -5   7    0.33    0.29
   3  -5   7   -0.26    0.26
  -4   5  -7    0.10    0.31
   4  -5   7   -0.42    0.34
   4  -5   7   -0.08    0.37
   5  -5   7    1.34    0.49
   5  -5   7    0.11    0.47
   5   4  -7    1.20    0.56
  -5  -4   7    1.54    0.60
   4   4  -7    7.23    0.72
  -4  -4   7    7.46    0.71
   3   4  -7    5.83    0.57
  -3  -4   7    5.54    0.55
   2   4  -7   16.90    1.08
   2   4  -7   16.69    1.04
  -2  -4   7   16.73    1.05
   1   4  -7   22.44    1.37
   1   4  -7   21.15    1.35
  -1  -4   7   24.86    1.37
   0   4  -7   22.43    1.38
   0  -4   7   23.55    1.36
  -1   4  -7    2.04    0.27
   1  -4   7    1.82    0.23
  -2   4  -7   16.17    1.08
   2  -4   7   17.75    1.09
   2  -4   7   17.80    1.04
  -3   4  -7   20.60    1.32
   3  -4   7   21.15    1.32
   3  -4   7   21.99    1.35
  -4   4  -7    0.82    0.34
   4  -4   7    0.28    0.34
   4  -4   7    0.63    0.36
  -5   4  -7    8.22    0.79
   5  -4   7    8.33    0.82
   5  -4   7   10.43    0.82
   5   3  -7    0.86    0.52
  -5  -3   7    0.15    0.55
   4   3  -7   -0.13    0.41
  -4  -3   7    0.22    0.43
   3   3  -7    0.51    0.33
  -3  -3   7    0.36    0.32
   2   3  -7    0.31    0.22
   2   3  -7    0.38    0.18
  -2  -3   7    0.06    0.21
   1   3  -7   -0.06    0.16
   1   3  -7    0.01    0.16
  -1  -3   7    0.06    0.15
   0   3  -7    0.09    0.17
   0  -3   7    0.31    0.14
  -1   3  -7    0.22    0.17
   1  -3   7    0.07    0.13
  -2   3  -7    0.07    0.19
   2  -3   7    0.01    0.18
   2  -3   7    0.14    0.18
  -3   3  -7    0.12    0.25
   3  -3   7   -0.12    0.26
   3  -3   7    0.00    0.24
  -4   3  -7    0.10    0.33
   4  -3   7    0.29    0.35
   4  -3   7    1.26    0.37
   5  -3   7    1.66    0.48
   5   2  -7   -0.57    0.51
  -5  -2   7    1.54    0.60
   4   2  -7    2.18    0.50
  -4  -2   7    3.22    0.54
   3   2  -7    8.52    0.72
  -3  -2   7    9.17    0.71
   2   2  -7    2.80    0.37
  -2  -2   7    3.20    0.34
   1   2  -7   12.63    0.78
   1   2  -7   12.64    0.79
  -1  -2   7   12.28    0.77
   0   2  -7   36.66    2.17
   0  -2   7   38.08    2.16
  -1   2  -7   26.74    1.64
   1  -2   7   28.40    1.61
   1  -2   7   27.62    1.58
  -2   2  -7   55.92    3.38
   2  -2   7   59.00    3.37
   2  -2   7   59.94    3.35
  -3   2  -7   16.61    1.08
   3  -2   7   16.65    1.08
   3  -2   7   17.16    1.10
  -4   2  -7    6.14    0.58
   4  -2   7    5.71    0.60
   4  -2   7    5.59    0.59
  -5   2  -7    2.72    0.54
   5  -2   7    3.86    0.57
   5  -2   7    3.10    0.54
   5   1  -7    4.90    0.70
  -5  -1   7    3.22    0.64
   4   1  -7    4.28    0.60
  -4  -1   7    4.03    0.57
   3   1  -7    3.60    0.47
  -3  -1   7    3.94    0.48
   2   1  -7    5.87    0.50
  -2  -1   7    5.68    0.47
   1   1  -7    1.91    0.25
   1   1  -7    2.16    0.23
  -1  -1   7    1.32    0.22
   0   1  -7    1.05    0.20
   0  -1   7    1.63    0.21
  -1   1  -7    0.57    0.18
   1  -1   7    0.44    0.14
   1  -1   7    0.29    0.10
  -2   1  -7   -0.20    0.18
   2  -1   7   -0.33    0.17
   2  -1   7    0.00    0.18
  -3   1  -7    0.49    0.25
   3  -1   7    0.81    0.28
   3  -1   7    0.90    0.27
  -4   1  -7    0.70    0.34
   4  -1   7    0.39    0.35
   4  -1   7    0.73    0.35
  -5   1  -7   -0.34    0.46
   5  -1   7    0.34    0.46
   5  -1   7    0.74    0.44
   5   0  -7    6.39    0.82
  -5   0   7    6.55    0.80
   4   0  -7    3.54    0.55
  -4   0   7    3.76    0.56
   3   0  -7   10.21    0.81
  -3   0   7   11.48    0.83
   2   0  -7   88.12    5.14
  -2   0   7   90.38    5.13
   1   0  -7   19.84    1.18
   1   0  -7   19.82    1.16
  -1   0   7   19.14    1.17
   0   0  -7   23.78    1.43
   0   0   7   23.99    1.39
   0   0   7   24.73    1.41
  -1   0  -7    0.07    0.16
   1   0   7    0.33    0.10
   1   0   7    0.28    0.11
  -2   0  -7    4.60    0.43
   2   0   7    5.22    0.40
   2   0   7    5.41    0.41
  -3   0  -7    0.36    0.26
   3   0   7    0.57    0.27
   3   0   7    0.41    0.26
  -4   0  -7    0.38    0.35
   4   0   7    0.41    0.35
   4   0   7    0.34    0.33
  -5   0  -7   -0.25    0.45
   5   0   7   -0.03    0.45
   5   0   7    0.10    0.43
   5  -1  -7    0.21    0.54
  -5   1   7    0.91    0.59
   4  -1  -7    0.85    0.43
  -4   1   7    0.73    0.47
   3  -1  -7    0.41    0.32
  -3   1   7    0.18    0.35
   2  -1  -7    0.16    0.21
  -2   1   7    0.23    0.24
   1  -1  -7    0.56    0.18
   1  -1  -7    0.36    0.13
  -1   1   7    0.43    0.19
   0  -1  -7   -0.19    0.14
   0   1   7    0.04    0.09
   0   1   7   -0.03    0.12
  -1  -1  -7   -0.01    0.17
   1   1   7   -0.08    0.10
   1   1   7   -0.02    0.11
  -2  -1  -7    0.45    0.21
   2   1   7    0.63    0.18
   2   1   7    0.60    0.19
  -3  -1  -7    0.45    0.27
   3   1   7    0.49    0.29
   3   1   7    0.57    0.25
  -4  -1  -7    0.62    0.37
   4   1   7    0.33    0.34
   4   1   7    1.34    0.38
  -5  -1  -7    1.24    0.48
   5   1   7    1.29    0.44
   5   1   7    1.64    0.47
   5  -2  -7   11.98    1.11
  -5   2   7   12.08    1.04
   4  -2  -7   11.98    0.95
  -4   2   7   11.98    0.96
   3  -2  -7    3.33    0.46
  -3   2   7    3.16    0.46
   2  -2  -7   26.26    1.62
  -2   2   7   27.14    1.62
   1  -2  -7  119.85    6.79
   1  -2  -7  117.44    6.77
  -1   2   7  120.91    6.79
   0  -2  -7   81.55    4.68
   0   2   7   82.27    4.65
   0   2   7   82.10    4.66
  -1  -2  -7   55.15    3.25
   1   2   7   54.78    3.21
   1   2   7   58.73    3.21
  -2  -2  -7   32.76    1.92
   2   2   7   30.91    1.89
   2   2   7   32.69    1.88
  -3  -2  -7   21.71    1.35
   3   2   7   20.74    1.33
   3   2   7   21.13    1.31
  -4  -2  -7    3.93    0.54
   4   2   7    4.18    0.50
   4   2   7    4.03    0.50
  -5  -2  -7    3.43    0.54
   5   2   7    2.70    0.51
   5   2   7    2.14    0.48
   5  -3  -7    2.99    0.65
  -5   3   7    4.05    0.71
   4  -3  -7    0.64    0.43
  -4   3   7    1.55    0.46
   3  -3  -7    1.03    0.34
  -3   3   7    0.27    0.33
   2  -3  -7    0.20    0.23
  -2   3   7   -0.06    0.24
   1  -3  -7    0.14    0.14
   1  -3  -7    0.08    0.11
  -1   3   7    0.12    0.19
   0  -3  -7   -0.05    0.14
   0   3   7   -0.06    0.09
   0   3   7   -0.10    0.12
  -1  -3  -7    0.12    0.18
   1   3   7    0.11    0.11
   1   3   7    0.23    0.10
  -2  -3  -7    1.29    0.27
   2   3   7    1.59    0.22
   2   3   7    1.29    0.21
  -3  -3  -7    1.18    0.31
   3   3   7    0.67    0.29
   3   3   7    1.12    0.26
  -4  -3  -7    1.65    0.40
   4   3   7    1.86    0.39
   4   3   7    1.74    0.39
  -5  -3  -7    1.40    0.48
   5   3   7    0.20    0.43
   5   3   7    1.08    0.43
   5  -4  -7    4.88    0.74
  -5   4   7    5.89    0.81
   4  -4  -7    0.72    0.41
  -4   4   7    1.39    0.47
   3  -4  -7    2.14    0.39
  -3   4   7    1.82    0.40
   2  -4  -7    0.25    0.23
  -2   4   7    0.06    0.26
   1  -4  -7    3.71    0.30
   1  -4  -7    4.44    0.34
  -1   4   7    4.46    0.37
   0  -4  -7   14.88    0.92
   0   4   7   15.17    0.88
   0   4   7   14.53    0.89
  -1  -4  -7    2.33    0.30
   1   4   7    2.39    0.19
   1   4   7    2.26    0.21
  -2  -4  -7    0.03    0.23
   2   4   7    0.31    0.14
   2   4   7   -0.16    0.16
  -3  -4  -7    3.69    0.46
   3   4   7    4.17    0.38
   3   4   7    4.17    0.44
  -4  -4  -7    3.24    0.48
   4   4   7    2.68    0.45
   4   4   7    2.98    0.41
  -5  -4  -7    1.56    0.49
   5   4   7    0.54    0.42
   5   4   7    1.45    0.46
   5  -5  -7    0.93    0.58
  -5   5   7    0.26    0.57
   4  -5  -7    0.56    0.39
  -4   5   7    0.27    0.42
   3  -5  -7    1.10    0.34
  -3   5   7    0.01    0.33
   2  -5  -7    0.36    0.22
  -2   5   7    0.37    0.28
   1  -5  -7    0.02    0.13
  -1   5   7    0.09    0.21
   0  -5  -7    0.57    0.18
   0   5   7    0.84    0.17
  -1  -5  -7    0.91    0.23
   1   5   7    1.40    0.15
   1   5   7    1.39    0.17
  -2  -5  -7    3.01    0.38
   2   5   7    3.02    0.26
   2   5   7    3.70    0.32
  -3  -5  -7    3.02    0.43
   3   5   7    2.98    0.39
   3   5   7    2.60    0.33
  -4  -5  -7    1.53    0.39
   4   5   7    1.64    0.37
   4   5   7    1.39    0.34
  -5  -5  -7    2.56    0.52
   5   5   7    2.89    0.51
   5   5   7    2.81    0.49
   5  -6  -7    4.70    0.74
  -5   6   7    5.17    0.74
   4  -6  -7    7.14    0.72
  -4   6   7    7.02    0.73
   3  -6  -7   29.57    1.84
  -3   6   7   29.55    1.85
   2  -6  -7   40.65    2.41
  -2   6   7   40.91    2.42
   1  -6  -7   30.95    1.79
  -1   6   7   30.33    1.82
   0  -6  -7   40.51    2.27
   0   6   7   38.63    2.24
   0   6   7   37.42    2.23
  -1  -6  -7    8.65    0.63
   1   6   7    8.92    0.56
   1   6   7    9.01    0.53
  -2  -6  -7   10.63    0.77
   2   6   7   10.88    0.66
   2   6   7   11.09    0.72
  -3  -6  -7   10.66    0.79
   3   6   7   10.96    0.77
   3   6   7   10.58    0.71
  -4  -6  -7   19.80    1.31
   4   6   7   19.09    1.23
   4   6   7   19.30    1.28
  -5  -6  -7    1.08    0.48
   5   6   7    0.41    0.43
   5   6   7    1.21    0.46
   5  -7  -7   -0.46    0.51
  -5   7   7    0.00    0.55
   4  -7  -7    0.13    0.42
  -4   7   7    0.06    0.44
   3  -7  -7    0.42    0.30
  -3   7   7    0.89    0.37
   2  -7  -7   -0.23    0.21
  -2   7   7   -0.45    0.26
   1  -7  -7    0.31    0.16
  -1   7   7    0.04    0.22
   0  -7  -7    0.46    0.19
   0   7   7    0.67    0.12
   0   7   7    0.41    0.18
  -1  -7  -7    0.35    0.23
   1   7   7    0.81    0.15
  -2  -7  -7    1.26    0.30
   2   7   7    1.68    0.25
  -3  -7  -7    1.17    0.34
   3   7   7    1.52    0.32
   3   7   7    1.03    0.23
  -4  -7  -7    0.77    0.39
   4   7   7    0.58    0.34
   4   7   7    1.42    0.33
  -5  -7  -7    0.32    0.46
   5   7   7   -0.41    0.43
   5   7   7   -0.47    0.41
   5  -8  -7    1.13    0.56
  -5   8   7    1.17    0.60
   4  -8  -7   -0.31    0.38
  -4   8   7    0.37    0.46
   3  -8  -7    0.89    0.32
  -3   8   7    0.53    0.34
   2  -8  -7    6.31    0.50
  -2   8   7    5.96    0.54
   1  -8  -7    2.26    0.26
  -1   8   7    2.03    0.30
   0  -8  -7    5.80    0.48
   0   8   7    6.09    0.40
   0   8   7    6.01    0.42
  -1  -8  -7    1.71    0.30
   1   8   7    1.86    0.21
  -2  -8  -7   20.77    1.34
   2   8   7   21.06    1.27
  -3  -8  -7    6.61    0.62
   3   8   7    6.21    0.47
   3   8   7    7.35    0.56
  -4  -8  -7    3.41    0.52
   4   8   7    3.53    0.48
   4   8   7    3.06    0.39
  -5  -8  -7    1.19    0.48
   5   8   7    0.80    0.42
   5   8   7    2.21    0.46
   5  -9  -7    0.14    0.52
  -5   9   7    1.27    0.57
   4  -9  -7    0.85    0.47
  -4   9   7    0.23    0.46
   3  -9  -7    0.47    0.33
  -3   9   7    0.62    0.33
   2  -9  -7    0.34    0.23
  -2   9   7    0.14    0.28
   1  -9  -7    2.13    0.27
  -1   9   7    1.92    0.30
   0  -9  -7    2.97    0.35
   0   9   7    3.06    0.30
  -1  -9  -7    2.70    0.39
   1   9   7    3.24    0.27
  -2  -9  -7    4.07    0.50
   2   9   7    5.14    0.40
  -3  -9  -7    7.08    0.65
   3   9   7    7.36    0.59
  -4  -9  -7    5.32    0.60
   4   9   7    3.57    0.45
   4   9   7    5.91    0.55
  -5  -9  -7    1.86    0.50
   5   9   7    1.03    0.45
   5   9   7    1.66    0.49
   5 -10  -7    2.71    0.66
  -5  10   7    3.28    0.69
   4 -10  -7   11.82    0.98
  -4  10   7   12.89    1.01
   3 -10  -7    2.49    0.41
  -3  10   7    2.29    0.45
   2 -10  -7   25.83    1.58
  -2  10   7   25.77    1.61
  -1  10   7   -0.10    0.24
   0 -10  -7   14.81    0.96
   0  10   7   14.57    0.90
   0  10   7   14.98    0.89
  -1 -10  -7   20.98    1.33
   1  10   7   21.04    1.25
  -2 -10  -7    0.47    0.29
   2  10   7    0.99    0.24
  -3 -10  -7    2.39    0.43
   3  10   7    3.51    0.40
  -4 -10  -7    0.16    0.39
   4  10   7    0.39    0.27
   4  10   7    0.16    0.34
  -5 -10  -7    1.06    0.48
   5  10   7    0.54    0.41
   5  10   7   -0.20    0.42
   5 -11  -7    0.63    0.61
  -5  11   7    0.32    0.61
   4 -11  -7    0.53    0.40
  -4  11   7    0.84    0.47
   3 -11  -7    0.23    0.31
  -3  11   7    0.04    0.37
   2 -11  -7   -0.06    0.24
  -2  11   7    0.46    0.32
  -1  11   7    0.08    0.22
   0  11   7    0.33    0.12
   0  11   7    0.27    0.18
  -1 -11  -7   -0.18    0.23
   1  11   7    0.23    0.15
   2  11   7   -0.17    0.19
  -3 -11  -7    0.51    0.36
   3  11   7    0.68    0.28
  -4 -11  -7    0.01    0.38
   4  11   7    0.99    0.34
  -5 -11  -7   -0.54    0.49
   5  11   7   -1.07    0.41
   5  11   7   -0.07    0.46
   5 -12  -7    2.55    0.64
  -5  12   7    1.89    0.62
   4 -12  -7   19.80    1.40
  -4  12   7   20.53    1.42
   3 -12  -7    6.32    0.58
  -3  12   7    6.07    0.66
   2 -12  -7   13.79    0.89
  -2  12   7   12.47    0.92
  -1  12   7    4.99    0.46
   0  12   7   19.35    1.18
   0  12   7   19.86    1.17
  -1 -12  -7    4.89    0.50
   1  12   7    4.64    0.37
  -2 -12  -7    8.23    0.68
   2  12   7    6.91    0.55
  -3 -12  -7   13.85    1.07
   3  12   7   14.95    0.98
  -4 -12  -7    1.65    0.46
   4  12   7    1.99    0.39
  -5 -12  -7    0.62    0.52
   5  12   7    1.14    0.47
   5 -13  -7    0.96    0.62
   4 -13  -7    0.17    0.42
  -4  13   7    0.59    0.47
   3 -13  -7   -0.18    0.31
  -3  13   7   -0.08    0.35
   2 -13  -7    3.61    0.40
  -2  13   7    4.39    0.50
  -1  13   7    4.29    0.43
   0  13   7    5.56    0.46
   0  13   7    6.89    0.43
  -1 -13  -7    9.22    0.76
   1  13   7   10.82    0.66
  -2 -13  -7    3.38    0.51
   2  13   7    4.29    0.38
  -3 -13  -7    6.38    0.70
   3  13   7    7.88    0.61
  -4 -13  -7    4.89    0.64
   4  13   7    5.06    0.56
  -5 -13  -7    1.67    0.57
   5  13   7    1.75    0.52
   5 -14  -7    6.75    0.88
   4 -14  -7   11.33    1.00
  -4  14   7   13.92    1.07
   3 -14  -7    5.85    0.58
  -3  14   7    6.32    0.67
   2 -14  -7   13.57    0.91
  -2  14   7   12.80    0.95
  -1  14   7    1.66    0.34
  -1  14   7    1.74    0.25
   0  14   7    3.22    0.28
   1  14   7    7.82    0.53
  -2 -14  -7    0.17    0.34
   2  14   7    0.59    0.23
  -3 -14  -7    0.10    0.41
   3  14   7    0.75    0.30
  -4 -14  -7    1.09    0.47
   4  14   7    0.49    0.35
  -5 -14  -7   -0.32    0.52
   5  14   7    0.10    0.50
   4 -15  -7    0.47    0.47
  -4  15   7    0.72    0.50
   3 -15  -7    0.47    0.34
  -3  15   7    0.39    0.41
   2 -15  -7    0.36    0.25
  -2  15   7    0.45    0.35
  -1  15   7    0.66    0.20
  -1  15   7    0.34    0.29
   0  15   7    1.33    0.20
   1  15   7    1.75    0.24
  -2 -15  -7    1.61    0.41
   2  15   7    1.57    0.28
  -3 -15  -7    4.68    0.65
   3  15   7    5.18    0.49
  -4 -15  -7   -0.15    0.49
   4  15   7   -0.25    0.36
  -5 -15  -7    0.09    0.54
   5  15   7   -0.19    0.49
   4 -16  -7    4.90    0.64
   3 -16  -7    4.43    0.58
  -3  16   7    4.58    0.61
   2 -16  -7   35.05    2.08
  -2  16   7   33.57    2.12
   0  16   7   32.04    1.89
   1  16   7    4.68    0.37
  -2 -16  -7    7.28    0.71
   2  16   7    6.92    0.54
  -3 -16  -7    7.14    0.78
   3  16   7    7.55    0.63
  -4 -16  -7    1.00    0.53
   4  16   7    1.73    0.41
   4 -17  -7    1.55    0.50
   3 -17  -7    2.90    0.45
   2 -17  -7    3.91    0.43
   0  17   7    3.79    0.33
   1  17   7    6.17    0.46
  -2 -17  -7    8.77    0.79
   2  17   7    8.68    0.63
  -3 -17  -7    0.68    0.45
   3  17   7    1.15    0.34
  -4 -17  -7    4.86    0.72
   4  17   7    5.21    0.60
   4 -18  -7    1.18    0.50
   3 -18  -7    2.16    0.46
   2 -18  -7    1.34    0.34
  -1  18   7    2.50    0.31
   0  18   7    0.72    0.20
   1  18   7    0.57    0.20
  -2 -18  -7    7.43    0.76
   2  18   7    8.02    0.59
  -3 -18  -7    3.87    0.61
   3  18   7    5.35    0.51
  -4 -18  -7    3.09    0.63
   4  18   7    2.61    0.48
   4 -19  -7    0.87    0.53
   3 -19  -7    0.54    0.39
   2 -19  -7    0.10    0.32
  -1  19   7    1.56    0.27
   0 -19  -7    3.21    0.37
   0  19   7    3.88    0.34
   1  19   7    3.31    0.34
  -2 -19  -7    4.23    0.60
   2  19   7    3.90    0.40
  -3 -19  -7    2.76    0.57
   3  19   7    2.93    0.43
  -4 -19  -7    2.93    0.67
   4  19   7    3.82    0.54
   4 -20  -7    7.59    0.84
   3 -20  -7    4.97    0.59
   2 -20  -7    4.42    0.50
   0 -20  -7    0.38    0.29
   0  20   7    0.81    0.23
   1  20   7    1.04    0.22
  -2 -20  -7    0.51    0.44
   2  20   7    1.08    0.27
  -3 -20  -7    0.12    0.49
   3  20   7    1.10    0.35
  -4 -20  -7   -0.59    0.57
   4  20   7    0.91    0.48
   4 -21  -7    0.72    0.58
   3 -21  -7    0.99    0.44
   2 -21  -7    2.73    0.44
   0 -21  -7    4.33    0.46
   0  21   7    5.34    0.42
   1  21   7    2.61    0.32
   2  21   7    1.67    0.31
  -3 -21  -7    1.31    0.53
   3  21   7    1.48    0.37
  -4 -21  -7    0.26    0.63
   4  21   7   -0.51    0.44
   3 -22  -7    0.37    0.46
   2 -22  -7    0.99    0.39
   1 -22  -7    0.62    0.39
   0 -22  -7    0.92    0.35
   0  22   7    1.05    0.27
   1  22   7    1.97    0.30
   2  22   7    1.83    0.34
  -3 -22  -7    0.91    0.54
   3  22   7    1.69    0.39
   3 -23  -7    1.20    0.50
   2 -23  -7    3.20    0.51
   1 -23  -7    1.18    0.44
   0 -23  -7    3.21    0.45
   0  23   7    3.62    0.38
   1  23   7    6.04    0.49
   2  23   7    3.36    0.38
  -3 -23  -7    2.32    0.64
   3  23   7    3.62    0.48
   3 -24  -7    2.94    0.60
   2 -24  -7   -0.86    0.49
   2 -24  -7    0.91    0.45
   1 -24  -7    0.84    0.42
   0 -24  -7    0.32    0.38
   0  24   7    0.31    0.27
   1  24   7    0.22    0.24
   2  24   7    0.49    0.28
  -3 -24  -7   -0.89    0.56
   3  24   7    0.35    0.39
   2 -25  -7    0.76    0.45
   2 -25  -7   -0.33    0.54
   1 -25  -7    0.67    0.46
   0 -25  -7    0.95    0.41
   0  25   7    0.68    0.31
   1  25   7    0.45    0.27
   2  25   7    0.00    0.29
  -3 -25  -7    0.48    0.64
   3  25   7    0.74    0.42
   2 -26  -7    2.20    0.62
   2 -26  -7    1.47    0.52
   1 -26  -7    0.29    0.46
   0 -26  -7    0.29    0.44
   0  26   7    0.42    0.32
   1  26   7    1.05    0.30
   2  26   7    0.80    0.35
   2 -27  -7    2.11    0.58
   2 -27  -7    3.51    0.68
   1 -27  -7    2.32    0.56
   0 -27  -7    1.59    0.50
   0  27   7    1.31    0.37
   1  27   7    2.32    0.38
   2  27   7    2.52    0.39
   1 -28  -7   -1.16    0.51
   0 -28  -7    1.97    0.55
   0  28   7    2.00    0.42
   1  28   7    0.23    0.33
   0  29   7   -0.67    0.37
   1  25  -8    1.01    0.81
   0  25  -8   -0.57    0.61
   0 -25   8   -0.30    0.57
  -1  25  -8   -1.28    0.66
   1 -25   8   -0.80    0.48
   1  24  -8    1.13    0.68
  -1 -24   8    0.90    0.56
   0  24  -8    0.57    0.64
   0 -24   8   -0.53    0.48
  -1  24  -8   -0.02    0.62
   1 -24   8   -0.23    0.45
   2  23  -8    1.67    0.38
   2  23  -8    3.13    0.82
   1  23  -8    5.05    0.83
  -1 -23   8    4.45    0.71
   0  23  -8    2.95    0.69
   0 -23   8    2.58    0.55
  -1  23  -8    8.36    0.87
   1 -23   8    5.96    0.72
  -2  23  -8    3.17    0.67
   2 -23   8    2.01    0.49
   2  22  -8   -0.02    0.36
   2  22  -8    1.07    0.70
  -2 -22   8    0.90    0.61
   1  22  -8    0.71    0.58
  -1 -22   8   -0.42    0.47
   0  22  -8   -0.08    0.54
   0 -22   8    0.71    0.43
  -1  22  -8   10.01    0.92
   1 -22   8    7.08    0.76
  -2  22  -8    2.04    0.61
   2 -22   8    1.61    0.42
   3  21  -8    0.02    0.45
   3  21  -8   -0.42    0.75
  -3 -21   8    1.01    0.73
   2  21  -8    0.79    0.58
   2  21  -8    0.35    0.34
  -2 -21   8    0.16    0.52
   1  21  -8    0.43    0.52
   1  21  -8    0.88    0.22
  -1 -21   8    0.64    0.43
   0  21  -8    0.58    0.51
   0 -21   8    0.47    0.41
  -1  21  -8   -0.68    0.48
   1 -21   8    0.23    0.38
  -2  21  -8    0.46    0.52
   2 -21   8    0.42    0.43
  -3  21  -8   -0.62    0.59
   3 -21   8   -0.50    0.50
   3  20  -8    0.13    0.68
   3  20  -8    0.23    0.44
  -3 -20   8    1.20    0.65
   2  20  -8    0.51    0.36
   2  20  -8    0.43    0.57
  -2 -20   8    0.81    0.49
   1  20  -8    1.17    0.22
   1  20  -8    1.15    0.57
  -1 -20   8    1.23    0.43
   0  20  -8   11.07    0.96
   0 -20   8   10.29    0.86
  -1  20  -8   -0.59    0.42
   1 -20   8    1.04    0.36
  -2  20  -8    1.07    0.50
   2 -20   8    1.04    0.41
  -3  20  -8    2.09    0.60
   3 -20   8    1.85    0.55
   3  19  -8    3.88    0.52
   3  19  -8    2.36    0.66
  -3 -19   8    2.61    0.65
   2  19  -8    5.03    0.51
   2  19  -8    6.02    0.85
   1  19  -8    4.95    0.40
   1  19  -8    5.67    0.71
  -1 -19   8    4.67    0.61
   0  19  -8    3.63    0.58
   0 -19   8    4.35    0.53
  -1  19  -8    7.27    0.70
   1 -19   8    5.99    0.59
  -2  19  -8    4.33    0.62
   2 -19   8    3.53    0.50
   3 -19   8    1.76    0.50
   3  18  -8    1.80    0.66
  -3 -18   8    2.37    0.57
   2  18  -8    1.57    0.53
  -2 -18   8    1.13    0.46
   1  18  -8    2.65    0.53
   1  18  -8    2.60    0.29
  -1 -18   8    2.71    0.44
   0  18  -8    3.19    0.55
   0 -18   8    3.19    0.46
  -1  18  -8    4.34    0.61
   1 -18   8    4.54    0.50
  -2  18  -8    2.68    0.54
   2 -18   8    2.35    0.42
  -3  18  -8    0.29    0.45
   3 -18   8   -0.07    0.42
   4  17  -8    1.19    0.48
  -4 -17   8    0.15    0.64
   3  17  -8    0.57    0.58
   3  17  -8    0.45    0.38
  -3 -17   8    0.75    0.47
   2  17  -8    1.56    0.51
   2  17  -8    1.29    0.35
  -2 -17   8    2.00    0.45
   1  17  -8   -0.06    0.20
   1  17  -8    1.42    0.41
  -1 -17   8   -0.05    0.33
   0  17  -8    3.72    0.55
   0 -17   8    3.09    0.45
  -1  17  -8    2.98    0.47
   1 -17   8    2.96    0.40
  -2  17  -8    1.62    0.46
   2 -17   8    1.10    0.36
  -3  17  -8    1.03    0.48
   3 -17   8    1.31    0.43
  -4  17  -8    0.42    0.55
   4 -17   8    1.27    0.56
   4  16  -8    0.55    0.47
  -4 -16   8    0.86    0.64
   3  16  -8   -0.11    0.51
   3  16  -8    0.51    0.39
  -3 -16   8   -0.21    0.45
   2  16  -8   -0.64    0.31
   2  16  -8    0.48    0.44
  -2 -16   8   -0.11    0.36
   1  16  -8    0.64    0.21
   1  16  -8   -0.28    0.38
  -1 -16   8    0.55    0.32
   0  16  -8   12.45    0.93
   0 -16   8   11.01    0.85
  -1  16  -8   11.49    0.89
   1 -16   8   10.67    0.80
  -2  16  -8    0.89    0.41
   2 -16   8    1.23    0.35
  -3  16  -8    5.51    0.66
   3 -16   8    4.31    0.56
  -4  16  -8   10.12    0.87
   4 -16   8    7.03    0.79
   4 -16   8    8.21    0.83
   4  15  -8    2.47    0.49
  -4 -15   8    1.85    0.59
   3  15  -8    4.35    0.52
   3  15  -8    3.82    0.63
  -3 -15   8    3.81    0.56
   2  15  -8    2.86    0.38
   2  15  -8    2.56    0.52
  -2 -15   8    2.04    0.42
   1  15  -8    5.05    0.61
   1  15  -8    5.15    0.41
  -1 -15   8    5.47    0.52
   0  15  -8    7.02    0.64
   0 -15   8    5.56    0.54
  -1  15  -8    2.82    0.44
   1 -15   8    1.88    0.31
  -2  15  -8    2.27    0.45
   2 -15   8    2.18    0.37
  -3  15  -8    0.53    0.40
   3 -15   8    0.42    0.38
  -4  15  -8    1.06    0.54
   4 -15   8    0.43    0.50
   4 -15   8    0.33    0.51
   4  14  -8   -0.11    0.42
  -4 -14   8    0.91    0.55
   3  14  -8    0.55    0.37
   3  14  -8    0.81    0.50
  -3 -14   8    1.87    0.46
   2  14  -8    0.44    0.32
   2  14  -8    0.76    0.41
  -2 -14   8    0.55    0.33
   1  14  -8    7.25    0.52
   1  14  -8    7.74    0.70
  -1 -14   8    8.06    0.63
   0  14  -8    1.53    0.35
   0 -14   8    1.65    0.31
  -1  14  -8    0.14    0.28
   1 -14   8    0.57    0.26
  -2  14  -8    0.20    0.35
   2 -14   8   -0.08    0.28
  -3  14  -8    0.72    0.40
   3 -14   8    0.84    0.37
  -4  14  -8    0.27    0.50
   4 -14   8   -0.68    0.48
   4 -14   8   -0.15    0.46
   4  13  -8    3.23    0.55
  -4 -13   8    2.83    0.58
   3  13  -8    3.97    0.63
   3  13  -8    5.52    0.57
  -3 -13   8    5.74    0.57
   2  13  -8    6.10    0.63
   2  13  -8    4.63    0.48
  -2 -13   8    4.93    0.50
   1  13  -8    3.21    0.48
   1  13  -8    2.96    0.30
  -1 -13   8    3.35    0.39
   0  13  -8    2.98    0.46
   0 -13   8    3.36    0.40
  -1  13  -8    4.08    0.48
   1 -13   8    3.83    0.39
  -2  13  -8    3.50    0.47
   2 -13   8    3.05    0.40
  -3  13  -8    1.14    0.38
   3 -13   8    1.00    0.36
  -4  13  -8    0.15    0.48
   4 -13   8    1.00    0.45
   4 -13   8    0.85    0.48
   4  12  -8    0.47    0.46
  -4 -12   8    0.39    0.49
   3  12  -8    6.22    0.60
   3  12  -8    5.42    0.71
  -3 -12   8    5.86    0.59
   2  12  -8    3.47    0.52
   2  12  -8    3.08    0.44
  -2 -12   8    3.57    0.41
   1  12  -8   11.74    0.71
   1  12  -8    9.92    0.82
  -1 -12   8   11.02    0.78
   0  12  -8    7.76    0.64
   0 -12   8    7.29    0.59
  -1  12  -8   21.20    1.36
   1 -12   8   20.88    1.31
  -2  12  -8    7.72    0.65
   2 -12   8    7.38    0.61
  -3  12  -8   13.02    0.93
   3 -12   8   11.90    0.93
  -4  12  -8   13.92    1.07
   4 -12   8   15.24    1.10
   4 -12   8   14.14    1.04
   5  11  -8    1.86    0.59
  -5 -11   8    0.66    0.70
  -5 -11   8    0.69    0.56
   4  11  -8    0.82    0.40
  -4 -11   8    1.43    0.50
   3  11  -8    2.37    0.54
   3  11  -8    3.39    0.47
  -3 -11   8    2.68    0.47
   2  11  -8    5.17    0.48
   2  11  -8    3.99    0.53
  -2 -11   8    5.10    0.47
   1  11  -8    1.44    0.34
   1  11  -8    1.71    0.23
  -1 -11   8    1.25    0.27
   0  11  -8    1.38    0.32
   0 -11   8    0.88    0.22
  -1  11  -8    1.18    0.30
   1 -11   8    1.14    0.25
  -2  11  -8    0.68    0.30
   2 -11   8    0.46    0.26
  -3  11  -8    0.04    0.31
   3 -11   8    0.16    0.32
   3 -11   8    0.49    0.30
  -4  11  -8    0.04    0.39
   4 -11   8   -0.77    0.38
   4 -11   8   -0.52    0.42
   5  10  -8    0.08    0.56
  -5 -10   8   -0.01    0.67
   4  10  -8    4.68    0.63
  -4 -10   8    5.82    0.64
   3  10  -8    1.54    0.42
   3  10  -8    1.25    0.43
  -3 -10   8    1.29    0.39
   2  10  -8    3.23    0.41
   2  10  -8    3.27    0.46
  -2 -10   8    3.61    0.38
   1  10  -8    6.36    0.46
   1  10  -8    6.32    0.56
  -1 -10   8    6.04    0.51
   0  10  -8    2.47    0.38
   0 -10   8    2.56    0.32
  -1  10  -8    1.08    0.31
   1 -10   8    1.91    0.29
  -2  10  -8   -0.02    0.28
   2 -10   8   -0.06    0.22
  -3  10  -8    0.37    0.34
   3 -10   8    0.03    0.32
   3 -10   8    0.70    0.31
  -4  10  -8    3.44    0.52
   4 -10   8    2.96    0.49
   4 -10   8    2.80    0.49
  -5  10  -8    3.86    0.58
   5 -10   8    2.79    0.61
   5 -10   8    3.99    0.63
   5   9  -8    3.23    0.63
  -5  -9   8    3.55    0.71
   4   9  -8    4.56    0.62
  -4  -9   8    3.66    0.60
   3   9  -8   10.40    0.82
   3   9  -8   10.89    0.88
  -3  -9   8   10.28    0.79
   2   9  -8    8.66    0.65
   2   9  -8    8.31    0.69
  -2  -9   8    8.32    0.62
   1   9  -8   13.93    0.94
   1   9  -8   14.01    0.86
  -1  -9   8   13.63    0.91
   0   9  -8    4.77    0.45
   0  -9   8    4.52    0.39
  -1   9  -8    4.54    0.44
   1  -9   8    4.45    0.40
  -2   9  -8    1.62    0.32
   2  -9   8    1.74    0.30
  -3   9  -8   -0.11    0.29
   3  -9   8   -0.04    0.28
   3  -9   8    0.45    0.29
  -4   9  -8    0.50    0.36
   4  -9   8   -0.55    0.38
   4  -9   8    0.13    0.39
  -5   9  -8   -1.11    0.49
   5  -9   8    0.43    0.52
   5  -9   8   -0.21    0.51
   5   8  -8    2.65    0.62
  -5  -8   8    3.21    0.71
   4   8  -8    2.63    0.51
  -4  -8   8    2.94    0.56
   3   8  -8   20.48    1.43
   3   8  -8   21.86    1.43
  -3  -8   8   23.78    1.42
   2   8  -8   15.68    1.02
   2   8  -8   15.55    1.04
  -2  -8   8   15.66    1.00
   1   8  -8   32.13    1.99
   1   8  -8   33.38    1.94
  -1  -8   8   33.62    1.97
   0   8  -8   27.27    1.69
   0  -8   8   28.20    1.65
  -1   8  -8   27.35    1.67
   1  -8   8   27.30    1.64
  -2   8  -8    9.96    0.74
   2  -8   8   10.41    0.73
  -3   8  -8   14.10    0.99
   3  -8   8   15.29    0.96
   3  -8   8   14.42    1.01
  -4   8  -8    2.06    0.44
   4  -8   8    2.09    0.43
   4  -8   8    1.88    0.41
  -5   8  -8    2.15    0.54
   5  -8   8    2.19    0.54
   5  -8   8    1.68    0.54
   5   7  -8    0.74    0.61
  -5  -7   8    2.05    0.67
   4   7  -8    0.57    0.44
  -4  -7   8    0.39    0.46
   3   7  -8    0.27    0.32
   3   7  -8   -0.28    0.30
  -3  -7   8   -0.21    0.35
   2   7  -8    0.54    0.26
   2   7  -8    0.63    0.27
  -2  -7   8    0.31    0.24
   1   7  -8    0.35    0.18
   1   7  -8   -0.16    0.21
  -1  -7   8    0.53    0.20
   0   7  -8    0.52    0.22
   0  -7   8    0.80    0.19
  -1   7  -8    0.03    0.21
   1  -7   8    0.41    0.18
  -2   7  -8   -0.09    0.22
   2  -7   8    0.14    0.21
  -3   7  -8    0.06    0.28
   3  -7   8    0.61    0.27
   3  -7   8    0.09    0.29
  -4   7  -8    0.04    0.34
   4  -7   8   -0.38    0.37
   4  -7   8   -0.26    0.37
  -5   7  -8   -0.53    0.46
   5  -7   8    0.38    0.50
   5  -7   8   -0.61    0.49
   5   6  -8    1.12    0.57
  -5  -6   8    2.03    0.65
   4   6  -8    0.84    0.40
  -4  -6   8    0.47    0.46
   3   6  -8    0.28    0.32
   3   6  -8   -0.16    0.29
  -3  -6   8   -0.32    0.31
   2   6  -8   -0.09    0.23
   2   6  -8    0.49    0.24
  -2  -6   8    0.30    0.23
   1   6  -8    0.71    0.23
   1   6  -8    0.68    0.20
  -1  -6   8    1.05    0.23
   0   6  -8    5.59    0.47
   0  -6   8    5.75    0.43
  -1   6  -8   -0.13    0.18
   1  -6   8   -0.09    0.16
  -2   6  -8   18.50    1.19
   2  -6   8   19.16    1.18
  -3   6  -8    0.61    0.28
   3  -6   8    0.31    0.28
   3  -6   8    0.33    0.26
  -4   6  -8    5.21    0.60
   4  -6   8    6.07    0.61
   4  -6   8    6.67    0.64
  -5   6  -8    6.87    0.72
   5  -6   8    6.52    0.74
   5  -6   8    7.17    0.74
   5   5  -8    3.96    0.66
  -5  -5   8    2.75    0.67
   4   5  -8    6.80    0.68
  -4  -5   8    6.36    0.69
   3   5  -8    6.35    0.55
   3   5  -8    7.45    0.64
  -3  -5   8    6.73    0.59
   2   5  -8    6.83    0.54
   2   5  -8    7.21    0.56
  -2  -5   8    7.07    0.53
   1   5  -8    3.13    0.31
   1   5  -8    3.57    0.35
  -1  -5   8    3.19    0.31
   0   5  -8    3.82    0.36
   0  -5   8    3.47    0.31
  -1   5  -8    0.80    0.22
   1  -5   8    0.41    0.18
  -2   5  -8    0.65    0.22
   2  -5   8    0.83    0.23
   2  -5   8    0.60    0.17
  -3   5  -8   -0.17    0.26
   3  -5   8   -0.02    0.26
   3  -5   8   -0.04    0.26
  -4   5  -8    0.49    0.35
   4  -5   8   -0.37    0.35
   4  -5   8    0.23    0.35
  -5   5  -8    0.29    0.45
   5  -5   8    0.65    0.47
   5  -5   8    0.63    0.46
   5   4  -8    4.00    0.71
  -5  -4   8    4.31    0.74
   4   4  -8    8.12    0.76
  -4  -4   8    7.27    0.75
   3   4  -8    1.31    0.37
  -3  -4   8    1.18    0.37
   2   4  -8   15.31    0.98
   2   4  -8   14.79    1.01
  -2  -4   8   16.70    1.00
   1   4  -8    9.64    0.66
   1   4  -8    9.52    0.64
  -1  -4   8   10.28    0.65
   0   4  -8   35.57    2.10
   0  -4   8   35.67    2.07
  -1   4  -8    5.71    0.47
   1  -4   8    6.20    0.42
  -2   4  -8    4.56    0.41
   2  -4   8    4.29    0.39
   2  -4   8    4.01    0.34
  -3   4  -8    3.71    0.43
   3  -4   8    3.69    0.41
   3  -4   8    3.44    0.43
  -4   4  -8    1.39    0.38
   4  -4   8    0.84    0.37
   4  -4   8    1.28    0.40
  -5   4  -8    0.12    0.44
   5  -4   8    0.85    0.49
   5  -4   8    1.13    0.49
   5   3  -8    0.55    0.54
  -5  -3   8    0.51    0.60
   4   3  -8    0.55    0.45
  -4  -3   8    0.85    0.44
   3   3  -8    0.60    0.34
  -3  -3   8    1.05    0.34
   2   3  -8    0.13    0.19
   2   3  -8    0.02    0.23
  -2  -3   8    0.09    0.22
   1   3  -8    0.11    0.16
   1   3  -8   -0.16    0.16
  -1  -3   8    0.01    0.16
   0   3  -8    0.31    0.19
   0  -3   8    0.34    0.15
  -1   3  -8   -0.23    0.17
   1  -3   8   -0.15    0.13
  -2   3  -8   -0.11    0.20
   2  -3   8    0.03    0.18
   2  -3   8   -0.26    0.15
  -3   3  -8    0.01    0.25
   3  -3   8    0.36    0.27
   3  -3   8    0.18    0.26
  -4   3  -8   -0.13    0.35
   4  -3   8   -0.55    0.34
   4  -3   8    0.18    0.35
  -5   3  -8   -0.05    0.42
   5  -3   8    0.13    0.48
   5  -3   8   -0.29    0.46
   5   2  -8    0.66    0.54
  -5  -2   8    0.92    0.57
   4   2  -8    7.85    0.77
  -4  -2   8    8.02    0.76
   3   2  -8   10.47    0.81
  -3  -2   8   10.31    0.78
   2   2  -8    5.89    0.44
   2   2  -8    6.57    0.51
  -2  -2   8    5.91    0.48
   1   2  -8   37.22    2.18
   1   2  -8   37.08    2.17
  -1  -2   8   37.82    2.17
   0   2  -8   58.95    3.44
   0  -2   8   60.59    3.43
  -1   2  -8   41.30    2.42
   1  -2   8   41.48    2.39
  -2   2  -8   63.01    3.75
   2  -2   8   65.58    3.73
   2  -2   8   65.47    3.71
  -3   2  -8   25.36    1.58
   3  -2   8   26.23    1.56
   3  -2   8   25.20    1.58
  -4   2  -8    9.94    0.81
   4  -2   8   10.21    0.80
   4  -2   8   10.36    0.81
  -5   2  -8    4.98    0.62
   5  -2   8    4.59    0.63
   5  -2   8    4.47    0.63
   5   1  -8    0.63    0.57
  -5  -1   8    2.34    0.59
   4   1  -8    3.52    0.58
  -4  -1   8    3.98    0.59
   3   1  -8    3.70    0.49
  -3  -1   8    3.26    0.47
   2   1  -8    4.71    0.43
  -2  -1   8    3.87    0.39
   1   1  -8    2.70    0.28
   1   1  -8    2.89    0.27
  -1  -1   8    2.38    0.26
   0   1  -8    0.96    0.20
   0  -1   8    1.41    0.20
  -1   1  -8   -0.09    0.17
   1  -1   8    0.10    0.10
   1  -1   8    0.11    0.12
  -2   1  -8    0.01    0.20
   2  -1   8    0.34    0.18
   2  -1   8    0.09    0.17
  -3   1  -8    0.84    0.28
   3  -1   8    0.67    0.29
   3  -1   8    0.51    0.28
  -4   1  -8    0.29    0.35
   4  -1   8   -0.09    0.33
   4  -1   8    0.22    0.35
  -5   1  -8    0.49    0.45
   5  -1   8    0.04    0.44
   5  -1   8    0.38    0.43
   5   0  -8    1.37    0.60
  -5   0   8    1.55    0.57
   4   0  -8    3.45    0.55
  -4   0   8    2.80    0.54
   3   0  -8    5.47    0.56
  -3   0   8    5.56    0.57
   2   0  -8    2.36    0.36
  -2   0   8    3.05    0.36
   1   0  -8    6.70    0.48
   1   0  -8    7.11    0.47
  -1   0   8    6.90    0.48
   0   0  -8    0.41    0.17
   0   0   8    0.07    0.09
   0   0   8    0.17    0.14
  -1   0  -8    2.81    0.32
   1   0   8    2.99    0.25
   1   0   8    2.94    0.22
  -2   0  -8    8.01    0.62
   2   0   8    8.35    0.57
   2   0   8    9.15    0.58
  -3   0  -8    0.34    0.27
   3   0   8    0.38    0.26
   3   0   8    0.23    0.27
  -4   0  -8    1.55    0.41
   4   0   8    1.76    0.40
   4   0   8    1.47    0.38
  -5   0  -8   -0.18    0.45
   5   0   8    0.28    0.44
   5   0   8    0.23    0.45
   5  -1  -8    1.95    0.60
  -5   1   8    2.10    0.60
   4  -1  -8    1.04    0.40
  -4   1   8    1.09    0.47
   3  -1  -8    0.38    0.30
  -3   1   8    1.31    0.36
   2  -1  -8    1.26    0.28
  -2   1   8    1.41    0.28
   1  -1  -8    0.24    0.12
   1  -1  -8    0.20    0.18
  -1   1   8    0.09    0.18
   0  -1  -8   -0.27    0.14
   0   1   8    0.06    0.09
   0   1   8   -0.15    0.12
  -1  -1  -8    0.07    0.17
   1   1   8    0.26    0.10
   1   1   8    0.18    0.12
  -2  -1  -8   -0.07    0.21
   2   1   8    0.10    0.17
  -3  -1  -8    0.84    0.30
   3   1   8    0.34    0.28
   3   1   8    0.86    0.27
  -4  -1  -8    1.05    0.39
   4   1   8    0.49    0.36
   4   1   8    0.63    0.35
  -5  -1  -8    1.73    0.49
   5   1   8    0.97    0.44
   5   1   8    2.00    0.48
   5  -2  -8    8.49    0.97
  -5   2   8   10.10    0.93
   4  -2  -8    1.90    0.47
  -4   2   8    1.58    0.49
   3  -2  -8   12.87    0.89
  -3   2   8   11.21    0.88
   2  -2  -8   52.06    3.09
  -2   2   8   53.65    3.09
   1  -2  -8   23.89    1.40
   1  -2  -8   23.13    1.42
  -1   2   8   24.51    1.43
   0  -2  -8   35.31    2.11
   0   2   8   36.26    2.09
   0   2   8   36.99    2.08
  -1  -2  -8   48.97    2.86
   1   2   8   50.48    2.82
   1   2   8   48.18    2.81
  -2  -2  -8   33.88    2.03
   2   2   8   34.42    1.97
   2   2   8   33.20    1.98
  -3  -2  -8   12.56    0.87
   3   2   8   12.33    0.83
   3   2   8   11.91    0.85
  -4  -2  -8    6.08    0.63
   4   2   8    5.11    0.57
   4   2   8    5.75    0.58
  -5  -2  -8    1.28    0.49
   5   2   8   -0.04    0.44
   5   2   8    0.93    0.44
   5  -3  -8    1.18    0.59
  -5   3   8    1.22    0.59
   4  -3  -8    0.79    0.39
  -4   3   8    1.06    0.45
   3  -3  -8    0.97    0.33
  -3   3   8    1.33    0.37
   2  -3  -8    0.19    0.25
  -2   3   8    0.49    0.25
   1  -3  -8   -0.10    0.15
   1  -3  -8    0.22    0.13
  -1   3   8   -0.10    0.18
   0  -3  -8    0.01    0.16
   0   3   8    0.24    0.10
   0   3   8   -0.02    0.13
  -1  -3  -8    0.00    0.20
   1   3   8    0.49    0.12
   1   3   8    0.19    0.11
  -2  -3  -8    1.11    0.26
   2   3   8    1.50    0.21
   2   3   8    1.19    0.22
  -3  -3  -8    0.48    0.30
   3   3   8    0.84    0.24
   3   3   8    0.98    0.30
  -4  -3  -8    0.65    0.38
   4   3   8    1.45    0.38
   4   3   8    0.82    0.34
  -5  -3  -8   -0.16    0.48
   5   3   8    0.99    0.43
   5   3   8    0.15    0.43
   5  -4  -8    3.36    0.63
  -5   4   8    4.21    0.71
   4  -4  -8    0.63    0.39
  -4   4   8    0.16    0.43
   3  -4  -8    2.42    0.41
  -3   4   8    1.76    0.40
   2  -4  -8    1.08    0.25
  -2   4   8    0.86    0.29
   1  -4  -8    9.78    0.62
   1  -4  -8    9.04    0.59
  -1   4   8    9.54    0.64
   0  -4  -8   -0.05    0.17
   0   4   8    0.09    0.14
   0   4   8    0.18    0.10
  -1  -4  -8    1.97    0.31
   1   4   8    2.32    0.20
   1   4   8    2.50    0.21
  -2  -4  -8   11.01    0.79
   2   4   8   11.44    0.73
   2   4   8   11.43    0.70
  -3  -4  -8    3.48    0.46
   3   4   8    2.85    0.40
   3   4   8    4.03    0.37
  -4  -4  -8    1.62    0.43
   4   4   8    1.17    0.36
   4   4   8    1.80    0.38
  -5  -4  -8    1.02    0.49
   5   4   8    0.64    0.43
   5   4   8    1.44    0.46
   5  -5  -8    1.54    0.58
  -5   5   8    0.98    0.63
   4  -5  -8    1.10    0.40
  -4   5   8    0.14    0.43
   3  -5  -8    0.60    0.32
  -3   5   8    0.11    0.35
   2  -5  -8    0.37    0.24
  -2   5   8    0.37    0.27
   1  -5  -8    0.09    0.13
  -1   5   8    0.02    0.20
   0  -5  -8    0.59    0.19
   0   5   8    0.51    0.17
   0   5   8    0.84    0.13
  -1  -5  -8    0.66    0.22
   1   5   8    1.35    0.16
   1   5   8    1.19    0.17
  -2  -5  -8    1.99    0.33
   2   5   8    2.37    0.22
   2   5   8    2.58    0.28
  -3  -5  -8    4.34    0.47
   3   5   8    4.06    0.43
   3   5   8    3.66    0.37
  -4  -5  -8    2.43    0.46
   4   5   8    2.99    0.44
   4   5   8    3.76    0.47
  -5  -5  -8    3.09    0.55
   5   5   8    2.93    0.51
   5   5   8    3.08    0.50
   5  -6  -8    5.57    0.80
  -5   6   8    5.93    0.85
   4  -6  -8   37.21    2.37
  -4   6   8   38.61    2.37
   3  -6  -8   30.14    1.89
  -3   6   8   30.73    1.90
   2  -6  -8   22.93    1.43
  -2   6   8   23.72    1.46
   1  -6  -8   47.64    2.78
  -1   6   8   49.08    2.82
   0  -6  -8   68.18    3.88
   0   6   8   65.69    3.84
   0   6   8   68.40    3.85
  -1  -6  -8   60.60    3.52
   1   6   8   61.76    3.45
   1   6   8   59.67    3.47
  -2  -6  -8   38.14    2.26
   2   6   8   38.39    2.16
   2   6   8   36.32    2.20
  -3  -6  -8    8.88    0.76
   3   6   8   10.01    0.66
   3   6   8   10.41    0.72
  -4  -6  -8    4.08    0.56
   4   6   8    4.71    0.48
   4   6   8    4.01    0.52
  -5  -6  -8    1.39    0.48
   5   6   8    0.68    0.45
   5   6   8    1.32    0.46
   5  -7  -8    1.09    0.57
  -5   7   8    0.60    0.58
   4  -7  -8    0.42    0.43
  -4   7   8   -0.19    0.41
   3  -7  -8    0.47    0.34
  -3   7   8   -0.11    0.34
   2  -7  -8   -0.35    0.21
  -2   7   8    0.42    0.29
   1  -7  -8    0.09    0.15
  -1   7   8    0.08    0.22
   0  -7  -8    0.16    0.18
   0   7   8    0.12    0.17
   0   7   8    0.19    0.10
  -1  -7  -8    0.77    0.24
   1   7   8    0.65    0.12
  -2  -7  -8   -0.53    0.25
   2   7   8    0.44    0.11
   2   7   8    0.22    0.19
  -3  -7  -8    0.20    0.31
   3   7   8    0.48    0.27
   3   7   8    0.56    0.20
  -4  -7  -8    0.78    0.40
   4   7   8   -0.16    0.31
   4   7   8    0.11    0.35
  -5  -7  -8    1.13    0.48
   5   7   8    0.48    0.44
   5  -8  -8    0.62    0.56
  -5   8   8    0.70    0.59
  -4   8   8    0.42    0.46
   3  -8  -8   32.53    2.08
  -3   8   8   35.19    2.10
   2  -8  -8    4.80    0.44
  -2   8   8    4.74    0.51
   1  -8  -8    6.96    0.49
  -1   8   8    6.85    0.53
   0  -8  -8   15.56    0.98
   0   8   8   15.40    0.93
   0   8   8   14.98    0.92
  -1  -8  -8    4.88    0.48
   1   8   8    5.24    0.37
  -2  -8  -8    2.77    0.39
   2   8   8    2.77    0.31
  -3  -8  -8    5.81    0.61
   3   8   8    6.17    0.45
   3   8   8    7.04    0.55
  -4  -8  -8    5.62    0.66
   4   8   8    5.73    0.51
   4   8   8    6.49    0.59
  -5  -8  -8    1.61    0.51
   5   8   8    2.54    0.46
   5   8   8    0.72    0.45
   5  -9  -8    0.24    0.59
  -5   9   8   -0.06    0.58
   4  -9  -8    0.56    0.40
  -4   9   8    1.05    0.49
   3  -9  -8   -0.13    0.29
  -3   9   8   -0.03    0.34
   2  -9  -8    0.50    0.25
  -2   9   8    0.16    0.28
   1  -9  -8    0.87    0.21
  -1   9   8    1.10    0.27
   0  -9  -8    4.13    0.42
   0   9   8    4.91    0.32
   0   9   8    3.83    0.35
  -1  -9  -8    3.73    0.46
   1   9   8    4.81    0.34
  -2  -9  -8    3.73    0.46
   2   9   8    4.43    0.38
  -3  -9  -8    4.79    0.55
   3   9   8    4.83    0.36
  -4  -9  -8    4.66    0.57
   4   9   8    3.83    0.41
  -5  -9  -8    1.65    0.51
   5   9   8    1.56    0.45
   5   9   8    2.29    0.48
   5 -10  -8    7.28    0.90
  -5  10   8    7.48    0.90
   4 -10  -8   14.41    1.13
  -4  10   8   15.87    1.18
   3 -10  -8    7.88    0.66
  -3  10   8    7.59    0.70
   2 -10  -8   15.08    0.96
  -2  10   8   13.98    1.00
   1 -10  -8   31.22    1.85
  -1  10   8   31.09    1.87
   0 -10  -8    2.76    0.34
   0  10   8    2.14    0.27
   0  10   8    2.50    0.22
  -1 -10  -8    6.32    0.58
   1  10   8    6.88    0.46
  -2 -10  -8    0.77    0.31
   2  10   8    0.88    0.22
  -3 -10  -8    0.42    0.35
   3  10   8    0.72    0.30
  -4 -10  -8    0.45    0.38
   4  10   8    0.26    0.36
  -5 -10  -8    1.69    0.52
   5  10   8    2.04    0.47
   5  10   8    2.57    0.46
   5 -11  -8    0.02    0.58
  -5  11   8   -0.50    0.59
   4 -11  -8   -0.26    0.42
  -4  11   8   -0.39    0.43
   3 -11  -8    0.66    0.33
  -3  11   8   -0.12    0.38
   2 -11  -8   -0.23    0.20
   2 -11  -8   -0.34    0.25
  -2  11   8    0.06    0.31
   1 -11  -8   -0.38    0.18
  -1  11   8    0.07    0.24
   0 -11  -8    0.13    0.22
   0  11   8    0.22    0.13
   0  11   8   -0.16    0.18
  -1 -11  -8   -0.17    0.24
   1  11   8   -0.09    0.15
  -2 -11  -8   -0.40    0.31
   2  11   8    0.12    0.19
  -3 -11  -8    0.06    0.36
   3  11   8   -0.16    0.26
  -4 -11  -8    0.23    0.40
   4  11   8    0.32    0.36
  -5 -11  -8    0.54    0.51
   5  11   8    0.30    0.49
   5  11   8   -0.36    0.40
   5 -12  -8    2.73    0.69
  -5  12   8    3.78    0.73
   4 -12  -8   14.12    1.10
  -4  12   8   15.22    1.14
   3 -12  -8    5.74    0.55
  -3  12   8    4.61    0.61
   2 -12  -8   10.50    0.75
  -2  12   8   10.59    0.79
  -1  12   8    4.61    0.45
   0 -12  -8   11.68    0.80
   0  12   8   11.11    0.72
   0  12   8   10.82    0.70
  -1 -12  -8    5.63    0.57
   1  12   8    6.58    0.45
  -2 -12  -8    1.11    0.35
   2  12   8    1.98    0.28
  -3 -12  -8   13.31    1.04
   3  12   8   14.19    0.94
  -4 -12  -8    2.36    0.49
   4  12   8    2.86    0.45
  -5 -12  -8    0.21    0.52
   5  12   8   -0.55    0.43
   5 -13  -8    0.04    0.62
  -5  13   8    0.37    0.63
   4 -13  -8    0.49    0.41
  -4  13   8    0.81    0.48
   3 -13  -8    0.61    0.33
  -3  13   8    0.32    0.39
   2 -13  -8    3.52    0.41
  -2  13   8    4.11    0.50
  -1  13   8    3.07    0.40
   0  13   8    5.70    0.48
   0  13   8    7.26    0.46
  -1 -13  -8   10.27    0.81
   1  13   8   10.67    0.67
  -2 -13  -8    5.48    0.59
   2  13   8    5.16    0.45
  -3 -13  -8    4.12    0.60
   3  13   8    5.42    0.49
  -4 -13  -8    4.96    0.65
   4  13   8    4.45    0.54
  -5 -13  -8    2.91    0.59
   5  13   8    3.07    0.56
   5 -14  -8    7.01    0.90
   4 -14  -8    0.81    0.45
  -4  14   8    0.21    0.49
   3 -14  -8    3.25    0.50
  -3  14   8    2.35    0.51
   2 -14  -8    1.35    0.30
  -2  14   8    0.96    0.38
  -1  14   8    2.68    0.30
  -1  14   8    3.18    0.41
   0  14   8    3.69    0.35
   0  14   8    4.17    0.32
  -1 -14  -8    0.84    0.32
  -2 -14  -8   -0.23    0.33
   2  14   8    0.54    0.22
  -3 -14  -8    1.81    0.45
   3  14   8    1.08    0.31
  -4 -14  -8    1.08    0.48
   4  14   8    1.51    0.40
  -5 -14  -8   -0.34    0.53
   5  14   8   -0.58    0.45
   4 -15  -8   -0.36    0.43
  -4  15   8    0.50    0.49
   3 -15  -8   -0.22    0.33
  -3  15   8    0.58    0.43
   2 -15  -8    1.00    0.30
  -2  15   8    0.67    0.35
  -1  15   8    0.51    0.20
  -1  15   8    0.70    0.29
   0  15   8    1.49    0.21
   0  15   8    1.24    0.23
  -1 -15  -8    2.47    0.41
   1  15   8    1.75    0.23
  -2 -15  -8    1.45    0.41
   2  15   8    2.14    0.30
  -3 -15  -8    1.57    0.48
   3  15   8    2.94    0.40
  -4 -15  -8   -0.11    0.46
   4  15   8    0.69    0.37
  -5 -15  -8    1.53    0.57
   5  15   8    0.56    0.48
   4 -16  -8    7.50    0.79
  -4  16   8    7.71    0.84
   3 -16  -8   32.42    2.10
  -3  16   8   35.31    2.17
   2 -16  -8   17.29    1.14
  -2  16   8   17.35    1.19
  -1  16   8   25.41    1.58
   0  16   8    6.30    0.46
   1  16   8    5.81    0.44
  -2 -16  -8    0.16    0.35
   2  16   8    1.12    0.26
  -3 -16  -8   -0.65    0.41
   3  16   8   -0.12    0.29
  -4 -16  -8    6.12    0.76
   4  16   8    5.97    0.63
   4 -17  -8    0.53    0.48
   3 -17  -8    1.86    0.44
  -3  17   8    1.89    0.49
   2 -17  -8    1.56    0.34
  -2  17   8    1.70    0.42
  -1  17   8    3.83    0.36
   0  17   8    2.21    0.26
   1  17   8    4.81    0.39
  -2 -17  -8    4.31    0.59
   2  17   8    4.08    0.40
  -3 -17  -8    0.05    0.45
   3  17   8    0.34    0.32
  -4 -17  -8    2.27    0.59
   4  17   8    3.98    0.52
   4 -18  -8    0.99    0.51
   3 -18  -8    3.89    0.58
   2 -18  -8   -0.24    0.31
  -1  18   8    0.18    0.22
   0  18   8    1.70    0.26
   1  18   8    1.20    0.25
  -2 -18  -8    2.34    0.47
   2  18   8    1.76    0.32
  -3 -18  -8    0.60    0.52
   3  18   8    0.15    0.33
  -4 -18  -8    0.77    0.57
   4  18   8    0.59    0.42
   4 -19  -8    0.23    0.53
   3 -19  -8    1.68    0.45
   2 -19  -8    0.67    0.34
  -1  19   8    1.10    0.26
   0  19   8    3.89    0.36
   1  19   8    4.74    0.40
  -2 -19  -8    6.17    0.69
   2  19   8    5.55    0.48
  -3 -19  -8    2.14    0.56
   3  19   8    2.39    0.39
  -4 -19  -8    3.54    0.66
   4  19   8    3.09    0.52
   4 -20  -8    7.25    0.82
   3 -20  -8    8.38    0.77
   2 -20  -8    3.03    0.44
   0 -20  -8    2.21    0.36
   0  20   8    2.21    0.30
   1  20   8    6.38    0.50
  -2 -20  -8    0.36    0.43
   2  20   8    0.07    0.26
  -3 -20  -8    0.28    0.49
   3  20   8    0.43    0.33
  -4 -20  -8    5.33    0.79
   4  20   8    5.81    0.65
   4 -21  -8    0.79    0.59
   3 -21  -8    0.63    0.45
   2 -21  -8    2.62    0.44
   0 -21  -8    3.36    0.40
   0  21   8    3.07    0.34
   1  21   8    0.88    0.23
  -2 -21  -8    0.47    0.45
   2  21   8    0.94    0.26
  -3 -21  -8    0.57    0.52
   3  21   8    1.04    0.35
  -4 -21  -8    0.77    0.63
   4  21   8   -0.41    0.44
   3 -22  -8   -0.08    0.45
   2 -22  -8    0.71    0.39
   0 -22  -8    5.26    0.51
   0  22   8    5.89    0.47
   1  22   8    0.99    0.24
  -2 -22  -8    0.56    0.48
   2  22   8    0.40    0.26
  -3 -22  -8    4.73    0.70
   3  22   8    5.46    0.55
   3 -23  -8    1.88    0.54
   2 -23  -8    3.28    0.52
   0 -23  -8    3.12    0.48
   0  23   8    4.31    0.40
   1  23   8    5.93    0.48
  -2 -23  -8    3.17    0.58
   2  23   8    3.27    0.38
  -3 -23  -8    5.48    0.81
   3  23   8    4.97    0.55
   3 -24  -8    1.09    0.55
   2 -24  -8    1.43    0.46
   1 -24  -8    4.29    0.58
   0 -24  -8   -0.03    0.38
   0  24   8    0.45    0.28
   1  24   8    0.86    0.27
  -2 -24  -8    1.59    0.56
   2  24   8    1.42    0.34
  -3 -24  -8    1.22    0.66
   3  24   8    0.74    0.39
   2 -25  -8   -0.01    0.46
   1 -25  -8    0.50    0.45
   0 -25  -8    0.71    0.39
   0  25   8    0.27    0.30
   1  25   8    0.33    0.27
  -2 -25  -8    0.07    0.53
   2  25   8   -0.30    0.31
  -3 -25  -8   -0.40    0.61
   3  25   8    0.53    0.43
   2 -26  -8    0.25    0.48
   2 -26  -8    1.14    0.62
   1 -26  -8    0.61    0.50
   0 -26  -8    0.85    0.43
   0  26   8    0.85    0.33
   1  26   8    0.33    0.28
  -2 -26  -8    0.07    0.61
   2  26   8    1.15    0.32
   2 -27  -8    1.03    0.61
   2 -27  -8    2.04    0.54
   1 -27  -8    1.56    0.53
   0 -27  -8    1.07    0.49
   0  27   8    0.68    0.36
   1  27   8    2.22    0.37
  -2 -27  -8    3.06    0.72
   2  27   8    2.78    0.42
   1 -28  -8    0.04    0.52
   0 -28  -8    0.25    0.49
   0  28   8    1.06    0.39
   1  28   8    0.58    0.32
   0  29   8   -0.25    0.39
   0  25  -9   -1.31    0.70
   0 -25   9    0.69    0.58
   1  24  -9    0.45    0.72
  -1 -24   9   -0.52    0.61
   0  24  -9   -0.24    0.65
   0 -24   9    1.30    0.53
  -1  24  -9    1.32    0.66
   1 -24   9    0.89    0.49
   2  23  -9    2.05    0.78
   2  23  -9    1.08    0.39
   1  23  -9    6.03    0.90
  -1 -23   9    3.50    0.66
   0  23  -9    6.55    0.92
   0 -23   9    6.06    0.79
  -1  23  -9    6.17    0.80
   1 -23   9    5.56    0.69
  -2  23  -9    2.12    0.66
   2 -23   9    2.23    0.51
   2  22  -9    1.11    0.38
   2  22  -9   -0.18    0.72
  -2 -22   9    0.78    0.61
   1  22  -9    2.29    0.69
  -1 -22   9    1.65    0.51
   0  22  -9    5.85    0.78
   0 -22   9    4.48    0.67
  -1  22  -9    3.63    0.67
   1 -22   9    3.35    0.55
  -2  22  -9   -0.33    0.57
   2 -22   9    0.23    0.42
   3  21  -9   -0.06    0.48
   3  21  -9   -0.48    0.70
  -3 -21   9   -0.73    0.75
   2  21  -9    0.99    0.68
   2  21  -9   -0.65    0.35
  -2 -21   9    0.12    0.54
   1  21  -9   -0.27    0.57
  -1 -21   9    0.34    0.48
   0  21  -9    0.19    0.48
   0 -21   9   -0.05    0.40
  -1  21  -9    0.73    0.53
   1 -21   9    1.27    0.42
  -2  21  -9    0.96    0.53
   2 -21   9   -0.35    0.37
   3  20  -9    0.53    0.73
   3  20  -9    1.28    0.46
  -3 -20   9    0.87    0.66
   2  20  -9    0.89    0.38
   2  20  -9    1.71    0.63
  -2 -20   9    0.69    0.52
   1  20  -9    2.14    0.57
  -1 -20   9    1.88    0.44
   0  20  -9    2.96    0.62
   0 -20   9    3.18    0.54
  -1  20  -9    5.42    0.72
   1 -20   9    3.78    0.54
  -2  20  -9    2.84    0.56
   2 -20   9    1.82    0.41
  -3  20  -9    0.48    0.54
   3  19  -9    3.15    0.73
   3  19  -9    1.76    0.49
  -3 -19   9    2.09    0.62
   2  19  -9    5.08    0.50
   2  19  -9    4.41    0.74
   1  19  -9    3.81    0.62
  -1 -19   9    3.27    0.54
   0  19  -9    7.88    0.81
   0 -19   9    7.03    0.68
  -1  19  -9    6.25    0.70
   1 -19   9    6.47    0.65
  -2  19  -9    3.43    0.59
   2 -19   9    2.66    0.48
  -3  19  -9    1.53    0.54
   3 -19   9    1.52    0.50
   3  18  -9    0.10    0.42
   3  18  -9    0.83    0.66
  -3 -18   9    0.86    0.56
   2  18  -9    0.51    0.35
   2  18  -9    0.83    0.53
  -2 -18   9    0.81    0.45
   1  18  -9    2.41    0.52
   1  18  -9    1.62    0.24
  -1 -18   9    1.93    0.45
   0  18  -9    0.75    0.43
   0 -18   9    0.81    0.37
  -1  18  -9    3.21    0.54
   1 -18   9    2.99    0.45
  -2  18  -9    3.96    0.60
   2 -18   9    3.63    0.49
  -3  18  -9    0.50    0.48
   3 -18   9    1.43    0.46
   4  17  -9    1.56    0.49
  -4 -17   9    1.22    0.75
   3  17  -9    1.07    0.41
   3  17  -9    0.93    0.54
  -3 -17   9    2.39    0.56
   2  17  -9    1.55    0.57
   2  17  -9    2.35    0.38
  -2 -17   9    1.54    0.44
   1  17  -9    0.57    0.45
   1  17  -9    1.25    0.22
  -1 -17   9    1.20    0.39
   0  17  -9    5.08    0.61
   0 -17   9    4.81    0.54
  -1  17  -9    0.29    0.39
   1 -17   9    0.62    0.31
  -2  17  -9    1.66    0.47
   2 -17   9    1.57    0.37
  -3  17  -9    1.20    0.47
   3 -17   9    0.96    0.42
   4  16  -9    0.09    0.46
  -4 -16   9    0.35    0.59
   3  16  -9    0.71    0.57
   3  16  -9    0.09    0.38
  -3 -16   9    0.75    0.49
   2  16  -9    0.72    0.49
   2  16  -9    0.59    0.32
  -2 -16   9    0.38    0.37
   1  16  -9    3.43    0.54
   1  16  -9    2.71    0.31
  -1 -16   9    3.14    0.48
   0  16  -9   15.71    1.10
   0 -16   9   13.63    1.01
  -1  16  -9    5.09    0.61
   1 -16   9    5.45    0.52
  -2  16  -9    7.02    0.67
   2 -16   9    5.05    0.55
  -3  16  -9    4.17    0.63
   3 -16   9    5.11    0.58
  -4  16  -9    3.18    0.63
   4 -16   9    3.00    0.59
   4  15  -9    1.46    0.49
  -4 -15   9    0.41    0.57
   3  15  -9    2.83    0.64
   3  15  -9    1.96    0.44
  -3 -15   9    2.97    0.53
   2  15  -9    1.71    0.50
   2  15  -9    1.37    0.35
  -2 -15   9    1.40    0.37
   1  15  -9    5.84    0.61
   1  15  -9    5.17    0.39
  -1 -15   9    4.18    0.55
   0  15  -9    2.42    0.44
   0 -15   9    3.13    0.41
  -1  15  -9    1.10    0.39
   1 -15   9    1.63    0.34
  -2  15  -9    3.39    0.52
   2 -15   9    3.53    0.43
  -3  15  -9    0.78    0.44
   3 -15   9    0.95    0.41
  -4  15  -9    0.48    0.51
   4 -15   9    0.03    0.49
   4 -15   9    0.13    0.49
   4  14  -9    2.33    0.51
  -4 -14   9    1.86    0.56
   3  14  -9   -0.04    0.36
   3  14  -9    0.55    0.53
  -3 -14   9    1.08    0.44
   2  14  -9    3.55    0.55
   2  14  -9    2.85    0.42
  -2 -14   9    3.40    0.46
   1  14  -9    6.29    0.64
   1  14  -9    6.37    0.47
  -1 -14   9    6.54    0.58
   0  14  -9    0.40    0.33
   0 -14   9    0.11    0.26
  -1  14  -9   -0.24    0.32
   1 -14   9    0.11    0.24
  -2  14  -9    2.94    0.47
   2 -14   9    2.26    0.37
  -3  14  -9    0.28    0.39
   3 -14   9   -0.50    0.33
  -4  14  -9    0.42    0.51
   4 -14   9    1.41    0.50
   4 -14   9    0.63    0.50
   4  13  -9    2.41    0.50
  -4 -13   9    2.63    0.57
   3  13  -9    6.25    0.78
   3  13  -9    6.23    0.63
  -3 -13   9    6.00    0.61
   2  13  -9    4.68    0.62
   2  13  -9    4.02    0.46
  -2 -13   9    3.85    0.48
   1  13  -9    4.95    0.58
   1  13  -9    6.05    0.43
  -1 -13   9    5.77    0.52
   0  13  -9    4.68    0.52
   0 -13   9    4.28    0.46
  -1  13  -9    4.87    0.51
   1 -13   9    3.59    0.42
  -2  13  -9    3.00    0.47
   2 -13   9    2.92    0.40
  -3  13  -9    1.86    0.41
   3 -13   9    1.96    0.40
  -4  13  -9    0.91    0.47
   4 -13   9   -0.04    0.45
   4 -13   9    1.14    0.45
   4  12  -9   -0.08    0.43
  -4 -12   9    0.56    0.50
   3  12  -9    2.16    0.41
   3  12  -9    2.49    0.54
  -3 -12   9    1.48    0.44
   2  12  -9    4.02    0.54
   2  12  -9    3.25    0.44
  -2 -12   9    4.30    0.45
   1  12  -9    7.81    0.51
   1  12  -9    7.01    0.65
  -1 -12   9    6.61    0.60
   0  12  -9   11.20    0.82
   0 -12   9   10.20    0.77
  -1  12  -9   13.29    0.93
   1 -12   9   12.29    0.86
  -2  12  -9   20.82    1.37
   2 -12   9   20.97    1.34
  -3  12  -9    6.92    0.66
   3 -12   9    6.81    0.63
  -4  12  -9    4.60    0.62
   4 -12   9    4.56    0.59
   4 -12   9    4.44    0.61
   5  11  -9    1.11    2.03
   4  11  -9    1.14    0.46
  -4 -11   9    1.06    0.49
   3  11  -9    0.74    0.37
   3  11  -9    1.54    0.48
  -3 -11   9    0.65    0.38
   2  11  -9    1.95    0.43
   2  11  -9    1.63    0.33
  -2 -11   9    2.06    0.35
   1  11  -9    0.59    0.31
   1  11  -9   -0.03    0.20
  -1 -11   9    0.50    0.25
   0  11  -9    1.35    0.32
   0 -11   9    1.12    0.27
  -1  11  -9    0.18    0.28
   1 -11   9    0.89    0.22
  -2  11  -9    0.19    0.29
   2 -11   9    0.02    0.26
  -3  11  -9   -0.25    0.32
   3 -11   9    0.32    0.33
  -4  11  -9    0.41    0.41
   4 -11   9   -0.04    0.41
   4 -11   9   -0.24    0.40
   5  10  -9   -0.52    0.52
  -5 -10   9    0.69    0.70
   4  10  -9    0.66    0.46
  -4 -10   9    0.87    0.49
   3  10  -9    1.46    0.46
   3  10  -9    2.34    0.44
  -3 -10   9    1.81    0.42
   2  10  -9    1.06    0.32
   2  10  -9    1.20    0.36
  -2 -10   9    1.13    0.30
   1  10  -9   18.42    1.24
   1  10  -9   18.98    1.14
  -1 -10   9   18.74    1.20
   0  10  -9    1.06    0.29
   0 -10   9    1.12    0.24
  -1  10  -9    2.76    0.39
   1 -10   9    2.27    0.33
  -2  10  -9   22.07    1.42
   2 -10   9   22.52    1.40
  -3  10  -9    3.37    0.46
   3 -10   9    3.12    0.45
  -4  10  -9    9.07    0.79
   4 -10   9    8.93    0.77
   4 -10   9   10.06    0.82
  -5  10  -9    0.90    0.55
   5 -10   9    1.42    0.56
   5 -10   9    0.54    0.60
   5   9  -9    5.10    0.72
  -5  -9   9    3.84    0.78
   4   9  -9    4.30    0.61
  -4  -9   9    4.05    0.62
   3   9  -9   10.71    0.82
   3   9  -9   10.20    0.86
  -3  -9   9    9.87    0.79
   2   9  -9   11.68    0.80
   2   9  -9   10.91    0.85
  -2  -9   9   11.41    0.79
   1   9  -9   11.04    0.83
   1   9  -9   12.03    0.74
  -1  -9   9   11.40    0.80
   0   9  -9    5.14    0.48
   0  -9   9    4.63    0.42
  -1   9  -9    4.56    0.46
   1  -9   9    4.43    0.39
  -2   9  -9    3.11    0.42
   2  -9   9    2.83    0.36
  -3   9  -9   -0.14    0.32
   3  -9   9    0.28    0.27
   3  -9   9    0.43    0.30
  -4   9  -9    0.49    0.41
   4  -9   9    0.35    0.38
   4  -9   9   -0.52    0.39
  -5   9  -9   -0.14    0.50
   5  -9   9    0.19    0.49
   5  -9   9   -0.31    0.55
   5   8  -9    3.80    0.72
  -5  -8   9    3.31    0.73
   4   8  -9    0.58    0.40
  -4  -8   9    0.08    0.48
   3   8  -9    5.30    0.58
   3   8  -9    4.90    0.57
  -3  -8   9    5.83    0.55
   2   8  -9   26.79    1.69
   2   8  -9   26.09    1.72
  -2  -8   9   30.33    1.70
   1   8  -9    8.42    0.67
   1   8  -9    9.24    0.60
  -1  -8   9    8.68    0.63
   0   8  -9   18.37    1.17
   0  -8   9   17.94    1.13
  -1   8  -9    7.85    0.61
   1  -8   9    7.98    0.56
  -2   8  -9   18.71    1.22
   2  -8   9   18.72    1.19
  -3   8  -9   -0.06    0.28
   3  -8   9   -0.18    0.27
   3  -8   9    0.03    0.30
  -4   8  -9    4.83    0.58
   4  -8   9    3.97    0.55
   4  -8   9    4.68    0.56
  -5   8  -9    4.92    0.62
   5  -8   9    4.65    0.66
   5  -8   9    2.71    0.61
   5   7  -9   -0.14    0.58
  -5  -7   9    1.52    0.65
   4   7  -9    0.35    0.45
  -4  -7   9    0.08    0.49
   3   7  -9    0.65    0.32
   3   7  -9    0.09    0.30
  -3  -7   9    0.26    0.37
   2   7  -9    0.26    0.28
   2   7  -9    0.47    0.27
  -2  -7   9    0.16    0.25
   1   7  -9    0.38    0.19
   1   7  -9   -0.09    0.22
  -1  -7   9    0.09    0.20
   0   7  -9   -0.26    0.21
   0  -7   9   -0.06    0.16
  -1   7  -9    0.06    0.22
   1  -7   9    0.04    0.17
  -2   7  -9    0.01    0.24
   2  -7   9    0.22    0.23
  -3   7  -9    0.13    0.30
   3  -7   9    0.38    0.28
   3  -7   9    0.42    0.30
  -4   7  -9    0.50    0.37
   4  -7   9    0.01    0.35
   4  -7   9    0.06    0.38
  -5   7  -9    0.02    0.49
   5  -7   9    0.23    0.49
   5  -7   9    0.19    0.52
   5   6  -9    2.39    0.66
  -5  -6   9    1.78    0.65
   4   6  -9    2.29    0.49
  -4  -6   9    1.19    0.51
   3   6  -9   -0.07    0.34
   3   6  -9    0.18    0.30
  -3  -6   9    0.80    0.37
   2   6  -9    3.96    0.43
   2   6  -9    3.89    0.41
  -2  -6   9    3.83    0.41
   1   6  -9    6.56    0.55
   1   6  -9    7.44    0.51
  -1  -6   9    7.59    0.54
   0   6  -9   36.25    2.16
   0  -6   9   36.59    2.14
  -1   6  -9   19.20    1.21
   1  -6   9   19.29    1.17
  -2   6  -9   19.17    1.24
   2  -6   9   19.75    1.22
  -3   6  -9    6.55    0.60
   3  -6   9    7.28    0.54
   3  -6   9    6.44    0.59
  -4   6  -9   -0.29    0.36
   4  -6   9    0.32    0.37
   4  -6   9    0.33    0.40
  -5   6  -9    6.62    0.69
   5  -6   9    5.15    0.68
   5  -6   9    5.35    0.69
   5   5  -9    3.30    0.65
  -5  -5   9    4.50    0.70
   4   5  -9    5.66    0.66
  -4  -5   9    5.17    0.63
   3   5  -9    6.96    0.57
   3   5  -9    6.69    0.62
  -3  -5   9    5.82    0.57
   2   5  -9   10.00    0.72
   2   5  -9   10.32    0.72
  -2  -5   9   10.17    0.71
   1   5  -9    5.52    0.44
   1   5  -9    4.69    0.39
  -1  -5   9    4.45    0.40
   0   5  -9    4.89    0.43
   0  -5   9    4.69    0.38
  -1   5  -9    0.55    0.21
   1  -5   9    0.65    0.17
  -2   5  -9    0.84    0.23
   2  -5   9    0.48    0.17
   2  -5   9    0.82    0.22
  -3   5  -9   -0.09    0.27
   3  -5   9    0.42    0.27
   3  -5   9    0.07    0.27
  -4   5  -9    0.35    0.35
   4  -5   9    0.30    0.38
   4  -5   9    0.59    0.38
  -5   5  -9    0.32    0.46
   5  -5   9   -0.83    0.47
   5  -5   9    0.23    0.45
   5   4  -9    3.57    0.69
  -5  -4   9    5.14    0.75
   4   4  -9    4.18    0.62
  -4  -4   9    4.95    0.61
   3   4  -9    5.04    0.55
  -3  -4   9    4.70    0.51
   2   4  -9   31.58    1.88
   2   4  -9   30.53    1.85
  -2  -4   9   31.52    1.87
   1   4  -9   21.20    1.31
   1   4  -9   21.02    1.29
  -1  -4   9   22.44    1.31
   0   4  -9   29.65    1.78
   0  -4   9   29.85    1.75
  -1   4  -9   16.94    1.11
   1  -4   9   18.65    1.09
  -2   4  -9    8.82    0.65
   2  -4   9    9.03    0.58
   2  -4   9    8.90    0.63
  -3   4  -9    1.26    0.32
   3  -4   9    1.18    0.29
   3  -4   9    1.29    0.31
  -4   4  -9    0.59    0.37
   4  -4   9    0.90    0.38
   4  -4   9    0.07    0.37
  -5   4  -9    0.21    0.46
   5  -4   9   -0.13    0.47
   5  -4   9   -0.31    0.46
   5   3  -9    0.68    0.55
  -5  -3   9    0.22    0.60
   4   3  -9    0.46    0.48
  -4  -3   9    0.43    0.46
   3   3  -9    0.59    0.35
  -3  -3   9   -0.14    0.33
   2   3  -9    0.44    0.25
   2   3  -9    0.83    0.22
  -2  -3   9    0.96    0.26
   1   3  -9    0.37    0.19
   1   3  -9    0.50    0.18
  -1  -3   9    0.26    0.17
   0   3  -9    0.84    0.20
   0  -3   9    0.89    0.18
  -1   3  -9    0.08    0.19
   1  -3   9    0.14    0.15
  -2   3  -9    0.06    0.21
   2  -3   9    0.33    0.21
   2  -3   9   -0.03    0.15
  -3   3  -9    0.41    0.29
   3  -3   9    0.09    0.26
   3  -3   9   -0.28    0.26
  -4   3  -9   -0.08    0.36
   4  -3   9    0.20    0.36
   4  -3   9    0.70    0.36
  -5   3  -9    0.72    0.47
   5  -3   9    0.45    0.46
   5  -3   9    1.59    0.50
   5   2  -9    3.79    0.71
  -5  -2   9    2.58    0.65
   4   2  -9    2.57    0.53
  -4  -2   9    1.95    0.50
   3   2  -9    4.72    0.53
  -3  -2   9    4.64    0.50
   2   2  -9   20.03    1.22
   2   2  -9   20.04    1.26
  -2  -2   9   20.17    1.25
   1   2  -9   49.12    2.90
   1   2  -9   49.02    2.89
  -1  -2   9   52.23    2.91
   0   2  -9   32.70    1.93
   0  -2   9   32.58    1.91
  -1   2  -9   35.73    2.16
   1  -2   9   37.22    2.12
  -2   2  -9    2.14    0.31
   2  -2   9    1.71    0.25
   2  -2   9    1.47    0.22
  -3   2  -9   19.75    1.27
   3  -2   9   18.84    1.25
   3  -2   9   20.32    1.23
  -4   2  -9    2.93    0.48
   4  -2   9    2.73    0.43
   4  -2   9    1.89    0.42
  -5   2  -9    4.42    0.65
   5  -2   9    5.08    0.63
   5  -2   9    5.16    0.64
   5   1  -9    0.97    0.55
  -5  -1   9    1.81    0.59
   4   1  -9    2.66    0.54
  -4  -1   9    3.04    0.52
   3   1  -9    2.81    0.45
  -3  -1   9    2.15    0.38
   2   1  -9    3.04    0.28
   2   1  -9    3.44    0.37
  -2  -1   9    2.39    0.34
   1   1  -9    2.65    0.27
   1   1  -9    2.54    0.28
  -1  -1   9    2.13    0.26
   0   1  -9    0.65    0.19
   0  -1   9    0.59    0.16
  -1   1  -9    0.13    0.18
   1  -1   9   -0.04    0.09
   1  -1   9   -0.09    0.13
  -2   1  -9    0.22    0.22
   2  -1   9    0.04    0.17
   2  -1   9   -0.06    0.16
  -3   1  -9    0.38    0.29
   3  -1   9    0.91    0.27
   3  -1   9    0.65    0.27
  -4   1  -9    0.76    0.40
   4  -1   9    0.44    0.37
   4  -1   9    0.68    0.36
  -5   1  -9    0.15    0.46
   5  -1   9    0.29    0.43
   5  -1   9   -0.57    0.43
   5   0  -9    0.06    0.56
  -5   0   9    1.40    0.61
   4   0  -9    3.27    0.56
  -4   0   9    2.14    0.49
   3   0  -9    6.32    0.60
  -3   0   9    6.47    0.59
   2   0  -9   16.38    1.07
  -2   0   9   16.72    1.06
   1   0  -9    5.55    0.40
   1   0  -9    5.60    0.41
  -1   0   9    5.14    0.41
   0   0  -9    9.39    0.65
   0   0   9   10.22    0.63
  -1   0  -9    4.18    0.39
   1   0   9    4.19    0.29
   1   0   9    4.44    0.33
  -2   0  -9    5.61    0.50
   2   0   9    5.74    0.42
   2   0   9    5.97    0.44
  -3   0  -9    0.49    0.31
   3   0   9    0.90    0.29
   3   0   9    0.59    0.27
  -4   0  -9    1.45    0.43
   4   0   9    1.45    0.37
   4   0   9    1.34    0.37
  -5   0  -9    2.33    0.54
   5   0   9    3.44    0.52
   5   0   9    2.15    0.49
   5  -1  -9    1.55    0.54
  -5   1   9    0.96    0.58
   4  -1  -9    1.50    0.45
  -4   1   9    1.09    0.46
   3  -1  -9    1.71    0.37
  -3   1   9    1.13    0.36
   2  -1  -9    2.32    0.34
  -2   1   9    2.79    0.34
   1  -1  -9    0.09    0.15
   1  -1  -9   -0.22    0.15
  -1   1   9    0.06    0.18
   0  -1  -9    0.08    0.16
   0   1   9    0.11    0.09
   0   1   9   -0.09    0.14
  -1  -1  -9    0.06    0.18
   1   1   9    0.14    0.10
   1   1   9   -0.03    0.12
  -2  -1  -9    0.29    0.23
   2   1   9    0.12    0.16
   2   1   9    0.06    0.16
  -3  -1  -9    1.04    0.32
   3   1   9    0.55    0.26
   3   1   9    0.73    0.27
  -4  -1  -9    0.22    0.39
   4   1   9    0.44    0.35
   4   1   9    0.75    0.36
  -5  -1  -9    1.74    0.50
   5   1   9    1.31    0.46
   5   1   9    1.34    0.47
   5  -2  -9    6.42    0.82
  -5   2   9    5.18    0.78
   4  -2  -9    7.78    0.76
  -4   2   9    7.18    0.75
   3  -2  -9   47.27    2.90
  -3   2   9   49.65    2.90
   2  -2  -9   36.10    2.16
  -2   2   9   36.25    2.16
   1  -2  -9    9.22    0.58
   1  -2  -9    8.53    0.59
  -1   2   9    8.96    0.60
   0  -2  -9   86.94    5.05
   0   2   9   89.29    5.03
   0   2   9   88.61    5.01
  -1  -2  -9   72.72    4.25
   1   2   9   75.25    4.21
   1   2   9   73.39    4.20
  -2  -2  -9   20.52    1.28
   2   2   9   19.70    1.21
   2   2   9   20.38    1.21
  -3  -2  -9   20.46    1.32
   3   2   9   20.39    1.28
   3   2   9   20.34    1.27
  -4  -2  -9   12.04    0.91
   4   2   9   10.67    0.85
   4   2   9   11.62    0.85
  -5  -2  -9    3.22    0.57
   5   2   9    2.26    0.48
   5   2   9    2.24    0.49
   5  -3  -9   -0.19    0.58
  -5   3   9   -0.09    0.53
   4  -3  -9    0.76    0.43
  -4   3   9    0.59    0.45
   3  -3  -9    1.67    0.36
  -3   3   9    1.49    0.36
   2  -3  -9    0.50    0.23
  -2   3   9    0.15    0.26
   1  -3  -9    0.09    0.14
   1  -3  -9    0.08    0.16
  -1   3   9   -0.15    0.19
   0  -3  -9    0.12    0.16
   0   3   9    0.13    0.10
   0   3   9    0.05    0.14
  -1  -3  -9    0.06    0.19
   1   3   9    0.23    0.12
   1   3   9   -0.01    0.11
  -2  -3  -9    0.34    0.25
   2   3   9    0.67    0.16
   2   3   9    0.67    0.18
  -3  -3  -9    0.66    0.30
   3   3   9    0.23    0.27
   3   3   9    0.21    0.23
  -4  -3  -9    0.83    0.40
   4   3   9    1.34    0.35
   4   3   9    1.33    0.36
  -5  -3  -9    0.90    0.51
   5   3   9    0.72    0.42
   5   3   9    0.76    0.42
   5  -4  -9    0.89    0.54
  -5   4   9    1.17    0.58
   4  -4  -9    0.56    0.45
  -4   4   9    1.33    0.47
   3  -4  -9   -0.02    0.31
  -3   4   9    0.19    0.35
   2  -4  -9   12.07    0.81
  -2   4   9   11.69    0.82
   1  -4  -9    3.68    0.30
  -1   4   9    3.69    0.35
   0  -4  -9    4.51    0.38
   0   4   9    4.29    0.31
   0   4   9    4.81    0.34
  -1  -4  -9    8.87    0.63
   1   4   9    8.75    0.55
   1   4   9    8.48    0.55
  -2  -4  -9   19.23    1.26
   2   4   9   20.54    1.17
   2   4   9   19.14    1.19
  -3  -4  -9   13.93    0.97
   3   4   9   14.29    0.87
   3   4   9   12.65    0.91
  -4  -4  -9    2.10    0.45
   4   4   9    2.26    0.43
   4   4   9    3.02    0.43
  -5  -4  -9    4.69    0.63
   5   4   9    3.93    0.56
   5   4   9    3.96    0.59
   5  -5  -9    0.70    0.59
  -5   5   9    1.06    0.59
   4  -5  -9    0.62    0.43
  -4   5   9    0.71    0.46
   3  -5  -9    0.96    0.34
  -3   5   9    0.17    0.34
   2  -5  -9    0.59    0.25
  -2   5   9    0.85    0.28
   1  -5  -9   -0.02    0.14
  -1   5   9    0.41    0.22
   0  -5  -9    0.47    0.20
   0   5   9    0.48    0.17
  -1  -5  -9    1.60    0.28
   1   5   9    2.07    0.20
   1   5   9    1.88    0.20
   2   5   9    2.45    0.22
   2   5   9    2.27    0.27
  -3  -5  -9    3.38    0.49
   3   5   9    4.02    0.41
   3   5   9    3.43    0.35
  -4  -5  -9    3.50    0.54
   4   5   9    2.84    0.45
   4   5   9    3.72    0.44
  -5  -5  -9    1.63    0.49
   5   5   9    1.22    0.46
   5   5   9    1.19    0.45
   5  -6  -9    7.03    0.89
  -5   6   9    8.69    0.95
   4  -6  -9   25.92    1.77
  -4   6   9   27.95    1.79
   3  -6  -9   10.09    0.76
  -3   6   9    9.50    0.78
   2  -6  -9   29.60    1.78
  -2   6   9   28.81    1.79
   1  -6  -9   77.34    4.39
  -1   6   9   76.28    4.42
   0  -6  -9   24.81    1.48
   0   6   9   24.15    1.43
   0   6   9   24.69    1.45
  -1  -6  -9   39.07    2.32
   1   6   9   40.02    2.25
   1   6   9   38.48    2.26
  -2  -6  -9    4.77    0.50
   2   6   9    5.35    0.35
   2   6   9    5.22    0.41
  -3  -6  -9    9.57    0.75
   3   6   9    8.88    0.68
   3   6   9    9.10    0.62
  -4  -6  -9    0.11    0.40
   4   6   9    0.12    0.32
   4   6   9   -0.43    0.30
  -5  -6  -9    1.39    0.50
   5   6   9    0.65    0.43
   5   6   9    0.52    0.44
   5  -7  -9   -0.08    0.54
  -5   7   9    0.09    0.63
   4  -7  -9    0.34    0.41
  -4   7   9    0.60    0.44
   3  -7  -9   -0.46    0.29
  -3   7   9    0.04    0.33
   2  -7  -9    0.29    0.23
  -2   7   9    0.14    0.29
   1  -7  -9    0.20    0.15
  -1   7   9    0.31    0.22
   0  -7  -9    0.05    0.19
   0   7   9   -0.11    0.16
   0   7   9    0.15    0.11
  -1  -7  -9   -0.17    0.20
   1   7   9    0.09    0.13
   1   7   9    0.49    0.13
  -2  -7  -9   -0.41    0.24
   2   7   9    0.20    0.12
   2   7   9   -0.07    0.17
  -3  -7  -9    0.06    0.31
   3   7   9   -0.26    0.18
   3   7   9    0.16    0.24
  -4  -7  -9   -0.22    0.38
   4   7   9    0.57    0.35
   4   7   9   -0.18    0.29
  -5  -7  -9    0.01    0.48
   5   7   9   -0.53    0.42
   5   7   9    0.12    0.43
   5  -8  -9    3.57    0.71
  -5   8   9    3.75    0.73
   4  -8  -9   20.09    1.44
  -4   8   9   21.94    1.46
   3  -8  -9   13.10    0.96
  -3   8   9   13.77    0.98
   2  -8  -9    0.10    0.24
  -2   8   9    0.19    0.29
   1  -8  -9   15.05    0.95
  -1   8   9   15.61    0.98
   0  -8  -9   35.76    2.07
   0   8   9   34.42    2.03
   0   8   9   34.55    2.02
  -1  -8  -9   15.84    1.04
   1   8   9   15.73    0.93
   1   8   9   15.70    0.95
  -2  -8  -9   29.10    1.84
   2   8   9   31.19    1.72
   2   8   9   29.25    1.77
  -3  -8  -9    6.40    0.64
   3   8   9    6.26    0.56
   3   8   9    7.21    0.47
  -4  -8  -9    4.76    0.61
   4   8   9    5.67    0.56
   4   8   9    4.50    0.46
  -5  -8  -9    0.89    0.48
   5   8   9    0.57    0.41
   5   8   9   -0.10    0.44
   5  -9  -9   -0.68    0.55
  -5   9   9   -0.25    0.59
   4  -9  -9    1.49    0.45
  -4   9   9    1.23    0.48
   3  -9  -9    0.32    0.30
  -3   9   9    0.35    0.36
   2  -9  -9    0.68    0.26
  -2   9   9    0.73    0.32
   1  -9  -9    1.35    0.24
  -1   9   9    1.58    0.29
   0  -9  -9    2.84    0.35
   0   9   9    2.45    0.30
   0   9   9    3.36    0.25
  -1  -9  -9    4.68    0.51
   1   9   9    5.92    0.40
  -2  -9  -9    1.50    0.34
   2   9   9    2.44    0.28
  -3  -9  -9    4.65    0.55
   3   9   9    5.76    0.48
   3   9   9    4.43    0.34
  -4  -9  -9    5.22    0.60
   4   9   9    4.88    0.52
   4   9   9    3.34    0.41
  -5  -9  -9    2.24    0.54
   5   9   9    2.98    0.49
   5   9   9    2.14    0.46
   5 -10  -9    2.82    0.64
  -5  10   9    3.22    0.69
   4 -10  -9   10.97    0.93
  -4  10   9   12.05    1.00
   3 -10  -9   21.10    1.44
  -3  10   9   23.52    1.48
   2 -10  -9   14.73    0.96
  -2  10   9   13.94    0.99
   1 -10  -9   18.96    1.17
  -1  10   9   18.71    1.18
   0 -10  -9   16.26    1.02
   0  10   9   15.51    0.95
   0  10   9   15.28    0.96
  -1 -10  -9    9.02    0.70
   1  10   9    9.36    0.60
  -2 -10  -9   11.26    0.87
   2  10   9   11.91    0.77
  -3 -10  -9    1.64    0.39
   3  10   9    2.29    0.35
  -4 -10  -9    0.21    0.41
   4  10   9   -0.06    0.32
  -5 -10  -9   -0.47    0.48
   5  10   9    0.57    0.45
   5  10   9    0.40    0.40
   5 -11  -9    0.50    0.62
  -5  11   9   -0.42    0.59
   4 -11  -9   -0.45    0.42
  -4  11   9   -0.07    0.48
   3 -11  -9   -0.01    0.30
  -3  11   9   -0.15    0.39
   2 -11  -9    0.19    0.24
   2 -11  -9    0.41    0.21
  -2  11   9    0.05    0.31
   1 -11  -9   -0.39    0.19
  -1  11   9   -0.03    0.24
   0 -11  -9    0.15    0.23
   0  11   9   -0.16    0.19
   0  11   9    0.15    0.13
  -1 -11  -9    0.26    0.26
   1  11   9    0.16    0.15
  -2 -11  -9   -0.13    0.28
   2  11   9    0.10    0.19
  -3 -11  -9    1.01    0.37
   3  11   9    0.68    0.29
  -4 -11  -9    1.04    0.43
   4  11   9    0.39    0.35
  -5 -11  -9    2.04    0.52
   5  11   9    0.48    0.48
   5 -12  -9    5.02    0.81
  -5  12   9    5.82    0.84
   4 -12  -9    4.29    0.60
  -4  12   9    2.58    0.60
   3 -12  -9    4.77    0.53
  -3  12   9    5.08    0.61
   2 -12  -9   54.13    2.92
   2 -12  -9   46.15    2.95
  -2  12   9   49.72    2.98
   1 -12  -9   18.21    1.15
  -1  12   9   18.26    1.16
   0 -12  -9   14.51    1.00
   0  12   9   15.13    0.94
   0  12   9   15.21    0.92
  -1 -12  -9   15.24    1.03
   1  12   9   14.37    0.91
  -2 -12  -9    5.89    0.61
   2  12   9    6.72    0.50
  -3 -12  -9    0.61    0.40
   3  12   9    2.23    0.34
  -4 -12  -9    1.48    0.46
   4  12   9    1.72    0.40
  -5 -12  -9    2.75    0.61
   5  12   9    2.76    0.53
   5 -13  -9   -0.08    0.59
  -5  13   9   -0.21    0.65
   4 -13  -9    0.80    0.43
  -4  13   9   -0.09    0.48
   3 -13  -9    0.22    0.34
  -3  13   9    1.03    0.41
   2 -13  -9    1.58    0.29
   2 -13  -9    1.30    0.30
  -2  13   9    1.61    0.39
   1 -13  -9    2.46    0.38
  -1  13   9    2.85    0.40
   0 -13  -9    4.02    0.49
   0  13   9    3.99    0.38
   0  13   9    4.68    0.34
  -1 -13  -9   10.42    0.80
   1  13   9    9.84    0.65
  -2 -13  -9    4.70    0.60
   2  13   9    6.70    0.48
  -3 -13  -9    2.59    0.49
   3  13   9    2.75    0.39
  -4 -13  -9    2.02    0.49
   4  13   9    2.57    0.44
  -5 -13  -9    2.10    0.58
   5  13   9    1.75    0.51
   5 -14  -9    0.84    0.66
  -5  14   9    2.03    0.68
   4 -14  -9    1.30    0.46
  -4  14   9    2.22    0.55
   3 -14  -9   18.30    1.24
  -3  14   9   18.07    1.29
   2 -14  -9    2.65    0.39
   2 -14  -9    2.16    0.34
  -2  14   9    2.05    0.42
  -1  14   9    0.72    0.30
  -1  14   9    0.39    0.20
   0 -14  -9    3.27    0.42
   0  14   9    2.95    0.27
   0  14   9    2.28    0.31
  -1 -14  -9    8.04    0.72
   1  14   9    9.02    0.58
  -2 -14  -9   -0.09    0.34
   2  14   9    0.54    0.23
  -3 -14  -9    7.05    0.77
   3  14   9    8.65    0.64
  -4 -14  -9    0.60    0.47
   4  14   9    0.44    0.35
  -5 -14  -9    0.41    0.55
   5  14   9    1.14    0.50
   4 -15  -9   -0.26    0.44
  -4  15   9    0.40    0.51
   3 -15  -9    0.28    0.35
  -3  15   9    0.68    0.42
   2 -15  -9    1.41    0.30
  -2  15   9    0.40    0.36
  -1  15   9    1.38    0.33
  -1  15   9    1.06    0.23
   0 -15  -9    1.62    0.35
   0  15   9    2.14    0.23
   0  15   9    1.66    0.26
  -1 -15  -9    1.22    0.36
   1  15   9    2.37    0.24
  -2 -15  -9    1.72    0.39
   2  15   9    1.39    0.25
  -3 -15  -9    1.03    0.45
   3  15   9    0.95    0.31
  -4 -15  -9    2.08    0.51
   4  15   9    1.73    0.43
  -5 -15  -9    0.65    0.57
   5  15   9    0.86    0.52
   4 -16  -9    6.01    0.71
  -4  16   9    6.90    0.80
   3 -16  -9   29.73    1.88
  -3  16   9   29.52    1.93
   2 -16  -9    6.81    0.56
  -2  16   9    5.51    0.62
  -1  16   9   13.80    0.95
   0  16   9    0.49    0.23
   0  16   9    0.15    0.16
  -1 -16  -9    5.62    0.60
   1  16   9    5.65    0.43
  -2 -16  -9    0.48    0.38
   2  16   9    0.87    0.24
  -3 -16  -9    0.60    0.45
   3  16   9    1.33    0.32
  -4 -16  -9    2.09    0.52
   4  16   9    1.34    0.41
   4 -17  -9    0.90    0.52
  -4  17   9   -0.62    0.55
   3 -17  -9    1.77    0.44
  -3  17   9    1.87    0.50
   2 -17  -9    1.47    0.32
  -2  17   9    1.75    0.43
  -1  17   9    4.13    0.49
  -1  17   9    3.59    0.36
   0  17   9    2.14    0.26
  -1 -17  -9    3.92    0.52
   1  17   9    3.71    0.33
  -2 -17  -9    3.01    0.53
   2  17   9    4.16    0.38
  -3 -17  -9    0.89    0.49
   3  17   9    0.89    0.33
  -4 -17  -9    0.93    0.52
   4  17   9    1.35    0.43
   4 -18  -9    1.22    0.55
   3 -18  -9    6.48    0.65
   3 -18  -9    5.03    0.57
  -3  18   9    5.02    0.67
   2 -18  -9    3.21    0.44
  -2  18   9    4.15    0.55
  -1  18   9    0.75    0.24
  -1  18   9    1.84    0.39
   0  18   9    1.09    0.24
  -1 -18  -9    6.80    0.66
   1  18   9    5.48    0.45
  -2 -18  -9    2.50    0.49
   2  18   9    2.94    0.35
  -3 -18  -9   -0.37    0.46
   3  18   9    0.41    0.31
  -4 -18  -9    1.59    0.58
   4  18   9    1.80    0.45
   4 -19  -9    0.78    0.54
   3 -19  -9    2.54    0.48
  -1  19   9    2.20    0.31
   0  19   9    4.12    0.37
  -1 -19  -9    5.83    0.63
   1  19   9    5.50    0.45
  -2 -19  -9    4.12    0.62
   2  19   9    4.51    0.43
  -3 -19  -9    1.27    0.50
   3  19   9    2.13    0.36
  -4 -19  -9    3.08    0.63
   4  19   9    2.14    0.47
   4 -20  -9    4.06    0.71
   3 -20  -9   11.78    0.94
   0  20   9    5.53    0.45
   1  20   9    0.38    0.22
  -2 -20  -9   -0.10    0.43
   2  20   9    0.58    0.29
  -3 -20  -9    0.21    0.53
   3  20   9    1.44    0.34
  -4 -20  -9    0.44    0.61
   4  20   9    1.26    0.45
   3 -21  -9    0.25    0.44
  -1  21   9    0.60    0.27
   0 -21  -9    0.66    0.31
   1  21   9   -0.15    0.20
  -2 -21  -9    0.43    0.43
   2  21   9    0.71    0.24
  -3 -21  -9    0.77    0.54
   3  21   9   -0.06    0.32
  -4 -21  -9    1.02    0.66
   4  21   9    0.64    0.43
   3 -22  -9    1.23    0.49
   0 -22  -9    1.29    0.35
   0  22   9    2.18    0.33
   1  22   9    3.45    0.36
  -2 -22  -9    0.79    0.47
   2  22   9    0.58    0.24
  -3 -22  -9    3.02    0.64
   3  22   9    2.54    0.42
   3 -23  -9    1.32    0.50
   0 -23  -9    3.35    0.47
   0  23   9    3.57    0.38
   1  23   9    4.92    0.44
  -2 -23  -9    3.52    0.60
   2  23   9    3.47    0.41
  -3 -23  -9    3.93    0.69
   3  23   9    4.19    0.51
   3 -24  -9    1.71    0.57
   2 -24  -9    4.61    0.64
   0 -24  -9    1.93    0.44
   0  24   9    1.95    0.35
   1  24   9    0.81    0.26
  -2 -24  -9    0.35    0.54
   2  24   9   -0.02    0.29
  -3 -24  -9    0.78    0.63
   3  24   9    0.73    0.42
   2 -25  -9   -0.61    0.43
   1 -25  -9    1.11    0.49
   0 -25  -9   -0.14    0.38
   0  25   9    0.26    0.29
   1  25   9    0.02    0.25
  -2 -25  -9    0.29    0.56
   2  25   9   -0.04    0.29
  -3 -25  -9   -0.80    0.62
   3  25   9    1.01    0.46
   2 -26  -9    1.17    0.60
   2 -26  -9    0.55    0.50
   1 -26  -9    0.68    0.50
   0 -26  -9    1.08    0.46
   0  26   9    1.55    0.35
   1  26   9    0.84    0.29
  -2 -26  -9   -0.45    0.57
   2  26   9    0.49    0.31
   2 -27  -9    3.63    0.71
   2 -27  -9    3.07    0.62
   1 -27  -9    3.72    0.61
   0 -27  -9    1.64    0.47
   0  27   9    1.41    0.37
   1  27   9    2.30    0.37
  -2 -27  -9    3.28    0.68
   2  27   9    2.50    0.43
   1 -28  -9   -0.36    0.51
   0 -28  -9    1.81    0.55
   0  28   9    1.04    0.40
   1  28   9    0.16    0.32
   0 -29  -9   -0.89    0.53
   0  29   9    0.52    0.38
   1  24 -10    1.59    0.80
  -1 -24  10    0.83    0.64
   0  24 -10    0.87    0.67
   0 -24  10    0.88    0.58
  -1  24 -10    1.32    0.66
   1 -24  10    0.48    0.48
   1  23 -10    2.15    0.74
  -1 -23  10    2.93    0.64
   0  23 -10    7.92    0.93
   0 -23  10    5.51    0.74
  -1  23 -10    3.13    0.66
   1 -23  10    1.83    0.53
   2  22 -10    1.06    0.76
   2  22 -10    0.67    0.37
  -2 -22  10    1.58    0.61
   1  22 -10   -0.36    0.60
  -1 -22  10    0.17    0.52
   0  22 -10    5.52    0.83
   0 -22  10    5.92    0.76
  -1  22 -10    0.68    0.58
   1 -22  10    0.04    0.45
  -2  22 -10    1.66    0.62
   2 -22  10    1.31    0.50
   2  21 -10    0.08    0.38
   2  21 -10    0.17    0.63
  -2 -21  10    0.36    0.55
   1  21 -10   -0.74    0.57
  -1 -21  10    0.37    0.53
   0  21 -10   -0.03    0.53
   0 -21  10    0.14    0.46
  -1  21 -10    1.87    0.56
   1 -21  10    2.26    0.46
  -2  21 -10    0.81    0.56
   2 -21  10   -0.04    0.42
   3  20 -10   -0.38    0.45
   3  20 -10    0.24    0.68
  -3 -20  10    0.20    0.71
   2  20 -10    0.65    0.66
   2  20 -10    0.43    0.36
  -2 -20  10    0.10    0.54
   1  20 -10    1.24    0.55
  -1 -20  10   -0.04    0.45
   0  20 -10    7.31    0.83
   0 -20  10    6.81    0.73
  -1  20 -10    3.35    0.62
   1 -20  10    3.64    0.55
  -2  20 -10    2.86    0.61
   2 -20  10    1.67    0.44
  -3  20 -10    3.84    0.67
   3 -20  10    2.77    0.58
   3  19 -10    3.15    0.52
   3  19 -10    2.85    0.80
  -3 -19  10    2.87    0.69
   2  19 -10    6.17    0.54
   2  19 -10    5.46    0.85
  -2 -19  10    5.80    0.73
   1  19 -10    3.69    0.60
  -1 -19  10    2.95    0.52
   0  19 -10    9.48    0.89
   0 -19  10    9.26    0.83
  -1  19 -10    4.27    0.64
   1 -19  10    4.32    0.54
  -2  19 -10    2.45    0.52
   2 -19  10    2.12    0.42
  -3  19 -10    2.30    0.56
   3 -19  10    2.58    0.52
   3  18 -10    0.35    0.69
   3  18 -10   -0.24    0.41
  -3 -18  10   -0.56    0.56
   2  18 -10    7.08    0.88
   2  18 -10    6.62    0.57
  -2 -18  10    5.19    0.68
   1  18 -10    1.92    0.51
  -1 -18  10    2.50    0.50
   0  18 -10    2.56    0.56
   0 -18  10    3.55    0.51
  -1  18 -10    0.44    0.39
   1 -18  10    0.53    0.36
  -2  18 -10    1.46    0.47
   2 -18  10    1.04    0.37
  -3  18 -10   -0.17    0.50
   3 -18  10    0.62    0.45
   3  17 -10    1.52    0.46
   3  17 -10    2.58    0.71
  -3 -17  10    3.18    0.59
   2  17 -10    2.13    0.56
   2  17 -10    3.00    0.43
  -2 -17  10    2.19    0.51
   1  17 -10    2.47    0.52
  -1 -17  10    2.03    0.43
   0  17 -10    5.17    0.62
   0 -17  10    4.30    0.55
  -1  17 -10    1.38    0.43
   1 -17  10    1.73    0.38
  -2  17 -10    4.74    0.63
   2 -17  10    3.82    0.50
  -3  17 -10    2.67    0.54
   3 -17  10    1.51    0.44
   4  16 -10   -0.53    0.46
  -4 -16  10    1.02    0.70
   3  16 -10    1.46    0.64
   3  16 -10   -0.30    0.40
  -3 -16  10    0.13    0.49
   2  16 -10   -0.08    0.31
   2  16 -10    0.30    0.51
  -2 -16  10    0.40    0.39
   1  16 -10    3.91    0.61
  -1 -16  10    3.00    0.45
   0  16 -10    1.34    0.40
   0 -16  10    0.87    0.36
  -1  16 -10   -0.68    0.36
   1 -16  10    0.20    0.30
  -2  16 -10   16.91    1.22
   2 -16  10   16.83    1.15
  -3  16 -10    4.88    0.69
   3 -16  10    5.58    0.60
  -4  16 -10   -0.31    0.55
   4 -16  10   -0.76    0.48
   4  15 -10   -0.25    0.46
  -4 -15  10    1.80    0.65
   3  15 -10    0.79    0.41
   3  15 -10    1.47    0.62
  -3 -15  10    1.62    0.50
   2  15 -10    1.97    0.50
   2  15 -10    1.12    0.35
  -2 -15  10    0.94    0.41
   1  15 -10    3.17    0.31
   1  15 -10    2.79    0.52
  -1 -15  10    3.47    0.48
   0  15 -10    0.30    0.36
   0 -15  10    0.33    0.30
  -1  15 -10    2.76    0.45
   1 -15  10    2.42    0.37
  -2  15 -10    3.39    0.53
   2 -15  10    3.11    0.43
  -3  15 -10    0.27    0.43
   3 -15  10    0.38    0.38
  -4  15 -10   -0.11    0.54
   4 -15  10    0.40    0.49
   4  14 -10    0.29    0.50
  -4 -14  10   -0.64    0.60
   3  14 -10    1.13    0.52
   3  14 -10    2.61    0.44
  -3 -14  10    1.31    0.47
   2  14 -10    1.37    0.35
   2  14 -10    0.68    0.45
  -2 -14  10    0.83    0.37
   1  14 -10    0.54    0.22
   1  14 -10   -0.01    0.34
  -1 -14  10    0.38    0.32
   0  14 -10    2.63    0.44
   0 -14  10    2.02    0.35
  -1  14 -10    0.16    0.34
   1 -14  10    0.94    0.27
  -2  14 -10    0.28    0.35
   2 -14  10    0.14    0.29
  -3  14 -10    0.72    0.41
   3 -14  10    0.46    0.37
  -4  14 -10    0.43    0.50
   4 -14  10    0.79    0.46
   4 -14  10    0.16    0.48
   4  13 -10    1.69    0.50
  -4 -13  10    3.02    0.60
   3  13 -10    5.17    0.56
   3  13 -10    5.04    0.74
  -3 -13  10    4.27    0.56
   2  13 -10    6.66    0.67
   2  13 -10    5.85    0.53
  -2 -13  10    5.13    0.54
   1  13 -10    9.49    0.60
   1  13 -10    8.57    0.77
  -1 -13  10    8.66    0.71
   0  13 -10    6.66    0.61
   0 -13  10    6.35    0.56
  -1  13 -10    4.81    0.53
   1 -13  10    4.39    0.46
  -2  13 -10    1.42    0.40
   2 -13  10    0.98    0.30
  -3  13 -10    2.08    0.44
   3 -13  10    1.64    0.40
  -4  13 -10    0.10    0.45
   4 -13  10    1.41    0.47
   4 -13  10    0.92    0.48
   4  12 -10    2.49    0.52
  -4 -12  10    1.19    0.52
   3  12 -10    3.78    0.60
   3  12 -10    3.59    0.51
  -3 -12  10    4.26    0.54
   2  12 -10    6.06    0.54
   2  12 -10    5.60    0.63
  -2 -12  10    5.57    0.56
   1  12 -10    9.88    0.63
   1  12 -10    9.39    0.77
  -1 -12  10    8.86    0.74
   0  12 -10   10.50    0.81
   0 -12  10   10.41    0.77
  -1  12 -10   17.04    1.14
   1 -12  10   15.76    1.07
  -2  12 -10    0.28    0.32
   2 -12  10   -0.47    0.25
  -3  12 -10    7.87    0.70
   3 -12  10    7.30    0.66
  -4  12 -10    2.14    0.50
   4 -12  10    2.03    0.48
   4 -12  10    1.68    0.47
   4  11 -10    0.61    0.48
  -4 -11  10    0.14    0.48
   3  11 -10    0.64    0.37
   3  11 -10    0.01    0.44
  -3 -11  10    0.55    0.43
   2  11 -10    0.54    0.29
   2  11 -10    0.88    0.41
  -2 -11  10    0.04    0.32
   1  11 -10   -0.12    0.20
   1  11 -10    0.36    0.32
  -1 -11  10    0.45    0.27
   0  11 -10    1.43    0.33
   0 -11  10    1.19    0.27
  -1  11 -10   -0.25    0.26
   1 -11  10    0.39    0.23
  -2  11 -10   -0.21    0.30
   2 -11  10    0.21    0.26
  -3  11 -10    0.48    0.36
   3 -11  10    0.32    0.32
  -4  11 -10   -0.51    0.42
   4 -11  10   -0.33    0.38
   4 -11  10   -0.64    0.42
   5  10 -10    1.42    0.67
  -5 -10  10    1.19    0.69
   4  10 -10    0.44    0.47
  -4 -10  10    0.54    0.48
   3  10 -10    0.65    0.44
   3  10 -10    0.30    0.39
  -3 -10  10    0.33    0.38
   2  10 -10    6.34    0.57
   2  10 -10    5.67    0.61
  -2 -10  10    6.44    0.55
   1  10 -10    0.34    0.21
   1  10 -10   -0.07    0.29
  -1 -10  10    0.34    0.26
   0  10 -10    0.06    0.28
   0 -10  10    0.54    0.23
  -1  10 -10   18.72    1.21
   1 -10  10   17.96    1.16
  -2  10 -10   11.02    0.80
   2 -10  10   10.00    0.74
  -3  10 -10    0.72    0.36
   3 -10  10    1.55    0.35
  -4  10 -10    4.48    0.59
   4 -10  10    4.37    0.57
   4 -10  10    4.00    0.55
   5   9 -10    2.86    0.68
  -5  -9  10    3.42    0.70
   4   9 -10    4.84    0.66
  -4  -9  10    5.00    0.63
   3   9 -10    5.97    0.63
   3   9 -10    6.37    0.68
  -3  -9  10    7.40    0.63
   2   9 -10   10.43    0.79
   2   9 -10    9.94    0.72
  -2  -9  10    9.46    0.72
   1   9 -10    6.46    0.58
   1   9 -10    6.28    0.47
  -1  -9  10    5.92    0.51
   0   9 -10    6.30    0.56
   0  -9  10    5.93    0.49
  -1   9 -10    6.01    0.54
   1  -9  10    5.45    0.47
  -2   9 -10    1.44    0.33
   2  -9  10    1.27    0.27
  -3   9 -10    0.06    0.32
   3  -9  10    0.36    0.30
  -4   9 -10    0.92    0.42
   4  -9  10   -0.24    0.39
   4  -9  10    0.29    0.39
  -5   9 -10   -0.78    0.51
   5  -9  10   -0.23    0.51
   5  -9  10   -0.31    0.54
   5   8 -10    1.23    0.61
  -5  -8  10    0.40    0.65
   4   8 -10    2.88    0.52
  -4  -8  10    2.43    0.52
   3   8 -10    0.04    0.37
   3   8 -10    0.41    0.38
  -3  -8  10    0.57    0.38
   2   8 -10    8.17    0.70
   2   8 -10    8.35    0.65
  -2  -8  10    9.24    0.67
   1   8 -10    4.20    0.37
   1   8 -10    4.10    0.46
  -1  -8  10    4.46    0.41
   0   8 -10   16.70    1.10
   0  -8  10   16.93    1.08
  -1   8 -10   11.73    0.85
   1  -8  10   12.55    0.81
  -2   8 -10   -0.33    0.27
   2  -8  10    0.30    0.24
  -3   8 -10    5.21    0.54
   3  -8  10    4.65    0.52
   3  -8  10    5.38    0.46
  -4   8 -10    3.42    0.51
   4  -8  10    2.41    0.47
   4  -8  10    2.77    0.46
  -5   8 -10    1.62    0.52
   5  -8  10    0.46    0.52
   5  -8  10    0.97    0.52
   5   7 -10    1.15    0.63
  -5  -7  10   -0.06    0.63
   4   7 -10   -0.84    0.41
  -4  -7  10    0.79    0.47
   3   7 -10   -0.01    0.32
   3   7 -10   -0.06    0.33
  -3  -7  10    0.35    0.36
   2   7 -10    1.26    0.33
   2   7 -10    1.53    0.31
  -2  -7  10    1.57    0.31
   1   7 -10    0.48    0.20
   1   7 -10    0.04    0.24
  -1  -7  10    0.53    0.23
   0   7 -10    0.79    0.26
   0  -7  10    0.84    0.20
  -1   7 -10   -0.20    0.21
   1  -7  10   -0.15    0.17
  -2   7 -10   -0.01    0.25
   2  -7  10   -0.06    0.22
  -3   7 -10    0.30    0.31
   3  -7  10    0.47    0.27
   3  -7  10    0.51    0.30
  -4   7 -10    0.45    0.38
   4  -7  10    0.07    0.39
   4  -7  10   -0.16    0.36
  -5   7 -10   -0.79    0.48
   5  -7  10    0.36    0.52
   5  -7  10    0.07    0.50
   5   6 -10    0.79    0.58
  -5  -6  10    1.07    0.63
   4   6 -10    0.61    0.43
  -4  -6  10    0.28    0.47
   3   6 -10    3.73    0.47
   3   6 -10    3.71    0.51
  -3  -6  10    3.22    0.46
   2   6 -10   27.85    1.82
   2   6 -10   29.85    1.81
  -2  -6  10   31.80    1.81
   1   6 -10   12.01    0.79
   1   6 -10   12.06    0.84
  -1  -6  10   13.07    0.82
   0   6 -10   70.62    4.11
   0  -6  10   70.94    4.07
  -1   6 -10   12.59    0.86
   1  -6  10   12.55    0.82
  -2   6 -10   26.04    1.61
   2  -6  10   25.94    1.58
  -3   6 -10   36.54    2.41
   3  -6  10   42.16    2.36
   3  -6  10   41.54    2.41
  -4   6 -10    8.45    0.74
   4  -6  10    8.62    0.75
   4  -6  10    8.73    0.72
  -5   6 -10   11.48    0.93
   5  -6  10    9.82    0.91
   5  -6  10   11.17    0.93
   5   5 -10    3.06    0.70
  -5  -5  10    2.33    0.64
   4   5 -10    4.45    0.61
  -4  -5  10    4.20    0.61
   3   5 -10    6.92    0.58
   3   5 -10    6.06    0.61
  -3  -5  10    5.55    0.57
   2   5 -10    9.58    0.71
   2   5 -10   10.05    0.70
  -2  -5  10    9.61    0.69
   1   5 -10    7.41    0.54
   1   5 -10    6.56    0.49
  -1  -5  10    6.63    0.51
   0   5 -10    3.83    0.39
   0  -5  10    3.72    0.35
  -1   5 -10    0.53    0.22
   1  -5  10    0.68    0.18
  -2   5 -10    0.85    0.26
   2  -5  10    0.90    0.24
  -3   5 -10    0.03    0.28
   3  -5  10    0.42    0.26
   3  -5  10    0.07    0.26
  -4   5 -10   -0.33    0.36
   4  -5  10    0.27    0.37
   4  -5  10    0.54    0.38
  -5   5 -10    0.45    0.47
   5  -5  10    0.01    0.48
   5  -5  10    0.02    0.47
   5   4 -10   -0.18    0.55
  -5  -4  10    1.03    0.58
   4   4 -10    5.25    0.68
  -4  -4  10    4.84    0.64
   3   4 -10    1.66    0.38
   3   4 -10    1.65    0.32
  -3  -4  10    1.75    0.37
   2   4 -10    4.90    0.46
   2   4 -10    4.71    0.45
  -2  -4  10    5.06    0.46
   1   4 -10   38.88    2.30
   1   4 -10   37.79    2.27
  -1  -4  10   40.37    2.30
   0   4 -10    1.11    0.25
   0  -4  10    1.85    0.25
  -1   4 -10    3.05    0.35
   1  -4  10    2.57    0.28
  -2   4 -10    0.84    0.25
   2  -4  10    0.74    0.23
  -3   4 -10    1.00    0.33
   3  -4  10    0.86    0.29
   3  -4  10    0.84    0.27
  -4   4 -10    0.70    0.39
   4  -4  10   -0.09    0.36
   4  -4  10    0.88    0.38
  -5   4 -10    0.17    0.46
   5  -4  10   -0.34    0.45
   5  -4  10    0.27    0.48
   5   3 -10    1.06    0.58
  -5  -3  10    1.07    0.60
   4   3 -10    1.81    0.49
  -4  -3  10    2.52    0.53
   3   3 -10    0.42    0.34
  -3  -3  10    0.78    0.35
   2   3 -10    2.63    0.36
   2   3 -10    2.63    0.31
  -2  -3  10    2.45    0.35
   1   3 -10    0.84    0.21
   1   3 -10    0.85    0.22
  -1  -3  10    0.45    0.19
   0   3 -10    3.16    0.35
   0  -3  10    3.65    0.34
  -1   3 -10    0.72    0.22
   1  -3  10    0.83    0.18
  -2   3 -10    0.37    0.22
   2  -3  10   -0.14    0.15
   2  -3  10   -0.26    0.19
  -3   3 -10   -0.18    0.28
   3  -3  10    0.39    0.26
   3  -3  10    0.28    0.26
  -4   3 -10   -0.47    0.37
   4  -3  10    0.34    0.35
   4  -3  10    0.77    0.38
  -5   3 -10    0.32    0.50
   5  -3  10    0.52    0.47
   5  -3  10    0.44    0.45
   5   2 -10    3.20    0.69
  -5  -2  10    3.22    0.70
   4   2 -10   16.66    1.22
  -4  -2  10   16.35    1.19
   3   2 -10   12.65    0.96
  -3  -2  10   13.30    0.93
   2   2 -10   52.33    2.99
   2   2 -10   51.15    3.03
  -2  -2  10   51.06    3.01
   1   2 -10   40.16    2.38
   1   2 -10   40.11    2.37
  -1  -2  10   41.81    2.38
   0   2 -10  113.31    6.63
   0  -2  10  118.89    6.61
  -1   2 -10   49.95    3.04
   1  -2  10   53.98    3.01
  -2   2 -10   22.40    1.44
   2  -2  10   23.95    1.41
   2  -2  10   23.26    1.37
  -3   2 -10   33.69    2.05
   3  -2  10   33.74    2.00
   3  -2  10   33.08    2.02
  -4   2 -10    3.63    0.56
   4  -2  10    3.78    0.52
   4  -2  10    4.82    0.53
  -5   2 -10   -0.07    0.48
   5  -2  10    0.05    0.45
   5  -2  10   -0.26    0.45
   5   1 -10    0.29    0.60
  -5  -1  10    1.87    0.62
   4   1 -10    3.13    0.56
  -4  -1  10    3.16    0.53
   3   1 -10    1.73    0.37
  -3  -1  10    1.55    0.38
   2   1 -10    3.25    0.37
   2   1 -10    2.33    0.27
  -2  -1  10    2.15    0.32
   1   1 -10    1.55    0.23
   1   1 -10    1.86    0.26
  -1  -1  10    1.14    0.22
   0   1 -10    2.31    0.29
   0  -1  10    2.37    0.27
  -1   1 -10    0.12    0.20
   1  -1  10    0.18    0.13
   1  -1  10    0.01    0.08
  -2   1 -10   -0.15    0.22
   2  -1  10   -0.04    0.18
   2  -1  10   -0.08    0.15
  -3   1 -10   -0.31    0.31
   3  -1  10    0.31    0.26
   3  -1  10    0.50    0.27
  -4   1 -10    1.03    0.40
   4  -1  10    1.54    0.39
   4  -1  10    1.19    0.37
  -5   1 -10   -0.23    0.47
   5  -1  10    0.07    0.44
   5  -1  10    0.79    0.44
   5   0 -10    1.01    0.61
  -5   0  10    0.56    0.59
   4   0 -10    5.42    0.66
  -4   0  10    4.58    0.61
   3   0 -10    0.39    0.34
  -3   0  10    1.48    0.35
   2   0 -10    0.58    0.26
  -2   0  10    0.22    0.25
   1   0 -10    2.14    0.26
   1   0 -10    2.09    0.27
  -1   0  10    2.28    0.27
   0   0 -10    2.36    0.29
   0   0  10    2.53    0.27
  -1   0 -10   -0.22    0.20
   1   0  10   -0.05    0.08
   1   0  10    0.07    0.13
  -2   0 -10    0.69    0.26
   2   0  10    0.63    0.18
   2   0  10    0.45    0.17
  -3   0 -10    3.14    0.45
   3   0  10    2.79    0.37
   3   0  10    2.60    0.37
  -4   0 -10    2.28    0.47
   4   0  10    2.28    0.41
   4   0  10    1.94    0.42
  -5   0 -10    0.93    0.49
   5   0  10    0.40    0.44
   5   0  10   -0.20    0.44
   5  -1 -10    2.12    0.63
  -5   1  10    1.12    0.58
   4  -1 -10    1.42    0.44
  -4   1  10    2.26    0.48
   3  -1 -10    1.67    0.39
   2  -1 -10    0.81    0.27
  -2   1  10    0.59    0.27
   1  -1 -10    0.13    0.18
   1  -1 -10    0.41    0.17
  -1   1  10   -0.03    0.19
   0  -1 -10   -0.19    0.16
   0   1  10   -0.02    0.14
   0   1  10   -0.06    0.09
  -1  -1 -10    0.03    0.20
   1   1  10    0.13    0.13
   1   1  10    0.04    0.10
  -2  -1 -10    0.26    0.24
   2   1  10    0.43    0.17
   2   1  10    0.11    0.16
  -3  -1 -10    0.75    0.34
   3   1  10    0.89    0.27
   3   1  10    1.06    0.30
  -4  -1 -10    0.45    0.42
   4   1  10    0.48    0.35
   4   1  10    0.95    0.35
  -5  -1 -10    0.90    0.49
   5   1  10    0.53    0.45
   5   1  10   -0.06    0.45
   5  -2 -10    8.66    0.93
  -5   2  10    7.68    0.87
   4  -2 -10   12.03    0.96
  -4   2  10   11.35    0.94
   3  -2 -10   20.07    1.37
  -3   2  10   21.74    1.38
   2  -2 -10    6.43    0.52
  -2   2  10    6.29    0.53
   1  -2 -10   38.16    2.20
   1  -2 -10   38.39    2.21
  -1   2  10   36.83    2.21
   0  -2 -10  105.89    6.29
   0   2  10  111.80    6.25
   0   2  10  113.08    6.27
  -1  -2 -10   48.32    2.88
   1   2  10   48.97    2.81
   1   2  10   49.99    2.83
  -2  -2 -10   24.53    1.56
   2   2  10   25.87    1.49
   2   2  10   24.95    1.49
  -3  -2 -10    3.04    0.46
   3   2  10    3.12    0.36
   3   2  10    2.68    0.37
  -4  -2 -10    4.02    0.60
   4   2  10    3.88    0.49
   4   2  10    4.06    0.50
  -5  -2 -10    0.28    0.49
   5   2  10   -0.08    0.42
   5   2  10   -0.48    0.42
   5  -3 -10   -0.80    0.55
  -5   3  10   -0.13    0.53
   4  -3 -10   -0.14    0.40
  -4   3  10    0.87    0.46
   3  -3 -10    0.72    0.35
  -3   3  10    1.40    0.37
   2  -3 -10    0.06    0.22
  -2   3  10    0.38    0.26
   1  -3 -10   -0.08    0.17
   1  -3 -10    0.23    0.15
  -1   3  10   -0.01    0.19
   0  -3 -10    0.05    0.17
   0   3  10   -0.10    0.15
   0   3  10    0.05    0.11
  -1  -3 -10   -0.24    0.19
   1   3  10    0.20    0.13
   1   3  10    0.02    0.13
  -2  -3 -10   -0.32    0.23
   2   3  10    0.16    0.14
   2   3  10   -0.05    0.17
  -3  -3 -10   -0.14    0.30
   3   3  10    0.06    0.25
   3   3  10   -0.32    0.22
  -4  -3 -10    0.41    0.42
   4   3  10    1.09    0.35
   4   3  10    0.55    0.34
  -5  -3 -10    0.56    0.50
   5   3  10   -0.31    0.43
   5   3  10    0.06    0.42
   5  -4 -10    0.02    0.54
  -5   4  10    1.85    0.61
   4  -4 -10    0.60    0.41
  -4   4  10    0.76    0.43
   3  -4 -10    3.91    0.48
  -3   4  10    4.31    0.52
   2  -4 -10    2.79    0.34
  -2   4  10    2.74    0.38
   1  -4 -10   45.66    2.69
  -1   4  10   47.76    2.72
   0  -4 -10    4.69    0.39
   0   4  10    4.56    0.32
   0   4  10    4.29    0.34
  -1  -4 -10   24.65    1.51
   1   4  10   24.77    1.44
   1   4  10   24.40    1.44
  -2  -4 -10    3.64    0.44
   2   4  10    4.37    0.32
   2   4  10    4.20    0.35
  -3  -4 -10   17.02    1.17
   3   4  10   17.84    1.07
   3   4  10   16.53    1.10
  -4  -4 -10    7.15    0.70
   4   4  10    5.95    0.56
   4   4  10    7.02    0.62
  -5  -4 -10    1.04    0.52
   5   4  10    0.38    0.44
   5   4  10    1.57    0.45
   5  -5 -10    1.48    0.61
  -5   5  10    1.01    0.60
   4  -5 -10    1.31    0.46
  -4   5  10    1.85    0.50
   3  -5 -10    1.23    0.35
  -3   5  10    0.58    0.37
   2  -5 -10    0.28    0.26
  -2   5  10   -0.04    0.27
   1  -5 -10    0.10    0.15
  -1   5  10    0.09    0.21
   0  -5 -10    0.67    0.21
   0   5  10    0.41    0.18
   0   5  10    0.78    0.14
  -1  -5 -10    1.29    0.29
   1   5  10    2.33    0.21
   1   5  10    2.03    0.22
  -2  -5 -10    1.36    0.31
   2   5  10    1.84    0.25
   2   5  10    1.98    0.21
  -3  -5 -10    2.68    0.42
   3   5  10    2.91    0.31
   3   5  10    2.11    0.34
  -4  -5 -10    2.85    0.48
   4   5  10    2.70    0.41
  -5  -5 -10    0.91    0.50
   5   5  10    0.89    0.42
   5   5  10   -0.93    0.39
   5  -6 -10   18.34    1.48
  -5   6  10   21.18    1.50
   4  -6 -10    6.44    0.73
  -4   6  10    7.81    0.77
   3  -6 -10   16.30    1.13
  -3   6  10   16.96    1.15
   2  -6 -10   69.39    4.06
  -2   6  10   70.36    4.07
   1  -6 -10   34.89    2.07
  -1   6  10   36.23    2.11
   0  -6 -10   11.90    0.78
   0   6  10   11.96    0.74
   0   6  10   11.38    0.72
  -1  -6 -10   19.04    1.24
   1   6  10   20.03    1.17
   1   6  10   19.88    1.16
  -2  -6 -10   15.85    1.07
   2   6  10   16.68    0.96
   2   6  10   15.29    0.99
  -3  -6 -10   -0.10    0.34
   3   6  10    0.58    0.28
   3   6  10    0.54    0.20
  -4  -6 -10    2.38    0.48
   4   6  10    2.97    0.45
   4   6  10    3.06    0.40
  -5  -6 -10    1.06    0.49
   5   6  10    0.52    0.42
   5   6  10    0.71    0.41
   5  -7 -10    0.11    0.55
  -5   7  10   -0.18    0.61
   4  -7 -10    0.96    0.43
  -4   7  10   -0.03    0.44
   3  -7 -10   -0.31    0.29
  -3   7  10    0.05    0.35
   2  -7 -10   -0.20    0.24
  -2   7  10    0.09    0.30
   1  -7 -10   -0.06    0.15
  -1   7  10    0.03    0.23
   0  -7 -10   -0.19    0.17
   0   7  10   -0.21    0.17
   0   7  10   -0.02    0.12
  -1  -7 -10   -0.35    0.21
   1   7  10    0.06    0.14
   1   7  10    0.05    0.11
  -2  -7 -10    0.58    0.27
   2   7  10    0.53    0.19
   2   7  10    0.11    0.12
  -3  -7 -10   -0.17    0.32
   3   7  10   -0.31    0.18
   3   7  10   -0.10    0.24
  -4  -7 -10    0.06    0.38
   4   7  10    0.35    0.30
   4   7  10    0.05    0.34
  -5  -7 -10    0.23    0.49
   5   7  10    0.22    0.43
   5   7  10   -0.18    0.38
   5  -8 -10   -0.51    0.53
  -5   8  10    0.24    0.60
   4  -8 -10   20.97    1.49
  -4   8  10   22.27    1.50
   3  -8 -10    2.44    0.41
  -3   8  10    2.31    0.45
   2  -8 -10    6.84    0.55
  -2   8  10    6.58    0.61
   1  -8 -10   74.00    4.25
  -1   8  10   74.02    4.27
   0  -8 -10   20.03    1.23
   0   8  10   19.02    1.17
   0   8  10   19.81    1.19
  -1  -8 -10   30.09    1.82
   1   8  10   29.82    1.73
   1   8  10   29.81    1.75
  -2  -8 -10    5.87    0.56
   2   8  10    6.16    0.40
   2   8  10    5.87    0.46
  -3  -8 -10   14.47    1.09
   3   8  10   16.54    0.95
   3   8  10   15.36    1.02
  -4  -8 -10    3.78    0.52
   4   8  10    4.05    0.50
   4   8  10    2.88    0.39
  -5  -8 -10    1.50    0.52
   5   8  10    0.77    0.42
   5   8  10    0.14    0.42
   5  -9 -10   -0.35    0.56
  -5   9  10   -0.58    0.63
   4  -9 -10    0.14    0.39
  -4   9  10    0.43    0.44
   3  -9 -10   -0.03    0.29
  -3   9  10    0.02    0.38
   2  -9 -10    0.59    0.27
  -2   9  10    0.33    0.31
   1  -9 -10    0.44    0.20
  -1   9  10    1.01    0.27
   0  -9 -10    3.67    0.39
   0   9  10    3.31    0.34
   0   9  10    3.52    0.28
  -1  -9 -10    5.12    0.48
   1   9  10    4.49    0.34
   1   9  10    4.63    0.34
  -2  -9 -10    3.48    0.48
   2   9  10    3.96    0.35
  -3  -9 -10    2.31    0.44
   3   9  10    3.73    0.40
   3   9  10    3.33    0.28
  -4  -9 -10    3.72    0.58
   4   9  10    3.30    0.37
   4   9  10    3.67    0.49
  -5  -9 -10    2.82    0.56
   5   9  10    3.37    0.52
   5   9  10    2.69    0.48
   5 -10 -10    4.21    0.76
  -5  10  10    3.57    0.71
   4 -10 -10    4.56    0.61
  -4  10  10    4.68    0.67
   3 -10 -10    9.94    0.77
  -3  10  10    9.70    0.82
   2 -10 -10    7.84    0.59
  -2  10  10    6.48    0.63
   1 -10 -10    8.17    0.62
  -1  10  10    9.01    0.64
   0 -10 -10   10.33    0.75
   0  10  10   10.65    0.70
   0  10  10   10.77    0.67
  -1 -10 -10    5.23    0.52
   1  10  10    5.67    0.40
  -2 -10 -10    8.65    0.72
   2  10  10    9.04    0.62
  -3 -10 -10    0.81    0.37
   3  10  10    0.94    0.30
  -4 -10 -10   -0.46    0.41
   4  10  10    0.34    0.23
   4  10  10    0.94    0.37
  -5 -10 -10    2.14    0.56
   5  10  10    3.44    0.56
   5  10  10    3.88    0.48
   5 -11 -10   -0.56    0.58
  -5  11  10   -0.73    0.61
   4 -11 -10   -0.59    0.40
  -4  11  10    0.51    0.49
   3 -11 -10    0.22    0.31
  -3  11  10    0.68    0.42
   2 -11 -10    0.39    0.25
   2 -11 -10   -0.47    0.20
  -2  11  10   -0.01    0.30
   1 -11 -10    0.15    0.21
  -1  11  10    0.56    0.27
   0 -11 -10    0.75    0.26
   0  11  10    0.38    0.22
   0  11  10    0.54    0.15
  -1 -11 -10    0.64    0.28
   1  11  10    0.53    0.16
  -2 -11 -10    0.71    0.31
   2  11  10    1.13    0.23
  -3 -11 -10    1.64    0.41
   3  11  10    2.57    0.36
  -4 -11 -10    0.80    0.44
   4  11  10    0.53    0.35
  -5 -11 -10    0.50    0.52
   5  11  10    0.85    0.49
   5 -12 -10    5.24    0.82
  -5  12  10    5.33    0.87
   4 -12 -10   11.03    0.92
  -4  12  10   10.52    0.98
   3 -12 -10   45.05    2.77
  -3  12  10   46.52    2.80
   2 -12 -10   37.62    2.23
   2 -12 -10   39.13    2.28
  -2  12  10   36.52    2.29
   1 -12 -10    8.84    0.64
  -1  12  10    8.26    0.66
   0 -12 -10   17.96    1.18
   0  12  10   18.04    1.09
  -1 -12 -10   42.45    2.55
   1  12  10   41.99    2.45
  -2 -12 -10   11.40    0.89
   2  12  10   11.76    0.77
  -3 -12 -10   11.93    0.95
   3  12  10   12.49    0.85
  -4 -12 -10    1.78    0.49
   4  12  10    1.53    0.40
  -5 -12 -10    1.45    0.54
   5  12  10    0.24    0.45
   5 -13 -10   -0.55    0.62
  -5  13  10   -0.93    0.64
   4 -13 -10    0.50    0.44
  -4  13  10    0.23    0.52
   3 -13 -10   -0.03    0.34
  -3  13  10    0.32    0.42
   2 -13 -10    0.75    0.29
   2 -13 -10    0.80    0.27
  -2  13  10    0.95    0.38
   1 -13 -10    2.02    0.34
  -1  13  10    2.80    0.39
   0 -13 -10    5.34    0.54
   0  13  10    5.80    0.41
   0  13  10    5.30    0.44
   1  13  10    4.78    0.37
  -2 -13 -10    6.30    0.64
   2  13  10    6.30    0.49
  -3 -13 -10    0.85    0.41
   3  13  10    1.02    0.29
  -4 -13 -10    1.16    0.49
   4  13  10    1.98    0.42
  -5 -13 -10    1.13    0.56
   5  13  10    1.65    0.49
   5 -14 -10    0.32    0.62
  -5  14  10    1.67    0.71
   4 -14 -10    0.94    0.48
  -4  14  10    0.70    0.50
   3 -14 -10   11.68    0.91
  -3  14  10   12.16    0.97
   2 -14 -10    0.24    0.26
   2 -14 -10    0.17    0.27
  -2  14  10    0.04    0.34
   1 -14 -10    0.89    0.31
  -1  14  10    0.84    0.22
  -1  14  10    0.10    0.31
   0 -14 -10    0.27    0.29
   0  14  10    0.38    0.16
   0  14  10    0.04    0.23
  -1 -14 -10    0.26    0.32
   1  14  10    0.34    0.15
  -2 -14 -10    0.10    0.36
   2  14  10    0.42    0.22
  -3 -14 -10    0.62    0.42
   3  14  10    0.52    0.29
  -4 -14 -10    0.31    0.45
   4  14  10    0.98    0.38
  -5 -14 -10    0.90    0.56
   5  14  10    1.07    0.53
   4 -15 -10    0.62    0.48
  -4  15  10   -0.28    0.53
   3 -15 -10    1.30    0.39
  -3  15  10    2.14    0.48
   2 -15 -10    0.11    0.27
   2 -15 -10    0.75    0.30
  -2  15  10    0.98    0.39
   1 -15 -10    2.24    0.38
  -1  15  10    1.97    0.36
  -1  15  10    1.83    0.26
   0 -15 -10    1.50    0.36
[truncated: 447,643 more chars]
