# Supplementary material for: Structural effects of meso-halogenation on porphyrins
Source: Beilstein J Org Chem. 2021 May 14;17:1149–70. doi: 10.3762/bjoc.17.88 (PMC8144917; doi:10.3762/bjoc.17.88)
Supplement: File 3 — Crystal structure determination compounds 1, 2a, 4–11, 13, 16a and 24. [file Beilstein_J_Org_Chem-17-1149-s003.zip › Compound+9.CIF]

data_ms545
_audit_creation_date               2020-06-23
_audit_creation_method
;
Olex2 1.2
(compiled 2018.05.29 svn.r3508 for OlexSys, GUI svn.r5506)
;
_shelx_SHELXL_version_number       '2018/1'
_audit_contact_author_address      ?
_audit_contact_author_email        ?
_audit_contact_author_name         ''
_audit_contact_author_phone        ?
_publ_contact_author_id_orcid      ?
_publ_section_references
;
Dolomanov, O.V., Bourhis, L.J., Gildea, R.J, Howard, J.A.K. & Puschmann, H.
 (2009), J. Appl. Cryst. 42, 339-341.

Sheldrick, G.M. (2015). Acta Cryst. C71, 3-8.
;
_chemical_name_common              ?
_chemical_name_systematic
;
 ? 
;
_chemical_formula_moiety           'C16 H10 Br N2'
_chemical_formula_sum              'C16 H10 Br N2'
_chemical_formula_weight           310.17
_chemical_melting_point            ?
loop_
  _atom_type_symbol
  _atom_type_description
  _atom_type_scat_dispersion_real
  _atom_type_scat_dispersion_imag
  _atom_type_scat_source
 'C' 'C' 0.0181 0.0091 'International Tables Vol C Tables 4.2.6.8 and 6.1.1.4'
 'H' 'H' 0.0000 0.0000 'International Tables Vol C Tables 4.2.6.8 and 6.1.1.4'
 'Br' 'Br' -0.6763 1.2805
 'International Tables Vol C Tables 4.2.6.8 and 6.1.1.4'
 'N' 'N' 0.0311 0.0180 'International Tables Vol C Tables 4.2.6.8 and 6.1.1.4'

_shelx_space_group_comment
;
The symmetry employed for this shelxl refinement is uniquely defined
by the following loop, which should always be used as a source of
symmetry information in preference to the above space-group names.
They are only intended as comments.
;
_space_group_crystal_system        'monoclinic'
_space_group_IT_number             14
_space_group_name_H-M_alt          'P 1 21/n 1'
_space_group_name_Hall             '-P 2yn'
loop_
  _space_group_symop_operation_xyz
 'x, y, z'
 '-x+1/2, y+1/2, -z+1/2'
 '-x, -y, -z'
 'x-1/2, -y-1/2, z-1/2'

_cell_length_a                     11.2118(7)
_cell_length_b                     6.2678(4)
_cell_length_c                     17.6195(11)
_cell_angle_alpha                  90
_cell_angle_beta                   100.350(2)
_cell_angle_gamma                  90
_cell_volume                       1218.03(13)
_cell_formula_units_Z              4
_cell_measurement_reflns_used      7650
_cell_measurement_temperature      112(2)
_cell_measurement_theta_max        66.97
_cell_measurement_theta_min        4.35
_shelx_estimated_absorpt_T_max     0.348
_shelx_estimated_absorpt_T_min     0.348
_exptl_absorpt_coefficient_mu      4.463
_exptl_absorpt_correction_T_max    0.3478
_exptl_absorpt_correction_T_min    0.3478
_exptl_absorpt_correction_type     multi-scan
_exptl_absorpt_process_details     'SADABS-2012/1, Bruker 2012'
_exptl_absorpt_special_details     ?
_exptl_crystal_colour              red
_exptl_crystal_colour_primary      red
_exptl_crystal_density_diffrn      1.691
_exptl_crystal_density_meas        .
_exptl_crystal_density_method      'not measured'
_exptl_crystal_description         block
_exptl_crystal_F_000               620
_exptl_crystal_size_max            0.3
_exptl_crystal_size_mid            0.3
_exptl_crystal_size_min            0.3
_exptl_special_details
;
 ? 
;
_exptl_transmission_factor_max     ?
_exptl_transmission_factor_min     ?
_diffrn_reflns_av_R_equivalents    0.0279
_diffrn_reflns_av_unetI/netI       0.0207
_diffrn_reflns_Laue_measured_fraction_full  0.970
_diffrn_reflns_Laue_measured_fraction_max  0.970
_diffrn_reflns_limit_h_max         13
_diffrn_reflns_limit_h_min         -9
_diffrn_reflns_limit_k_max         7
_diffrn_reflns_limit_k_min         -5
_diffrn_reflns_limit_l_max         20
_diffrn_reflns_limit_l_min         -21
_diffrn_reflns_number              9061
_diffrn_reflns_point_group_measured_fraction_full  0.970
_diffrn_reflns_point_group_measured_fraction_max  0.970
_diffrn_reflns_theta_full          66.977
_diffrn_reflns_theta_max           66.977
_diffrn_reflns_theta_min           4.347
_diffrn_ambient_temperature        112(2)
_diffrn_detector_area_resol_mean   ?
_diffrn_measured_fraction_theta_full  0.970
_diffrn_measured_fraction_theta_max  0.970
_diffrn_measurement_device_type    'Bruker APEX-II CCD'
_diffrn_measurement_method         '\f and \w scans'
_diffrn_radiation_monochromator    graphite
_diffrn_radiation_type             CuK\a
_diffrn_radiation_wavelength       1.54178
_diffrn_source                     ?
_diffrn_standards_number           0
_reflns_Friedel_coverage           0.000
_reflns_Friedel_fraction_full      .
_reflns_Friedel_fraction_max       .
_reflns_number_gt                  2074
_reflns_number_total               2105
_reflns_special_details
;
 Reflections were merged by SHELXL according to the crystal
 class for the calculation of statistics and refinement.
 
 _reflns_Friedel_fraction is defined as the number of unique
 Friedel pairs measured divided by the number that would be
 possible theoretically, ignoring centric projections and
 systematic absences.
;
_reflns_threshold_expression       'I > 2\s(I)'
_computing_cell_refinement         'Bruker SAINT, (Bruker 2012)'
_computing_data_collection         'Bruker APEX2, (Bruker 2012)'
_computing_data_reduction          'Bruker SAINT, (Bruker 2012)'
_computing_molecular_graphics      'Olex2 (Dolomanov et al., 2009)'
_computing_publication_material    'Olex2 (Dolomanov et al., 2009)'
_computing_structure_refinement    'ShelXL (Sheldrick, 2015)'
_computing_structure_solution      'SHELXS-97 (Sheldrick, 2008)'
_refine_diff_density_max           0.319
_refine_diff_density_min           -0.339
_refine_diff_density_rms           0.070
_refine_ls_extinction_coef         .
_refine_ls_extinction_method       none
_refine_ls_goodness_of_fit_ref     1.131
_refine_ls_hydrogen_treatment      constr
_refine_ls_matrix_type             full
_refine_ls_number_parameters       172
_refine_ls_number_reflns           2105
_refine_ls_number_restraints       0
_refine_ls_R_factor_all            0.0265
_refine_ls_R_factor_gt             0.0261
_refine_ls_restrained_S_all        1.131
_refine_ls_shift/su_max            0.001
_refine_ls_shift/su_mean           0.000
_refine_ls_structure_factor_coef   Fsqd
_refine_ls_weighting_details      
 'w=1/[\s^2^(Fo^2^)+(0.0260P)^2^+2.0678P] where P=(Fo^2^+2Fc^2^)/3'
_refine_ls_weighting_scheme        calc
_refine_ls_wR_factor_gt            0.0682
_refine_ls_wR_factor_ref           0.0684
_refine_special_details            ?
_olex2_refinement_description
;
1. Fixed Uiso
 At 1.2 times of:
  All C(H) groups, All N(H) groups
2. Others
 Fixed Sof: H22(0.5) H21(0.5)
3.a Aromatic/amide H refined with riding coordinates:
 N22(H22), N21(H21), C204(H204), C205(H205), C206(H206), C202(H202),
 C203(H203), C7(H7), C18(H18), C3(H3), C2(H2)
;
_atom_sites_solution_hydrogens     geom
_atom_sites_solution_primary       ?
_atom_sites_solution_secondary     ?
loop_
  _atom_site_label
  _atom_site_type_symbol
  _atom_site_fract_x
  _atom_site_fract_y
  _atom_site_fract_z
  _atom_site_U_iso_or_equiv
  _atom_site_adp_type
  _atom_site_occupancy
  _atom_site_site_symmetry_order
  _atom_site_calc_flag
  _atom_site_refinement_flags_posn
  _atom_site_refinement_flags_adp
  _atom_site_refinement_flags_occupancy
  _atom_site_disorder_assembly
  _atom_site_disorder_group
 Br1 Br 0.53196(2) -0.22899(4) -0.15082(2) 0.01824(11) Uani 1 1 d . . . . .
 N22 N 0.38268(17) 0.3220(3) -0.07892(11) 0.0135(4) Uani 1 1 d . . . . .
 H22 H 0.432500 0.394673 -0.044020 0.016 Uiso 0.5 1 calc R . P A 2
 N21 N 0.63720(18) 0.2855(3) -0.00785(12) 0.0136(4) Uani 1 1 d . . . . .
 H21 H 0.579153 0.379134 -0.006462 0.016 Uiso 0.5 1 calc R . P B 1
 C204 C 1.1685(2) 0.3773(4) 0.20342(14) 0.0199(5) Uani 1 1 d . . . . .
 H204 H 1.249990 0.360319 0.229177 0.024 Uiso 1 1 calc R . . . .
 C205 C 1.0772(2) 0.2575(4) 0.22553(15) 0.0195(5) Uani 1 1 d . . . . .
 H205 H 1.095813 0.158558 0.266825 0.023 Uiso 1 1 calc R . . . .
 C206 C 0.9585(2) 0.2812(4) 0.18757(15) 0.0180(5) Uani 1 1 d . . . . .
 H206 H 0.896264 0.197554 0.202917 0.022 Uiso 1 1 calc R . . . .
 C201 C 0.9293(2) 0.4261(4) 0.12729(13) 0.0145(5) Uani 1 1 d . . . . .
 C20 C 0.8001(2) 0.4500(4) 0.08679(13) 0.0142(5) Uani 1 1 d . . . . .
 C19 C 0.7362(2) 0.6255(4) 0.10775(13) 0.0136(5) Uani 1 1 d . . . . .
 C6 C 0.4104(2) 0.1365(4) -0.11395(13) 0.0139(5) Uani 1 1 d . . . . .
 C5 C 0.5233(2) 0.0371(4) -0.09952(13) 0.0145(5) Uani 1 1 d . . . . .
 C4 C 0.6293(2) 0.1030(4) -0.05143(13) 0.0141(5) Uani 1 1 d . . . . .
 C1 C 0.7533(2) 0.2933(4) 0.03312(13) 0.0140(5) Uani 1 1 d . . . . .
 C202 C 1.0216(2) 0.5471(4) 0.10570(15) 0.0210(5) Uani 1 1 d . . . . .
 H202 H 1.003115 0.647392 0.064848 0.025 Uiso 1 1 calc R . . . .
 C203 C 1.1409(2) 0.5224(5) 0.14355(15) 0.0231(6) Uani 1 1 d . . . . .
 H203 H 1.203494 0.605239 0.128284 0.028 Uiso 1 1 calc R . . . .
 C7 C 0.3051(2) 0.0712(4) -0.16727(13) 0.0156(5) Uani 1 1 d . . . . .
 H7 H 0.298638 -0.051132 -0.199585 0.019 Uiso 1 1 calc R . . . .
 C18 C 0.7841(2) 0.7844(4) 0.16344(14) 0.0157(5) Uani 1 1 d . . . . .
 H18 H 0.864028 0.788187 0.192562 0.019 Uiso 1 1 calc R . . . .
 C3 C 0.7456(2) -0.0058(4) -0.03876(13) 0.0160(5) Uani 1 1 d . . . . .
 H3 H 0.764773 -0.134392 -0.062484 0.019 Uiso 1 1 calc R . . . .
 C2 C 0.8210(2) 0.1113(4) 0.01317(13) 0.0160(5) Uani 1 1 d . . . . .
 H2 H 0.903568 0.080149 0.033120 0.019 Uiso 1 1 calc R . . . .

loop_
  _atom_site_aniso_label
  _atom_site_aniso_U_11
  _atom_site_aniso_U_22
  _atom_site_aniso_U_33
  _atom_site_aniso_U_23
  _atom_site_aniso_U_13
  _atom_site_aniso_U_12
 Br1 0.01648(15) 0.01563(16) 0.02166(16) -0.00582(9) 0.00085(10) 0.00121(9)
 N22 0.0111(9) 0.0128(9) 0.0158(10) -0.0006(8) 0.0005(7) -0.0002(8)
 N21 0.0113(9) 0.0136(10) 0.0154(10) -0.0001(8) 0.0010(8) -0.0004(8)
 C204 0.0119(11) 0.0241(13) 0.0222(12) -0.0035(11) -0.0007(9) 0.0026(10)
 C205 0.0184(12) 0.0181(12) 0.0204(13) 0.0020(10) -0.0012(10) 0.0030(9)
 C206 0.0141(11) 0.0172(12) 0.0226(13) 0.0004(10) 0.0029(10) -0.0006(9)
 C201 0.0126(11) 0.0145(12) 0.0159(11) -0.0029(9) 0.0007(9) 0.0002(9)
 C20 0.0116(11) 0.0156(12) 0.0147(11) 0.0030(9) 0.0008(9) -0.0018(9)
 C19 0.0105(10) 0.0149(11) 0.0146(11) 0.0031(9) 0.0000(8) -0.0015(9)
 C6 0.0146(11) 0.0139(11) 0.0132(11) 0.0015(9) 0.0028(9) -0.0016(9)
 C5 0.0164(11) 0.0146(11) 0.0130(11) -0.0011(9) 0.0042(9) -0.0005(9)
 C4 0.0139(11) 0.0159(11) 0.0125(11) 0.0021(9) 0.0024(8) -0.0003(9)
 C1 0.0117(11) 0.0153(12) 0.0146(11) 0.0020(9) 0.0018(9) -0.0003(9)
 C202 0.0176(12) 0.0233(13) 0.0212(12) 0.0053(10) 0.0011(10) -0.0016(10)
 C203 0.0126(11) 0.0315(15) 0.0250(13) 0.0019(11) 0.0029(10) -0.0060(10)
 C7 0.0153(11) 0.0158(12) 0.0152(11) -0.0022(9) 0.0017(9) -0.0027(9)
 C18 0.0122(11) 0.0189(12) 0.0151(12) 0.0016(9) 0.0000(9) -0.0023(9)
 C3 0.0150(11) 0.0160(12) 0.0170(12) 0.0006(9) 0.0030(9) 0.0021(9)
 C2 0.0109(10) 0.0193(12) 0.0172(11) 0.0021(10) 0.0012(9) 0.0033(9)

_geom_special_details
;
 All esds (except the esd in the dihedral angle between two l.s. planes)
 are estimated using the full covariance matrix.  The cell esds are taken
 into account individually in the estimation of esds in distances, angles
 and torsion angles; correlations between esds in cell parameters are only
 used when they are defined by crystal symmetry.  An approximate (isotropic)
 treatment of cell esds is used for estimating esds involving l.s. planes.
;
loop_
  _geom_bond_atom_site_label_1
  _geom_bond_atom_site_label_2
  _geom_bond_distance
  _geom_bond_site_symmetry_2
  _geom_bond_publ_flag
 Br1 C5 1.908(2) . ?
 N22 H22 0.8800 . ?
 N22 C19 1.378(3) 3_665 ?
 N22 C6 1.378(3) . ?
 N21 H21 0.8800 . ?
 N21 C4 1.372(3) . ?
 N21 C1 1.371(3) . ?
 C204 H204 0.9500 . ?
 C204 C205 1.381(4) . ?
 C204 C203 1.385(4) . ?
 C205 H205 0.9500 . ?
 C205 C206 1.386(4) . ?
 C206 H206 0.9500 . ?
 C206 C201 1.391(3) . ?
 C201 C20 1.503(3) . ?
 C201 C202 1.390(3) . ?
 C20 C19 1.398(3) . ?
 C20 C1 1.399(3) . ?
 C19 C18 1.433(3) . ?
 C6 C5 1.393(3) . ?
 C6 C7 1.430(3) . ?
 C5 C4 1.393(3) . ?
 C4 C3 1.453(3) . ?
 C1 C2 1.448(3) . ?
 C202 H202 0.9500 . ?
 C202 C203 1.392(3) . ?
 C203 H203 0.9500 . ?
 C7 H7 0.9500 . ?
 C7 C18 1.359(3) 3_665 ?
 C18 H18 0.9500 . ?
 C3 H3 0.9500 . ?
 C3 C2 1.346(3) . ?
 C2 H2 0.9500 . ?

loop_
  _geom_angle_atom_site_label_1
  _geom_angle_atom_site_label_2
  _geom_angle_atom_site_label_3
  _geom_angle
  _geom_angle_site_symmetry_1
  _geom_angle_site_symmetry_3
  _geom_angle_publ_flag
 C19 N22 H22 125.8 3_665 . ?
 C6 N22 H22 125.8 . . ?
 C6 N22 C19 108.49(19) . 3_665 ?
 C4 N21 H21 126.8 . . ?
 C1 N21 H21 126.8 . . ?
 C1 N21 C4 106.49(19) . . ?
 C205 C204 H204 120.1 . . ?
 C205 C204 C203 119.7(2) . . ?
 C203 C204 H204 120.1 . . ?
 C204 C205 H205 119.9 . . ?
 C204 C205 C206 120.1(2) . . ?
 C206 C205 H205 119.9 . . ?
 C205 C206 H206 119.6 . . ?
 C205 C206 C201 120.8(2) . . ?
 C201 C206 H206 119.6 . . ?
 C206 C201 C20 120.1(2) . . ?
 C202 C201 C206 118.8(2) . . ?
 C202 C201 C20 121.1(2) . . ?
 C19 C20 C201 116.7(2) . . ?
 C19 C20 C1 125.7(2) . . ?
 C1 C20 C201 117.6(2) . . ?
 N22 C19 C20 126.7(2) 3_665 . ?
 N22 C19 C18 107.7(2) 3_665 . ?
 C20 C19 C18 125.5(2) . . ?
 N22 C6 C5 124.5(2) . . ?
 N22 C6 C7 108.1(2) . . ?
 C5 C6 C7 127.4(2) . . ?
 C6 C5 Br1 115.24(17) . . ?
 C4 C5 Br1 115.92(17) . . ?
 C4 C5 C6 128.8(2) . . ?
 N21 C4 C5 123.4(2) . . ?
 N21 C4 C3 109.9(2) . . ?
 C5 C4 C3 126.8(2) . . ?
 N21 C1 C20 125.9(2) . . ?
 N21 C1 C2 109.5(2) . . ?
 C20 C1 C2 124.6(2) . . ?
 C201 C202 H202 119.8 . . ?
 C201 C202 C203 120.4(2) . . ?
 C203 C202 H202 119.8 . . ?
 C204 C203 C202 120.2(2) . . ?
 C204 C203 H203 119.9 . . ?
 C202 C203 H203 119.9 . . ?
 C6 C7 H7 126.1 . . ?
 C18 C7 C6 107.7(2) 3_665 . ?
 C18 C7 H7 126.1 3_665 . ?
 C19 C18 H18 126.0 . . ?
 C7 C18 C19 108.0(2) 3_665 . ?
 C7 C18 H18 126.0 3_665 . ?
 C4 C3 H3 126.7 . . ?
 C2 C3 C4 106.5(2) . . ?
 C2 C3 H3 126.7 . . ?
 C1 C2 H2 126.2 . . ?
 C3 C2 C1 107.6(2) . . ?
 C3 C2 H2 126.2 . . ?

loop_
  _geom_torsion_atom_site_label_1
  _geom_torsion_atom_site_label_2
  _geom_torsion_atom_site_label_3
  _geom_torsion_atom_site_label_4
  _geom_torsion
  _geom_torsion_site_symmetry_1
  _geom_torsion_site_symmetry_2
  _geom_torsion_site_symmetry_3
  _geom_torsion_site_symmetry_4
  _geom_torsion_publ_flag
 Br1 C5 C4 N21 -177.15(17) . . . . ?
 Br1 C5 C4 C3 2.3(3) . . . . ?
 N22 C19 C18 C7 -0.2(3) 3_665 . . 3_665 ?
 N22 C6 C5 Br1 175.60(18) . . . . ?
 N22 C6 C5 C4 -2.6(4) . . . . ?
 N22 C6 C7 C18 -0.4(3) . . . 3_665 ?
 N21 C4 C3 C2 1.0(3) . . . . ?
 N21 C1 C2 C3 -0.6(3) . . . . ?
 C204 C205 C206 C201 -0.4(4) . . . . ?
 C205 C204 C203 C202 -0.1(4) . . . . ?
 C205 C206 C201 C20 -179.9(2) . . . . ?
 C205 C206 C201 C202 0.0(4) . . . . ?
 C206 C201 C20 C19 101.0(3) . . . . ?
 C206 C201 C20 C1 -77.4(3) . . . . ?
 C206 C201 C202 C203 0.4(4) . . . . ?
 C201 C20 C19 N22 -179.4(2) . . . 3_665 ?
 C201 C20 C19 C18 0.9(3) . . . . ?
 C201 C20 C1 N21 178.3(2) . . . . ?
 C201 C20 C1 C2 -0.8(3) . . . . ?
 C201 C202 C203 C204 -0.3(4) . . . . ?
 C20 C201 C202 C203 -179.7(2) . . . . ?
 C20 C19 C18 C7 179.6(2) . . . 3_665 ?
 C20 C1 C2 C3 178.6(2) . . . . ?
 C19 N22 C6 C5 179.3(2) 3_665 . . . ?
 C19 N22 C6 C7 0.5(3) 3_665 . . . ?
 C19 C20 C1 N21 0.0(4) . . . . ?
 C19 C20 C1 C2 -179.1(2) . . . . ?
 C6 C5 C4 N21 1.1(4) . . . . ?
 C6 C5 C4 C3 -179.4(2) . . . . ?
 C5 C6 C7 C18 -179.1(2) . . . 3_665 ?
 C5 C4 C3 C2 -178.6(2) . . . . ?
 C4 N21 C1 C20 -178.0(2) . . . . ?
 C4 N21 C1 C2 1.2(3) . . . . ?
 C4 C3 C2 C1 -0.2(3) . . . . ?
 C1 N21 C4 C5 178.2(2) . . . . ?
 C1 N21 C4 C3 -1.3(3) . . . . ?
 C1 C20 C19 N22 -1.1(4) . . . 3_665 ?
 C1 C20 C19 C18 179.2(2) . . . . ?
 C202 C201 C20 C19 -78.9(3) . . . . ?
 C202 C201 C20 C1 102.7(3) . . . . ?
 C203 C204 C205 C206 0.5(4) . . . . ?
 C7 C6 C5 Br1 -5.9(3) . . . . ?
 C7 C6 C5 C4 175.9(2) . . . . ?

_shelx_res_file
;
TITL MS545 in P2(1)/n
    ms545.res
    created by SHELXL-2018/1 at 18:38:02 on 23-Jun-2020
CELL 1.54178 11.2118 6.2678 17.6195 90 100.35 90
ZERR 4 0.0007 0.0004 0.0011 0 0.002 0
LATT 1
SYMM 0.5-X,0.5+Y,0.5-Z
SFAC C H Br N
UNIT 64 40 4 8

L.S. 12
PLAN  20
SIZE 0.3 0.3 0.3
TEMP -161(2)
wpdb
BOND $H
HTAB
CONF
fmap 2
acta
REM <olex2.extras>
REM <HklSrc "%.\\MS545.hkl">
REM </olex2.extras>

WGHT    0.026000    2.067800
FVAR       0.15141
BR1   3    0.531961   -0.228986   -0.150819    11.00000    0.01648    0.01563 =
         0.02166   -0.00582    0.00085    0.00121
N22   4    0.382679    0.321962   -0.078919    11.00000    0.01109    0.01278 =
         0.01580   -0.00061    0.00046   -0.00024
PART 2
AFIX  43
H22   2    0.432500    0.394673   -0.044020    10.50000   -1.20000
AFIX   0
PART 0
N21   4    0.637198    0.285485   -0.007853    11.00000    0.01129    0.01357 =
         0.01542   -0.00013    0.00103   -0.00041
PART 1
AFIX  43
H21   2    0.579153    0.379134   -0.006462    10.50000   -1.20000
AFIX   0
PART 0
C204  1    1.168531    0.377323    0.203420    11.00000    0.01194    0.02412 =
         0.02217   -0.00347   -0.00072    0.00260
AFIX  43
H204  2    1.249990    0.360319    0.229177    11.00000   -1.20000
AFIX   0
C205  1    1.077220    0.257455    0.225534    11.00000    0.01836    0.01806 =
         0.02042    0.00204   -0.00123    0.00296
AFIX  43
H205  2    1.095813    0.158558    0.266825    11.00000   -1.20000
AFIX   0
C206  1    0.958482    0.281224    0.187573    11.00000    0.01411    0.01725 =
         0.02260    0.00043    0.00287   -0.00059
AFIX  43
H206  2    0.896264    0.197554    0.202917    11.00000   -1.20000
AFIX   0
C201  1    0.929343    0.426090    0.127293    11.00000    0.01258    0.01451 =
         0.01585   -0.00289    0.00074    0.00018
C20   1    0.800140    0.450020    0.086794    11.00000    0.01158    0.01560 =
         0.01473    0.00303    0.00080   -0.00185
C19   1    0.736212    0.625530    0.107750    11.00000    0.01051    0.01491 =
         0.01464    0.00306   -0.00003   -0.00147
C6    1    0.410361    0.136467   -0.113946    11.00000    0.01460    0.01392 =
         0.01318    0.00148    0.00281   -0.00157
C5    1    0.523306    0.037077   -0.099516    11.00000    0.01636    0.01461 =
         0.01297   -0.00106    0.00419   -0.00051
C4    1    0.629337    0.102996   -0.051429    11.00000    0.01389    0.01587 =
         0.01248    0.00207    0.00243   -0.00029
C1    1    0.753307    0.293294    0.033124    11.00000    0.01173    0.01535 =
         0.01464    0.00201    0.00176   -0.00025
C202  1    1.021599    0.547127    0.105705    11.00000    0.01764    0.02334 =
         0.02121    0.00535    0.00109   -0.00161
AFIX  43
H202  2    1.003115    0.647392    0.064848    11.00000   -1.20000
AFIX   0
C203  1    1.140885    0.522406    0.143551    11.00000    0.01255    0.03149 =
         0.02498    0.00193    0.00285   -0.00601
AFIX  43
H203  2    1.203494    0.605239    0.128284    11.00000   -1.20000
AFIX   0
C7    1    0.305094    0.071202   -0.167273    11.00000    0.01534    0.01576 =
         0.01518   -0.00219    0.00168   -0.00266
AFIX  43
H7    2    0.298638   -0.051132   -0.199585    11.00000   -1.20000
AFIX   0
C18   1    0.784055    0.784430    0.163441    11.00000    0.01216    0.01891 =
         0.01508    0.00159   -0.00003   -0.00230
AFIX  43
H18   2    0.864028    0.788187    0.192562    11.00000   -1.20000
AFIX   0
C3    1    0.745640   -0.005805   -0.038762    11.00000    0.01500    0.01598 =
         0.01697    0.00062    0.00300    0.00209
AFIX  43
H3    2    0.764773   -0.134392   -0.062484    11.00000   -1.20000
AFIX   0
C2    1    0.820960    0.111288    0.013168    11.00000    0.01089    0.01926 =
         0.01724    0.00213    0.00118    0.00326
AFIX  43
H2    2    0.903568    0.080149    0.033120    11.00000   -1.20000
AFIX   0
HKLF 4


REM  MS545 in P2(1)/n
REM R1 =  0.0261 for    2074 Fo > 4sig(Fo)  and  0.0265 for all    2105 data
REM    172 parameters refined using      0 restraints

END

WGHT      0.0261      2.0667

REM Instructions for potential hydrogen bonds
HTAB N22 N21
EQIV $1 -x+1, -y+1, -z
HTAB N22 N21_$1
HTAB N21 N22
HTAB N21 N22_$1
EQIV $2 x+1/2, -y+1/2, z+1/2
HTAB C18 Br1_$2

REM Highest difference peak  0.319,  deepest hole -0.339,  1-sigma level  0.070
Q1    1   0.5028 -0.2081 -0.2167  11.00000  0.05    0.32
Q2    1   0.5279 -0.3116 -0.0976  11.00000  0.05    0.32
Q3    1   0.5924  0.1082 -0.0842  11.00000  0.05    0.29
Q4    1   0.6565 -0.2359 -0.1567  11.00000  0.05    0.28
Q5    1   0.6871  0.0430 -0.0547  11.00000  0.05    0.27
Q6    1   0.8591  0.4386  0.1052  11.00000  0.05    0.27
Q7    1   0.3660  0.0947 -0.1462  11.00000  0.05    0.26
Q8    1   0.9658  0.4920  0.1213  11.00000  0.05    0.26
Q9    1   1.1258  0.2943  0.2000  11.00000  0.05    0.25
Q10   1   0.7841  0.3928  0.0555  11.00000  0.05    0.25
Q11   1   1.0389  0.2056  0.1616  11.00000  0.05    0.25
Q12   1   0.3227 -0.1506 -0.2112  11.00000  0.05    0.25
Q13   1   0.7657  0.7139  0.1285  11.00000  0.05    0.25
Q14   1   0.9541  0.3517  0.1559  11.00000  0.05    0.24
Q15   1   0.4739  0.1209 -0.1184  11.00000  0.05    0.23
Q16   1   0.4137  0.2197  0.0011  11.00000  0.05    0.23
Q17   1   0.7644 -0.2150 -0.0907  11.00000  0.05    0.23
Q18   1   0.7645  0.5189  0.1033  11.00000  0.05    0.22
Q19   1   0.5378 -0.1872 -0.0835  11.00000  0.05    0.22
Q20   1   0.7941  0.2184  0.0202  11.00000  0.05    0.22
;
_shelx_res_checksum                48023
_shelx_hkl_file
;
   1   0   0   -0.08    0.01
   1   0   0   -0.07    0.01
  -1   0   0   -0.09    0.01
  -1   0   0   -0.08    0.01
   1   0   0   -0.08    0.01
   2   0   0   82.41    3.52
  -2   0   0   82.38    3.55
   2   0   0   85.54    3.50
  -2   0   0   76.49    3.54
   3   0   0    0.02    0.02
  -3   0   0    0.06    0.03
  -3   0   0    0.04    0.03
   3   0   0    0.01    0.02
   4   0   0  127.29    5.92
   4   0   0  141.39    5.95
  -4   0   0  146.22    6.02
   5   0   0    0.02    0.03
  -5   0   0    0.01    0.04
  -5   0   0   -0.02    0.03
  -6   0   0    5.36    0.29
   6   0   0    5.11    0.28
   7   0   0    0.01    0.03
   7   0   0    0.06    0.03
   7   0   0    0.03    0.04
  -7   0   0    0.06    0.05
   8   0   0    3.81    0.21
   8   0   0    3.94    0.18
   8   0   0    3.83    0.24
   8   0   0    3.51    0.18
   8   0   0    3.69    0.18
  -8   0   0    3.87    0.26
   8   0   0    3.94    0.20
   9   0   0    1.89    0.16
  10   0   0   24.36    0.88
  10   0   0   25.13    0.88
  10   0   0   24.49    0.80
  10   0   0   24.44    0.82
  11   0   0    0.03    0.04
  11   0   0    0.01    0.04
  11   0   0    0.05    0.04
  11   0   0    0.03    0.04
  11   0   0    0.05    0.07
  12   0   0   25.95    0.87
  12   0   0   25.36    0.81
  12   0   0   24.70    0.81
  13   0   0    0.20    0.06
   0  -1   0   -0.36    0.02
   0  -1   0   -0.28    0.03
   0   1   0   -0.32    0.02
   0   1   0   -0.28    0.02
   0   1   0   -0.21    0.02
   1  -1   0  284.73   12.33
  -1   1   0  284.23   12.28
   1   1   0  279.71   11.26
   1   1   0  293.23   12.11
   1   1   0  273.88   12.11
   2  -1   0   63.24    2.65
   2  -1   0   59.44    2.61
  -2   1   0   58.69    2.64
   2   1   0   61.40    2.41
  -2   1   0   60.52    2.62
  -3  -1   0    1.46    0.08
  -3  -1   0    1.47    0.08
   3  -1   0    1.39    0.11
   3  -1   0    1.48    0.10
  -3   1   0    1.58    0.11
   3   1   0    1.53    0.08
   3   1   0    1.57    0.08
   4  -1   0  206.54    8.71
  -4  -1   0  194.25    8.78
  -4  -1   0  203.93    8.81
  -4   1   0  204.19    8.79
   4   1   0  204.85    8.72
   4   1   0  205.70    8.70
  -5  -1   0   23.92    1.09
   5  -1   0   24.02    1.10
   5   1   0   25.09    1.07
  -5   1   0   25.13    1.12
   5   1   0   23.97    1.08
   6  -1   0  218.48    9.67
  -6  -1   0  231.47    9.78
   6   1   0  230.74    9.64
  -6   1   0  233.89    9.78
   6   1   0  212.15    9.65
   7  -1   0    0.27    0.06
   7  -1   0    0.37    0.07
   7  -1   0    0.36    0.06
  -7  -1   0    0.26    0.06
   7   1   0    0.42    0.06
   7   1   0    0.26    0.05
   7   1   0    0.35    0.05
   7   1   0    0.27    0.07
  -7   1   0    0.27    0.08
   7   1   0    0.36    0.05
   7   1   0    0.30    0.05
  -8  -1   0   86.95    3.86
   8  -1   0   88.27    2.96
   8  -1   0   88.68    2.65
   8  -1   0   85.20    2.89
   8   1   0   86.80    3.81
   8   1   0   86.19    3.30
   8   1   0   89.73    2.62
   8   1   0   89.25    2.91
   8   1   0   89.31    2.68
  -8   1   0   86.98    3.90
   8   1   0   88.22    2.79
   9  -1   0    0.79    0.10
   9  -1   0    0.73    0.09
   9  -1   0    1.07    0.12
   9  -1   0    0.96    0.12
   9   1   0    0.79    0.13
   9   1   0    0.90    0.08
   9   1   0    0.90    0.08
   9   1   0    0.86    0.07
  10  -1   0   59.82    1.85
  10  -1   0   60.79    2.06
  10  -1   0   55.42    1.99
  10  -1   0   60.22    1.90
  10  -1   0   61.96    1.96
  10   1   0   59.47    1.86
  10   1   0   61.47    1.82
  10   1   0   61.16    1.97
  11  -1   0    0.31    0.09
  11  -1   0    0.26    0.07
  11  -1   0    0.18    0.07
  11  -1   0    0.36    0.07
  11   1   0    0.12    0.04
  11   1   0    0.20    0.04
  11   1   0    0.12    0.08
  12  -1   0   39.14    1.27
  12  -1   0   37.59    1.20
  12  -1   0   38.24    1.23
  12  -1   0   38.81    1.31
  12   1   0   39.39    1.28
  12   1   0   38.68    1.18
   0  -2   0  249.95   11.12
   0  -2   0  237.10   11.09
   0   2   0  267.05   10.17
   0   2   0  259.61   10.17
   0   2   0  255.85   10.18
   0   2   0  249.09   11.01
   0   2   0  276.29   11.02
  -1  -2   0    0.12    0.04
  -1  -2   0    0.04    0.04
   1  -2   0   -0.02    0.05
  -1   2   0    0.10    0.05
  -1   2   0   -0.03    0.04
  -1   2   0    0.02    0.03
   1   2   0    0.04    0.03
  -1   2   0    0.01    0.04
   1   2   0    0.03    0.04
   1   2   0    0.02    0.03
  -2  -2   0  227.39    9.53
  -2  -2   0  200.00    9.52
   2  -2   0  222.43    9.53
  -2   2   0  207.44    9.52
  -2   2   0  222.49    9.43
   2   2   0  229.78    9.44
  -2   2   0  221.80    8.74
   2   2   0  220.50    8.74
   2   2   0  228.72    9.45
  -2   2   0  221.51    8.74
   3  -2   0    9.92    0.53
  -3  -2   0   11.21    0.48
  -3  -2   0   10.14    0.48
   3   2   0   11.93    0.47
   3   2   0   11.33    0.47
   3   2   0   10.46    0.47
  -3   2   0    9.81    0.51
  -4  -2   0   31.30    1.40
  -4  -2   0   32.70    1.40
   4   2   0   33.56    1.39
  -4   2   0   30.37    1.45
   4   2   0   33.06    1.39
  -5  -2   0   61.10    2.63
  -5   2   0   58.87    2.69
   5   2   0   60.72    2.60
   5   2   0   61.25    2.61
  -6  -2   0    0.19    0.04
   6   2   0    0.18    0.03
   6   2   0    0.31    0.08
  -6   2   0    0.11    0.06
   6   2   0    0.26    0.04
  -7  -2   0   11.36    0.53
  -7  -2   0   11.33    0.53
   7  -2   0   11.59    0.47
   7   2   0   11.83    0.37
   7   2   0   11.53    0.45
   7   2   0   11.56    0.46
   7   2   0   11.15    0.52
   7   2   0   10.15    0.52
   7   2   0   10.74    0.45
   7   2   0   11.95    0.37
   8  -2   0    0.38    0.08
   8   2   0    0.60    0.06
   8   2   0    0.54    0.06
   8   2   0    0.56    0.06
   8   2   0    0.47    0.10
   8   2   0    0.50    0.06
   8   2   0    0.62    0.05
  10  -2   0   17.38    0.70
  10  -2   0   17.96    0.68
  10   2   0   18.19    0.72
  10   2   0   17.94    0.68
  10   2   0   18.01    0.57
  11  -2   0    3.51    0.20
  11  -2   0    3.29    0.20
  11  -2   0    3.36    0.18
  11   2   0    3.29    0.13
  11   2   0    3.21    0.17
  12  -2   0   22.11    0.80
  12  -2   0   25.59    0.83
  12  -2   0   25.17    0.86
  12   2   0   24.36    0.94
   1  -3   0    0.82    0.12
  -1  -3   0    0.74    0.09
   1   3   0    0.70    0.07
  -1   3   0    0.80    0.07
  -1   3   0    0.66    0.09
  -1   3   0    0.73    0.06
   1   3   0    0.68    0.07
  -1   3   0    0.76    0.06
   1   3   0    0.82    0.08
   2  -3   0    1.85    0.16
  -2  -3   0    1.68    0.12
   2   3   0    1.81    0.13
  -2   3   0    1.60    0.11
   2   3   0    1.92    0.11
   2   3   0    1.78    0.11
  -2   3   0    1.71    0.14
  -2   3   0    1.98    0.12
   3  -3   0   61.67    2.80
  -3  -3   0   63.93    2.74
   3   3   0   62.28    2.70
  -3   3   0   61.89    2.53
   3   3   0   62.03    2.70
   3   3   0   64.82    2.54
  -4  -3   0  106.00    4.54
   4   3   0  107.20    4.49
   4   3   0   99.91    3.15
   4   3   0  105.73    4.49
  -4   3   0  105.18    4.21
  -5  -3   0    0.07    0.03
   5   3   0    0.07    0.02
   6  -3   0   36.85    1.28
  -6   3   0   35.54    1.26
   6   3   0   35.64    1.08
   7  -3   0    1.04    0.15
   7   3   0    1.01    0.06
   7   3   0    0.92    0.07
   7   3   0    1.04    0.06
   8  -3   0  144.97    4.61
   8   3   0  137.74    5.19
   8   3   0  144.40    5.20
   8   3   0  133.08    4.12
   9  -3   0   11.02    0.48
   9   3   0    9.65    0.43
   9   3   0   11.43    0.44
  10  -3   0   62.15    2.09
  10   3   0   57.84    2.32
  10   3   0   65.53    2.32
  11  -3   0    0.09    0.06
  11  -3   0    0.03    0.06
  11  -3   0    0.18    0.06
  11   3   0    0.07    0.03
  11   3   0    0.09    0.03
  12   3   0   17.96    0.68
   0  -4   0  131.83    5.48
   0   4   0  118.51    4.13
   0   4   0  125.39    3.81
   0   4   0  126.90    5.40
   0   4   0  121.76    4.98
   0   4   0  125.98    3.71
  -1  -4   0    1.28    0.13
   1  -4   0    1.26    0.14
  -1   4   0    1.12    0.09
   1   4   0    1.33    0.08
   1   4   0    1.31    0.11
  -1   4   0    1.18    0.12
   1   4   0    1.36    0.09
   1   4   0    1.42    0.11
  -1   4   0    1.20    0.10
   1   4   0    1.22    0.09
  -1   4   0    1.06    0.10
  -1   4   0    1.14    0.10
  -2  -4   0  115.77    4.97
   2  -4   0  113.05    5.02
  -2   4   0  112.48    3.70
   2   4   0  119.90    4.56
   2   4   0  113.33    3.37
  -2   4   0  111.48    4.51
  -2   4   0  107.00    3.79
   2   4   0  110.25    4.24
   2   4   0  117.92    4.90
  -2   4   0  109.28    3.39
   2   4   0  119.01    3.45
   2   4   0  114.58    3.74
   3  -4   0    4.15    0.30
  -3  -4   0    4.18    0.24
   3   4   0    3.96    0.16
   3   4   0    4.13    0.16
  -3   4   0    4.21    0.22
  -3   4   0    3.96    0.21
   3   4   0    4.17    0.19
   3   4   0    4.23    0.22
   3   4   0    4.11    0.16
  -4  -4   0   83.35    3.71
  -4   4   0   88.76    2.82
   4   4   0   80.94    3.65
   4   4   0   82.05    3.65
  -4   4   0   84.41    3.42
   4   4   0   88.71    3.16
   4   4   0   84.39    3.16
   4   4   0   88.07    2.57
   4   4   0   83.97    2.51
  -5  -4   0   23.37    1.16
   5   4   0   27.27    0.99
   5   4   0   25.85    0.79
   5   4   0   27.24    0.99
   5   4   0   26.80    0.99
  -5   4   0   27.56    0.96
  -5   4   0   24.96    1.12
   6  -4   0    5.82    0.33
  -6   4   0    6.11    0.32
   6   4   0    6.06    0.26
   6   4   0    6.39    0.26
   7  -4   0   16.63    0.66
   7   4   0   14.84    0.61
   7   4   0   16.07    0.61
  -7   4   0   15.47    0.63
   8  -4   0    1.52    0.19
  -8   4   0    1.37    0.17
   8   4   0    1.42    0.09
   8   4   0    1.32    0.08
   9  -4   0   41.25    1.44
   9   4   0   38.98    1.53
   9   4   0   42.05    1.53
  10  -4   0   15.54    0.60
  11  -4   0    1.67    0.12
   0   5   0   -0.01    0.03
   0   5   0   -0.04    0.03
   0   5   0    0.04    0.04
   0   5   0    0.02    0.05
   0   5   0    0.01    0.05
   1   5   0   19.86    0.71
  -1   5   0   19.41    0.74
  -1   5   0   19.89    0.70
   1   5   0   19.94    0.64
  -1   5   0   19.73    0.65
   1   5   0   17.33    0.91
   1   5   0   20.24    0.66
  -1   5   0   19.92    0.68
   2   5   0    6.65    0.26
  -2   5   0    6.34    0.32
  -2   5   0    6.57    0.29
   2   5   0    6.73    0.25
  -2   5   0    6.36    0.27
   2   5   0    6.91    0.27
  -2   5   0    6.69    0.30
   3   5   0   63.65    1.87
   3   5   0   62.62    2.36
  -3   5   0   61.17    2.08
  -3   5   0   60.81    2.15
   4   5   0   13.68    0.55
   4   5   0   13.06    0.43
  -4   5   0   12.99    0.53
   5   5   0   23.40    0.89
   5   5   0   22.23    0.70
  -5   5   0   22.66    0.85
  -6   5   0   62.06    2.05
   6   5   0   61.77    2.27
   6   5   0   57.48    2.26
   7  -5   0    0.18    0.08
   7   5   0    0.19    0.04
   7   5   0    0.16    0.03
  -7   5   0    0.44    0.09
   8  -5   0   50.89    1.75
  -8   5   0   50.72    1.73
   9  -5   0    5.50    0.27
  -9   5   0    5.10    0.25
   0   6   0   61.14    1.86
   0   6   0   60.45    2.05
   1   6   0   47.09    1.44
   1   6   0   48.97    1.57
  -1   6   0   47.43    1.61
  -1   6   0   41.96    1.54
  -1   6   0   48.04    1.45
  -2   6   0   35.71    1.20
   2   6   0   35.19    1.09
  -2   6   0   35.56    1.12
  -2   6   0   34.81    1.25
   3   6   0    0.67    0.07
  -3   6   0    0.76    0.10
  -3   6   0    0.68    0.11
  -4   6   0   12.79    0.49
   4   6   0   12.56    0.53
   4   6   0   12.67    0.40
  -4   6   0   12.12    0.52
   5   6   0   18.47    0.74
  -5   6   0   18.98    0.69
   6   6   0    6.42    0.27
   6   6   0    6.16    0.27
  -6   6   0    6.11    0.28
  -7   6   0   30.48    1.05
   0   7   0    0.02    0.03
  -1   7   0   33.64    1.11
  -1   7   0   32.45    1.04
   1   7   0   33.79    1.03
  -2   7   0    0.28    0.05
  -2   7   0    0.40    0.06
   2   7   0    0.35    0.05
   3   7   0   27.67    0.84
  -3   7   0   28.30    0.97
  13   0  -1   53.01    1.67
  13   0  -1   51.60    1.57
  12   0  -1    0.10    0.05
  12   0  -1    0.06    0.04
  12   0  -1    0.04    0.03
  12   0  -1   -0.03    0.06
  11   0  -1   64.99    2.19
  11   0  -1   65.96    2.00
  11   0  -1   65.11    2.04
  11   0  -1   66.88    2.13
  10   0  -1    0.05    0.07
  10   0  -1   -0.04    0.04
  10   0  -1    0.07    0.05
  10   0  -1    0.07    0.04
   9   0  -1   77.78    2.24
   9   0  -1   74.96    2.49
   9   0  -1   75.72    2.30
   9   0  -1   67.46    3.24
   8   0  -1   -0.01    0.03
   8   0  -1    0.05    0.04
   8   0  -1    0.03    0.04
   8   0  -1    0.03    0.03
  -8   0   1    0.02    0.05
   8   0  -1    0.04    0.04
   8   0  -1   -0.05    0.06
   7   0  -1   38.43    1.20
  -7   0   1   40.40    1.76
   7   0  -1   40.24    1.74
   7   0  -1   37.28    1.33
   6   0  -1    0.04    0.03
  -6   0   1    0.03    0.04
  -5   0   1   77.25    3.22
   5   0  -1   66.08    3.19
   5   0  -1   77.62    3.18
  -4   0   1    0.03    0.03
   4   0  -1    0.00    0.02
  -4   0   1    0.02    0.03
   4   0  -1   -0.01    0.02
  -3   0   1   27.77    1.21
  -3   0   1   24.94    1.22
  -3   0   1   27.44    1.21
   3   0  -1   26.88    1.20
   3   0  -1   28.59    1.20
   2   0  -1   -0.38    0.02
   2   0  -1   -0.39    0.02
  -2   0   1   -0.38    0.02
  -2   0   1   -0.38    0.02
   1   0  -1  230.50    9.08
  -1   0   1  222.31    9.95
   1   0  -1  238.24    9.85
   1   0  -1  219.17    9.94
  -1   0   1  244.17    9.95
   1   0  -1  224.05    9.85
   0   0   1    0.01    0.01
   0   0  -1   -0.01    0.01
   0   0  -1   -0.01    0.01
   0   0   1    0.00    0.01
   1   0   1  108.54    4.46
  -1   0  -1   98.14    4.50
  -1   0  -1  101.37    4.47
   1   0   1   97.55    4.46
   1   0   1  110.72    4.46
  -2   0  -1   -0.09    0.03
   2   0   1   -0.10    0.02
  -2   0  -1   -0.09    0.03
   2   0   1   -0.10    0.02
   3   0   1  327.37   13.16
  -3   0  -1  315.38   13.30
  -3   0  -1  269.05   13.18
   3   0   1  309.55   13.16
   4   0   1   -0.31    0.03
  -4   0  -1   -0.31    0.03
   4   0   1   -0.33    0.03
   5   0   1    9.97    0.46
  -5   0  -1    9.12    0.47
   6   0   1    0.07    0.04
  -6   0  -1    0.04    0.04
  -6   0  -1    0.05    0.04
   7   0   1  236.26    9.83
   7   0   1  221.27    7.06
   7   0   1  230.84    6.93
  -7   0  -1  236.81    9.94
   7   0   1  227.73    6.75
   7   0   1  222.89    7.37
   7   0   1  227.63    7.52
   8   0   1    0.04    0.03
   8   0   1    0.08    0.04
   8   0   1    0.06    0.04
   8   0   1    0.05    0.04
   8   0   1    0.09    0.07
   8   0   1    0.07    0.04
  -8   0  -1    0.06    0.06
   9   0   1  149.05    4.44
   9   0   1  147.65    4.81
   9   0   1  129.16    4.68
   9   0   1  151.57    4.33
   9   0   1  149.10    4.55
  10   0   1    0.02    0.05
  10   0   1    0.06    0.04
  10   0   1    0.11    0.05
  10   0   1    0.08    0.08
  11   0   1    1.30    0.10
  11   0   1    1.17    0.10
  11   0   1    1.33    0.10
  11   0   1    1.60    0.17
  11   0   1    1.15    0.10
  12   0   1    0.05    0.04
  12   0   1   -0.01    0.05
  12   0   1    0.02    0.03
  13  -1  -1    3.82    0.18
  12  -1  -1    0.22    0.05
  12  -1  -1    0.30    0.08
  12  -1  -1    0.15    0.04
  12  -1  -1    0.24    0.05
  12   1  -1    0.17    0.07
  12   1  -1    0.17    0.04
  11  -1  -1    0.12    0.08
  11  -1  -1   -0.01    0.05
  11  -1  -1    0.09    0.05
  11  -1  -1    0.10    0.05
  11   1  -1    0.08    0.04
  11   1  -1    0.08    0.04
  11   1  -1    0.03    0.03
  11   1  -1    0.01    0.07
  10  -1  -1   10.37    0.43
  10  -1  -1   10.53    0.43
  10  -1  -1   10.28    0.39
  10  -1  -1    9.53    0.39
  10  -1  -1    9.37    0.40
  10   1  -1    9.94    0.36
  10   1  -1   10.23    0.44
  10   1  -1   10.11    0.36
   9  -1  -1    6.54    0.31
   9  -1  -1    6.68    0.27
   9  -1  -1    5.93    0.27
   9  -1  -1    6.09    0.29
   9   1  -1    6.77    0.25
   9   1  -1    6.15    0.24
   9   1  -1    6.40    0.25
   9   1  -1    6.19    0.31
   9   1  -1    5.87    0.29
   8  -1  -1   18.28    0.60
   8  -1  -1   17.38    0.65
   8  -1  -1   17.31    0.67
  -8  -1   1   17.48    0.83
   8   1  -1   16.89    0.80
   8   1  -1   17.94    0.65
   8   1  -1   17.10    0.70
   8   1  -1   17.98    0.57
   8   1  -1   17.48    0.58
  -8   1   1   16.57    0.86
   8   1  -1   17.57    0.62
   7  -1  -1   59.18    2.06
  -7  -1   1   64.39    2.74
   7  -1  -1   58.73    2.11
   7   1  -1   60.44    1.99
   7   1  -1   64.19    2.70
   7   1  -1   61.99    2.06
  -7   1   1   65.50    2.78
   7   1  -1   61.85    1.86
   7   1  -1   62.89    1.91
   6  -1  -1    1.29    0.12
  -6  -1   1    1.42    0.10
   6   1  -1    1.35    0.09
  -6   1   1    1.45    0.13
   6   1  -1    1.29    0.10
  -5  -1   1  325.49   14.40
   5  -1  -1  332.09   14.27
  -5   1   1  352.98   14.50
   5   1  -1  331.67   14.28
   5   1  -1  320.26   14.28
  -4  -1   1    1.03    0.07
   4  -1  -1    0.97    0.09
  -4  -1   1    1.03    0.07
   4   1  -1    1.09    0.07
   4   1  -1    1.09    0.07
  -4   1   1    1.13    0.10
   3  -1  -1  263.41   12.96
   3  -1  -1  302.67   12.94
   3   1  -1  304.21   12.98
   3   1  -1  298.30   11.95
  -3   1   1  316.36   13.13
   3   1  -1  316.95   12.83
   2  -1  -1   11.11    0.47
   2  -1  -1    9.43    0.48
  -2   1   1   10.26    0.47
   2   1  -1    9.40    0.43
  -2   1   1    9.72    0.47
   1  -1  -1   13.71    0.64
  -1   1   1   13.87    0.58
  -1   1   1   13.96    0.63
   1   1  -1   14.40    0.58
  -1   1   1   13.64    0.64
   1   1  -1   14.78    0.62
  -1   1   1   13.52    0.57
   1   1  -1   14.56    0.62
   0  -1   1    0.20    0.04
   0  -1  -1    0.25    0.04
   0  -1  -1    0.21    0.04
   0  -1   1    0.13    0.03
   0   1   1    0.15    0.03
   0   1  -1    0.14    0.03
   0   1  -1    0.16    0.04
   0   1   1    0.14    0.04
   0   1  -1    0.16    0.03
   0   1  -1    0.14    0.03
   0   1   1    0.15    0.03
   0   1  -1    0.15    0.03
   0   1   1    0.18    0.04
   0   1   1    0.21    0.03
  -1  -1  -1   28.02    1.22
   1  -1   1   29.51    1.24
  -1  -1  -1   25.97    1.22
   1   1   1   26.81    1.12
   1   1   1   29.37    1.21
   1   1   1   28.02    1.21
  -1   1  -1   29.17    1.22
  -1   1  -1   28.01    1.23
   2  -1   1    4.20    0.22
  -2  -1  -1    3.97    0.19
   2  -1   1    4.21    0.21
  -2  -1  -1    4.14    0.19
  -2   1  -1    3.50    0.21
   2   1   1    4.28    0.19
  -2   1  -1    4.09    0.21
   2   1   1    4.59    0.19
  -3  -1  -1   54.28    2.44
   3  -1   1   58.35    2.43
   3  -1   1   53.61    2.46
  -3  -1  -1   56.21    2.44
   3   1   1   57.45    2.42
  -3   1  -1   56.52    2.46
   3   1   1   55.71    2.41
   4  -1   1    3.02    0.19
  -4  -1  -1    2.60    0.17
  -4  -1  -1    2.96    0.17
  -4   1  -1    3.16    0.19
   4   1   1    3.07    0.16
   4   1   1    3.02    0.17
   5  -1   1    1.36    0.12
  -5  -1  -1    1.12    0.10
   5   1   1    1.43    0.09
  -5   1  -1    1.37    0.13
   5   1   1    1.08    0.10
   6  -1   1    0.48    0.09
  -6  -1  -1    0.45    0.07
  -6   1  -1    0.57    0.10
   6   1   1    0.46    0.06
   7  -1   1    2.48    0.17
   7  -1   1    2.92    0.17
  -7  -1  -1    2.71    0.18
   7  -1   1    2.42    0.14
  -7  -1  -1    2.61    0.18
   7  -1   1    2.59    0.15
   7   1   1    2.65    0.14
   7   1   1    2.77    0.17
  -7   1  -1    2.68    0.21
   7   1   1    3.20    0.13
   7   1   1    2.64    0.15
   7   1   1    2.81    0.13
   7   1   1    2.74    0.17
   8  -1   1   15.18    0.57
   8  -1   1   16.40    0.56
   8  -1   1   16.11    0.61
   8  -1   1   16.35    0.63
  -8  -1  -1   16.02    0.78
   8   1   1   15.93    0.58
   8   1   1   16.93    0.53
   8   1   1   16.62    0.54
  -8   1  -1   15.94    0.82
   8   1   1   16.21    0.60
   8   1   1   15.39    0.66
   8   1   1   15.78    0.75
   9  -1   1   11.11    0.47
   9  -1   1   11.33    0.44
   9  -1   1   11.37    0.45
   9  -1   1   11.70    0.47
   9  -1   1   11.87    0.49
   9   1   1   12.30    0.42
   9   1   1   11.90    0.48
   9   1   1   12.11    0.41
   9   1   1   12.18    0.44
  10  -1   1   10.55    0.42
  10  -1   1   10.64    0.45
  10  -1   1   10.82    0.41
  10  -1   1    9.80    0.42
  10  -1   1   11.03    0.44
  10   1   1   10.86    0.38
  10   1   1   10.66    0.38
  10   1   1   11.09    0.45
  10   1   1   10.49    0.38
  11  -1   1   77.35    2.60
  11  -1   1   76.22    2.41
  11  -1   1   76.78    2.46
  11  -1   1   76.54    2.35
  11   1   1   77.48    2.32
  11   1   1   77.15    2.36
  11   1   1   79.31    2.48
  12  -1   1    0.19    0.07
  12  -1   1    0.16    0.05
  12  -1   1    0.12    0.04
  12  -1   1    0.11    0.04
  12   1   1    0.23    0.07
  12   1   1    0.17    0.04
  12  -2  -1    0.19    0.05
  12  -2  -1    0.07    0.04
  12  -2  -1    0.10    0.06
  12   2  -1    0.03    0.03
  11  -2  -1   32.06    1.13
  11  -2  -1   32.88    1.18
  11  -2  -1   33.30    1.12
  11   2  -1   34.00    1.12
  11   2  -1   32.44    1.00
  11   2  -1   33.36    1.27
  10  -2  -1   15.46    0.60
  10  -2  -1   15.47    0.63
  10   2  -1   15.40    0.50
  10   2  -1   14.87    0.63
  10   2  -1   16.73    0.61
   9  -2  -1   15.80    0.66
   9  -2  -1   15.92    0.64
   9   2  -1   16.87    0.64
   9   2  -1   16.43    0.52
   9   2  -1   16.64    0.66
   9   2  -1   16.72    0.53
   8  -2  -1   23.93    0.88
  -8  -2   1   21.48    1.07
   8   2  -1   24.77    0.85
   8   2  -1   24.40    0.74
   8   2  -1   22.99    1.04
   8   2  -1   23.05    0.91
   8   2  -1   24.15    0.73
   8   2  -1   24.57    0.91
  -7  -2   1   27.44    1.21
   7  -2  -1   27.13    0.97
   7   2  -1   25.96    1.03
   7   2  -1   26.09    1.20
   7   2  -1   27.61    1.19
   7   2  -1   27.08    0.94
   7   2  -1   27.28    0.83
   7   2  -1   28.19    0.84
   7   2  -1   28.12    1.03
  -6  -2   1    2.50    0.13
  -6   2   1    2.32    0.19
   6   2  -1    2.26    0.09
   6   2  -1    2.40    0.09
   6   2  -1    2.35    0.13
   6   2  -1    2.38    0.12
  -5  -2   1   48.09    2.10
   5   2  -1   50.55    2.08
   5   2  -1   48.51    2.08
  -5   2   1   46.62    2.17
   4   2  -1    5.93    0.29
  -4   2   1    5.76    0.32
   3  -2  -1   14.44    0.71
  -3   2   1   15.22    0.64
  -3   2   1   14.07    0.70
   3   2  -1   15.94    0.64
   2  -2  -1    8.58    0.42
  -2  -2   1    8.46    0.38
  -2  -2   1    7.96    0.37
  -2   2   1    7.94    0.35
   2   2  -1    8.97    0.37
  -2   2   1    7.98    0.41
   2   2  -1    8.45    0.37
  -2   2   1    7.96    0.40
  -2   2   1    8.62    0.37
   2   2  -1    8.59    0.37
  -1  -2   1  144.58    6.32
   1  -2  -1  152.46    6.34
  -1  -2   1  154.40    6.32
  -1   2   1  144.56    6.27
   1   2  -1  155.85    6.26
  -1   2   1  150.59    5.82
   1   2  -1  140.28    5.79
  -1   2   1  132.39    6.33
   1   2  -1  151.36    6.29
  -1   2   1  135.82    5.77
   0  -2   1    5.52    0.31
   0  -2   1    7.11    0.33
   0  -2  -1    6.43    0.32
   0   2  -1    6.60    0.27
   0   2   1    6.68    0.27
   0   2  -1    6.66    0.29
   0   2   1    6.58    0.27
   0   2  -1    6.52    0.31
   0   2  -1    6.90    0.31
   0   2   1    6.35    0.29
   0   2   1    6.34    0.31
   0   2   1    6.83    0.31
   0   2  -1    6.62    0.27
  -1  -2  -1  153.66    7.11
   1  -2   1  175.85    7.13
  -1  -2  -1  167.81    7.11
  -1   2  -1  163.92    6.50
  -1   2  -1  146.97    7.11
   1   2   1  180.99    6.57
  -1   2  -1  173.10    7.10
  -1   2  -1  153.38    6.52
  -1   2  -1  159.50    7.05
   1   2   1  167.05    7.10
   1   2   1  164.27    7.07
  -1   2  -1  169.48    6.54
  -2  -2  -1   19.45    0.84
  -2  -2  -1   17.88    0.84
   2  -2   1   19.48    0.88
   2   2   1   19.11    0.83
  -2   2  -1   17.97    0.86
   2   2   1   19.22    0.79
  -2   2  -1   18.22    0.86
  -2   2  -1   19.76    0.78
   2   2   1   19.68    0.83
  -3  -2  -1   94.00    3.86
   3  -2   1   86.80    3.90
  -3  -2  -1   81.42    3.85
   3   2   1   91.92    3.82
  -3   2  -1   87.28    3.89
   3   2   1   92.11    3.81
  -4  -2  -1   11.13    0.50
   4   2   1   10.88    0.48
  -4   2  -1   10.20    0.53
   4   2   1   10.42    0.49
   4   2   1   10.68    0.49
  -5  -2  -1   90.67    3.93
   5   2   1   90.46    3.89
  -5   2  -1   90.17    3.99
   5   2   1   90.62    3.88
   6  -2   1    0.87    0.11
  -6  -2  -1    1.07    0.09
   6   2   1    1.39    0.14
   6   2   1    1.04    0.06
   6   2   1    1.05    0.09
   6   2   1    1.40    0.09
   6   2   1    1.11    0.06
   6   2   1    1.13    0.07
   6   2   1    1.06    0.06
   7  -2   1  131.87    4.34
  -7  -2  -1  134.26    5.77
   7   2   1  129.82    3.92
   7   2   1  130.68    3.92
   7   2   1  134.04    5.70
   7   2   1  132.90    4.16
   7   2   1  134.17    4.02
   7   2   1  135.28    4.95
   8  -2   1    0.72    0.11
   8   2   1    0.53    0.06
   8   2   1    0.56    0.07
   8   2   1    0.55    0.10
   8   2   1    0.62    0.06
   8   2   1    0.64    0.07
   9  -2   1    2.69    0.20
   9  -2   1    2.88    0.20
   9   2   1    2.79    0.12
   9   2   1    2.44    0.15
   9   2   1    2.72    0.19
   9   2   1    2.59    0.13
  10  -2   1    1.29    0.15
  10  -2   1    1.20    0.14
  10  -2   1    1.36    0.15
  10   2   1    1.37    0.16
  10   2   1    1.25    0.10
  10   2   1    1.31    0.09
  11  -2   1    0.87    0.12
  11  -2   1    0.77    0.11
  11  -2   1    0.70    0.09
  11   2   1    0.73    0.06
  11   2   1    0.68    0.07
  12  -2   1    8.88    0.35
  12  -2   1    9.03    0.34
  12   2   1    8.39    0.37
  12  -3  -1    5.94    0.25
  11  -3  -1    6.12    0.31
  11  -3  -1    6.80    0.29
  11  -3  -1    6.98    0.30
  11   3  -1    7.07    0.28
  11   3  -1    6.43    0.28
  10  -3  -1    0.31    0.09
  10   3  -1    0.16    0.03
  10   3  -1    0.17    0.03
   9  -3  -1    5.28    0.30
   9   3  -1    5.53    0.24
   9   3  -1    5.08    0.23
   8  -3  -1   22.71    0.88
   8   3  -1   23.80    0.89
   8   3  -1   22.82    0.88
   7  -3  -1   56.43    1.93
   6  -3  -1    0.35    0.09
  -6   3   1    0.36    0.09
  -5   3   1  130.98    5.26
  -4  -3   1    0.07    0.03
  -4   3   1    0.20    0.06
   4   3  -1    0.05    0.02
   4   3  -1    0.04    0.02
   4   3  -1    0.03    0.04
   3  -3  -1  112.97    5.04
  -3  -3   1  115.51    4.98
  -3   3   1  118.44    4.60
   3   3  -1  109.74    4.59
   3   3  -1  115.88    4.92
   3   3  -1  117.32    4.92
   2  -3  -1    4.33    0.27
  -2  -3   1    4.55    0.24
  -2   3   1    4.26    0.26
   2   3  -1    4.14    0.23
   2   3  -1    4.51    0.23
   2   3  -1    4.52    0.22
  -2   3   1    4.42    0.22
  -1  -3   1  175.88    7.51
   1  -3  -1  178.48    7.53
   1   3  -1  178.91    7.43
  -1   3   1  174.06    6.87
   1   3  -1  166.82    7.42
  -1   3   1  167.49    6.85
  -1   3   1  162.35    6.87
  -1   3   1  181.71    7.45
   1   3  -1  173.80    6.87
   0  -3  -1    0.38    0.07
   0  -3   1    0.25    0.07
   0   3   1    0.32    0.05
   0   3   1    0.25    0.05
   0   3  -1    0.25    0.05
   0   3  -1    0.33    0.06
  -1  -3  -1   74.27    3.13
   1  -3   1   70.94    3.15
  -1   3  -1   68.93    2.85
   1   3   1   74.04    3.08
   1   3   1   71.34    2.85
  -1   3  -1   72.68    3.10
  -1   3  -1   71.36    2.84
  -1   3  -1   67.12    2.84
   2  -3   1   55.72    2.40
  -2  -3  -1   52.87    2.36
  -2   3  -1   51.98    2.16
  -2   3  -1   53.03    2.36
   2   3   1   55.59    2.17
   2   3   1   53.71    2.32
  -2   3  -1   54.98    2.16
   2   3   1   51.99    2.33
  -3  -3  -1    8.80    0.41
   3  -3   1    7.73    0.46
   3   3   1    8.66    0.39
   3   3   1    8.40    0.40
  -3   3  -1    8.41    0.39
  -4  -3  -1    0.92    0.08
  -4   3  -1    0.89    0.10
   4   3   1    0.80    0.06
   4   3   1    0.88    0.07
   4   3   1    0.79    0.05
   4   3   1    0.83    0.05
  -5  -3  -1    7.50    0.36
   5  -3   1    6.76    0.34
   5   3   1    7.49    0.34
   5   3   1    7.60    0.34
   5   3   1    7.52    0.24
   5   3   1    7.04    0.24
  -5   3  -1    7.35    0.37
  -5   3  -1    7.16    0.33
   6  -3   1   37.15    1.30
  -6  -3  -1   35.55    1.61
   6   3   1   35.83    1.10
   6   3   1   36.71    1.58
   6   3   1   39.69    1.37
   6   3   1   35.61    1.58
  -6   3  -1   35.04    1.28
   7  -3   1   60.65    2.04
   7   3   1   56.84    2.22
   7   3   1   58.12    1.77
   7   3   1   61.70    2.23
   8  -3   1    5.62    0.31
   8   3   1    5.42    0.25
   8   3   1    5.86    0.26
   8   3   1    5.47    0.20
   9  -3   1   16.71    0.66
   9   3   1   14.93    0.50
   9   3   1   17.10    0.65
  10  -3   1    9.11    0.41
  10   3   1    9.35    0.39
  11  -3   1   47.88    1.57
  11  -3   1   46.64    1.51
  11  -3   1   44.74    1.62
  11   3   1   47.68    1.76
  11  -4  -1   10.66    0.40
  11  -4  -1    9.95    0.38
  10  -4  -1    4.22    0.23
   9  -4  -1   57.46    1.97
   8  -4  -1    7.02    0.35
  -8   4   1    6.03    0.33
   7  -4  -1    7.23    0.37
  -7   4   1    6.26    0.33
   6  -4  -1   18.27    0.75
  -6   4   1   20.21    0.75
  -5   4   1    9.18    0.46
   5   4  -1    9.60    0.30
  -5   4   1    9.95    0.42
  -4  -4   1   25.58    1.16
   4   4  -1   25.69    1.13
   4   4  -1   27.07    0.98
   4   4  -1   25.78    0.78
   4   4  -1   24.62    0.98
  -4   4   1   25.51    1.09
   4   4  -1   25.78    1.13
  -4   4   1   26.32    0.93
  -3  -4   1    2.23    0.15
   3  -4  -1    2.10    0.21
   3   4  -1    2.14    0.10
  -3   4   1    2.29    0.16
  -3   4   1    2.17    0.13
   3   4  -1    2.13    0.10
   3   4  -1    2.15    0.11
   3   4  -1    2.14    0.17
   3   4  -1    2.05    0.13
   2  -4  -1   48.77    2.21
  -2  -4   1   50.81    2.16
   2   4  -1   46.57    1.83
  -2   4   1   46.55    1.48
  -2   4   1   51.12    1.63
   2   4  -1   50.57    2.12
   2   4  -1   47.24    1.46
   2   4  -1   49.44    1.99
   2   4  -1   47.80    1.62
  -2   4   1   48.41    1.94
  -2   4   1   45.56    1.67
   2   4  -1   48.59    1.50
  -1  -4   1    7.18    0.38
   1  -4  -1    7.00    0.40
   1   4  -1    7.00    0.34
  -1   4   1    6.40    0.28
  -1   4   1    6.44    0.30
  -1   4   1    6.57    0.37
   1   4  -1    6.78    0.25
   1   4  -1    6.82    0.28
  -1   4   1    6.18    0.27
  -1   4   1    6.36    0.25
   1   4  -1    7.46    0.36
   1   4  -1    6.66    0.25
   0  -4  -1   33.71    1.50
   0  -4   1   33.81    1.51
   0   4   1   32.51    1.47
   0   4  -1   33.18    1.47
   0   4  -1   32.44    1.14
   0   4  -1   31.92    1.04
   0   4   1   32.36    1.01
   0   4  -1   31.69    1.35
   0   4  -1   32.24    1.01
   0   4   1   32.45    1.14
   0   4   1   33.03    1.04
  -1  -4  -1   51.16    2.19
   1  -4   1   49.97    2.21
  -1   4  -1   48.44    2.16
  -1   4  -1   46.52    1.62
  -1   4  -1   47.71    1.48
   1   4   1   49.77    1.65
  -1   4  -1   46.41    1.53
  -1   4  -1   47.88    1.67
   1   4   1   49.01    1.51
   1   4   1   51.14    2.14
   1   4   1   47.10    1.47
  -2  -4  -1    1.49    0.13
   2   4   1    1.10    0.07
   2   4   1    1.10    0.10
  -2   4  -1    1.74    0.13
   2   4   1    1.18    0.08
   2   4   1    1.05    0.09
   3  -4   1  113.27    5.31
  -3  -4  -1  120.09    5.24
  -3   4  -1  121.08    4.80
  -3   4  -1  120.93    3.92
   3   4   1  119.14    3.94
   3   4   1  122.49    5.17
   3   4   1  118.99    3.56
   3   4   1  122.33    3.64
   3   4   1  123.76    4.48
  -4  -4  -1    3.03    0.19
   4   4   1    3.05    0.12
   4   4   1    3.16    0.15
  -4   4  -1    3.21    0.19
   4   4   1    2.94    0.17
  -4   4  -1    3.00    0.18
   4   4   1    3.14    0.12
   4   4   1    2.75    0.15
   5   4   1  123.78    4.73
   5   4   1  122.95    5.44
  -5   4  -1  133.25    4.17
   5   4   1  129.96    3.75
  -5   4  -1  123.95    5.11
   5   4   1  121.69    5.44
   5   4   1  135.04    4.73
   6  -4   1    1.31    0.17
   6   4   1    1.16    0.08
   6   4   1    1.34    0.08
  -6   4  -1    1.53    0.16
   6   4   1    1.20    0.06
   7   4   1   42.47    1.52
   7   4   1   38.52    1.51
  -7   4  -1   38.34    1.40
   8  -4   1   25.86    0.97
  -8   4  -1   24.98    0.95
   8   4   1   26.50    0.99
   8   4   1   25.32    0.99
   9  -4   1    5.84    0.31
   9   4   1    5.65    0.25
   9   4   1    5.88    0.25
  10  -4   1    4.84    0.25
  10   4   1    4.74    0.19
  10   4   1    4.15    0.19
   9  -5  -1    4.47    0.24
  -9   5   1    4.19    0.22
   8  -5  -1   11.84    0.50
  -8   5   1   11.42    0.48
   7  -5  -1   37.20    1.38
  -7   5   1   38.83    1.35
   7   5  -1   38.54    1.45
   7   5  -1   39.97    1.46
   6   5  -1   19.68    0.77
  -6   5   1   20.04    0.76
   6   5  -1   19.92    0.77
   5   5  -1   25.22    0.78
   5   5  -1   24.91    0.99
  -5   5   1   25.19    0.94
   5   5  -1   27.83    1.00
  -4   5   1    6.42    0.32
   4   5  -1    6.58    0.30
   4   5  -1    6.55    0.29
   4   5  -1    6.35    0.23
  -3   5   1   17.90    0.75
   3   5  -1   19.05    0.77
  -3   5   1   19.63    0.72
   3   5  -1   19.74    0.61
   2   5  -1    0.16    0.04
  -2   5   1    0.16    0.07
   2   5  -1    0.12    0.05
   2   5  -1    0.16    0.04
  -2   5   1    0.14    0.05
  -2   5   1    0.12    0.06
  -1   5   1   14.57    0.54
   1   5  -1   14.04    0.72
   1   5  -1   16.12    0.51
  -1   5   1   15.41    0.52
  -1   5   1   14.80    0.59
  -1   5   1   14.98    0.56
   1   5  -1   15.17    0.56
   0   5   1    0.12    0.05
   0   5  -1    0.36    0.06
   0   5   1    0.21    0.05
   0   5  -1    0.15    0.05
   0   5   1    0.11    0.04
   0   5  -1    0.16    0.07
   0   5  -1    0.18    0.06
   0   5   1    0.15    0.06
   0   5   1    0.13    0.06
  -1   5  -1   55.00    1.66
  -1   5  -1   54.02    1.86
   1   5   1   48.85    2.38
   1   5   1   55.60    1.69
   1   5   1   56.12    1.84
   1   5   1   55.68    1.65
  -1   5  -1   53.23    1.80
  -2   5  -1   39.90    1.39
   2   5   1   41.99    1.38
  -2   5  -1   41.28    1.45
   2   5   1   40.52    1.28
  -2   5  -1   39.87    1.28
   2   5   1   40.83    1.25
   3   5   1   10.65    0.36
  -3   5  -1    9.77    0.46
   3   5   1   10.49    0.45
   3   5   1   10.64    0.36
  -3   5  -1   10.54    0.44
  -4   5  -1   87.96    2.90
   4   5   1   88.63    2.61
   4   5   1   86.02    3.29
   5   5   1    0.26    0.04
   5   5   1    0.14    0.04
  -5   5  -1    0.13    0.07
   6   5   1   10.61    0.46
   6   5   1   11.65    0.47
  -6   5  -1   11.71    0.48
   7  -5   1    1.86    0.20
   7   5   1    1.62    0.10
  -7   5  -1    1.65    0.14
   7   5   1    1.61    0.10
   8  -5   1    0.65    0.12
   8   5   1    0.56    0.05
   8   5   1    0.59    0.05
  -8   5  -1    0.56    0.10
   9  -5   1    2.40    0.16
  -9   5  -1    2.25    0.15
  -9   5  -1    2.05    0.15
  -7   6   1    0.62    0.09
   6   6  -1    6.41    0.28
  -6   6   1    7.16    0.31
   6   6  -1    6.77    0.28
   5   6  -1    1.53    0.10
  -5   6   1    1.57    0.13
  -4   6   1    5.20    0.29
  -4   6   1    5.68    0.26
   4   6  -1    5.38    0.20
   4   6  -1    5.60    0.27
   3   6  -1    1.38    0.09
   3   6  -1    1.15    0.11
  -3   6   1    1.51    0.14
  -3   6   1    1.48    0.12
  -2   6   1   24.78    0.84
  -2   6   1   25.93    0.89
  -2   6   1   26.46    0.95
   2   6  -1   25.12    0.81
  -1   6   1    3.95    0.19
  -1   6   1    3.74    0.21
   1   6  -1    3.96    0.17
   1   6  -1    3.71    0.18
  -1   6   1    3.29    0.17
   0   6  -1   13.34    0.51
   0   6   1   13.45    0.47
   0   6  -1   13.11    0.46
   0   6   1   13.27    0.51
   1   6   1    5.97    0.24
  -1   6  -1    5.72    0.25
  -1   6  -1    5.75    0.28
   1   6   1    5.60    0.24
  -2   6  -1   24.81    0.82
  -2   6  -1   24.76    0.86
  -2   6  -1   24.99    0.92
   2   6   1   24.80    0.79
   3   6   1   37.30    1.12
  -3   6  -1   35.28    1.30
  -3   6  -1   36.44    1.24
   4   6   1    1.89    0.09
   4   6   1    1.85    0.13
  -4   6  -1    2.15    0.14
  -4   6  -1    1.91    0.16
  -5   6  -1   24.15    0.86
   5   6   1   24.03    0.94
   6   6   1    3.17    0.16
   6   6   1    3.53    0.17
  -6   6  -1    3.40    0.19
  -7   6  -1   16.64    0.60
  -7   6  -1   16.55    0.61
  -3   7   1   11.28    0.43
   3   7  -1   10.81    0.34
  -2   7   1    2.75    0.14
   2   7  -1    2.77    0.12
  -2   7   1    2.50    0.14
  -1   7   1    6.84    0.26
  -1   7   1    6.79    0.26
   1   7  -1    6.94    0.25
   0   7   1    0.54    0.07
   0   7  -1    0.52    0.06
  -1   7  -1    3.67    0.17
   1   7   1    3.98    0.16
   2   7   1   12.45    0.40
  -2   7  -1   12.62    0.45
  -2   7  -1   11.05    0.41
  -3   7  -1    5.93    0.26
   3   7   1    5.95    0.20
  13   0  -2    0.00    0.03
  13   0  -2    0.02    0.05
  12   0  -2    3.76    0.21
  12   0  -2    3.81    0.17
  12   0  -2    3.71    0.17
  12   0  -2    3.91    0.17
  11   0  -2    0.05    0.05
  11   0  -2    0.00    0.07
  11   0  -2    0.10    0.04
  11   0  -2   -0.02    0.04
  10   0  -2   64.61    2.02
  10   0  -2   64.78    2.10
  10   0  -2   64.64    1.97
  10   0  -2   64.44    2.17
   9   0  -2    0.40    0.06
   9   0  -2    0.29    0.08
   8   0  -2   22.11    1.02
   8   0  -2   23.38    0.72
  -8   0   2   22.76    1.05
   8   0  -2   19.90    0.76
   8   0  -2   22.42    0.79
   7   0  -2    0.09    0.04
  -7   0   2    0.03    0.04
   7   0  -2    0.04    0.03
   7   0  -2    0.02    0.03
  -6   0   2  347.69   15.21
   6   0  -2  354.06   15.12
   5   0  -2   -0.07    0.03
   5   0  -2   -0.08    0.03
  -5   0   2   -0.06    0.04
   4   0  -2  281.98   12.01
   4   0  -2  260.27   12.01
  -4   0   2  297.48   12.18
   3   0  -2    0.37    0.04
  -3   0   2    0.32    0.05
  -2   0   2  233.93    9.82
   2   0  -2  232.21    9.73
  -2   0   2  208.74    9.83
   2   0  -2  224.69    9.73
   2   0  -2  233.00    8.97
   1   0  -2   -0.52    0.01
   1   0  -2   -0.49    0.01
   1   0  -2   -0.50    0.01
   1   0  -2   -0.51    0.02
  -1   0   2   -0.50    0.02
  -1   0   2   -0.48    0.02
   0   0   2   12.52    0.56
   0   0  -2   12.27    0.56
   0   0   2   11.80    0.55
   0   0  -2   11.65    0.56
   0   0   2   11.77    0.51
   1   0   2   -0.24    0.03
   1   0   2   -0.35    0.02
  -1   0  -2   -0.32    0.03
   2   0   2   74.24    3.25
   2   0   2   77.55    3.24
  -2   0  -2   76.38    3.28
   2   0   2   70.57    3.28
   3   0   2   -0.12    0.02
  -3   0  -2   -0.13    0.03
   3   0   2   -0.09    0.02
   4   0   2   90.05    3.71
   4   0   2   78.81    3.71
  -4   0  -2   89.12    3.75
  -5   0  -2   -0.02    0.04
   5   0   2   -0.01    0.03
   6   0   2  191.45    8.31
  -6   0  -2  195.84    8.41
  -7   0  -2    0.08    0.05
   7   0   2    0.06    0.03
   7   0   2    0.05    0.04
   7   0   2    0.09    0.04
   7   0   2    0.04    0.04
   7   0   2    0.05    0.04
   7   0   2    0.10    0.06
   8   0   2  233.96    7.83
   8   0   2  254.57    7.21
   8   0   2  252.13    8.02
  -8   0  -2  243.08   10.61
   8   0   2  229.51   10.49
   8   0   2  250.57    7.39
   8   0   2  244.03    7.54
   9   0   2    0.44    0.07
   9   0   2    0.46    0.10
   9   0   2    0.49    0.08
  10   0   2   60.22    1.82
  10   0   2   59.52    1.86
  10   0   2   58.44    1.92
  10   0   2   57.34    2.00
  10   0   2   60.13    1.82
  11   0   2    0.04    0.04
  11   0   2    0.07    0.07
  11   0   2    0.02    0.04
  11   0   2    0.03    0.04
  12   0   2   23.26    0.73
  12   0   2   22.53    0.78
  12   0   2   22.50    0.73
  13  -1  -2    0.39    0.07
  12  -1  -2   18.16    0.62
  12  -1  -2   18.52    0.66
  12  -1  -2   18.70    0.67
  12  -1  -2   18.41    0.63
  12   1  -2   18.60    0.59
  12   1  -2   18.88    0.67
  11  -1  -2    1.39    0.12
  11  -1  -2    1.84    0.13
  11  -1  -2    1.54    0.15
  11  -1  -2    1.73    0.12
  11   1  -2    1.78    0.16
  11   1  -2    1.51    0.09
  11   1  -2    1.56    0.10
  10  -1  -2  101.91    3.47
  10  -1  -2  103.36    3.28
  10  -1  -2  103.88    3.20
  10  -1  -2   95.87    3.37
  10  -1  -2  104.66    3.13
  10   1  -2  106.04    3.09
  10   1  -2  106.24    3.30
  10   1  -2  106.61    3.16
   9   1  -2    2.45    0.18
   8  -1  -2   86.96    2.92
   8  -1  -2   89.49    2.68
  -8  -1   2   91.06    3.90
   8  -1  -2   86.81    2.99
   8   1  -2   89.00    2.71
   8   1  -2   86.56    2.82
   8   1  -2   88.80    3.33
   8   1  -2   89.94    3.85
   8   1  -2   87.69    2.93
  -8   1   2   91.15    3.95
   8   1  -2   90.00    2.65
   7  -1  -2    0.35    0.07
   7  -1  -2    0.26    0.06
   7  -1  -2    0.32    0.08
  -7  -1   2    0.43    0.07
   7  -1  -2    0.43    0.07
   7   1  -2    0.39    0.05
   7   1  -2    0.42    0.05
   7   1  -2    0.45    0.06
  -7   1   2    0.34    0.08
   7   1  -2    0.32    0.05
   7   1  -2    0.30    0.08
   6  -1  -2   11.53    0.58
  -6  -1   2   12.24    0.55
   6   1  -2   11.71    0.54
   6   1  -2   11.23    0.55
  -6   1   2   12.25    0.59
  -5  -1   2   63.73    2.71
   5  -1  -2   59.09    2.71
   5   1  -2   59.38    2.68
  -5   1   2   66.90    2.75
   5   1  -2   62.35    2.68
  -4  -1   2   50.02    2.31
  -4  -1   2   52.52    2.31
   4  -1  -2   52.87    2.32
   4   1  -2   53.95    2.29
   4   1  -2   53.86    2.14
  -4   1   2   54.91    2.34
   4   1  -2   54.47    2.29
   3  -1  -2   17.86    0.91
   3  -1  -2   20.19    0.90
   3   1  -2   20.61    0.83
   3   1  -2   20.99    0.87
  -3   1   2   20.71    0.92
   3   1  -2   21.16    0.87
   2  -1  -2  336.57   14.16
   2  -1  -2  322.33   14.28
   2   1  -2  363.88   14.20
  -2   1   2  308.35   14.06
   2   1  -2  344.33   14.03
  -2   1   2  317.85   14.29
  -2   1   2  322.18   13.08
   2   1  -2  312.80   13.01
   1  -1  -2   14.32    0.66
  -1  -1   2   14.46    0.64
  -1  -1   2   14.49    0.65
  -1   1   2   14.26    0.66
  -1   1   2   15.41    0.60
   1   1  -2   14.81    0.64
  -1   1   2   14.83    0.65
   1   1  -2   15.38    0.64
   1   1  -2   14.44    0.60
   0  -1  -2  119.76    5.24
   0  -1   2  124.61    5.25
   0  -1   2  115.20    5.26
   0   1   2  126.62    5.21
   0   1  -2  133.37    5.24
   0   1   2  123.63    4.82
   0   1  -2  115.59    5.23
   0   1   2  121.34    5.22
   0   1  -2  123.15    5.22
   0   1   2  109.84    5.24
   0   1  -2  120.35    4.83
  -1  -1  -2   -0.28    0.03
   1  -1   2   -0.32    0.04
  -1  -1  -2   -0.30    0.03
   1   1   2   -0.29    0.02
   1   1   2   -0.31    0.02
  -1   1  -2   -0.32    0.03
  -1   1  -2   -0.29    0.03
  -1   1  -2   -0.32    0.03
   2  -1   2  304.85   13.12
  -2  -1  -2  283.09   13.03
  -2  -1  -2  309.74   13.08
   2  -1   2  281.65   12.94
  -2   1  -2  305.31   12.98
   2   1   2  315.76   12.95
   2   1   2  309.14   12.97
  -2   1  -2  300.61   13.06
  -3  -1  -2   13.72    0.61
  -3  -1  -2   12.10    0.60
   3  -1   2   12.99    0.60
   3  -1   2   12.68    0.62
  -3   1  -2   13.55    0.61
   3   1   2   12.83    0.59
   3   1   2   13.08    0.59
  -3   1  -2   13.65    0.62
   4  -1   2  259.51   10.86
  -4  -1  -2  254.12   10.95
  -4   1  -2  253.36   10.97
  -4   1  -2  247.38   10.97
   4   1   2  254.54   10.90
   4   1   2  253.01   10.88
  -5  -1  -2   27.01    1.19
   5  -1   2   26.15    1.19
  -5   1  -2   26.17    1.21
   5   1   2   27.60    1.17
   5   1   2   25.15    1.18
  -6  -1  -2   46.43    1.97
   6   1   2   46.40    1.94
  -6   1  -2   44.41    1.99
   6   1   2   42.20    1.37
   6   1   2   41.72    1.49
   6   1   2   43.68    1.33
   7  -1   2    0.87    0.11
   7  -1   2    0.80    0.10
  -7  -1  -2    0.89    0.10
   7  -1   2    0.94    0.09
   7   1   2    1.07    0.10
   7   1   2    0.98    0.08
   7   1   2    0.82    0.08
   7   1   2    1.10    0.08
   7   1   2    0.95    0.08
  -7   1  -2    0.87    0.13
   7   1   2    1.05    0.12
   8  -1   2    6.02    0.27
  -8  -1  -2    5.95    0.35
   8  -1   2    5.95    0.30
   8  -1   2    6.59    0.30
   8  -1   2    5.90    0.26
   8   1   2    6.65    0.24
   8   1   2    6.31    0.26
   8   1   2    5.71    0.33
  -8   1  -2    5.76    0.38
   8   1   2    5.97    0.29
   8   1   2    6.58    0.25
   9  -1   2   17.97    0.67
   9  -1   2   16.83    0.63
   9  -1   2   17.86    0.65
   9  -1   2   18.55    0.62
   9  -1   2   18.55    0.69
   9   1   2   17.29    0.63
   9   1   2   17.79    0.59
   9   1   2   16.73    0.60
   9   1   2   18.23    0.59
   9   1   2   17.24    0.66
  10  -1   2    0.44    0.09
  10  -1   2    0.60    0.09
  10  -1   2    0.52    0.09
  10  -1   2    0.53    0.08
  10  -1   2    0.50    0.09
  10  -1   2    0.81    0.13
  10   1   2    0.86    0.13
  10   1   2    0.58    0.07
  10   1   2    0.52    0.07
  11  -1   2    0.28    0.06
  11  -1   2    0.28    0.07
  11  -1   2    0.50    0.10
  11  -1   2    0.29    0.07
  11   1   2    0.39    0.06
  11   1   2    0.34    0.05
  11   1   2    0.47    0.10
  12  -1   2    7.47    0.28
  12  -1   2    7.34    0.30
  12  -1   2    6.85    0.28
  12  -1   2    7.55    0.29
  12   1   2    7.66    0.26
  12  -2  -2    4.00    0.19
  12  -2  -2    4.66    0.22
  12  -2  -2    4.39    0.21
  12  -2  -2    3.71    0.19
  12  -2  -2    3.94    0.19
  12   2  -2    4.25    0.20
  11  -2  -2   20.42    0.73
  11  -2  -2   20.27    0.73
  11  -2  -2   20.18    0.71
  11  -2  -2   20.64    0.77
  11   2  -2   20.09    0.63
  11   2  -2   20.39    0.74
  11   2  -2   20.41    0.80
  10  -2  -2   57.79    1.92
  10  -2  -2   56.97    1.98
  10   2  -2   56.65    1.70
  10   2  -2   57.14    1.87
  10   2  -2   56.95    1.70
  10   2  -2   55.78    2.15
   9  -2  -2    1.99    0.16
   9  -2  -2    1.89    0.17
   9   2  -2    1.90    0.16
   9   2  -2    2.00    0.10
   9   2  -2    1.89    0.12
   8  -2  -2   72.30    2.35
   8  -2  -2   67.24    2.40
  -8  -2   2   67.68    3.06
   8   2  -2   73.23    2.09
   8   2  -2   69.87    2.26
   8   2  -2   68.77    3.02
   8   2  -2   74.00    2.62
   8   2  -2   69.26    2.62
   8   2  -2   73.68    2.12
   8   2  -2   64.70    3.02
  -7  -2   2    9.95    0.46
   7  -2  -2    9.73    0.41
   7   2  -2    9.30    0.40
   7   2  -2    9.92    0.45
   7   2  -2   10.13    0.31
  -7   2   2    9.03    0.54
   7   2  -2   10.02    0.44
   7   2  -2    9.59    0.31
  -6  -2   2  116.23    4.97
   6   2  -2  119.17    4.91
   6   2  -2  114.06    4.92
  -6   2   2  110.01    5.04
  -5   2   2    2.94    0.21
  -4   2   2  184.23    8.03
   4   2  -2  190.54    7.34
  -4   2   2  180.44    7.37
   3  -2  -2    5.25    0.30
  -3   2   2    5.49    0.26
   3   2  -2    5.75    0.27
  -3   2   2    5.35    0.29
  -2  -2   2  162.02    7.35
  -2  -2   2  172.11    7.35
   2  -2  -2  169.63    7.37
   2   2  -2  175.00    6.73
   2   2  -2  174.71    7.28
  -2   2   2  167.43    7.29
   2   2  -2  180.31    7.31
  -2   2   2  174.74    6.79
  -2   2   2  154.85    6.70
   1  -2  -2    1.32    0.11
  -1  -2   2    1.75    0.09
  -1  -2   2    1.46    0.10
   1   2  -2    1.78    0.10
   1   2  -2    1.51    0.09
  -1   2   2    1.32    0.08
   1   2  -2    1.41    0.09
  -1   2   2    1.34    0.10
  -1   2   2    1.41    0.09
  -1   2   2    1.11    0.10
   0  -2   2   78.10    3.41
   0  -2  -2   77.94    3.41
   0   2  -2   79.36    3.12
   0   2   2   79.34    3.11
   0   2  -2   81.12    3.38
   0   2   2   77.65    3.11
   0   2   2   80.48    3.37
   0   2  -2   72.36    3.37
   0   2   2   76.22    3.37
   0   2  -2   78.92    3.10
   0   2  -2   79.68    3.10
   1  -2   2   17.12    0.76
  -1  -2  -2   15.26    0.73
  -1  -2  -2   17.18    0.74
   1   2   2   17.08    0.72
  -1   2  -2   14.78    0.67
  -1   2  -2   14.34    0.74
  -1   2  -2   15.70    0.67
  -1   2  -2   17.30    0.74
   1   2   2   16.32    0.72
  -2  -2  -2    1.57    0.11
   2  -2   2    1.69    0.14
  -2  -2  -2    1.86    0.12
   2   2   2    2.10    0.11
  -2   2  -2    1.56    0.13
  -2   2  -2    1.61    0.12
   2   2   2    1.88    0.11
   3  -2   2   15.57    0.75
  -3  -2  -2   16.13    0.71
   3   2   2   15.91    0.69
   3   2   2   15.11    0.70
  -3   2  -2   14.26    0.73
  -4   2  -2    0.40    0.09
  -5  -2  -2    3.59    0.20
  -5   2  -2    3.47    0.24
   5   2   2    3.40    0.20
   5   2   2    3.77    0.19
  -6  -2  -2  124.74    5.37
   6  -2   2  123.96    4.04
   6   2   2  124.61    3.86
   6   2   2  122.59    4.59
   6   2   2  121.91    3.65
   6   2   2  123.53    3.74
   6   2   2  119.69    4.04
   6   2   2  126.93    5.30
  -7  -2  -2    0.17    0.06
   7  -2   2    0.23    0.07
   7   2   2    0.13    0.07
   7   2   2    0.15    0.04
   7   2   2    0.14    0.04
   7   2   2    0.16    0.04
   7   2   2    0.16    0.04
   7   2   2    0.15    0.03
   8  -2   2  160.13    5.23
   8   2   2  160.78    5.01
   8   2   2  162.51    4.85
   8   2   2  158.62    5.98
   8   2   2  159.71    4.74
   9  -2   2    1.10    0.14
   9  -2   2    1.08    0.13
   9   2   2    1.02    0.07
   9   2   2    0.62    0.11
   9   2   2    0.96    0.09
  10  -2   2   69.09    2.22
  10  -2   2   67.37    2.38
  10  -2   2   70.94    2.32
  10   2   2   70.43    2.08
  10   2   2   68.49    2.63
  11  -2   2    0.32    0.08
  11  -2   2    0.35    0.08
  11  -2   2    0.34    0.07
  11   2   2    0.31    0.04
  11   2   2    0.29    0.05
  12  -2   2   15.10    0.54
  12  -2   2   15.99    0.57
  12  -3  -2   31.08    1.02
  11  -3  -2    1.97    0.14
  11  -3  -2    1.67    0.15
  11   3  -2    1.70    0.10
  11   3  -2    1.94    0.10
  10  -3  -2   25.70    0.94
  10   3  -2   24.71    0.98
  10   3  -2   26.20    0.97
   9  -3  -2   24.76    0.93
   9   3  -2   23.59    0.95
   9   3  -2   26.11    0.95
   8  -3  -2    8.94    0.42
   7  -3  -2   11.96    0.51
   6  -3  -2    0.10    0.06
  -5   3   2   15.03    0.68
  -4   3   2   80.47    3.28
   4   3  -2   82.58    3.47
   4   3  -2   80.52    3.27
   3  -3  -2   10.64    0.57
  -3  -3   2   11.26    0.51
   3   3  -2   11.40    0.50
  -3   3   2   11.56    0.50
   3   3  -2   10.20    0.50
   3   3  -2   11.35    0.50
  -2  -3   2  122.95    5.33
   2  -3  -2  122.21    5.37
  -2   3   2  120.04    4.90
   2   3  -2  126.41    5.28
   2   3  -2  124.05    5.27
  -2   3   2  125.20    5.33
   2   3  -2  119.78    4.90
  -1  -3   2   42.77    1.88
   1  -3  -2   42.80    1.90
  -1   3   2   43.03    1.70
  -1   3   2   40.48    1.70
   1   3  -2   44.13    1.85
  -1   3   2   42.54    1.86
   1   3  -2   39.55    1.84
   1   3  -2   43.10    1.72
   0  -3  -2  282.14   12.07
   0  -3   2  277.70   12.08
   0   3   2  268.13   11.05
   0   3   2  297.51   12.04
   0   3  -2  274.97   11.08
   0   3  -2  274.87   11.99
   1  -3   2   12.36    0.61
  -1  -3  -2   12.17    0.59
  -1   3  -2   12.55    0.54
  -1   3  -2   11.58    0.51
   1   3   2   12.42    0.57
  -1   3  -2   12.35    0.59
  -1   3  -2   12.44    0.51
   2  -3   2  266.88   11.36
  -2  -3  -2  267.57   11.32
   2   3   2  243.18   11.20
  -2   3  -2  266.07   10.38
   2   3   2  271.73   11.25
  -2   3  -2  255.58   10.35
   3  -3   2   12.91    0.67
  -3  -3  -2   14.11    0.62
   3   3   2   12.77    0.60
  -3   3  -2   13.03    0.58
  -3   3  -2   12.30    0.57
   3   3   2   13.36    0.60
  -4  -3  -2   91.42    3.90
   4   3   2   91.58    3.86
   4   3   2   84.99    2.93
  -4   3  -2   89.80    3.61
   4   3   2   89.80    2.71
   4   3   2   91.97    3.85
   4   3   2   87.27    2.65
   5  -3   2    0.64    0.10
  -5  -3  -2    0.81    0.09
  -5   3  -2    0.75    0.10
   5   3   2    0.65    0.05
   5   3   2    0.68    0.05
   5   3   2    0.69    0.05
   5   3   2    0.71    0.05
   5   3   2    0.71    0.07
   5   3   2    0.75    0.07
   6  -3   2   48.84    1.67
  -6  -3  -2   46.25    2.11
   6   3   2   50.62    1.81
   6   3   2   47.11    1.80
   6   3   2   45.18    2.08
  -6   3  -2   46.94    1.65
   6   3   2   48.29    1.44
   6   3   2   47.54    2.08
   6   3   2   50.53    1.46
   7  -3   2    2.61    0.20
   7   3   2    2.62    0.10
   7   3   2    2.43    0.12
   7   3   2    2.35    0.13
   7   3   2    2.82    0.15
   8  -3   2   47.06    1.61
   8   3   2   45.20    1.75
   8   3   2   45.33    1.38
   9  -3   2   43.33    1.48
   9   3   2   40.29    1.26
   9   3   2   41.93    1.60
  10  -3   2    3.63    0.22
  10  -3   2    3.67    0.20
  10   3   2    3.80    0.19
  11  -3   2    5.58    0.28
  11  -3   2    6.09    0.26
  11  -3   2    6.30    0.27
  11   3   2    6.01    0.26
  11  -4  -2   26.20    0.90
  11  -4  -2   25.68    0.86
  10  -4  -2   38.37    1.33
   9  -4  -2    0.15    0.08
   8  -4  -2   13.01    0.55
  -8   4   2   11.39    0.51
   7  -4  -2    0.30    0.10
  -7   4   2    0.35    0.09
   6  -4  -2  108.88    3.62
  -6   4   2  108.69    3.59
  -5   4   2    2.15    0.16
  -5   4   2    2.35    0.17
   5   4  -2    2.13    0.08
  -4  -4   2   35.45    1.59
   4   4  -2   36.03    1.52
   4   4  -2   35.23    1.56
  -4   4   2   35.43    1.49
   4   4  -2   34.66    1.56
   4   4  -2   38.46    1.36
   4   4  -2   35.34    1.08
  -4   4   2   37.33    1.26
   3  -4  -2    6.46    0.42
  -3  -4   2    7.15    0.37
   3   4  -2    6.94    0.24
   3   4  -2    7.18    0.34
   3   4  -2    7.16    0.37
  -3   4   2    6.82    0.32
   3   4  -2    7.17    0.30
  -3   4   2    7.13    0.33
  -2  -4   2  103.04    4.34
   2  -4  -2   99.87    4.39
   2   4  -2   98.79    3.70
  -2   4   2   99.06    3.94
   2   4  -2   99.27    4.28
   2   4  -2  100.10    2.94
  -2   4   2  100.52    3.24
  -2   4   2   94.71    2.97
   2   4  -2  102.85    3.01
  -2   4   2   93.29    3.32
   2   4  -2  101.13    3.98
   2   4  -2   96.09    3.26
  -1  -4   2   99.71    4.19
   1  -4  -2   96.59    4.22
   1   4  -2   94.42    2.84
  -1   4   2   92.90    2.93
  -1   4   2   92.18    3.19
   1   4  -2   97.65    3.83
  -1   4   2   94.86    3.11
   1   4  -2   95.73    3.16
  -1   4   2   91.75    4.15
   1   4  -2   98.08    2.91
   1   4  -2   98.79    4.13
  -1   4   2   91.39    2.85
   0  -4   2   17.09    0.82
   0  -4  -2   17.52    0.82
   0   4  -2   15.94    0.59
   0   4  -2   17.14    0.54
   0   4   2   16.62    0.57
   0   4   2   16.66    0.62
   0   4   2   17.06    0.79
   0   4  -2   17.15    0.79
   0   4  -2   16.90    0.62
   0   4  -2   16.24    0.56
   0   4  -2   16.37    0.73
   0   4   2   15.28    0.59
   0   4   2   17.13    0.55
  -1  -4  -2   51.29    2.28
   1  -4   2   53.48    2.31
  -1   4  -2   49.40    1.69
   1   4   2   52.52    2.24
   1   4   2   51.26    1.72
   1   4   2   51.67    1.54
  -1   4  -2   49.70    2.26
   1   4   2   51.04    1.58
  -1   4  -2   51.38    1.55
  -1   4  -2   48.94    2.07
  -1   4  -2   49.73    1.74
  -2  -4  -2    0.10    0.06
   2  -4   2    0.01    0.06
   2   4   2    0.11    0.04
  -2   4  -2    0.04    0.04
  -2   4  -2    0.02    0.05
   2   4   2    0.07    0.03
  -2   4  -2    0.16    0.04
   2   4   2    0.10    0.03
   2   4   2    0.09    0.03
   3  -4   2   26.02    1.34
  -3  -4  -2   28.82    1.28
   3   4   2   28.55    0.88
   3   4   2   27.85    1.08
  -3   4  -2   28.04    0.98
   3   4   2   28.23    0.94
   3   4   2   28.15    1.24
  -3   4  -2   27.54    1.15
   3   4   2   26.58    0.86
  -4  -4  -2   26.43    1.24
   4   4   2   26.50    1.20
  -4   4  -2   27.23    1.14
   4   4   2   26.91    0.83
  -4   4  -2   27.36    0.97
   4   4   2   27.00    1.05
   4   4   2   28.36    0.85
   5   4   2   35.50    1.69
   5   4   2   39.47    1.19
   5   4   2   39.73    1.18
   5   4   2   39.97    1.48
  -5   4  -2   39.70    1.36
   6  -4   2   82.17    2.83
   6   4   2   83.19    2.49
   6   4   2   81.20    3.14
  -6   4  -2   84.51    2.80
   6   4   2   88.11    3.14
   7  -4   2   25.94    0.96
   7   4   2   25.64    0.98
   7   4   2   24.36    0.76
  -7   4  -2   25.18    0.93
   7   4   2   24.01    0.97
   8  -4   2   47.30    1.65
   8   4   2   45.70    1.78
   8   4   2   47.95    1.78
   9  -4   2    1.25    0.15
   9   4   2    1.05    0.08
   9   4   2    1.05    0.08
  10  -4   2   27.18    0.98
  10   4   2   28.77    1.04
  10   4   2   26.70    1.04
   9  -5  -2   15.42    0.58
  -9   5   2   14.22    0.56
   8  -5  -2   14.77    0.59
  -8   5   2   13.93    0.56
   7  -5  -2   50.94    1.81
  -7   5   2   53.19    1.79
  -6   5   2    5.81    0.30
   6   5  -2    5.67    0.24
   6   5  -2    5.64    0.25
   5   5  -2    8.68    0.28
   5   5  -2    8.11    0.36
   5   5  -2    9.01    0.37
   5   5  -2    8.75    0.36
  -5   5   2    8.72    0.40
   4   5  -2    8.23    0.28
  -4   5   2    7.82    0.37
   4   5  -2    8.55    0.36
   3   5  -2   27.84    0.84
   3   5  -2   26.47    1.06
  -3   5   2   26.09    1.01
  -3   5   2   27.77    0.97
  -2   5   2   17.46    0.60
   2   5  -2   15.95    0.80
   2   5  -2   18.61    0.62
   2   5  -2   18.52    0.57
  -2   5   2   18.18    0.66
  -2   5   2   17.59    0.69
   2   5  -2   17.00    0.72
  -1   5   2   19.94    0.71
   1   5  -2   18.00    0.93
  -1   5   2   20.24    0.66
   1   5  -2   20.20    0.64
  -1   5   2   20.77    0.75
  -1   5   2   19.77    0.68
   1   5  -2   20.00    0.72
   0   5   2   72.91    2.42
   0   5   2   77.28    2.31
   0   5  -2   75.70    2.50
   0   5  -2   71.01    2.41
   0   5  -2   78.80    2.24
   0   5   2   74.73    2.24
   0   5   2   77.18    2.50
   0   5  -2   65.19    3.25
   1   5   2    4.57    0.21
  -1   5  -2    4.14    0.23
  -1   5  -2    4.16    0.20
  -1   5  -2    3.91    0.20
   1   5   2    4.29    0.19
   1   5   2    4.15    0.19
   1   5   2    3.62    0.25
   2   5   2   69.28    2.26
  -2   5  -2   64.99    2.07
  -2   5  -2   68.65    2.25
  -2   5  -2   64.72    2.32
   2   5   2   68.88    2.05
   2   5   2   70.29    2.10
  -3   5  -2    1.48    0.15
   3   5   2    1.50    0.09
   3   5   2    1.36    0.11
  -3   5  -2    1.56    0.13
   3   5   2    1.43    0.09
  -4   5  -2   18.25    0.71
   4   5   2   19.08    0.60
   4   5   2   19.19    0.77
   4   5   2   18.91    0.60
  -5   5  -2   43.80    1.52
   5   5   2   43.99    1.68
   5   5   2   43.96    1.32
   6   5   2    0.15    0.04
   6   5   2    0.28    0.03
  -6   5  -2    0.29    0.08
   7  -5   2    9.28    0.44
   7   5   2    8.95    0.39
   7   5   2    9.98    0.40
  -7   5  -2    9.34    0.41
   8  -5   2    5.52    0.30
   8   5   2    5.60    0.24
  -8   5  -2    5.45    0.27
   8   5   2    6.15    0.24
   9  -5   2   10.05    0.41
  -9   5  -2    9.96    0.40
  -9   5  -2   10.11    0.40
  -7   6   2   19.03    0.69
   6   6  -2    4.42    0.19
   6   6  -2    4.09    0.19
  -6   6   2    4.07    0.22
   5   6  -2    0.98    0.08
  -5   6   2    1.10    0.13
   4   6  -2   43.75    1.68
   4   6  -2   45.36    1.32
  -4   6   2   41.06    1.55
  -4   6   2   45.39    1.50
   3   6  -2    1.54    0.09
  -3   6   2    1.52    0.15
   3   6  -2    1.45    0.12
  -3   6   2    1.62    0.13
  -2   6   2   31.36    1.03
   2   6  -2   32.94    1.01
  -2   6   2   32.51    1.16
  -2   6   2   32.43    1.11
  -1   6   2   45.14    1.56
   1   6  -2   47.42    1.45
  -1   6   2   48.36    1.64
   1   6  -2   50.01    1.59
  -1   6   2   45.29    1.46
   0   6  -2   10.44    0.38
   0   6   2   10.47    0.41
   0   6   2    9.81    0.38
   0   6   2    9.95    0.38
   0   6  -2   10.08    0.40
  -1   6  -2   19.82    0.66
   1   6   2   19.81    0.66
   1   6   2   19.14    0.65
  -1   6  -2   19.07    0.73
   1   6   2   20.17    0.69
  -2   6  -2    7.26    0.33
  -2   6  -2    6.84    0.29
   2   6   2    7.13    0.27
  -2   6  -2    7.16    0.29
  -2   6  -2    6.99    0.29
   3   6   2   22.83    0.72
  -3   6  -2   22.46    0.85
  -3   6  -2   22.87    0.80
   4   6   2    5.84    0.21
  -4   6  -2    5.29    0.29
  -4   6  -2    6.22    0.27
   4   6   2    5.31    0.27
  -5   6  -2    8.82    0.36
   5   6   2    8.77    0.38
   6   6   2   16.71    0.66
  -6   6  -2   16.68    0.61
  -6   6  -2   16.28    0.61
   7   6   2    2.79    0.12
   7   6   2    2.57    0.12
  -7   6  -2    2.96    0.16
   3   7  -2   40.85    1.26
  -3   7   2   44.30    1.45
  -2   7   2   25.53    0.86
  -2   7   2   27.47    0.94
   2   7  -2   28.12    0.83
   1   7  -2   10.74    0.36
  -1   7   2   10.42    0.37
  -1   7   2   10.83    0.38
   0   7   2   24.38    0.77
   0   7  -2   24.01    0.76
  -1   7  -2    2.84    0.15
   1   7   2    3.32    0.14
  -2   7  -2   31.38    1.03
  -2   7  -2   28.24    0.94
   2   7   2   30.65    0.92
  -3   7  -2   12.32    0.46
   3   7   2   12.20    0.38
  13   0  -3   30.75    0.96
  13   0  -3   31.54    1.03
  12   0  -3    0.14    0.07
  12   0  -3    0.16    0.05
  12   0  -3    0.15    0.04
  11   0  -3   12.08    0.49
  11   0  -3   12.04    0.44
  11   0  -3   12.22    0.43
  11   0  -3   12.38    0.45
  10   0  -3    0.37    0.07
  10   0  -3   -0.01    0.04
  10   0  -3   -0.01    0.04
  10   0  -3    0.00    0.06
   9   0  -3   44.23    1.33
   9   0  -3   40.26    1.91
   9   0  -3   43.87    1.47
   8   0  -3    0.06    0.05
   8   0  -3   -0.03    0.03
  -8   0   3    0.04    0.05
   8   0  -3    0.02    0.04
   8   0  -3    0.02    0.03
   7   0  -3   40.90    1.82
  -7   0   3   43.51    1.85
   7   0  -3   41.23    1.26
   7   0  -3   39.40    1.40
  -6   0   3    0.02    0.04
   6   0  -3    0.11    0.04
   5   0  -3  190.67    7.78
  -5   0   3  184.59    7.85
   5   0  -3  169.06    7.78
  -4   0   3    0.02    0.03
   4   0  -3    0.06    0.03
   4   0  -3    0.13    0.03
   3   0  -3  317.68   12.71
  -3   0   3  345.39   13.96
   3   0  -3  334.18   13.79
  -3   0   3  281.83   13.88
   3   0  -3  323.52   13.80
   2   0  -3   -0.24    0.02
  -2   0   3   -0.18    0.03
   2   0  -3   -0.22    0.02
   2   0  -3   -0.24    0.02
  -2   0   3   -0.24    0.03
   1   0  -3    1.54    0.09
   1   0  -3    1.59    0.08
  -1   0   3    1.42    0.09
  -1   0   3    1.47    0.08
   0   0  -3   -0.28    0.02
   0   0  -3   -0.27    0.03
   0   0   3   -0.28    0.03
   0   0   3   -0.26    0.02
  -1   0  -3  197.36    9.19
   1   0   3  204.53    9.10
   1   0   3  229.86    8.44
   1   0   3  212.86    9.13
   2   0   3    0.02    0.03
   3   0   3  174.36    7.17
   3   0   3  152.77    7.14
  -3   0  -3  173.05    7.21
   4   0   3   -0.04    0.03
  -4   0  -3   -0.04    0.04
  -5   0  -3   72.49    3.09
   5   0   3   67.60    3.04
   6   0   3    0.04    0.04
  -6   0  -3    0.07    0.05
   6   0   3    0.04    0.04
   7   0   3   54.50    2.38
  -7   0  -3   54.41    2.41
   7   0   3   51.72    1.72
   7   0   3   53.23    1.83
   7   0   3   51.29    1.79
  -7   0  -3   54.36    2.41
   7   0   3   53.80    1.68
   7   0   3   55.73    1.64
   8   0   3    0.02    0.03
   8   0   3    0.03    0.05
   8   0   3    0.03    0.04
   8   0   3    0.23    0.06
  -8   0  -3    0.07    0.06
   8   0   3    0.03    0.06
   9   0   3   89.65    2.62
   9   0   3   80.30    2.82
   9   0   3   87.80    2.76
   9   0   3   85.04    2.91
   9   0   3   87.63    2.68
   9   0   3   88.98    2.62
  10   0   3    0.04    0.04
  10   0   3    0.00    0.06
  10   0   3    0.03    0.04
  10   0   3   -0.03    0.04
  11   0   3   16.44    0.59
  11   0   3   16.93    0.61
  11   0   3   16.51    0.57
  11   0   3   16.83    0.57
  12   0   3    0.04    0.03
  12   0   3    0.10    0.03
  12   0   3    0.04    0.05
  13  -1  -3   14.69    0.49
  13  -1  -3   15.20    0.53
  12  -1  -3    1.86    0.12
  12  -1  -3    1.94    0.11
  12  -1  -3    1.67    0.12
  12  -1  -3    2.02    0.15
  12   1  -3    1.76    0.10
  12   1  -3    1.80    0.10
  12   1  -3    1.95    0.15
  11  -1  -3   32.17    1.07
  11  -1  -3   32.02    1.04
  11  -1  -3   32.44    1.15
  11  -1  -3   32.90    1.12
  11   1  -3   32.04    1.01
  11   1  -3   34.48    1.13
  11   1  -3   32.67    1.02
  10  -1  -3   38.91    1.37
  10  -1  -3   42.45    1.30
  10  -1  -3   40.46    1.32
  10  -1  -3   41.11    1.43
  10   1  -3   40.80    1.38
  10   1  -3   39.61    1.57
  10   1  -3   41.53    1.27
  10   1  -3   41.12    1.26
   9  -1  -3  141.45    4.83
   9  -1  -3  144.37    4.35
   9  -1  -3  141.01    4.72
   9   1  -3  144.41    5.42
   9   1  -3  148.44    4.41
   9   1  -3  144.72    4.56
   9   1  -3  151.38    4.32
   9   1  -3  148.25    4.76
   8  -1  -3    3.10    0.17
   8  -1  -3    3.21    0.19
   8  -1  -3    3.52    0.20
  -8  -1   3    3.60    0.22
   8   1  -3    3.40    0.15
   8   1  -3    3.22    0.17
   8   1  -3    3.39    0.15
   8   1  -3    3.54    0.20
   8   1  -3    3.63    0.21
  -8   1   3    3.70    0.26
   7  -1  -3   75.24    3.29
   7  -1  -3   71.75    2.25
  -7  -1   3   77.76    3.27
   7  -1  -3   70.64    2.52
   7  -1  -3   71.90    2.46
   7   1  -3   75.23    2.79
   7   1  -3   69.40    2.37
  -7   1   3   83.16    3.33
   7   1  -3   77.30    3.23
   7   1  -3   74.54    2.47
   7   1  -3   75.13    2.23
   6  -1  -3    0.07    0.04
  -6  -1   3    0.16    0.04
   6   1  -3    0.13    0.03
  -6   1   3    0.11    0.06
   6   1  -3    0.08    0.03
   5  -1  -3   17.03    0.82
  -5  -1   3   17.88    0.80
   5   1  -3   17.26    0.79
  -5   1   3   18.62    0.84
   5   1  -3   18.24    0.79
  -4  -1   3   19.30    0.92
   4  -1  -3   20.02    0.93
  -4  -1   3   21.18    0.91
   4   1  -3   21.14    0.86
  -4   1   3   21.44    0.95
   4   1  -3   21.41    0.90
   4   1  -3   20.52    0.90
  -3  -1   3   13.35    0.58
   3  -1  -3   11.93    0.61
  -3  -1   3   11.90    0.59
   3  -1  -3   12.97    0.61
   3   1  -3   14.11    0.56
   3   1  -3   13.47    0.58
  -3   1   3   13.03    0.61
   3   1  -3   14.24    0.58
  -2  -1   3   28.55    1.33
   2  -1  -3   30.00    1.34
   2  -1  -3   29.33    1.35
  -2  -1   3   30.45    1.33
   2   1  -3   30.32    1.32
  -2   1   3   29.94    1.24
   2   1  -3   31.19    1.23
  -2   1   3   28.93    1.33
  -2   1   3   31.65    1.35
   2   1  -3   31.93    1.32
  -1  -1   3  158.06    7.00
   1  -1  -3  159.17    6.92
  -1  -1   3  156.82    6.98
   1  -1  -3  163.00    7.01
   1   1  -3  166.47    6.92
   1   1  -3  163.15    6.94
   1   1  -3  164.76    6.44
  -1   1   3  161.46    6.90
  -1   1   3  164.84    7.00
  -1   1   3  153.81    6.40
   0  -1   3   27.73    1.21
   0  -1   3   29.43    1.32
   0  -1  -3   31.78    1.32
   0   1  -3   27.98    1.31
   0   1  -3   30.37    1.31
   0   1  -3   29.15    1.20
   0   1  -3   28.54    1.30
   0   1   3   31.21    1.21
   0   1   3   30.97    1.30
   0   1   3   29.14    1.32
   1  -1   3  376.96   15.04
  -1  -1  -3  333.09   14.96
  -1   1  -3  366.80   15.03
   1   1   3  344.05   14.84
   1   1   3  344.30   13.72
  -1   1  -3  333.28   14.88
   1   1   3  318.90   14.83
   2  -1   3    2.42    0.13
  -2   1  -3    1.89    0.13
  -3  -1  -3  173.58    7.14
   3  -1   3  155.07    7.09
   3   1   3  154.39    7.01
   3   1   3  163.43    7.00
  -3   1  -3  171.84    7.09
  -4  -1  -3    0.42    0.07
   4  -1   3    0.38    0.07
  -4   1  -3    0.29    0.07
   4   1   3    0.28    0.06
   4   1   3    0.40    0.06
  -5  -1  -3  145.10    6.23
   5   1   3  150.00    6.16
  -5   1  -3  139.92    6.24
  -5   1  -3  138.07    6.24
  -6  -1  -3    0.49    0.08
   6   1   3    0.36    0.06
   6   1   3    0.36    0.07
  -6   1  -3    0.38    0.09
   6   1   3    0.52    0.06
   6   1   3    0.58    0.06
   7  -1   3   76.69    2.62
   7  -1   3   74.59    2.56
   7  -1   3   73.55    2.34
  -7  -1  -3   78.46    3.42
   7   1   3   78.52    2.38
  -7   1  -3   76.35    3.45
   7   1   3   79.89    2.32
   7   1   3   76.04    2.45
   7   1   3   76.27    2.58
   7   1   3   80.04    2.32
   7   1   3   78.75    3.37
   8  -1   3   12.03    0.49
   8  -1   3   12.26    0.51
   8  -1   3   11.99    0.47
   8  -1   3   12.29    0.44
   8   1   3   12.46    0.43
   8   1   3   12.15    0.47
   8   1   3   12.73    0.44
   8   1   3   12.62    0.48
  -8   1  -3   10.92    0.65
   8   1   3   11.60    0.60
   9  -1   3   28.53    1.02
   9  -1   3   27.97    0.94
   9  -1   3   28.46    0.99
   9  -1   3   29.00    0.94
   9  -1   3   29.14    1.06
   9  -1   3   26.89    0.96
   9   1   3   28.44    0.93
   9   1   3   29.82    1.00
   9   1   3   29.65    0.92
   9   1   3   29.12    1.00
  10  -1   3    4.73    0.24
  10  -1   3    4.76    0.23
  10  -1   3    4.53    0.23
  10  -1   3    4.99    0.26
  10  -1   3    4.52    0.23
  10   1   3    4.60    0.20
  10   1   3    4.71    0.19
  10   1   3    4.57    0.21
  10   1   3    4.87    0.25
  11  -1   3   19.39    0.68
  11  -1   3   20.52    0.74
  11  -1   3   20.36    0.71
  11  -1   3   19.98    0.67
  11   1   3   20.11    0.65
  11   1   3   19.69    0.65
  11   1   3   19.91    0.71
  12  -1   3    5.19    0.23
  12  -1   3    5.20    0.22
  12  -1   3    5.24    0.22
  12  -1   3    5.55    0.21
  12   1   3    5.14    0.20
  12  -2  -3    3.99    0.19
  12  -2  -3    4.31    0.21
  12  -2  -3    3.79    0.19
  12  -2  -3    4.51    0.22
  12   2  -3    4.13    0.19
  11  -2  -3    3.50    0.18
  11  -2  -3    3.44    0.20
  11  -2  -3    3.30    0.20
  11  -2  -3    3.04    0.18
  11   2  -3    3.28    0.13
  11   2  -3    3.54    0.17
  11   2  -3    3.28    0.20
  10  -2  -3    5.86    0.31
  10  -2  -3    5.49    0.27
  10  -2  -3    6.09    0.29
  10   2  -3    6.00    0.27
  10   2  -3    5.92    0.30
  10   2  -3    6.02    0.21
   9  -2  -3    6.40    0.33
   9  -2  -3    6.47    0.32
   9   2  -3    6.68    0.23
   9   2  -3    6.83    0.32
   9   2  -3    6.45    0.28
   8  -2  -3    0.31    0.08
   8  -2  -3    0.41    0.10
  -8  -2   3    0.21    0.05
   8   2  -3    0.25    0.04
   8   2  -3    0.26    0.04
   8   2  -3    0.23    0.04
   8   2  -3    0.35    0.09
   8   2  -3    0.27    0.04
   8   2  -3    0.30    0.04
  -7  -2   3   63.82    2.70
   7  -2  -3   62.26    2.08
  -7   2   3   61.77    2.79
   7   2  -3   64.95    2.66
   7   2  -3   59.49    1.83
   7   2  -3   63.83    2.67
   7   2  -3   56.61    1.99
  -6  -2   3    0.40    0.04
   6   2  -3    0.32    0.03
   6   2  -3    0.43    0.04
   6   2  -3    0.38    0.04
  -6   2   3    0.34    0.09
  -5   2   3   28.58    1.36
   5   2  -3   30.71    1.24
   4   2  -3    0.03    0.02
  -4   2   3    0.08    0.05
   4   2  -3    0.02    0.04
  -4   2   3    0.20    0.06
  -3  -2   3  181.81    8.00
   3  -2  -3  175.32    8.04
  -3  -2   3  187.23    8.00
   3   2  -3  182.71    7.93
  -3   2   3  195.23    7.37
   3   2  -3  191.60    7.94
   3   2  -3  195.17    7.35
  -3   2   3  174.36    8.03
   2  -2  -3    5.45    0.29
  -2  -2   3    5.07    0.26
  -2  -2   3    5.26    0.25
   2   2  -3    5.46    0.26
   2   2  -3    5.25    0.25
  -2   2   3    5.01    0.28
   2   2  -3    5.37    0.26
  -2   2   3    4.95    0.27
  -2   2   3    5.47    0.25
   1  -2  -3   73.87    3.07
  -1  -2   3   72.32    3.05
  -1  -2   3   65.81    3.04
  -1   2   3   63.77    3.05
   1   2  -3   70.83    2.79
   1   2  -3   72.93    3.02
  -1   2   3   70.56    2.79
  -1   2   3   71.20    3.02
   1   2  -3   67.88    3.01
   0  -2  -3    6.69    0.32
   0   2  -3    6.10    0.26
   0   2   3    5.90    0.31
   0   2  -3    5.80    0.30
   0   2   3    6.24    0.27
   0   2  -3    5.88    0.29
   0   2  -3    6.40    0.31
   0   2  -3    6.28    0.26
   0   2   3    6.35    0.30
  -1  -2  -3  204.98    8.39
   1  -2   3  199.76    8.41
   1   2   3  204.20    8.30
  -1   2  -3  192.56    8.32
   1   2   3  187.46    8.31
  -1   2  -3  175.61    7.69
   2  -2   3    0.83    0.11
   2   2   3    0.60    0.06
  -2   2  -3    0.63    0.08
   2   2   3    0.59    0.06
   3  -2   3  149.71    6.46
  -3  -2  -3  149.16    6.42
   3   2   3  154.24    6.35
   3   2   3  140.03    6.36
  -4  -2  -3   16.34    0.74
   4   2   3   15.93    0.71
   4   2   3   15.18    0.72
  -5  -2  -3   12.45    0.58
   5   2   3   11.84    0.39
   5   2   3   11.84    0.40
   5   2   3   11.38    0.43
   5   2   3   12.33    0.55
   6  -2   3    6.33    0.30
  -6  -2  -3    6.26    0.33
   6   2   3    6.04    0.24
   6   2   3    6.01    0.23
   6   2   3    6.23    0.29
   6   2   3    6.37    0.28
   6   2   3    6.34    0.23
   6   2   3    6.06    0.31
  -7  -2  -3    4.92    0.29
   7  -2   3    4.89    0.27
   7   2   3    5.10    0.25
   7   2   3    4.97    0.20
   7   2   3    4.97    0.20
   7   2   3    5.04    0.25
   7   2   3    4.77    0.20
   7   2   3    5.16    0.27
   8  -2   3   10.20    0.45
   8   2   3   10.18    0.45
   8   2   3   10.64    0.43
   8   2   3    9.96    0.36
   8   2   3   10.30    0.36
   9  -2   3    3.71    0.23
   9  -2   3    3.54    0.20
   9  -2   3    3.26    0.23
   9   2   3    3.57    0.22
   9   2   3    3.53    0.15
   9   2   3    3.38    0.20
   9   2   3    3.52    0.16
  10  -2   3    0.12    0.06
  10  -2   3    0.09    0.07
  10  -2   3   -0.04    0.05
  10   2   3    0.09    0.03
  10   2   3    0.02    0.03
  11  -2   3   22.89    0.85
  11  -2   3   22.11    0.80
  11  -2   3   22.55    0.79
  11   2   3   24.84    0.72
  12  -3  -3    2.38    0.14
  11  -3  -3   24.26    0.94
  11  -3  -3   26.62    0.91
  11   3  -3   24.72    0.98
  11   3  -3   27.27    0.98
  10  -3  -3    0.94    0.13
  10   3  -3    0.99    0.07
  10   3  -3    0.89    0.07
   9  -3  -3   86.08    2.86
   9   3  -3   85.31    3.17
   9   3  -3   84.21    3.17
   8  -3  -3    3.20    0.22
   7  -3  -3   77.20    2.60
   6  -3  -3    0.98    0.13
  -5   3   3   87.00    3.57
   5   3  -3   89.69    3.57
  -4  -3   3    4.45    0.22
   4   3  -3    4.39    0.21
   4   3  -3    4.55    0.25
   4   3  -3    4.51    0.21
  -4   3   3    4.54    0.24
  -3  -3   3   23.03    1.02
   3  -3  -3   21.77    1.08
   3   3  -3   22.54    0.97
  -3   3   3   23.15    0.96
   3   3  -3   23.51    1.00
   3   3  -3   22.46    1.00
  -2  -3   3   16.21    0.76
   2  -3  -3   18.52    0.81
   2   3  -3   14.40    0.73
   2   3  -3   16.38    0.75
  -2   3   3   17.45    0.70
  -1  -3   3   31.41    1.38
   1  -3  -3   30.89    1.40
   1   3  -3   31.41    1.36
   1   3  -3   30.65    1.27
  -1   3   3   29.00    1.36
  -1   3   3   30.41    1.24
   0  -3   3   82.83    3.51
   0  -3  -3   80.13    3.51
   0   3   3   79.05    3.46
   0   3  -3   79.28    3.46
   0   3  -3   78.13    3.20
  -1  -3  -3  109.03    4.77
   1  -3   3  114.02    4.79
  -1   3  -3  109.45    4.73
  -1   3  -3  110.79    4.34
   1   3   3  111.83    4.70
  -1   3  -3   99.95    4.34
  -1   3  -3  109.90    4.35
  -2  -3  -3    3.31    0.21
   2  -3   3    4.22    0.26
  -2   3  -3    3.53    0.20
  -2   3  -3    3.92    0.19
   2   3   3    3.34    0.20
   3  -3   3   80.03    3.69
  -3  -3  -3   87.26    3.64
   3   3   3   86.06    3.59
  -3   3  -3   84.00    3.34
   3   3   3   81.39    2.47
   3   3   3   80.76    2.74
  -3   3  -3   82.39    3.33
  -4  -3  -3   10.30    0.50
   4   3   3    9.94    0.34
   4   3   3    9.99    0.36
   4   3   3   10.51    0.48
   4   3   3    9.59    0.41
   4   3   3    9.94    0.34
  -5  -3  -3  116.25    4.93
   5   3   3  111.17    3.34
   5   3   3  113.60    4.20
   5   3   3  110.17    3.69
  -5   3  -3  106.80    3.69
   5   3   3  115.31    3.42
   5   3   3  116.22    4.85
   6  -3   3    0.63    0.10
  -6  -3  -3    0.91    0.10
   6   3   3    0.99    0.08
   6   3   3    0.92    0.06
   6   3   3    0.94    0.07
   6   3   3    0.94    0.08
  -6   3  -3    1.26    0.15
   7  -3   3   15.44    0.63
   7   3   3   15.25    0.49
   7   3   3   15.33    0.50
   7   3   3   15.55    0.64
   8  -3   3   10.61    0.47
   8   3   3   10.26    0.35
   8   3   3   10.17    0.45
   9  -3   3   61.95    2.11
   9   3   3   62.92    1.85
   9   3   3   60.65    2.34
  10  -3   3   10.26    0.40
  10  -3   3   10.95    0.45
  10   3   3   10.13    0.33
  10   3   3   10.73    0.44
  11  -3   3    8.06    0.32
  11   3   3    7.35    0.32
  11  -4  -3    1.35    0.11
  10  -4  -3    1.91    0.16
   9  -4  -3    2.52    0.19
   8  -4  -3   21.23    0.81
  -8   4   3   19.69    0.78
   7  -4  -3   22.09    0.83
  -7   4   3   20.39    0.81
   6  -4  -3   10.88    0.48
  -6   4   3   10.23    0.46
   5   4  -3   50.71    1.50
  -5   4   3   50.27    2.09
  -5   4   3   50.76    1.74
  -4  -4   3   44.77    2.01
   4   4  -3   45.62    1.71
  -4   4   3   46.05    1.57
   4   4  -3   45.46    1.97
   4   4  -3   47.58    1.71
   4   4  -3   47.40    1.91
   4   4  -3   45.29    1.97
   4   4  -3   44.06    1.36
  -4   4   3   45.13    1.87
  -3  -4   3  113.15    4.98
   3   4  -3  114.93    4.59
   3   4  -3  110.55    3.37
  -3   4   3  113.78    3.74
  -3   4   3  115.02    4.57
   3   4  -3  113.88    4.91
   3   4  -3  118.27    4.25
  -2  -4   3    0.40    0.08
   2  -4  -3    0.25    0.09
   2   4  -3    0.31    0.05
  -2   4   3    0.31    0.07
   2   4  -3    0.49    0.07
  -2   4   3    0.25    0.05
   2   4  -3    0.35    0.05
   2   4  -3    0.33    0.04
  -2   4   3    0.29    0.07
   2   4  -3    0.26    0.06
  -2   4   3    0.33    0.04
   1  -4  -3   96.32    4.10
  -1  -4   3   97.66    4.09
  -1   4   3   87.85    2.85
   1   4  -3   93.96    3.08
  -1   4   3   93.10    2.78
   1   4  -3   94.14    2.76
  -1   4   3   91.00    3.03
   1   4  -3   84.25    3.72
  -1   4   3   90.71    3.11
   1   4  -3   97.81    4.03
   0  -4   3   24.90    1.16
   0  -4  -3   24.86    1.16
   0   4  -3   24.27    0.77
   0   4   3   23.22    0.84
   0   4   3   24.00    0.77
   0   4  -3   25.10    0.87
   0   4   3   24.74    0.80
   0   4   3   25.55    1.12
   0   4  -3   24.51    1.04
   0   4   3   23.50    0.87
   0   4  -3   24.54    1.12
   0   4  -3   23.91    0.84
  -1  -4  -3   12.25    0.59
   1  -4   3   11.64    0.61
  -1   4  -3   11.38    0.40
  -1   4  -3   11.38    0.58
   1   4   3   11.75    0.44
  -1   4  -3   11.34    0.46
   1   4   3   10.50    0.42
  -1   4  -3   11.46    0.43
   1   4   3   11.42    0.40
   1   4   3   11.54    0.39
  -1   4  -3   10.99    0.52
   1   4   3   11.66    0.56
   2  -4   3   10.68    0.60
  -2  -4  -3   11.17    0.56
  -2   4  -3   10.58    0.39
   2   4   3   11.20    0.38
  -2   4  -3   11.50    0.44
  -2   4  -3   10.54    0.45
   2   4   3   10.64    0.41
   2   4   3   11.09    0.38
   2   4   3   11.18    0.53
  -3  -4  -3   60.99    2.60
  -3   4  -3   60.75    1.96
   3   4   3   58.07    2.55
   3   4   3   58.88    1.80
   3   4   3   58.27    1.95
  -3   4  -3   57.34    2.35
   3   4   3   54.86    2.21
   3   4   3   58.16    1.76
  -4  -4  -3   23.18    1.12
   4   4   3   24.85    0.75
  -4   4  -3   22.70    1.02
   4   4   3   24.23    0.94
   4   4   3   24.63    0.76
  -4   4  -3   25.44    0.88
   4   4   3   23.29    1.08
   5   4   3    0.18    0.04
   5   4   3    0.16    0.04
  -5   4  -3    0.28    0.08
   5   4   3    0.19    0.03
   6  -4   3   18.41    0.74
   6   4   3   18.41    0.59
   6   4   3   18.82    0.74
  -6   4  -3   18.23    0.72
   7  -4   3    0.28    0.10
   7   4   3    0.32    0.06
  -7   4  -3    0.20    0.08
   7   4   3    0.21    0.04
   8  -4   3   10.06    0.46
  -8   4  -3    9.59    0.43
   8   4   3    9.88    0.42
   9  -4   3   24.26    0.91
   9   4   3   25.27    0.96
  10  -4   3    5.11    0.25
  10   4   3    4.88    0.22
  10   4   3    5.20    0.22
   9  -5  -3    9.81    0.41
  -9   5   3    9.22    0.39
   8  -5  -3    3.22    0.22
  -8   5   3    3.34    0.21
   7  -5  -3   23.85    0.93
  -7   5   3   25.15    0.91
   6   5  -3   14.15    0.54
   6   5  -3   13.50    0.54
   6   5  -3   14.19    0.54
  -6   5   3   13.18    0.56
   5   5  -3   32.51    0.97
   5   5  -3   30.83    1.23
  -5   5   3   32.43    1.15
   5   5  -3   33.20    1.24
  -4   5   3   22.47    0.84
   4   5  -3   22.71    0.89
   4   5  -3   22.17    0.69
   3   5  -3    0.28    0.05
  -3   5   3    0.38    0.09
   3   5  -3    0.29    0.06
  -3   5   3    0.15    0.07
  -2   5   3   24.79    0.93
   2   5  -3   24.17    0.78
  -2   5   3   23.67    0.81
  -2   5   3   25.93    0.90
   2   5  -3   25.43    0.85
  -1   5   3    6.21    0.27
   1   5  -3    6.16    0.26
   1   5  -3    5.04    0.32
  -1   5   3    6.07    0.27
   1   5  -3    5.16    0.33
  -1   5   3    5.96    0.29
  -1   5   3    5.77    0.25
   1   5  -3    6.06    0.23
   0   5   3   73.88    2.25
   0   5   3   74.18    2.19
   0   5  -3   70.31    2.35
   0   5   3   76.18    2.44
   0   5  -3   72.77    2.43
   0   5  -3   61.81    3.16
   0   5  -3   70.53    2.35
   0   5  -3   75.47    2.18
   0   5   3   73.12    2.36
   1   5   3   22.46    0.73
  -1   5  -3   23.44    0.84
   1   5   3   21.92    0.81
   1   5   3   22.42    0.75
  -1   5  -3   22.95    0.74
  -1   5  -3   22.21    0.79
   2   5   3    4.36    0.20
   2   5   3    3.99    0.19
  -2   5  -3    5.55    0.27
   2   5   3    4.42    0.21
  -2   5  -3    5.06    0.22
   3   5   3   22.11    0.70
  -3   5  -3   20.74    0.83
  -3   5  -3   22.56    0.80
   3   5   3   21.69    0.71
   4   5   3    0.50    0.06
   4   5   3    0.40    0.07
   4   5   3    0.38    0.05
  -4   5  -3    0.31    0.08
   5   5   3   13.81    0.45
   5   5   3   13.48    0.57
  -5   5  -3   13.91    0.56
  -6   5  -3    0.24    0.07
   6   5   3    0.30    0.06
   6   5   3    0.37    0.04
   7  -5   3   25.88    1.01
   7   5   3   28.48    1.07
  -7   5  -3   27.83    0.99
   8  -5   3    1.53    0.15
  -8   5  -3    1.54    0.13
   8   5   3    1.36    0.09
   8   5   3    1.56    0.09
  -8   5  -3    1.50    0.13
   9  -5   3   16.27    0.61
  -7   6   3    3.98    0.21
  -6   6   3   21.73    0.77
   6   6  -3   21.43    0.82
   6   6  -3   20.87    0.82
  -5   6   3   15.16    0.58
   5   6  -3   14.88    0.60
   4   6  -3   21.21    0.83
  -4   6   3   19.67    0.80
   4   6  -3   21.04    0.64
  -4   6   3   21.11    0.76
  -3   6   3   24.33    0.91
   3   6  -3   24.48    0.76
  -3   6   3   25.07    0.87
   3   6  -3   23.26    0.97
  -2   6   3   14.56    0.53
  -2   6   3   15.34    0.56
  -2   6   3   15.76    0.61
   2   6  -3   15.47    0.50
  -2   6   3   14.35    0.55
  -1   6   3   17.05    0.64
   1   6  -3   18.44    0.61
  -1   6   3   18.52    0.64
  -1   6   3   18.62    0.63
   1   6  -3   18.75    0.64
  -1   6   3   18.68    0.70
   0   6  -3    0.62    0.09
   0   6   3    0.54    0.08
   0   6   3    0.63    0.09
   0   6   3    0.68    0.09
   0   6  -3    0.68    0.08
   1   6   3   16.68    0.57
   1   6   3   17.11    0.59
  -1   6  -3   17.52    0.58
  -1   6  -3   16.03    0.64
   1   6   3   17.90    0.62
   2   6   3   11.54    0.40
  -2   6  -3   11.03    0.42
   2   6   3   11.48    0.40
  -2   6  -3   11.06    0.43
  -2   6  -3   11.56    0.47
  -3   6  -3    2.01    0.14
  -3   6  -3    1.92    0.16
  -3   6  -3    1.99    0.13
   3   6   3    2.30    0.12
   4   6   3    2.17    0.11
  -4   6  -3    2.24    0.17
  -4   6  -3    2.09    0.14
   4   6   3    2.12    0.14
  -4   6  -3    2.24    0.14
  -5   6  -3   16.97    0.61
   5   6   3   16.52    0.67
  -5   6  -3   16.33    0.61
   5   6   3   15.98    0.50
  -6   6  -3   21.05    0.74
   6   6   3   20.57    0.82
  -7   6  -3    0.43    0.07
   7   6   3    0.44    0.04
  -3   7   3    1.85    0.12
   2   7  -3    2.12    0.10
  -2   7   3    2.48    0.13
  -2   7   3    1.96    0.12
  -1   7   3    0.12    0.04
   1   7  -3    0.12    0.04
  -1   7   3    0.07    0.04
   0   7  -3   51.29    1.57
   0   7   3   52.00    1.57
   1   7   3   21.31    0.66
  -1   7  -3   20.03    0.66
  -2   7  -3    0.37    0.06
   2   7   3    0.35    0.05
  -2   7  -3    0.45    0.06
  -3   7  -3   11.14    0.42
  13   0  -4    0.05    0.03
  13   0  -4   -0.01    0.05
  13   0  -4    0.02    0.03
  12   0  -4   65.46    2.00
  12   0  -4   66.38    2.03
  12   0  -4   66.51    2.12
  11   0  -4   -0.01    0.04
  11   0  -4   -0.02    0.04
  11   0  -4    0.02    0.04
  11   0  -4   -0.01    0.07
  10   0  -4   54.97    1.83
  10   0  -4   57.40    1.76
  10   0  -4   55.09    1.89
  10   0  -4   55.92    1.72
   9   0  -4    0.48    0.09
   8   0  -4   35.18    1.57
   8   0  -4   32.14    1.16
  -8   0   4   35.64    1.59
   8   0  -4   35.41    1.21
   8   0  -4   35.87    1.09
   7   0  -4    0.01    0.03
  -7   0   4    0.03    0.04
   7   0  -4    0.03    0.03
   7   0  -4    0.06    0.03
  -6   0   4   17.48    0.82
   6   0  -4   17.52    0.80
   5   0  -4   -0.06    0.03
  -5   0   4   -0.11    0.03
   4   0  -4    2.23    0.14
  -4   0   4    2.36    0.14
   4   0  -4    2.43    0.14
   4   0  -4    2.23    0.12
  -3   0   4    0.28    0.06
   2   0  -4  363.59   15.15
   2   0  -4  358.10   13.95
  -2   0   4  375.66   15.32
   2   0  -4  330.60   15.26
   2   0  -4  331.76   15.14
  -1   0   4    0.19    0.03
   1   0  -4    0.00    0.03
  -1   0   4    0.09    0.04
   1   0  -4   -0.02    0.04
   0   0   4  413.38   18.82
   0   0  -4  445.56   18.86
   0   0   4  449.65   17.46
   0   0   4  449.75   19.00
   0   0  -4  432.89   19.05
  -1   0  -4    0.07    0.04
   1   0   4    0.05    0.03
   1   0   4    0.18    0.03
   1   0   4    0.08    0.04
   2   0   4  263.84   10.98
  -2   0  -4  249.75   10.95
   2   0   4  246.55   10.94
   3   0   4   -0.08    0.03
  -3   0  -4   -0.07    0.04
  -4   0  -4  608.36   26.23
   4   0   4  596.32   25.92
  -5   0  -4    0.10    0.06
   5   0   4    0.02    0.04
   6   0   4   84.25    3.00
  -6   0  -4   92.38    3.96
   6   0   4   92.52    3.91
   7   0   4    0.09    0.05
   7   0   4   -0.06    0.03
   7   0   4    0.01    0.03
   7   0   4    0.02    0.04
   7   0   4    0.06    0.06
   7   0   4    0.05    0.04
  -7   0  -4    0.05    0.06
  -7   0  -4    0.04    0.05
   8   0   4   16.26    0.61
   8   0   4   16.84    0.62
   8   0   4   17.21    0.64
   8   0   4   16.14    0.59
   8   0   4   17.08    0.57
   9   0   4    0.32    0.07
   9   0   4    0.28    0.06
   9   0   4    0.31    0.06
   9   0   4    0.26    0.08
   9   0   4    0.26    0.05
  10   0   4   36.31    1.21
  10   0   4   35.69    1.25
  10   0   4   34.83    1.16
  10   0   4   36.93    1.14
  11   0   4    0.00    0.03
  11   0   4    0.04    0.04
  11   0   4    0.02    0.03
  11   0   4    0.05    0.06
  12   0   4    8.25    0.29
  12   0   4    8.14    0.29
  13  -1  -4    1.95    0.10
  13  -1  -4    2.13    0.13
  12  -1  -4    0.91    0.09
  12  -1  -4    0.99    0.12
  12  -1  -4    0.97    0.10
  12  -1  -4    0.88    0.08
  12   1  -4    0.84    0.12
  12   1  -4    0.85    0.07
  12   1  -4    0.86    0.07
  11  -1  -4    0.86    0.12
  11  -1  -4    0.83    0.10
  11  -1  -4    0.74    0.10
  11  -1  -4    0.97    0.11
  11   1  -4    0.88    0.06
  11   1  -4    0.88    0.08
  11   1  -4    1.05    0.14
  10  -1  -4    8.82    0.38
  10  -1  -4    9.89    0.41
  10  -1  -4    9.42    0.37
  10   1  -4    9.85    0.42
  10   1  -4   10.00    0.34
  10   1  -4    9.89    0.34
  10   1  -4    9.11    0.42
   9  -1  -4    1.22    0.11
   9  -1  -4    1.18    0.11
   9  -1  -4    1.33    0.13
   9   1  -4    1.01    0.09
   9   1  -4    1.29    0.15
   9   1  -4    1.15    0.07
   9   1  -4    1.24    0.09
   8  -1  -4   62.92    2.11
   8  -1  -4   62.86    1.94
   8  -1  -4   63.29    2.16
  -8  -1   4   63.16    2.80
   8   1  -4   61.32    2.04
   8   1  -4   64.97    2.10
   8   1  -4   64.24    1.90
   8   1  -4   62.53    2.76
  -8   1   4   63.83    2.85
   8   1  -4   64.40    2.39
  -7  -1   4    3.45    0.20
   7  -1  -4    3.15    0.16
   7  -1  -4    2.93    0.17
   7  -1  -4    3.14    0.18
   7   1  -4    3.03    0.18
   7   1  -4    3.37    0.15
   7   1  -4    3.25    0.14
   7   1  -4    3.23    0.15
  -7   1   4    3.58    0.24
   7   1  -4    3.44    0.19
  -6  -1   4  102.37    4.34
   6  -1  -4   99.36    4.33
  -6   1   4  102.89    4.38
   6   1  -4   94.12    4.30
   6   1  -4  100.60    4.30
  -5  -1   4    0.09    0.04
   5  -1  -4    0.18    0.06
   5   1  -4    0.11    0.04
   5   1  -4    0.04    0.04
   5   1  -4    0.10    0.04
  -5   1   4    0.11    0.06
  -4  -1   4  148.77    7.06
   4  -1  -4  161.97    7.01
  -4  -1   4  168.09    7.08
   4   1  -4  161.59    6.47
   4   1  -4  171.21    7.03
  -4   1   4  170.14    7.08
   4   1  -4  161.63    6.98
  -3  -1   4   14.53    0.64
  -3  -1   4   13.08    0.64
   3  -1  -4   13.25    0.65
   3  -1  -4   13.01    0.66
  -3   1   4   15.13    0.66
   3   1  -4   14.07    0.63
   3   1  -4   14.92    0.63
   3   1  -4   15.13    0.60
   2  -1  -4  937.70   41.03
  -2  -1   4  956.05   40.95
  -2  -1   4  878.21   40.95
   2  -1  -4  946.80   40.63
   2   1  -4 1000.00   37.53
  -2   1   4  981.54   37.67
   2   1  -4  914.88   42.25
  -2   1   4  957.53   41.06
   2   1  -4  982.35   40.58
  -2   1   4  927.13   40.63
  -1  -1   4  605.09   25.32
  -1  -1   4  549.77   25.28
   1  -1  -4  519.87   25.02
   1  -1  -4  588.68   25.37
   1   1  -4  577.42   25.05
   1   1  -4  602.62   23.16
   1   1  -4  605.79   25.12
  -1   1   4  595.13   25.37
  -1   1   4  585.84   23.27
   1   1  -4  615.48   23.18
   0  -1   4  299.46   12.07
   0  -1  -4  275.13   11.98
   0  -1   4  274.61   11.04
   0   1  -4  266.86   12.00
   0   1  -4  266.85   11.90
   0   1   4  257.87   11.93
   0   1   4  302.65   11.92
   0   1   4  300.78   11.08
   0   1  -4  270.76   11.90
   0   1  -4  252.69   11.03
   1  -1   4   -0.05    0.04
  -1  -1  -4   -0.08    0.04
  -1   1  -4   -0.07    0.03
  -1   1  -4   -0.07    0.03
   1   1   4   -0.04    0.03
   1   1   4   -0.06    0.02
   1   1   4   -0.08    0.03
   1   1   4   -0.05    0.03
  -2  -1  -4    9.82    0.47
   2  -1   4    8.86    0.46
   2  -1   4    9.81    0.48
  -2   1  -4    9.29    0.46
   2   1   4    9.23    0.46
   2   1   4    9.40    0.46
   2   1   4    9.85    0.45
  -2   1  -4   10.81    0.48
   3  -1   4   25.74    1.21
  -3  -1  -4   28.92    1.20
   3  -1   4   25.08    1.18
   3   1   4   29.05    1.17
  -3   1  -4   25.83    1.20
   3   1   4   23.39    1.17
  -4  -1  -4  101.35    4.50
  -4   1  -4  105.18    4.52
   4   1   4  102.76    4.44
  -5  -1  -4   13.75    0.67
  -5   1  -4   14.01    0.69
  -5   1  -4   13.86    0.69
   5   1   4   14.08    0.65
  -6  -1  -4   12.97    0.59
   6  -1   4   10.73    0.41
   6  -1   4   11.59    0.47
   6   1   4   10.80    0.44
   6   1   4   12.29    0.40
   6   1   4   11.72    0.41
   6   1   4   12.03    0.57
  -6   1  -4   11.34    0.61
  -6   1  -4   11.75    0.61
   6   1   4   12.13    0.45
   7  -1   4    3.51    0.19
   7  -1   4    3.74    0.21
   7  -1   4    3.34    0.21
   7  -1   4    3.44    0.18
   7  -1   4    3.20    0.17
  -7  -1  -4    3.49    0.24
   7   1   4    3.49    0.20
   7   1   4    3.49    0.17
   7   1   4    3.43    0.16
  -7   1  -4    3.41    0.26
   7   1   4    3.05    0.16
   7   1   4    3.58    0.18
   7   1   4    3.45    0.22
   8  -1   4   43.57    1.53
   8  -1   4   42.98    1.49
   8  -1   4   42.91    1.36
   8  -1   4   41.49    1.35
   8  -1   4   42.86    1.42
   8   1   4   39.43    1.93
   8   1   4   43.68    1.48
   8   1   4   45.19    1.34
   8   1   4   43.93    1.43
   8   1   4   45.15    1.37
   9  -1   4    2.98    0.20
   9  -1   4    2.68    0.18
   9  -1   4    2.87    0.18
   9  -1   4    2.86    0.17
   9   1   4    2.60    0.15
   9   1   4    2.73    0.15
   9   1   4    2.67    0.15
   9   1   4    2.86    0.19
  10  -1   4   73.43    2.27
  10  -1   4   76.19    2.37
  10  -1   4   72.02    2.44
  10  -1   4   72.02    2.33
  10  -1   4   73.43    2.52
  10   1   4   74.13    2.25
  10   1   4   76.62    2.45
  10   1   4   74.90    2.29
  10   1   4   75.43    2.38
  11  -1   4    0.82    0.10
  11  -1   4    0.75    0.09
  11  -1   4    0.87    0.11
  11  -1   4    0.76    0.09
  11   1   4    0.70    0.06
  11   1   4    0.81    0.08
  12  -1   4   30.50    1.03
  12   1   4   30.89    0.94
  12  -2  -4   45.79    1.51
  12  -2  -4   42.80    1.39
  12  -2  -4   45.38    1.44
  12  -2  -4   41.31    1.36
  12   2  -4   44.63    1.66
  11  -2  -4    0.54    0.11
  11  -2  -4    0.37    0.08
  11  -2  -4    0.40    0.07
  11  -2  -4    0.38    0.08
  11   2  -4    0.34    0.05
  11   2  -4    0.36    0.04
  11   2  -4    0.48    0.10
  10  -2  -4   66.24    2.15
  10  -2  -4   64.60    2.21
  10  -2  -4   58.39    1.97
  10   2  -4   65.40    1.91
  10   2  -4   64.32    2.41
  10   2  -4   65.07    2.08
   9  -2  -4   15.14    0.59
   9  -2  -4   15.87    0.65
   9  -2  -4   15.97    0.62
   9   2  -4   16.49    0.51
   9   2  -4   16.35    0.63
   9   2  -4   15.46    0.61
  -8  -2   4   31.54    1.51
   8  -2  -4   32.61    1.22
   8  -2  -4   36.34    1.20
   8   2  -4   31.45    1.47
   8   2  -4   36.13    1.28
   8   2  -4   33.65    1.15
   8   2  -4   34.29    1.28
   8   2  -4   32.96    1.47
   8   2  -4   34.93    1.02
   7  -2  -4   44.80    1.53
  -7  -2   4   46.19    1.96
   7   2  -4   43.40    1.34
   7   2  -4   45.61    1.93
   7   2  -4   44.70    1.94
   7   2  -4   43.59    1.47
  -6  -2   4   43.60    1.85
   6  -2  -4   41.75    1.45
  -6   2   4   41.57    1.92
   6   2  -4   43.06    1.82
   6   2  -4   40.18    1.26
   6   2  -4   43.31    1.82
  -5  -2   4    8.66    0.40
   5   2  -4    8.50    0.39
  -5   2   4    8.24    0.46
   5   2  -4    8.80    0.39
   5   2  -4    8.75    0.41
  -4  -2   4   33.33    1.42
  -4   2   4   29.85    1.46
  -4   2   4   31.75    1.34
   4   2  -4   34.35    1.34
   4   2  -4   32.53    1.41
   4   2  -4   32.46    1.40
   3  -2  -4   62.48    2.78
  -3  -2   4   62.89    2.74
  -3  -2   4   59.53    2.73
   3   2  -4   64.23    2.70
   3   2  -4   61.66    2.71
  -3   2   4   65.95    2.54
  -3   2   4   63.20    2.78
   3   2  -4   63.78    2.53
  -2  -2   4    3.52    0.19
   2  -2  -4    3.46    0.22
  -2   2   4    3.78    0.19
  -2   2   4    3.20    0.20
   2   2  -4    3.63    0.19
  -2   2   4    3.42    0.20
   2   2  -4    3.60    0.18
   2   2  -4    3.26    0.19
   1  -2  -4  107.03    4.47
  -1  -2   4  102.85    4.46
   1   2  -4   96.43    4.40
  -1   2   4  103.28    4.09
   1   2  -4  105.13    4.41
   1   2  -4  102.70    4.08
  -1   2   4  100.80    4.41
   0  -2  -4    6.44    0.33
   0  -2   4    6.40    0.33
   0   2  -4    6.13    0.32
   0   2   4    6.38    0.31
   0   2   4    5.93    0.28
   0   2  -4    7.31    0.30
   0   2  -4    6.05    0.27
  -1  -2  -4    1.81    0.13
   1  -2   4    1.89    0.15
  -1   2  -4    1.81    0.13
   1   2   4    1.85    0.12
  -2  -2  -4  244.62   10.61
   2  -2   4  249.96   10.64
  -2   2  -4  246.14   10.53
   2   2   4  226.91   10.51
   2   2   4  260.08   10.62
  -3  -2  -4    4.13    0.24
   3  -2   4    3.74    0.27
   3   2   4    4.11    0.22
  -4  -2  -4  122.43    5.46
   4   2   4  128.21    5.39
  -5  -2  -4    0.08    0.05
   5   2   4    0.10    0.04
   5   2   4    0.09    0.03
   5   2   4    0.08    0.03
   5   2   4    0.12    0.04
  -6  -2  -4   88.41    3.98
   6  -2   4   92.50    3.01
   6   2   4   89.62    3.41
   6   2   4   89.53    2.86
   6   2   4   91.83    2.70
   6   2   4   90.73    3.00
   6   2   4   90.03    3.92
   6   2   4   92.01    2.77
   7  -2   4    9.97    0.44
   7   2   4    9.85    0.41
   7   2   4    9.78    0.43
   7   2   4    9.72    0.35
   7   2   4    9.87    0.35
   7   2   4    9.94    0.37
   7   2   4    9.82    0.49
   8  -2   4   22.50    0.85
   8   2   4   21.94    0.72
   8   2   4   23.01    0.73
   8   2   4   21.90    0.80
   8   2   4   21.98    0.76
   9  -2   4    0.26    0.08
   9  -2   4    0.36    0.08
   9  -2   4    0.35    0.09
   9   2   4    0.21    0.05
   9   2   4    0.18    0.04
  10  -2   4   19.62    0.73
  10  -2   4   18.87    0.75
  10  -2   4   18.80    0.69
  10   2   4   19.73    0.63
  10   2   4   20.29    0.62
  11  -2   4    3.10    0.16
  11  -2   4    3.18    0.18
  11   2   4    3.12    0.13
  12  -3  -4    0.26    0.07
  11  -3  -4    1.10    0.13
  11  -3  -4    1.35    0.12
  11   3  -4    1.07    0.07
  11   3  -4    0.98    0.06
  10  -3  -4   15.08    0.60
  10   3  -4   14.62    0.59
  10   3  -4   15.59    0.59
   9  -3  -4   11.06    0.49
   9   3  -4   11.01    0.44
   9   3  -4   11.54    0.44
   8  -3  -4   34.10    1.23
   7  -3  -4   20.95    0.80
   6  -3  -4   51.31    1.76
   5  -3  -4   17.83    0.70
  -5   3   4   17.81    0.70
  -5   3   4   19.23    0.82
   5   3  -4   19.66    0.82
   5   3  -4   17.79    0.55
  -4  -3   4  110.42    4.77
   4   3  -4  110.42    4.72
   4   3  -4  112.47    4.42
   4   3  -4  116.60    4.72
  -4   3   4  111.28    4.42
   4   3  -4   99.87    3.24
   3  -3  -4    1.11    0.13
  -3  -3   4    1.21    0.10
  -3   3   4    1.26    0.10
   3   3  -4    1.19    0.11
   3   3  -4    1.19    0.09
   3   3  -4    1.12    0.08
   2  -3  -4  106.95    4.70
  -2  -3   4  107.99    4.66
  -2   3   4  109.33    4.27
   2   3  -4  103.66    4.60
   2   3  -4  108.39    4.61
   2   3  -4  105.82    4.28
   1  -3  -4    7.97    0.42
  -1  -3   4    7.97    0.40
  -1   3   4    7.50    0.39
   1   3  -4    7.71    0.37
   1   3  -4    8.24    0.39
  -1   3   4    7.54    0.34
   0  -3  -4   53.25    2.40
   0  -3   4   54.43    2.41
   0   3  -4   53.74    2.19
   0   3  -4   57.17    2.38
   0   3   4   51.85    2.36
  -1  -3  -4    1.61    0.13
   1  -3   4    1.46    0.15
  -1   3  -4    1.49    0.09
  -1   3  -4    1.43    0.09
   1   3   4    1.49    0.11
  -1   3  -4    1.53    0.12
  -2  -3  -4   22.62    1.07
   2  -3   4   22.75    1.10
  -2   3  -4   23.18    0.98
  -2   3  -4   23.38    0.96
   2   3   4   23.59    1.04
   3  -3   4   15.53    0.76
  -3  -3  -4   14.70    0.70
   3   3   4   14.06    0.47
   3   3   4   14.46    0.49
   3   3   4   14.85    0.68
   3   3   4   14.72    0.53
  -3   3  -4   14.20    0.65
  -4  -3  -4    8.01    0.41
   4   3   4    7.80    0.38
   4   3   4    6.95    0.29
   4   3   4    7.88    0.28
   4   3   4    7.73    0.27
   4   3   4    7.21    0.33
  -4   3  -4    7.57    0.33
  -5  -3  -4    9.53    0.49
   5  -3   4    9.57    0.42
   5   3   4    9.42    0.33
  -5   3  -4   10.02    0.41
   5   3   4    9.22    0.34
   5   3   4    9.02    0.40
   5   3   4    9.25    0.33
   5   3   4    9.13    0.45
   6  -3   4    8.50    0.40
   6   3   4    8.44    0.29
   6   3   4    8.33    0.37
   6   3   4    7.64    0.40
   6   3   4    8.45    0.29
  -6   3  -4    7.56    0.37
   7  -3   4   20.54    0.79
   7   3   4   19.70    0.65
   7   3   4   19.97    0.82
   7   3   4   20.67    0.65
   8  -3   4  117.59    3.88
   8   3   4  113.96    4.38
   8   3   4  118.49    3.48
   8   3   4  117.94    3.53
   9  -3   4    1.05    0.13
  10  -3   4   24.09    0.86
  10   3   4   23.30    0.71
  10   3   4   22.89    0.92
  11  -3   4    1.13    0.09
  11   3   4    1.15    0.08
  11  -4  -4    0.97    0.10
  10  -4  -4   19.59    0.73
   9  -4  -4    1.88    0.17
   8  -4  -4   48.13    1.61
  -8   4   4   43.00    1.58
   7  -4  -4    1.31    0.17
  -7   4   4    1.45    0.16
   6  -4  -4    4.96    0.29
  -6   4   4    5.12    0.28
   5   4  -4   70.25    2.58
   5   4  -4   69.68    2.05
   5   4  -4   72.05    2.59
   5   4  -4   67.12    2.85
  -5   4   4   65.93    2.83
  -5   4   4   71.52    2.34
  -4  -4   4    5.67    0.32
   4   4  -4    6.31    0.26
   4   4  -4    5.90    0.30
   4   4  -4    6.50    0.27
  -4   4   4    6.11    0.31
   4   4  -4    6.37    0.35
   4   4  -4    6.27    0.21
  -4   4   4    6.36    0.31
   4   4  -4    6.33    0.30
  -3  -4   4   11.06    0.55
  -3   4   4   11.31    0.46
   3   4  -4   11.36    0.46
   3   4  -4   11.17    0.52
   3   4  -4   10.56    0.38
  -3   4   4   11.48    0.50
   3   4  -4   10.89    0.36
   3   4  -4   11.04    0.53
   2  -4  -4   20.65    1.02
  -2  -4   4   21.05    0.98
   2   4  -4   21.43    0.95
  -2   4   4   20.00    0.68
   2   4  -4   21.20    0.83
  -2   4   4   20.79    0.85
   2   4  -4   21.22    0.65
   2   4  -4   21.63    0.92
  -2   4   4   20.31    0.76
   2   4  -4   21.41    0.73
  -2   4   4   19.29    0.78
  -1  -4   4    0.19    0.07
   1  -4  -4    0.21    0.08
   1   4  -4    0.16    0.04
  -1   4   4    0.33    0.06
   1   4  -4    0.16    0.06
  -1   4   4    0.23    0.06
  -1   4   4    0.65    0.10
  -1   4   4    0.30    0.05
   1   4  -4    0.15    0.05
   1   4  -4    0.21    0.04
   1   4  -4    0.14    0.05
   0  -4   4   42.04    1.89
   0  -4  -4   42.33    1.89
   0   4   4   40.89    1.84
   0   4   4   40.83    1.31
   0   4  -4   41.73    1.42
   0   4  -4   40.78    1.37
   0   4  -4   41.33    1.85
   0   4  -4   41.73    1.26
   0   4   4   39.42    1.42
   0   4  -4   41.01    1.71
   0   4   4   42.44    1.27
   0   4   4   39.95    1.38
  -1  -4  -4   34.05    1.53
   1  -4   4   33.30    1.55
  -1   4  -4   32.79    1.03
   1   4   4   34.30    1.03
  -1   4  -4   31.79    1.16
   1   4   4   33.42    1.48
   1   4   4   31.01    1.11
  -1   4  -4   33.37    1.39
  -1   4  -4   32.96    1.13
   1   4   4   33.22    1.15
   1   4   4   32.60    1.05
  -2  -4  -4  112.48    4.81
   2  -4   4  106.71    4.85
   2   4   4  106.68    3.62
   2   4   4  116.28    3.34
  -2   4  -4  111.28    3.57
  -2   4  -4  106.51    3.27
   2   4   4  108.07    4.73
   2   4   4  106.82    3.26
  -3  -4  -4    0.62    0.11
   3   4   4    0.75    0.07
   3   4   4    0.61    0.07
   3   4   4    0.48    0.07
   3   4   4    0.60    0.09
  -3   4  -4    0.65    0.07
   3   4   4    0.82    0.07
  -3   4  -4    0.69    0.10
   4   4   4   48.90    1.43
  -4   4  -4   49.93    1.62
  -4   4  -4   43.87    1.92
   4   4   4   47.17    1.46
   4   4   4   46.04    1.80
   4   4   4   43.96    2.07
   4   4   4   49.13    1.56
   5   4   4    0.17    0.04
   5   4   4    0.03    0.04
  -5   4  -4    0.11    0.06
   5   4   4    0.05    0.04
   6   4   4  133.26    5.06
   6   4   4  133.73    4.01
   6   4   4  138.71    4.08
  -6   4  -4  135.54    4.44
   7  -4   4   30.03    1.11
   7   4   4   29.48    0.92
   7   4   4   30.17    1.19
  -7   4  -4   30.48    1.09
   8  -4   4   17.25    0.69
  -8   4  -4   16.89    0.67
   8   4   4   17.54    0.69
  -8   4  -4   16.94    0.66
   8   4   4   16.28    0.52
   9  -4   4   12.24    0.50
   9   4   4   11.72    0.49
  10  -4   4    2.60    0.16
  10   4   4    2.60    0.13
   9  -5  -4    7.23    0.33
  -9   5   4    6.96    0.31
   8  -5  -4   27.61    1.01
  -8   5   4   27.09    0.98
   7  -5  -4    4.09    0.26
  -7   5   4    4.48    0.25
  -6   5   4   43.50    1.54
   6   5  -4   43.13    1.66
   6   5  -4   45.92    1.67
   5   5  -4    0.18    0.04
   5   5  -4    0.16    0.04
   5   5  -4    0.15    0.03
  -5   5   4    0.17    0.07
   4   5  -4   62.15    1.87
  -4   5   4   61.80    2.12
   4   5  -4   63.96    2.37
   3   5  -4    0.04    0.03
  -3   5   4    0.13    0.07
   3   5  -4    0.03    0.03
  -3   5   4    0.04    0.06
   2   5  -4  123.90    3.65
  -2   5   4  119.38    3.68
   2   5  -4  124.99    4.04
  -2   5   4  124.09    4.01
  -2   5   4  121.81    4.13
   1   5  -4   19.02    0.69
  -1   5   4   18.30    0.64
  -1   5   4   18.17    0.66
  -1   5   4   18.61    0.72
   1   5  -4   19.27    0.62
  -1   5   4   19.26    0.69
   0   5   4    6.72    0.29
   0   5  -4    6.18    0.27
   0   5   4    7.25    0.28
   0   5   4    7.25    0.32
   0   5   4    6.21    0.28
   0   5  -4    6.60    0.30
   0   5  -4    7.12    0.27
  -1   5  -4   14.50    0.55
   1   5   4   14.83    0.57
   1   5   4   14.93    0.52
   1   5   4   14.87    0.51
  -1   5  -4   14.84    0.55
  -1   5  -4   14.15    0.58
  -1   5  -4   15.05    0.52
  -2   5  -4   15.97    0.59
  -2   5  -4   15.26    0.54
   2   5   4   15.11    0.54
   2   5   4   15.30    0.52
  -2   5  -4   15.45    0.62
   2   5   4   15.79    0.57
   3   5   4   47.15    1.47
   3   5   4   47.26    1.44
   3   5   4   48.49    1.57
  -3   5  -4   44.32    1.66
  -3   5  -4   47.65    1.60
   4   5   4    0.06    0.03
  -4   5  -4    0.00    0.05
   4   5   4    0.02    0.03
   4   5   4    0.24    0.06
   5   5   4   10.67    0.49
   5   5   4   11.44    0.38
  -5   5  -4   12.31    0.48
  -6   5  -4   14.16    0.57
   6   5   4   14.54    0.45
   6   5   4   13.98    0.60
   7  -5   4   60.28    2.13
  -7   5  -4   62.25    2.09
  -7   5  -4   62.69    2.10
   7   5   4   64.22    2.36
   8  -5   4   24.10    0.91
   8   5   4   25.74    0.96
  -8   5  -4   24.88    0.89
  -7   6   4   11.68    0.45
   6   6  -4    5.58    0.24
  -6   6   4    5.91    0.27
   6   6  -4    5.71    0.24
  -5   6   4   50.26    1.72
   5   6  -4   51.88    1.94
  -4   6   4    5.17    0.26
   4   6  -4    5.32    0.19
  -4   6   4    4.85    0.28
   4   6  -4    5.43    0.26
  -3   6   4   50.99    1.75
   3   6  -4   47.15    1.92
   3   6  -4   52.51    1.51
  -3   6   4   52.87    1.69
   3   6  -4   46.79    1.92
  -2   6   4   20.04    0.68
   2   6  -4   20.12    0.65
  -2   6   4   18.86    0.70
  -2   6   4   20.90    0.72
  -2   6   4   20.69    0.77
  -1   6   4   15.83    0.61
  -1   6   4   15.78    0.55
   1   6  -4   16.08    0.55
  -1   6   4   14.80    0.55
   1   6  -4   15.67    0.53
  -1   6   4   15.38    0.56
   0   6   4   18.18    0.67
   0   6   4   17.66    0.61
   0   6   4   17.96    0.62
   0   6  -4   18.25    0.66
   0   6  -4   17.58    0.60
   1   6   4   10.33    0.38
   1   6   4   10.48    0.40
  -1   6  -4   10.34    0.38
   1   6   4   10.39    0.38
  -1   6  -4   10.06    0.42
  -2   6  -4    8.45    0.34
   2   6   4    9.06    0.32
   2   6   4    9.04    0.32
  -2   6  -4    8.37    0.38
  -2   6  -4    8.25    0.34
   3   6   4   23.95    0.75
  -3   6  -4   22.63    0.87
   3   6   4   24.07    0.75
  -3   6  -4   23.24    0.83
  -4   6  -4   51.79    1.75
   4   6   4   54.14    1.58
  -4   6  -4   50.86    1.81
  -5   6  -4    4.34    0.21
   5   6   4    4.31    0.15
   5   6   4    4.07    0.22
  -6   6  -4   16.80    0.62
   6   6   4   17.23    0.68
  -7   6  -4   13.95    0.52
  -3   7   4   -0.02    0.04
  -2   7   4    2.19    0.14
   2   7  -4    2.71    0.11
  -2   7   4    2.56    0.14
  -1   7   4   19.36    0.63
   1   7  -4   19.80    0.62
  -1   7   4   19.26    0.66
   0   7   4   10.13    0.35
   0   7  -4    9.59    0.34
   1   7   4   18.87    0.60
  -1   7  -4   18.31    0.60
  -2   7  -4    0.26    0.05
   2   7   4    0.16    0.04
  13   0  -5   11.54    0.39
  13   0  -5   11.86    0.43
  13   0  -5   11.68    0.38
  12   0  -5    0.01    0.06
  12   0  -5    0.03    0.03
  12   0  -5    0.03    0.04
  11   0  -5   33.37    1.13
  11   0  -5   33.67    1.06
  11   0  -5   33.57    1.14
  11   0  -5   33.29    1.07
  10   0  -5    0.01    0.04
  10   0  -5   -0.02    0.04
  10   0  -5    0.12    0.08
   9   0  -5  120.30    3.69
   9   0  -5  121.33    3.88
   9   0  -5  106.24    5.07
   9   0  -5  119.97    3.50
   8   0  -5    0.06    0.04
   8   0  -5    0.01    0.04
  -8   0   5    0.10    0.06
   8   0  -5    0.06    0.04
   8   0  -5    0.04    0.04
   7   0  -5  175.37    5.89
   7   0  -5  181.17    7.71
   7   0  -5  178.70    5.30
  -7   0   5  181.75    7.79
  -6   0   5    0.01    0.04
   6   0  -5    0.01    0.03
   5   0  -5   80.45    3.50
  -5   0   5   81.33    3.54
   4   0  -5    0.04    0.02
   4   0  -5    0.09    0.04
  -4   0   5    0.06    0.04
   3   0  -5   74.51    3.01
  -3   0   5   80.96    3.30
   3   0  -5   77.60    3.27
   3   0  -5   70.33    3.27
   1   0  -5   56.70    2.50
  -1   0   5   57.66    2.31
   1   0  -5   57.18    2.50
  -1   0   5   60.31    2.53
   1   0  -5   56.81    2.53
   0   0   5   -0.03    0.03
   0   0   5   -0.01    0.04
   0   0   5    0.01    0.03
   0   0  -5    0.01    0.04
   0   0  -5    0.02    0.03
   1   0   5    7.64    0.38
   1   0   5    7.58    0.34
   1   0   5    7.99    0.37
  -1   0  -5    8.35    0.39
  -1   0  -5    7.21    0.38
  -2   0  -5    0.02    0.05
   2   0   5   -0.08    0.02
   2   0   5   -0.06    0.04
   3   0   5   49.84    2.22
  -3   0  -5   51.89    2.26
   4   0   5    0.08    0.04
  -4   0  -5    0.07    0.05
  -5   0  -5   29.81    1.32
   5   0   5   26.96    1.28
   6   0   5    0.02    0.04
   6   0   5    0.00    0.03
  -6   0  -5   -0.01    0.05
   6   0   5    0.03    0.03
   6   0   5    0.06    0.05
   7   0   5   93.88    3.15
   7   0   5   98.61    3.22
   7   0   5   91.70    3.01
   7   0   5   97.69    2.89
  -7   0  -5   96.15    4.25
   7   0   5   97.08    2.96
   8   0   5    0.04    0.04
   8   0   5    0.05    0.05
   8   0   5   -0.01    0.04
   8   0   5    0.08    0.05
   8   0   5    0.03    0.06
   9   0   5   94.01    2.91
   9   0   5   91.77    3.06
   9   0   5   93.95    3.16
   9   0   5   95.61    2.98
   9   0   5   94.17    2.84
  10   0   5    0.03    0.04
  10   0   5    0.02    0.06
  10   0   5    0.02    0.04
  10   0   5   -0.03    0.04
  11   0   5   46.47    1.52
  11   0   5   46.82    1.47
  11   0   5   47.86    1.57
  11   0   5   46.80    1.45
  13  -1  -5   21.59    0.73
  13  -1  -5   21.53    0.69
  12  -1  -5    0.99    0.13
  12  -1  -5    0.92    0.08
  12  -1  -5    0.92    0.10
  12  -1  -5    0.89    0.08
  12   1  -5    1.07    0.13
  12   1  -5    0.84    0.07
  11  -1  -5   30.44    1.02
  11  -1  -5   30.92    1.00
  11  -1  -5   31.49    1.07
  11  -1  -5   30.62    1.09
  11   1  -5   31.03    0.96
  11   1  -5   31.58    0.97
  11   1  -5   30.65    1.07
  10  -1  -5    9.13    0.39
  10  -1  -5    9.45    0.36
  10  -1  -5    8.49    0.35
  10   1  -5    8.57    0.39
  10   1  -5    8.87    0.31
  10   1  -5    9.01    0.32
  10   1  -5    8.19    0.39
   9  -1  -5    4.43    0.24
   9  -1  -5    4.49    0.23
   9  -1  -5    4.89    0.22
   9   1  -5    4.44    0.22
   9   1  -5    4.70    0.25
   9   1  -5    4.60    0.19
  -8  -1   5    2.73    0.19
   8  -1  -5    2.64    0.15
   8  -1  -5    2.53    0.16
   8  -1  -5    2.63    0.17
   8   1  -5    2.72    0.18
   8   1  -5    2.52    0.12
   8   1  -5    2.60    0.13
  -8   1   5    2.73    0.22
   8   1  -5    2.73    0.15
   8   1  -5    2.73    0.17
   7  -1  -5    1.40    0.10
   7  -1  -5    1.45    0.12
   7  -1  -5    1.51    0.12
  -7  -1   5    1.61    0.12
   7   1  -5    1.59    0.11
   7   1  -5    1.51    0.12
   7   1  -5    1.58    0.09
   7   1  -5    1.54    0.09
   7   1  -5    1.43    0.09
  -7   1   5    1.49    0.15
  -6  -1   5    0.79    0.08
   6  -1  -5    0.74    0.09
   6   1  -5    0.74    0.06
  -6   1   5    0.76    0.10
   6   1  -5    0.76    0.07
  -5  -1   5   31.50    1.31
   5  -1  -5   27.83    1.31
   5   1  -5   30.41    1.29
   5   1  -5   28.14    1.29
  -5   1   5   29.69    1.34
   5   1  -5   28.43    1.20
   4  -1  -5    4.95    0.27
  -4  -1   5    4.95    0.25
   4   1  -5    5.04    0.25
   4   1  -5    4.97    0.25
   4   1  -5    5.17    0.24
  -4   1   5    5.03    0.28
   3  -1  -5   89.44    3.92
   3  -1  -5   88.36    3.96
  -3  -1   5   93.52    3.94
  -3   1   5   90.04    3.63
   3   1  -5   90.89    3.90
  -3   1   5   92.82    3.96
   3   1  -5   87.31    3.90
   3   1  -5   94.36    3.61
  -2  -1   5   49.84    2.47
   2  -1  -5   54.76    2.48
  -2  -1   5   58.24    2.47
   2   1  -5   57.99    2.26
  -2   1   5   55.78    2.48
   2   1  -5   54.75    2.44
  -2   1   5   58.84    2.27
   2   1  -5   58.33    2.44
   2   1  -5   58.83    2.44
   1  -1  -5  553.99   23.08
  -1  -1   5  565.30   23.10
   1  -1  -5  505.18   22.75
   1   1  -5  554.83   22.86
  -1   1   5  514.63   23.10
   1   1  -5  518.74   22.81
  -1   1   5  518.31   22.85
   1   1  -5  519.84   21.08
   0  -1   5   42.45    1.79
   0  -1   5   45.08    1.96
   0  -1  -5   47.18    1.96
   0   1  -5   43.00    1.78
   0   1  -5   46.57    1.94
   0   1   5   47.75    1.78
   0   1   5   42.20    1.95
   0   1  -5   39.37    1.94
   1  -1   5  208.19    8.36
  -1  -1  -5  212.32    9.08
   1  -1   5  219.08    9.09
  -1   1  -5  210.08    9.07
   1   1   5  180.06    9.06
   1   1   5  218.04    8.40
   1   1   5  220.42    9.06
   2  -1   5    5.13    0.30
  -2  -1  -5    5.40    0.30
  -2   1  -5    5.48    0.30
   2   1   5    5.39    0.28
  -3  -1  -5   32.64    1.46
   3   1   5   33.55    1.43
  -3   1  -5   30.80    1.47
  -4  -1  -5    6.11    0.33
  -4   1  -5    5.87    0.34
   4   1   5    6.03    0.31
  -5  -1  -5   41.67    1.78
   5   1   5   40.33    1.75
  -5   1  -5   39.36    1.80
   5   1   5   37.83    1.21
   5   1   5   37.64    1.35
   6  -1   5    2.84    0.18
  -6  -1  -5    2.48    0.19
   6   1   5    2.50    0.13
   6   1   5    2.47    0.13
   6   1   5    2.50    0.15
  -6   1  -5    2.52    0.21
  -6   1  -5    2.53    0.21
   6   1   5    2.54    0.14
   6   1   5    2.56    0.18
   6   1   5    2.39    0.15
   7  -1   5   23.32    0.79
  -7  -1  -5   23.89    1.15
   7  -1   5   24.00    0.90
   7  -1   5   24.15    0.88
   7  -1   5   22.53    0.82
   7  -1   5   23.43    0.79
   7   1   5   25.77    0.78
   7   1   5   24.71    0.83
   7   1   5   22.99    0.82
   7   1   5   24.94    0.86
   7   1   5   23.15    1.11
   7   1   5   24.57    0.79
  -7   1  -5   22.97    1.16
   8  -1   5    7.83    0.36
   8  -1   5    7.74    0.32
   8  -1   5    7.88    0.37
   8  -1   5    8.05    0.34
   8   1   5    7.67    0.31
   8   1   5    7.77    0.31
   8   1   5    7.69    0.34
   8   1   5    7.95    0.33
   9  -1   5    6.92    0.31
   9  -1   5    7.25    0.35
   9  -1   5    7.10    0.32
   9  -1   5    7.08    0.33
   9   1   5    7.72    0.29
   9   1   5    7.54    0.30
   9   1   5    6.98    0.33
   9   1   5    7.23    0.30
  10  -1   5    1.02    0.10
  10  -1   5    1.12    0.13
  10  -1   5    1.11    0.11
  10  -1   5    1.15    0.13
  10  -1   5    1.20    0.11
  10   1   5    1.09    0.07
  10   1   5    1.05    0.08
  10   1   5    1.27    0.14
  10   1   5    1.09    0.09
  11  -1   5   22.14    0.77
  11  -1   5   23.47    0.83
  11  -1   5   22.17    0.76
  11   1   5   24.19    0.74
  11   1   5   24.16    0.74
  12  -2  -5    5.29    0.24
  12  -2  -5    4.51    0.22
  12  -2  -5    5.29    0.24
  12  -2  -5    5.05    0.22
  12   2  -5    5.18    0.23
  11  -2  -5   17.23    0.63
  11  -2  -5   16.46    0.60
  11  -2  -5   17.62    0.67
  11   2  -5   17.94    0.64
  11   2  -5   17.66    0.69
  11   2  -5   17.35    0.53
  10  -2  -5    9.55    0.39
  10  -2  -5   10.33    0.45
  10  -2  -5   10.54    0.43
  10   2  -5   10.02    0.33
  10   2  -5    9.42    0.42
  10   2  -5   10.56    0.42
   9  -2  -5   73.38    2.50
   9  -2  -5   73.78    2.57
   9   2  -5   75.77    2.23
   9   2  -5   78.28    2.81
   9   2  -5   73.19    2.41
   8  -2  -5    0.59    0.10
   8  -2  -5    0.73    0.12
   8   2  -5    0.55    0.06
   8   2  -5    0.76    0.11
   8   2  -5    0.61    0.05
   8   2  -5    0.60    0.06
   8   2  -5    0.65    0.06
   8   2  -5    0.70    0.06
   7  -2  -5  133.09    4.29
  -7  -2   5  133.13    5.69
   7   2  -5  130.93    3.87
   7   2  -5  125.14    4.10
   7   2  -5  133.02    5.63
   7   2  -5  137.14    4.86
   7   2  -5  126.83    5.63
  -6  -2   5    0.04    0.03
   6  -2  -5    0.09    0.06
   6   2  -5    0.03    0.04
   6   2  -5    0.07    0.02
   6   2  -5    0.06    0.03
   6   2  -5    0.01    0.02
  -6   2   5    0.03    0.05
  -5  -2   5  126.99    5.61
   5   2  -5  132.34    5.56
  -5   2   5  123.54    5.67
   5   2  -5  131.08    5.17
   5   2  -5  133.36    5.55
   5   2  -5  131.03    5.56
  -4  -2   5   52.01    2.17
   4   2  -5   49.52    2.15
   4   2  -5   48.29    2.14
  -4   2   5   49.87    2.02
   4   2  -5   51.00    2.02
  -4   2   5   46.69    2.21
   3  -2  -5   24.78    1.17
  -3  -2   5   24.67    1.14
  -3   2   5   26.44    1.06
   3   2  -5   26.46    1.06
  -3   2   5   25.19    1.16
   3   2  -5   25.13    1.13
   3   2  -5   25.72    1.12
  -2  -2   5   27.22    1.22
   2  -2  -5   26.61    1.24
   2   2  -5   27.52    1.21
   2   2  -5   25.94    1.19
  -2   2   5   27.92    1.12
   2   2  -5   28.19    1.13
   1  -2  -5    0.66    0.10
  -1  -2   5    0.51    0.08
   1   2  -5    0.38    0.06
   1   2  -5    0.52    0.07
  -1   2   5    0.30    0.05
   1   2  -5    0.41    0.05
  -1   2   5    0.55    0.06
   0  -2  -5    1.57    0.13
   0  -2   5    1.52    0.13
   0   2  -5    1.25    0.12
   0   2   5    1.50    0.09
   0   2   5    1.38    0.11
   0   2  -5    1.24    0.11
   0   2  -5    1.24    0.08
  -1  -2  -5   52.02    2.28
   1  -2   5   51.39    2.29
   1   2   5   51.82    2.05
   1   2   5   50.52    2.24
  -1   2  -5   51.35    2.26
   2  -2   5   73.34    3.33
  -2  -2  -5   75.87    3.31
   2   2   5   76.66    3.26
  -3  -2  -5   16.56    0.79
   3  -2   5   15.23    0.81
   3   2   5   17.83    0.77
  -4  -2  -5    0.86    0.10
   4   2   5    0.88    0.09
   4   2   5    0.76    0.06
  -5  -2  -5  133.18    5.61
   5  -2   5  125.86    4.20
   5   2   5  125.38    5.53
   5   2   5  128.19    3.90
   5   2   5  127.48    3.81
   5   2   5  129.65    4.24
  -6  -2  -5    8.51    0.47
   6  -2   5    9.29    0.41
   6   2   5    8.68    0.45
   6   2   5    9.36    0.36
   6   2   5    8.87    0.32
   6   2   5    9.16    0.33
   7  -2   5   21.31    0.80
   7   2   5   21.05    0.74
   7   2   5   22.09    0.69
   7   2   5   21.22    0.68
   7   2   5   18.39    0.96
   8  -2   5   12.31    0.52
   8   2   5   12.09    0.43
   8   2   5   12.18    0.43
   8   2   5   12.03    0.44
   9  -2   5   81.51    2.71
   9   2   5   81.49    2.48
   9   2   5   79.60    2.43
  10  -2   5    3.62    0.21
  10  -2   5    3.57    0.22
  10   2   5    3.62    0.14
  10   2   5    3.52    0.16
  11  -2   5   19.28    0.73
  11  -2   5   19.39    0.68
  11   2   5   20.95    0.62
  12  -3  -5    0.10    0.06
  11  -3  -5    2.13    0.14
  11  -3  -5    1.91    0.15
  11   3  -5    2.17    0.10
  11   3  -5    1.98    0.10
  10  -3  -5    8.86    0.40
  10   3  -5    8.56    0.36
  10   3  -5    9.04    0.35
   9  -3  -5    0.56    0.10
   9   3  -5    0.62    0.05
   9   3  -5    0.61    0.05
   8  -3  -5   10.50    0.47
   8   3  -5   10.80    0.42
   7  -3  -5    2.33    0.19
   6  -3  -5   39.98    1.39
   6   3  -5   40.60    1.66
   6   3  -5   38.15    1.17
  -5  -3   5   28.12    1.23
   5  -3  -5   25.78    1.00
  -5   3   5   26.29    0.99
   5   3  -5   29.19    1.19
  -5   3   5   27.92    1.18
   5   3  -5   26.93    0.84
   5   3  -5   29.38    1.20
  -4  -3   5    9.47    0.46
   4   3  -5    9.78    0.44
   4   3  -5    9.54    0.46
  -4   3   5    9.84    0.45
   4   3  -5    9.80    0.45
   4   3  -5    9.16    0.31
  -3  -3   5  125.83    5.30
   3  -3  -5  118.79    5.36
  -3   3   5  124.78    4.87
   3   3  -5  116.54    3.59
   3   3  -5  112.64    3.99
   3   3  -5  126.66    4.87
   3   3  -5  122.27    5.23
   3   3  -5  127.09    5.24
   2  -3  -5    0.43    0.09
  -2  -3   5    0.35    0.07
   2   3  -5    0.35    0.07
   2   3  -5    0.36    0.06
  -2   3   5    0.31    0.05
  -1  -3   5  214.32    9.39
   1  -3  -5  223.16    9.41
   1   3  -5  219.98    9.29
   1   3  -5  216.49    8.59
  -1   3   5  208.65    8.59
   0  -3  -5    6.08    0.35
   0  -3   5    6.15    0.35
   0   3   5    6.03    0.25
   0   3   5    6.24    0.32
   0   3  -5    5.97    0.31
   0   3  -5    6.04    0.33
   1  -3   5  108.12    4.69
  -1  -3  -5  109.04    4.67
  -1   3  -5  106.52    4.23
  -1   3  -5  105.65    4.26
   1   3   5  109.06    4.60
  -1   3  -5  100.44    4.62
  -2  -3  -5    2.15    0.16
   2  -3   5    2.14    0.19
   2   3   5    2.14    0.14
   2   3   5    1.92    0.11
  -2   3  -5    2.12    0.15
   2   3   5    1.86    0.12
  -3  -3  -5   58.19    2.50
  -3   3  -5   53.69    1.86
  -3   3  -5   56.58    2.28
   3   3   5   55.06    1.69
   3   3   5   56.17    2.45
   3   3   5   55.40    1.73
   3   3   5   55.74    1.88
  -4  -3  -5    2.61    0.20
   4   3   5    2.77    0.14
  -4   3  -5    2.75    0.17
   4   3   5    2.34    0.15
   4   3   5    2.65    0.13
   4   3   5    2.61    0.13
   4   3   5    2.69    0.17
  -5  -3  -5   31.24    1.43
   5  -3   5   29.38    1.12
   5   3   5   32.21    0.97
   5   3   5   30.89    0.99
  -5   3  -5   30.37    1.10
   5   3   5   31.12    1.22
   5   3   5   30.71    1.39
   5   3   5   31.73    1.06
   6  -3   5   30.40    1.10
   6   3   5   29.43    0.95
  -6   3  -5   29.21    1.07
   6   3   5   28.13    1.34
   6   3   5   30.68    0.93
   6   3   5   30.98    1.00
   6   3   5   29.56    1.18
   7  -3   5   16.59    0.68
   7   3   5   16.48    0.55
   7   3   5   16.99    0.55
   7   3   5   15.94    0.69
   8  -3   5    1.69    0.19
   8   3   5    1.42    0.12
   8   3   5    1.48    0.08
   8   3   5    1.42    0.10
   9  -3   5    9.97    0.44
   9   3   5    9.61    0.43
   9   3   5    9.89    0.34
  10  -3   5    3.20    0.19
  10   3   5    3.25    0.12
  10   3   5    3.08    0.17
  11  -4  -5   23.39    0.82
  10  -4  -5    6.69    0.32
   9  -4  -5   51.58    1.78
   8  -4  -5    2.71    0.21
  -8   4   5    2.54    0.20
   7  -4  -5   60.17    2.07
  -7   4   5   60.01    2.06
   6  -4  -5   21.55    0.85
   6   4  -5   22.14    0.85
  -6   4   5   22.04    0.85
   6   4  -5   22.81    0.84
   5   4  -5   32.76    1.21
   5   4  -5   31.88    1.21
   5   4  -5   30.58    1.37
  -5   4   5   32.98    1.16
   5   4  -5   31.48    0.96
  -4  -4   5   27.25    1.29
   4   4  -5   30.43    1.10
  -4   4   5   28.06    1.03
   4   4  -5   28.56    1.26
  -4   4   5   28.09    1.21
   4   4  -5   28.29    1.10
   4   4  -5   29.09    1.24
   4   4  -5   29.41    0.87
  -3  -4   5    4.54    0.27
   3   4  -5    4.51    0.21
   3   4  -5    4.49    0.17
   3   4  -5    4.21    0.27
  -3   4   5    4.53    0.23
   3   4  -5    4.33    0.18
  -3   4   5    4.15    0.23
   3   4  -5    4.46    0.24
  -2  -4   5   25.17    1.18
   2  -4  -5   25.60    1.22
   2   4  -5   25.25    1.10
   2   4  -5   25.21    1.15
   2   4  -5   25.15    0.79
  -2   4   5   26.77    0.91
  -2   4   5   25.67    1.03
   2   4  -5   24.91    1.00
  -2   4   5   23.01    0.93
   2   4  -5   26.17    0.88
  -1  -4   5    8.28    0.46
   1  -4  -5    7.91    0.47
   1   4  -5    8.65    0.42
   1   4  -5    7.41    0.31
  -1   4   5    8.41    0.31
  -1   4   5    8.23    0.35
   1   4  -5    8.04    0.29
   1   4  -5    8.63    0.43
  -1   4   5    8.19    0.36
   1   4  -5    8.34    0.34
   0  -4   5   19.25    0.95
   0  -4  -5   19.79    0.94
   0   4   5   18.90    0.65
   0   4   5   18.28    0.71
   0   4  -5   20.06    0.85
   0   4  -5   18.49    0.91
   0   4  -5   19.62    0.62
   0   4   5   18.60    0.69
   0   4   5   19.95    0.63
   0   4  -5   19.07    0.68
   0   4  -5   18.41    0.67
   0   4  -5   18.95    0.70
   1  -4   5    1.45    0.17
  -1  -4  -5    1.49    0.16
   1   4   5    1.69    0.12
  -1   4  -5    1.48    0.10
  -1   4  -5    1.53    0.14
  -1   4  -5    1.51    0.11
   1   4   5    1.57    0.11
  -1   4  -5    1.48    0.13
   1   4   5    1.55    0.10
   1   4   5    1.27    0.13
  -2  -4  -5   13.09    0.66
   2  -4   5   11.81    0.69
  -2   4  -5   12.72    0.60
  -2   4  -5   12.96    0.53
  -2   4  -5   12.57    0.45
   2   4   5   13.03    0.63
   2   4   5   13.36    0.44
   2   4   5   13.42    0.45
   2   4   5   12.51    0.49
   2   4   5   12.15    0.46
  -2   4  -5   13.64    0.50
  -3  -4  -5   94.69    4.28
   3   4   5  101.18    2.90
   3   4   5   98.09    2.96
  -3   4  -5   99.72    3.19
   3   4   5  100.80    3.21
   3   4   5   93.08    4.20
  -3   4  -5   90.30    3.86
   4   4   5   28.46    0.94
   4   4   5   28.40    0.87
   4   4   5   25.60    1.24
   4   4   5   26.27    1.09
   4   4   5   27.81    0.88
  -4   4  -5   28.47    0.99
   5   4   5   21.79    0.69
  -5   4  -5   22.17    0.81
   5   4   5   21.11    0.69
   5   4   5   20.62    0.87
   6  -4   5   16.30    0.67
   6   4   5   15.57    0.68
   6   4   5   16.11    0.52
   6   4   5   16.17    0.53
  -6   4  -5   16.32    0.64
   7  -4   5   31.60    1.17
  -7   4  -5   32.95    1.16
   7   4   5   32.00    1.26
   7   4   5   31.39    0.99
  -7   4  -5   32.12    1.15
   8  -4   5    2.97    0.22
   8   4   5    3.06    0.17
   8   4   5    3.09    0.13
  -8   4  -5    3.24    0.21
   9  -4   5   40.66    1.39
   9   4   5   39.09    1.52
  10  -4   5    1.94    0.13
   9  -5  -5    0.54    0.10
  -9   5   5    0.37    0.07
   8  -5  -5   19.17    0.74
  -8   5   5   18.74    0.71
   7  -5  -5    1.20    0.16
  -7   5   5    1.16    0.14
   6   5  -5   20.19    0.75
  -6   5   5   18.51    0.74
   6   5  -5   19.15    0.75
   5   5  -5    2.35    0.10
  -5   5   5    2.56    0.19
   5   5  -5    2.48    0.14
  -4   5   5    3.44    0.22
   4   5  -5    3.24    0.14
   4   5  -5    3.19    0.18
   3   5  -5   24.85    0.76
  -3   5   5   24.66    0.89
  -3   5   5   22.28    0.91
   3   5  -5   23.76    0.96
   2   5  -5   26.39    0.89
  -2   5   5   26.16    0.93
  -2   5   5   25.65    0.97
  -2   5   5   24.80    0.85
   2   5  -5   25.52    0.81
   1   5  -5   25.08    0.79
  -1   5   5   24.68    0.81
  -1   5   5   24.25    0.87
  -1   5   5   24.27    0.84
  -1   5   5   24.59    0.92
   1   5  -5   24.07    0.87
   0   5   5    2.52    0.15
   0   5  -5    2.45    0.16
   0   5   5    2.37    0.15
   0   5  -5    2.36    0.14
   0   5  -5    2.59    0.14
   0   5   5    2.57    0.17
   0   5   5    2.65    0.16
  -1   5  -5  105.74    3.50
   1   5   5  107.98    3.58
   1   5   5  107.33    3.22
  -1   5  -5  109.15    3.23
   1   5   5  109.76    3.30
   1   5   5  103.76    3.47
  -1   5  -5  107.56    3.60
   2   5   5   16.09    0.56
  -2   5  -5   16.19    0.65
   2   5   5   17.00    0.61
   2   5   5   17.04    0.57
  -2   5  -5   16.42    0.62
  -2   5  -5   16.52    0.62
  -2   5  -5   16.16    0.57
   3   5   5   49.89    1.59
  -3   5  -5   47.45    1.62
   3   5   5   47.64    1.47
  -3   5  -5   47.41    1.62
  -3   5  -5   45.07    1.68
   3   5   5   47.48    1.49
  -4   5  -5   11.35    0.48
   4   5   5   11.31    0.39
  -4   5  -5   11.29    0.47
   4   5   5   11.42    0.40
  -5   5  -5   29.22    1.04
   5   5   5   29.62    0.90
   5   5   5   29.56    0.91
  -5   5  -5   29.68    1.05
   5   5   5   27.29    1.15
   6   5   5   18.63    0.58
  -6   5  -5   18.31    0.70
  -6   5  -5   18.66    0.69
   6   5   5   17.34    0.75
  -7   5  -5    0.96    0.12
   7   5   5    0.82    0.08
   8  -5   5   11.46    0.49
   8   5   5   12.73    0.50
  -8   5  -5   12.67    0.48
  -7   6   5   17.73    0.65
   6   6  -5    3.21    0.16
   6   6  -5    3.40    0.16
  -6   6   5    3.58    0.20
  -5   6   5   20.23    0.74
   5   6  -5   20.45    0.80
   4   6  -5    3.60    0.19
   4   6  -5    3.58    0.14
   4   6  -5    3.59    0.20
  -4   6   5    3.58    0.23
  -4   6   5    3.80    0.21
  -3   6   5    0.12    0.07
   3   6  -5    0.22    0.04
  -3   6   5    0.35    0.08
  -2   6   5   13.75    0.51
   2   6  -5   14.06    0.46
  -2   6   5   13.38    0.52
  -2   6   5   13.11    0.49
  -2   6   5   13.51    0.55
  -1   6   5    0.12    0.05
  -1   6   5    0.17    0.05
   1   6  -5    0.24    0.05
  -1   6   5    0.28    0.07
  -1   6   5    0.13    0.06
   0   6  -5   26.43    0.86
   0   6   5   27.24    0.87
   0   6   5   25.61    0.89
   0   6   5   27.10    0.96
   0   6  -5   27.32    0.95
   1   6   5    0.60    0.08
   1   6   5    0.56    0.08
  -1   6  -5    0.63    0.08
   1   6   5    0.72    0.08
  -1   6  -5    0.63    0.09
   2   6   5   44.08    1.32
  -2   6  -5   42.39    1.33
  -2   6  -5   40.25    1.41
   2   6   5   43.33    1.34
  -2   6  -5   42.57    1.48
  -3   6  -5    1.93    0.16
  -3   6  -5    1.96    0.13
   3   6   5    2.00    0.10
   3   6   5    2.26    0.12
  -4   6  -5   28.24    1.06
  -4   6  -5   29.10    1.01
   4   6   5   30.31    0.90
   5   6   5   27.14    0.78
  -5   6  -5   24.07    0.94
   5   6   5   24.73    1.02
  -5   6  -5   27.04    0.90
  -6   6  -5    0.81    0.09
   6   6   5    0.83    0.08
  -3   7   5    4.54    0.22
  -2   7   5    5.34    0.23
   2   7  -5    5.57    0.20
   1   7  -5   18.93    0.60
  -1   7   5   18.52    0.61
   0   7  -5    0.17    0.04
   0   7   5    0.11    0.04
  -1   7  -5    8.58    0.31
   1   7   5    8.89    0.31
  13   0  -6    0.02    0.04
  13   0  -6   -0.02    0.03
  12   0  -6    2.67    0.12
  12   0  -6    2.53    0.17
  12   0  -6    2.63    0.14
  11   0  -6    0.02    0.07
  11   0  -6    0.01    0.04
  11   0  -6    0.06    0.05
  10   0  -6   21.75    0.73
  10   0  -6   21.93    0.79
  10   0  -6   22.72    0.80
   8   0  -6    8.40    0.35
   8   0  -6    9.00    0.32
   8   0  -6    8.36    0.45
   8   0  -6    7.80    0.32
  -8   0   6    9.15    0.47
   7   0  -6    0.06    0.04
   7   0  -6    0.00    0.04
   7   0  -6    0.02    0.03
  -7   0   6    0.03    0.05
   7   0  -6    0.02    0.03
   6   0  -6  252.26   10.78
  -6   0   6  250.77   10.89
  -5   0   6    0.00    0.05
   5   0  -6   -0.04    0.04
   4   0  -6  173.65    7.19
  -4   0   6  187.23    7.89
   4   0  -6  185.93    7.81
  -3   0   6   -0.15    0.04
   3   0  -6   -0.22    0.02
   3   0  -6   -0.23    0.03
   2   0  -6   22.31    0.96
   2   0  -6   21.75    1.06
   2   0  -6   25.40    1.06
  -2   0   6   25.81    1.07
  -2   0   6   22.74    0.97
   1   0  -6   -0.01    0.03
   1   0  -6   -0.01    0.03
   1   0  -6    0.03    0.04
  -1   0   6    0.03    0.03
  -1   0   6    0.04    0.04
   0   0  -6  194.81    8.30
   0   0   6  194.09    7.66
   0   0  -6  181.20    8.22
   0   0   6  196.52    8.30
  -1   0  -6    0.08    0.05
   1   0   6    0.08    0.04
   1   0   6    0.03    0.03
  -2   0  -6   29.30    1.33
   2   0   6   29.37    1.31
   3   0   6    0.06    0.04
  -3   0  -6    0.06    0.05
  -4   0  -6   -0.03    0.05
   4   0   6    0.18    0.06
  -5   0  -6    0.06    0.05
   6   0   6    2.89    0.15
   6   0   6    3.16    0.18
   6   0   6    2.81    0.17
   6   0   6    2.87    0.16
  -6   0  -6    2.89    0.23
   7   0   6    0.04    0.04
   7   0   6    0.10    0.05
   7   0   6    0.01    0.05
   7   0   6    0.09    0.07
   7   0   6    0.12    0.06
  -7   0  -6    0.04    0.07
   8   0   6   49.42    1.64
   8   0   6   51.72    1.75
   8   0   6   50.14    1.70
   8   0   6   49.36    1.61
   8   0   6   51.39    1.57
   9   0   6    0.73    0.10
  10   0   6   24.48    0.79
  10   0   6   24.53    0.86
  10   0   6   23.00    0.82
  10   0   6   23.61    0.80
  11   0   6    0.04    0.03
  11   0   6    0.04    0.04
  11   0   6    0.04    0.03
  13  -1  -6    0.10    0.05
  12  -1  -6   86.41    2.67
  12  -1  -6   84.82    2.78
  12  -1  -6   82.87    2.54
  12  -1  -6   84.34    2.60
  12   1  -6   84.55    2.50
  12   1  -6   82.60    2.66
  11  -1  -6    2.94    0.17
  11  -1  -6    2.88    0.17
  11  -1  -6    2.83    0.17
  11  -1  -6    3.09    0.20
  11   1  -6    2.98    0.14
  11   1  -6    3.02    0.19
  11   1  -6    2.94    0.12
  10  -1  -6   20.33    0.74
  10  -1  -6   20.86    0.71
  10  -1  -6   21.09    0.78
  10   1  -6   20.96    0.68
  10   1  -6   21.31    0.68
  10   1  -6   21.11    0.76
   9  -1  -6    7.45    0.34
   9  -1  -6    6.96    0.31
   9  -1  -6    7.09    0.30
   9   1  -6    7.02    0.33
   9   1  -6    7.27    0.27
   9   1  -6    7.04    0.32
   8  -1  -6   87.12    2.85
  -8  -1   6   82.63    3.70
   8  -1  -6   82.57    2.77
   8  -1  -6   85.72    2.55
   8   1  -6   83.45    3.16
   8   1  -6   85.16    2.52
   8   1  -6   84.52    2.67
   8   1  -6   88.11    2.78
  -8   1   6   82.47    3.75
   8   1  -6   80.41    3.65
   7  -1  -6   12.72    0.49
   7  -1  -6   12.83    0.51
  -7  -1   6   13.56    0.62
   7  -1  -6   12.99    0.45
  -7   1   6   13.49    0.66
   7   1  -6   12.89    0.46
   7   1  -6   12.57    0.42
   7   1  -6   11.42    0.47
   7   1  -6   13.14    0.60
   7   1  -6   12.10    0.51
  -6  -1   6   51.90    2.24
   6   1  -6   51.83    2.21
   6   1  -6   47.97    1.52
   6   1  -6   48.90    1.69
   6   1  -6   49.78    2.05
  -6   1   6   53.44    2.27
  -5  -1   6    1.42    0.11
   5  -1  -6    1.45    0.13
   5   1  -6    1.50    0.11
  -5   1   6    1.40    0.13
   5   1  -6    1.58    0.11
   4  -1  -6   84.91    3.81
  -4  -1   6   93.14    3.83
  -4   1   6   87.96    3.85
   4   1  -6   81.64    3.78
   4   1  -6   91.12    3.79
   4   1  -6   88.19    3.51
  -3  -1   6    0.31    0.06
   3  -1  -6    0.12    0.05
   3   1  -6    0.18    0.05
   3   1  -6    0.10    0.04
  -3   1   6    0.11    0.05
   3   1  -6    0.09    0.04
  -3   1   6    0.10    0.05
   2  -1  -6   63.92    2.94
  -2  -1   6   69.67    2.94
   2   1  -6   68.63    2.68
   2   1  -6   64.28    2.90
  -2   1   6   66.66    2.94
   2   1  -6   67.16    2.91
  -2   1   6   69.22    2.69
  -1  -1   6    5.67    0.29
   1  -1  -6    5.59    0.30
  -1   1   6    5.41    0.29
   1   1  -6    5.81    0.29
  -1   1   6    6.11    0.26
   1   1  -6    5.31    0.25
  -1   1   6    5.13    0.28
   0  -1  -6    0.34    0.07
   0  -1   6    0.23    0.05
   0  -1   6    0.36    0.07
   0   1   6    0.28    0.06
   0   1  -6    0.31    0.06
   0   1  -6    0.21    0.06
   0   1   6    0.21    0.06
   0   1   6    0.33    0.05
  -1  -1  -6    0.12    0.06
   1  -1   6    0.05    0.05
   1  -1   6    0.03    0.03
   1   1   6    0.05    0.04
   1   1   6    0.05    0.03
  -1   1  -6    0.01    0.04
  -1   1  -6    0.03    0.03
   2  -1   6  120.07    5.53
  -2  -1  -6  130.99    5.53
   2   1   6  135.40    5.46
  -2   1  -6  120.99    5.53
  -3  -1  -6    1.61    0.14
  -3   1  -6    1.35    0.14
   3   1   6    1.64    0.12
  -4  -1  -6  128.11    5.31
   4   1   6  120.81    5.24
  -4   1  -6  115.09    5.32
  -5  -1  -6    4.76    0.29
   5  -1   6    4.30    0.24
   5   1   6    4.58    0.22
   5   1   6    4.55    0.27
   5   1   6    4.71    0.20
   5   1   6    4.59    0.19
  -5   1  -6    4.82    0.31
   5   1   6    4.40    0.22
   6  -1   6  219.25    6.97
  -6  -1  -6  209.36    9.37
   6   1   6  220.98    6.37
   6   1   6  210.85    6.92
   6   1   6  222.73    6.53
   6   1   6  209.59    9.26
   6   1   6  210.11    6.65
   6   1   6  220.27    7.09
   7  -1   6    9.84    0.43
   7  -1   6    9.65    0.43
   7   1   6    9.44    0.39
   7   1   6    9.36    0.37
   7   1   6    9.95    0.37
   7   1   6    8.78    0.50
   7   1   6    9.88    0.36
   7   1   6    9.84    0.40
   8  -1   6   87.07    2.99
   8  -1   6   86.79    2.92
   8   1   6   85.57    2.78
   8   1   6   87.57    2.94
   8   1   6   89.29    2.72
   8   1   6   90.23    2.66
   9  -1   6    2.08    0.15
   9  -1   6    2.01    0.17
   9  -1   6    2.13    0.16
   9   1   6    2.05    0.16
   9   1   6    2.35    0.13
   9   1   6    2.25    0.14
   9   1   6    2.47    0.14
  10  -1   6    3.83    0.19
  10  -1   6    3.91    0.22
  10  -1   6    3.73    0.20
  10   1   6    4.12    0.18
  10   1   6    4.02    0.16
  10   1   6    3.94    0.19
  11  -1   6    1.30    0.10
  11  -1   6    1.08    0.09
  11  -1   6    1.30    0.10
  11   1   6    1.31    0.09
  11   1   6    1.29    0.07
  12  -2  -6   11.61    0.42
  12  -2  -6   10.96    0.42
  12  -2  -6    9.88    0.39
  12  -2  -6   10.56    0.40
  12   2  -6   10.73    0.44
  11  -2  -6   13.16    0.50
  11  -2  -6   14.44    0.55
  11  -2  -6   13.63    0.51
  11   2  -6   14.08    0.56
  10  -2  -6    1.01    0.12
  10  -2  -6    1.56    0.15
  10  -2  -6    0.91    0.12
  10   2  -6    1.20    0.14
  10   2  -6    0.92    0.08
  10   2  -6    0.81    0.06
   9  -2  -6   16.49    0.67
   9  -2  -6   16.90    0.64
   9   2  -6   16.43    0.52
   9   2  -6   15.42    0.61
   9   2  -6   17.11    0.66
   8  -2  -6   24.87    0.96
   8  -2  -6   26.08    0.93
   8   2  -6   24.34    1.13
   8   2  -6   24.26    1.13
   8   2  -6   26.60    0.79
   8   2  -6   26.90    0.98
  -7  -2   6    0.53    0.07
   7  -2  -6    0.73    0.11
   7   2  -6    0.50    0.06
   7   2  -6    0.46    0.05
   7   2  -6    0.48    0.06
   7   2  -6    0.48    0.06
   7   2  -6    0.49    0.06
   7   2  -6    0.55    0.05
   6  -2  -6   76.51    2.60
  -6  -2   6   78.56    3.42
   6   2  -6   78.51    3.38
   6   2  -6   76.67    2.32
   6   2  -6   79.93    3.17
   6   2  -6   73.70    2.92
   6   2  -6   81.53    2.91
   6   2  -6   79.57    3.38
   6   2  -6   80.56    3.39
  -5  -2   6    6.11    0.30
   5   2  -6    5.46    0.21
  -5   2   6    5.98    0.35
   5   2  -6    5.96    0.30
   5   2  -6    6.44    0.31
   5   2  -6    6.02    0.29
   5   2  -6    5.72    0.21
  -4  -2   6  230.70    9.69
   4   2  -6  232.58    8.89
  -4   2   6  219.36    9.73
  -4   2   6  218.17    8.92
   4   2  -6  213.18    9.59
   4   2  -6  231.38    9.60
  -3  -2   6    2.97    0.19
  -3   2   6    3.01    0.18
   3   2  -6    2.83    0.17
   3   2  -6    3.16    0.19
   3   2  -6    3.45    0.19
   2  -2  -6  200.53    8.95
  -2  -2   6  207.29    8.93
   2   2  -6  202.88    8.85
  -2   2   6  214.62    8.20
   2   2  -6  206.10    8.17
   1  -2  -6   16.57    0.79
  -1  -2   6   16.61    0.78
  -1   2   6   16.02    0.77
   1   2  -6   17.14    0.72
   1   2  -6   16.86    0.77
  -1   2   6   16.58    0.70
   0  -2  -6  259.08   10.48
   0  -2   6  247.15   10.48
   0   2   6  230.44   10.36
   0   2  -6  253.88   10.38
   0   2   6  239.85    9.59
   0   2  -6  221.08    9.58
  -1  -2  -6   15.10    0.72
   1  -2   6   14.81    0.73
   1   2   6   15.75    0.69
  -1   2  -6   14.28    0.71
   1   2   6   14.53    0.61
  -2  -2  -6   46.30    2.06
   2  -2   6   44.33    2.07
   2   2   6   46.82    2.02
  -3  -2  -6    9.26    0.49
   3   2   6    9.43    0.46
  -4  -2  -6   40.21    1.80
   4   2   6   38.65    1.24
   4   2   6   41.38    1.75
   4   2   6   38.64    1.21
   4   2   6   38.67    1.36
  -5  -2  -6    8.70    0.47
   5  -2   6    8.54    0.39
   5   2   6    7.69    0.33
   5   2   6    8.68    0.44
   5   2   6    9.08    0.32
   5   2   6    8.94    0.32
   5   2   6    9.22    0.36
  -6  -2  -6    0.12    0.06
   6  -2   6    0.11    0.06
   6   2   6    0.05    0.04
   6   2   6    0.15    0.05
   6   2   6    0.05    0.04
   6   2   6    0.13    0.04
   7  -2   6    0.75    0.13
   7   2   6    0.88    0.09
   7   2   6    1.03    0.09
   7   2   6    0.80    0.09
   8  -2   6   16.43    0.68
   8   2   6   17.02    0.58
   8   2   6   17.30    0.61
   8   2   6   17.35    0.57
   9  -2   6   17.76    0.69
   9   2   6   17.95    0.59
   9   2   6   17.59    0.59
  10  -2   6   43.41    1.45
  10  -2   6   40.03    1.49
  10   2   6   43.46    1.30
  10   2   6   43.44    1.31
  11  -2   6    0.05    0.03
  11  -2   6    0.03    0.04
  11   2   6    0.04    0.02
  12  -3  -6   19.82    0.68
  11  -3  -6    3.08    0.20
  11  -3  -6    3.53    0.19
  11   3  -6    3.25    0.15
  11   3  -6    3.63    0.15
  10  -3  -6   26.41    0.95
  10   3  -6   25.09    0.99
  10   3  -6   26.57    0.99
   9  -3  -6    7.82    0.38
   9   3  -6    8.39    0.33
   9   3  -6    8.02    0.34
   8  -3  -6   29.04    1.09
   8   3  -6   30.60    1.13
   8   3  -6   30.24    1.14
   7  -3  -6    5.04    0.28
   7   3  -6    4.82    0.17
   7   3  -6    5.20    0.22
   7   3  -6    4.95    0.21
   6  -3  -6   12.76    0.52
  -6  -3   6   11.37    0.56
   6   3  -6   12.28    0.38
   5  -3  -6    7.97    0.37
  -5  -3   6    8.01    0.40
   5   3  -6    8.28    0.38
   5   3  -6    8.18    0.32
  -5   3   6    8.05    0.40
   5   3  -6    7.86    0.32
   5   3  -6    7.77    0.27
   5   3  -6    7.59    0.37
  -5   3   6    8.12    0.37
   5   3  -6    8.23    0.41
  -4  -3   6   21.14    0.97
   4   3  -6   22.27    0.92
   4   3  -6   20.43    0.65
  -4   3   6   21.71    0.91
   4   3  -6   20.22    0.70
   4   3  -6   22.22    0.95
   4   3  -6   20.06    0.94
  -4   3   6   19.85    0.77
   4   3  -6   21.49    0.80
  -3  -3   6   23.17    1.08
   3   3  -6   24.51    1.06
   3   3  -6   23.32    0.72
   3   3  -6   23.71    1.01
  -3   3   6   23.58    0.99
   3   3  -6   22.01    0.80
   2  -3  -6   11.28    0.60
  -2  -3   6   11.55    0.58
   2   3  -6   12.31    0.56
  -2   3   6   11.90    0.51
   2   3  -6   11.84    0.54
   2   3  -6   10.87    0.43
   2   3  -6   11.23    0.38
  -1  -3   6   60.44    2.69
   1  -3  -6   62.17    2.70
   1   3  -6   59.51    2.65
  -1   3   6   57.98    2.42
   1   3  -6   61.63    2.46
   0  -3   6   49.80    2.11
   0  -3  -6   47.86    2.10
   0   3   6   43.72    2.05
   0   3  -6   45.05    2.07
   0   3  -6   46.96    1.91
   0   3   6   45.94    1.86
  -1  -3  -6    9.21    0.49
   1  -3   6    9.21    0.51
   1   3   6    8.52    0.33
  -1   3  -6    8.94    0.39
   1   3   6    9.68    0.46
  -1   3  -6    9.29    0.44
  -2  -3  -6   27.24    1.24
   2  -3   6   25.86    1.27
  -2   3  -6   27.75    1.14
   2   3   6   26.98    1.20
  -2   3  -6   25.51    0.92
   2   3   6   26.67    0.86
   2   3   6   26.07    0.84
   2   3   6   26.26    0.94
  -3  -3  -6   39.95    1.80
  -3   3  -6   39.18    1.34
   3   3   6   40.56    1.35
   3   3   6   40.73    1.21
   3   3   6   36.79    1.30
  -3   3  -6   38.74    1.64
   3   3   6   39.50    1.75
   3   3   6   37.97    1.24
  -4  -3  -6  171.89    7.48
   4   3   6  172.85    5.64
   4   3   6  170.33    5.20
   4   3   6  175.37    5.07
  -4   3  -6  170.34    5.56
   4   3   6  167.18    7.37
   5  -3   6    3.15    0.22
   5   3   6    3.17    0.21
   5   3   6    3.33    0.16
   5   3   6    3.23    0.16
  -5   3  -6    3.57    0.21
   5   3   6    3.41    0.17
   6  -3   6  165.42    5.28
  -6   3  -6  153.64    5.25
   6   3   6  159.45    4.88
   6   3   6  163.87    5.28
   6   3   6  166.77    4.77
  -6   3  -6  155.32    5.24
   7  -3   6    3.18    0.23
   7   3   6    3.11    0.15
   7   3   6    2.99    0.15
   8  -3   6   40.74    1.46
   8   3   6   41.66    1.26
   8   3   6   40.87    1.28
   9  -3   6    5.45    0.29
   9   3   6    5.43    0.21
  10  -3   6    8.39    0.35
  10   3   6    8.29    0.27
  11  -4  -6   13.69    0.50
  10  -4  -6   -0.02    0.05
   9  -4  -6   13.37    0.55
   8  -4  -6   17.62    0.71
   7  -4  -6    2.94    0.22
  -7   4   6    2.91    0.22
   7   4  -6    3.46    0.15
   6  -4  -6   23.96    0.92
  -6   4   6   22.86    0.90
   6   4  -6   23.84    0.91
   6   4  -6   24.69    0.92
  -5   4   6    0.12    0.07
   5   4  -6    0.10    0.03
   5   4  -6    0.13    0.03
   5   4  -6    0.07    0.03
  -4  -4   6   76.09    3.37
   4   4  -6   77.38    2.86
  -4   4   6   75.18    3.08
   4   4  -6   75.24    3.29
   4   4  -6   74.32    3.11
  -4   4   6   77.73    2.55
   4   4  -6   76.80    2.27
  -3  -4   6    0.08    0.05
   3   4  -6    0.06    0.03
   3   4  -6    0.17    0.04
   3   4  -6    0.05    0.04
   3   4  -6    0.16    0.07
  -3   4   6    0.03    0.04
  -3   4   6    0.24    0.05
   3   4  -6    0.06    0.03
   2  -4  -6   61.86    3.02
  -2  -4   6   67.33    2.99
  -2   4   6   67.56    2.24
  -2   4   6   66.52    2.68
   2   4  -6   67.56    2.74
   2   4  -6   69.87    2.25
   2   4  -6   66.78    2.94
   2   4  -6   68.08    2.01
  -1  -4   6    6.12    0.38
   1  -4  -6    5.72    0.38
  -1   4   6    6.10    0.25
   1   4  -6    6.34    0.35
   1   4  -6    6.18    0.24
  -1   4   6    6.26    0.30
  -1   4   6    6.12    0.28
   1   4  -6    5.45    0.25
   1   4  -6    6.37    0.34
   1   4  -6    6.28    0.27
   0  -4  -6   82.81    3.76
   0  -4   6   85.24    3.78
   0   4   6   86.06    2.55
   0   4  -6   88.18    2.54
   0   4  -6   85.18    3.43
   0   4  -6   83.91    2.76
   0   4   6   83.55    2.85
   0   4  -6   83.67    2.84
   0   4   6   83.26    2.62
   0   4  -6   82.49    3.71
   0   4   6   84.96    2.78
   1  -4   6   24.72    1.22
  -1  -4  -6   23.96    1.19
  -1   4  -6   24.76    0.87
   1   4   6   26.02    0.81
   1   4   6   24.00    0.86
   1   4   6   23.85    1.14
  -1   4  -6   24.78    0.91
  -1   4  -6   24.74    1.08
   1   4   6   25.70    0.90
   1   4   6   25.08    0.82
  -1   4  -6   25.00    0.88
  -1   4  -6   24.58    0.80
  -2  -4  -6    6.69    0.41
   2  -4   6    6.15    0.44
  -2   4  -6    7.25    0.31
   2   4   6    6.83    0.27
   2   4   6    7.19    0.30
  -2   4  -6    6.42    0.37
  -2   4  -6    7.15    0.31
   2   4   6    7.25    0.28
  -2   4  -6    7.27    0.28
   2   4   6    6.38    0.37
  -2   4  -6    6.80    0.33
   2   4   6    6.56    0.28
   3   4   6   34.74    1.07
   3   4   6   31.20    1.50
  -3   4  -6   34.24    1.16
   3   4   6   34.63    1.05
  -3   4  -6   30.13    1.34
   3   4   6   34.21    1.15
  -4   4  -6    0.20    0.07
   4   4   6    0.12    0.05
   4   4   6    0.52    0.07
   4   4   6    0.33    0.06
   5   4   6   40.06    1.29
  -5   4  -6   41.58    1.43
  -5   4  -6   42.19    1.44
   5   4   6   40.22    1.27
   6  -4   6    9.44    0.46
  -6   4  -6   10.25    0.44
   6   4   6    9.82    0.34
  -6   4  -6    9.99    0.44
   6   4   6    9.69    0.35
   7  -4   6   19.76    0.77
   7   4   6   19.69    0.62
  -7   4  -6   19.90    0.75
   7   4   6   17.87    0.79
   8  -4   6    0.45    0.10
   8   4   6    0.63    0.08
  -8   4  -6    0.63    0.11
   8   4   6    0.59    0.06
   9  -4   6   12.61    0.48
   9   4   6   11.25    0.48
   9  -5  -6    0.51    0.09
  -9   5   6    0.50    0.08
   8  -5  -6   26.85    0.97
  -8   5   6   25.75    0.95
   7  -5  -6   13.03    0.58
  -7   5   6   13.64    0.56
   7   5  -6   14.36    0.54
  -6   5   6   13.54    0.57
   6   5  -6   14.64    0.56
   6   5  -6   13.15    0.55
   5   5  -6    0.74    0.08
   5   5  -6    0.75    0.06
  -5   5   6    0.55    0.10
   4   5  -6   14.85    0.61
   4   5  -6   14.18    0.47
  -4   5   6   14.21    0.59
   3   5  -6   60.15    2.37
  -3   5   6   63.04    2.11
   3   5  -6   63.15    1.87
   2   5  -6    1.23    0.09
   2   5  -6    1.26    0.10
  -2   5   6    1.65    0.14
   2   5  -6    1.18    0.09
  -2   5   6    1.15    0.15
  -2   5   6    1.40    0.12
  -1   5   6    9.09    0.36
  -1   5   6    9.13    0.41
   1   5  -6    8.96    0.34
  -1   5   6    9.10    0.38
   1   5  -6    9.32    0.38
  -1   5   6    9.28    0.39
   0   5   6   18.61    0.65
   0   5   6   19.22    0.68
   0   5   6   18.77    0.63
   0   5  -6   17.38    0.65
   0   5  -6   18.05    0.69
   0   5  -6   18.71    0.62
   0   5   6   18.20    0.71
   1   5   6   48.25    1.72
   1   5   6   52.59    1.80
  -1   5  -6   53.36    1.82
   1   5   6   52.36    1.66
  -1   5  -6   51.78    1.75
   1   5   6   54.09    1.62
  -1   5  -6   53.65    1.62
   2   5   6   33.01    1.14
   2   5   6   31.42    1.03
  -2   5  -6   31.97    1.18
  -2   5  -6   32.21    1.04
  -2   5  -6   31.84    1.13
   2   5   6   33.69    1.06
  -3   5  -6    0.06    0.06
  -3   5  -6    0.08    0.07
   3   5   6    0.23    0.06
   3   5   6    0.15    0.05
   3   5   6    0.09    0.05
   4   5   6   51.79    1.57
   4   5   6   51.58    1.60
  -4   5  -6   50.54    1.75
  -5   5  -6    1.09    0.13
   5   5   6    0.98    0.07
   5   5   6    0.87    0.08
  -6   5  -6   20.64    0.75
   6   5   6   20.39    0.63
   6   5   6   18.80    0.81
  -7   5  -6    0.59    0.09
   7   5   6    0.65    0.04
   7   5   6    0.64    0.07
   8   5   6    6.62    0.29
  -8   5  -6    6.90    0.29
  -7   6   6   25.43    0.89
   6   6  -6   25.91    0.96
  -6   6   6   25.79    0.90
   6   6  -6   24.16    0.97
   5   6  -6    7.69    0.34
  -5   6   6    8.01    0.34
   5   6  -6    7.69    0.34
  -4   6   6   29.70    1.16
   4   6  -6   32.91    1.25
   4   6  -6   31.52    0.97
  -4   6   6   33.57    1.12
  -3   6   6    5.45    0.25
  -3   6   6    5.15    0.28
   3   6  -6    5.20    0.21
  -2   6   6   28.86    1.04
   2   6  -6   28.94    0.90
  -2   6   6   28.90    0.99
  -2   6   6   27.25    0.93
  -1   6   6    2.34    0.13
  -1   6   6    2.47    0.16
  -1   6   6    2.45    0.15
   1   6  -6    2.55    0.14
  -1   6   6    2.56    0.17
   0   6   6   34.97    1.13
   0   6   6   34.13    1.11
   0   6  -6   34.75    1.10
   0   6  -6   35.03    1.20
   0   6   6   35.15    1.22
   1   6   6   18.56    0.64
  -1   6  -6   18.55    0.70
   1   6   6   19.44    0.64
   1   6   6   19.40    0.68
  -1   6  -6   18.34    0.63
  -2   6  -6    2.25    0.12
  -2   6  -6    2.34    0.14
  -2   6  -6    2.45    0.17
   2   6   6    2.23    0.13
   2   6   6    2.51    0.14
  -3   6  -6   28.36    1.05
   3   6   6   29.87    0.92
  -3   6  -6   28.42    0.99
   3   6   6   29.85    0.92
  -4   6  -6    0.54    0.10
  -4   6  -6    0.58    0.08
   4   6   6    0.60    0.06
  -5   6  -6    8.46    0.40
  -5   6  -6   10.09    0.37
   5   6   6    9.36    0.30
  -6   6  -6    1.61    0.11
  -2   7   6    0.15    0.05
   1   7  -6   18.86    0.60
   0   7  -6    5.99    0.23
  13   0  -7   18.28    0.58
  12   0  -7   -0.02    0.05
  12   0  -7    0.06    0.03
  12   0  -7    0.08    0.04
  11   0  -7    6.68    0.30
  11   0  -7    6.10    0.26
  11   0  -7    6.58    0.26
  11   0  -7    6.30    0.24
  10   0  -7    0.05    0.04
  10   0  -7    0.18    0.08
  10   0  -7    0.06    0.05
   9   0  -7   36.58    1.25
   9   0  -7   35.78    1.14
   9   0  -7   35.63    1.21
   8   0  -7    0.23    0.05
   8   0  -7   -0.01    0.04
   8   0  -7    0.06    0.04
   8   0  -7    0.09    0.05
  -8   0   7    0.05    0.06
   7   0  -7    8.57    0.45
   7   0  -7    9.25    0.37
   7   0  -7    8.88    0.32
  -7   0   7    8.95    0.47
   7   0  -7    8.37    0.34
  -6   0   7    0.03    0.04
   6   0  -7    0.01    0.03
   6   0  -7    0.02    0.03
   6   0  -7    0.03    0.04
  -5   0   7   70.31    3.03
   5   0  -7   67.06    2.99
  -4   0   7    0.01    0.04
   4   0  -7    0.02    0.03
   4   0  -7   -0.02    0.03
  -3   0   7   72.58    3.14
   3   0  -7   69.02    2.85
   3   0  -7   73.20    3.11
   2   0  -7    0.01    0.03
  -2   0   7    0.01    0.04
   1   0  -7  107.00    4.92
  -1   0   7  114.97    4.93
  -1   0   7  114.13    4.51
   1   0  -7  116.22    4.88
   0   0   7   -0.01    0.03
   0   0   7    0.00    0.05
   0   0  -7    0.09    0.05
   1   0   7  225.46    9.96
   1   0   7  227.81    9.16
  -1   0  -7  236.22    9.96
  -2   0  -7    0.07    0.05
  -3   0  -7  194.53    8.46
  -4   0  -7    0.03    0.05
  -5   0  -7   52.79    2.36
   5   0   7   52.19    1.60
   5   0   7   49.47    1.79
   5   0   7   53.38    1.76
   6   0   7    0.16    0.06
   6   0   7    0.03    0.04
  -6   0  -7   -0.01    0.06
   6   0   7    0.07    0.05
   7   0   7    1.62    0.14
   7   0   7    1.40    0.12
   7   0   7    1.36    0.11
   7   0   7    1.26    0.11
   8   0   7    0.02    0.05
   8   0   7    0.04    0.05
   8   0   7    0.06    0.05
   8   0   7    0.07    0.06
   9   0   7    0.55    0.08
   9   0   7    0.34    0.07
   9   0   7    0.42    0.07
  10   0   7    0.03    0.04
  10   0   7    0.08    0.05
  10   0   7    0.06    0.04
  11   0   7    7.92    0.28
  11   0   7    7.70    0.29
  11   0   7    8.16    0.29
  12  -1  -7    0.57    0.08
  12  -1  -7    0.42    0.07
  12  -1  -7    0.57    0.10
  12  -1  -7    0.62    0.06
  12   1  -7    0.54    0.06
  12   1  -7    0.61    0.09
  11  -1  -7   37.78    1.31
  11  -1  -7   38.15    1.26
  11  -1  -7   37.92    1.20
  11   1  -7   37.90    1.16
  11   1  -7   38.53    1.16
  11   1  -7   35.93    1.25
  10  -1  -7   17.11    0.64
  10  -1  -7   17.04    0.58
  10  -1  -7   15.62    0.59
  10   1  -7   16.60    0.55
  10   1  -7   16.22    0.62
   9  -1  -7   77.62    2.58
   9  -1  -7   78.69    2.39
   9  -1  -7   82.13    2.66
   9   1  -7   74.83    2.49
   9   1  -7   79.18    2.57
   9   1  -7   81.94    2.36
   9   1  -7   73.16    2.94
   8  -1  -7    1.37    0.11
   8  -1  -7    1.39    0.13
   8  -1  -7    1.38    0.12
   8   1  -7    1.27    0.09
  -8   1   7    1.24    0.15
   8   1  -7    1.36    0.09
   8   1  -7    1.26    0.09
   8   1  -7    1.11    0.11
   7  -1  -7   66.79    2.26
  -7  -1   7   70.68    3.02
   7  -1  -7   67.28    2.32
   7  -1  -7   66.17    2.08
   7   1  -7   69.90    2.05
  -7   1   7   68.20    3.05
   7   1  -7   69.79    2.98
   7   1  -7   68.78    2.27
   7   1  -7   66.67    2.56
  -6  -1   7   15.67    0.70
   6  -1  -7   13.91    0.55
   6  -1  -7   13.74    0.50
   6  -1  -7   13.10    0.56
   6   1  -7   15.64    0.69
   6   1  -7   14.99    0.48
  -6   1   7   15.04    0.73
   6   1  -7   14.69    0.53
  -5  -1   7  180.24    7.69
   5   1  -7  182.72    7.61
  -5   1   7  173.48    7.71
   5   1  -7  172.94    7.03
  -4  -1   7    6.13    0.31
   4   1  -7    5.97    0.30
  -4   1   7    5.43    0.32
   4   1  -7    5.73    0.28
  -3  -1   7   53.41    2.39
   3   1  -7   55.56    2.37
  -3   1   7   53.35    2.41
   3   1  -7   55.25    2.37
   3   1  -7   54.47    2.19
  -2  -1   7   21.07    0.96
   2  -1  -7   19.96    0.97
  -2   1   7   21.09    0.88
   2   1  -7   21.19    0.87
   2   1  -7   21.17    0.95
  -2   1   7   20.99    0.97
  -1  -1   7   10.67    0.52
   1  -1  -7   10.55    0.53
  -1   1   7   10.47    0.52
  -1   1   7   10.88    0.47
   1   1  -7   11.13    0.52
   1   1  -7    9.78    0.45
   0  -1   7    6.24    0.33
   0  -1  -7    5.83    0.34
   0   1   7    6.40    0.29
   0   1   7    5.65    0.33
   0   1  -7    5.98    0.33
   1  -1   7   34.56    1.52
   1  -1   7   30.55    1.37
  -1  -1  -7   33.58    1.52
   1   1   7   33.29    1.48
   1   1   7   34.37    1.36
  -2  -1  -7    2.63    0.20
   2  -1   7    3.02    0.21
   2   1   7    2.99    0.19
  -3  -1  -7    0.19    0.07
  -3   1  -7    0.21    0.08
   3   1   7    0.23    0.06
  -4  -1  -7    4.34    0.27
   4   1   7    3.94    0.19
   4   1   7    4.01    0.24
  -5  -1  -7  111.12    4.79
   5  -1   7  114.38    3.59
   5   1   7  107.11    3.63
   5   1   7  106.66    3.54
   5   1   7  109.94    3.26
   5   1   7  109.75    4.73
   5   1   7  103.40    3.34
   6  -1   7    0.06    0.06
  -6  -1  -7    0.05    0.06
   6   1   7    0.05    0.04
   6   1   7    0.00    0.04
   6   1   7    0.07    0.04
   6   1   7    0.10    0.05
   7  -1   7  138.67    4.40
   7   1   7  134.91    4.01
   7   1   7  136.49    4.45
   7   1   7  130.18    4.33
   7   1   7  133.95    4.10
   7   1   7  130.03    4.18
   8  -1   7   10.95    0.48
   8  -1   7   11.58    0.50
   8   1   7   11.26    0.42
   8   1   7   11.12    0.42
   8   1   7   11.60    0.46
   9  -1   7   31.72    1.18
   9  -1   7   32.17    1.14
   9   1   7   33.79    1.14
   9   1   7   32.54    1.06
   9   1   7   33.12    1.04
  10  -1   7    0.05    0.04
  10  -1   7    0.03    0.05
  10   1   7    0.04    0.04
  10   1   7    0.00    0.03
  10   1   7    0.02    0.03
  11  -1   7   42.30    1.46
  11   1   7   43.90    1.32
  11   1   7   43.70    1.33
  12  -2  -7    6.89    0.29
  12  -2  -7    8.12    0.32
  12  -2  -7    7.37    0.30
  12  -2  -7    8.15    0.31
  12   2  -7    7.62    0.32
  11  -2  -7   78.19    2.62
  11  -2  -7   76.25    2.53
  11  -2  -7   76.01    2.44
  11  -2  -7   82.20    2.71
  11  -2  -7   84.39    2.55
  11   2  -7   83.81    3.01
  10  -2  -7   17.25    0.68
  10  -2  -7   17.70    0.65
  10   2  -7   16.75    0.68
  10   2  -7   16.52    0.54
   9  -2  -7   37.03    1.38
   9  -2  -7   39.56    1.35
   9   2  -7   38.56    1.46
   9   2  -7   38.40    1.17
   8  -2  -7    0.19    0.08
   8  -2  -7    0.33    0.09
   8   2  -7    0.34    0.05
   8   2  -7    0.34    0.05
   7  -2  -7    5.89    0.29
  -7  -2   7    5.39    0.30
   7   2  -7    5.51    0.29
   7   2  -7    5.72    0.25
   7   2  -7    5.91    0.21
  -6  -2   7    1.67    0.13
   6  -2  -7    1.77    0.15
   6   2  -7    1.62    0.09
   6   2  -7    1.70    0.08
   6   2  -7    1.73    0.14
   6   2  -7    1.74    0.09
   6   2  -7    1.81    0.12
  -5  -2   7   11.55    0.55
   5   2  -7   11.60    0.53
   5   2  -7   11.02    0.40
   5   2  -7   10.85    0.37
   5   2  -7   11.47    0.54
  -4  -2   7    0.42    0.07
   4   2  -7    0.51    0.08
   4   2  -7    0.42    0.07
  -3  -2   7   19.84    0.91
   3   2  -7   19.63    0.89
  -3   2   7   19.25    0.83
   3   2  -7   19.14    0.83
  -2  -2   7   96.37    4.17
   2  -2  -7   87.45    4.17
   2   2  -7   99.36    4.13
  -2   2   7   95.50    3.81
   2   2  -7   96.97    3.81
  -1  -2   7  383.68   16.27
   1  -2  -7  373.08   16.27
   1   2  -7  376.02   14.97
   1   2  -7  374.38   16.23
  -1   2   7  374.19   14.97
   0  -2   7    1.03    0.12
   0  -2  -7    1.05    0.12
   0   2   7    1.16    0.12
   0   2  -7    1.07    0.12
   0   2   7    1.04    0.08
  -1  -2  -7  169.86    7.24
   1   2   7  162.35    6.59
  -2  -2  -7    0.90    0.12
  -3  -2  -7  210.73    8.55
   3   2   7  189.08    6.46
   3   2   7  194.34    8.43
   3   2   7  190.88    5.79
   4  -2   7    3.46    0.21
  -4  -2  -7    3.69    0.24
   4   2   7    3.54    0.16
   4   2   7    3.10    0.17
  -4   2  -7    3.09    0.19
   4   2   7    3.54    0.22
   4   2   7    3.31    0.18
  -4   2  -7    3.06    0.19
   4   2   7    3.30    0.16
   5  -2   7    7.02    0.34
  -5  -2  -7    6.74    0.40
   5   2   7    6.99    0.37
   5   2   7    6.95    0.30
   5   2   7    7.19    0.28
   5   2   7    6.46    0.29
   5   2   7    7.38    0.27
   6  -2   7    2.00    0.17
   6   2   7    1.76    0.13
   6   2   7    1.67    0.15
   6   2   7    1.74    0.11
   6   2   7    1.57    0.11
   6   2   7    1.72    0.11
   7  -2   7   67.60    2.28
   7   2   7   67.16    2.25
   7   2   7   65.17    2.04
   7   2   7   67.96    2.08
   8  -2   7   15.84    0.65
   8   2   7   16.16    0.58
   8   2   7   16.59    0.55
   8   2   7   15.69    0.55
   9  -2   7    0.80    0.12
   9   2   7    0.82    0.08
   9   2   7    0.77    0.07
  10  -2   7    3.98    0.20
  10  -2   7    3.70    0.21
  10   2   7    3.73    0.16
  10   2   7    3.78    0.15
  11  -3  -7    8.58    0.39
  11  -3  -7    9.34    0.37
  11   3  -7    8.96    0.37
  11   3  -7    9.84    0.37
  10  -3  -7    3.69    0.22
  10   3  -7    3.32    0.17
  10   3  -7    3.72    0.17
   9  -3  -7   35.35    1.25
   9   3  -7   35.18    1.32
   9   3  -7   34.03    1.33
   8  -3  -7    4.47    0.27
   8   3  -7    4.82    0.21
   8   3  -7    4.50    0.21
   7  -3  -7  118.63    3.86
   7   3  -7  115.17    3.44
   7   3  -7  114.90    4.35
   7   3  -7  118.27    4.33
  -6  -3   7    0.35    0.07
   6  -3  -7    0.51    0.11
   6   3  -7    0.27    0.04
   6   3  -7    0.37    0.05
   6   3  -7    0.25    0.08
   6   3  -7    0.29    0.04
   6   3  -7    0.38    0.04
   6   3  -7    0.27    0.04
   5  -3  -7  118.93    3.94
  -5  -3   7  105.17    5.22
   5   3  -7  128.43    4.45
   5   3  -7  122.83    4.82
   5   3  -7  122.44    3.54
  -5   3   7  115.31    3.93
   5   3  -7  128.76    5.16
   5   3  -7  116.79    4.46
  -4  -3   7    0.61    0.10
   4  -3  -7    0.33    0.07
   4   3  -7    0.57    0.05
   4   3  -7    0.60    0.08
   4   3  -7    0.64    0.10
  -4   3   7    0.51    0.09
  -4   3   7    0.59    0.10
   4   3  -7    0.53    0.06
   4   3  -7    0.60    0.06
  -3  -3   7   21.10    1.01
   3   3  -7   21.12    0.67
   3   3  -7   23.25    1.00
   3   3  -7   21.53    0.75
  -3   3   7   22.00    0.92
  -3   3   7   19.73    0.78
   3   3  -7   21.71    0.94
   2  -3  -7    5.68    0.36
  -2  -3   7    5.82    0.35
   2   3  -7    6.26    0.32
   2   3  -7    6.06    0.26
   2   3  -7    5.90    0.33
  -2   3   7    6.22    0.29
   2   3  -7    5.70    0.22
  -1  -3   7   19.39    0.95
   1  -3  -7   20.02    0.96
   1   3  -7   18.89    0.71
   1   3  -7   19.51    0.92
  -1   3   7   19.67    0.82
   1   3  -7   19.31    0.63
   1   3  -7   20.28    0.86
   0  -3   7   64.37    2.75
   0  -3  -7   62.11    2.73
   0   3   7   62.56    2.43
   0   3   7   58.60    1.85
   0   3  -7   59.95    1.84
   0   3  -7   63.07    2.49
   0   3  -7   56.59    2.06
   0   3  -7   59.71    2.70
   1  -3   7    3.97    0.28
  -1  -3  -7    3.87    0.26
   1   3   7    3.53    0.20
  -1   3  -7    3.65    0.23
  -1   3  -7    3.50    0.20
   1   3   7    3.67    0.18
  -1   3  -7    3.31    0.16
  -1   3  -7    3.59    0.19
  -1   3  -7    3.57    0.17
   1   3   7    3.48    0.23
   1   3   7    3.67    0.19
   1   3   7    3.74    0.17
  -2  -3  -7   34.32    1.55
   2  -3   7   33.11    1.58
   2   3   7   32.93    1.14
   2   3   7   33.61    1.50
  -2   3  -7   32.37    1.41
   2   3   7   33.50    1.17
  -2   3  -7   33.26    1.15
  -2   3  -7   33.69    1.15
   2   3   7   33.29    1.04
   2   3   7   32.56    1.07
  -3  -3  -7   15.65    0.78
   3   3   7   14.33    0.55
   3   3   7   15.09    0.73
   3   3   7   15.53    0.52
   3   3   7   15.24    0.58
   3   3   7   14.83    0.53
  -3   3  -7   15.72    0.59
  -3   3  -7   15.44    0.59
  -4  -3  -7    9.52    0.52
  -4   3  -7    9.53    0.40
   4   3   7    8.86    0.35
   4   3   7    9.01    0.38
   4   3   7    9.41    0.35
   4   3   7    8.67    0.47
  -4   3  -7    9.67    0.41
   4   3   7    9.83    0.34
   5  -3   7   27.44    1.03
   5   3   7   28.69    0.90
  -5   3  -7   28.12    1.00
  -5   3  -7   27.65    1.01
   5   3   7   28.57    0.88
   5   3   7   27.21    0.97
   5   3   7   25.33    1.25
   6  -3   7    8.78    0.42
  -6   3  -7    7.88    0.39
   6   3   7    8.39    0.32
   6   3   7    8.10    0.31
   6   3   7    8.58    0.33
   7  -3   7   58.29    1.95
   7   3   7   56.52    1.75
   7   3   7   56.88    1.71
  -7   3  -7   52.92    1.93
   8  -3   7    4.16    0.26
   8   3   7    4.38    0.19
   8   3   7    4.45    0.18
   9  -3   7   35.42    1.24
   9   3   7   34.99    1.08
  10  -3   7    0.61    0.08
  10   3   7    0.55    0.04
  10  -4  -7   11.84    0.48
   9  -4  -7    7.16    0.35
   8  -4  -7   16.80    0.69
   8   4  -7   17.19    0.66
   8   4  -7   17.43    0.67
   7  -4  -7    3.06    0.22
   7   4  -7    2.96    0.14
   7   4  -7    2.85    0.15
  -7   4   7    2.75    0.21
   6  -4  -7   10.38    0.48
  -6   4   7   10.40    0.47
   6   4  -7   10.16    0.33
   6   4  -7   10.98    0.43
   6   4  -7   10.33    0.43
   5  -4  -7    6.30    0.35
   5   4  -7    6.95    0.30
  -5   4   7    7.20    0.35
   5   4  -7    6.98    0.25
   4   4  -7   23.61    1.08
   4   4  -7   22.69    1.06
  -4   4   7   24.93    0.90
   4   4  -7   24.45    0.75
   4   4  -7   24.46    0.95
  -3  -4   7   47.81    2.26
   3   4  -7   50.18    1.91
   3   4  -7   51.44    1.52
   3   4  -7   48.27    2.08
   3   4  -7   50.58    1.67
  -3   4   7   51.81    1.72
  -3   4   7   49.00    2.03
   3   4  -7   50.17    2.21
  -2  -4   7   35.84    1.69
   2   4  -7   36.49    1.26
  -2   4   7   35.88    1.48
   2   4  -7   37.36    1.13
   2   4  -7   36.94    1.56
  -2   4   7   38.62    1.29
   2   4  -7   34.89    1.65
   1  -4  -7  111.99    5.18
  -1  -4   7  114.07    5.17
   1   4  -7  123.02    3.90
   1   4  -7  116.67    5.10
  -1   4   7  118.67    3.83
   1   4  -7  119.22    4.73
   1   4  -7  114.34    3.78
   1   4  -7  123.86    3.49
  -1   4   7  111.03    3.92
  -1   4   7  118.07    3.52
   0  -4  -7    0.03    0.06
   0  -4   7    0.02    0.06
   0   4   7    0.03    0.04
   0   4  -7    0.07    0.04
   0   4  -7    0.20    0.07
   0   4   7    0.12    0.06
   0   4   7    0.08    0.05
   0   4   7    0.12    0.06
   0   4  -7    0.08    0.06
   0   4  -7    0.04    0.04
   1  -4   7   60.96    2.98
  -1  -4  -7   63.99    2.96
  -1   4  -7   63.47    2.70
   1   4   7   65.30    2.17
  -1   4  -7   67.69    2.18
   1   4   7   67.54    2.24
   1   4   7   68.03    2.01
   1   4   7   67.12    2.06
  -1   4  -7   65.94    2.00
  -1   4  -7   66.28    2.25
   2   4   7    0.38    0.07
  -2   4  -7    0.38    0.09
  -2   4  -7    0.45    0.09
   2   4   7    0.38    0.07
  -2   4  -7    0.40    0.10
   2   4   7    0.37    0.08
   2   4   7    0.39    0.07
  -2   4  -7    0.43    0.07
   2   4   7    0.45    0.09
   3   4   7   33.91    1.18
  -3   4  -7   33.58    1.19
   3   4   7   33.85    1.09
   3   4   7   32.92    1.06
   4   4   7   30.07    0.99
   4   4   7   30.52    0.97
  -4   4  -7   30.32    1.09
   4   4   7   30.39    1.05
  -4   4  -7   29.87    1.08
   5   4   7    8.24    0.30
   5   4   7    7.79    0.31
   5   4   7    7.93    0.31
  -5   4  -7    7.87    0.38
   6  -4   7    1.57    0.17
   6   4   7    1.75    0.10
   6   4   7    1.70    0.11
  -6   4  -7    1.82    0.16
   7  -4   7   11.38    0.50
   7   4   7   10.99    0.36
   7   4   7   10.90    0.38
  -7   4  -7   10.93    0.47
   8  -4   7   15.17    0.62
  -8   4  -7   15.85    0.62
   8   4   7   16.22    0.50
   9  -4   7    0.23    0.07
   9  -5  -7    9.88    0.41
  -9   5   7    9.25    0.39
   8  -5  -7    0.12    0.07
  -8   5   7    0.03    0.06
   7  -5  -7   47.29    1.71
   7   5  -7   52.29    1.85
   7   5  -7   49.67    1.85
  -7   5   7   47.35    1.69
   6   5  -7   15.29    0.62
  -6   5   7   15.34    0.62
  -5   5   7   38.66    1.35
   5   5  -7   39.46    1.47
   5   5  -7   36.01    1.15
   4   5  -7   14.97    0.50
  -4   5   7   15.63    0.62
   4   5  -7   15.09    0.64
   3   5  -7    9.81    0.35
  -3   5   7    9.66    0.43
   2   5  -7   54.19    1.78
  -2   5   7   53.53    1.81
   2   5  -7   52.89    1.62
  -2   5   7   50.74    1.86
   1   5  -7   15.11    0.59
  -1   5   7   15.60    0.55
  -1   5   7   15.41    0.63
  -1   5   7   16.00    0.60
   1   5  -7   15.15    0.53
   0   5  -7   18.65    0.72
   0   5   7   18.76    0.65
   0   5  -7   18.05    0.66
   0   5   7   19.76    0.74
   0   5  -7   19.57    0.64
   0   5   7   18.58    0.67
   0   5   7   19.64    0.70
  -1   5  -7    0.65    0.09
   1   5   7    0.72    0.08
  -1   5  -7    0.61    0.11
   1   5   7    0.54    0.09
  -1   5  -7    0.68    0.09
   1   5   7    0.52    0.08
   1   5   7    0.85    0.11
  -2   5  -7   21.95    0.79
   2   5   7   21.69    0.74
   2   5   7   20.74    0.72
  -2   5  -7   20.83    0.73
  -2   5  -7   21.93    0.83
   2   5   7   21.98    0.79
   3   5   7    0.25    0.06
  -3   5  -7    0.08    0.07
   3   5   7    0.22    0.06
  -3   5  -7    0.31    0.08
   3   5   7    0.34    0.07
  -4   5  -7    9.27    0.40
   4   5   7    9.55    0.34
   4   5   7    8.66    0.34
   5   5   7    8.43    0.29
   5   5   7    8.22    0.31
  -5   5  -7    8.42    0.37
  -6   5  -7    4.53    0.24
   6   5   7    4.21    0.17
  -7   5  -7   38.07    1.24
   7   5   7   36.44    1.07
   7   5   7   33.48    1.38
  -7   6   7    0.03    0.04
  -6   6   7   29.77    1.04
   6   6  -7   30.31    1.14
   5   6  -7    4.67    0.23
  -5   6   7    5.03    0.24
  -4   6   7   13.48    0.51
   4   6  -7   12.88    0.41
  -4   6   7   12.33    0.54
   4   6  -7   13.09    0.55
  -3   6   7    3.56    0.19
   3   6  -7    3.45    0.15
  -3   6   7    3.35    0.22
  -2   6   7   15.87    0.64
  -2   6   7   16.17    0.59
   2   6  -7   16.26    0.54
  -1   6   7   42.59    1.48
   1   6  -7   45.07    1.39
  -1   6   7   46.94    1.57
  -1   6   7   43.88    1.44
  -1   6   7   45.99    1.41
   0   6   7    2.90    0.17
   0   6  -7    2.98    0.16
   0   6  -7    2.82    0.15
   0   6   7    2.97    0.17
   0   6  -7    2.97    0.16
   0   6   7    2.65    0.16
  -1   6  -7   19.78    0.73
   1   6   7   20.57    0.71
  -1   6  -7   19.63    0.67
   1   6   7   20.05    0.67
   1   6   7   19.48    0.67
   2   6   7    0.52    0.07
   2   6   7    0.55    0.08
  -2   6  -7    0.58    0.08
  -2   6  -7    0.46    0.09
  -3   6  -7   21.13    0.79
   3   6   7   21.65    0.68
   3   6   7   21.63    0.69
  -3   6  -7   20.74    0.73
  -4   6  -7    3.25    0.20
   4   6   7    3.34    0.14
  -4   6  -7    3.38    0.16
  -5   6  -7    4.53    0.20
   5   6   7    4.55    0.16
  12   0  -8    2.05    0.12
  12   0  -8    2.19    0.10
  12   0  -8    1.85    0.13
  11   0  -8    0.02    0.06
  11   0  -8   -0.02    0.04
  10   0  -8   73.21    2.42
  10   0  -8   78.02    2.31
  10   0  -8   76.12    2.53
   9   0  -8    0.75    0.10
   8   0  -8   57.01    1.87
   8   0  -8   56.67    1.68
   8   0  -8   52.35    2.43
   8   0  -8   52.29    1.80
   7   0  -8    0.01    0.04
   7   0  -8    0.05    0.04
  -7   0   8    0.03    0.05
   7   0  -8    0.05    0.03
   7   0  -8    0.08    0.05
  -6   0   8   85.74    3.58
   6   0  -8   83.51    3.54
   6   0  -8   79.97    2.44
   6   0  -8   79.20    2.72
   6   0  -8   76.73    2.64
  -5   0   8    0.02    0.04
   5   0  -8    0.04    0.04
  -4   0   8   80.85    3.53
   4   0  -8   79.91    3.50
  -3   0   8   -0.05    0.05
   3   0  -8   -0.01    0.04
   3   0  -8   -0.04    0.03
  -2   0   8   20.19    0.95
   2   0  -8   19.82    0.93
   2   0  -8   20.35    0.94
  -1   0   8    0.49    0.09
   0   0   8   29.24    1.32
   0   0  -8   27.86    1.32
   0   0   8   29.57    1.20
  -1   0  -8   -0.01    0.04
   1   0   8    0.05    0.04
  -3   0  -8    0.02    0.05
   4   0   8  102.30    3.45
  -4   0  -8  108.65    4.65
   5   0   8    0.05    0.04
   5   0   8    0.03    0.04
   5   0   8    0.04    0.05
  -5   0  -8    0.03    0.06
  -6   0  -8   63.65    2.95
   6   0   8   65.83    2.18
   6   0   8   65.47    2.00
   6   0   8   65.21    2.24
   7   0   8    0.06    0.05
   7   0   8   -0.01    0.04
   7   0   8    0.07    0.06
   8   0   8   39.21    1.33
   8   0   8   37.82    1.27
   8   0   8   38.40    1.24
   8   0   8   40.27    1.38
   9   0   8    0.14    0.04
   9   0   8    0.09    0.05
   9   0   8    0.08    0.04
   9   0   8    0.10    0.05
  10   0   8   27.36    0.89
  10   0   8   27.39    0.90
  10   0   8   28.55    0.97
  12  -1  -8    4.25    0.17
  12  -1  -8    4.48    0.19
  12  -1  -8    4.09    0.21
  12  -1  -8    4.53    0.20
  12   1  -8    4.28    0.17
  11  -1  -8    2.51    0.15
  11  -1  -8    2.28    0.15
  11  -1  -8    2.54    0.17
  11   1  -8    2.34    0.13
  11   1  -8    2.57    0.11
  10  -1  -8   12.98    0.48
  10  -1  -8   13.60    0.52
  10  -1  -8   13.46    0.53
  10  -1  -8   12.41    0.49
  10   1  -8   13.47    0.45
   9  -1  -8    4.78    0.24
   9  -1  -8    4.97    0.23
   9  -1  -8    5.16    0.27
   9   1  -8    4.49    0.20
   9   1  -8    4.79    0.19
   8  -1  -8   11.50    0.47
   8  -1  -8   12.31    0.49
   8  -1  -8   11.76    0.44
   8   1  -8   10.93    0.57
   8   1  -8   11.84    0.43
   8   1  -8   11.89    0.41
   7  -1  -8    0.62    0.08
  -7  -1   8    0.63    0.10
   7  -1  -8    0.40    0.09
   7  -1  -8    0.49    0.08
   7   1  -8    0.57    0.09
  -7   1   8    0.56    0.12
   7   1  -8    0.58    0.07
   7   1  -8    0.50    0.06
   7   1  -8    0.51    0.07
   6  -1  -8   31.14    1.18
   6  -1  -8   32.35    1.15
  -6  -1   8   34.09    1.51
   6  -1  -8   31.99    1.05
   6   1  -8   34.52    1.14
   6   1  -8   34.75    1.49
  -6   1   8   33.30    1.53
   6   1  -8   33.24    1.03
  -5  -1   8   42.10    1.83
  -5   1   8   41.19    1.85
   5   1  -8   40.73    1.67
   5   1  -8   38.84    1.24
   5   1  -8   39.12    1.38
   5   1  -8   42.44    1.81
  -4  -1   8  117.49    5.04
   4   1  -8  116.90    4.99
   4   1  -8  113.32    4.60
  -4   1   8  113.56    5.06
   4   1  -8  116.69    4.99
  -3  -1   8    8.21    0.41
  -3   1   8    7.40    0.41
   3   1  -8    8.12    0.37
   3   1  -8    7.76    0.40
  -2  -1   8  170.69    7.67
  -2   1   8  168.92    7.67
   2   1  -8  186.93    7.60
   2   1  -8  175.80    7.00
  -2   1   8  180.54    7.04
  -1  -1   8   19.96    0.89
   1  -1  -8   18.45    0.89
  -1   1   8   17.37    0.88
  -1   1   8   18.76    0.79
   1   1  -8   18.68    0.87
   0  -1   8  161.19    6.96
   0  -1  -8  152.77    6.96
   0   1   8  165.31    6.36
   1  -1   8    0.02    0.04
  -1  -1  -8    0.05    0.06
   1  -1   8    0.05    0.06
   1   1   8    0.07    0.04
  -2  -1  -8  116.33    5.10
  -3  -1  -8   28.60    1.33
  -4  -1  -8   72.27    3.11
   4  -1   8   70.56    2.34
   4   1   8   65.90    2.16
   4   1   8   69.96    2.30
   5  -1   8    0.25    0.07
  -5  -1  -8    0.12    0.07
   5   1   8    0.13    0.04
   5   1   8    0.22    0.06
   5   1   8    0.57    0.08
   5   1   8    0.26    0.06
   6  -1   8    2.21    0.17
  -6  -1  -8    1.95    0.19
   6   1   8    2.07    0.13
   6   1   8    1.98    0.14
   6   1   8    1.98    0.13
   6   1   8    2.04    0.15
   7  -1   8    0.68    0.11
   7   1   8    0.64    0.09
   7   1   8    0.62    0.09
   7   1   8    0.80    0.11
   7   1   8    0.82    0.10
   8  -1   8    0.70    0.11
   8  -1   8    0.75    0.12
   8   1   8    0.72    0.07
   8   1   8    0.84    0.10
   8   1   8    0.94    0.10
   8   1   8    0.80    0.10
   9  -1   8    6.82    0.30
   9  -1   8    6.26    0.31
   9   1   8    6.01    0.26
   9   1   8    6.34    0.27
   9   1   8    6.15    0.26
  10  -1   8   13.46    0.50
  10  -1   8   14.25    0.54
  10   1   8   14.38    0.48
  10   1   8   14.37    0.48
  12  -2  -8   15.36    0.54
  12  -2  -8   13.92    0.52
  12  -2  -8   15.34    0.55
  12   2  -8   16.06    0.60
  11  -2  -8    1.66    0.14
  11  -2  -8    1.54    0.13
  11  -2  -8    1.59    0.11
  11  -2  -8    1.76    0.13
  11   2  -8    1.61    0.10
  10  -2  -8   54.65    1.94
  10  -2  -8   56.87    1.87
  10   2  -8   55.59    2.11
  10   2  -8   55.70    1.67
   9  -2  -8    0.22    0.07
   9  -2  -8    0.14    0.07
   9   2  -8    0.07    0.04
   9   2  -8    0.12    0.04
   8  -2  -8   45.30    1.68
   8  -2  -8   47.93    1.64
   8   2  -8   47.84    1.80
   8   2  -8   48.91    1.44
   7  -2  -8    2.21    0.17
   7   2  -8    2.22    0.13
   7   2  -8    2.52    0.16
   7   2  -8    2.23    0.11
   6  -2  -8   81.01    2.71
  -6  -2   8   80.71    3.58
   6   2  -8   81.82    2.68
   6   2  -8   80.40    3.53
   6   2  -8   85.95    3.05
   6   2  -8   81.93    2.43
   6   2  -8   77.79    3.29
  -5  -2   8    2.30    0.16
   5  -2  -8    2.20    0.16
   5   2  -8    1.99    0.11
   5   2  -8    2.20    0.11
   5   2  -8    1.99    0.12
   5   2  -8    2.24    0.15
   5   2  -8    2.27    0.16
  -4  -2   8   29.38    1.31
   4   2  -8   27.84    0.89
   4   2  -8   29.30    1.30
   4   2  -8   29.72    1.21
   4   2  -8   27.74    0.99
  -3  -2   8  226.82    9.85
   3   2  -8  223.73    9.01
   3   2  -8  229.68    9.75
  -3   2   8  228.47    9.04
  -2  -2   8   93.86    4.19
  -2   2   8   90.26    3.83
   2   2  -8  102.06    4.15
   2   2  -8   95.36    3.83
  -1  -2   8   12.97    0.63
   1  -2  -8   12.02    0.63
  -1   2   8   12.33    0.54
   1   2  -8   11.81    0.61
   1   2  -8   11.95    0.55
   0  -2  -8    2.56    0.21
   0  -2   8    2.62    0.21
   0   2  -8    2.63    0.20
   0   2   8    2.46    0.15
   1  -2   8    0.95    0.13
  -1  -2  -8    1.24    0.14
   1   2   8    0.98    0.08
  -2  -2  -8   80.84    3.59
  -3  -2  -8    2.36    0.20
   3   2   8    2.25    0.13
   3   2   8    2.38    0.18
   3   2   8    2.51    0.15
   3   2   8    2.32    0.13
  -3   2  -8    2.55    0.17
   3   2   8    2.20    0.15
   4  -2   8   44.40    1.57
  -4  -2  -8   47.61    2.06
   4   2   8   44.73    1.52
   4   2   8   44.88    1.43
   4   2   8   45.26    1.56
   4   2   8   45.65    1.39
  -4   2  -8   42.81    1.55
   4   2   8   45.48    2.01
   5  -2   8    4.37    0.26
  -5  -2  -8    3.96    0.28
   5   2   8    4.41    0.19
   5   2   8    4.38    0.20
   5   2   8    4.02    0.21
   5   2   8    3.79    0.27
  -5   2  -8    3.98    0.24
   5   2   8    4.54    0.22
   6  -2   8  101.41    3.30
   6   2   8  102.33    2.97
   6   2   8   91.43    3.20
   6   2   8  100.21    3.30
   6   2   8   98.70    3.04
   7  -2   8    2.18    0.19
   7   2   8    2.06    0.13
   7   2   8    2.11    0.13
   7   2   8    2.08    0.14
   8  -2   8   42.79    1.53
   8   2   8   44.42    1.48
   8   2   8   43.09    1.36
   8   2   8   44.60    1.38
   9  -2   8    0.76    0.11
   9   2   8    0.66    0.07
   9   2   8    0.61    0.07
  10  -2   8   34.12    1.15
  10  -2   8   31.38    1.19
  10   2   8   34.70    1.04
  10   2   8   35.34    1.04
  11  -3  -8    0.33    0.07
  11  -3  -8    0.26    0.07
  11   3  -8    0.31    0.04
  11   3  -8    0.29    0.04
  10  -3  -8    0.80    0.11
  10   3  -8    0.65    0.06
  10   3  -8    0.68    0.06
   9  -3  -8    2.14    0.18
   8  -3  -8    0.42    0.10
   8   3  -8    0.48    0.04
   8   3  -8    0.55    0.07
   8   3  -8    0.54    0.06
   7  -3  -8   47.71    1.68
   7   3  -8   46.23    1.44
   7   3  -8   50.13    1.82
   6  -3  -8   56.81    1.88
   6   3  -8   57.29    2.05
   6   3  -8   49.29    2.24
   6   3  -8   52.58    2.36
   6   3  -8   55.43    1.63
  -5  -3   8   11.83    0.66
   5  -3  -8   13.88    0.56
  -5   3   8   13.01    0.56
   5   3  -8   14.41    0.55
   5   3  -8   13.58    0.64
   5   3  -8   14.04    0.44
   5   3  -8   13.70    0.64
  -4  -3   8   27.72    1.37
   4  -3  -8   28.54    1.07
  -4   3   8   30.00    1.26
   4   3  -8   29.80    1.01
   4   3  -8   31.01    0.93
  -4   3   8   29.43    1.07
   4   3  -8   29.86    1.14
   4   3  -8   29.93    1.35
   4   3  -8   30.78    1.28
  -3  -3   8    9.69    0.52
   3   3  -8   10.18    0.34
  -3   3   8    9.82    0.46
  -3   3   8    9.40    0.42
   3   3  -8   10.10    0.38
   3   3  -8    9.86    0.48
   3   3  -8    9.67    0.42
   3   3  -8    9.80    0.51
  -2  -3   8    3.38    0.25
   2   3  -8    2.95    0.16
   2   3  -8    4.08    0.16
   2   3  -8    3.50    0.18
  -2   3   8    3.70    0.21
  -2   3   8    3.66    0.20
   2   3  -8    3.21    0.23
   2   3  -8    3.91    0.24
   2   3  -8    3.20    0.18
   1  -3  -8    2.34    0.21
  -1  -3   8    2.39    0.21
   1   3  -8    2.35    0.19
   1   3  -8    2.49    0.18
  -1   3   8    2.42    0.14
   1   3  -8    2.21    0.13
  -1   3   8    2.39    0.16
   1   3  -8    2.38    0.13
   1   3  -8    2.28    0.15
   0  -3  -8   77.30    3.46
   0  -3   8   81.57    3.48
   0   3  -8   76.01    2.54
   0   3  -8   73.35    2.61
   0   3   8   71.48    2.34
   0   3   8   79.80    2.57
   0   3   8   76.41    2.63
   0   3  -8   76.93    2.33
   0   3   8   80.65    3.09
   0   3  -8   81.21    3.16
  -1  -3  -8    0.11    0.07
   1  -3   8    0.06    0.07
   1   3   8    0.08    0.06
  -1   3  -8    0.15    0.07
   1   3   8    0.14    0.05
  -1   3  -8    0.25    0.08
  -1   3  -8    0.37    0.06
   1   3   8    0.07    0.05
  -2  -3  -8   94.83    4.13
  -2   3  -8   96.66    3.06
   2   3   8   91.12    3.04
   2   3   8   91.28    2.86
  -2   3  -8   88.74    3.76
   2   3   8   90.55    3.11
   2   3   8   95.65    2.79
  -3  -3  -8   17.33    0.86
   3   3   8   16.48    0.81
   3   3   8   16.01    0.61
   3   3   8   18.19    0.58
  -3   3  -8   15.69    0.78
   3   3   8   16.78    0.64
   3   3   8   16.47    0.59
  -3   3  -8   18.10    0.66
   4   3   8   19.78    0.72
   4   3   8   19.88    0.75
   4   3   8   18.55    0.95
  -4   3  -8   21.17    0.78
   4   3   8   22.05    0.68
   4   3   8   21.16    0.69
   5  -3   8    2.42    0.19
   5   3   8    1.96    0.14
  -5   3  -8    1.87    0.16
   5   3   8    1.78    0.12
   5   3   8    1.87    0.12
   6  -3   8    1.17    0.16
   6   3   8    1.11    0.10
   6   3   8    1.19    0.10
   6   3   8    1.26    0.10
  -6   3  -8    1.56    0.18
   7  -3   8    8.18    0.40
   7   3   8    8.37    0.30
   7   3   8    8.12    0.31
  -7   3  -8    7.88    0.39
   7   3   8    8.01    0.31
   8  -3   8    1.27    0.15
   8   3   8    1.05    0.08
   8   3   8    1.13    0.09
   9  -3   8   10.36    0.43
   9   3   8   10.16    0.35
  10  -3   8   14.24    0.52
  10  -4  -8   32.46    1.13
   9  -4  -8    1.23    0.14
   8  -4  -8   13.26    0.55
   8   4  -8   12.19    0.50
   8   4  -8   12.45    0.50
   7  -4  -8    2.47    0.20
   7   4  -8    2.40    0.13
   7   4  -8    2.30    0.14
  -7   4   8    2.26    0.19
   6  -4  -8   17.68    0.74
  -6   4   8   18.40    0.73
   6   4  -8   17.98    0.57
   6   4  -8   18.99    0.73
   5  -4  -8    4.52    0.29
  -5   4   8    5.18    0.29
   5   4  -8    4.99    0.24
   5   4  -8    4.64    0.19
   4   4  -8   56.91    2.12
  -4   4   8   54.72    1.91
   4   4  -8   54.86    1.68
   3   4  -8    0.22    0.07
   3   4  -8    0.13    0.04
   3   4  -8    0.13    0.04
  -3   4   8    0.05    0.06
   3   4  -8    0.15    0.06
  -2   4   8    1.94    0.16
   2   4  -8    2.01    0.13
   2   4  -8    1.92    0.13
   2   4  -8    1.82    0.17
   2   4  -8    1.92    0.17
  -2   4   8    1.93    0.11
   2   4  -8    2.21    0.12
  -1  -4   8   21.59    1.12
   1   4  -8   24.17    0.74
   1   4  -8   22.88    0.79
  -1   4   8   23.46    0.84
   1   4  -8   20.80    1.08
  -1   4   8   22.39    0.76
   1   4  -8   22.42    1.02
   1   4  -8   23.59    0.84
  -1   4   8   22.71    0.87
   0  -4   8    4.69    0.35
   0  -4  -8    4.01    0.32
   0   4   8    5.00    0.23
   0   4  -8    4.99    0.22
   0   4  -8    4.90    0.23
   0   4  -8    4.74    0.30
   0   4   8    4.88    0.26
   0   4  -8    5.04    0.26
   0   4   8    4.47    0.23
   0   4   8    4.71    0.24
   1   4   8   11.18    0.43
  -1   4  -8   10.85    0.41
   1   4   8   10.79    0.44
  -1   4  -8   11.23    0.47
  -1   4  -8   10.12    0.55
   1   4   8   11.65    0.47
  -1   4  -8   11.20    0.45
   1   4   8   11.13    0.41
  -2   4  -8   17.85    0.68
   2   4   8   18.07    0.69
   2   4   8   17.90    0.61
   2   4   8   18.11    0.63
  -2   4  -8   17.59    0.71
   2   4   8   17.91    0.65
   3   4   8    0.37    0.07
   3   4   8    0.52    0.09
   3   4   8    0.35    0.07
  -3   4  -8    0.42    0.09
   4   4   8   32.36    1.07
   4   4   8   33.91    1.15
  -4   4  -8   32.45    1.18
   4   4   8   33.12    1.05
   5   4   8   27.24    0.92
   5   4   8   26.87    0.86
   5   4   8   25.73    0.88
  -5   4  -8   27.35    0.99
   6  -4   8   83.15    2.93
  -6   4  -8   89.98    2.91
   6   4   8   90.19    2.62
   6   4   8   85.10    2.67
   7  -4   8    1.38    0.16
   7   4   8    1.30    0.09
   7   4   8    1.20    0.07
  -7   4  -8    1.51    0.16
   8  -4   8   29.34    1.05
  -8   4  -8   28.31    1.03
   8   4   8   30.02    0.89
   9  -5  -8    8.51    0.37
   8  -5  -8    7.83    0.36
  -8   5   8    8.00    0.35
   7  -5  -8    8.23    0.40
   7   5  -8    8.71    0.35
  -7   5   8    8.62    0.39
   6   5  -8   21.04    0.81
  -6   5   8   19.68    0.78
   5   5  -8   26.75    1.05
   5   5  -8   25.58    0.81
  -5   5   8   27.53    0.99
   4   5  -8   68.40    2.07
   4   5  -8   66.96    2.62
  -4   5   8   70.78    2.33
   3   5  -8    3.30    0.16
  -3   5   8    3.18    0.22
   2   5  -8   63.23    1.95
  -2   5   8   62.36    2.23
  -2   5   8   66.31    2.17
   2   5  -8   64.39    2.14
  -1   5   8    0.96    0.12
  -1   5   8    0.70    0.12
   1   5  -8    0.86    0.09
   1   5  -8    0.72    0.10
   1   5  -8    0.95    0.11
  -1   5   8    0.80    0.11
   0   5   8   15.90    0.60
   0   5   8   16.64    0.66
   0   5  -8   16.96    0.57
   0   5  -8   15.80    0.58
   0   5   8   17.30    0.59
   0   5   8   16.49    0.62
   0   5  -8   16.37    0.64
  -1   5  -8    5.67    0.29
   1   5   8    5.23    0.24
   1   5   8    5.89    0.27
  -1   5  -8    5.37    0.25
   1   5   8    5.54    0.28
   1   5   8    5.67    0.26
  -1   5  -8    6.09    0.26
  -2   5  -8   64.09    2.12
   2   5   8   64.07    2.15
  -2   5  -8   60.91    1.96
  -2   5  -8   62.96    2.19
   2   5   8   65.18    2.00
   2   5   8   63.18    1.95
   3   5   8    2.68    0.15
  -3   5  -8    2.27    0.19
   3   5   8    2.82    0.16
   3   5   8    2.78    0.15
  -3   5  -8    2.53    0.17
   4   5   8   11.92    0.41
  -4   5  -8   11.70    0.48
   4   5   8   11.24    0.41
   5   5   8   54.51    1.66
  -5   5  -8   54.58    1.83
   5   5   8   53.46    1.65
  -6   5  -8    4.83    0.25
   6   5   8    5.15    0.19
  -7   5  -8   14.16    0.53
  -6   6   8   15.65    0.58
   6   6  -8   15.21    0.60
   5   6  -8   14.57    0.60
  -5   6   8   14.83    0.56
   4   6  -8    6.94    0.23
  -4   6   8    7.33    0.31
  -4   6   8    6.93    0.34
   4   6  -8    6.55    0.32
  -3   6   8   20.27    0.73
  -3   6   8   19.68    0.77
   3   6  -8   20.60    0.65
  -2   6   8   -0.01    0.05
  -2   6   8    0.04    0.04
   2   6  -8    0.08    0.04
  -1   6   8   35.14    1.13
  -1   6   8   33.44    1.17
  -1   6   8   35.54    1.16
   1   6  -8   36.51    1.11
  -1   6   8   36.46    1.25
   0   6   8    4.91    0.23
   0   6   8    5.15    0.24
   0   6  -8    5.24    0.22
   0   6   8    4.90    0.23
   0   6  -8    4.89    0.22
  -1   6  -8   30.47    1.05
   1   6   8   29.59    1.02
  -1   6  -8   29.24    0.95
   1   6   8   29.43    0.97
  -1   6  -8   29.93    1.04
   1   6   8   29.78    0.95
  -2   6  -8   14.18    0.52
   2   6   8   14.90    0.51
   2   6   8   14.96    0.51
  -2   6  -8   15.29    0.57
   3   6   8   16.30    0.53
  -3   6  -8   15.14    0.55
   3   6   8   16.71    0.52
  -3   6  -8   15.96    0.61
  -4   6  -8   20.80    0.77
   4   6   8   21.48    0.66
  -4   6  -8   21.20    0.72
  12   0  -9    0.06    0.04
  12   0  -9    0.07    0.03
  11   0  -9   38.80    1.21
  10   0  -9    0.06    0.05
  10   0  -9    0.04    0.05
   9   0  -9   21.28    0.79
   9   0  -9   21.87    0.72
   8   0  -9    0.16    0.07
   8   0  -9    0.03    0.04
   8   0  -9    0.04    0.04
   8   0  -9    0.05    0.05
   7   0  -9   38.16    1.84
  -7   0   9   41.53    1.88
   7   0  -9   39.97    1.38
   7   0  -9   42.78    1.43
   7   0  -9   42.32    1.28
  -6   0   9    0.09    0.06
   6   0  -9    0.02    0.04
   6   0  -9    0.10    0.05
   6   0  -9    0.18    0.05
   6   0  -9    0.02    0.04
   5   0  -9   87.07    2.97
   5   0  -9   90.52    3.87
  -5   0   9   91.40    3.90
   5   0  -9   85.34    2.66
  -4   0   9   -0.01    0.04
   4   0  -9   -0.02    0.04
   3   0  -9  146.14    6.30
   3   0  -9  138.95    5.78
  -3   0   9  155.04    6.36
   3   0  -9  143.20    6.30
   0   0   9    0.15    0.07
   0   0   9    0.08    0.04
   1   0   9   21.64    0.92
  -2   0  -9    0.05    0.06
  -3   0  -9    3.34    0.24
  -4   0  -9    0.00    0.06
   4   0   9    0.04    0.05
   5   0   9    1.95    0.15
   6   0   9    0.02    0.04
   6   0   9    0.03    0.06
   6   0   9    0.05    0.05
   7   0   9   19.24    0.71
   7   0   9   18.63    0.66
   7   0   9   19.10    0.74
   8   0   9   -0.01    0.04
   8   0   9    0.03    0.05
   8   0   9    0.03    0.05
   9   0   9   95.48    2.96
   9   0   9   95.66    2.89
   9   0   9   91.21    3.10
   9   0   9  101.37    3.21
  10   0   9    0.02    0.04
  10   0   9   -0.04    0.03
  10   0   9    0.05    0.04
  12  -1  -9    1.03    0.10
  12  -1  -9    1.06    0.08
  12   1  -9    1.06    0.07
  11  -1  -9   81.09    2.70
  11  -1  -9   78.61    2.55
  11  -1  -9   80.34    2.45
  11   1  -9   82.00    2.44
  11   1  -9   81.04    2.42
  10  -1  -9    0.11    0.06
  10  -1  -9    0.06    0.05
  10  -1  -9    0.09    0.07
  10  -1  -9    0.03    0.04
  10   1  -9    0.05    0.04
   9  -1  -9   36.51    1.31
   9  -1  -9   39.11    1.37
   9  -1  -9   37.79    1.23
   9   1  -9   39.34    1.20
   9   1  -9   39.08    1.28
   8  -1  -9    1.32    0.12
   8  -1  -9    1.32    0.15
   8  -1  -9    1.30    0.12
   8   1  -9    1.18    0.10
   8   1  -9    1.31    0.10
   7  -1  -9   43.50    1.47
  -7  -1   9   42.80    1.94
   7  -1  -9   42.64    1.35
   7  -1  -9   43.33    1.51
  -7   1   9   41.90    1.97
   7   1  -9   42.82    1.32
   7   1  -9   44.15    1.46
   7   1  -9   40.81    1.91
   6  -1  -9    0.86    0.12
   6  -1  -9    0.62    0.09
   6  -1  -9    0.52    0.08
  -6  -1   9    0.55    0.10
  -6   1   9    0.51    0.11
   6   1  -9    0.58    0.07
   6   1  -9    0.61    0.07
   6   1  -9    0.58    0.08
   6   1  -9    0.56    0.09
   5  -1  -9    3.56    0.20
   5  -1  -9    3.73    0.21
  -5  -1   9    4.12    0.25
  -5   1   9    3.79    0.26
   5   1  -9    4.16    0.25
   5   1  -9    4.22    0.25
   5   1  -9    4.02    0.17
   5   1  -9    4.04    0.20
   4   1  -9    0.43    0.07
  -4   1   9    0.34    0.09
   4   1  -9    0.34    0.07
   4   1  -9    0.46    0.06
  -3  -1   9   26.19    1.18
   3   1  -9   25.53    1.16
   3   1  -9   24.91    1.06
  -3   1   9   24.72    1.18
  -2  -1   9    2.78    0.20
  -2   1   9    2.44    0.19
   2   1  -9    2.91    0.17
  -2   1   9    2.81    0.17
   2   1  -9    2.58    0.19
  -1  -1   9   77.42    3.32
   1   1  -9   72.51    3.30
  -1   1   9   75.33    3.03
   0  -1   9   40.63    1.80
   0  -1  -9   38.16    1.80
   0   1   9   40.08    1.62
  -1  -1  -9  171.62    7.60
   1  -1   9  169.45    7.61
   1   1   9  181.95    6.94
  -2  -1  -9    7.83    0.44
  -3  -1  -9   92.50    3.95
   3   1   9   88.56    2.93
   3   1   9   86.63    2.68
  -4  -1  -9   17.77    0.89
   4  -1   9   17.97    0.70
   4   1   9   18.06    0.60
   4   1   9   18.86    0.67
   4   1   9   16.88    0.67
   5  -1   9   64.77    2.17
  -5  -1  -9   61.83    2.87
   5   1   9   63.72    2.18
   5   1   9   65.17    1.96
   5   1   9   61.17    2.00
   5   1   9   66.01    2.13
   6  -1   9    2.19    0.18
   6   1   9    2.21    0.14
   6   1   9    1.92    0.13
   6   1   9    2.07    0.14
   6   1   9    1.92    0.15
   7  -1   9   69.28    2.33
   7   1   9   71.54    2.35
   7   1   9   69.55    2.11
   7   1   9   68.00    2.27
   7   1   9   66.01    2.15
   8  -1   9    0.19    0.07
   8  -1   9    0.15    0.08
   8   1   9    0.11    0.05
   8   1   9    0.16    0.06
   8   1   9    0.09    0.05
   8   1   9    0.21    0.05
   9  -1   9   12.71    0.48
   9  -1   9   12.05    0.50
   9   1   9   12.60    0.44
   9   1   9   12.62    0.47
   9   1   9   12.33    0.44
  10  -1   9    2.41    0.14
  10  -1   9    2.06    0.11
  10   1   9    2.26    0.12
  10   1   9    2.23    0.11
  12  -2  -9    2.34    0.12
  12  -2  -9    2.07    0.14
  12   2  -9    2.16    0.12
  11  -2  -9   16.77    0.63
  11  -2  -9   15.71    0.58
  11  -2  -9   16.45    0.59
  11   2  -9   17.27    0.67
  10  -2  -9    5.81    0.27
  10  -2  -9    5.88    0.30
  10   2  -9    5.53    0.26
  10   2  -9    5.50    0.21
   9  -2  -9   14.59    0.58
   9  -2  -9   14.44    0.61
   9   2  -9   14.55    0.60
   9   2  -9   14.90    0.48
   8  -2  -9   13.86    0.61
   8  -2  -9   15.08    0.60
   8   2  -9   15.32    0.49
   8   2  -9   14.36    0.60
   7  -2  -9  102.43    3.37
   7   2  -9  108.01    3.04
   7   2  -9  103.45    3.81
   7   2  -9   93.92    4.41
   6  -2  -9    0.75    0.11
  -6  -2   9    0.86    0.11
   6   2  -9    0.97    0.08
   6   2  -9    0.85    0.07
   6   2  -9    0.91    0.11
   6   2  -9    1.03    0.11
   6   2  -9    0.91    0.07
  -5  -2   9   57.75    2.67
   5  -2  -9   60.84    2.03
   5   2  -9   59.86    1.81
   5   2  -9   61.49    2.46
   5   2  -9   59.31    2.01
   5   2  -9   60.93    2.27
   5   2  -9   60.11    2.64
  -4  -2   9    0.26    0.07
   4  -2  -9    0.18    0.07
   4   2  -9    0.31    0.05
   4   2  -9    0.31    0.07
   4   2  -9    0.28    0.07
   4   2  -9    0.37    0.06
  -3  -2   9  359.40   15.42
  -3   2   9  356.88   14.15
   3   2  -9  341.78   10.47
   3   2  -9  333.18   11.65
   3   2  -9  369.91   15.27
   3   2  -9  376.86   14.10
  -2  -2   9   15.43    0.73
   2   2  -9   14.11    0.49
   2   2  -9   14.07    0.55
  -2   2   9   15.06    0.65
   2   2  -9   15.04    0.72
   2   2  -9   14.48    0.66
  -1  -2   9   25.14    1.14
  -1   2   9   23.92    1.00
   1   2  -9   23.57    1.12
   1   2  -9   22.77    1.02
   0  -2   9    7.27    0.43
   0  -2  -9    7.10    0.43
   0   2   9    7.55    0.34
  -1  -2  -9   33.10    1.50
   1  -2   9   31.81    1.49
   1   2   9   32.40    1.29
   1   2   9   29.20    1.11
  -2  -2  -9    2.96    0.23
   2   2   9    2.84    0.18
   2   2   9    3.05    0.18
   2   2   9    2.85    0.15
  -3  -2  -9    5.88    0.36
   3  -2   9    4.96    0.29
   3   2   9    5.66    0.27
  -3   2  -9    5.41    0.28
   3   2   9    5.47    0.27
   3   2   9    5.42    0.24
   3   2   9    5.50    0.23
   4  -2   9    8.61    0.41
  -4  -2  -9    8.51    0.49
  -4   2  -9    8.41    0.39
   4   2   9    8.73    0.37
   4   2   9    8.52    0.33
   4   2   9    9.28    0.37
   4   2   9    8.33    0.34
   5  -2   9   25.43    0.94
  -5   2  -9   23.32    0.91
   5   2   9   24.31    0.82
   5   2   9   24.13    0.86
   5   2   9   24.52    0.80
   5   2   9   25.53    0.90
   6  -2   9   66.61    2.25
   6   2   9   66.52    2.23
   6   2   9   66.49    2.06
   6   2   9   67.41    2.01
   6   2   9   62.00    2.16
   7  -2   9   47.29    1.64
   7   2   9   46.34    1.60
   7   2   9   46.69    1.48
   7   2   9   46.69    1.45
   8  -2   9    0.60    0.11
   8   2   9    0.76    0.09
   8   2   9    0.83    0.09
   8   2   9    0.68    0.08
   9  -2   9   46.66    1.59
   9   2   9   46.79    1.43
   9   2   9   47.05    1.46
  10  -2   9    1.16    0.08
  10   2   9    1.17    0.06
  10   2   9    1.22    0.07
  11  -3  -9   23.46    0.89
  11  -3  -9   24.81    0.85
  11   3  -9   23.71    0.93
  11   3  -9   26.29    0.93
  10  -3  -9    0.56    0.11
  10  -3  -9    0.63    0.10
  10   3  -9    0.62    0.06
  10   3  -9    0.54    0.06
   9  -3  -9   62.81    2.13
   9   3  -9   62.58    2.36
   8  -3  -9   15.85    0.65
   8   3  -9   15.84    0.50
   8   3  -9   15.94    0.64
   7  -3  -9    2.17    0.19
   7   3  -9    1.93    0.12
   7   3  -9    2.06    0.10
   6  -3  -9   45.18    1.56
   6   3  -9   43.68    1.68
   6   3  -9   43.85    1.34
   5  -3  -9    0.59    0.12
   5   3  -9    0.56    0.06
   5   3  -9    0.42    0.08
  -5   3   9    0.58    0.12
   5   3  -9    0.57    0.10
   5   3  -9    0.47    0.04
   4  -3  -9   28.82    1.04
  -4  -3   9   27.00    1.32
  -4   3   9   28.20    1.20
   4   3  -9   28.39    1.10
   4   3  -9   25.73    1.29
   4   3  -9   29.65    0.89
   4   3  -9   27.90    1.22
   4   3  -9   29.06    0.97
  -4   3   9   28.46    1.03
  -3  -3   9   28.23    1.37
   3   3  -9   27.76    1.34
   3   3  -9   29.47    1.02
  -3   3   9   29.12    1.23
   3   3  -9   30.55    0.93
   3   3  -9   29.92    1.26
  -1  -3   9   43.42    2.00
   1   3  -9   44.03    1.50
  -1   3   9   44.11    1.49
  -1   3   9   44.06    1.76
   1   3  -9   40.40    1.96
   1   3  -9   43.06    1.34
   1   3  -9   43.39    1.81
   1   3  -9   42.68    1.45
   0  -3  -9   11.33    0.61
   0  -3   9   10.30    0.60
   0   3  -9   10.57    0.39
   0   3   9   11.03    0.46
   0   3  -9   10.93    0.43
   0   3  -9   10.79    0.46
   0   3   9   11.86    0.46
   0   3   9   10.20    0.40
   0   3  -9   10.68    0.53
   0   3   9   10.31    0.46
   1  -3   9   97.32    4.48
  -1  -3  -9   98.74    4.47
  -1   3  -9  100.06    3.98
  -1   3  -9   97.15    4.06
   1   3   9  102.13    3.30
   1   3   9  107.17    3.03
  -1   3  -9   98.44    3.02
  -1   3  -9  103.33    3.29
   1   3   9   98.46    3.38
  -2  -3  -9    9.15    0.55
   2   3   9    9.35    0.40
  -2   3  -9    9.85    0.41
   2   3   9    8.94    0.41
  -2   3  -9    9.51    0.49
   2   3   9    9.78    0.36
   2   3   9    9.49    0.37
  -3  -3  -9   92.96    4.26
   3   3   9   97.65    2.94
   3   3   9   95.99    3.20
   3   3   9  100.67    2.87
  -3   3  -9   88.96    3.87
   3   3   9   93.26    3.11
  -3   3  -9   95.93    3.15
  -4   3  -9    4.55    0.26
   4   3   9    4.33    0.23
   4   3   9    4.58    0.21
   4   3   9    4.16    0.21
   4   3   9    4.31    0.21
   5  -3   9   17.85    0.73
  -5   3  -9   17.77    0.71
   5   3   9   17.35    0.67
   5   3   9   18.54    0.62
   5   3   9   18.29    0.61
   6  -3   9    6.34    0.35
   6   3   9    6.60    0.28
  -6   3  -9    6.10    0.33
   6   3   9    6.64    0.27
   6   3   9    6.54    0.26
   7  -3   9    3.40    0.23
  -7   3  -9    3.01    0.21
   7   3   9    3.06    0.16
   7   3   9    3.25    0.14
   7   3   9    3.37    0.16
   8  -3   9    3.91    0.23
   8   3   9    3.48    0.16
   8   3   9    3.76    0.16
   9  -3   9   13.19    0.51
   9   3   9   13.53    0.43
  10  -4  -9    8.38    0.36
   9  -4  -9   18.34    0.69
   9   4  -9   16.88    0.68
   9   4  -9   17.94    0.68
   8  -4  -9   18.85    0.73
   8   4  -9   19.41    0.73
   8   4  -9   17.64    0.73
   7  -4  -9   22.70    0.89
   7   4  -9   24.07    0.91
  -7   4   9   22.50    0.88
   6  -4  -9    0.16    0.08
   6   4  -9    0.20    0.05
   6   4  -9    0.16    0.04
  -6   4   9    0.12    0.08
   5  -4  -9   25.32    1.00
  -5   4   9   27.15    0.99
   5   4  -9   26.06    1.03
   5   4  -9   26.14    0.82
   4   4  -9    0.04    0.04
   4   4  -9    0.08    0.04
  -4   4   9    0.01    0.06
  -3   4   9  111.24    3.61
   3   4  -9  107.24    3.26
   3   4  -9  108.24    3.60
   2   4  -9   39.19    1.99
   2   4  -9   45.13    1.50
  -2   4   9   45.44    1.52
   2   4  -9   44.06    1.35
   1   4  -9   60.06    1.81
  -1   4   9   57.47    2.06
   1   4  -9   59.12    2.02
  -1   4   9   60.63    2.01
   1   4  -9   57.88    1.94
   0   4  -9    1.24    0.14
   0   4   9    1.37    0.16
   0   4   9    0.92    0.11
   0   4   9    1.21    0.14
   0   4  -9    1.21    0.11
   0   4  -9    1.19    0.11
  -1   4  -9    0.78    0.13
  -1   4  -9    0.64    0.09
   1   4   9    0.60    0.11
   1   4   9    0.79    0.10
  -1   4  -9    0.63    0.09
   1   4   9    0.62    0.10
   1   4   9    0.61    0.10
   2   4   9   13.52    0.52
   2   4   9   14.30    0.51
   2   4   9   13.67    0.53
  -2   4  -9   14.51    0.56
   2   4   9   13.82    0.57
  -2   4  -9   14.65    0.60
   3   4   9    2.90    0.15
   3   4   9    3.07    0.19
  -3   4  -9    3.18    0.21
   3   4   9    3.04    0.18
   3   4   9    3.13    0.17
   4   4   9   14.85    0.53
   4   4   9   14.82    0.51
  -4   4  -9   14.76    0.59
   4   4   9   13.93    0.55
   5   4   9    9.43    0.35
  -5   4  -9    9.05    0.42
   5   4   9    9.13    0.35
   5   4   9    8.98    0.34
   6  -4   9    2.08    0.19
   6   4   9    2.23    0.13
   6   4   9    2.04    0.11
  -6   4  -9    2.09    0.17
   7  -4   9   55.56    1.94
   7   4   9   57.46    1.72
  -7   4  -9   56.48    1.92
   7   4   9   58.19    1.74
   8  -4   9    1.45    0.13
   8   4   9    1.41    0.07
  -8   4  -9    1.29    0.12
   8  -5  -9    4.66    0.26
  -8   5   9    4.92    0.25
   7  -5  -9    7.89    0.39
  -7   5   9    8.24    0.38
   7   5  -9    8.60    0.35
   6   5  -9   26.96    1.06
  -6   5   9   27.21    0.99
   5   5  -9    0.25    0.06
  -5   5   9    0.17    0.07
   5   5  -9    0.32    0.05
   4   5  -9   25.21    1.09
  -4   5   9   28.85    1.01
   4   5  -9   27.31    0.85
   3   5  -9    8.61    0.33
  -3   5   9    9.28    0.41
   2   5  -9   16.70    0.60
  -2   5   9   16.70    0.69
   2   5  -9   16.23    0.57
  -2   5   9   17.28    0.66
  -1   5   9    5.85    0.27
  -1   5   9    6.12    0.32
   1   5  -9    5.87    0.27
   1   5  -9    5.97    0.26
  -1   5   9    6.25    0.30
   0   5   9   11.02    0.48
   0   5   9   11.15    0.44
   0   5  -9   11.30    0.41
   0   5   9   10.88    0.42
   0   5  -9   11.12    0.45
   0   5   9   10.38    0.43
   0   5  -9   10.35    0.40
  -1   5  -9   67.64    2.23
  -1   5  -9   68.57    2.09
   1   5   9   68.42    2.14
   1   5   9   65.32    2.22
   1   5   9   69.41    2.32
   1   5   9   66.38    2.08
  -1   5  -9   68.86    2.32
   2   5   9    2.27    0.15
   2   5   9    2.65    0.17
  -2   5  -9    2.60    0.16
   2   5   9    2.35    0.15
  -2   5  -9    2.23    0.18
  -3   5  -9   31.48    1.18
  -3   5  -9   32.31    1.12
   3   5   9   31.18    1.05
   3   5   9   33.47    1.11
   3   5   9   32.62    1.03
   4   5   9    0.61    0.08
  -4   5  -9    0.68    0.10
   4   5   9    0.68    0.08
   5   5   9   53.81    1.66
   5   5   9   55.12    1.65
  -5   5  -9   53.67    1.82
   6   5   9    8.69    0.29
  -6   5  -9    8.55    0.36
   6   6  -9    3.17    0.15
  -6   6   9    3.22    0.17
   6   6  -9    3.05    0.15
  -5   6   9   18.20    0.66
   5   6  -9   18.06    0.72
  -4   6   9    0.71    0.11
  -4   6   9    0.83    0.10
   4   6  -9    0.73    0.05
   3   6  -9   11.69    0.38
  -3   6   9   11.29    0.43
  -3   6   9   10.05    0.46
  -2   6   9    4.00    0.19
   2   6  -9    4.31    0.18
  -2   6   9    3.87    0.23
  -1   6   9   14.22    0.54
   1   6  -9   13.70    0.47
  -1   6   9   12.88    0.49
  -1   6   9   13.24    0.48
   0   6   9   14.09    0.54
   0   6  -9   14.62    0.50
   0   6  -9   15.37    0.51
   0   6   9   14.07    0.52
   0   6   9   13.70    0.50
   1   6   9   18.51    0.65
   1   6   9   19.33    0.66
  -1   6  -9   19.39    0.65
  -1   6  -9   20.26    0.70
   1   6   9   20.11    0.69
  -2   6  -9   37.05    1.22
  -2   6  -9   37.07    1.22
   2   6   9   35.23    1.11
   2   6   9   33.80    1.09
  -2   6  -9   32.72    1.11
  -3   6  -9    0.27    0.07
   3   6   9    0.20    0.05
  -3   6  -9    0.15    0.06
   3   6   9    0.26    0.04
  12   0 -10   20.29    0.66
  12   0 -10   21.07    0.66
  11   0 -10    0.05    0.05
  10   0 -10   23.09    0.81
  10   0 -10   22.79    0.76
   8   0 -10    2.08    0.14
   8   0 -10    1.90    0.12
   8   0 -10    2.17    0.15
   7   0 -10    0.02    0.04
   7   0 -10   -0.04    0.04
   7   0 -10    0.02    0.04
  -7   0  10    0.03    0.05
   6   0 -10    6.66    0.31
  -6   0  10    6.28    0.38
   6   0 -10    6.50    0.27
   6   0 -10    6.36    0.28
   5   0 -10    0.07    0.04
   5   0 -10    0.09    0.05
   5   0 -10    0.20    0.06
  -5   0  10    0.06    0.05
  -4   0  10   31.77    1.40
   4   0 -10   28.17    0.95
  -3   0  10    0.04    0.05
  -2   0  10   62.37    2.78
  -1   0  10    0.03    0.06
   0   0  10   52.34    2.14
   1   0  10    0.02    0.03
   3   0  10    0.00    0.04
   4   0  10   69.66    2.34
   5   0  10    0.06    0.05
   6   0  10   10.00    0.43
   6   0  10   10.04    0.45
   7   0  10    0.09    0.06
   7   0  10    0.01    0.05
   8   0  10    0.73    0.11
   8   0  10    0.77    0.09
   9   0  10    0.24    0.06
   9   0  10    0.19    0.05
   9   0  10    0.18    0.05
  10   0  10    7.60    0.29
  12  -1 -10    5.69    0.22
  12  -1 -10    5.12    0.22
  12   1 -10    5.60    0.20
  11  -1 -10   16.84    0.62
  11  -1 -10   16.40    0.58
  11   1 -10   17.03    0.55
  11   1 -10   16.97    0.53
  10  -1 -10   21.82    0.73
  10  -1 -10   22.25    0.81
  10  -1 -10   20.18    0.75
  10   1 -10   22.52    0.71
   9  -1 -10    0.14    0.05
   9  -1 -10    0.12    0.05
   9  -1 -10    0.12    0.06
   9   1 -10    0.14    0.05
   9   1 -10    0.12    0.03
   8  -1 -10  110.31    3.69
   8  -1 -10  105.99    3.31
   8  -1 -10  109.14    3.59
   8   1 -10  111.43    3.62
   8   1 -10  110.26    3.28
   7  -1 -10    0.28    0.07
   7  -1 -10    0.35    0.08
   7  -1 -10    0.57    0.11
   7   1 -10    0.24    0.07
   7   1 -10    0.43    0.07
   7   1 -10    0.22    0.07
  -7   1  10    0.38    0.11
   7   1 -10    0.36    0.07
  -6  -1  10   79.76    3.46
   6  -1 -10   76.65    2.38
   6  -1 -10   79.31    2.59
   6   1 -10   81.89    2.35
   6   1 -10   72.29    2.53
   6   1 -10   80.51    2.61
   6   1 -10   76.62    3.42
  -6   1  10   75.08    3.47
   6   1 -10   78.73    3.42
  -5  -1  10    1.50    0.14
   5  -1 -10    1.20    0.12
  -5   1  10    1.29    0.15
   5   1 -10    0.99    0.12
   5   1 -10    1.06    0.10
   5   1 -10    1.39    0.10
   5   1 -10    1.18    0.09
  -4  -1  10   57.74    2.44
   4  -1 -10   52.54    1.82
   4   1 -10   54.53    2.20
   4   1 -10   53.00    1.85
  -4   1  10   53.55    2.44
   4   1 -10   54.28    1.65
   4   1 -10   51.85    1.79
   4   1 -10   55.83    2.41
  -3  -1  10   30.87    1.40
   3   1 -10   30.90    1.27
   3   1 -10   30.20    1.39
   3   1 -10   29.31    0.95
  -2  -1  10   44.18    1.99
   2   1 -10   43.84    1.81
  -1   1  10    0.63    0.09
   0  -1  10   12.45    0.62
   0   1  10   11.08    0.52
   1   1  10    0.32    0.06
  -2  -1 -10    1.93    0.18
   2   1  10    1.91    0.14
  -3  -1 -10    0.12    0.07
   3  -1  10    0.12    0.07
  -3   1 -10    0.16    0.07
   3   1  10    0.11    0.05
   4  -1  10   36.69    1.22
  -4  -1 -10   31.89    1.58
   4   1  10   33.13    1.08
   4   1  10   34.80    1.18
   4   1  10   33.04    1.21
   5  -1  10   12.76    0.53
   5   1  10   12.30    0.45
   5   1  10   11.77    0.48
   5   1  10   11.93    0.50
   6  -1  10   29.63    1.04
   6   1  10   26.58    0.94
   6   1  10   29.08    1.00
   6   1  10   27.89    1.03
   6   1  10   28.20    0.92
   7  -1  10    2.96    0.20
   7   1  10    2.87    0.17
   7   1  10    3.22    0.19
   7   1  10    2.89    0.17
   7   1  10    2.92    0.17
   8  -1  10   77.47    2.55
   8  -1  10   73.24    2.62
   8   1  10   78.93    2.34
   8   1  10   75.96    2.39
   8   1  10   78.70    2.59
   9  -1  10    0.03    0.05
   9  -1  10    0.01    0.04
   9   1  10    0.00    0.03
   9   1  10    0.06    0.04
   9   1  10    0.09    0.04
  10   1  10   29.96    0.95
  11  -2 -10    0.14    0.06
  11   2 -10    0.20    0.04
  10  -2 -10    0.72    0.11
  10  -2 -10    0.76    0.10
  10   2 -10    0.80    0.07
  10   2 -10    0.76    0.08
   9  -2 -10    7.29    0.36
   9  -2 -10    7.58    0.34
   9   2 -10    6.24    0.31
   9   2 -10    6.84    0.26
   8  -2 -10    0.78    0.12
   8  -2 -10    0.79    0.13
   8   2 -10    0.75    0.09
   8   2 -10    0.73    0.08
   7  -2 -10   14.81    0.61
   7   2 -10   14.83    0.52
   7   2 -10   15.20    0.51
   7   2 -10   15.01    0.62
   6  -2 -10    0.59    0.11
   6   2 -10    0.46    0.06
   6   2 -10    0.44    0.07
   6   2 -10    0.57    0.10
   6   2 -10    0.50    0.06
  -5  -2  10    6.85    0.39
   5  -2 -10    6.68    0.33
   5   2 -10    6.29    0.35
   5   2 -10    6.90    0.38
   5   2 -10    6.80    0.29
   5   2 -10    7.20    0.26
  -4  -2  10   83.37    3.63
   4  -2 -10   79.36    2.73
   4   2 -10   82.54    3.32
   4   2 -10   81.28    2.74
   4   2 -10   84.92    3.59
   4   2 -10   76.65    2.66
   4   2 -10   85.71    2.47
  -3  -2  10    5.50    0.33
   3  -2 -10    5.12    0.28
   3   2 -10    5.39    0.22
   3   2 -10    5.19    0.25
   3   2 -10    5.80    0.31
   3   2 -10    4.96    0.23
  -3   2  10    5.04    0.28
   3   2 -10    5.52    0.32
  -3   2  10    5.13    0.29
  -2  -2  10  102.66    4.40
   2   2 -10   95.48    3.32
   2   2 -10   99.23    2.98
   2   2 -10  101.23    4.35
  -2   2  10  100.45    3.31
   2   2 -10  102.20    4.01
  -2   2  10  100.20    4.01
   2   2 -10   94.80    3.23
  -1  -2  10   22.43    1.04
  -1   2  10   20.48    0.78
   1   2 -10   20.70    0.70
   1   2 -10   20.47    0.75
   1   2 -10   19.89    0.78
   1   2 -10   21.77    0.93
  -1   2  10   22.50    0.91
   0  -2  10   97.81    4.17
   0   2  10   92.25    3.09
   0   2 -10   91.34    3.07
   0   2 -10   88.05    2.82
   0   2  10   99.14    3.76
  -1  -2 -10    1.32    0.16
  -1   2 -10    1.29    0.12
   1   2  10    1.28    0.14
  -2  -2 -10  104.59    4.81
   2   2  10  105.74    3.64
  -2   2 -10  112.86    3.57
   2   2  10  112.96    3.57
   2   2  10  107.31    3.26
   3  -2  10    2.15    0.21
  -3  -2 -10    1.77    0.19
   3   2  10    1.85    0.14
   3   2  10    1.88    0.15
   3   2  10    1.72    0.12
  -3   2 -10    1.74    0.15
   4  -2  10  140.58    4.69
   4   2  10  143.92    4.74
  -4   2 -10  141.42    4.67
   4   2  10  144.63    4.63
   4   2  10  143.87    4.25
   4   2  10  140.01    4.36
   5  -2  10    7.93    0.38
  -5   2 -10    7.91    0.37
   5   2  10    7.54    0.34
   5   2  10    7.10    0.32
   5   2  10    6.88    0.29
   5   2  10    7.02    0.30
   6  -2  10   44.16    1.51
   6   2  10   41.47    1.42
   6   2  10   41.90    1.36
   6   2  10   41.98    1.47
   6   2  10   42.25    1.33
   7  -2  10    5.40    0.30
   7   2  10    5.45    0.24
   7   2  10    5.41    0.25
   7   2  10    5.30    0.23
   8  -2  10    4.71    0.25
   8   2  10    4.39    0.19
   8   2  10    4.21    0.19
   8   2  10    4.31    0.19
   9  -2  10    1.26    0.10
   9   2  10    1.21    0.08
   9   2  10    0.96    0.07
  11  -3 -10    4.40    0.22
  11  -3 -10    5.08    0.21
  11   3 -10    4.70    0.21
  11   3 -10    5.61    0.21
  10  -3 -10   28.14    1.08
  10  -3 -10   30.24    1.04
  10   3 -10   30.25    1.13
   9  -3 -10    0.25    0.08
   8  -3 -10   26.46    0.99
   8   3 -10   27.04    0.82
   8   3 -10   26.73    1.04
   7  -3 -10    2.18    0.19
   7   3 -10    2.16    0.11
   7   3 -10    1.91    0.13
   6  -3 -10   62.97    2.14
   6   3 -10   63.67    1.88
   6   3 -10   60.50    2.36
   5  -3 -10    8.68    0.41
   5   3 -10    8.66    0.31
   5   3 -10    8.64    0.31
   5   3 -10    7.17    0.43
   5   3 -10    8.38    0.37
  -5   3  10    8.61    0.41
   4  -3 -10   21.57    0.83
   4   3 -10   20.52    1.01
   4   3 -10   22.67    0.76
  -4   3  10   21.74    0.82
  -4   3  10   20.24    0.93
   4   3 -10   22.33    0.69
   4   3 -10   20.27    0.95
  -3  -3  10    0.29    0.10
   3   3 -10    0.18    0.05
   3   3 -10    0.14    0.06
   3   3 -10    0.23    0.06
  -3   3  10    0.24    0.07
  -3   3  10    0.16    0.07
   3   3 -10    0.14    0.07
  -2  -3  10   32.45    1.61
  -2   3  10   35.45    1.22
   2   3 -10   35.21    1.09
   2   3 -10   33.56    1.47
   2   3 -10   34.63    1.20
  -2   3  10   34.03    1.42
   2   3 -10   37.60    1.16
   2   3 -10   30.53    1.57
  -1  -3  10   11.77    0.69
  -1   3  10   13.34    0.53
   1   3 -10   12.78    0.48
   1   3 -10   12.34    0.51
   1   3 -10   12.90    0.52
   1   3 -10   12.16    0.61
   1   3 -10   12.84    0.46
  -1   3  10   13.11    0.56
   0  -3  10    0.23    0.10
   0   3  10    0.33    0.08
   0   3 -10    0.14    0.07
   0   3 -10    0.18    0.07
   0   3 -10    0.25    0.06
   0   3 -10    0.20    0.06
  -1  -3 -10   34.18    1.68
  -1   3 -10   35.88    1.22
  -1   3 -10   33.82    1.27
  -1   3 -10   34.93    1.51
   1   3  10   34.92    1.27
   1   3  10   36.36    1.12
   1   3  10   35.67    1.24
  -2  -3 -10   10.12    0.62
  -2   3 -10   11.37    0.47
  -2   3 -10   10.87    0.56
   2   3  10   11.06    0.43
   2   3  10   11.28    0.48
   2   3  10   11.33    0.41
   2   3  10   11.28    0.46
  -3   3 -10   45.01    1.56
   3   3  10   44.41    1.58
   3   3  10   45.11    1.41
   3   3  10   44.87    1.45
   3   3  10   45.55    1.53
  -4   3 -10   40.02    1.42
   4   3  10   42.14    1.43
   4   3  10   38.87    1.37
   4   3  10   40.66    1.31
   4   3  10   40.35    1.27
   5  -3  10    6.16    0.34
   5   3  10    6.04    0.26
  -5   3 -10    6.65    0.33
   5   3  10    6.02    0.26
   5   3  10    5.91    0.29
   6  -3  10   11.78    0.53
  -6   3 -10   12.10    0.52
   6   3  10   11.87    0.43
   6   3  10   12.14    0.44
   6   3  10   12.54    0.47
   7  -3  10    1.80    0.16
  -7   3 -10    1.76    0.15
   7   3  10    1.80    0.11
   7   3  10    1.92    0.11
   8  -3  10   53.50    1.82
   8   3  10   53.63    1.63
   8   3  10   54.47    1.66
   9  -3  10    0.32    0.06
  10  -4 -10    3.19    0.18
   9  -4 -10    8.36    0.37
   9   4 -10    7.66    0.33
   9   4 -10    8.19    0.33
   8  -4 -10    1.08    0.14
   8   4 -10    0.80    0.07
   7  -4 -10    2.65    0.21
  -7   4  10    2.72    0.21
   7   4 -10    2.74    0.15
   7   4 -10    2.69    0.11
   6  -4 -10    0.01    0.08
  -6   4  10    0.06    0.07
   6   4 -10    0.05    0.03
   6   4 -10    0.07    0.04
   5  -4 -10   12.73    0.57
   5   4 -10   12.44    0.55
   5   4 -10   13.24    0.44
  -5   4  10   13.36    0.56
   4   4 -10   33.53    1.06
  -4   4  10   34.55    1.24
   3   4 -10    3.34    0.17
  -3   4  10    3.49    0.23
   3   4 -10    3.29    0.17
  -2   4  10    6.60    0.34
   2   4 -10    6.58    0.28
   2   4 -10    6.81    0.30
  -1   4  10   10.03    0.44
   1   4 -10   10.28    0.38
   1   4 -10    9.66    0.38
  -1   4  10    9.12    0.45
   1   4 -10    9.98    0.42
   0   4  10   80.61    2.53
   0   4  10   78.70    2.83
   0   4 -10   83.26    2.81
   0   4  10   83.52    2.76
   0   4 -10   85.95    2.53
   0   4 -10   84.90    2.72
   1   4  10    1.56    0.13
  -1   4 -10    1.59    0.14
  -1   4 -10    1.89    0.17
  -1   4 -10    1.79    0.14
   1   4  10    1.86    0.14
   1   4  10    1.73    0.14
   1   4  10    1.82    0.16
  -2   4 -10   23.65    0.84
  -2   4 -10   21.61    0.88
   2   4  10   23.33    0.79
   2   4  10   23.09    0.76
   2   4  10   22.54    0.82
   2   4  10   22.65    0.86
   3   4  10    0.78    0.10
   3   4  10    0.70    0.08
   3   4  10    0.81    0.10
   3   4  10    0.68    0.11
  -4   4 -10   31.79    1.14
   4   4  10   32.27    1.04
   4   4  10   32.41    1.02
   4   4  10   30.76    1.12
  -5   4 -10   18.93    0.72
   5   4  10   18.96    0.64
   5   4  10   18.86    0.67
   5   4  10   18.84    0.63
   6  -4  10    4.75    0.28
   6   4  10    4.99    0.21
  -6   4 -10    4.93    0.26
   6   4  10    5.06    0.20
   7  -4  10   12.68    0.52
   7   4  10   13.08    0.41
  -7   4 -10   13.13    0.51
   7   4  10   12.87    0.43
   8  -5 -10   27.69    0.96
  -8   5  10   26.06    0.95
   7  -5 -10    0.27    0.09
   7   5 -10    0.19    0.04
   7   5 -10    0.13    0.04
  -7   5  10    0.20    0.07
   6   5 -10   38.80    1.49
  -6   5  10   38.44    1.36
  -5   5  10    1.10    0.14
   5   5 -10    1.24    0.08
   5   5 -10    1.24    0.11
   4   5 -10   16.25    0.55
  -4   5  10   17.52    0.68
  -3   5  10    0.11    0.07
   3   5 -10    0.16    0.05
  -2   5  10   10.00    0.44
  -2   5  10   10.27    0.47
   2   5 -10    9.74    0.38
   2   5 -10   10.19    0.38
   1   5 -10   20.76    0.69
  -1   5  10   19.60    0.80
  -1   5  10   20.58    0.76
   1   5 -10   20.74    0.75
   0   5 -10    1.12    0.13
   0   5  10    1.39    0.12
   0   5  10    1.32    0.12
   0   5 -10    1.44    0.12
   0   5  10    1.38    0.16
   0   5  10    1.00    0.12
  -1   5 -10   13.65    0.50
   1   5  10   13.07    0.49
   1   5  10   13.33    0.55
  -1   5 -10   13.92    0.55
  -1   5 -10   13.53    0.50
   1   5  10   13.70    0.49
  -1   5 -10   14.04    0.55
   1   5  10   12.44    0.50
  -2   5 -10   12.24    0.45
   2   5  10   11.32    0.44
  -2   5 -10   11.39    0.49
   2   5  10   11.36    0.46
   2   5  10   11.46    0.43
  -3   5 -10   33.73    1.26
  -3   5 -10   36.70    1.21
   3   5  10   36.01    1.21
   3   5  10   34.23    1.13
   3   5  10   35.22    1.11
  -4   5 -10   22.67    0.81
   4   5  10   22.17    0.74
   4   5  10   22.99    0.73
   5   5  10    0.70    0.07
  -5   5 -10    0.58    0.08
   5   5  10    0.62    0.05
  -6   5 -10    1.44    0.11
   6   5  10    1.55    0.08
   5   6 -10   27.03    1.07
  -5   6  10   28.40    0.95
  -4   6  10    3.76    0.19
   4   6 -10    3.64    0.13
  -3   6  10   12.74    0.54
  -3   6  10   13.62    0.50
   3   6 -10   14.05    0.44
  -2   6  10   21.67    0.82
   2   6 -10   23.33    0.71
  -2   6  10   22.19    0.77
  -1   6  10    1.09    0.11
   1   6 -10    1.01    0.09
  -1   6  10    1.25    0.12
   0   6 -10   19.81    0.66
   0   6  10   18.94    0.64
   0   6  10   20.01    0.70
   0   6 -10   19.39    0.64
   0   6  10   18.56    0.66
  -1   6 -10    0.20    0.05
   1   6  10    0.25    0.06
   1   6  10    0.31    0.06
   1   6  10    0.30    0.05
  -1   6 -10    0.20    0.05
   2   6  10   20.49    0.65
  -2   6 -10   19.82    0.72
   2   6  10   20.28    0.66
  12   0 -11   -0.01    0.03
  12   0 -11    0.00    0.02
  11   0 -11    9.38    0.35
  10   0 -11    0.08    0.05
  10   0 -11    0.08    0.05
   9   0 -11   54.66    1.70
   9   0 -11   54.69    1.87
   8   0 -11    0.05    0.04
   8   0 -11    0.02    0.05
   8   0 -11   -0.01    0.05
   7   0 -11   19.92    0.67
   7   0 -11   19.18    0.71
   7   0 -11   19.99    0.75
  -6   0  11    0.05    0.06
   6   0 -11    0.07    0.05
   6   0 -11    0.11    0.05
   6   0 -11    0.11    0.06
   5   0 -11    7.88    0.37
   5   0 -11    8.01    0.35
  -5   0  11    8.33    0.47
   5   0 -11    8.58    0.33
   4   0 -11    0.01    0.05
   4   0 -11    0.01    0.04
  -4   0  11    0.60    0.12
   4   0 -11    0.06    0.05
   3   0 -11    0.77    0.11
  -3   0  11    0.71    0.12
  -2   0  11    0.13    0.06
   1   0  11   26.67    1.13
   2   0  11    0.19    0.06
   3   0  11  109.75    3.61
   4   0  11    0.07    0.06
   5   0  11  189.33    6.15
   6   0  11    0.02    0.06
   6   0  11   -0.03    0.05
   7   0  11   24.73    0.87
   7   0  11   23.05    0.89
   8   0  11    0.00    0.05
   8   0  11    0.08    0.05
   9   0  11   16.41    0.60
  12  -1 -11    0.15    0.04
  12   1 -11    0.15    0.03
  11  -1 -11    0.61    0.08
  11  -1 -11    0.78    0.09
  11   1 -11    0.69    0.07
  10  -1 -11    0.78    0.11
  10  -1 -11    0.77    0.10
  10   1 -11    0.84    0.09
   9  -1 -11    2.72    0.17
   9  -1 -11    2.97    0.18
   9  -1 -11    2.97    0.20
   9   1 -11    2.94    0.16
   9   1 -11    3.08    0.14
   8  -1 -11    4.90    0.25
   8  -1 -11    5.06    0.26
   8  -1 -11    4.88    0.28
   8   1 -11    5.21    0.23
   8   1 -11    5.09    0.23
   7  -1 -11   51.84    1.66
   7  -1 -11   53.42    1.80
   7  -1 -11   51.89    1.85
   7   1 -11   52.81    1.63
   7   1 -11   54.46    1.81
  -6  -1  11    1.98    0.19
   6  -1 -11    2.05    0.15
   6  -1 -11    2.13    0.16
   6  -1 -11    2.19    0.18
   6   1 -11    2.17    0.13
   6   1 -11    2.11    0.14
   6   1 -11    1.86    0.17
   6   1 -11    1.98    0.12
  -5  -1  11  104.18    4.71
   5  -1 -11  110.58    3.51
   5   1 -11  109.69    3.20
   5   1 -11  102.29    4.66
   5   1 -11  104.78    3.47
   5   1 -11  109.16    3.57
  -4  -1  11    9.52    0.48
   4  -1 -11    8.78    0.38
   4   1 -11    8.74    0.32
   4   1 -11    8.17    0.46
   4   1 -11    8.30    0.35
   4   1 -11    7.77    0.36
   3  -1 -11  122.08    4.09
  -3  -1  11  126.88    5.49
   3   1 -11  128.79    5.00
   3   1 -11  126.53    3.73
   3   1 -11  121.30    4.16
   3   1 -11  124.82    4.06
  -2  -1  11    4.89    0.31
   2   1 -11    4.86    0.23
   2   1 -11    4.99    0.27
   2   1 -11    4.50    0.21
   2   1 -11    4.35    0.24
  -1  -1  11  131.91    5.89
   1   1 -11  133.52    4.35
  -1   1  11  137.08    5.38
   0   1 -11    1.17    0.11
   0   1  11    1.32    0.13
   0   1  11    1.20    0.11
   1   1  11  109.21    4.26
   1   1  11  107.62    3.49
  -1   1 -11  101.22    3.47
   2  -1  11    0.56    0.10
  -2   1 -11    0.65    0.10
   2   1  11    0.59    0.10
   3  -1  11    0.76    0.12
   3   1  11    0.71    0.10
  -3   1 -11    0.64    0.11
   4  -1  11   18.35    0.70
   4   1  11   16.56    0.68
   4   1  11   17.59    0.67
   5  -1  11    0.47    0.10
   5   1  11    0.53    0.09
   5   1  11    0.33    0.07
   5   1  11    0.44    0.09
   6  -1  11    6.98    0.35
   6   1  11    6.91    0.29
   6   1  11    6.33    0.32
   6   1  11    7.48    0.32
   7  -1  11   43.53    1.51
   7   1  11   42.33    1.40
   7   1  11   43.54    1.47
   7   1  11   44.10    1.37
   7   1  11   45.19    1.53
   8  -1  11    1.75    0.13
   8  -1  11    1.60    0.14
   8   1  11    1.56    0.12
   8   1  11    1.74    0.12
   8   1  11    1.69    0.12
   9  -1  11   20.68    0.77
   9  -1  11   20.82    0.73
   9   1  11   21.63    0.73
   9   1  11   20.96    0.68
   9   1  11   21.65    0.69
  11  -2 -11   38.36    1.28
  11   2 -11   35.46    1.41
  10  -2 -11    0.80    0.10
  10  -2 -11    0.98    0.13
  10   2 -11    0.65    0.07
  10   2 -11    0.78    0.07
   9  -2 -11   73.05    2.35
   9  -2 -11   71.46    2.43
   9   2 -11   65.24    2.67
   9   2 -11   71.70    2.11
   8  -2 -11    0.13    0.07
   8  -2 -11    0.06    0.07
   8   2 -11    0.10    0.04
   7  -2 -11   49.86    1.73
   7   2 -11   50.58    1.54
   7   2 -11   49.61    1.66
   6  -2 -11    2.99    0.21
   6   2 -11    2.90    0.15
   6   2 -11    2.98    0.15
   5  -2 -11   29.34    1.02
  -5  -2  11   26.05    1.30
   5   2 -11   26.89    1.28
   5   2 -11   29.22    0.98
   5   2 -11   30.10    0.89
   5   2 -11   24.87    1.18
   4  -2 -11    1.52    0.16
  -4  -2  11    1.55    0.16
   4   2 -11    1.28    0.14
   4   2 -11    1.23    0.10
   4   2 -11    1.10    0.14
   4   2 -11    1.53    0.10
   4   2 -11    1.37    0.12
   3  -2 -11   11.55    0.50
  -3  -2  11   12.10    0.62
  -3   2  11   11.04    0.50
   3   2 -11   11.80    0.57
   3   2 -11   11.67    0.61
   3   2 -11   11.87    0.42
  -3   2  11   11.72    0.57
   3   2 -11   11.88    0.45
   3   2 -11   12.25    0.47
  -2  -2  11   17.35    0.86
   2  -2 -11   15.90    0.67
   2   2 -11   17.62    0.63
   2   2 -11   17.00    0.65
  -2   2  11   17.50    0.67
   2   2 -11   17.19    0.78
   2   2 -11   16.82    0.58
  -2   2  11   17.22    0.76
  -1  -2  11   15.85    0.79
  -1   2  11   15.29    0.61
   1   2 -11   14.80    0.57
   1   2 -11   16.46    0.71
   1   2 -11   14.01    0.59
  -1   2  11   15.22    0.67
   1   2 -11   14.78    0.53
   0  -2  11    5.91    0.40
   0   2  11    6.63    0.31
   0   2 -11    5.98    0.28
   0   2  11    6.10    0.30
   0   2 -11    6.41    0.35
   1   2  11   46.76    1.57
  -1   2 -11   44.59    1.56
  -2   2 -11   32.87    1.15
   2   2  11   30.58    1.16
   2   2  11   33.29    1.14
   3  -2  11   80.16    2.81
   3   2  11   84.51    2.84
  -3   2 -11   86.64    2.80
   3   2  11   81.17    2.53
   3   2  11   85.43    2.77
   4  -2  11    3.79    0.25
  -4   2 -11    3.80    0.24
   4   2  11    4.13    0.23
   4   2  11    4.08    0.22
   4   2  11    3.86    0.19
   5  -2  11  138.88    4.47
   5   2  11  135.51    4.05
   5   2  11  132.97    4.15
  -5   2 -11  129.59    4.45
   5   2  11  136.74    4.51
   5   2  11  138.59    4.40
   6  -2  11    5.98    0.32
   6   2  11    5.70    0.25
   6   2  11    5.86    0.28
   6   2  11    5.68    0.25
   6   2  11    5.48    0.25
   7  -2  11   63.82    2.14
   7   2  11   63.23    1.97
   7   2  11   61.83    1.92
   7   2  11   63.32    2.13
   8  -2  11    0.21    0.07
   8   2  11    0.25    0.05
   8   2  11    0.18    0.05
   8   2  11    0.22    0.04
   9  -2  11   13.10    0.48
   9   2  11   12.90    0.43
   9   2  11   12.92    0.43
  11   3 -11    6.79    0.28
  10  -3 -11   20.24    0.71
  10  -3 -11   18.34    0.74
  10   3 -11   19.93    0.76
   9  -3 -11   14.49    0.56
   9   3 -11   13.88    0.56
   9   3 -11   13.28    0.43
   8  -3 -11    0.86    0.13
   8   3 -11    0.79    0.07
   8   3 -11    0.71    0.07
   7  -3 -11   19.54    0.75
   7   3 -11   17.79    0.75
   7   3 -11   18.88    0.61
   6  -3 -11    1.08    0.15
   6   3 -11    1.02    0.10
   6   3 -11    1.06    0.09
   5  -3 -11   70.89    2.42
   5   3 -11   72.40    2.35
   5   3 -11   71.75    2.14
  -5   3  11   68.01    2.41
   4  -3 -11   35.80    1.34
   4   3 -11   37.41    1.28
   4   3 -11   37.93    1.16
  -4   3  11   37.52    1.34
   3   3 -11  146.00    4.00
   3   3 -11  129.29    4.31
   3   3 -11  130.57    5.39
   3   3 -11  141.28    4.44
   3   3 -11  127.24    5.83
  -3   3  11  137.45    4.41
  -3   3  11  124.69    5.38
   2   3 -11    0.81    0.14
   2   3 -11    0.95    0.11
   2   3 -11    0.95    0.10
   2   3 -11    0.92    0.09
  -2   3  11    0.96    0.10
  -2   3  11    1.21    0.16
  -1  -3  11   72.12    3.54
   1   3 -11   74.94    3.22
   1   3 -11   83.05    2.40
  -1   3  11   76.90    3.16
  -1   3  11   78.30    2.64
   1   3 -11   82.20    2.59
   1   3 -11   82.72    2.67
   0  -3  11    5.54    0.42
   0   3 -11    6.23    0.32
   0   3  11    6.60    0.32
   0   3 -11    6.09    0.31
   0   3 -11    6.31    0.37
   0   3 -11    6.19    0.28
   0   3 -11    6.57    0.29
  -1   3 -11   23.96    0.93
  -1   3 -11   24.44    0.87
   1   3  11   23.31    0.80
   1   3  11   24.20    0.88
  -1   3 -11   22.69    1.07
   1   3  11   23.79    0.91
   2   3  11   40.16    1.38
   2   3  11   38.81    1.25
   2   3  11   38.22    1.41
  -2   3 -11   40.83    1.38
   3   3  11    0.19    0.06
   3   3  11    0.13    0.05
   3   3  11    0.24    0.07
  -3   3 -11    0.23    0.08
   4   3  11    3.46    0.18
   4   3  11    3.56    0.21
  -4   3 -11    3.92    0.23
   4   3  11    3.53    0.19
   4   3  11    3.40    0.19
   5  -3  11    2.02    0.19
   5   3  11    2.15    0.14
   5   3  11    2.33    0.14
   5   3  11    2.14    0.15
  -5   3 -11    1.94    0.17
   6  -3  11   18.56    0.73
   6   3  11   19.19    0.67
   6   3  11   18.38    0.63
   6   3  11   18.11    0.61
  -6   3 -11   17.84    0.71
   7  -3  11    4.45    0.25
   7   3  11    4.36    0.19
   7   3  11    4.58    0.19
  -7   3 -11    4.42    0.24
   8  -3  11    5.27    0.25
   8   3  11    5.00    0.20
   8   3  11    5.01    0.19
  10  -4 -11    0.04    0.05
   9  -4 -11   19.96    0.72
   9   4 -11   17.73    0.74
   9   4 -11   19.92    0.74
   8  -4 -11    0.90    0.12
   8   4 -11    0.76    0.07
   7  -4 -11   54.10    1.81
   7   4 -11   52.40    1.98
  -7   4  11   51.02    1.80
   7   4 -11   50.85    1.55
   6  -4 -11    4.32    0.27
   6   4 -11    3.82    0.21
   6   4 -11    4.39    0.17
  -6   4  11    3.78    0.25
   5  -4 -11    0.30    0.09
   5   4 -11    0.35    0.06
  -5   4  11    0.34    0.10
   4   4 -11   25.28    0.83
  -4   4  11   26.85    0.99
   3   4 -11    2.39    0.14
   3   4 -11    2.47    0.15
  -3   4  11    2.99    0.21
   2   4 -11   27.17    0.97
   2   4 -11   27.66    0.88
  -2   4  11   26.13    1.00
   1   4 -11   13.25    0.53
   1   4 -11   13.38    0.49
   1   4 -11   12.70    0.49
  -1   4  11   13.46    0.55
   0   4 -11   35.40    1.22
   0   4  11   34.10    1.20
   0   4 -11   34.22    1.16
   0   4 -11   33.27    1.09
   0   4  11   31.34    1.23
  -1   4 -11    4.99    0.28
   1   4  11    5.25    0.24
  -1   4 -11    5.04    0.28
   1   4  11    4.81    0.28
   1   4  11    5.30    0.27
  -1   4 -11    5.00    0.25
  -1   4 -11    5.29    0.26
  -2   4 -11    1.15    0.15
   2   4  11    0.96    0.13
   2   4  11    0.94    0.11
  -2   4 -11    0.90    0.13
   2   4  11    1.01    0.11
  -2   4 -11    1.12    0.13
   2   4  11    0.95    0.12
   3   4  11   59.43    1.81
   3   4  11   53.06    1.92
  -3   4 -11   61.98    1.99
   3   4  11   59.02    1.86
   3   4  11   60.03    2.01
   4   4  11    0.66    0.09
  -4   4 -11    0.57    0.10
   4   4  11    0.52    0.08
   4   4  11    0.64    0.09
   5   4  11   37.58    1.21
  -5   4 -11   38.01    1.32
   5   4  11   37.41    1.18
   5   4  11   38.76    1.28
   6  -4  11    0.16    0.07
  -6   4 -11    0.16    0.06
   6   4  11    0.23    0.04
   6   4  11    0.20    0.05
   7  -4  11   17.09    0.64
   7   4  11   17.43    0.55
  -7   4 -11   17.36    0.63
   7  -5 -11   22.77    0.86
  -7   5  11   22.59    0.84
   7   5 -11   23.96    0.90
   6  -5 -11   12.37    0.54
   6   5 -11   12.86    0.54
  -6   5  11   13.42    0.53
   5   5 -11   24.51    1.00
   5   5 -11   25.14    0.77
  -5   5  11   24.51    0.91
   4   5 -11    0.36    0.06
  -4   5  11    0.42    0.10
   3   5 -11   52.33    1.59
  -3   5  11   51.81    1.79
   2   5 -11    1.84    0.13
  -2   5  11    2.02    0.18
   2   5 -11    1.99    0.11
  -2   5  11    1.92    0.16
   1   5 -11   36.69    1.16
   1   5 -11   37.48    1.26
  -1   5  11   36.57    1.27
  -1   5  11   34.78    1.32
   0   5 -11    8.75    0.36
   0   5 -11    8.15    0.33
   0   5  11    8.13    0.38
   0   5  11    8.08    0.35
   0   5  11    8.04    0.33
  -1   5 -11    6.48    0.28
   1   5  11    6.28    0.26
   1   5  11    6.39    0.27
   1   5  11    6.48    0.31
  -1   5 -11    6.20    0.26
   1   5  11    6.54    0.29
  -1   5 -11    6.53    0.31
   2   5  11   25.66    0.89
  -2   5 -11   27.88    0.93
  -2   5 -11   27.22    0.99
   2   5  11   26.52    0.87
   2   5  11   27.34    0.96
  -3   5 -11    2.41    0.18
  -3   5 -11    2.62    0.15
   3   5  11    3.03    0.15
   3   5  11    2.87    0.14
  -3   5 -11    2.30    0.18
   3   5  11    3.05    0.15
   4   5  11    2.23    0.12
   4   5  11    2.32    0.12
  -4   5 -11    2.44    0.14
  -5   5 -11    5.68    0.25
   5   5  11    6.08    0.22
   5   5  11    5.76    0.20
  -5   6  11    0.87    0.10
  -4   6  11   22.74    0.78
   3   6 -11    0.63    0.06
  -3   6  11    0.74    0.11
  -3   6  11    0.67    0.07
   2   6 -11   23.74    0.72
  -2   6  11   23.04    0.84
  -2   6  11   22.34    0.77
  -1   6  11    4.66    0.22
   1   6 -11    4.63    0.19
   0   6  11   14.16    0.51
   0   6  11   15.26    0.53
   0   6 -11   14.44    0.49
   1   6  11   12.64    0.44
  -1   6 -11   12.90    0.45
  11   0 -12    0.08    0.04
  10   0 -12   64.29    2.14
  10   0 -12   63.83    1.96
   9   0 -12   -0.01    0.04
   9   0 -12    0.03    0.05
   8   0 -12   14.30    0.54
   8   0 -12   14.57    0.58
   8   0 -12   15.08    0.53
   7   0 -12    0.01    0.05
   7   0 -12    0.06    0.04
   7   0 -12    0.01    0.05
   6   0 -12  164.45    5.31
   6   0 -12  159.70    5.45
   6   0 -12  167.66    4.90
   5   0 -12    0.22    0.08
   5   0 -12    0.08    0.05
  -5   0  12    0.01    0.06
   5   0 -12    0.11    0.05
   4   0 -12   60.44    2.16
   4   0 -12   64.72    2.11
  -4   0  12   63.75    2.84
   4   0 -12   62.65    1.93
   2   0 -12   12.79    0.51
   1   0 -12    0.10    0.06
   0   0  12   11.35    0.47
   0   0 -12   11.42    0.47
  -1   0 -12    0.04    0.05
   1   0  12    0.03    0.05
   2   0  12    0.77    0.12
   3   0  12    0.08    0.06
   4   0  12   18.79    0.72
   5   0  12    0.17    0.07
   6   0  12    7.69    0.35
   7   0  12    0.01    0.05
   7   0  12    0.02    0.05
   8   0  12   31.54    1.10
   8   0  12   30.70    1.05
   9   0  12    0.26    0.05
  11  -1 -12    1.26    0.10
  11  -1 -12    1.34    0.09
  11   1 -12    1.22    0.08
  10  -1 -12   11.54    0.46
  10  -1 -12   10.57    0.42
  10   1 -12   11.41    0.40
   9  -1 -12    0.92    0.11
   9  -1 -12    0.96    0.12
   9  -1 -12    1.11    0.10
   9   1 -12    0.72    0.09
   8  -1 -12   16.25    0.60
   8  -1 -12   15.28    0.63
   8  -1 -12   14.85    0.56
   8   1 -12   15.69    0.57
   8   1 -12   14.53    0.53
   7  -1 -12    0.47    0.09
   7  -1 -12    0.52    0.11
   7  -1 -12    0.59    0.10
   7   1 -12    0.65    0.08
   7   1 -12    0.52    0.08
   6  -1 -12    0.48    0.09
   6  -1 -12    0.80    0.13
   6   1 -12    0.56    0.09
   6   1 -12    0.64    0.08
   6   1 -12    0.62    0.08
  -5  -1  12    6.83    0.42
   5  -1 -12    7.00    0.33
   5   1 -12    6.82    0.28
   5   1 -12    7.23    0.33
   5   1 -12    7.15    0.30
  -4  -1  12   19.19    0.99
   4  -1 -12   20.37    0.77
   4   1 -12   20.69    0.74
   4   1 -12   20.39    0.76
   4   1 -12   20.60    0.68
  -3  -1  12   16.70    0.85
   3  -1 -12   17.26    0.65
   3   1 -12   16.74    0.62
   3   1 -12   16.60    0.75
   3   1 -12   15.93    0.64
   3   1 -12   17.14    0.57
   2  -1 -12   58.55    1.96
  -2  -1  12   58.72    2.61
   2   1 -12   53.26    1.98
   2   1 -12   58.73    2.36
   2   1 -12   58.55    1.93
   1  -1 -12    2.50    0.18
   1   1 -12    2.62    0.17
  -1   1  12    2.44    0.18
  -1   1  12    2.58    0.18
   0  -1 -12   84.27    2.98
   0   1  12   93.89    3.64
   0   1 -12   91.47    2.97
   0   1  12   90.27    2.99
  -1   1 -12    2.01    0.15
   1   1  12    1.88    0.16
   2  -1  12  122.58    4.09
   2   1  12  125.59    4.07
   3  -1  12    0.62    0.11
   3   1  12    0.52    0.10
  -3   1 -12    0.49    0.09
   4  -1  12   48.71    1.70
   4   1  12   48.77    1.67
   5  -1  12    9.99    0.44
   5   1  12    9.34    0.42
   5   1  12    9.57    0.41
   6  -1  12   10.03    0.44
   6   1  12   10.16    0.41
   6   1  12    9.95    0.43
   7  -1  12    4.83    0.24
   7   1  12    4.29    0.20
   7   1  12    4.36    0.23
   7   1  12    4.02    0.20
   8  -1  12   11.06    0.42
   8  -1  12   10.30    0.45
   8   1  12   10.25    0.38
   8   1  12   10.76    0.39
   8   1  12   11.24    0.42
   9  -1  12    1.48    0.09
   9   1  12    1.61    0.09
  11  -2 -12    0.01    0.04
  11   2 -12    0.12    0.04
  10  -2 -12    9.13    0.40
  10  -2 -12    8.99    0.36
  10   2 -12    9.62    0.32
   9  -2 -12    3.41    0.20
   9  -2 -12    3.12    0.22
   9   2 -12    3.39    0.16
   8  -2 -12   71.20    2.57
   8  -2 -12   75.21    2.50
   8   2 -12   76.30    2.25
   7  -2 -12    9.38    0.43
   7   2 -12    9.61    0.35
   7   2 -12    9.45    0.35
   6  -2 -12   50.26    1.72
   6   2 -12   47.94    1.67
   6   2 -12   49.86    1.52
   5  -2 -12    2.87    0.21
   5   2 -12    3.14    0.18
   5   2 -12    3.24    0.16
   5   2 -12    2.61    0.22
   4  -2 -12   22.23    0.84
   4   2 -12   22.77    0.72
   4   2 -12   23.17    0.81
   4   2 -12   22.43    0.77
   4   2 -12   19.77    0.96
   4   2 -12   20.69    1.05
  -3  -2  12   18.07    0.94
   3  -2 -12   19.43    0.74
   3   2 -12   19.12    0.68
   3   2 -12   19.50    0.63
   3   2 -12   17.99    0.85
   3   2 -12   19.07    0.71
  -3   2  12   17.96    0.73
   2  -2 -12   26.05    1.00
  -2  -2  12   26.89    1.32
   2   2 -12   26.38    1.18
   2   2 -12   27.94    0.89
  -2   2  12   27.26    1.16
   2   2 -12   27.57    0.99
  -2   2  12   27.79    1.01
   2   2 -12   27.86    0.96
  -1  -2  12    2.01    0.21
   1   2 -12    2.20    0.15
  -1   2  12    2.01    0.17
  -1   2  12    2.28    0.16
   1   2 -12    2.05    0.16
   1   2 -12    2.11    0.18
   1   2 -12    2.00    0.13
   0   2  12   29.36    1.02
   0   2 -12   27.48    1.22
   0   2  12   26.99    1.16
   0   2 -12   27.57    0.99
   1   2  12   22.55    0.85
  -1   2 -12   22.69    0.83
   2   2  12    0.90    0.12
  -2   2 -12    0.44    0.09
   3  -2  12    2.33    0.20
   3   2  12    2.45    0.17
  -3   2 -12    2.60    0.19
   3   2  12    2.25    0.18
   4  -2  12    9.65    0.46
  -4   2 -12    9.63    0.44
   4   2  12    9.40    0.38
   4   2  12   10.67    0.44
   4   2  12   10.12    0.42
   5  -2  12    0.18    0.08
  -5   2 -12    0.13    0.06
   5   2  12    0.17    0.05
   5   2  12    0.16    0.06
   5   2  12    0.12    0.05
   5   2  12    0.13    0.05
   6  -2  12   38.32    1.33
   6   2  12   37.78    1.18
   6   2  12   38.16    1.31
   6   2  12   36.91    1.20
   6   2  12   35.21    1.24
   7  -2  12    4.49    0.24
   7   2  12    4.49    0.21
   7   2  12    4.38    0.20
   7   2  12    4.22    0.20
   8  -2  12   16.84    0.60
   8   2  12   15.70    0.53
   8   2  12   16.02    0.54
   8   2  12   16.59    0.56
  10  -3 -12    5.99    0.31
  10  -3 -12    7.07    0.29
  10   3 -12    6.99    0.29
   9  -3 -12    1.44    0.13
   9   3 -12    0.96    0.08
   9   3 -12    1.19    0.06
   8  -3 -12    8.13    0.38
   8   3 -12    8.07    0.28
   8   3 -12    7.25    0.35
   7  -3 -12    7.00    0.36
   7   3 -12    6.67    0.26
   6  -3 -12    4.20    0.27
   6   3 -12    3.98    0.18
   5  -3 -12    0.35    0.10
   5   3 -12    0.41    0.06
  -5   3  12    0.67    0.13
   5   3 -12    0.42    0.07
   4  -3 -12   29.46    1.12
   4   3 -12   30.17    0.96
  -4   3  12   28.98    1.11
   4   3 -12   30.87    1.06
   3   3 -12   60.10    1.98
   3   3 -12   55.18    1.90
  -3   3  12   56.71    1.99
   3   3 -12   59.48    1.78
   2   3 -12   47.00    1.44
   2   3 -12   46.43    1.60
  -2   3  12   44.90    1.61
   2   3 -12   45.68    1.54
   1   3 -12    1.35    0.11
   1   3 -12    1.07    0.11
  -1   3  12    1.47    0.17
   1   3 -12    1.17    0.13
   0   3 -12   53.80    1.97
   0   3 -12   58.91    1.92
   0   3  12   59.00    1.95
   0   3 -12   55.74    1.77
   1   3  12    5.50    0.31
  -1   3 -12    5.71    0.28
   1   3  12    5.62    0.30
  -2   3 -12   27.92    1.00
   2   3  12   27.73    1.03
   2   3  12   27.08    0.91
   2   3  12   27.72    1.00
   3   3  12    0.39    0.08
  -3   3 -12    0.36    0.09
   3   3  12    0.29    0.08
   3   3  12    0.46    0.08
   3   3  12    0.45    0.09
   4   3  12   53.45    1.84
   4   3  12   52.81    1.78
   4   3  12   53.81    1.65
  -4   3 -12   52.73    1.83
   4   3  12   53.87    1.70
   5  -3  12    0.95    0.13
   5   3  12    0.90    0.10
   5   3  12    0.98    0.10
   5   3  12    1.16    0.11
  -5   3 -12    0.92    0.13
   6  -3  12   21.35    0.82
   6   3  12   22.13    0.73
   6   3  12   22.00    0.72
   6   3  12   22.63    0.78
  -6   3 -12   21.63    0.81
   7  -3  12    5.25    0.26
   7   3  12    5.31    0.21
   7   3  12    5.21    0.21
  -7   3 -12    5.25    0.26
   8  -3  12    0.34    0.06
   9  -4 -12    4.05    0.21
   9   4 -12    4.18    0.19
   8  -4 -12   22.25    0.83
   8   4 -12   22.73    0.88
   7  -4 -12    5.57    0.30
   7   4 -12    5.51    0.19
  -7   4  12    5.44    0.30
   7   4 -12    5.39    0.26
   6  -4 -12   50.03    1.77
  -6   4  12   49.40    1.76
   6   4 -12   52.63    1.54
   5  -4 -12    5.46    0.32
  -5   4  12    4.97    0.30
   5   4 -12    5.34    0.22
  -4   4  12   10.81    0.50
   4   4 -12   11.15    0.40
   3   4 -12    1.77    0.12
   3   4 -12    1.94    0.13
  -3   4  12    1.92    0.18
   2   4 -12    6.85    0.31
   2   4 -12    6.60    0.28
  -2   4  12    6.71    0.35
  -1   4  12    9.07    0.42
   1   4 -12    9.03    0.36
   1   4 -12    9.17    0.40
   1   4 -12    9.28    0.36
   0   4  12   13.22    0.55
   0   4 -12   13.32    0.50
   0   4  12   13.03    0.57
   0   4 -12   13.58    0.55
   0   4 -12   14.00    0.51
   1   4  12    2.35    0.17
  -1   4 -12    2.55    0.19
  -1   4 -12    2.52    0.16
   1   4  12    2.65    0.19
   1   4  12    2.47    0.16
   2   4  12    6.81    0.32
   2   4  12    6.26    0.27
  -2   4 -12    6.60    0.30
   2   4  12    6.47    0.29
  -2   4 -12    6.16    0.33
   2   4  12    6.14    0.28
   3   4  12    7.14    0.30
   3   4  12    7.45    0.31
   3   4  12    7.43    0.34
   3   4  12    7.44    0.30
  -3   4 -12    7.64    0.34
   4   4  12    8.75    0.33
   4   4  12    8.57    0.33
  -4   4 -12    8.39    0.37
   4   4  12    8.55    0.35
  -5   4 -12    5.68    0.27
   5   4  12    5.28    0.22
   5   4  12    5.38    0.22
   5   4  12    5.53    0.21
   6  -4  12   10.36    0.45
   6   4  12   11.26    0.38
  -6   4 -12   11.71    0.44
   6   4  12   11.55    0.38
   7  -5 -12    6.98    0.32
  -7   5  12    7.05    0.31
   7   5 -12    6.99    0.30
   6  -5 -12    0.63    0.12
   6   5 -12    0.56    0.07
  -6   5  12    0.62    0.11
   5   5 -12   10.76    0.35
  -5   5  12   10.51    0.45
   4   5 -12   10.39    0.36
  -4   5  12   10.13    0.44
  -3   5  12   17.67    0.68
   3   5 -12   17.67    0.58
   2   5 -12   44.89    1.38
   2   5 -12   46.24    1.49
  -2   5  12   46.63    1.54
  -2   5  12   40.67    1.58
  -1   5  12    2.47    0.19
   1   5 -12    2.73    0.15
   1   5 -12    2.78    0.16
  -1   5  12    3.08    0.18
   0   5  12   32.50    1.12
   0   5 -12   32.15    1.04
   0   5  12   32.43    1.18
   0   5 -12   33.45    1.15
  -1   5 -12    8.76    0.35
   1   5  12    8.98    0.35
  -1   5 -12    9.22    0.38
   1   5  12    8.85    0.36
  -1   5 -12    8.52    0.33
   1   5  12    9.66    0.39
   2   5  12   42.59    1.40
  -2   5 -12   40.44    1.43
   2   5  12   41.09    1.27
   2   5  12   40.78    1.31
  -2   5 -12   39.44    1.36
   3   5  12    1.51    0.09
  -3   5 -12    1.30    0.10
  -3   5 -12    1.30    0.12
   3   5  12    1.34    0.10
   3   5  12    1.30    0.10
   4   5  12   13.21    0.44
   4   5  12   13.37    0.44
  -4   5 -12   13.43    0.49
  11   0 -13    8.27    0.30
  10   0 -13    0.03    0.05
  10   0 -13    0.09    0.04
   9   0 -13    6.42    0.28
   9   0 -13    6.23    0.29
   8   0 -13   -0.01    0.05
   8   0 -13    0.09    0.04
   8   0 -13    0.07    0.05
   7   0 -13   33.32    1.09
   7   0 -13   33.68    1.22
   7   0 -13   33.90    1.17
   6   0 -13    0.02    0.05
   6   0 -13    0.20    0.06
   6   0 -13    0.09    0.07
   5   0 -13   16.96    0.58
   5   0 -13   16.70    0.62
   5   0 -13   16.04    0.65
  -5   0  13   14.51    0.85
   4   0 -13    0.03    0.05
   4   0 -13   -0.01    0.05
   3   0 -13   50.32    1.72
   2   0 -13    0.01    0.05
   1   0 -13  264.54    8.53
   0   0  13    0.01    0.06
   0   0 -13   -0.04    0.04
   1   0  13   16.39    0.65
  -2   0 -13    0.06    0.05
   2   0  13    0.04    0.05
   3   0  13   89.94    2.99
   4   0  13    0.05    0.05
   5   0  13   11.45    0.48
   6   0  13    0.02    0.05
   7   0  13    3.74    0.22
   7   0  13    3.99    0.20
   8   0  13    0.02    0.03
   8   0  13    0.01    0.04
  11  -1 -13   30.75    1.04
  11  -1 -13   34.95    1.12
  11   1 -13   33.66    1.02
  10  -1 -13    0.67    0.09
  10  -1 -13    0.49    0.08
  10   1 -13    0.69    0.08
   9  -1 -13   50.56    1.62
   9  -1 -13   50.97    1.73
   9  -1 -13   53.67    1.81
   9   1 -13   52.37    1.60
   8  -1 -13    5.59    0.27
   8  -1 -13    5.86    0.28
   8  -1 -13    5.57    0.30
   8   1 -13    6.01    0.26
   8   1 -13    5.88    0.26
   7  -1 -13   39.39    1.44
   7  -1 -13   40.04    1.40
   7   1 -13   40.04    1.26
   7   1 -13   40.57    1.40
   6  -1 -13    0.24    0.09
   6  -1 -13    0.16    0.07
   6   1 -13    0.25    0.07
   6   1 -13    0.28    0.07
   6   1 -13    0.26    0.06
   5  -1 -13   60.71    2.08
   5   1 -13   61.91    2.11
   5   1 -13   60.93    2.04
   5   1 -13   62.35    1.90
   4  -1 -13    0.08    0.06
  -4  -1  13    0.06    0.08
   4   1 -13   -0.05    0.04
   4   1 -13    0.04    0.05
   4   1 -13    0.05    0.05
   3  -1 -13   18.46    0.69
  -3  -1  13   16.50    0.89
   3   1 -13   17.40    0.69
   3   1 -13   17.69    0.61
   3   1 -13   18.12    0.66
   2  -1 -13    9.80    0.44
   2   1 -13    9.24    0.48
   2   1 -13   10.05    0.41
   2   1 -13   10.40    0.47
   1  -1 -13    0.03    0.05
   1   1 -13    0.09    0.05
   1   1 -13    0.02    0.05
  -1   1  13    0.11    0.06
  -1   1  13    0.03    0.06
   0  -1 -13    0.10    0.06
   0   1  13    0.07    0.07
   0   1 -13    0.07    0.06
   0   1  13    0.07    0.05
  -1   1 -13   27.59    1.00
   1   1  13   27.74    1.01
   2  -1  13    0.36    0.09
  -2   1 -13    0.32    0.08
   2   1  13    0.20    0.07
   3  -1  13   46.16    1.62
  -3   1 -13   44.38    1.61
   3   1  13   48.06    1.60
   4  -1  13   25.47    0.92
  -4   1 -13   23.71    0.91
   4   1  13   23.48    0.89
   5  -1  13  115.33    3.67
   5   1  13  112.96    3.64
   5   1  13  104.61    3.72
   6  -1  13    6.47    0.32
   6   1  13    7.30    0.30
   6   1  13    6.26    0.31
   7  -1  13   48.66    1.61
   7   1  13   46.09    1.56
   7   1  13   47.64    1.63
   8  -1  13    1.58    0.11
   8   1  13    1.66    0.11
   8   1  13    1.57    0.10
  10  -2 -13    1.07    0.12
  10  -2 -13    0.84    0.08
  10   2 -13    0.96    0.07
   9  -2 -13    1.20    0.13
   9  -2 -13    1.17    0.14
   9   2 -13    1.14    0.09
   8  -2 -13   12.29    0.56
   8  -2 -13   13.18    0.53
   8   2 -13   13.02    0.45
   7  -2 -13   32.60    1.21
   7   2 -13   34.56    1.08
   7   2 -13   34.23    1.15
   6  -2 -13   14.39    0.59
   6   2 -13   13.57    0.53
   6   2 -13   13.87    0.49
   5  -2 -13   89.23    3.02
   5   2 -13   91.71    2.73
   5   2 -13   90.13    3.03
   4  -2 -13    0.26    0.09
   4   2 -13    0.15    0.05
   4   2 -13    0.22    0.06
   4   2 -13    0.34    0.08
   3  -2 -13   53.62    1.81
   3   2 -13   52.13    1.74
  -3   2  13   51.99    1.81
   3   2 -13   51.63    1.80
   3   2 -13   47.68    2.15
   3   2 -13   54.06    1.61
   2  -2 -13    0.29    0.09
   2   2 -13    0.33    0.08
  -2   2  13    0.37    0.10
   2   2 -13    0.35    0.07
   2   2 -13    0.63    0.11
   2   2 -13    0.31    0.07
   1   2 -13   79.76    2.52
   1   2 -13   82.33    3.39
   1   2 -13   80.19    2.82
  -1   2  13   87.09    2.79
   1   2 -13   85.38    2.75
   0   2 -13    3.01    0.19
   0   2 -13    2.70    0.22
   0   2  13    3.04    0.21
  -1   2 -13   88.79    2.91
   1   2  13   86.09    2.91
  -2   2 -13    0.79    0.12
   2   2  13    0.66    0.11
   3  -2  13    9.41    0.46
  -3   2 -13   10.73    0.45
   3   2  13   10.11    0.43
   3   2  13    9.45    0.44
   4  -2  13   11.09    0.50
   4   2  13   11.20    0.48
  -4   2 -13   11.24    0.49
   4   2  13   11.65    0.46
   5  -2  13    1.51    0.17
   5   2  13    1.27    0.11
   5   2  13    1.41    0.11
   5   2  13    1.33    0.13
  -5   2 -13    1.19    0.14
   6  -2  13    6.92    0.32
   6   2  13    6.54    0.27
   6   2  13    6.92    0.30
   6   2  13    6.32    0.27
   6   2  13    6.18    0.26
   7  -2  13    1.32    0.12
   7   2  13    1.28    0.10
   7   2  13    1.47    0.10
   7   2  13    1.44    0.10
   8  -2  13    4.59    0.21
  10  -3 -13    5.42    0.23
  10   3 -13    5.32    0.23
   9  -3 -13   28.49    0.96
   9   3 -13   26.56    1.05
   9   3 -13   26.64    0.82
   8  -3 -13    2.09    0.17
   8   3 -13    2.15    0.11
   7  -3 -13   13.07    0.56
   7   3 -13   13.34    0.45
   6  -3 -13    0.49    0.11
   6   3 -13    0.60    0.08
   5  -3 -13   84.51    2.81
  -5   3  13   77.58    2.78
   5   3 -13   83.02    2.50
   5   3 -13   85.40    2.75
   4  -3 -13   63.33    2.20
  -4   3  13   62.67    2.19
   4   3 -13   65.86    2.16
   4   3 -13   62.96    1.95
   3  -3 -13    0.20    0.09
   3   3 -13    0.17    0.06
   3   3 -13    0.20    0.06
  -3   3  13    0.43    0.10
   3   3 -13    0.33    0.06
   2   3 -13    0.08    0.04
   2   3 -13    0.14    0.06
   2   3 -13    0.12    0.05
  -2   3  13    0.19    0.08
   1   3 -13    1.21    0.11
  -1   3  13    1.14    0.14
   1   3 -13    1.30    0.13
   1   3 -13    1.36    0.13
   0   3 -13   17.26    0.66
   0   3 -13   17.43    0.69
   0   3  13   17.72    0.69
  -1   3 -13   38.21    1.31
   1   3  13   38.25    1.33
   1   3  13   35.80    1.36
   2   3  13    0.30    0.07
   2   3  13    0.18    0.07
   3   3  13   30.80    1.14
  -3   3 -13   31.70    1.12
   3   3  13   29.96    1.01
   3   3  13   32.62    1.10
  -4   3 -13   13.62    0.55
   4   3  13   13.39    0.48
   4   3  13   13.90    0.55
   4   3  13   13.63    0.50
   4   3  13   13.18    0.49
   5  -3  13   30.66    1.12
   5   3  13   32.07    1.09
   5   3  13   31.19    0.99
   5   3  13   30.08    1.01
  -5   3 -13   30.94    1.10
   6  -3  13    0.69    0.10
  -6   3 -13    0.66    0.10
   6   3  13    0.70    0.08
   6   3  13    0.74    0.08
   6   3  13    0.71    0.07
   7  -3  13   43.23    1.49
   7   3  13   45.46    1.37
   9  -4 -13    0.08    0.05
   8  -4 -13   13.60    0.52
   8   4 -13   12.73    0.53
   7  -4 -13    6.27    0.32
   7   4 -13    5.90    0.29
   7   4 -13    6.45    0.22
  -7   4  13    6.32    0.32
   6  -4 -13   20.98    0.80
  -6   4  13   19.37    0.79
   6   4 -13   21.31    0.66
   5  -4 -13   28.67    1.09
   5   4 -13   29.80    0.92
  -5   4  13   28.79    1.07
  -4   4  13    2.86    0.21
   4   4 -13    2.66    0.15
   3   4 -13   42.87    1.34
   3   4 -13   42.92    1.46
  -3   4  13   42.86    1.51
   2   4 -13    0.08    0.05
   2   4 -13    0.05    0.05
  -2   4  13    0.15    0.07
   1   4 -13   32.83    1.15
   1   4 -13   35.10    1.21
  -1   4  13   34.84    1.22
   1   4 -13   33.83    1.09
   0   4 -13    0.13    0.05
   0   4 -13   -0.03    0.05
   0   4  13    0.14    0.07
   0   4 -13    0.12    0.05
   0   4  13    0.06    0.06
   1   4  13   54.26    1.92
  -1   4 -13   53.91    1.91
   1   4  13   56.39    1.86
  -1   4 -13   55.93    1.85
   2   4  13    2.34    0.15
   2   4  13    2.18    0.16
   2   4  13    2.64    0.18
  -2   4 -13    2.74    0.19
   2   4  13    2.41    0.15
  -2   4 -13    2.58    0.17
  -3   4 -13   16.17    0.61
   3   4  13   15.82    0.57
   3   4  13   16.89    0.62
   3   4  13   15.59    0.55
  -4   4 -13    6.67    0.29
   4   4  13    6.14    0.25
   4   4  13    6.76    0.27
   4   4  13    6.14    0.26
   5   4  13    0.07    0.03
  -5   4 -13    0.05    0.04
   5   4  13    0.15    0.04
  -6   4 -13    2.57    0.15
  -6   5  13    0.69    0.10
   5   5 -13   16.20    0.52
  -5   5  13   16.69    0.63
  -4   5  13   19.36    0.72
   4   5 -13   19.27    0.62
  -3   5  13    8.33    0.36
   3   5 -13    8.14    0.30
  -2   5  13   23.32    0.81
   2   5 -13   22.57    0.72
  -2   5  13   20.87    0.84
  -1   5  13    0.18    0.06
   1   5 -13    0.09    0.04
   1   5 -13    0.11    0.05
  -1   5  13    0.05    0.06
   0   5  13    6.45    0.27
   0   5 -13    6.86    0.29
   0   5  13    6.90    0.31
   0   5 -13    6.45    0.27
   1   5  13   14.06    0.53
  -1   5 -13   13.85    0.53
   1   5  13   13.44    0.49
   2   5  13   17.61    0.59
  -2   5 -13   16.32    0.61
   2   5  13   15.88    0.55
  -2   5 -13   15.38    0.56
   2   5  13   15.76    0.54
   3   5  13   14.50    0.48
  -3   5 -13   13.73    0.49
  11   0 -14    0.04    0.04
  10   0 -14   22.11    0.75
  10   0 -14   23.88    0.79
   8   0 -14   38.66    1.22
   8   0 -14   36.25    1.27
   8   0 -14   39.20    1.35
   7   0 -14    0.03    0.05
   7   0 -14    0.00    0.05
   7   0 -14    0.00    0.04
   6   0 -14    2.24    0.15
   6   0 -14    2.13    0.18
   6   0 -14    1.97    0.15
   5   0 -14    0.24    0.07
   5   0 -14    0.65    0.09
   5   0 -14    0.14    0.06
   4   0 -14    5.14    0.26
   4   0 -14    4.44    0.27
   3   0 -14   -0.01    0.05
   2   0 -14   23.73    0.88
   1   0 -14    0.08    0.06
   0   0  14   20.83    0.81
   0   0 -14   21.70    0.81
  -1   0 -14    0.02    0.05
   1   0  14    0.01    0.06
   2   0  14   74.23    2.39
  -2   0 -14   66.67    2.37
   3   0  14   -0.04    0.05
   4   0  14    2.68    0.19
   5   0  14    0.05    0.06
   6   0  14   98.62    3.24
   7   0  14   -0.02    0.04
   7   0  14   -0.01    0.04
  10  -1 -14    8.83    0.36
  10  -1 -14    8.37    0.34
  10   1 -14    9.07    0.32
   9  -1 -14    2.43    0.16
   9  -1 -14    2.41    0.14
   9  -1 -14    2.80    0.18
   9   1 -14    2.51    0.14
   8  -1 -14   23.42    0.90
   8  -1 -14   24.40    0.86
   8   1 -14   23.94    0.79
   8   1 -14   23.86    0.85
   7  -1 -14    1.49    0.14
   7  -1 -14    1.62    0.16
   7   1 -14    1.58    0.12
   7   1 -14    1.49    0.13
   6  -1 -14   30.14    1.18
   6  -1 -14   31.80    1.14
   6   1 -14   30.25    1.08
   6   1 -14   32.18    1.14
   6   1 -14   33.63    1.03
   5  -1 -14    1.16    0.14
   5   1 -14    1.16    0.12
   5   1 -14    1.20    0.14
   5   1 -14    1.07    0.11
   4  -1 -14   58.37    2.00
   4   1 -14   59.41    1.96
   4   1 -14   58.33    2.02
   4   1 -14   57.26    1.81
   3  -1 -14    1.22    0.14
   3   1 -14    1.37    0.12
   3   1 -14    1.64    0.17
   3   1 -14    1.40    0.13
   2  -1 -14   46.88    1.60
  -2   1  14   43.38    1.62
   2   1 -14   46.60    1.57
   1  -1 -14    0.16    0.07
   1   1 -14    0.17    0.07
  -1   1  14    0.23    0.08
   1   1 -14    0.11    0.06
   0  -1 -14   18.64    0.73
   0   1 -14   18.09    0.71
   0   1  14   19.27    0.73
   1   1  14    4.08    0.25
  -1   1 -14    3.98    0.24
   2  -1  14   15.05    0.63
   2   1  14   16.06    0.62
  -2   1 -14   15.15    0.62
   3  -1  14    0.64    0.12
  -3   1 -14    0.47    0.09
   3   1  14    0.54    0.10
   4  -1  14    0.54    0.11
   4   1  14    0.39    0.09
  -4   1 -14    0.22    0.07
   5  -1  14    0.14    0.07
   5   1  14    0.15    0.06
   5   1  14    0.25    0.06
   6  -1  14    9.20    0.39
   6   1  14    9.53    0.37
   6   1  14    9.00    0.39
   7  -1  14    0.66    0.09
   7   1  14    0.63    0.08
   7   1  14    0.58    0.06
  10  -2 -14   19.41    0.71
  10   2 -14   19.54    0.61
   9  -2 -14   19.51    0.70
   9  -2 -14   18.93    0.74
   9   2 -14   19.07    0.62
   8  -2 -14    7.00    0.36
   8  -2 -14    7.12    0.34
   8   2 -14    7.32    0.28
   7  -2 -14    2.53    0.19
   7   2 -14    2.40    0.13
   7   2 -14    2.61    0.15
   6  -2 -14    1.70    0.17
   6   2 -14    1.75    0.13
   6   2 -14    1.77    0.12
   5  -2 -14    0.39    0.10
   5   2 -14    0.27    0.06
   5   2 -14    0.21    0.06
   4  -2 -14    4.55    0.27
   4   2 -14    4.35    0.23
   4   2 -14    3.74    0.20
   4   2 -14    4.12    0.21
   3  -2 -14    0.78    0.14
   3   2 -14    0.64    0.11
   3   2 -14    0.65    0.09
   3   2 -14    0.57    0.09
  -3   2  14    0.76    0.13
   2  -2 -14   26.11    0.96
  -2   2  14   25.22    0.96
   2   2 -14   25.20    0.84
   2   2 -14   23.85    0.94
   2   2 -14   26.17    0.91
   1   2 -14    1.38    0.16
   1   2 -14    1.54    0.14
  -1   2  14    1.67    0.18
   0   2 -14   69.22    2.36
   0   2  14   71.85    2.39
   1   2  14    5.62    0.30
  -1   2 -14    5.58    0.29
  -2   2 -14   79.22    2.65
   2   2  14   78.98    2.64
   3  -2  14    1.20    0.16
   3   2  14    1.28    0.14
  -3   2 -14    1.38    0.16
   3   2  14    0.97    0.13
   4  -2  14   38.31    1.38
   4   2  14   38.31    1.38
  -4   2 -14   39.74    1.38
   4   2  14   39.73    1.34
   5  -2  14    4.90    0.26
   5   2  14    4.74    0.22
  -5   2 -14    4.65    0.26
   5   2  14    4.71    0.24
   6  -2  14   27.99    0.97
   6   2  14   28.34    0.96
   6   2  14   26.36    0.89
  -6   2 -14   26.13    0.97
   7  -2  14    0.07    0.04
   7   2  14    0.07    0.03
   9  -3 -14    3.47    0.18
   9   3 -14    2.81    0.11
   8  -3 -14    4.36    0.24
   8   3 -14    4.58    0.18
   7  -3 -14    1.77    0.17
   7   3 -14    1.83    0.11
   6  -3 -14   35.15    1.26
   6   3 -14   34.78    1.10
   5  -3 -14    2.96    0.22
  -5   3  14    2.57    0.21
   5   3 -14    2.60    0.14
   5   3 -14    2.85    0.15
   4  -3 -14   50.04    1.77
   4   3 -14   50.20    1.56
   4   3 -14   50.45    1.72
  -4   3  14   50.12    1.76
   3  -3 -14    1.39    0.17
  -3   3  14    2.14    0.18
   3   3 -14    2.00    0.13
   3   3 -14    1.92    0.15
   3   3 -14    1.94    0.12
   2   3 -14   50.28    1.72
   2   3 -14   49.18    1.54
   2   3 -14   49.29    1.65
  -2   3  14   48.55    1.72
   1   3 -14    1.34    0.15
   1   3 -14    1.32    0.12
  -1   3  14    1.16    0.15
   1   3 -14    1.25    0.12
   0   3 -14   13.57    0.55
   0   3  14   15.06    0.59
   0   3 -14   13.77    0.58
  -1   3 -14    1.42    0.15
   1   3  14    1.07    0.13
   2   3  14   14.86    0.57
  -2   3 -14   14.13    0.57
   2   3  14   14.00    0.59
   3   3  14   24.84    0.89
   3   3  14   25.17    0.93
  -3   3 -14   24.90    0.91
   4   3  14    0.48    0.08
   4   3  14    0.40    0.07
   4   3  14    0.47    0.08
  -4   3 -14    0.45    0.09
   4   3  14    0.38    0.06
   5  -3  14   22.11    0.82
   5   3  14   21.33    0.72
   5   3  14   21.94    0.74
  -5   3 -14   22.79    0.81
   5   3  14   22.85    0.79
   6  -3  14   18.44    0.68
  -6   3 -14   18.40    0.68
   6   3  14   18.57    0.62
   6   3  14   19.29    0.64
   8  -4 -14    5.89    0.27
   7  -4 -14    8.04    0.36
   7   4 -14    8.22    0.26
  -7   4  14    7.43    0.35
   6  -4 -14    2.09    0.17
  -6   4  14    1.91    0.16
   6   4 -14    2.15    0.11
   5  -4 -14    4.93    0.28
   5   4 -14    4.76    0.20
  -5   4  14    4.84    0.27
   4   4 -14    0.46    0.07
  -4   4  14    0.60    0.11
   3   4 -14    6.18    0.26
  -3   4  14    6.19    0.32
   3   4 -14    6.43    0.27
  -2   4  14   12.74    0.53
   2   4 -14   12.32    0.49
   2   4 -14   12.50    0.45
   1   4 -14   15.46    0.57
   1   4 -14   14.37    0.52
  -1   4  14   15.46    0.59
   1   4 -14   13.72    0.52
   0   4 -14   24.24    0.84
   0   4 -14   24.92    0.89
   0   4  14   24.45    0.87
   0   4  14   23.38    0.91
   0   4 -14   23.13    0.79
   1   4  14   21.51    0.84
  -1   4 -14   21.72    0.84
  -1   4 -14   23.68    0.80
   1   4  14   23.08    0.81
   2   4  14   30.48    1.06
  -2   4 -14   28.02    1.07
   2   4  14   29.20    1.00
  -2   4 -14   30.25    1.02
   3   4  14    0.77    0.09
   3   4  14    0.76    0.09
   3   4  14    0.58    0.08
  -3   4 -14    0.71    0.09
   4   4  14    7.47    0.29
  -4   4 -14    8.46    0.33
   4   4  14    8.42    0.31
   4   4  14    7.83    0.30
  -5   4 -14    0.05    0.04
   5   5 -14    0.18    0.03
  -5   5  14    0.22    0.06
   4   5 -14   14.48    0.47
  -4   5  14   14.51    0.55
   3   5 -14    0.35    0.05
  -3   5  14    0.34    0.07
  -2   5  14   11.44    0.43
   2   5 -14   10.93    0.38
  -2   5  14   10.22    0.45
   1   5 -14    0.62    0.06
  -1   5  14    0.53    0.08
  -1   5  14    0.42    0.08
   1   5 -14    0.57    0.07
   0   5 -14    2.96    0.15
   0   5  14    2.93    0.17
   0   5 -14    2.50    0.14
   0   5  14    2.64    0.13
  -1   5 -14    6.23    0.27
   1   5  14    6.43    0.27
   2   5  14    0.12    0.04
  10   0 -15    0.04    0.04
   9   0 -15   17.59    0.63
   9   0 -15   16.72    0.59
   8   0 -15    0.03    0.05
   8   0 -15    0.01    0.04
   7   0 -15   41.17    1.40
   7   0 -15   41.93    1.47
   7   0 -15   40.89    1.32
   6   0 -15    0.03    0.05
   6   0 -15   -0.02    0.06
   6   0 -15    0.01    0.05
   5   0 -15   98.91    3.41
   5   0 -15  101.88    3.31
   4   0 -15    0.04    0.06
   3   0 -15   58.65    2.00
   2   0 -15    0.11    0.06
   1   0 -15    7.22    0.35
   0   0  15    0.06    0.06
   0   0 -15    0.05    0.06
   1   0  15    0.37    0.10
  -1   0 -15    0.36    0.10
   2   0  15    0.12    0.07
  -2   0 -15    0.24    0.08
   3   0  15   40.47    1.42
   4   0  15    0.03    0.06
   5   0  15   36.38    1.27
   6   0  15    0.13    0.05
   7   0  15   34.10    1.13
  10  -1 -15    1.73    0.11
  10   1 -15    1.79    0.10
   9  -1 -15    0.41    0.08
   9   1 -15    0.34    0.06
   8  -1 -15    0.33    0.08
   8  -1 -15    0.41    0.08
   8   1 -15    0.33    0.07
   8   1 -15    0.49    0.07
   7  -1 -15    1.75    0.15
   7  -1 -15    1.78    0.17
   7   1 -15    1.83    0.14
   7   1 -15    1.91    0.13
   6  -1 -15    0.21    0.09
   6  -1 -15    0.37    0.09
   6   1 -15    0.36    0.08
   6   1 -15    0.29    0.06
   6   1 -15    0.42    0.08
   5  -1 -15   10.88    0.47
   5   1 -15   10.88    0.44
   5   1 -15   10.81    0.42
   5   1 -15   11.12    0.47
   4  -1 -15    1.78    0.16
   4   1 -15    1.71    0.14
   4   1 -15    1.46    0.15
   4   1 -15    1.59    0.13
   3  -1 -15   54.07    1.81
   3   1 -15   52.31    1.77
   3   1 -15   49.81    1.82
   2  -1 -15    3.16    0.22
  -2   1  15    3.37    0.23
   2   1 -15    3.39    0.21
   1   1 -15   41.03    1.44
  -1   1  15   41.96    1.47
   0  -1 -15    9.46    0.45
   0   1  15    9.96    0.45
   0   1 -15   10.38    0.44
  -1   1 -15   90.18    2.99
   1   1  15   89.29    2.99
   2  -1  15    1.46    0.17
   2   1  15    1.20    0.14
  -2   1 -15    1.19    0.14
   3  -1  15   77.29    2.60
  -3   1 -15   75.27    2.60
   3   1  15   79.87    2.60
   4  -1  15    3.92    0.23
   4   1  15    3.46    0.21
  -4   1 -15    3.41    0.22
   5  -1  15   20.40    0.76
   5   1  15   20.06    0.77
   5   1  15   21.13    0.75
   6  -1  15    0.06    0.05
   6   1  15    0.03    0.04
   6   1  15    0.02    0.03
   7  -1  15    0.56    0.07
   9  -2 -15   21.29    0.83
   9  -2 -15   23.07    0.79
   9   2 -15   23.22    0.71
   8  -2 -15    0.77    0.12
   8  -2 -15    0.90    0.11
   8   2 -15    0.81    0.08
   7  -2 -15   64.90    2.20
   7   2 -15   65.66    2.16
   7   2 -15   65.13    1.99
   6  -2 -15    0.63    0.12
   6   2 -15    0.36    0.07
   6   2 -15    0.46    0.08
   5  -2 -15   55.65    1.89
   5   2 -15   55.34    1.70
   5   2 -15   53.45    1.88
   4  -2 -15   15.20    0.63
   4   2 -15   15.10    0.56
   4   2 -15   15.04    0.54
   4   2 -15   15.56    0.60
   3  -2 -15   41.28    1.45
   3   2 -15   40.66    1.44
  -3   2  15   39.09    1.44
   3   2 -15   40.28    1.29
   3   2 -15   41.62    1.39
   2  -2 -15    7.73    0.40
   2   2 -15    8.31    0.38
  -2   2  15    8.61    0.40
   2   2 -15    7.19    0.32
   2   2 -15    8.40    0.36
   1  -2 -15    1.83    0.17
   1   2 -15    1.62    0.16
  -1   2  15    2.09    0.18
   1   2 -15    1.76    0.15
   0   2  15   22.56    0.85
   0   2 -15   22.33    0.83
   1   2  15   15.40    0.62
  -1   2 -15   15.99    0.62
  -2   2 -15   11.15    0.47
   2   2  15   10.81    0.46
   3  -2  15    4.42    0.26
  -3   2 -15    4.69    0.25
   3   2  15    4.48    0.24
   4  -2  15    0.06    0.06
   4   2  15    0.04    0.05
   4   2  15    0.00    0.05
  -4   2 -15    0.13    0.06
   5  -2  15   36.65    1.28
   5   2  15   36.69    1.28
  -5   2 -15   36.23    1.27
   5   2  15   37.48    1.23
   6  -2  15    0.06    0.05
   6   2  15    0.10    0.04
  -6   2 -15    0.07    0.05
   9  -3 -15    8.13    0.32
   8  -3 -15    0.03    0.05
   8   3 -15    0.07    0.03
   7  -3 -15    1.47    0.14
   7   3 -15    1.48    0.09
   6  -3 -15   24.99    0.93
   6   3 -15   24.70    0.80
   5  -3 -15   47.51    1.65
  -5   3  15   44.86    1.64
   5   3 -15   47.66    1.46
   5   3 -15   48.16    1.58
   4  -3 -15    1.49    0.18
   4   3 -15    1.13    0.11
   4   3 -15    1.05    0.11
  -4   3  15    1.27    0.16
   3  -3 -15   21.94    0.87
   3   3 -15   22.38    0.75
   3   3 -15   23.14    0.83
  -3   3  15   22.57    0.86
   2   3 -15   16.69    0.65
   2   3 -15   16.65    0.60
  -2   3  15   16.69    0.66
   2   3 -15   16.13    0.58
   1   3 -15   38.95    1.40
   1   3 -15   40.34    1.34
  -1   3  15   38.69    1.39
   0   3  15    0.08    0.06
   0   3 -15    0.15    0.06
   0   3 -15    0.15    0.07
  -1   3 -15   27.20    0.97
   1   3  15   27.37    0.98
  -2   3 -15    0.40    0.08
   2   3  15    0.38    0.09
   2   3  15    0.33    0.07
   3   3  15   49.43    1.73
   3   3  15   51.85    1.68
  -3   3 -15   49.38    1.70
   4   3  15    9.64    0.36
  -4   3 -15   10.67    0.42
   4   3  15   10.34    0.41
   5  -3  15   27.51    1.02
  -5   3 -15   29.19    1.01
   5   3  15   30.87    1.01
   7  -4 -15   48.64    1.64
   6  -4 -15    0.19    0.08
  -6   4  15    0.08    0.06
   6   4 -15    0.13    0.04
   5  -4 -15    4.66    0.27
   5   4 -15    4.99    0.20
  -5   4  15    4.85    0.26
   4  -4 -15    0.14    0.08
   4   4 -15    0.09    0.04
  -4   4  15    0.04    0.06
   3   4 -15   38.68    1.24
   3   4 -15   40.76    1.35
  -3   4  15   40.52    1.40
  -2   4  15   14.16    0.56
   2   4 -15   14.14    0.53
   2   4 -15   13.47    0.48
  -1   4  15    0.35    0.08
   1   4 -15    0.25    0.07
   1   4 -15    0.21    0.06
   0   4  15   19.53    0.78
   0   4 -15   20.00    0.76
   0   4  15   21.97    0.75
   0   4 -15   20.21    0.71
  -1   4 -15    4.37    0.20
   1   4  15    4.29    0.23
   1   4  15    4.60    0.21
  -1   4 -15    3.97    0.22
   2   4  15    7.60    0.33
  -2   4 -15    8.12    0.31
   2   4  15    7.13    0.28
  -2   4 -15    7.32    0.34
   3   4  15    6.97    0.32
  -3   4 -15    9.36    0.34
   3   4  15    9.14    0.34
  -4   4 -15   14.21    0.51
  -4   5  15   13.64    0.50
   3   5 -15    9.66    0.35
  -3   5  15   10.56    0.39
  -2   5  15    5.12    0.22
   2   5 -15    4.97    0.20
  -1   5  15   10.49    0.38
   9   0 -16    0.23    0.05
   9   0 -16    0.14    0.05
   8   0 -16    6.87    0.29
   8   0 -16    7.12    0.31
   7   0 -16    0.04    0.04
   7   0 -16   -0.03    0.05
   7   0 -16    0.03    0.05
   6   0 -16   61.42    2.11
   6   0 -16   60.31    2.04
   5   0 -16    0.02    0.06
   5   0 -16    0.04    0.06
   4   0 -16  129.32    4.24
   3   0 -16    0.03    0.06
   2   0 -16   29.20    1.06
   1   0 -16    0.00    0.05
   0   0 -16   79.30    2.61
   0   0  16   75.93    2.62
   1   0  16    0.03    0.06
  -1   0 -16    0.01    0.05
  -2   0 -16    2.38    0.18
   2   0  16    2.46    0.19
   3   0  16    0.05    0.06
   4   0  16   20.09    0.75
   5   0  16    0.04    0.05
   6   0  16   15.25    0.55
   9  -1 -16    5.12    0.24
   9   1 -16    5.07    0.21
   8  -1 -16   51.30    1.70
   8  -1 -16   49.74    1.77
   8   1 -16   52.42    1.71
   8   1 -16   50.41    1.57
   7  -1 -16    2.65    0.20
   7  -1 -16    2.77    0.18
   7   1 -16    2.59    0.16
   7   1 -16    2.72    0.17
   6  -1 -16    2.79    0.19
   6   1 -16    2.82    0.17
   6   1 -16    2.78    0.15
   6   1 -16    2.89    0.18
   5  -1 -16   17.41    0.68
   5   1 -16   17.22    0.64
   5   1 -16   17.15    0.61
   5   1 -16   18.15    0.69
   4  -1 -16    2.33    0.19
   4   1 -16    2.30    0.18
   4   1 -16    2.35    0.16
   4   1 -16    2.69    0.17
   3  -1 -16    2.41    0.19
   3   1 -16    2.58    0.19
   3   1 -16    2.50    0.18
   2  -1 -16    0.04    0.06
   2   1 -16    0.11    0.07
  -2   1  16   -0.01    0.06
   1  -1 -16    0.07    0.07
   1   1 -16    0.02    0.06
  -1   1  16    0.08    0.07
   0  -1 -16   34.49    1.30
   0   1 -16   37.02    1.29
   0   1  16   37.76    1.31
  -1   1 -16    6.86    0.34
   1   1  16    6.92    0.34
   2  -1  16   16.85    0.68
   2   1  16   17.95    0.68
  -2   1 -16   16.83    0.67
   3  -1  16    0.27    0.08
  -3   1 -16    0.33    0.08
   3   1  16    0.36    0.09
   4  -1  16   42.28    1.43
  -4   1 -16   39.13    1.42
   4   1  16   41.98    1.41
   5  -1  16    1.69    0.13
   5   1  16    1.74    0.12
   5   1  16    1.50    0.13
   6  -1  16   20.90    0.71
   6   1  16   19.42    0.68
   9  -2 -16    1.35    0.09
   9   2 -16    1.60    0.09
   8  -2 -16   10.03    0.46
   8  -2 -16   11.59    0.44
   8   2 -16   11.61    0.39
   7  -2 -16    0.56    0.10
   7   2 -16    0.50    0.07
   6  -2 -16    1.82    0.16
   6   2 -16    1.98    0.13
   6   2 -16    2.01    0.13
   5  -2 -16    2.59    0.20
   5   2 -16    2.53    0.15
   5   2 -16    2.64    0.17
   4  -2 -16   52.44    1.83
   4   2 -16   53.99    1.65
   4   2 -16   53.72    1.83
   4   2 -16   51.95    1.76
   3  -2 -16    0.35    0.09
  -3   2  16    0.42    0.11
   3   2 -16    0.35    0.09
   3   2 -16    0.42    0.08
   3   2 -16    0.38    0.07
   2  -2 -16   46.47    1.64
  -2   2  16   46.91    1.64
   2   2 -16   48.78    1.59
   2   2 -16   44.87    1.64
   1  -2 -16    4.29    0.27
   1   2 -16    4.58    0.24
  -1   2  16    4.84    0.27
   1   2 -16    4.00    0.25
   0   2 -16   23.05    0.87
   0   2  16   25.02    0.90
  -1   2 -16   16.64    0.64
   1   2  16   15.92    0.64
   2   2  16    7.99    0.36
  -2   2 -16    7.80    0.36
   3  -2  16    1.56    0.15
   3   2  16    1.71    0.13
  -3   2 -16    1.68    0.14
   4  -2  16    0.06    0.06
   4   2  16    0.05    0.04
   4   2  16    0.07    0.05
  -4   2 -16    0.04    0.05
   5  -2  16    0.08    0.05
   5   2  16    0.04    0.03
  -5   2 -16    0.12    0.05
   5   2  16    0.16    0.05
   8  -3 -16   18.15    0.66
   8   3 -16   18.57    0.57
   7  -3 -16    0.12    0.06
   7   3 -16    0.23    0.04
   6  -3 -16    8.75    0.39
   6   3 -16    8.34    0.31
   5  -3 -16    1.83    0.17
  -5   3  16    1.83    0.16
   5   3 -16    1.99    0.12
   5   3 -16    2.00    0.11
   4  -3 -16    2.70    0.20
  -4   3  16    2.48    0.19
   4   3 -16    2.36    0.14
   4   3 -16    2.57    0.15
   3  -3 -16   11.98    0.52
   3   3 -16   11.83    0.44
  -3   3  16   11.81    0.51
   3   3 -16   12.18    0.48
  -2   3  16    3.77    0.23
   2   3 -16    3.78    0.19
   2   3 -16    4.13    0.22
   2   3 -16    3.73    0.19
   1   3 -16    2.21    0.17
  -1   3  16    2.25    0.17
   1   3 -16    2.42    0.15
   0   3  16    1.96    0.15
   0   3 -16    2.03    0.14
   0   3 -16    1.87    0.16
  -1   3 -16    1.37    0.12
   1   3  16    1.41    0.12
  -2   3 -16   25.55    0.88
   2   3  16   25.34    0.87
   2   3  16   23.55    0.91
   3   3  16    0.04    0.04
   3   3  16    0.07    0.05
  -3   3 -16    0.07    0.05
  -4   3 -16   44.61    1.48
   4   3  16   43.45    1.50
   6  -4 -16    2.69    0.17
   6   4 -16    2.76    0.12
  -6   4  16    2.54    0.16
   5  -4 -16   31.20    1.12
   5   4 -16   31.57    0.98
  -5   4  16   32.90    1.12
   4  -4 -16   35.96    1.30
  -4   4  16   38.04    1.29
   4   4 -16   37.88    1.15
   3   4 -16    1.24    0.09
  -3   4  16    1.44    0.13
   3   4 -16    1.23    0.08
   2   4 -16   22.33    0.77
   2   4 -16   21.10    0.71
  -2   4  16   22.54    0.80
  -1   4  16    0.14    0.06
   1   4 -16    0.14    0.05
   1   4 -16    0.20    0.05
   0   4 -16   37.04    1.29
   0   4 -16   40.32    1.36
   0   4  16   43.38    1.34
   0   4  16   37.18    1.37
  -1   4 -16    0.77    0.07
  -1   4 -16    0.88    0.10
   1   4  16    0.82    0.10
   1   4  16    0.69    0.08
   2   4  16    4.30    0.20
  -2   4 -16    4.40    0.19
   9   0 -17   19.00    0.65
   8   0 -17    0.06    0.05
   8   0 -17   -0.01    0.04
   7   0 -17   11.96    0.47
   7   0 -17   11.25    0.42
   7   0 -17   10.88    0.42
   6   0 -17    0.10    0.06
   6   0 -17    0.09    0.05
   5   0 -17    0.38    0.08
   5   0 -17    0.79    0.12
   4   0 -17    0.00    0.05
   3   0 -17   16.59    0.65
   2   0 -17    0.07    0.06
   1   0 -17   29.96    1.09
   0   0  17    0.06    0.07
   0   0 -17    0.01    0.05
   1   0  17   38.14    1.36
  -1   0 -17   39.11    1.36
   2   0  17    0.02    0.05
  -2   0 -17    0.02    0.06
   3   0  17  176.32    5.72
   4   0  17    0.01    0.04
   5   0  17   30.74    1.05
   9  -1 -17   23.31    0.82
   9   1 -17   23.18    0.74
   8  -1 -17    0.25    0.07
   8  -1 -17    0.15    0.05
   8   1 -17    0.31    0.04
   8   1 -17    0.25    0.05
   7  -1 -17   53.72    1.92
   7  -1 -17   56.96    1.86
   7   1 -17   57.93    1.88
   7   1 -17   53.62    1.71
   6  -1 -17    6.65    0.31
   6   1 -17    6.79    0.31
   6   1 -17    6.66    0.28
   5  -1 -17   23.92    0.88
   5   1 -17   24.05    0.84
   5   1 -17   24.68    0.89
   5   1 -17   23.09    0.80
   4  -1 -17    0.03    0.06
   4   1 -17    0.01    0.05
   4   1 -17    0.08    0.06
   3  -1 -17   45.44    1.56
   3   1 -17   43.40    1.58
   3   1 -17   44.70    1.52
   2  -1 -17    3.57    0.23
  -2   1  17    3.30    0.23
   2   1 -17    3.31    0.21
   1  -1 -17   21.26    0.82
   1   1 -17   21.78    0.80
  -1   1  17   20.90    0.81
   0  -1 -17    1.51    0.18
   0   1  17    1.14    0.14
   0   1 -17    1.38    0.16
  -1  -1 -17    7.60    0.37
   1   1  17    8.05    0.37
  -1   1 -17    7.97    0.37
   2  -1  17    6.16    0.32
  -2   1 -17    6.57    0.32
   2   1  17    6.24    0.31
   3  -1  17   12.88    0.52
  -3   1 -17   12.38    0.51
   3   1  17   12.69    0.50
   4  -1  17   18.32    0.68
   4   1  17   18.86    0.66
  -4   1 -17   17.43    0.68
   5  -1  17    0.61    0.08
   5   1  17    0.62    0.07
   8  -2 -17    2.88    0.16
   8   2 -17    3.19    0.14
   7  -2 -17    3.86    0.20
   7   2 -17    3.41    0.17
   6  -2 -17    0.32    0.08
   6   2 -17    0.35    0.06
   6   2 -17    0.37    0.06
   5  -2 -17    6.70    0.32
   5   2 -17    6.29    0.28
   5   2 -17    6.19    0.27
   4  -2 -17   12.50    0.51
   4   2 -17   12.32    0.49
   4   2 -17   12.03    0.44
   4   2 -17   11.68    0.44
   3  -2 -17    1.62    0.18
   3   2 -17    1.41    0.14
   3   2 -17    1.41    0.11
  -3   2  17    1.36    0.15
   3   2 -17    1.32    0.13
   2  -2 -17    3.44    0.23
  -2   2  17    3.69    0.23
   2   2 -17    3.63    0.20
   2   2 -17    3.76    0.23
   1  -2 -17   48.65    1.71
   1   2 -17   47.25    1.72
  -1   2  17   50.73    1.70
   1   2 -17   50.10    1.67
   0   2 -17    0.45    0.09
   0   2  17    0.34    0.08
   1   2  17   30.69    1.09
  -1   2 -17   30.64    1.08
  -2   2 -17    3.34    0.20
   2   2  17    3.19    0.19
   3  -2  17   34.03    1.24
  -3   2 -17   36.56    1.24
   3   2  17   36.92    1.22
   4  -2  17    2.08    0.14
  -4   2 -17    2.20    0.14
   4   2  17    2.20    0.12
   4   2  17    2.12    0.14
   7  -3 -17   35.52    1.20
   7   3 -17   34.30    1.06
   6  -3 -17    0.31    0.08
   6   3 -17    0.20    0.04
   5  -3 -17   31.29    1.08
  -5   3  17   28.99    1.07
   5   3 -17   30.51    0.95
   4  -3 -17    0.62    0.11
   4   3 -17    0.60    0.08
  -4   3  17    0.69    0.11
   4   3 -17    0.69    0.08
   3  -3 -17   13.44    0.55
  -3   3  17   13.57    0.54
   3   3 -17   13.57    0.51
   3   3 -17   12.74    0.47
  -2   3  17    2.36    0.17
   2   3 -17    2.32    0.14
   2   3 -17    2.11    0.12
   2   3 -17    2.37    0.15
  -1   3  17   13.49    0.54
   1   3 -17   13.73    0.54
   1   3 -17   13.79    0.50
   0   3 -17    1.00    0.09
   0   3  17    0.90    0.11
   0   3 -17    0.94    0.11
   1   3  17    1.29    0.11
  -1   3 -17    1.24    0.10
   2   3  17    3.98    0.19
   2   3  17    3.68    0.21
  -2   3 -17    4.21    0.20
  -3   3 -17    3.96    0.19
  -4   4  17    3.91    0.20
  -3   4  17    9.33    0.37
   3   4 -17    9.23    0.33
   2   4 -17    4.46    0.19
  -2   4  17    4.76    0.22
   1   4 -17   26.09    0.92
  -1   4  17   27.16    0.92
   0   4  17    0.55    0.07
   8   0 -18   11.78    0.44
   7   0 -18    0.06    0.05
   6   0 -18   19.38    0.68
   6   0 -18   19.03    0.73
   5   0 -18    0.03    0.06
   5   0 -18    0.02    0.05
   4   0 -18   18.16    0.68
   3   0 -18    0.06    0.06
   2   0 -18    0.35    0.08
   1   0 -18    0.01    0.06
   0   0  18    0.19    0.07
   0   0 -18    0.08    0.06
   1   0  18    0.04    0.05
  -1   0 -18    0.08    0.06
  -2   0 -18    4.75    0.26
   2   0  18    4.92    0.25
   3   0  18    0.04    0.05
   4   0  18   26.29    0.91
   7  -1 -18    0.94    0.11
   7  -1 -18    1.02    0.09
   7   1 -18    1.03    0.10
   7   1 -18    0.98    0.08
   6  -1 -18    8.35    0.35
   6  -1 -18    7.44    0.37
   6   1 -18    7.81    0.31
   6   1 -18    8.32    0.34
   5  -1 -18    0.45    0.09
   5   1 -18    0.35    0.07
   5   1 -18    0.39    0.06
   4  -1 -18   20.99    0.78
   4   1 -18   21.05    0.75
   4   1 -18   20.42    0.79
   3  -1 -18    0.05    0.06
   3   1 -18    0.00    0.05
   3   1 -18   -0.01    0.05
   2  -1 -18   56.93    1.90
   2   1 -18   56.13    1.88
  -2   1  18   53.79    1.90
   1  -1 -18    5.74    0.30
  -1   1  18    5.99    0.31
   1   1 -18    6.14    0.30
   0  -1 -18   36.49    1.33
   0   1  18   38.70    1.34
   0   1 -18   39.02    1.33
  -1  -1 -18    0.22    0.08
  -1   1 -18    0.23    0.07
   1   1  18    0.18    0.07
   2  -1  18    5.89    0.29
  -2   1 -18    5.94    0.29
   2   1  18    6.32    0.29
   3  -1  18    3.37    0.20
  -3   1 -18    3.30    0.19
   3   1  18    3.80    0.19
   4  -1  18    2.45    0.15
   4   1  18    2.55    0.14
   7  -2 -18    1.20    0.10
   7   2 -18    1.01    0.08
   6  -2 -18   14.78    0.56
   6   2 -18   14.84    0.51
   6   2 -18   13.99    0.49
   5  -2 -18    9.99    0.42
   5   2 -18    9.48    0.36
   5   2 -18   10.06    0.39
   4  -2 -18    5.31    0.27
   4   2 -18    5.39    0.25
   4   2 -18    4.99    0.23
   3  -2 -18    1.79    0.15
  -3   2  18    1.67    0.15
   3   2 -18    1.59    0.11
   3   2 -18    1.72    0.14
   2  -2 -18    0.06    0.06
   2   2 -18    0.08    0.05
   2   2 -18    0.02    0.05
  -2   2  18    0.09    0.06
   1  -2 -18    0.57    0.10
   1   2 -18    0.69    0.09
   1   2 -18    0.67    0.11
  -1   2  18    0.94    0.12
   0   2 -18    1.07    0.11
   0   2  18    1.19    0.13
   1   2  18    0.52    0.09
  -1   2 -18    0.57    0.09
  -2   2 -18   20.24    0.72
   2   2  18   19.52    0.71
   3   2  18    1.20    0.09
  -3   2 -18    1.31    0.11
   6  -3 -18   19.30    0.69
   5  -3 -18    0.78    0.11
  -5   3  18    0.65    0.10
   5   3 -18    0.58    0.07
   4  -3 -18   17.74    0.66
  -4   3  18   17.62    0.65
   4   3 -18   18.05    0.61
   4   3 -18   16.47    0.57
   3  -3 -18    1.24    0.14
  -3   3  18    1.00    0.11
   3   3 -18    1.13    0.09
   3   3 -18    1.00    0.09
  -2   3  18   45.35    1.54
   2   3 -18   45.31    1.55
   1   3 -18    0.88    0.07
  -1   3  18    1.19    0.12
   1   3 -18    1.02    0.11
   0   3 -18   45.66    1.50
   0   3  18   48.01    1.53
   0   3 -18   42.39    1.56
  -1   3 -18    0.05    0.04
   1   3  18    0.03    0.04
  -2   3 -18    8.74    0.33
   7   0 -19   17.88    0.65
   6   0 -19    0.02    0.05
   6   0 -19    0.06    0.04
   5   0 -19   26.36    0.89
   5   0 -19   24.85    0.94
   4   0 -19    0.03    0.05
   3   0 -19   27.25    0.97
   2   0 -19    0.05    0.05
   1   0 -19   73.84    2.46
   0   0  19    0.05    0.06
   0   0 -19   -0.01    0.05
  -1   0 -19    8.21    0.35
   1   0  19    7.53    0.34
  -2   0 -19    0.15    0.06
   2   0  19    0.07    0.05
   3   0  19    1.09    0.10
   6  -1 -19    0.20    0.06
   6   1 -19    0.17    0.05
   5  -1 -19   21.07    0.76
   5   1 -19   20.81    0.77
   4  -1 -19    0.18    0.06
   4   1 -19    0.26    0.06
   4   1 -19    0.20    0.07
   3  -1 -19    6.45    0.30
   3   1 -19    6.37    0.28
   3   1 -19    5.76    0.30
   2  -1 -19    6.14    0.30
   2   1 -19    6.10    0.28
  -2   1  19    5.87    0.30
   1  -1 -19   12.58    0.51
  -1   1  19   12.66    0.51
   1   1 -19   12.70    0.50
   0  -1 -19    6.06    0.30
   0   1 -19    6.78    0.30
   0   1  19    6.18    0.30
  -1  -1 -19   46.51    1.64
   1   1  19   49.11    1.64
  -1   1 -19   49.85    1.64
   2  -1  19    0.31    0.07
  -2   1 -19    0.29    0.07
   2   1  19    0.27    0.06
   3   1  19    8.89    0.35
   6  -2 -19    4.28    0.20
   5  -2 -19   17.97    0.66
   5   2 -19   18.29    0.64
   4  -2 -19    1.20    0.13
   4   2 -19    1.20    0.10
   3  -2 -19   29.90    1.02
   3   2 -19   26.87    0.95
  -3   2  19   28.26    1.01
   3   2 -19   29.82    1.02
   2  -2 -19    0.06    0.05
  -2   2  19    0.03    0.05
   2   2 -19    0.06    0.05
   2   2 -19    0.02    0.03
   1  -2 -19    5.16    0.26
  -1   2  19    5.26    0.25
   1   2 -19    5.35    0.23
   1   2 -19    4.81    0.25
   0   2  19    0.07    0.05
   0   2 -19    0.12    0.05
  -1   2 -19   17.19    0.62
   1   2  19   17.29    0.62
  -2   2 -19    8.77    0.34
   2   2  19    8.68    0.33
  -3   3  19    3.33    0.18
  -2   3  19    7.17    0.30
  -1   3  19   12.89    0.48
   5   0 -20    0.07    0.04
   4   0 -20   20.93    0.73
   3   0 -20    0.02    0.04
   2   0 -20   24.81    0.88
   1   0 -20    0.00    0.04
   0   0  20   34.82    1.27
   0   0 -20   39.17    1.27
   1   0  20   -0.01    0.05
  -1   0 -20   -0.03    0.04
   5  -1 -20    1.54    0.11
   4  -1 -20   11.96    0.43
   4   1 -20   10.03    0.38
   4   1 -20   10.79    0.43
   3  -1 -20    0.02    0.05
   3   1 -20   -0.03    0.04
   3   1 -20    0.03    0.04
   2  -1 -20    3.59    0.19
  -2   1  20    3.01    0.19
   2   1 -20    3.34    0.17
   1  -1 -20   15.81    0.59
  -1   1  20   15.47    0.59
   1   1 -20   16.04    0.58
   0  -1 -20    5.15    0.25
   0   1  20    5.54    0.26
   0   1 -20    5.81    0.25
   1   1  20    0.12    0.05
  -1   1 -20    0.07    0.04
   4  -2 -20   13.65    0.51
   3  -2 -20    3.29    0.18
  -1   2  20    3.55    0.19
   2   0 -21    0.05    0.04
   0   0   0    0.00    0.00
;
_shelx_hkl_checksum                60319
_olex2_submission_special_instructions  'No special instructions were received'
_vrf_PLAT029_ms545
;
PROBLEM: _diffrn_measured_fraction_theta_full value Low .      0.970 Why?  
RESPONSE: This is due to low quality data.
;
_vrf_PLAT911_ms545
;
PROBLEM: Missing FCF Refl Between Thmin & STh/L=    0.597         65 Report
RESPONSE: The structure was collected to 97% resulting in the 
missing reflections.
;
